# Supplementary material for: Modulating the complement system through epitope-specific inhibition by complement C3 inhibitors
Source: J Biol Chem. 2025 Jan 31;301(3):108250. doi: 10.1016/j.jbc.2025.108250 (PMC11910092; doi:10.1016/j.jbc.2025.108250)
Supplement: C3b-C345C_gene_sequencing [file mmc1.zip]

Archive with 19 entries (18 files):
- Supporting_Information/
- Supporting_Information/C3-MI3_central.pdb
- Supporting_Information/C3-MI3_first.pdb
- Supporting_Information/C3-MI3_last.pdb
- Supporting_Information/C3b-C345C_gene_sequencing.ab1
- Supporting_Information/C3b-MI3_central.pdb
- Supporting_Information/C3b-MI3_first.pdb
- Supporting_Information/C3b-MI3_last.pdb
- Supporting_Information/Figure_S4A.pdb
- Supporting_Information/Figure_S4B.pdb
- Supporting_Information/Figure_S4C.pdb
- Supporting_Information/Figure_S4D.pdb
- Supporting_Information/Figure_S4E.pdb
- Supporting_Information/Figure_S4F.pdb
- Supporting_Information/Figure_S4G.pdb
- Supporting_Information/MI2_gene_sequencing.ab1
- Supporting_Information/MI3.pdb
- Supporting_Information/MI3_gene_sequencing.ab1
- Supporting_Information/Supporting_Information.docx
