# Supplementary material for: Modulating the complement system through epitope-specific inhibition by complement C3 inhibitors
Source: J Biol Chem. 2025 Jan 31;301(3):108250. doi: 10.1016/j.jbc.2025.108250 (PMC11910092; doi:10.1016/j.jbc.2025.108250)
Supplement: C3b-C345C_gene_sequencing [file mmc1.zip › Supporting_Information/C3-MI3_central.pdb]

ATOM      1  N   SER     1      67.930  31.649 -12.569  1.00  0.00            
ATOM      2  H1  SER     1      67.162  31.007 -12.889  1.00  0.00            
ATOM      3  H2  SER     1      68.603  31.775 -13.347  1.00  0.00            
ATOM      4  H3  SER     1      68.437  31.134 -11.834  1.00  0.00            
ATOM      5  CA  SER     1      67.177  32.861 -12.160  1.00  0.00            
ATOM      6  HA  SER     1      67.896  33.653 -11.941  1.00  0.00            
ATOM      7  CB  SER     1      66.202  33.134 -13.316  1.00  0.00            
ATOM      8  HB1 SER     1      66.797  33.249 -14.254  1.00  0.00            
ATOM      9  HB2 SER     1      65.751  34.135 -13.184  1.00  0.00            
ATOM     10  OG  SER     1      65.254  32.092 -13.564  1.00  0.00            
ATOM     11  HG1 SER     1      64.697  32.398 -14.288  1.00  0.00            
ATOM     12  C   SER     1      66.442  32.648 -10.892  1.00  0.00            
ATOM     13  O   SER     1      66.410  31.481 -10.495  1.00  0.00            
ATOM     14  N   PRO     2      65.828  33.612 -10.260  1.00  0.00            
ATOM     15  CD  PRO     2      66.138  35.011 -10.477  1.00  0.00            
ATOM     16  HD1 PRO     2      67.188  35.332 -10.344  1.00  0.00            
ATOM     17  HD2 PRO     2      65.723  35.305 -11.470  1.00  0.00            
ATOM     18  CA  PRO     2      64.724  33.446  -9.364  1.00  0.00            
ATOM     19  HA  PRO     2      65.160  33.172  -8.401  1.00  0.00            
ATOM     20  CB  PRO     2      64.053  34.816  -9.305  1.00  0.00            
ATOM     21  HB1 PRO     2      63.399  34.941  -8.419  1.00  0.00            
ATOM     22  HB2 PRO     2      63.337  34.921 -10.149  1.00  0.00            
ATOM     23  CG  PRO     2      65.283  35.726  -9.405  1.00  0.00            
ATOM     24  HG1 PRO     2      65.819  35.732  -8.432  1.00  0.00            
ATOM     25  HG2 PRO     2      64.954  36.755  -9.692  1.00  0.00            
ATOM     26  C   PRO     2      63.746  32.364  -9.622  1.00  0.00            
ATOM     27  O   PRO     2      63.071  32.408 -10.656  1.00  0.00            
ATOM     28  N   MET     3      63.492  31.540  -8.589  1.00  0.00            
ATOM     29  HN  MET     3      64.018  31.535  -7.736  1.00  0.00            
ATOM     30  CA  MET     3      62.352  30.690  -8.449  1.00  0.00            
ATOM     31  HA  MET     3      62.166  30.564  -9.499  1.00  0.00            
ATOM     32  CB  MET     3      62.859  29.384  -7.809  1.00  0.00            
ATOM     33  HB1 MET     3      63.305  29.570  -6.818  1.00  0.00            
ATOM     34  HB2 MET     3      63.703  29.081  -8.473  1.00  0.00            
ATOM     35  CG  MET     3      61.769  28.314  -7.698  1.00  0.00            
ATOM     36  HG1 MET     3      61.036  28.648  -6.933  1.00  0.00            
ATOM     37  HG2 MET     3      62.218  27.377  -7.290  1.00  0.00            
ATOM     38  SD  MET     3      60.917  27.985  -9.260  1.00  0.00            
ATOM     39  CE  MET     3      59.974  26.588  -8.576  1.00  0.00            
ATOM     40  HE1 MET     3      59.390  26.753  -7.639  1.00  0.00            
ATOM     41  HE2 MET     3      59.208  26.234  -9.307  1.00  0.00            
ATOM     42  HE3 MET     3      60.664  25.740  -8.398  1.00  0.00            
ATOM     43  C   MET     3      61.158  31.254  -7.778  1.00  0.00            
ATOM     44  O   MET     3      61.123  31.630  -6.600  1.00  0.00            
ATOM     45  N   TYR     4      60.062  31.399  -8.543  1.00  0.00            
ATOM     46  HN  TYR     4      60.006  31.093  -9.492  1.00  0.00            
ATOM     47  CA  TYR     4      58.779  31.781  -8.032  1.00  0.00            
ATOM     48  HA  TYR     4      58.814  31.977  -6.972  1.00  0.00            
ATOM     49  CB  TYR     4      58.212  32.926  -8.891  1.00  0.00            
ATOM     50  HB1 TYR     4      57.240  33.297  -8.537  1.00  0.00            
ATOM     51  HB2 TYR     4      58.107  32.609  -9.949  1.00  0.00            
ATOM     52  CG  TYR     4      59.121  34.106  -8.834  1.00  0.00            
ATOM     53  CD1 TYR     4      59.495  34.634  -7.615  1.00  0.00            
ATOM     54  HD1 TYR     4      59.341  34.139  -6.673  1.00  0.00            
ATOM     55  CE1 TYR     4      60.275  35.764  -7.598  1.00  0.00            
ATOM     56  HE1 TYR     4      60.760  36.150  -6.708  1.00  0.00            
ATOM     57  CZ  TYR     4      60.750  36.388  -8.729  1.00  0.00            
ATOM     58  OH  TYR     4      61.698  37.419  -8.591  1.00  0.00            
ATOM     59  HH  TYR     4      62.112  37.655  -9.421  1.00  0.00            
ATOM     60  CD2 TYR     4      59.646  34.650  -9.984  1.00  0.00            
ATOM     61  HD2 TYR     4      59.511  34.184 -10.962  1.00  0.00            
ATOM     62  CE2 TYR     4      60.435  35.771  -9.917  1.00  0.00            
ATOM     63  HE2 TYR     4      60.839  36.075 -10.867  1.00  0.00            
ATOM     64  C   TYR     4      57.751  30.739  -8.290  1.00  0.00            
ATOM     65  O   TYR     4      57.706  30.172  -9.377  1.00  0.00            
ATOM     66  N   SER     5      56.966  30.444  -7.242  1.00  0.00            
ATOM     67  HN  SER     5      57.112  30.770  -6.313  1.00  0.00            
ATOM     68  CA  SER     5      56.028  29.392  -7.510  1.00  0.00            
ATOM     69  HA  SER     5      55.693  29.426  -8.522  1.00  0.00            
ATOM     70  CB  SER     5      56.668  28.014  -7.269  1.00  0.00            
ATOM     71  HB1 SER     5      57.729  28.133  -7.535  1.00  0.00            
ATOM     72  HB2 SER     5      56.091  27.340  -7.928  1.00  0.00            
ATOM     73  OG  SER     5      56.701  27.712  -5.867  1.00  0.00            
ATOM     74  HG1 SER     5      55.820  27.884  -5.532  1.00  0.00            
ATOM     75  C   SER     5      54.804  29.656  -6.687  1.00  0.00            
ATOM     76  O   SER     5      54.939  30.273  -5.630  1.00  0.00            
ATOM     77  N   ILE     6      53.647  29.223  -7.220  1.00  0.00            
ATOM     78  HN  ILE     6      53.561  29.067  -8.200  1.00  0.00            
ATOM     79  CA  ILE     6      52.423  29.216  -6.486  1.00  0.00            
ATOM     80  HA  ILE     6      52.549  29.632  -5.497  1.00  0.00            
ATOM     81  CB  ILE     6      51.396  30.042  -7.195  1.00  0.00            
ATOM     82  HB  ILE     6      51.866  31.062  -7.239  1.00  0.00            
ATOM     83  CG2 ILE     6      51.093  29.394  -8.553  1.00  0.00            
ATOM     84 1HG2 ILE     6      50.484  28.473  -8.640  1.00  0.00            
ATOM     85 2HG2 ILE     6      50.655  30.159  -9.239  1.00  0.00            
ATOM     86 3HG2 ILE     6      52.015  29.121  -9.107  1.00  0.00            
ATOM     87  CG1 ILE     6      50.122  30.246  -6.362  1.00  0.00            
ATOM     88 1HG1 ILE     6      50.337  30.622  -5.343  1.00  0.00            
ATOM     89 2HG1 ILE     6      49.492  29.346  -6.250  1.00  0.00            
ATOM     90  CD  ILE     6      49.185  31.221  -7.082  1.00  0.00            
ATOM     91  HD1 ILE     6      48.451  31.555  -6.317  1.00  0.00            
ATOM     92  HD2 ILE     6      49.826  32.070  -7.374  1.00  0.00            
ATOM     93  HD3 ILE     6      48.699  30.806  -7.992  1.00  0.00            
ATOM     94  C   ILE     6      51.954  27.796  -6.499  1.00  0.00            
ATOM     95  O   ILE     6      52.179  26.991  -7.394  1.00  0.00            
ATOM     96  N   ILE     7      51.269  27.432  -5.390  1.00  0.00            
ATOM     97  HN  ILE     7      51.386  28.087  -4.644  1.00  0.00            
ATOM     98  CA  ILE     7      50.579  26.193  -5.246  1.00  0.00            
ATOM     99  HA  ILE     7      50.324  25.877  -6.246  1.00  0.00            
ATOM    100  CB  ILE     7      51.538  25.146  -4.746  1.00  0.00            
ATOM    101  HB  ILE     7      52.510  25.304  -5.242  1.00  0.00            
ATOM    102  CG2 ILE     7      51.761  25.125  -3.235  1.00  0.00            
ATOM    103 1HG2 ILE     7      52.660  24.537  -2.967  1.00  0.00            
ATOM    104 2HG2 ILE     7      51.919  26.177  -2.890  1.00  0.00            
ATOM    105 3HG2 ILE     7      50.898  24.718  -2.666  1.00  0.00            
ATOM    106  CG1 ILE     7      51.190  23.693  -5.159  1.00  0.00            
ATOM    107 1HG1 ILE     7      51.155  23.737  -6.259  1.00  0.00            
ATOM    108 2HG1 ILE     7      50.209  23.435  -4.712  1.00  0.00            
ATOM    109  CD  ILE     7      52.359  22.766  -4.828  1.00  0.00            
ATOM    110  HD1 ILE     7      52.325  22.512  -3.757  1.00  0.00            
ATOM    111  HD2 ILE     7      52.162  21.813  -5.373  1.00  0.00            
ATOM    112  HD3 ILE     7      53.370  23.135  -5.096  1.00  0.00            
ATOM    113  C   ILE     7      49.256  26.316  -4.573  1.00  0.00            
ATOM    114  O   ILE     7      49.022  27.161  -3.719  1.00  0.00            
ATOM    115  N   THR     8      48.269  25.542  -5.073  1.00  0.00            
ATOM    116  HN  THR     8      48.453  24.938  -5.839  1.00  0.00            
ATOM    117  CA  THR     8      46.907  25.784  -4.701  1.00  0.00            
ATOM    118  HA  THR     8      46.872  25.850  -3.621  1.00  0.00            
ATOM    119  CB  THR     8      46.269  26.990  -5.341  1.00  0.00            
ATOM    120  HB  THR     8      46.897  27.852  -5.003  1.00  0.00            
ATOM    121  OG1 THR     8      44.928  27.301  -5.009  1.00  0.00            
ATOM    122  HG1 THR     8      44.903  27.426  -4.069  1.00  0.00            
ATOM    123  CG2 THR     8      46.456  27.081  -6.870  1.00  0.00            
ATOM    124 1HG2 THR     8      46.108  27.977  -7.417  1.00  0.00            
ATOM    125 2HG2 THR     8      47.547  27.060  -7.125  1.00  0.00            
ATOM    126 3HG2 THR     8      46.009  26.247  -7.438  1.00  0.00            
ATOM    127  C   THR     8      46.160  24.571  -5.137  1.00  0.00            
ATOM    128  O   THR     8      46.704  23.986  -6.061  1.00  0.00            
ATOM    129  N   PRO     9      45.058  24.133  -4.599  1.00  0.00            
ATOM    130  CD  PRO     9      44.661  24.481  -3.243  1.00  0.00            
ATOM    131  HD1 PRO     9      45.498  24.616  -2.530  1.00  0.00            
ATOM    132  HD2 PRO     9      44.131  25.470  -3.291  1.00  0.00            
ATOM    133  CA  PRO     9      44.241  23.080  -5.127  1.00  0.00            
ATOM    134  HA  PRO     9      44.891  22.220  -5.079  1.00  0.00            
ATOM    135  CB  PRO     9      43.026  23.004  -4.202  1.00  0.00            
ATOM    136  HB1 PRO     9      42.587  21.984  -4.278  1.00  0.00            
ATOM    137  HB2 PRO     9      42.287  23.782  -4.490  1.00  0.00            
ATOM    138  CG  PRO     9      43.660  23.383  -2.861  1.00  0.00            
ATOM    139  HG1 PRO     9      44.239  22.525  -2.454  1.00  0.00            
ATOM    140  HG2 PRO     9      42.956  23.817  -2.107  1.00  0.00            
ATOM    141  C   PRO     9      43.947  23.191  -6.589  1.00  0.00            
ATOM    142  O   PRO     9      43.869  24.247  -7.216  1.00  0.00            
ATOM    143  N   ASN    10      43.801  22.037  -7.263  1.00  0.00            
ATOM    144  HN  ASN    10      43.779  21.190  -6.758  1.00  0.00            
ATOM    145  CA  ASN    10      43.617  21.919  -8.673  1.00  0.00            
ATOM    146  HA  ASN    10      44.109  22.726  -9.206  1.00  0.00            
ATOM    147  CB  ASN    10      44.180  20.547  -9.063  1.00  0.00            
ATOM    148  HB1 ASN    10      43.420  19.726  -9.021  1.00  0.00            
ATOM    149  HB2 ASN    10      45.087  20.401  -8.438  1.00  0.00            
ATOM    150  CG  ASN    10      44.696  20.629 -10.501  1.00  0.00            
ATOM    151  OD1 ASN    10      44.679  21.624 -11.217  1.00  0.00            
ATOM    152  ND2 ASN    10      45.319  19.487 -10.891  1.00  0.00            
ATOM    153 1HD2 ASN    10      45.626  18.781 -10.246  1.00  0.00            
ATOM    154 2HD2 ASN    10      45.493  19.431 -11.870  1.00  0.00            
ATOM    155  C   ASN    10      42.179  21.966  -9.070  1.00  0.00            
ATOM    156  O   ASN    10      41.804  21.979 -10.242  1.00  0.00            
ATOM    157  N   ILE    11      41.334  22.101  -8.045  1.00  0.00            
ATOM    158  HN  ILE    11      41.650  21.987  -7.103  1.00  0.00            
ATOM    159  CA  ILE    11      39.975  22.500  -8.183  1.00  0.00            
ATOM    160  HA  ILE    11      39.769  22.723  -9.225  1.00  0.00            
ATOM    161  CB  ILE    11      38.974  21.390  -7.971  1.00  0.00            
ATOM    162  HB  ILE    11      38.960  21.217  -6.880  1.00  0.00            
ATOM    163  CG2 ILE    11      37.556  21.857  -8.371  1.00  0.00            
ATOM    164 1HG2 ILE    11      37.571  22.191  -9.422  1.00  0.00            
ATOM    165 2HG2 ILE    11      36.886  20.987  -8.248  1.00  0.00            
ATOM    166 3HG2 ILE    11      37.283  22.731  -7.757  1.00  0.00            
ATOM    167  CG1 ILE    11      39.408  20.096  -8.692  1.00  0.00            
ATOM    168 1HG1 ILE    11      40.488  19.897  -8.576  1.00  0.00            
ATOM    169 2HG1 ILE    11      39.413  20.360  -9.763  1.00  0.00            
ATOM    170  CD  ILE    11      38.608  18.858  -8.328  1.00  0.00            
ATOM    171  HD1 ILE    11      38.851  17.974  -8.952  1.00  0.00            
ATOM    172  HD2 ILE    11      38.733  18.544  -7.276  1.00  0.00            
ATOM    173  HD3 ILE    11      37.569  19.166  -8.595  1.00  0.00            
ATOM    174  C   ILE    11      39.730  23.635  -7.251  1.00  0.00            
ATOM    175  O   ILE    11      40.075  23.522  -6.079  1.00  0.00            
ATOM    176  N   LEU    12      39.182  24.752  -7.770  1.00  0.00            
ATOM    177  HN  LEU    12      38.836  24.836  -8.712  1.00  0.00            
ATOM    178  CA  LEU    12      39.038  25.986  -7.058  1.00  0.00            
ATOM    179  HA  LEU    12      39.704  26.011  -6.205  1.00  0.00            
ATOM    180  CB  LEU    12      39.291  27.200  -7.974  1.00  0.00            
ATOM    181  HB1 LEU    12      38.384  27.186  -8.598  1.00  0.00            
ATOM    182  HB2 LEU    12      40.105  26.977  -8.689  1.00  0.00            
ATOM    183  CG  LEU    12      39.517  28.525  -7.210  1.00  0.00            
ATOM    184  HG  LEU    12      39.792  28.441  -6.139  1.00  0.00            
ATOM    185  CD1 LEU    12      40.639  29.352  -7.860  1.00  0.00            
ATOM    186 1HD1 LEU    12      40.866  30.285  -7.285  1.00  0.00            
ATOM    187 2HD1 LEU    12      41.590  28.773  -7.842  1.00  0.00            
ATOM    188 3HD1 LEU    12      40.304  29.586  -8.893  1.00  0.00            
ATOM    189  CD2 LEU    12      38.157  29.234  -7.351  1.00  0.00            
ATOM    190 1HD2 LEU    12      38.274  30.177  -6.776  1.00  0.00            
ATOM    191 2HD2 LEU    12      37.882  29.507  -8.394  1.00  0.00            
ATOM    192 3HD2 LEU    12      37.265  28.786  -6.882  1.00  0.00            
ATOM    193  C   LEU    12      37.645  25.888  -6.524  1.00  0.00            
ATOM    194  O   LEU    12      36.709  25.603  -7.266  1.00  0.00            
ATOM    195  N   ARG    13      37.319  26.225  -5.267  1.00  0.00            
ATOM    196  HN  ARG    13      38.026  26.439  -4.595  1.00  0.00            
ATOM    197  CA  ARG    13      35.958  26.117  -4.873  1.00  0.00            
ATOM    198  HA  ARG    13      35.451  25.433  -5.521  1.00  0.00            
ATOM    199  CB  ARG    13      35.722  25.364  -3.559  1.00  0.00            
ATOM    200  HB1 ARG    13      34.720  25.596  -3.145  1.00  0.00            
ATOM    201  HB2 ARG    13      36.468  25.649  -2.767  1.00  0.00            
ATOM    202  CG  ARG    13      35.774  23.833  -3.710  1.00  0.00            
ATOM    203  HG1 ARG    13      36.736  23.432  -4.083  1.00  0.00            
ATOM    204  HG2 ARG    13      35.057  23.399  -4.441  1.00  0.00            
ATOM    205  CD  ARG    13      35.578  23.171  -2.337  1.00  0.00            
ATOM    206  HD1 ARG    13      34.576  23.403  -1.933  1.00  0.00            
ATOM    207  HD2 ARG    13      36.324  23.646  -1.666  1.00  0.00            
ATOM    208  NE  ARG    13      35.799  21.700  -2.527  1.00  0.00            
ATOM    209  HE  ARG    13      35.844  21.235  -3.415  1.00  0.00            
ATOM    210  CZ  ARG    13      35.386  20.836  -1.574  1.00  0.00            
ATOM    211  NH1 ARG    13      35.060  21.233  -0.308  1.00  0.00            
ATOM    212 1HH1 ARG    13      35.048  22.194  -0.064  1.00  0.00            
ATOM    213 2HH1 ARG    13      34.537  20.576   0.243  1.00  0.00            
ATOM    214  NH2 ARG    13      35.168  19.524  -1.848  1.00  0.00            
ATOM    215 1HH2 ARG    13      35.532  19.159  -2.704  1.00  0.00            
ATOM    216 2HH2 ARG    13      35.025  18.808  -1.154  1.00  0.00            
ATOM    217  C   ARG    13      35.166  27.387  -4.794  1.00  0.00            
ATOM    218  O   ARG    13      35.674  28.390  -4.297  1.00  0.00            
ATOM    219  N   LEU    14      33.878  27.354  -5.179  1.00  0.00            
ATOM    220  HN  LEU    14      33.531  26.571  -5.686  1.00  0.00            
ATOM    221  CA  LEU    14      32.956  28.385  -4.819  1.00  0.00            
ATOM    222  HA  LEU    14      33.466  29.335  -4.923  1.00  0.00            
ATOM    223  CB  LEU    14      31.730  28.389  -5.745  1.00  0.00            
ATOM    224  HB1 LEU    14      30.948  29.091  -5.373  1.00  0.00            
ATOM    225  HB2 LEU    14      31.191  27.419  -5.822  1.00  0.00            
ATOM    226  CG  LEU    14      32.117  28.641  -7.205  1.00  0.00            
ATOM    227  HG  LEU    14      32.749  27.799  -7.597  1.00  0.00            
ATOM    228  CD1 LEU    14      30.881  28.545  -8.110  1.00  0.00            
ATOM    229 1HD1 LEU    14      30.220  29.436  -7.978  1.00  0.00            
ATOM    230 2HD1 LEU    14      31.126  28.579  -9.209  1.00  0.00            
ATOM    231 3HD1 LEU    14      30.431  27.535  -8.046  1.00  0.00            
ATOM    232  CD2 LEU    14      32.967  29.900  -7.448  1.00  0.00            
ATOM    233 1HD2 LEU    14      34.037  29.661  -7.352  1.00  0.00            
ATOM    234 2HD2 LEU    14      32.661  30.505  -8.333  1.00  0.00            
ATOM    235 3HD2 LEU    14      32.783  30.615  -6.603  1.00  0.00            
ATOM    236  C   LEU    14      32.460  28.213  -3.421  1.00  0.00            
ATOM    237  O   LEU    14      32.288  27.106  -2.905  1.00  0.00            
ATOM    238  N   GLU    15      32.246  29.357  -2.738  1.00  0.00            
ATOM    239  HN  GLU    15      32.338  30.204  -3.253  1.00  0.00            
ATOM    240  CA  GLU    15      31.680  29.485  -1.432  1.00  0.00            
ATOM    241  HA  GLU    15      31.658  30.506  -1.108  1.00  0.00            
ATOM    242  CB  GLU    15      30.200  29.043  -1.476  1.00  0.00            
ATOM    243  HB1 GLU    15      29.816  29.219  -0.459  1.00  0.00            
ATOM    244  HB2 GLU    15      30.032  27.972  -1.680  1.00  0.00            
ATOM    245  CG  GLU    15      29.314  29.868  -2.415  1.00  0.00            
ATOM    246  HG1 GLU    15      29.509  29.502  -3.442  1.00  0.00            
ATOM    247  HG2 GLU    15      29.743  30.888  -2.389  1.00  0.00            
ATOM    248  CD  GLU    15      27.813  29.998  -2.152  1.00  0.00            
ATOM    249  OE1 GLU    15      27.244  31.076  -2.471  1.00  0.00            
ATOM    250  OE2 GLU    15      27.132  29.020  -1.750  1.00  0.00            
ATOM    251  C   GLU    15      32.516  28.761  -0.434  1.00  0.00            
ATOM    252  O   GLU    15      32.013  27.985   0.369  1.00  0.00            
ATOM    253  N   SER    16      33.815  29.112  -0.350  1.00  0.00            
ATOM    254  HN  SER    16      34.188  29.708  -1.051  1.00  0.00            
ATOM    255  CA  SER    16      34.762  28.327   0.379  1.00  0.00            
ATOM    256  HA  SER    16      34.228  28.062   1.298  1.00  0.00            
ATOM    257  CB  SER    16      34.977  27.012  -0.392  1.00  0.00            
ATOM    258  HB1 SER    16      35.191  27.246  -1.453  1.00  0.00            
ATOM    259  HB2 SER    16      34.108  26.360  -0.632  1.00  0.00            
ATOM    260  OG  SER    16      36.135  26.295   0.017  1.00  0.00            
ATOM    261  HG1 SER    16      36.947  26.623  -0.381  1.00  0.00            
ATOM    262  C   SER    16      35.880  29.239   0.699  1.00  0.00            
ATOM    263  O   SER    16      36.083  30.215  -0.026  1.00  0.00            
ATOM    264  N   GLU    17      36.696  28.926   1.735  1.00  0.00            
ATOM    265  HN  GLU    17      36.464  28.139   2.298  1.00  0.00            
ATOM    266  CA  GLU    17      37.703  29.740   2.334  1.00  0.00            
ATOM    267  HA  GLU    17      37.473  30.779   2.217  1.00  0.00            
ATOM    268  CB  GLU    17      37.716  29.278   3.797  1.00  0.00            
ATOM    269  HB1 GLU    17      38.544  29.792   4.328  1.00  0.00            
ATOM    270  HB2 GLU    17      37.846  28.179   3.914  1.00  0.00            
ATOM    271  CG  GLU    17      36.393  29.701   4.429  1.00  0.00            
ATOM    272  HG1 GLU    17      35.536  29.188   3.948  1.00  0.00            
ATOM    273  HG2 GLU    17      36.252  30.802   4.542  1.00  0.00            
ATOM    274  CD  GLU    17      36.337  29.210   5.871  1.00  0.00            
ATOM    275  OE1 GLU    17      35.436  28.391   6.212  1.00  0.00            
ATOM    276  OE2 GLU    17      37.083  29.825   6.661  1.00  0.00            
ATOM    277  C   GLU    17      39.056  29.607   1.721  1.00  0.00            
ATOM    278  O   GLU    17      40.052  29.662   2.436  1.00  0.00            
ATOM    279  N   GLU    18      39.132  29.379   0.393  1.00  0.00            
ATOM    280  HN  GLU    18      38.385  29.485  -0.261  1.00  0.00            
ATOM    281  CA  GLU    18      40.276  29.125  -0.420  1.00  0.00            
ATOM    282  HA  GLU    18      40.526  28.086  -0.343  1.00  0.00            
ATOM    283  CB  GLU    18      39.922  29.436  -1.884  1.00  0.00            
ATOM    284  HB1 GLU    18      40.805  29.333  -2.549  1.00  0.00            
ATOM    285  HB2 GLU    18      39.642  30.516  -1.901  1.00  0.00            
ATOM    286  CG  GLU    18      38.725  28.623  -2.374  1.00  0.00            
ATOM    287  HG1 GLU    18      38.460  28.817  -3.437  1.00  0.00            
ATOM    288  HG2 GLU    18      37.782  28.836  -1.830  1.00  0.00            
ATOM    289  CD  GLU    18      38.896  27.112  -2.465  1.00  0.00            
ATOM    290  OE1 GLU    18      39.361  26.527  -3.489  1.00  0.00            
ATOM    291  OE2 GLU    18      38.572  26.488  -1.423  1.00  0.00            
ATOM    292  C   GLU    18      41.594  29.758  -0.108  1.00  0.00            
ATOM    293  O   GLU    18      41.721  30.861   0.416  1.00  0.00            
ATOM    294  N   THR    19      42.666  29.046  -0.509  1.00  0.00            
ATOM    295  HN  THR    19      42.529  28.302  -1.155  1.00  0.00            
ATOM    296  CA  THR    19      44.025  29.398  -0.235  1.00  0.00            
ATOM    297  HA  THR    19      44.093  30.440   0.039  1.00  0.00            
ATOM    298  CB  THR    19      44.620  28.525   0.833  1.00  0.00            
ATOM    299  HB  THR    19      44.752  27.463   0.520  1.00  0.00            
ATOM    300  OG1 THR    19      43.785  28.511   1.979  1.00  0.00            
ATOM    301  HG1 THR    19      42.947  28.159   1.668  1.00  0.00            
ATOM    302  CG2 THR    19      45.937  29.079   1.396  1.00  0.00            
ATOM    303 1HG2 THR    19      45.746  30.150   1.559  1.00  0.00            
ATOM    304 2HG2 THR    19      46.263  28.655   2.380  1.00  0.00            
ATOM    305 3HG2 THR    19      46.771  28.945   0.680  1.00  0.00            
ATOM    306  C   THR    19      44.900  29.242  -1.440  1.00  0.00            
ATOM    307  O   THR    19      44.734  28.327  -2.235  1.00  0.00            
ATOM    308  N   MET    20      45.861  30.151  -1.681  1.00  0.00            
ATOM    309  HN  MET    20      45.819  31.083  -1.316  1.00  0.00            
ATOM    310  CA  MET    20      47.005  29.917  -2.494  1.00  0.00            
ATOM    311  HA  MET    20      46.986  28.855  -2.718  1.00  0.00            
ATOM    312  CB  MET    20      47.000  30.789  -3.759  1.00  0.00            
ATOM    313  HB1 MET    20      47.584  30.225  -4.523  1.00  0.00            
ATOM    314  HB2 MET    20      47.449  31.800  -3.633  1.00  0.00            
ATOM    315  CG  MET    20      45.593  30.895  -4.346  1.00  0.00            
ATOM    316  HG1 MET    20      44.909  31.349  -3.602  1.00  0.00            
ATOM    317  HG2 MET    20      45.173  29.875  -4.332  1.00  0.00            
ATOM    318  SD  MET    20      45.530  31.585  -6.021  1.00  0.00            
ATOM    319  CE  MET    20      44.043  30.681  -6.562  1.00  0.00            
ATOM    320  HE1 MET    20      44.122  29.623  -6.226  1.00  0.00            
ATOM    321  HE2 MET    20      43.160  31.154  -6.089  1.00  0.00            
ATOM    322  HE3 MET    20      43.868  30.725  -7.653  1.00  0.00            
ATOM    323  C   MET    20      48.140  30.193  -1.581  1.00  0.00            
ATOM    324  O   MET    20      48.136  31.028  -0.676  1.00  0.00            
ATOM    325  N   VAL    21      49.222  29.422  -1.811  1.00  0.00            
ATOM    326  HN  VAL    21      49.366  28.927  -2.668  1.00  0.00            
ATOM    327  CA  VAL    21      50.448  29.527  -1.076  1.00  0.00            
ATOM    328  HA  VAL    21      50.455  30.341  -0.371  1.00  0.00            
ATOM    329  CB  VAL    21      50.796  28.261  -0.347  1.00  0.00            
ATOM    330  HB  VAL    21      50.870  27.407  -1.052  1.00  0.00            
ATOM    331  CG1 VAL    21      52.152  28.386   0.378  1.00  0.00            
ATOM    332 1HG1 VAL    21      52.290  27.520   1.064  1.00  0.00            
ATOM    333 2HG1 VAL    21      52.996  28.463  -0.328  1.00  0.00            
ATOM    334 3HG1 VAL    21      52.229  29.280   1.023  1.00  0.00            
ATOM    335  CG2 VAL    21      49.661  28.006   0.649  1.00  0.00            
ATOM    336 1HG2 VAL    21      48.664  27.973   0.155  1.00  0.00            
ATOM    337 2HG2 VAL    21      49.771  26.938   0.956  1.00  0.00            
ATOM    338 3HG2 VAL    21      49.617  28.711   1.505  1.00  0.00            
ATOM    339  C   VAL    21      51.503  29.882  -2.063  1.00  0.00            
ATOM    340  O   VAL    21      51.578  29.186  -3.079  1.00  0.00            
ATOM    341  N   LEU    22      52.181  31.014  -1.787  1.00  0.00            
ATOM    342  HN  LEU    22      52.027  31.369  -0.880  1.00  0.00            
ATOM    343  CA  LEU    22      53.134  31.669  -2.636  1.00  0.00            
ATOM    344  HA  LEU    22      53.009  31.204  -3.594  1.00  0.00            
ATOM    345  CB  LEU    22      52.695  33.118  -2.877  1.00  0.00            
ATOM    346  HB1 LEU    22      53.448  33.524  -3.586  1.00  0.00            
ATOM    347  HB2 LEU    22      52.550  33.763  -1.971  1.00  0.00            
ATOM    348  CG  LEU    22      51.328  33.263  -3.574  1.00  0.00            
ATOM    349  HG  LEU    22      51.071  32.458  -4.291  1.00  0.00            
ATOM    350  CD1 LEU    22      50.104  33.427  -2.681  1.00  0.00            
ATOM    351 1HD1 LEU    22      49.911  32.521  -2.076  1.00  0.00            
ATOM    352 2HD1 LEU    22      50.290  34.301  -2.005  1.00  0.00            
ATOM    353 3HD1 LEU    22      49.226  33.733  -3.296  1.00  0.00            
ATOM    354  CD2 LEU    22      51.411  34.467  -4.531  1.00  0.00            
ATOM    355 1HD2 LEU    22      50.362  34.705  -4.777  1.00  0.00            
ATOM    356 2HD2 LEU    22      51.839  35.380  -4.034  1.00  0.00            
ATOM    357 3HD2 LEU    22      52.016  34.282  -5.437  1.00  0.00            
ATOM    358  C   LEU    22      54.482  31.664  -2.000  1.00  0.00            
ATOM    359  O   LEU    22      54.676  31.861  -0.801  1.00  0.00            
ATOM    360  N   GLU    23      55.456  31.369  -2.894  1.00  0.00            
ATOM    361  HN  GLU    23      55.200  31.253  -3.855  1.00  0.00            
ATOM    362  CA  GLU    23      56.805  31.041  -2.596  1.00  0.00            
ATOM    363  HA  GLU    23      56.890  31.397  -1.578  1.00  0.00            
ATOM    364  CB  GLU    23      57.136  29.532  -2.616  1.00  0.00            
ATOM    365  HB1 GLU    23      58.245  29.392  -2.570  1.00  0.00            
ATOM    366  HB2 GLU    23      56.890  29.066  -3.584  1.00  0.00            
ATOM    367  CG  GLU    23      56.381  28.878  -1.465  1.00  0.00            
ATOM    368  HG1 GLU    23      55.292  28.886  -1.670  1.00  0.00            
ATOM    369  HG2 GLU    23      56.726  29.473  -0.597  1.00  0.00            
ATOM    370  CD  GLU    23      56.811  27.409  -1.325  1.00  0.00            
ATOM    371  OE1 GLU    23      57.426  27.005  -0.300  1.00  0.00            
ATOM    372  OE2 GLU    23      56.385  26.633  -2.212  1.00  0.00            
ATOM    373  C   GLU    23      57.818  31.767  -3.416  1.00  0.00            
ATOM    374  O   GLU    23      57.663  31.980  -4.618  1.00  0.00            
ATOM    375  N   ALA    24      59.046  32.021  -2.922  1.00  0.00            
ATOM    376  HN  ALA    24      59.231  31.927  -1.950  1.00  0.00            
ATOM    377  CA  ALA    24      60.139  32.497  -3.719  1.00  0.00            
ATOM    378  HA  ALA    24      60.114  31.971  -4.666  1.00  0.00            
ATOM    379  CB  ALA    24      60.028  34.037  -3.709  1.00  0.00            
ATOM    380  HB1 ALA    24      59.713  34.422  -2.723  1.00  0.00            
ATOM    381  HB2 ALA    24      60.959  34.596  -3.938  1.00  0.00            
ATOM    382  HB3 ALA    24      59.382  34.352  -4.544  1.00  0.00            
ATOM    383  C   ALA    24      61.356  32.001  -3.041  1.00  0.00            
ATOM    384  O   ALA    24      61.341  31.838  -1.830  1.00  0.00            
ATOM    385  N   HIS    25      62.340  31.497  -3.824  1.00  0.00            
ATOM    386  HN  HIS    25      62.274  31.572  -4.814  1.00  0.00            
ATOM    387  CA  HIS    25      63.598  31.161  -3.246  1.00  0.00            
ATOM    388  HA  HIS    25      63.683  31.547  -2.248  1.00  0.00            
ATOM    389  CB  HIS    25      63.799  29.631  -3.296  1.00  0.00            
ATOM    390  HB1 HIS    25      64.827  29.344  -2.980  1.00  0.00            
ATOM    391  HB2 HIS    25      63.584  29.285  -4.325  1.00  0.00            
ATOM    392  ND1 HIS    25      63.029  28.994  -1.106  1.00  0.00            
ATOM    393  CG  HIS    25      62.755  28.945  -2.457  1.00  0.00            
ATOM    394  CE1 HIS    25      62.037  28.336  -0.536  1.00  0.00            
ATOM    395  HE1 HIS    25      61.932  28.192   0.534  1.00  0.00            
ATOM    396  NE2 HIS    25      61.181  27.860  -1.488  1.00  0.00            
ATOM    397  HE2 HIS    25      60.381  27.291  -1.278  1.00  0.00            
ATOM    398  CD2 HIS    25      61.647  28.213  -2.727  1.00  0.00            
ATOM    399  HD2 HIS    25      61.271  27.937  -3.708  1.00  0.00            
ATOM    400  C   HIS    25      64.611  31.767  -4.145  1.00  0.00            
ATOM    401  O   HIS    25      64.497  31.910  -5.356  1.00  0.00            
ATOM    402  N   ASP    26      65.789  32.260  -3.682  1.00  0.00            
ATOM    403  HN  ASP    26      65.864  32.196  -2.691  1.00  0.00            
ATOM    404  CA  ASP    26      66.852  32.836  -4.431  1.00  0.00            
ATOM    405  HA  ASP    26      67.518  33.251  -3.700  1.00  0.00            
ATOM    406  CB  ASP    26      67.467  31.890  -5.472  1.00  0.00            
ATOM    407  HB1 ASP    26      68.399  32.258  -5.950  1.00  0.00            
ATOM    408  HB2 ASP    26      66.761  31.745  -6.315  1.00  0.00            
ATOM    409  CG  ASP    26      67.935  30.564  -4.893  1.00  0.00            
ATOM    410  OD1 ASP    26      68.060  29.639  -5.747  1.00  0.00            
ATOM    411  OD2 ASP    26      68.150  30.521  -3.651  1.00  0.00            
ATOM    412  C   ASP    26      66.424  34.153  -4.990  1.00  0.00            
ATOM    413  O   ASP    26      66.838  34.607  -6.051  1.00  0.00            
ATOM    414  N   ALA    27      65.491  34.906  -4.359  1.00  0.00            
ATOM    415  HN  ALA    27      65.067  34.581  -3.509  1.00  0.00            
ATOM    416  CA  ALA    27      64.853  35.992  -5.028  1.00  0.00            
ATOM    417  HA  ALA    27      65.048  36.046  -6.078  1.00  0.00            
ATOM    418  CB  ALA    27      63.342  35.842  -4.774  1.00  0.00            
ATOM    419  HB1 ALA    27      63.045  34.879  -5.250  1.00  0.00            
ATOM    420  HB2 ALA    27      63.177  35.909  -3.685  1.00  0.00            
ATOM    421  HB3 ALA    27      62.694  36.519  -5.371  1.00  0.00            
ATOM    422  C   ALA    27      65.289  37.295  -4.434  1.00  0.00            
ATOM    423  O   ALA    27      64.710  38.344  -4.713  1.00  0.00            
ATOM    424  N   GLN    28      66.356  37.441  -3.630  1.00  0.00            
ATOM    425  HN  GLN    28      66.885  36.663  -3.333  1.00  0.00            
ATOM    426  CA  GLN    28      67.154  38.583  -3.293  1.00  0.00            
ATOM    427  HA  GLN    28      67.610  38.279  -2.369  1.00  0.00            
ATOM    428  CB  GLN    28      68.148  38.987  -4.391  1.00  0.00            
ATOM    429  HB1 GLN    28      68.777  39.869  -4.143  1.00  0.00            
ATOM    430  HB2 GLN    28      67.623  39.081  -5.364  1.00  0.00            
ATOM    431  CG  GLN    28      69.130  37.846  -4.690  1.00  0.00            
ATOM    432  HG1 GLN    28      69.814  38.152  -5.518  1.00  0.00            
ATOM    433  HG2 GLN    28      68.493  37.053  -5.118  1.00  0.00            
ATOM    434  CD  GLN    28      69.945  37.293  -3.523  1.00  0.00            
ATOM    435  OE1 GLN    28      69.734  36.156  -3.117  1.00  0.00            
ATOM    436  NE2 GLN    28      70.872  38.127  -2.983  1.00  0.00            
ATOM    437 1HE2 GLN    28      70.833  39.126  -3.139  1.00  0.00            
ATOM    438 2HE2 GLN    28      71.630  37.781  -2.448  1.00  0.00            
ATOM    439  C   GLN    28      66.431  39.796  -2.803  1.00  0.00            
ATOM    440  O   GLN    28      66.303  40.842  -3.410  1.00  0.00            
ATOM    441  N   GLY    29      65.875  39.723  -1.575  1.00  0.00            
ATOM    442  HN  GLY    29      66.063  38.936  -0.980  1.00  0.00            
ATOM    443  CA  GLY    29      65.012  40.745  -1.055  1.00  0.00            
ATOM    444  HA1 GLY    29      65.067  40.631   0.016  1.00  0.00            
ATOM    445  HA2 GLY    29      65.362  41.744  -1.249  1.00  0.00            
ATOM    446  C   GLY    29      63.584  40.672  -1.441  1.00  0.00            
ATOM    447  O   GLY    29      63.067  39.718  -2.018  1.00  0.00            
ATOM    448  N   ASP    30      62.671  41.564  -1.001  1.00  0.00            
ATOM    449  HN  ASP    30      63.008  42.308  -0.413  1.00  0.00            
ATOM    450  CA  ASP    30      61.262  41.473  -1.147  1.00  0.00            
ATOM    451  HA  ASP    30      61.020  40.586  -0.562  1.00  0.00            
ATOM    452  CB  ASP    30      60.609  42.726  -0.537  1.00  0.00            
ATOM    453  HB1 ASP    30      59.570  42.743  -0.932  1.00  0.00            
ATOM    454  HB2 ASP    30      61.099  43.674  -0.850  1.00  0.00            
ATOM    455  CG  ASP    30      60.652  42.775   0.983  1.00  0.00            
ATOM    456  OD1 ASP    30      61.269  41.919   1.681  1.00  0.00            
ATOM    457  OD2 ASP    30      60.199  43.818   1.515  1.00  0.00            
ATOM    458  C   ASP    30      60.759  41.174  -2.527  1.00  0.00            
ATOM    459  O   ASP    30      61.303  41.709  -3.488  1.00  0.00            
ATOM    460  N   VAL    31      59.670  40.412  -2.728  1.00  0.00            
ATOM    461  HN  VAL    31      59.217  39.916  -1.987  1.00  0.00            
ATOM    462  CA  VAL    31      59.036  40.195  -3.989  1.00  0.00            
ATOM    463  HA  VAL    31      59.579  40.660  -4.810  1.00  0.00            
ATOM    464  CB  VAL    31      59.259  38.792  -4.450  1.00  0.00            
ATOM    465  HB  VAL    31      58.775  38.176  -3.659  1.00  0.00            
ATOM    466  CG1 VAL    31      58.605  38.544  -5.812  1.00  0.00            
ATOM    467 1HG1 VAL    31      58.366  37.483  -5.977  1.00  0.00            
ATOM    468 2HG1 VAL    31      57.585  38.993  -5.859  1.00  0.00            
ATOM    469 3HG1 VAL    31      59.308  39.000  -6.541  1.00  0.00            
ATOM    470  CG2 VAL    31      60.739  38.353  -4.481  1.00  0.00            
ATOM    471 1HG2 VAL    31      61.104  38.339  -3.429  1.00  0.00            
ATOM    472 2HG2 VAL    31      60.861  37.291  -4.784  1.00  0.00            
ATOM    473 3HG2 VAL    31      61.311  39.090  -5.073  1.00  0.00            
ATOM    474  C   VAL    31      57.605  40.614  -3.938  1.00  0.00            
ATOM    475  O   VAL    31      56.872  39.988  -3.168  1.00  0.00            
ATOM    476  N   PRO    32      57.138  41.519  -4.736  1.00  0.00            
ATOM    477  CD  PRO    32      57.981  42.536  -5.358  1.00  0.00            
ATOM    478  HD1 PRO    32      58.727  42.911  -4.617  1.00  0.00            
ATOM    479  HD2 PRO    32      58.604  42.022  -6.122  1.00  0.00            
ATOM    480  CA  PRO    32      55.748  41.889  -4.654  1.00  0.00            
ATOM    481  HA  PRO    32      55.403  41.775  -3.635  1.00  0.00            
ATOM    482  CB  PRO    32      55.739  43.367  -5.013  1.00  0.00            
ATOM    483  HB1 PRO    32      55.944  43.972  -4.105  1.00  0.00            
ATOM    484  HB2 PRO    32      54.780  43.754  -5.410  1.00  0.00            
ATOM    485  CG  PRO    32      56.983  43.552  -5.918  1.00  0.00            
ATOM    486  HG1 PRO    32      57.262  44.623  -5.923  1.00  0.00            
ATOM    487  HG2 PRO    32      56.607  43.386  -6.949  1.00  0.00            
ATOM    488  C   PRO    32      54.923  41.093  -5.593  1.00  0.00            
ATOM    489  O   PRO    32      55.268  40.976  -6.761  1.00  0.00            
ATOM    490  N   VAL    33      53.811  40.465  -5.135  1.00  0.00            
ATOM    491  HN  VAL    33      53.486  40.480  -4.196  1.00  0.00            
ATOM    492  CA  VAL    33      53.205  39.490  -5.982  1.00  0.00            
ATOM    493  HA  VAL    33      53.570  39.514  -7.000  1.00  0.00            
ATOM    494  CB  VAL    33      53.444  38.103  -5.463  1.00  0.00            
ATOM    495  HB  VAL    33      52.949  37.958  -4.484  1.00  0.00            
ATOM    496  CG1 VAL    33      52.969  37.007  -6.428  1.00  0.00            
ATOM    497 1HG1 VAL    33      53.692  37.013  -7.265  1.00  0.00            
ATOM    498 2HG1 VAL    33      53.267  36.030  -5.981  1.00  0.00            
ATOM    499 3HG1 VAL    33      51.920  36.984  -6.793  1.00  0.00            
ATOM    500  CG2 VAL    33      54.954  37.844  -5.424  1.00  0.00            
ATOM    501 1HG2 VAL    33      55.459  38.359  -4.585  1.00  0.00            
ATOM    502 2HG2 VAL    33      55.183  36.775  -5.237  1.00  0.00            
ATOM    503 3HG2 VAL    33      55.478  38.129  -6.374  1.00  0.00            
ATOM    504  C   VAL    33      51.745  39.759  -6.070  1.00  0.00            
ATOM    505  O   VAL    33      51.111  39.874  -5.014  1.00  0.00            
ATOM    506  N   THR    34      51.201  39.831  -7.293  1.00  0.00            
ATOM    507  HN  THR    34      51.735  39.667  -8.130  1.00  0.00            
ATOM    508  CA  THR    34      49.872  40.279  -7.592  1.00  0.00            
ATOM    509  HA  THR    34      49.358  40.424  -6.645  1.00  0.00            
ATOM    510  CB  THR    34      49.845  41.564  -8.359  1.00  0.00            
ATOM    511  HB  THR    34      50.369  41.499  -9.337  1.00  0.00            
ATOM    512  OG1 THR    34      50.341  42.629  -7.553  1.00  0.00            
ATOM    513  HG1 THR    34      51.281  42.439  -7.628  1.00  0.00            
ATOM    514  CG2 THR    34      48.406  41.951  -8.718  1.00  0.00            
ATOM    515 1HG2 THR    34      47.682  41.816  -7.881  1.00  0.00            
ATOM    516 2HG2 THR    34      48.428  42.969  -9.154  1.00  0.00            
ATOM    517 3HG2 THR    34      48.060  41.356  -9.586  1.00  0.00            
ATOM    518  C   THR    34      49.256  39.134  -8.318  1.00  0.00            
ATOM    519  O   THR    34      49.771  38.619  -9.323  1.00  0.00            
ATOM    520  N   VAL    35      48.094  38.636  -7.850  1.00  0.00            
ATOM    521  HN  VAL    35      47.730  39.011  -6.994  1.00  0.00            
ATOM    522  CA  VAL    35      47.307  37.563  -8.328  1.00  0.00            
ATOM    523  HA  VAL    35      47.681  37.128  -9.253  1.00  0.00            
ATOM    524  CB  VAL    35      47.143  36.469  -7.302  1.00  0.00            
ATOM    525  HB  VAL    35      46.609  36.864  -6.407  1.00  0.00            
ATOM    526  CG1 VAL    35      46.346  35.295  -7.889  1.00  0.00            
ATOM    527 1HG1 VAL    35      46.841  34.890  -8.784  1.00  0.00            
ATOM    528 2HG1 VAL    35      46.233  34.489  -7.125  1.00  0.00            
ATOM    529 3HG1 VAL    35      45.327  35.643  -8.165  1.00  0.00            
ATOM    530  CG2 VAL    35      48.541  35.972  -6.893  1.00  0.00            
ATOM    531 1HG2 VAL    35      48.421  34.924  -6.597  1.00  0.00            
ATOM    532 2HG2 VAL    35      49.185  35.987  -7.800  1.00  0.00            
ATOM    533 3HG2 VAL    35      48.937  36.627  -6.085  1.00  0.00            
ATOM    534  C   VAL    35      45.978  38.090  -8.717  1.00  0.00            
ATOM    535  O   VAL    35      45.485  38.984  -8.014  1.00  0.00            
ATOM    536  N   THR    36      45.414  37.693  -9.867  1.00  0.00            
ATOM    537  HN  THR    36      45.827  36.960 -10.381  1.00  0.00            
ATOM    538  CA  THR    36      44.115  38.140 -10.286  1.00  0.00            
ATOM    539  HA  THR    36      43.461  38.244  -9.429  1.00  0.00            
ATOM    540  CB  THR    36      44.209  39.345 -11.182  1.00  0.00            
ATOM    541  HB  THR    36      45.269  39.665 -11.289  1.00  0.00            
ATOM    542  OG1 THR    36      43.366  40.337 -10.632  1.00  0.00            
ATOM    543  HG1 THR    36      43.418  41.144 -11.166  1.00  0.00            
ATOM    544  CG2 THR    36      43.676  39.106 -12.613  1.00  0.00            
ATOM    545 1HG2 THR    36      44.258  38.274 -13.056  1.00  0.00            
ATOM    546 2HG2 THR    36      42.615  38.826 -12.457  1.00  0.00            
ATOM    547 3HG2 THR    36      43.818  40.063 -13.168  1.00  0.00            
ATOM    548  C   THR    36      43.519  36.936 -10.921  1.00  0.00            
ATOM    549  O   THR    36      44.242  36.103 -11.483  1.00  0.00            
ATOM    550  N   VAL    37      42.189  36.775 -10.926  1.00  0.00            
ATOM    551  HN  VAL    37      41.706  37.488 -10.433  1.00  0.00            
ATOM    552  CA  VAL    37      41.502  35.681 -11.523  1.00  0.00            
ATOM    553  HA  VAL    37      42.195  35.019 -12.026  1.00  0.00            
ATOM    554  CB  VAL    37      40.968  34.747 -10.480  1.00  0.00            
ATOM    555  HB  VAL    37      40.155  35.290  -9.927  1.00  0.00            
ATOM    556  CG1 VAL    37      40.452  33.453 -11.115  1.00  0.00            
ATOM    557 1HG1 VAL    37      40.118  32.848 -10.253  1.00  0.00            
ATOM    558 2HG1 VAL    37      39.555  33.679 -11.720  1.00  0.00            
ATOM    559 3HG1 VAL    37      41.265  32.940 -11.678  1.00  0.00            
ATOM    560  CG2 VAL    37      41.994  34.254  -9.433  1.00  0.00            
ATOM    561 1HG2 VAL    37      42.572  35.116  -9.055  1.00  0.00            
ATOM    562 2HG2 VAL    37      41.520  33.738  -8.562  1.00  0.00            
ATOM    563 3HG2 VAL    37      42.766  33.641  -9.916  1.00  0.00            
ATOM    564  C   VAL    37      40.467  36.085 -12.520  1.00  0.00            
ATOM    565  O   VAL    37      39.555  36.797 -12.129  1.00  0.00            
ATOM    566  N   HIS    38      40.563  35.687 -13.808  1.00  0.00            
ATOM    567  HN  HIS    38      41.215  34.986 -14.081  1.00  0.00            
ATOM    568  CA  HIS    38      39.647  36.171 -14.795  1.00  0.00            
ATOM    569  HA  HIS    38      38.795  36.603 -14.301  1.00  0.00            
ATOM    570  CB  HIS    38      40.221  37.195 -15.798  1.00  0.00            
ATOM    571  HB1 HIS    38      40.338  38.169 -15.273  1.00  0.00            
ATOM    572  HB2 HIS    38      39.655  37.520 -16.693  1.00  0.00            
ATOM    573  ND1 HIS    38      41.679  36.137 -17.425  1.00  0.00            
ATOM    574  CG  HIS    38      41.613  36.913 -16.280  1.00  0.00            
ATOM    575  CE1 HIS    38      42.921  36.315 -17.851  1.00  0.00            
ATOM    576  HE1 HIS    38      43.365  35.701 -18.645  1.00  0.00            
ATOM    577  NE2 HIS    38      43.607  37.140 -17.022  1.00  0.00            
ATOM    578  HE2 HIS    38      44.586  37.391 -16.989  1.00  0.00            
ATOM    579  CD2 HIS    38      42.792  37.496 -15.968  1.00  0.00            
ATOM    580  HD2 HIS    38      43.057  38.061 -15.080  1.00  0.00            
ATOM    581  C   HIS    38      39.101  35.026 -15.580  1.00  0.00            
ATOM    582  O   HIS    38      39.753  34.025 -15.872  1.00  0.00            
ATOM    583  N   ASP    39      37.772  35.114 -15.737  1.00  0.00            
ATOM    584  HN  ASP    39      37.280  35.936 -15.454  1.00  0.00            
ATOM    585  CA  ASP    39      36.955  34.120 -16.355  1.00  0.00            
ATOM    586  HA  ASP    39      36.923  33.305 -15.630  1.00  0.00            
ATOM    587  CB  ASP    39      35.556  34.739 -16.505  1.00  0.00            
ATOM    588  HB1 ASP    39      35.569  35.514 -17.289  1.00  0.00            
ATOM    589  HB2 ASP    39      35.321  35.294 -15.559  1.00  0.00            
ATOM    590  CG  ASP    39      34.587  33.597 -16.723  1.00  0.00            
ATOM    591  OD1 ASP    39      34.887  32.419 -16.415  1.00  0.00            
ATOM    592  OD2 ASP    39      33.449  33.994 -17.120  1.00  0.00            
ATOM    593  C   ASP    39      37.531  33.474 -17.569  1.00  0.00            
ATOM    594  O   ASP    39      37.945  34.269 -18.431  1.00  0.00            
ATOM    595  N   PHE    40      37.503  32.143 -17.701  1.00  0.00            
ATOM    596  HN  PHE    40      37.110  31.496 -17.049  1.00  0.00            
ATOM    597  CA  PHE    40      38.168  31.527 -18.794  1.00  0.00            
ATOM    598  HA  PHE    40      38.311  32.293 -19.538  1.00  0.00            
ATOM    599  CB  PHE    40      39.566  31.030 -18.395  1.00  0.00            
ATOM    600  HB1 PHE    40      39.412  30.465 -17.453  1.00  0.00            
ATOM    601  HB2 PHE    40      40.144  31.902 -18.038  1.00  0.00            
ATOM    602  CG  PHE    40      40.312  30.294 -19.457  1.00  0.00            
ATOM    603  CD1 PHE    40      40.966  31.039 -20.419  1.00  0.00            
ATOM    604  HD1 PHE    40      40.944  32.110 -20.275  1.00  0.00            
ATOM    605  CE1 PHE    40      41.711  30.493 -21.432  1.00  0.00            
ATOM    606  HE1 PHE    40      42.134  31.139 -22.194  1.00  0.00            
ATOM    607  CZ  PHE    40      41.682  29.123 -21.534  1.00  0.00            
ATOM    608  HZ  PHE    40      42.156  28.568 -22.319  1.00  0.00            
ATOM    609  CD2 PHE    40      40.343  28.924 -19.549  1.00  0.00            
ATOM    610  HD2 PHE    40      39.850  28.277 -18.848  1.00  0.00            
ATOM    611  CE2 PHE    40      41.098  28.368 -20.553  1.00  0.00            
ATOM    612  HE2 PHE    40      41.238  27.288 -20.496  1.00  0.00            
ATOM    613  C   PHE    40      37.352  30.482 -19.502  1.00  0.00            
ATOM    614  O   PHE    40      36.929  29.536 -18.838  1.00  0.00            
ATOM    615  N   PRO    41      36.947  30.485 -20.724  1.00  0.00            
ATOM    616  CD  PRO    41      36.611  29.280 -21.468  1.00  0.00            
ATOM    617  HD1 PRO    41      37.090  28.424 -20.951  1.00  0.00            
ATOM    618  HD2 PRO    41      35.521  29.071 -21.302  1.00  0.00            
ATOM    619  CA  PRO    41      37.151  31.590 -21.620  1.00  0.00            
ATOM    620  HA  PRO    41      38.201  31.860 -21.616  1.00  0.00            
ATOM    621  CB  PRO    41      36.667  31.062 -22.969  1.00  0.00            
ATOM    622  HB1 PRO    41      37.251  31.517 -23.809  1.00  0.00            
ATOM    623  HB2 PRO    41      35.608  31.260 -23.215  1.00  0.00            
ATOM    624  CG  PRO    41      36.928  29.542 -22.939  1.00  0.00            
ATOM    625  HG1 PRO    41      38.019  29.402 -23.103  1.00  0.00            
ATOM    626  HG2 PRO    41      36.382  28.858 -23.617  1.00  0.00            
ATOM    627  C   PRO    41      36.288  32.732 -21.190  1.00  0.00            
ATOM    628  O   PRO    41      35.137  32.533 -20.804  1.00  0.00            
ATOM    629  N   GLY    42      36.709  33.991 -21.436  1.00  0.00            
ATOM    630  HN  GLY    42      37.590  34.149 -21.862  1.00  0.00            
ATOM    631  CA  GLY    42      36.066  35.143 -20.905  1.00  0.00            
ATOM    632  HA1 GLY    42      35.389  35.468 -21.690  1.00  0.00            
ATOM    633  HA2 GLY    42      35.552  34.828 -20.006  1.00  0.00            
ATOM    634  C   GLY    42      36.983  36.227 -20.447  1.00  0.00            
ATOM    635  O   GLY    42      38.164  36.165 -20.752  1.00  0.00            
ATOM    636  N   LYS    43      36.479  37.231 -19.695  1.00  0.00            
ATOM    637  HN  LYS    43      35.488  37.201 -19.570  1.00  0.00            
ATOM    638  CA  LYS    43      37.346  38.294 -19.268  1.00  0.00            
ATOM    639  HA  LYS    43      38.397  38.054 -19.291  1.00  0.00            
ATOM    640  CB  LYS    43      37.170  39.559 -20.136  1.00  0.00            
ATOM    641  HB1 LYS    43      37.597  40.471 -19.679  1.00  0.00            
ATOM    642  HB2 LYS    43      36.070  39.758 -20.202  1.00  0.00            
ATOM    643  CG  LYS    43      37.696  39.490 -21.563  1.00  0.00            
ATOM    644  HG1 LYS    43      37.399  38.557 -22.089  1.00  0.00            
ATOM    645  HG2 LYS    43      38.796  39.321 -21.507  1.00  0.00            
ATOM    646  CD  LYS    43      37.289  40.756 -22.332  1.00  0.00            
ATOM    647  HD1 LYS    43      36.179  40.865 -22.348  1.00  0.00            
ATOM    648  HD2 LYS    43      37.725  41.530 -21.675  1.00  0.00            
ATOM    649  CE  LYS    43      38.015  40.658 -23.679  1.00  0.00            
ATOM    650  HE1 LYS    43      37.589  39.884 -24.346  1.00  0.00            
ATOM    651  HE2 LYS    43      39.084  40.390 -23.482  1.00  0.00            
ATOM    652  NZ  LYS    43      37.858  41.934 -24.397  1.00  0.00            
ATOM    653  HZ1 LYS    43      38.372  41.979 -25.295  1.00  0.00            
ATOM    654  HZ2 LYS    43      36.869  42.002 -24.732  1.00  0.00            
ATOM    655  HZ3 LYS    43      38.014  42.738 -23.751  1.00  0.00            
ATOM    656  C   LYS    43      37.000  38.732 -17.892  1.00  0.00            
ATOM    657  O   LYS    43      37.917  39.206 -17.240  1.00  0.00            
ATOM    658  N   LYS    44      35.758  38.534 -17.406  1.00  0.00            
ATOM    659  HN  LYS    44      35.051  38.249 -18.058  1.00  0.00            
ATOM    660  CA  LYS    44      35.202  38.881 -16.141  1.00  0.00            
ATOM    661  HA  LYS    44      34.981  39.941 -16.158  1.00  0.00            
ATOM    662  CB  LYS    44      33.881  38.131 -15.922  1.00  0.00            
ATOM    663  HB1 LYS    44      34.013  37.099 -16.296  1.00  0.00            
ATOM    664  HB2 LYS    44      33.094  38.537 -16.588  1.00  0.00            
ATOM    665  CG  LYS    44      33.175  38.079 -14.565  1.00  0.00            
ATOM    666  HG1 LYS    44      33.702  37.423 -13.839  1.00  0.00            
ATOM    667  HG2 LYS    44      32.186  37.657 -14.797  1.00  0.00            
ATOM    668  CD  LYS    44      32.921  39.442 -13.924  1.00  0.00            
ATOM    669  HD1 LYS    44      33.808  39.806 -13.372  1.00  0.00            
ATOM    670  HD2 LYS    44      32.724  40.248 -14.670  1.00  0.00            
ATOM    671  CE  LYS    44      31.836  39.548 -12.840  1.00  0.00            
ATOM    672  HE1 LYS    44      32.212  39.184 -11.856  1.00  0.00            
ATOM    673  HE2 LYS    44      30.978  38.916 -13.160  1.00  0.00            
ATOM    674  NZ  LYS    44      31.344  40.919 -12.610  1.00  0.00            
ATOM    675  HZ1 LYS    44      31.028  41.234 -13.543  1.00  0.00            
ATOM    676  HZ2 LYS    44      30.651  40.953 -11.834  1.00  0.00            
ATOM    677  HZ3 LYS    44      32.173  41.481 -12.320  1.00  0.00            
ATOM    678  C   LYS    44      36.106  38.638 -14.975  1.00  0.00            
ATOM    679  O   LYS    44      36.616  37.570 -14.627  1.00  0.00            
ATOM    680  N   LEU    45      36.392  39.663 -14.150  1.00  0.00            
ATOM    681  HN  LEU    45      35.872  40.512 -14.207  1.00  0.00            
ATOM    682  CA  LEU    45      37.287  39.530 -13.035  1.00  0.00            
ATOM    683  HA  LEU    45      38.149  38.988 -13.388  1.00  0.00            
ATOM    684  CB  LEU    45      37.795  40.933 -12.651  1.00  0.00            
ATOM    685  HB1 LEU    45      38.190  40.859 -11.619  1.00  0.00            
ATOM    686  HB2 LEU    45      37.024  41.722 -12.619  1.00  0.00            
ATOM    687  CG  LEU    45      39.088  41.339 -13.397  1.00  0.00            
ATOM    688  HG  LEU    45      38.893  41.312 -14.488  1.00  0.00            
ATOM    689  CD1 LEU    45      39.576  42.761 -13.073  1.00  0.00            
ATOM    690 1HD1 LEU    45      39.951  42.747 -12.032  1.00  0.00            
ATOM    691 2HD1 LEU    45      40.389  43.027 -13.781  1.00  0.00            
ATOM    692 3HD1 LEU    45      38.726  43.470 -13.221  1.00  0.00            
ATOM    693  CD2 LEU    45      40.237  40.392 -12.997  1.00  0.00            
ATOM    694 1HD2 LEU    45      40.482  40.518 -11.916  1.00  0.00            
ATOM    695 2HD2 LEU    45      40.128  39.320 -13.281  1.00  0.00            
ATOM    696 3HD2 LEU    45      41.129  40.839 -13.495  1.00  0.00            
ATOM    697  C   LEU    45      36.602  38.926 -11.865  1.00  0.00            
ATOM    698  O   LEU    45      35.839  39.660 -11.232  1.00  0.00            
ATOM    699  N   VAL    46      36.822  37.628 -11.606  1.00  0.00            
ATOM    700  HN  VAL    46      37.255  37.124 -12.341  1.00  0.00            
ATOM    701  CA  VAL    46      36.477  36.875 -10.443  1.00  0.00            
ATOM    702  HA  VAL    46      35.416  36.885 -10.248  1.00  0.00            
ATOM    703  CB  VAL    46      36.798  35.414 -10.603  1.00  0.00            
ATOM    704  HB  VAL    46      37.860  35.313 -10.918  1.00  0.00            
ATOM    705  CG1 VAL    46      36.323  34.571  -9.420  1.00  0.00            
ATOM    706 1HG1 VAL    46      36.829  34.727  -8.439  1.00  0.00            
ATOM    707 2HG1 VAL    46      35.223  34.710  -9.326  1.00  0.00            
ATOM    708 3HG1 VAL    46      36.565  33.519  -9.663  1.00  0.00            
ATOM    709  CG2 VAL    46      36.064  34.946 -11.874  1.00  0.00            
ATOM    710 1HG2 VAL    46      35.003  34.857 -11.588  1.00  0.00            
ATOM    711 2HG2 VAL    46      36.248  35.671 -12.687  1.00  0.00            
ATOM    712 3HG2 VAL    46      36.407  33.954 -12.246  1.00  0.00            
ATOM    713  C   VAL    46      37.141  37.482  -9.244  1.00  0.00            
ATOM    714  O   VAL    46      36.566  37.688  -8.167  1.00  0.00            
ATOM    715  N   LEU    47      38.452  37.742  -9.409  1.00  0.00            
ATOM    716  HN  LEU    47      38.926  37.677 -10.267  1.00  0.00            
ATOM    717  CA  LEU    47      39.257  38.288  -8.359  1.00  0.00            
ATOM    718  HA  LEU    47      38.663  38.743  -7.584  1.00  0.00            
ATOM    719  CB  LEU    47      40.135  37.152  -7.808  1.00  0.00            
ATOM    720  HB1 LEU    47      40.749  36.738  -8.633  1.00  0.00            
ATOM    721  HB2 LEU    47      39.394  36.353  -7.567  1.00  0.00            
ATOM    722  CG  LEU    47      40.929  37.530  -6.547  1.00  0.00            
ATOM    723  HG  LEU    47      41.509  38.469  -6.699  1.00  0.00            
ATOM    724  CD1 LEU    47      39.953  37.816  -5.393  1.00  0.00            
ATOM    725 1HD1 LEU    47      40.529  37.832  -4.440  1.00  0.00            
ATOM    726 2HD1 LEU    47      39.543  38.845  -5.560  1.00  0.00            
ATOM    727 3HD1 LEU    47      39.114  37.096  -5.382  1.00  0.00            
ATOM    728  CD2 LEU    47      42.008  36.482  -6.235  1.00  0.00            
ATOM    729 1HD2 LEU    47      42.563  36.568  -5.273  1.00  0.00            
ATOM    730 2HD2 LEU    47      41.499  35.511  -6.322  1.00  0.00            
ATOM    731 3HD2 LEU    47      42.782  36.548  -7.032  1.00  0.00            
ATOM    732  C   LEU    47      40.089  39.365  -8.991  1.00  0.00            
ATOM    733  O   LEU    47      40.744  39.160 -10.017  1.00  0.00            
ATOM    734  N   SER    48      40.105  40.529  -8.318  1.00  0.00            
ATOM    735  HN  SER    48      39.621  40.664  -7.451  1.00  0.00            
ATOM    736  CA  SER    48      40.816  41.687  -8.761  1.00  0.00            
ATOM    737  HA  SER    48      41.301  41.492  -9.708  1.00  0.00            
ATOM    738  CB  SER    48      39.996  42.986  -8.873  1.00  0.00            
ATOM    739  HB1 SER    48      39.462  43.301  -7.947  1.00  0.00            
ATOM    740  HB2 SER    48      39.139  42.801  -9.556  1.00  0.00            
ATOM    741  OG  SER    48      40.798  44.013  -9.435  1.00  0.00            
ATOM    742  HG1 SER    48      40.914  44.588  -8.678  1.00  0.00            
ATOM    743  C   SER    48      41.912  41.883  -7.757  1.00  0.00            
ATOM    744  O   SER    48      41.696  42.400  -6.661  1.00  0.00            
ATOM    745  N   SER    49      43.174  41.622  -8.140  1.00  0.00            
ATOM    746  HN  SER    49      43.348  41.247  -9.047  1.00  0.00            
ATOM    747  CA  SER    49      44.310  42.126  -7.458  1.00  0.00            
ATOM    748  HA  SER    49      45.162  41.605  -7.841  1.00  0.00            
ATOM    749  CB  SER    49      44.631  43.595  -7.805  1.00  0.00            
ATOM    750  HB1 SER    49      45.589  43.948  -7.363  1.00  0.00            
ATOM    751  HB2 SER    49      43.859  44.326  -7.493  1.00  0.00            
ATOM    752  OG  SER    49      44.857  43.787  -9.205  1.00  0.00            
ATOM    753  HG1 SER    49      44.029  43.624  -9.648  1.00  0.00            
ATOM    754  C   SER    49      44.434  41.875  -5.996  1.00  0.00            
ATOM    755  O   SER    49      44.300  42.800  -5.202  1.00  0.00            
ATOM    756  N   GLU    50      44.673  40.618  -5.567  1.00  0.00            
ATOM    757  HN  GLU    50      44.776  39.844  -6.182  1.00  0.00            
ATOM    758  CA  GLU    50      45.087  40.226  -4.263  1.00  0.00            
ATOM    759  HA  GLU    50      44.663  40.870  -3.509  1.00  0.00            
ATOM    760  CB  GLU    50      44.556  38.827  -3.897  1.00  0.00            
ATOM    761  HB1 GLU    50      45.072  38.493  -2.963  1.00  0.00            
ATOM    762  HB2 GLU    50      44.780  38.133  -4.732  1.00  0.00            
ATOM    763  CG  GLU    50      43.035  38.798  -3.694  1.00  0.00            
ATOM    764  HG1 GLU    50      42.725  37.748  -3.539  1.00  0.00            
ATOM    765  HG2 GLU    50      42.569  39.192  -4.619  1.00  0.00            
ATOM    766  CD  GLU    50      42.549  39.455  -2.400  1.00  0.00            
ATOM    767  OE1 GLU    50      41.738  40.414  -2.420  1.00  0.00            
ATOM    768  OE2 GLU    50      42.994  39.012  -1.306  1.00  0.00            
ATOM    769  C   GLU    50      46.577  40.276  -4.257  1.00  0.00            
ATOM    770  O   GLU    50      47.181  39.791  -5.221  1.00  0.00            
ATOM    771  N   LYS    51      47.192  40.903  -3.248  1.00  0.00            
ATOM    772  HN  LYS    51      46.638  41.356  -2.543  1.00  0.00            
ATOM    773  CA  LYS    51      48.561  41.314  -3.214  1.00  0.00            
ATOM    774  HA  LYS    51      49.026  40.839  -4.069  1.00  0.00            
ATOM    775  CB  LYS    51      48.670  42.844  -3.192  1.00  0.00            
ATOM    776  HB1 LYS    51      49.750  43.065  -3.058  1.00  0.00            
ATOM    777  HB2 LYS    51      48.066  43.258  -2.357  1.00  0.00            
ATOM    778  CG  LYS    51      48.316  43.506  -4.518  1.00  0.00            
ATOM    779  HG1 LYS    51      47.206  43.565  -4.553  1.00  0.00            
ATOM    780  HG2 LYS    51      48.740  42.901  -5.342  1.00  0.00            
ATOM    781  CD  LYS    51      48.876  44.915  -4.673  1.00  0.00            
ATOM    782  HD1 LYS    51      48.622  45.640  -3.869  1.00  0.00            
ATOM    783  HD2 LYS    51      49.977  44.895  -4.788  1.00  0.00            
ATOM    784  CE  LYS    51      48.382  45.507  -5.989  1.00  0.00            
ATOM    785  HE1 LYS    51      48.461  46.608  -5.885  1.00  0.00            
ATOM    786  HE2 LYS    51      47.313  45.236  -6.132  1.00  0.00            
ATOM    787  NZ  LYS    51      49.088  45.120  -7.234  1.00  0.00            
ATOM    788  HZ1 LYS    51      50.028  45.541  -7.312  1.00  0.00            
ATOM    789  HZ2 LYS    51      49.329  44.120  -7.387  1.00  0.00            
ATOM    790  HZ3 LYS    51      48.581  45.556  -8.018  1.00  0.00            
ATOM    791  C   LYS    51      49.306  40.841  -2.007  1.00  0.00            
ATOM    792  O   LYS    51      49.161  41.278  -0.871  1.00  0.00            
ATOM    793  N   THR    52      50.358  40.040  -2.268  1.00  0.00            
ATOM    794  HN  THR    52      50.662  39.845  -3.185  1.00  0.00            
ATOM    795  CA  THR    52      51.203  39.527  -1.231  1.00  0.00            
ATOM    796  HA  THR    52      50.829  39.992  -0.336  1.00  0.00            
ATOM    797  CB  THR    52      51.073  38.089  -0.863  1.00  0.00            
ATOM    798  HB  THR    52      50.012  37.839  -0.657  1.00  0.00            
ATOM    799  OG1 THR    52      51.757  37.746   0.322  1.00  0.00            
ATOM    800  HG1 THR    52      51.155  37.389   0.991  1.00  0.00            
ATOM    801  CG2 THR    52      51.608  37.142  -1.965  1.00  0.00            
ATOM    802 1HG2 THR    52      52.689  37.162  -2.201  1.00  0.00            
ATOM    803 2HG2 THR    52      51.448  36.074  -1.700  1.00  0.00            
ATOM    804 3HG2 THR    52      50.922  37.287  -2.839  1.00  0.00            
ATOM    805  C   THR    52      52.604  40.037  -1.358  1.00  0.00            
ATOM    806  O   THR    52      53.119  40.250  -2.457  1.00  0.00            
ATOM    807  N   VAL    53      53.339  40.173  -0.245  1.00  0.00            
ATOM    808  HN  VAL    53      52.905  40.028   0.634  1.00  0.00            
ATOM    809  CA  VAL    53      54.749  40.424  -0.280  1.00  0.00            
ATOM    810  HA  VAL    53      55.173  40.348  -1.268  1.00  0.00            
ATOM    811  CB  VAL    53      55.325  41.698   0.275  1.00  0.00            
ATOM    812  HB  VAL    53      54.931  41.803   1.303  1.00  0.00            
ATOM    813  CG1 VAL    53      56.846  41.818   0.131  1.00  0.00            
ATOM    814 1HG1 VAL    53      57.171  41.532  -0.886  1.00  0.00            
ATOM    815 2HG1 VAL    53      57.245  42.849   0.287  1.00  0.00            
ATOM    816 3HG1 VAL    53      57.313  41.172   0.917  1.00  0.00            
ATOM    817  CG2 VAL    53      54.748  42.883  -0.534  1.00  0.00            
ATOM    818 1HG2 VAL    53      55.103  42.707  -1.572  1.00  0.00            
ATOM    819 2HG2 VAL    53      53.638  42.922  -0.450  1.00  0.00            
ATOM    820 3HG2 VAL    53      55.136  43.805  -0.078  1.00  0.00            
ATOM    821  C   VAL    53      55.486  39.308   0.370  1.00  0.00            
ATOM    822  O   VAL    53      55.521  39.115   1.591  1.00  0.00            
ATOM    823  N   LEU    54      56.210  38.494  -0.422  1.00  0.00            
ATOM    824  HN  LEU    54      56.195  38.568  -1.413  1.00  0.00            
ATOM    825  CA  LEU    54      57.219  37.587   0.038  1.00  0.00            
ATOM    826  HA  LEU    54      56.855  37.052   0.909  1.00  0.00            
ATOM    827  CB  LEU    54      57.485  36.591  -1.105  1.00  0.00            
ATOM    828  HB1 LEU    54      58.043  35.733  -0.688  1.00  0.00            
ATOM    829  HB2 LEU    54      58.098  37.006  -1.945  1.00  0.00            
ATOM    830  CG  LEU    54      56.248  35.946  -1.757  1.00  0.00            
ATOM    831  HG  LEU    54      55.650  36.652  -2.374  1.00  0.00            
ATOM    832  CD1 LEU    54      56.813  34.871  -2.678  1.00  0.00            
ATOM    833 1HD1 LEU    54      57.446  35.337  -3.468  1.00  0.00            
ATOM    834 2HD1 LEU    54      57.530  34.275  -2.072  1.00  0.00            
ATOM    835 3HD1 LEU    54      56.106  34.257  -3.278  1.00  0.00            
ATOM    836  CD2 LEU    54      55.323  35.352  -0.678  1.00  0.00            
ATOM    837 1HD2 LEU    54      54.611  36.144  -0.336  1.00  0.00            
ATOM    838 2HD2 LEU    54      54.765  34.430  -0.945  1.00  0.00            
ATOM    839 3HD2 LEU    54      56.000  35.117   0.177  1.00  0.00            
ATOM    840  C   LEU    54      58.396  38.371   0.509  1.00  0.00            
ATOM    841  O   LEU    54      58.889  39.267  -0.174  1.00  0.00            
ATOM    842  N   THR    55      58.911  38.038   1.703  1.00  0.00            
ATOM    843  HN  THR    55      58.519  37.250   2.176  1.00  0.00            
ATOM    844  CA  THR    55      59.907  38.802   2.393  1.00  0.00            
ATOM    845  HA  THR    55      60.531  39.188   1.594  1.00  0.00            
ATOM    846  CB  THR    55      59.203  39.877   3.163  1.00  0.00            
ATOM    847  HB  THR    55      58.626  40.562   2.487  1.00  0.00            
ATOM    848  OG1 THR    55      60.050  40.791   3.832  1.00  0.00            
ATOM    849  HG1 THR    55      60.483  41.177   3.062  1.00  0.00            
ATOM    850  CG2 THR    55      58.179  39.362   4.182  1.00  0.00            
ATOM    851 1HG2 THR    55      57.547  40.164   4.614  1.00  0.00            
ATOM    852 2HG2 THR    55      57.512  38.648   3.653  1.00  0.00            
ATOM    853 3HG2 THR    55      58.675  38.877   5.047  1.00  0.00            
ATOM    854  C   THR    55      60.814  37.958   3.212  1.00  0.00            
ATOM    855  O   THR    55      60.353  36.869   3.536  1.00  0.00            
ATOM    856  N   PRO    56      62.012  38.340   3.555  1.00  0.00            
ATOM    857  CD  PRO    56      62.875  39.267   2.834  1.00  0.00            
ATOM    858  HD1 PRO    56      62.710  39.180   1.744  1.00  0.00            
ATOM    859  HD2 PRO    56      62.773  40.338   3.147  1.00  0.00            
ATOM    860  CA  PRO    56      62.809  37.465   4.354  1.00  0.00            
ATOM    861  HA  PRO    56      62.932  36.473   3.930  1.00  0.00            
ATOM    862  CB  PRO    56      64.198  38.107   4.507  1.00  0.00            
ATOM    863  HB1 PRO    56      65.008  37.369   4.705  1.00  0.00            
ATOM    864  HB2 PRO    56      64.324  38.822   5.343  1.00  0.00            
ATOM    865  CG  PRO    56      64.274  38.699   3.093  1.00  0.00            
ATOM    866  HG1 PRO    56      64.618  37.935   2.349  1.00  0.00            
ATOM    867  HG2 PRO    56      65.014  39.520   3.172  1.00  0.00            
ATOM    868  C   PRO    56      62.323  37.143   5.714  1.00  0.00            
ATOM    869  O   PRO    56      62.572  36.046   6.231  1.00  0.00            
ATOM    870  N   ALA    57      61.620  38.057   6.405  1.00  0.00            
ATOM    871  HN  ALA    57      61.311  38.945   6.059  1.00  0.00            
ATOM    872  CA  ALA    57      61.214  37.704   7.725  1.00  0.00            
ATOM    873  HA  ALA    57      62.111  37.448   8.271  1.00  0.00            
ATOM    874  CB  ALA    57      60.620  38.928   8.466  1.00  0.00            
ATOM    875  HB1 ALA    57      59.702  39.285   7.959  1.00  0.00            
ATOM    876  HB2 ALA    57      60.265  38.654   9.486  1.00  0.00            
ATOM    877  HB3 ALA    57      61.359  39.749   8.564  1.00  0.00            
ATOM    878  C   ALA    57      60.234  36.594   7.857  1.00  0.00            
ATOM    879  O   ALA    57      60.401  35.639   8.604  1.00  0.00            
ATOM    880  N   THR    58      59.218  36.439   6.984  1.00  0.00            
ATOM    881  HN  THR    58      58.920  37.175   6.368  1.00  0.00            
ATOM    882  CA  THR    58      58.329  35.337   6.826  1.00  0.00            
ATOM    883  HA  THR    58      58.366  34.682   7.690  1.00  0.00            
ATOM    884  CB  THR    58      56.900  35.735   6.587  1.00  0.00            
ATOM    885  HB  THR    58      56.263  35.031   6.008  1.00  0.00            
ATOM    886  OG1 THR    58      56.883  36.961   5.860  1.00  0.00            
ATOM    887  HG1 THR    58      56.011  37.252   6.134  1.00  0.00            
ATOM    888  CG2 THR    58      56.204  35.963   7.943  1.00  0.00            
ATOM    889 1HG2 THR    58      55.184  36.412   7.915  1.00  0.00            
ATOM    890 2HG2 THR    58      56.182  34.976   8.438  1.00  0.00            
ATOM    891 3HG2 THR    58      56.780  36.597   8.652  1.00  0.00            
ATOM    892  C   THR    58      58.795  34.431   5.743  1.00  0.00            
ATOM    893  O   THR    58      58.097  33.568   5.225  1.00  0.00            
ATOM    894  N   ASN    59      60.066  34.600   5.348  1.00  0.00            
ATOM    895  HN  ASN    59      60.605  35.382   5.646  1.00  0.00            
ATOM    896  CA  ASN    59      60.860  33.567   4.748  1.00  0.00            
ATOM    897  HA  ASN    59      61.879  33.927   4.750  1.00  0.00            
ATOM    898  CB  ASN    59      60.857  32.271   5.585  1.00  0.00            
ATOM    899  HB1 ASN    59      59.816  31.931   5.693  1.00  0.00            
ATOM    900  HB2 ASN    59      61.182  32.478   6.636  1.00  0.00            
ATOM    901  CG  ASN    59      61.859  31.210   5.166  1.00  0.00            
ATOM    902  OD1 ASN    59      61.550  30.019   5.182  1.00  0.00            
ATOM    903  ND2 ASN    59      63.061  31.617   4.669  1.00  0.00            
ATOM    904 1HD2 ASN    59      63.202  32.556   4.374  1.00  0.00            
ATOM    905 2HD2 ASN    59      63.494  30.914   4.095  1.00  0.00            
ATOM    906  C   ASN    59      60.516  33.348   3.318  1.00  0.00            
ATOM    907  O   ASN    59      60.620  32.245   2.764  1.00  0.00            
ATOM    908  N   HIS    60      60.149  34.414   2.590  1.00  0.00            
ATOM    909  HN  HIS    60      60.207  35.316   3.005  1.00  0.00            
ATOM    910  CA  HIS    60      59.455  34.466   1.336  1.00  0.00            
ATOM    911  HA  HIS    60      59.005  35.435   1.238  1.00  0.00            
ATOM    912  CB  HIS    60      60.510  34.320   0.212  1.00  0.00            
ATOM    913  HB1 HIS    60      59.994  34.204  -0.770  1.00  0.00            
ATOM    914  HB2 HIS    60      61.199  33.482   0.420  1.00  0.00            
ATOM    915  ND1 HIS    60      62.598  35.602   0.424  1.00  0.00            
ATOM    916  CG  HIS    60      61.270  35.599   0.058  1.00  0.00            
ATOM    917  CE1 HIS    60      63.120  36.730  -0.010  1.00  0.00            
ATOM    918  HE1 HIS    60      64.179  36.951   0.053  1.00  0.00            
ATOM    919  NE2 HIS    60      62.192  37.466  -0.669  1.00  0.00            
ATOM    920  HE2 HIS    60      62.404  38.283  -1.203  1.00  0.00            
ATOM    921  CD2 HIS    60      61.002  36.766  -0.600  1.00  0.00            
ATOM    922  HD2 HIS    60      60.094  37.183  -1.007  1.00  0.00            
ATOM    923  C   HIS    60      58.376  33.454   1.117  1.00  0.00            
ATOM    924  O   HIS    60      58.341  32.549   0.282  1.00  0.00            
ATOM    925  N   MET    61      57.342  33.458   1.972  1.00  0.00            
ATOM    926  HN  MET    61      57.399  34.222   2.628  1.00  0.00            
ATOM    927  CA  MET    61      56.183  32.627   1.872  1.00  0.00            
ATOM    928  HA  MET    61      56.038  32.411   0.823  1.00  0.00            
ATOM    929  CB  MET    61      56.331  31.292   2.620  1.00  0.00            
ATOM    930  HB1 MET    61      56.356  31.438   3.720  1.00  0.00            
ATOM    931  HB2 MET    61      57.262  30.761   2.338  1.00  0.00            
ATOM    932  CG  MET    61      55.142  30.370   2.440  1.00  0.00            
ATOM    933  HG1 MET    61      54.827  30.244   1.380  1.00  0.00            
ATOM    934  HG2 MET    61      54.239  30.753   2.974  1.00  0.00            
ATOM    935  SD  MET    61      55.459  28.755   3.201  1.00  0.00            
ATOM    936  CE  MET    61      55.361  29.275   4.948  1.00  0.00            
ATOM    937  HE1 MET    61      56.339  29.578   5.361  1.00  0.00            
ATOM    938  HE2 MET    61      54.690  30.165   5.060  1.00  0.00            
ATOM    939  HE3 MET    61      54.979  28.428   5.551  1.00  0.00            
ATOM    940  C   MET    61      54.981  33.369   2.332  1.00  0.00            
ATOM    941  O   MET    61      54.966  34.025   3.368  1.00  0.00            
ATOM    942  N   GLY    62      53.935  33.464   1.497  1.00  0.00            
ATOM    943  HN  GLY    62      53.959  33.009   0.610  1.00  0.00            
ATOM    944  CA  GLY    62      52.823  34.345   1.717  1.00  0.00            
ATOM    945  HA1 GLY    62      52.548  34.390   2.745  1.00  0.00            
ATOM    946  HA2 GLY    62      52.925  35.322   1.241  1.00  0.00            
ATOM    947  C   GLY    62      51.716  33.590   1.056  1.00  0.00            
ATOM    948  O   GLY    62      51.799  32.418   0.693  1.00  0.00            
ATOM    949  N   ASN    63      50.536  34.240   1.117  1.00  0.00            
ATOM    950  HN  ASN    63      50.644  35.211   1.322  1.00  0.00            
ATOM    951  CA  ASN    63      49.257  33.648   0.974  1.00  0.00            
ATOM    952  HA  ASN    63      49.290  32.755   0.360  1.00  0.00            
ATOM    953  CB  ASN    63      48.571  33.436   2.333  1.00  0.00            
ATOM    954  HB1 ASN    63      47.572  32.954   2.121  1.00  0.00            
ATOM    955  HB2 ASN    63      48.508  34.429   2.806  1.00  0.00            
ATOM    956  CG  ASN    63      49.277  32.381   3.162  1.00  0.00            
ATOM    957  OD1 ASN    63      49.883  32.717   4.183  1.00  0.00            
ATOM    958  ND2 ASN    63      49.220  31.108   2.699  1.00  0.00            
ATOM    959 1HD2 ASN    63      48.754  30.873   1.848  1.00  0.00            
ATOM    960 2HD2 ASN    63      49.889  30.431   3.036  1.00  0.00            
ATOM    961  C   ASN    63      48.450  34.533   0.095  1.00  0.00            
ATOM    962  O   ASN    63      48.801  35.691  -0.150  1.00  0.00            
ATOM    963  N   VAL    64      47.313  34.019  -0.407  1.00  0.00            
ATOM    964  HN  VAL    64      47.103  33.049  -0.402  1.00  0.00            
ATOM    965  CA  VAL    64      46.255  34.725  -1.066  1.00  0.00            
ATOM    966  HA  VAL    64      46.153  35.737  -0.732  1.00  0.00            
ATOM    967  CB  VAL    64      46.332  34.726  -2.565  1.00  0.00            
ATOM    968  HB  VAL    64      46.734  33.754  -2.908  1.00  0.00            
ATOM    969  CG1 VAL    64      45.005  35.061  -3.263  1.00  0.00            
ATOM    970 1HG1 VAL    64      44.245  34.251  -3.162  1.00  0.00            
ATOM    971 2HG1 VAL    64      44.703  36.043  -2.851  1.00  0.00            
ATOM    972 3HG1 VAL    64      45.200  35.115  -4.353  1.00  0.00            
ATOM    973  CG2 VAL    64      47.393  35.774  -2.927  1.00  0.00            
ATOM    974 1HG2 VAL    64      47.040  36.697  -2.424  1.00  0.00            
ATOM    975 2HG2 VAL    64      48.391  35.608  -2.471  1.00  0.00            
ATOM    976 3HG2 VAL    64      47.548  35.918  -4.017  1.00  0.00            
ATOM    977  C   VAL    64      45.014  33.976  -0.687  1.00  0.00            
ATOM    978  O   VAL    64      45.085  32.766  -0.680  1.00  0.00            
ATOM    979  N   THR    65      43.931  34.599  -0.196  1.00  0.00            
ATOM    980  HN  THR    65      43.831  35.598  -0.212  1.00  0.00            
ATOM    981  CA  THR    65      42.820  33.841   0.304  1.00  0.00            
ATOM    982  HA  THR    65      42.832  32.888  -0.191  1.00  0.00            
ATOM    983  CB  THR    65      42.933  33.539   1.766  1.00  0.00            
ATOM    984  HB  THR    65      43.843  32.900   1.844  1.00  0.00            
ATOM    985  OG1 THR    65      41.841  32.782   2.236  1.00  0.00            
ATOM    986  HG1 THR    65      41.775  32.088   1.589  1.00  0.00            
ATOM    987  CG2 THR    65      43.248  34.735   2.691  1.00  0.00            
ATOM    988 1HG2 THR    65      44.279  35.105   2.563  1.00  0.00            
ATOM    989 2HG2 THR    65      42.448  35.494   2.543  1.00  0.00            
ATOM    990 3HG2 THR    65      43.334  34.431   3.763  1.00  0.00            
ATOM    991  C   THR    65      41.610  34.669   0.043  1.00  0.00            
ATOM    992  O   THR    65      41.619  35.889   0.106  1.00  0.00            
ATOM    993  N   PHE    66      40.512  33.986  -0.348  1.00  0.00            
ATOM    994  HN  PHE    66      40.553  32.995  -0.402  1.00  0.00            
ATOM    995  CA  PHE    66      39.415  34.601  -1.016  1.00  0.00            
ATOM    996  HA  PHE    66      39.232  35.465  -0.382  1.00  0.00            
ATOM    997  CB  PHE    66      39.622  34.833  -2.517  1.00  0.00            
ATOM    998  HB1 PHE    66      40.423  35.552  -2.767  1.00  0.00            
ATOM    999  HB2 PHE    66      38.684  35.119  -3.033  1.00  0.00            
ATOM   1000  CG  PHE    66      40.106  33.589  -3.177  1.00  0.00            
ATOM   1001  CD1 PHE    66      39.108  32.756  -3.617  1.00  0.00            
ATOM   1002  HD1 PHE    66      38.048  32.976  -3.563  1.00  0.00            
ATOM   1003  CE1 PHE    66      39.461  31.553  -4.158  1.00  0.00            
ATOM   1004  HE1 PHE    66      38.623  30.990  -4.569  1.00  0.00            
ATOM   1005  CZ  PHE    66      40.762  31.162  -4.380  1.00  0.00            
ATOM   1006  HZ  PHE    66      40.996  30.358  -5.074  1.00  0.00            
ATOM   1007  CD2 PHE    66      41.426  33.189  -3.219  1.00  0.00            
ATOM   1008  HD2 PHE    66      42.214  33.723  -2.748  1.00  0.00            
ATOM   1009  CE2 PHE    66      41.720  32.026  -3.901  1.00  0.00            
ATOM   1010  HE2 PHE    66      42.761  31.785  -4.025  1.00  0.00            
ATOM   1011  C   PHE    66      38.145  33.852  -0.798  1.00  0.00            
ATOM   1012  O   PHE    66      38.183  32.694  -0.381  1.00  0.00            
ATOM   1013  N   THR    67      36.956  34.389  -1.116  1.00  0.00            
ATOM   1014  HN  THR    67      36.886  35.379  -1.252  1.00  0.00            
ATOM   1015  CA  THR    67      35.756  33.609  -1.147  1.00  0.00            
ATOM   1016  HA  THR    67      35.978  32.607  -1.480  1.00  0.00            
ATOM   1017  CB  THR    67      35.100  33.356   0.181  1.00  0.00            
ATOM   1018  HB  THR    67      35.768  32.649   0.709  1.00  0.00            
ATOM   1019  OG1 THR    67      33.781  32.825   0.189  1.00  0.00            
ATOM   1020  HG1 THR    67      33.727  32.300   0.991  1.00  0.00            
ATOM   1021  CG2 THR    67      35.096  34.661   0.994  1.00  0.00            
ATOM   1022 1HG2 THR    67      36.095  35.102   1.176  1.00  0.00            
ATOM   1023 2HG2 THR    67      34.488  35.417   0.457  1.00  0.00            
ATOM   1024 3HG2 THR    67      34.552  34.636   1.962  1.00  0.00            
ATOM   1025  C   THR    67      34.791  34.112  -2.164  1.00  0.00            
ATOM   1026  O   THR    67      34.551  35.301  -2.372  1.00  0.00            
ATOM   1027  N   ILE    68      34.195  33.217  -2.992  1.00  0.00            
ATOM   1028  HN  ILE    68      34.385  32.238  -2.895  1.00  0.00            
ATOM   1029  CA  ILE    68      33.470  33.570  -4.167  1.00  0.00            
ATOM   1030  HA  ILE    68      33.560  34.629  -4.333  1.00  0.00            
ATOM   1031  CB  ILE    68      34.076  32.773  -5.290  1.00  0.00            
ATOM   1032  HB  ILE    68      33.885  31.694  -5.115  1.00  0.00            
ATOM   1033  CG2 ILE    68      33.622  33.225  -6.695  1.00  0.00            
ATOM   1034 1HG2 ILE    68      33.962  34.264  -6.909  1.00  0.00            
ATOM   1035 2HG2 ILE    68      33.786  32.431  -7.449  1.00  0.00            
ATOM   1036 3HG2 ILE    68      32.531  33.425  -6.601  1.00  0.00            
ATOM   1037  CG1 ILE    68      35.596  32.884  -5.404  1.00  0.00            
ATOM   1038 1HG1 ILE    68      35.880  32.249  -6.269  1.00  0.00            
ATOM   1039 2HG1 ILE    68      36.022  32.359  -4.519  1.00  0.00            
ATOM   1040  CD  ILE    68      36.195  34.294  -5.409  1.00  0.00            
ATOM   1041  HD1 ILE    68      35.638  35.040  -6.026  1.00  0.00            
ATOM   1042  HD2 ILE    68      36.181  34.929  -4.503  1.00  0.00            
ATOM   1043  HD3 ILE    68      37.237  34.202  -5.794  1.00  0.00            
ATOM   1044  C   ILE    68      32.039  33.210  -3.962  1.00  0.00            
ATOM   1045  O   ILE    68      31.828  32.093  -3.496  1.00  0.00            
ATOM   1046  N   PRO    69      31.040  34.008  -4.211  1.00  0.00            
ATOM   1047  CD  PRO    69      31.181  35.396  -4.598  1.00  0.00            
ATOM   1048  HD1 PRO    69      31.516  35.922  -3.670  1.00  0.00            
ATOM   1049  HD2 PRO    69      31.885  35.401  -5.465  1.00  0.00            
ATOM   1050  CA  PRO    69      29.670  33.588  -4.165  1.00  0.00            
ATOM   1051  HA  PRO    69      29.406  33.093  -3.233  1.00  0.00            
ATOM   1052  CB  PRO    69      28.890  34.887  -4.236  1.00  0.00            
ATOM   1053  HB1 PRO    69      28.895  35.313  -3.208  1.00  0.00            
ATOM   1054  HB2 PRO    69      27.841  34.744  -4.580  1.00  0.00            
ATOM   1055  CG  PRO    69      29.783  35.802  -5.077  1.00  0.00            
ATOM   1056  HG1 PRO    69      29.531  36.844  -4.764  1.00  0.00            
ATOM   1057  HG2 PRO    69      29.538  35.606  -6.147  1.00  0.00            
ATOM   1058  C   PRO    69      29.306  32.641  -5.251  1.00  0.00            
ATOM   1059  O   PRO    69      30.030  32.606  -6.258  1.00  0.00            
ATOM   1060  N   ALA    70      28.165  31.951  -5.142  1.00  0.00            
ATOM   1061  HN  ALA    70      27.612  32.065  -4.325  1.00  0.00            
ATOM   1062  CA  ALA    70      27.531  31.195  -6.191  1.00  0.00            
ATOM   1063  HA  ALA    70      28.243  30.503  -6.583  1.00  0.00            
ATOM   1064  CB  ALA    70      26.409  30.287  -5.660  1.00  0.00            
ATOM   1065  HB1 ALA    70      26.956  29.692  -4.894  1.00  0.00            
ATOM   1066  HB2 ALA    70      25.616  30.800  -5.087  1.00  0.00            
ATOM   1067  HB3 ALA    70      26.023  29.592  -6.448  1.00  0.00            
ATOM   1068  C   ALA    70      26.965  31.968  -7.328  1.00  0.00            
ATOM   1069  O   ALA    70      26.594  33.119  -7.106  1.00  0.00            
ATOM   1070  N   ASN    71      26.831  31.440  -8.555  1.00  0.00            
ATOM   1071  HN  ASN    71      27.172  30.520  -8.688  1.00  0.00            
ATOM   1072  CA  ASN    71      26.236  32.073  -9.692  1.00  0.00            
ATOM   1073  HA  ASN    71      26.596  33.083  -9.766  1.00  0.00            
ATOM   1074  CB  ASN    71      26.662  31.217 -10.905  1.00  0.00            
ATOM   1075  HB1 ASN    71      26.452  30.127 -10.839  1.00  0.00            
ATOM   1076  HB2 ASN    71      27.772  31.237 -10.990  1.00  0.00            
ATOM   1077  CG  ASN    71      26.058  31.679 -12.220  1.00  0.00            
ATOM   1078  OD1 ASN    71      25.898  32.887 -12.398  1.00  0.00            
ATOM   1079  ND2 ASN    71      25.572  30.713 -13.047  1.00  0.00            
ATOM   1080 1HD2 ASN    71      25.652  29.724 -12.891  1.00  0.00            
ATOM   1081 2HD2 ASN    71      24.975  31.039 -13.772  1.00  0.00            
ATOM   1082  C   ASN    71      24.755  32.133  -9.549  1.00  0.00            
ATOM   1083  O   ASN    71      24.174  31.095  -9.235  1.00  0.00            
ATOM   1084  N   ARG    72      24.066  33.272  -9.729  1.00  0.00            
ATOM   1085  HN  ARG    72      24.586  34.091  -9.901  1.00  0.00            
ATOM   1086  CA  ARG    72      22.636  33.321  -9.796  1.00  0.00            
ATOM   1087  HA  ARG    72      22.205  32.372  -9.512  1.00  0.00            
ATOM   1088  CB  ARG    72      22.100  34.237  -8.683  1.00  0.00            
ATOM   1089  HB1 ARG    72      20.990  34.217  -8.678  1.00  0.00            
ATOM   1090  HB2 ARG    72      22.541  35.226  -8.917  1.00  0.00            
ATOM   1091  CG  ARG    72      22.454  33.876  -7.230  1.00  0.00            
ATOM   1092  HG1 ARG    72      22.170  34.710  -6.556  1.00  0.00            
ATOM   1093  HG2 ARG    72      23.563  33.967  -7.135  1.00  0.00            
ATOM   1094  CD  ARG    72      21.912  32.599  -6.595  1.00  0.00            
ATOM   1095  HD1 ARG    72      22.267  32.595  -5.543  1.00  0.00            
ATOM   1096  HD2 ARG    72      22.424  31.746  -7.107  1.00  0.00            
ATOM   1097  NE  ARG    72      20.432  32.568  -6.721  1.00  0.00            
ATOM   1098  HE  ARG    72      19.973  33.395  -7.058  1.00  0.00            
ATOM   1099  CZ  ARG    72      19.741  31.439  -6.408  1.00  0.00            
ATOM   1100  NH1 ARG    72      20.300  30.242  -6.018  1.00  0.00            
ATOM   1101 1HH1 ARG    72      21.300  30.212  -5.963  1.00  0.00            
ATOM   1102 2HH1 ARG    72      19.709  29.533  -5.647  1.00  0.00            
ATOM   1103  NH2 ARG    72      18.410  31.610  -6.195  1.00  0.00            
ATOM   1104 1HH2 ARG    72      17.971  32.468  -6.462  1.00  0.00            
ATOM   1105 2HH2 ARG    72      17.779  30.891  -5.893  1.00  0.00            
ATOM   1106  C   ARG    72      22.112  33.633 -11.170  1.00  0.00            
ATOM   1107  O   ARG    72      20.913  33.511 -11.355  1.00  0.00            
ATOM   1108  N   GLU    73      22.966  33.957 -12.158  1.00  0.00            
ATOM   1109  HN  GLU    73      23.956  33.968 -12.083  1.00  0.00            
ATOM   1110  CA  GLU    73      22.552  34.399 -13.452  1.00  0.00            
ATOM   1111  HA  GLU    73      21.820  35.160 -13.250  1.00  0.00            
ATOM   1112  CB  GLU    73      23.784  35.056 -14.101  1.00  0.00            
ATOM   1113  HB1 GLU    73      23.589  35.200 -15.182  1.00  0.00            
ATOM   1114  HB2 GLU    73      24.634  34.358 -13.943  1.00  0.00            
ATOM   1115  CG  GLU    73      24.061  36.450 -13.517  1.00  0.00            
ATOM   1116  HG1 GLU    73      24.426  36.406 -12.465  1.00  0.00            
ATOM   1117  HG2 GLU    73      23.140  37.060 -13.395  1.00  0.00            
ATOM   1118  CD  GLU    73      25.114  37.186 -14.327  1.00  0.00            
ATOM   1119  OE1 GLU    73      26.235  36.616 -14.428  1.00  0.00            
ATOM   1120  OE2 GLU    73      24.846  38.282 -14.885  1.00  0.00            
ATOM   1121  C   GLU    73      21.876  33.374 -14.309  1.00  0.00            
ATOM   1122  O   GLU    73      22.197  32.195 -14.241  1.00  0.00            
ATOM   1123  N   PHE    74      20.960  33.788 -15.206  1.00  0.00            
ATOM   1124  HN  PHE    74      20.931  34.747 -15.472  1.00  0.00            
ATOM   1125  CA  PHE    74      20.154  32.883 -15.964  1.00  0.00            
ATOM   1126  HA  PHE    74      19.983  31.906 -15.540  1.00  0.00            
ATOM   1127  CB  PHE    74      18.774  33.562 -16.085  1.00  0.00            
ATOM   1128  HB1 PHE    74      18.118  32.958 -16.754  1.00  0.00            
ATOM   1129  HB2 PHE    74      18.766  34.529 -16.620  1.00  0.00            
ATOM   1130  CG  PHE    74      18.138  33.680 -14.738  1.00  0.00            
ATOM   1131  CD1 PHE    74      17.685  32.583 -14.034  1.00  0.00            
ATOM   1132  HD1 PHE    74      17.968  31.592 -14.367  1.00  0.00            
ATOM   1133  CE1 PHE    74      16.880  32.769 -12.939  1.00  0.00            
ATOM   1134  HE1 PHE    74      16.679  31.842 -12.424  1.00  0.00            
ATOM   1135  CZ  PHE    74      16.577  34.012 -12.427  1.00  0.00            
ATOM   1136  HZ  PHE    74      15.923  33.967 -11.570  1.00  0.00            
ATOM   1137  CD2 PHE    74      17.765  34.912 -14.267  1.00  0.00            
ATOM   1138  HD2 PHE    74      18.078  35.749 -14.881  1.00  0.00            
ATOM   1139  CE2 PHE    74      17.130  35.099 -13.061  1.00  0.00            
ATOM   1140  HE2 PHE    74      17.017  36.072 -12.597  1.00  0.00            
ATOM   1141  C   PHE    74      20.750  32.656 -17.310  1.00  0.00            
ATOM   1142  O   PHE    74      20.075  32.180 -18.221  1.00  0.00            
ATOM   1143  N   LYS    75      22.081  32.836 -17.455  1.00  0.00            
ATOM   1144  HN  LYS    75      22.567  33.211 -16.665  1.00  0.00            
ATOM   1145  CA  LYS    75      22.826  32.310 -18.559  1.00  0.00            
ATOM   1146  HA  LYS    75      22.540  32.915 -19.404  1.00  0.00            
ATOM   1147  CB  LYS    75      24.315  32.622 -18.394  1.00  0.00            
ATOM   1148  HB1 LYS    75      24.909  32.187 -19.219  1.00  0.00            
ATOM   1149  HB2 LYS    75      24.701  32.267 -17.420  1.00  0.00            
ATOM   1150  CG  LYS    75      24.625  34.121 -18.481  1.00  0.00            
ATOM   1151  HG1 LYS    75      23.772  34.624 -17.988  1.00  0.00            
ATOM   1152  HG2 LYS    75      24.790  34.445 -19.533  1.00  0.00            
ATOM   1153  CD  LYS    75      25.871  34.477 -17.648  1.00  0.00            
ATOM   1154  HD1 LYS    75      25.796  34.193 -16.586  1.00  0.00            
ATOM   1155  HD2 LYS    75      26.723  33.905 -18.080  1.00  0.00            
ATOM   1156  CE  LYS    75      26.271  35.926 -17.894  1.00  0.00            
ATOM   1157  HE1 LYS    75      25.470  36.686 -17.802  1.00  0.00            
ATOM   1158  HE2 LYS    75      26.646  36.080 -18.944  1.00  0.00            
ATOM   1159  NZ  LYS    75      27.307  36.362 -16.922  1.00  0.00            
ATOM   1160  HZ1 LYS    75      28.147  35.762 -16.975  1.00  0.00            
ATOM   1161  HZ2 LYS    75      27.437  37.391 -17.068  1.00  0.00            
ATOM   1162  HZ3 LYS    75      26.922  36.277 -15.963  1.00  0.00            
ATOM   1163  C   LYS    75      22.669  30.888 -18.931  1.00  0.00            
ATOM   1164  O   LYS    75      22.945  30.053 -18.065  1.00  0.00            
ATOM   1165  N   SER    76      22.305  30.560 -20.191  1.00  0.00            
ATOM   1166  HN  SER    76      22.087  31.296 -20.827  1.00  0.00            
ATOM   1167  CA  SER    76      22.017  29.198 -20.525  1.00  0.00            
ATOM   1168  HA  SER    76      21.494  28.762 -19.694  1.00  0.00            
ATOM   1169  CB  SER    76      21.203  29.130 -21.828  1.00  0.00            
ATOM   1170  HB1 SER    76      20.252  29.621 -21.565  1.00  0.00            
ATOM   1171  HB2 SER    76      21.005  28.117 -22.223  1.00  0.00            
ATOM   1172  OG  SER    76      21.717  29.954 -22.880  1.00  0.00            
ATOM   1173  HG1 SER    76      22.499  29.522 -23.214  1.00  0.00            
ATOM   1174  C   SER    76      23.148  28.238 -20.624  1.00  0.00            
ATOM   1175  O   SER    76      24.230  28.556 -21.081  1.00  0.00            
ATOM   1176  N   GLU    77      22.916  27.011 -20.118  1.00  0.00            
ATOM   1177  HN  GLU    77      22.005  26.712 -19.840  1.00  0.00            
ATOM   1178  CA  GLU    77      23.897  25.982 -20.037  1.00  0.00            
ATOM   1179  HA  GLU    77      24.857  26.492 -20.106  1.00  0.00            
ATOM   1180  CB  GLU    77      23.871  25.250 -18.673  1.00  0.00            
ATOM   1181  HB1 GLU    77      24.532  24.360 -18.705  1.00  0.00            
ATOM   1182  HB2 GLU    77      22.850  24.860 -18.515  1.00  0.00            
ATOM   1183  CG  GLU    77      24.335  26.127 -17.516  1.00  0.00            
ATOM   1184  HG1 GLU    77      24.171  25.512 -16.603  1.00  0.00            
ATOM   1185  HG2 GLU    77      23.844  27.117 -17.364  1.00  0.00            
ATOM   1186  CD  GLU    77      25.825  26.447 -17.511  1.00  0.00            
ATOM   1187  OE1 GLU    77      26.284  27.627 -17.556  1.00  0.00            
ATOM   1188  OE2 GLU    77      26.596  25.457 -17.612  1.00  0.00            
ATOM   1189  C   GLU    77      24.032  25.045 -21.191  1.00  0.00            
ATOM   1190  O   GLU    77      23.045  24.541 -21.743  1.00  0.00            
ATOM   1191  N   LYS    78      25.255  24.813 -21.704  1.00  0.00            
ATOM   1192  HN  LYS    78      26.073  25.235 -21.353  1.00  0.00            
ATOM   1193  CA  LYS    78      25.700  23.857 -22.677  1.00  0.00            
ATOM   1194  HA  LYS    78      24.843  23.484 -23.208  1.00  0.00            
ATOM   1195  CB  LYS    78      26.614  24.602 -23.677  1.00  0.00            
ATOM   1196  HB1 LYS    78      27.048  23.868 -24.391  1.00  0.00            
ATOM   1197  HB2 LYS    78      27.482  25.095 -23.206  1.00  0.00            
ATOM   1198  CG  LYS    78      25.817  25.627 -24.467  1.00  0.00            
ATOM   1199  HG1 LYS    78      25.463  26.391 -23.753  1.00  0.00            
ATOM   1200  HG2 LYS    78      24.879  25.164 -24.848  1.00  0.00            
ATOM   1201  CD  LYS    78      26.652  26.201 -25.616  1.00  0.00            
ATOM   1202  HD1 LYS    78      27.680  26.473 -25.293  1.00  0.00            
ATOM   1203  HD2 LYS    78      26.816  25.406 -26.381  1.00  0.00            
ATOM   1204  CE  LYS    78      26.165  27.466 -26.326  1.00  0.00            
ATOM   1205  HE1 LYS    78      26.927  27.883 -27.015  1.00  0.00            
ATOM   1206  HE2 LYS    78      25.791  28.230 -25.612  1.00  0.00            
ATOM   1207  NZ  LYS    78      24.999  27.161 -27.189  1.00  0.00            
ATOM   1208  HZ1 LYS    78      25.201  26.199 -27.523  1.00  0.00            
ATOM   1209  HZ2 LYS    78      24.146  27.184 -26.593  1.00  0.00            
ATOM   1210  HZ3 LYS    78      25.002  27.806 -28.003  1.00  0.00            
ATOM   1211  C   LYS    78      26.328  22.671 -22.037  1.00  0.00            
ATOM   1212  O   LYS    78      26.951  21.877 -22.739  1.00  0.00            
ATOM   1213  N   GLY    79      26.112  22.499 -20.727  1.00  0.00            
ATOM   1214  HN  GLY    79      25.779  23.321 -20.273  1.00  0.00            
ATOM   1215  CA  GLY    79      26.569  21.353 -20.008  1.00  0.00            
ATOM   1216  HA1 GLY    79      26.075  21.369 -19.040  1.00  0.00            
ATOM   1217  HA2 GLY    79      26.242  20.500 -20.565  1.00  0.00            
ATOM   1218  C   GLY    79      28.038  21.355 -19.791  1.00  0.00            
ATOM   1219  O   GLY    79      28.679  20.296 -19.712  1.00  0.00            
ATOM   1220  N   ARG    80      28.717  22.506 -19.675  1.00  0.00            
ATOM   1221  HN  ARG    80      28.306  23.406 -19.632  1.00  0.00            
ATOM   1222  CA  ARG    80      30.136  22.628 -19.519  1.00  0.00            
ATOM   1223  HA  ARG    80      30.607  21.648 -19.511  1.00  0.00            
ATOM   1224  CB  ARG    80      30.811  23.482 -20.591  1.00  0.00            
ATOM   1225  HB1 ARG    80      31.879  23.694 -20.337  1.00  0.00            
ATOM   1226  HB2 ARG    80      30.310  24.463 -20.479  1.00  0.00            
ATOM   1227  CG  ARG    80      30.568  23.024 -22.030  1.00  0.00            
ATOM   1228  HG1 ARG    80      30.760  23.839 -22.753  1.00  0.00            
ATOM   1229  HG2 ARG    80      29.498  22.732 -22.173  1.00  0.00            
ATOM   1230  CD  ARG    80      31.380  21.762 -22.379  1.00  0.00            
ATOM   1231  HD1 ARG    80      31.177  20.946 -21.655  1.00  0.00            
ATOM   1232  HD2 ARG    80      32.460  21.962 -22.525  1.00  0.00            
ATOM   1233  NE  ARG    80      30.866  21.234 -23.668  1.00  0.00            
ATOM   1234  HE  ARG    80      30.569  21.830 -24.433  1.00  0.00            
ATOM   1235  CZ  ARG    80      30.738  19.922 -24.021  1.00  0.00            
ATOM   1236  NH1 ARG    80      31.156  18.867 -23.263  1.00  0.00            
ATOM   1237 1HH1 ARG    80      31.471  19.102 -22.343  1.00  0.00            
ATOM   1238 2HH1 ARG    80      30.647  18.055 -23.540  1.00  0.00            
ATOM   1239  NH2 ARG    80      30.054  19.535 -25.142  1.00  0.00            
ATOM   1240 1HH2 ARG    80      29.636  20.232 -25.718  1.00  0.00            
ATOM   1241 2HH2 ARG    80      30.166  18.593 -25.446  1.00  0.00            
ATOM   1242  C   ARG    80      30.490  23.246 -18.211  1.00  0.00            
ATOM   1243  O   ARG    80      29.967  24.238 -17.729  1.00  0.00            
ATOM   1244  N   ASN    81      31.617  22.800 -17.603  1.00  0.00            
ATOM   1245  HN  ASN    81      32.130  22.068 -18.057  1.00  0.00            
ATOM   1246  CA  ASN    81      32.212  23.367 -16.444  1.00  0.00            
ATOM   1247  HA  ASN    81      31.439  23.691 -15.759  1.00  0.00            
ATOM   1248  CB  ASN    81      33.300  22.491 -15.834  1.00  0.00            
ATOM   1249  HB1 ASN    81      33.675  22.967 -14.905  1.00  0.00            
ATOM   1250  HB2 ASN    81      34.173  22.288 -16.499  1.00  0.00            
ATOM   1251  CG  ASN    81      32.799  21.083 -15.538  1.00  0.00            
ATOM   1252  OD1 ASN    81      31.599  20.832 -15.532  1.00  0.00            
ATOM   1253  ND2 ASN    81      33.789  20.164 -15.348  1.00  0.00            
ATOM   1254 1HD2 ASN    81      34.769  20.385 -15.355  1.00  0.00            
ATOM   1255 2HD2 ASN    81      33.498  19.276 -14.974  1.00  0.00            
ATOM   1256  C   ASN    81      32.752  24.746 -16.680  1.00  0.00            
ATOM   1257  O   ASN    81      33.087  25.190 -17.771  1.00  0.00            
ATOM   1258  N   LYS    82      32.947  25.473 -15.573  1.00  0.00            
ATOM   1259  HN  LYS    82      32.613  25.087 -14.712  1.00  0.00            
ATOM   1260  CA  LYS    82      33.556  26.773 -15.548  1.00  0.00            
ATOM   1261  HA  LYS    82      33.650  27.177 -16.540  1.00  0.00            
ATOM   1262  CB  LYS    82      32.731  27.768 -14.717  1.00  0.00            
ATOM   1263  HB1 LYS    82      33.112  28.797 -14.881  1.00  0.00            
ATOM   1264  HB2 LYS    82      32.877  27.494 -13.655  1.00  0.00            
ATOM   1265  CG  LYS    82      31.222  27.726 -14.924  1.00  0.00            
ATOM   1266  HG1 LYS    82      30.829  28.579 -14.331  1.00  0.00            
ATOM   1267  HG2 LYS    82      30.901  26.758 -14.500  1.00  0.00            
ATOM   1268  CD  LYS    82      30.789  27.847 -16.387  1.00  0.00            
ATOM   1269  HD1 LYS    82      31.070  28.875 -16.681  1.00  0.00            
ATOM   1270  HD2 LYS    82      31.242  27.073 -17.030  1.00  0.00            
ATOM   1271  CE  LYS    82      29.260  27.755 -16.493  1.00  0.00            
ATOM   1272  HE1 LYS    82      28.894  27.939 -17.516  1.00  0.00            
ATOM   1273  HE2 LYS    82      28.696  28.479 -15.880  1.00  0.00            
ATOM   1274  NZ  LYS    82      28.789  26.387 -16.177  1.00  0.00            
ATOM   1275  HZ1 LYS    82      29.491  25.755 -16.630  1.00  0.00            
ATOM   1276  HZ2 LYS    82      28.764  26.103 -15.176  1.00  0.00            
ATOM   1277  HZ3 LYS    82      27.831  26.204 -16.520  1.00  0.00            
ATOM   1278  C   LYS    82      34.984  26.606 -15.130  1.00  0.00            
ATOM   1279  O   LYS    82      35.311  25.661 -14.413  1.00  0.00            
ATOM   1280  N   PHE    83      35.846  27.514 -15.592  1.00  0.00            
ATOM   1281  HN  PHE    83      35.538  28.271 -16.157  1.00  0.00            
ATOM   1282  CA  PHE    83      37.286  27.485 -15.565  1.00  0.00            
ATOM   1283  HA  PHE    83      37.692  26.970 -14.700  1.00  0.00            
ATOM   1284  CB  PHE    83      37.892  26.868 -16.838  1.00  0.00            
ATOM   1285  HB1 PHE    83      38.992  26.969 -16.824  1.00  0.00            
ATOM   1286  HB2 PHE    83      37.456  27.373 -17.733  1.00  0.00            
ATOM   1287  CG  PHE    83      37.533  25.427 -16.982  1.00  0.00            
ATOM   1288  CD1 PHE    83      38.422  24.460 -16.562  1.00  0.00            
ATOM   1289  HD1 PHE    83      39.289  24.554 -15.929  1.00  0.00            
ATOM   1290  CE1 PHE    83      38.144  23.148 -16.866  1.00  0.00            
ATOM   1291  HE1 PHE    83      38.903  22.440 -16.518  1.00  0.00            
ATOM   1292  CZ  PHE    83      37.007  22.773 -17.509  1.00  0.00            
ATOM   1293  HZ  PHE    83      36.819  21.752 -17.814  1.00  0.00            
ATOM   1294  CD2 PHE    83      36.396  25.032 -17.635  1.00  0.00            
ATOM   1295  HD2 PHE    83      35.667  25.821 -17.783  1.00  0.00            
ATOM   1296  CE2 PHE    83      36.038  23.711 -17.809  1.00  0.00            
ATOM   1297  HE2 PHE    83      35.161  23.537 -18.412  1.00  0.00            
ATOM   1298  C   PHE    83      37.704  28.906 -15.441  1.00  0.00            
ATOM   1299  O   PHE    83      37.066  29.792 -15.999  1.00  0.00            
ATOM   1300  N   VAL    84      38.912  29.180 -14.897  1.00  0.00            
ATOM   1301  HN  VAL    84      39.531  28.472 -14.600  1.00  0.00            
ATOM   1302  CA  VAL    84      39.430  30.511 -14.773  1.00  0.00            
ATOM   1303  HA  VAL    84      38.913  31.106 -15.488  1.00  0.00            
ATOM   1304  CB  VAL    84      39.144  31.059 -13.397  1.00  0.00            
ATOM   1305  HB  VAL    84      39.723  32.000 -13.310  1.00  0.00            
ATOM   1306  CG1 VAL    84      37.633  31.279 -13.265  1.00  0.00            
ATOM   1307 1HG1 VAL    84      37.428  31.495 -12.197  1.00  0.00            
ATOM   1308 2HG1 VAL    84      37.155  32.095 -13.872  1.00  0.00            
ATOM   1309 3HG1 VAL    84      37.105  30.347 -13.512  1.00  0.00            
ATOM   1310  CG2 VAL    84      39.669  30.266 -12.200  1.00  0.00            
ATOM   1311 1HG2 VAL    84      39.284  30.612 -11.204  1.00  0.00            
ATOM   1312 2HG2 VAL    84      39.420  29.195 -12.295  1.00  0.00            
ATOM   1313 3HG2 VAL    84      40.769  30.277 -12.195  1.00  0.00            
ATOM   1314  C   VAL    84      40.882  30.560 -15.106  1.00  0.00            
ATOM   1315  O   VAL    84      41.482  29.480 -15.107  1.00  0.00            
ATOM   1316  N   THR    85      41.453  31.728 -15.451  1.00  0.00            
ATOM   1317  HN  THR    85      40.872  32.548 -15.498  1.00  0.00            
ATOM   1318  CA  THR    85      42.873  31.858 -15.555  1.00  0.00            
ATOM   1319  HA  THR    85      43.424  30.939 -15.537  1.00  0.00            
ATOM   1320  CB  THR    85      43.218  32.601 -16.818  1.00  0.00            
ATOM   1321  HB  THR    85      42.349  33.249 -17.045  1.00  0.00            
ATOM   1322  OG1 THR    85      43.224  31.635 -17.862  1.00  0.00            
ATOM   1323  HG1 THR    85      42.404  31.154 -17.893  1.00  0.00            
ATOM   1324  CG2 THR    85      44.658  33.162 -16.794  1.00  0.00            
ATOM   1325 1HG2 THR    85      44.952  33.546 -17.805  1.00  0.00            
ATOM   1326 2HG2 THR    85      44.934  33.956 -16.068  1.00  0.00            
ATOM   1327 3HG2 THR    85      45.338  32.283 -16.686  1.00  0.00            
ATOM   1328  C   THR    85      43.257  32.645 -14.358  1.00  0.00            
ATOM   1329  O   THR    85      42.615  33.608 -13.936  1.00  0.00            
ATOM   1330  N   VAL    86      44.244  32.080 -13.650  1.00  0.00            
ATOM   1331  HN  VAL    86      44.617  31.268 -14.103  1.00  0.00            
ATOM   1332  CA  VAL    86      44.819  32.577 -12.450  1.00  0.00            
ATOM   1333  HA  VAL    86      44.216  33.380 -12.027  1.00  0.00            
ATOM   1334  CB  VAL    86      45.044  31.534 -11.403  1.00  0.00            
ATOM   1335  HB  VAL    86      45.697  30.742 -11.825  1.00  0.00            
ATOM   1336  CG1 VAL    86      45.678  32.042 -10.093  1.00  0.00            
ATOM   1337 1HG1 VAL    86      44.945  32.465  -9.369  1.00  0.00            
ATOM   1338 2HG1 VAL    86      46.156  31.205  -9.556  1.00  0.00            
ATOM   1339 3HG1 VAL    86      46.528  32.742 -10.183  1.00  0.00            
ATOM   1340  CG2 VAL    86      43.694  30.854 -11.135  1.00  0.00            
ATOM   1341 1HG2 VAL    86      43.168  30.469 -12.035  1.00  0.00            
ATOM   1342 2HG2 VAL    86      43.881  29.999 -10.439  1.00  0.00            
ATOM   1343 3HG2 VAL    86      42.991  31.487 -10.562  1.00  0.00            
ATOM   1344  C   VAL    86      46.180  33.076 -12.797  1.00  0.00            
ATOM   1345  O   VAL    86      47.122  32.374 -13.178  1.00  0.00            
ATOM   1346  N   GLN    87      46.349  34.417 -12.734  1.00  0.00            
ATOM   1347  HN  GLN    87      45.676  34.959 -12.230  1.00  0.00            
ATOM   1348  CA  GLN    87      47.411  35.123 -13.383  1.00  0.00            
ATOM   1349  HA  GLN    87      48.154  34.491 -13.856  1.00  0.00            
ATOM   1350  CB  GLN    87      46.775  36.228 -14.242  1.00  0.00            
ATOM   1351  HB1 GLN    87      45.932  36.790 -13.800  1.00  0.00            
ATOM   1352  HB2 GLN    87      46.289  35.663 -15.081  1.00  0.00            
ATOM   1353  CG  GLN    87      47.808  37.004 -15.062  1.00  0.00            
ATOM   1354  HG1 GLN    87      48.471  36.371 -15.686  1.00  0.00            
ATOM   1355  HG2 GLN    87      48.374  37.599 -14.313  1.00  0.00            
ATOM   1356  CD  GLN    87      47.032  37.888 -16.051  1.00  0.00            
ATOM   1357  OE1 GLN    87      46.416  37.332 -16.961  1.00  0.00            
ATOM   1358  NE2 GLN    87      47.160  39.219 -15.818  1.00  0.00            
ATOM   1359 1HE2 GLN    87      47.878  39.692 -15.318  1.00  0.00            
ATOM   1360 2HE2 GLN    87      46.552  39.876 -16.275  1.00  0.00            
ATOM   1361  C   GLN    87      48.085  35.651 -12.153  1.00  0.00            
ATOM   1362  O   GLN    87      47.502  36.435 -11.410  1.00  0.00            
ATOM   1363  N   ALA    88      49.355  35.243 -11.985  1.00  0.00            
ATOM   1364  HN  ALA    88      49.848  34.600 -12.569  1.00  0.00            
ATOM   1365  CA  ALA    88      50.180  35.839 -10.975  1.00  0.00            
ATOM   1366  HA  ALA    88      49.697  36.602 -10.381  1.00  0.00            
ATOM   1367  CB  ALA    88      50.606  34.715 -10.006  1.00  0.00            
ATOM   1368  HB1 ALA    88      51.388  34.033 -10.398  1.00  0.00            
ATOM   1369  HB2 ALA    88      51.132  35.140  -9.126  1.00  0.00            
ATOM   1370  HB3 ALA    88      49.715  34.177  -9.607  1.00  0.00            
ATOM   1371  C   ALA    88      51.332  36.576 -11.544  1.00  0.00            
ATOM   1372  O   ALA    88      51.987  36.221 -12.519  1.00  0.00            
ATOM   1373  N   THR    89      51.659  37.770 -11.009  1.00  0.00            
ATOM   1374  HN  THR    89      51.026  38.173 -10.354  1.00  0.00            
ATOM   1375  CA  THR    89      52.771  38.528 -11.468  1.00  0.00            
ATOM   1376  HA  THR    89      53.245  38.063 -12.324  1.00  0.00            
ATOM   1377  CB  THR    89      52.472  39.894 -12.028  1.00  0.00            
ATOM   1378  HB  THR    89      52.098  40.529 -11.203  1.00  0.00            
ATOM   1379  OG1 THR    89      51.507  39.718 -13.061  1.00  0.00            
ATOM   1380  HG1 THR    89      50.776  39.169 -12.771  1.00  0.00            
ATOM   1381  CG2 THR    89      53.735  40.541 -12.616  1.00  0.00            
ATOM   1382 1HG2 THR    89      53.950  40.086 -13.612  1.00  0.00            
ATOM   1383 2HG2 THR    89      53.555  41.620 -12.773  1.00  0.00            
ATOM   1384 3HG2 THR    89      54.682  40.415 -12.051  1.00  0.00            
ATOM   1385  C   THR    89      53.695  38.715 -10.305  1.00  0.00            
ATOM   1386  O   THR    89      53.291  39.470  -9.411  1.00  0.00            
ATOM   1387  N   PHE    90      54.826  38.005 -10.316  1.00  0.00            
ATOM   1388  HN  PHE    90      55.110  37.581 -11.172  1.00  0.00            
ATOM   1389  CA  PHE    90      55.861  38.092  -9.332  1.00  0.00            
ATOM   1390  HA  PHE    90      55.407  38.327  -8.385  1.00  0.00            
ATOM   1391  CB  PHE    90      56.711  36.834  -9.070  1.00  0.00            
ATOM   1392  HB1 PHE    90      57.638  37.048  -8.497  1.00  0.00            
ATOM   1393  HB2 PHE    90      57.025  36.348 -10.016  1.00  0.00            
ATOM   1394  CG  PHE    90      55.888  35.838  -8.338  1.00  0.00            
ATOM   1395  CD1 PHE    90      56.193  35.425  -7.075  1.00  0.00            
ATOM   1396  HD1 PHE    90      57.110  35.768  -6.612  1.00  0.00            
ATOM   1397  CE1 PHE    90      55.550  34.399  -6.421  1.00  0.00            
ATOM   1398  HE1 PHE    90      56.036  33.984  -5.547  1.00  0.00            
ATOM   1399  CZ  PHE    90      54.563  33.674  -7.062  1.00  0.00            
ATOM   1400  HZ  PHE    90      54.101  32.857  -6.519  1.00  0.00            
ATOM   1401  CD2 PHE    90      54.891  35.064  -8.928  1.00  0.00            
ATOM   1402  HD2 PHE    90      54.635  35.408  -9.912  1.00  0.00            
ATOM   1403  CE2 PHE    90      54.179  34.067  -8.316  1.00  0.00            
ATOM   1404  HE2 PHE    90      53.532  33.423  -8.875  1.00  0.00            
ATOM   1405  C   PHE    90      56.733  39.220  -9.754  1.00  0.00            
ATOM   1406  O   PHE    90      57.567  38.995 -10.619  1.00  0.00            
ATOM   1407  N   GLY    91      56.669  40.463  -9.212  1.00  0.00            
ATOM   1408  HN  GLY    91      56.126  40.478  -8.374  1.00  0.00            
ATOM   1409  CA  GLY    91      57.531  41.491  -9.704  1.00  0.00            
ATOM   1410  HA1 GLY    91      57.307  42.285  -8.990  1.00  0.00            
ATOM   1411  HA2 GLY    91      58.521  41.072  -9.557  1.00  0.00            
ATOM   1412  C   GLY    91      57.277  42.042 -11.068  1.00  0.00            
ATOM   1413  O   GLY    91      56.348  42.801 -11.287  1.00  0.00            
ATOM   1414  N   THR    92      57.932  41.477 -12.092  1.00  0.00            
ATOM   1415  HN  THR    92      58.601  40.779 -11.815  1.00  0.00            
ATOM   1416  CA  THR    92      57.748  41.699 -13.494  1.00  0.00            
ATOM   1417  HA  THR    92      56.868  42.337 -13.602  1.00  0.00            
ATOM   1418  CB  THR    92      58.941  42.346 -14.123  1.00  0.00            
ATOM   1419  HB  THR    92      58.986  42.229 -15.232  1.00  0.00            
ATOM   1420  OG1 THR    92      60.189  41.829 -13.704  1.00  0.00            
ATOM   1421  HG1 THR    92      60.241  40.946 -14.109  1.00  0.00            
ATOM   1422  CG2 THR    92      58.988  43.828 -13.681  1.00  0.00            
ATOM   1423 1HG2 THR    92      59.870  44.316 -14.140  1.00  0.00            
ATOM   1424 2HG2 THR    92      58.069  44.306 -14.048  1.00  0.00            
ATOM   1425 3HG2 THR    92      58.933  43.875 -12.572  1.00  0.00            
ATOM   1426  C   THR    92      57.492  40.424 -14.228  1.00  0.00            
ATOM   1427  O   THR    92      57.168  40.517 -15.410  1.00  0.00            
ATOM   1428  N   GLN    93      57.460  39.268 -13.541  1.00  0.00            
ATOM   1429  HN  GLN    93      57.736  39.234 -12.590  1.00  0.00            
ATOM   1430  CA  GLN    93      57.274  38.004 -14.205  1.00  0.00            
ATOM   1431  HA  GLN    93      57.668  38.088 -15.204  1.00  0.00            
ATOM   1432  CB  GLN    93      58.261  36.998 -13.594  1.00  0.00            
ATOM   1433  HB1 GLN    93      58.284  36.045 -14.159  1.00  0.00            
ATOM   1434  HB2 GLN    93      58.007  36.754 -12.534  1.00  0.00            
ATOM   1435  CG  GLN    93      59.721  37.469 -13.541  1.00  0.00            
ATOM   1436  HG1 GLN    93      60.441  36.620 -13.402  1.00  0.00            
ATOM   1437  HG2 GLN    93      59.907  38.174 -12.714  1.00  0.00            
ATOM   1438  CD  GLN    93      60.186  38.122 -14.842  1.00  0.00            
ATOM   1439  OE1 GLN    93      60.646  39.252 -14.807  1.00  0.00            
ATOM   1440  NE2 GLN    93      60.082  37.425 -16.019  1.00  0.00            
ATOM   1441 1HE2 GLN    93      59.812  36.465 -15.924  1.00  0.00            
ATOM   1442 2HE2 GLN    93      60.406  37.830 -16.870  1.00  0.00            
ATOM   1443  C   GLN    93      55.894  37.474 -14.168  1.00  0.00            
ATOM   1444  O   GLN    93      55.479  37.060 -13.088  1.00  0.00            
ATOM   1445  N   VAL    94      55.159  37.277 -15.290  1.00  0.00            
ATOM   1446  HN  VAL    94      55.623  37.242 -16.178  1.00  0.00            
ATOM   1447  CA  VAL    94      53.769  36.975 -15.355  1.00  0.00            
ATOM   1448  HA  VAL    94      53.325  37.281 -14.419  1.00  0.00            
ATOM   1449  CB  VAL    94      53.074  37.739 -16.443  1.00  0.00            
ATOM   1450  HB  VAL    94      53.658  37.524 -17.369  1.00  0.00            
ATOM   1451  CG1 VAL    94      51.615  37.297 -16.637  1.00  0.00            
ATOM   1452 1HG1 VAL    94      51.188  38.012 -17.373  1.00  0.00            
ATOM   1453 2HG1 VAL    94      51.418  36.314 -17.122  1.00  0.00            
ATOM   1454 3HG1 VAL    94      50.871  37.371 -15.810  1.00  0.00            
ATOM   1455  CG2 VAL    94      53.182  39.260 -16.321  1.00  0.00            
ATOM   1456 1HG2 VAL    94      52.578  39.614 -15.466  1.00  0.00            
ATOM   1457 2HG2 VAL    94      54.241  39.541 -16.138  1.00  0.00            
ATOM   1458 3HG2 VAL    94      52.927  39.784 -17.275  1.00  0.00            
ATOM   1459  C   VAL    94      53.691  35.494 -15.527  1.00  0.00            
ATOM   1460  O   VAL    94      54.504  34.861 -16.209  1.00  0.00            
ATOM   1461  N   VAL    95      52.718  34.858 -14.847  1.00  0.00            
ATOM   1462  HN  VAL    95      52.135  35.381 -14.233  1.00  0.00            
ATOM   1463  CA  VAL    95      52.450  33.457 -15.030  1.00  0.00            
ATOM   1464  HA  VAL    95      52.745  33.141 -16.017  1.00  0.00            
ATOM   1465  CB  VAL    95      53.387  32.622 -14.201  1.00  0.00            
ATOM   1466  HB  VAL    95      54.457  32.882 -14.328  1.00  0.00            
ATOM   1467  CG1 VAL    95      53.080  32.750 -12.703  1.00  0.00            
ATOM   1468 1HG1 VAL    95      52.179  32.162 -12.424  1.00  0.00            
ATOM   1469 2HG1 VAL    95      53.917  32.365 -12.087  1.00  0.00            
ATOM   1470 3HG1 VAL    95      52.898  33.802 -12.400  1.00  0.00            
ATOM   1471  CG2 VAL    95      53.219  31.140 -14.583  1.00  0.00            
ATOM   1472 1HG2 VAL    95      53.554  30.954 -15.631  1.00  0.00            
ATOM   1473 2HG2 VAL    95      53.826  30.554 -13.877  1.00  0.00            
ATOM   1474 3HG2 VAL    95      52.179  30.749 -14.506  1.00  0.00            
ATOM   1475  C   VAL    95      50.990  33.176 -14.955  1.00  0.00            
ATOM   1476  O   VAL    95      50.295  33.721 -14.092  1.00  0.00            
ATOM   1477  N   GLU    96      50.555  32.340 -15.913  1.00  0.00            
ATOM   1478  HN  GLU    96      51.198  31.957 -16.577  1.00  0.00            
ATOM   1479  CA  GLU    96      49.176  32.068 -16.167  1.00  0.00            
ATOM   1480  HA  GLU    96      48.553  32.711 -15.574  1.00  0.00            
ATOM   1481  CB  GLU    96      48.682  32.329 -17.601  1.00  0.00            
ATOM   1482  HB1 GLU    96      47.592  32.079 -17.585  1.00  0.00            
ATOM   1483  HB2 GLU    96      49.176  31.626 -18.305  1.00  0.00            
ATOM   1484  CG  GLU    96      48.844  33.767 -18.089  1.00  0.00            
ATOM   1485  HG1 GLU    96      49.914  34.077 -18.116  1.00  0.00            
ATOM   1486  HG2 GLU    96      48.350  34.530 -17.445  1.00  0.00            
ATOM   1487  CD  GLU    96      48.310  33.798 -19.511  1.00  0.00            
ATOM   1488  OE1 GLU    96      48.855  33.073 -20.395  1.00  0.00            
ATOM   1489  OE2 GLU    96      47.341  34.546 -19.780  1.00  0.00            
ATOM   1490  C   GLU    96      48.835  30.640 -15.890  1.00  0.00            
ATOM   1491  O   GLU    96      49.538  29.708 -16.292  1.00  0.00            
ATOM   1492  N   LYS    97      47.673  30.342 -15.284  1.00  0.00            
ATOM   1493  HN  LYS    97      47.240  31.055 -14.730  1.00  0.00            
ATOM   1494  CA  LYS    97      47.293  28.973 -15.088  1.00  0.00            
ATOM   1495  HA  LYS    97      47.647  28.418 -15.953  1.00  0.00            
ATOM   1496  CB  LYS    97      47.537  28.382 -13.693  1.00  0.00            
ATOM   1497  HB1 LYS    97      46.883  28.896 -12.949  1.00  0.00            
ATOM   1498  HB2 LYS    97      48.555  28.554 -13.300  1.00  0.00            
ATOM   1499  CG  LYS    97      47.386  26.873 -13.475  1.00  0.00            
ATOM   1500  HG1 LYS    97      46.297  26.692 -13.539  1.00  0.00            
ATOM   1501  HG2 LYS    97      47.662  26.789 -12.403  1.00  0.00            
ATOM   1502  CD  LYS    97      48.152  26.017 -14.497  1.00  0.00            
ATOM   1503  HD1 LYS    97      47.966  26.501 -15.480  1.00  0.00            
ATOM   1504  HD2 LYS    97      49.231  26.099 -14.262  1.00  0.00            
ATOM   1505  CE  LYS    97      47.783  24.536 -14.590  1.00  0.00            
ATOM   1506  HE1 LYS    97      46.805  24.323 -15.063  1.00  0.00            
ATOM   1507  HE2 LYS    97      47.899  24.082 -13.576  1.00  0.00            
ATOM   1508  NZ  LYS    97      48.767  23.713 -15.350  1.00  0.00            
ATOM   1509  HZ1 LYS    97      49.575  23.396 -14.795  1.00  0.00            
ATOM   1510  HZ2 LYS    97      48.239  22.900 -15.758  1.00  0.00            
ATOM   1511  HZ3 LYS    97      49.150  24.278 -16.122  1.00  0.00            
ATOM   1512  C   LYS    97      45.813  28.802 -15.204  1.00  0.00            
ATOM   1513  O   LYS    97      45.090  29.625 -14.652  1.00  0.00            
ATOM   1514  N   VAL    98      45.357  27.797 -15.980  1.00  0.00            
ATOM   1515  HN  VAL    98      45.939  27.085 -16.353  1.00  0.00            
ATOM   1516  CA  VAL    98      43.998  27.356 -15.973  1.00  0.00            
ATOM   1517  HA  VAL    98      43.286  28.147 -15.801  1.00  0.00            
ATOM   1518  CB  VAL    98      43.504  26.679 -17.212  1.00  0.00            
ATOM   1519  HB  VAL    98      44.065  25.748 -17.444  1.00  0.00            
ATOM   1520  CG1 VAL    98      42.033  26.269 -17.026  1.00  0.00            
ATOM   1521 1HG1 VAL    98      41.463  27.219 -17.074  1.00  0.00            
ATOM   1522 2HG1 VAL    98      41.768  25.743 -17.984  1.00  0.00            
ATOM   1523 3HG1 VAL    98      41.780  25.564 -16.213  1.00  0.00            
ATOM   1524  CG2 VAL    98      43.739  27.642 -18.406  1.00  0.00            
ATOM   1525 1HG2 VAL    98      44.839  27.631 -18.601  1.00  0.00            
ATOM   1526 2HG2 VAL    98      43.213  27.376 -19.347  1.00  0.00            
ATOM   1527 3HG2 VAL    98      43.517  28.703 -18.224  1.00  0.00            
ATOM   1528  C   VAL    98      43.713  26.473 -14.800  1.00  0.00            
ATOM   1529  O   VAL    98      44.313  25.404 -14.691  1.00  0.00            
ATOM   1530  N   VAL    99      42.729  26.867 -13.956  1.00  0.00            
ATOM   1531  HN  VAL    99      42.269  27.746 -14.074  1.00  0.00            
ATOM   1532  CA  VAL    99      42.174  26.194 -12.825  1.00  0.00            
ATOM   1533  HA  VAL    99      42.574  25.195 -12.687  1.00  0.00            
ATOM   1534  CB  VAL    99      42.548  26.941 -11.577  1.00  0.00            
ATOM   1535  HB  VAL    99      42.037  27.931 -11.616  1.00  0.00            
ATOM   1536  CG1 VAL    99      42.053  26.168 -10.345  1.00  0.00            
ATOM   1537 1HG1 VAL    99      42.433  25.128 -10.317  1.00  0.00            
ATOM   1538 2HG1 VAL    99      42.308  26.704  -9.417  1.00  0.00            
ATOM   1539 3HG1 VAL    99      40.932  26.198 -10.310  1.00  0.00            
ATOM   1540  CG2 VAL    99      44.067  27.032 -11.501  1.00  0.00            
ATOM   1541 1HG2 VAL    99      44.383  27.518 -10.552  1.00  0.00            
ATOM   1542 2HG2 VAL    99      44.578  26.062 -11.603  1.00  0.00            
ATOM   1543 3HG2 VAL    99      44.510  27.728 -12.263  1.00  0.00            
ATOM   1544  C   VAL    99      40.694  26.092 -12.951  1.00  0.00            
ATOM   1545  O   VAL    99      40.026  27.070 -13.310  1.00  0.00            
ATOM   1546  N   LEU   100      40.144  24.883 -12.776  1.00  0.00            
ATOM   1547  HN  LEU   100      40.814  24.144 -12.699  1.00  0.00            
ATOM   1548  CA  LEU   100      38.754  24.603 -12.621  1.00  0.00            
ATOM   1549  HA  LEU   100      38.398  24.967 -13.575  1.00  0.00            
ATOM   1550  CB  LEU   100      38.643  23.105 -12.293  1.00  0.00            
ATOM   1551  HB1 LEU   100      39.119  22.881 -11.329  1.00  0.00            
ATOM   1552  HB2 LEU   100      39.317  22.551 -12.987  1.00  0.00            
ATOM   1553  CG  LEU   100      37.264  22.414 -12.375  1.00  0.00            
ATOM   1554  HG  LEU   100      36.660  22.948 -11.611  1.00  0.00            
ATOM   1555  CD1 LEU   100      36.580  22.605 -13.749  1.00  0.00            
ATOM   1556 1HD1 LEU   100      37.294  22.291 -14.534  1.00  0.00            
ATOM   1557 2HD1 LEU   100      35.641  22.034 -13.880  1.00  0.00            
ATOM   1558 3HD1 LEU   100      36.421  23.674 -14.006  1.00  0.00            
ATOM   1559  CD2 LEU   100      37.153  20.915 -12.057  1.00  0.00            
ATOM   1560 1HD2 LEU   100      37.896  20.263 -12.570  1.00  0.00            
ATOM   1561 2HD2 LEU   100      37.038  20.782 -10.957  1.00  0.00            
ATOM   1562 3HD2 LEU   100      36.165  20.632 -12.470  1.00  0.00            
ATOM   1563  C   LEU   100      37.959  25.299 -11.569  1.00  0.00            
ATOM   1564  O   LEU   100      38.484  25.615 -10.508  1.00  0.00            
ATOM   1565  N   VAL   101      36.699  25.727 -11.777  1.00  0.00            
ATOM   1566  HN  VAL   101      36.243  25.472 -12.618  1.00  0.00            
ATOM   1567  CA  VAL   101      35.795  26.222 -10.794  1.00  0.00            
ATOM   1568  HA  VAL   101      36.290  26.248  -9.832  1.00  0.00            
ATOM   1569  CB  VAL   101      35.225  27.570 -11.145  1.00  0.00            
ATOM   1570  HB  VAL   101      34.690  27.444 -12.106  1.00  0.00            
ATOM   1571  CG1 VAL   101      34.270  28.076 -10.042  1.00  0.00            
ATOM   1572 1HG1 VAL   101      34.775  28.152  -9.060  1.00  0.00            
ATOM   1573 2HG1 VAL   101      34.121  29.144 -10.319  1.00  0.00            
ATOM   1574 3HG1 VAL   101      33.270  27.595 -10.034  1.00  0.00            
ATOM   1575  CG2 VAL   101      36.366  28.569 -11.325  1.00  0.00            
ATOM   1576 1HG2 VAL   101      37.000  28.155 -12.140  1.00  0.00            
ATOM   1577 2HG2 VAL   101      35.996  29.578 -11.593  1.00  0.00            
ATOM   1578 3HG2 VAL   101      36.991  28.545 -10.412  1.00  0.00            
ATOM   1579  C   VAL   101      34.694  25.253 -10.563  1.00  0.00            
ATOM   1580  O   VAL   101      34.039  24.877 -11.534  1.00  0.00            
ATOM   1581  N   SER   102      34.468  24.890  -9.282  1.00  0.00            
ATOM   1582  HN  SER   102      35.005  25.155  -8.491  1.00  0.00            
ATOM   1583  CA  SER   102      33.418  23.951  -9.012  1.00  0.00            
ATOM   1584  HA  SER   102      32.631  24.027  -9.736  1.00  0.00            
ATOM   1585  CB  SER   102      33.918  22.502  -8.871  1.00  0.00            
ATOM   1586  HB1 SER   102      34.664  22.357  -8.057  1.00  0.00            
ATOM   1587  HB2 SER   102      34.382  22.207  -9.827  1.00  0.00            
ATOM   1588  OG  SER   102      32.967  21.514  -8.499  1.00  0.00            
ATOM   1589  HG1 SER   102      32.440  21.239  -9.260  1.00  0.00            
ATOM   1590  C   SER   102      32.951  24.329  -7.646  1.00  0.00            
ATOM   1591  O   SER   102      33.638  25.063  -6.947  1.00  0.00            
ATOM   1592  N   LEU   103      31.710  23.920  -7.299  1.00  0.00            
ATOM   1593  HN  LEU   103      31.304  23.445  -8.088  1.00  0.00            
ATOM   1594  CA  LEU   103      30.944  24.147  -6.114  1.00  0.00            
ATOM   1595  HA  LEU   103      31.651  24.591  -5.423  1.00  0.00            
ATOM   1596  CB  LEU   103      29.715  25.045  -6.325  1.00  0.00            
ATOM   1597  HB1 LEU   103      29.018  24.660  -7.096  1.00  0.00            
ATOM   1598  HB2 LEU   103      30.086  26.033  -6.659  1.00  0.00            
ATOM   1599  CG  LEU   103      28.739  25.381  -5.181  1.00  0.00            
ATOM   1600  HG  LEU   103      28.089  24.492  -5.029  1.00  0.00            
ATOM   1601  CD1 LEU   103      29.383  25.779  -3.841  1.00  0.00            
ATOM   1602 1HD1 LEU   103      30.213  26.509  -3.981  1.00  0.00            
ATOM   1603 2HD1 LEU   103      28.550  26.252  -3.267  1.00  0.00            
ATOM   1604 3HD1 LEU   103      29.711  24.913  -3.234  1.00  0.00            
ATOM   1605  CD2 LEU   103      27.831  26.467  -5.782  1.00  0.00            
ATOM   1606 1HD2 LEU   103      28.242  27.425  -6.105  1.00  0.00            
ATOM   1607 2HD2 LEU   103      27.446  26.041  -6.731  1.00  0.00            
ATOM   1608 3HD2 LEU   103      26.938  26.560  -5.126  1.00  0.00            
ATOM   1609  C   LEU   103      30.493  22.840  -5.568  1.00  0.00            
ATOM   1610  O   LEU   103      29.645  22.126  -6.118  1.00  0.00            
ATOM   1611  N   GLN   104      30.997  22.537  -4.354  1.00  0.00            
ATOM   1612  HN  GLN   104      31.685  23.110  -3.904  1.00  0.00            
ATOM   1613  CA  GLN   104      30.624  21.421  -3.549  1.00  0.00            
ATOM   1614  HA  GLN   104      30.037  20.768  -4.168  1.00  0.00            
ATOM   1615  CB  GLN   104      31.943  20.694  -3.209  1.00  0.00            
ATOM   1616  HB1 GLN   104      31.670  19.868  -2.516  1.00  0.00            
ATOM   1617  HB2 GLN   104      32.590  21.447  -2.711  1.00  0.00            
ATOM   1618  CG  GLN   104      32.599  20.097  -4.433  1.00  0.00            
ATOM   1619  HG1 GLN   104      33.437  19.500  -4.025  1.00  0.00            
ATOM   1620  HG2 GLN   104      33.041  20.934  -5.026  1.00  0.00            
ATOM   1621  CD  GLN   104      31.754  19.271  -5.412  1.00  0.00            
ATOM   1622  OE1 GLN   104      31.213  18.243  -5.038  1.00  0.00            
ATOM   1623  NE2 GLN   104      31.680  19.694  -6.695  1.00  0.00            
ATOM   1624 1HE2 GLN   104      32.211  20.462  -7.047  1.00  0.00            
ATOM   1625 2HE2 GLN   104      31.193  19.030  -7.273  1.00  0.00            
ATOM   1626  C   GLN   104      29.888  21.768  -2.295  1.00  0.00            
ATOM   1627  O   GLN   104      30.194  22.663  -1.519  1.00  0.00            
ATOM   1628  N   SER   105      28.767  21.069  -2.016  1.00  0.00            
ATOM   1629  HN  SER   105      28.521  20.445  -2.733  1.00  0.00            
ATOM   1630  CA  SER   105      27.693  21.394  -1.113  1.00  0.00            
ATOM   1631  HA  SER   105      27.921  22.377  -0.717  1.00  0.00            
ATOM   1632  CB  SER   105      26.306  21.250  -1.758  1.00  0.00            
ATOM   1633  HB1 SER   105      25.533  21.483  -1.013  1.00  0.00            
ATOM   1634  HB2 SER   105      26.248  20.198  -2.082  1.00  0.00            
ATOM   1635  OG  SER   105      26.090  22.173  -2.825  1.00  0.00            
ATOM   1636  HG1 SER   105      26.724  21.850  -3.470  1.00  0.00            
ATOM   1637  C   SER   105      27.647  20.722   0.211  1.00  0.00            
ATOM   1638  O   SER   105      26.744  21.056   0.975  1.00  0.00            
ATOM   1639  N   GLY   106      28.686  19.924   0.541  1.00  0.00            
ATOM   1640  HN  GLY   106      29.419  19.771  -0.125  1.00  0.00            
ATOM   1641  CA  GLY   106      28.881  19.302   1.805  1.00  0.00            
ATOM   1642  HA1 GLY   106      29.930  19.314   2.040  1.00  0.00            
ATOM   1643  HA2 GLY   106      28.267  19.875   2.499  1.00  0.00            
ATOM   1644  C   GLY   106      28.532  17.851   1.742  1.00  0.00            
ATOM   1645  O   GLY   106      28.877  17.166   0.778  1.00  0.00            
ATOM   1646  N   TYR   107      28.077  17.267   2.863  1.00  0.00            
ATOM   1647  HN  TYR   107      27.803  17.842   3.639  1.00  0.00            
ATOM   1648  CA  TYR   107      27.917  15.858   3.021  1.00  0.00            
ATOM   1649  HA  TYR   107      28.002  15.393   2.064  1.00  0.00            
ATOM   1650  CB  TYR   107      28.823  15.145   4.039  1.00  0.00            
ATOM   1651  HB1 TYR   107      28.745  14.053   3.845  1.00  0.00            
ATOM   1652  HB2 TYR   107      28.568  15.401   5.087  1.00  0.00            
ATOM   1653  CG  TYR   107      30.234  15.504   3.723  1.00  0.00            
ATOM   1654  CD1 TYR   107      30.880  14.908   2.660  1.00  0.00            
ATOM   1655  HD1 TYR   107      30.372  14.095   2.162  1.00  0.00            
ATOM   1656  CE1 TYR   107      32.181  15.227   2.334  1.00  0.00            
ATOM   1657  HE1 TYR   107      32.794  14.703   1.610  1.00  0.00            
ATOM   1658  CZ  TYR   107      32.807  16.241   3.001  1.00  0.00            
ATOM   1659  OH  TYR   107      34.188  16.450   2.736  1.00  0.00            
ATOM   1660  HH  TYR   107      34.492  16.025   1.930  1.00  0.00            
ATOM   1661  CD2 TYR   107      30.970  16.388   4.482  1.00  0.00            
ATOM   1662  HD2 TYR   107      30.486  16.823   5.347  1.00  0.00            
ATOM   1663  CE2 TYR   107      32.262  16.747   4.155  1.00  0.00            
ATOM   1664  HE2 TYR   107      32.829  17.481   4.694  1.00  0.00            
ATOM   1665  C   TYR   107      26.535  15.550   3.486  1.00  0.00            
ATOM   1666  O   TYR   107      25.892  16.344   4.169  1.00  0.00            
ATOM   1667  N   LEU   108      26.018  14.397   3.011  1.00  0.00            
ATOM   1668  HN  LEU   108      26.551  13.734   2.487  1.00  0.00            
ATOM   1669  CA  LEU   108      24.648  13.987   3.117  1.00  0.00            
ATOM   1670  HA  LEU   108      24.194  14.442   3.992  1.00  0.00            
ATOM   1671  CB  LEU   108      23.843  14.349   1.861  1.00  0.00            
ATOM   1672  HB1 LEU   108      24.328  14.034   0.905  1.00  0.00            
ATOM   1673  HB2 LEU   108      23.843  15.459   1.865  1.00  0.00            
ATOM   1674  CG  LEU   108      22.333  14.069   1.906  1.00  0.00            
ATOM   1675  HG  LEU   108      21.929  14.314   2.912  1.00  0.00            
ATOM   1676  CD1 LEU   108      21.527  15.003   0.997  1.00  0.00            
ATOM   1677 1HD1 LEU   108      21.612  14.597  -0.041  1.00  0.00            
ATOM   1678 2HD1 LEU   108      20.495  14.945   1.372  1.00  0.00            
ATOM   1679 3HD1 LEU   108      21.796  16.064   1.162  1.00  0.00            
ATOM   1680  CD2 LEU   108      21.986  12.646   1.422  1.00  0.00            
ATOM   1681 1HD2 LEU   108      20.907  12.385   1.379  1.00  0.00            
ATOM   1682 2HD2 LEU   108      22.261  12.620   0.354  1.00  0.00            
ATOM   1683 3HD2 LEU   108      22.464  11.829   2.019  1.00  0.00            
ATOM   1684  C   LEU   108      24.638  12.508   3.255  1.00  0.00            
ATOM   1685  O   LEU   108      25.451  11.755   2.733  1.00  0.00            
ATOM   1686  N   PHE   109      23.754  12.003   4.154  1.00  0.00            
ATOM   1687  HN  PHE   109      23.032  12.535   4.588  1.00  0.00            
ATOM   1688  CA  PHE   109      23.874  10.614   4.483  1.00  0.00            
ATOM   1689  HA  PHE   109      24.198  10.099   3.587  1.00  0.00            
ATOM   1690  CB  PHE   109      24.457  10.373   5.877  1.00  0.00            
ATOM   1691  HB1 PHE   109      24.728   9.304   5.975  1.00  0.00            
ATOM   1692  HB2 PHE   109      23.694  10.637   6.652  1.00  0.00            
ATOM   1693  CG  PHE   109      25.696  11.145   6.178  1.00  0.00            
ATOM   1694  CD1 PHE   109      26.948  10.724   5.806  1.00  0.00            
ATOM   1695  HD1 PHE   109      27.060   9.771   5.312  1.00  0.00            
ATOM   1696  CE1 PHE   109      28.046  11.516   6.027  1.00  0.00            
ATOM   1697  HE1 PHE   109      29.057  11.155   5.854  1.00  0.00            
ATOM   1698  CZ  PHE   109      27.873  12.729   6.639  1.00  0.00            
ATOM   1699  HZ  PHE   109      28.792  13.301   6.780  1.00  0.00            
ATOM   1700  CD2 PHE   109      25.532  12.389   6.770  1.00  0.00            
ATOM   1701  HD2 PHE   109      24.531  12.739   6.964  1.00  0.00            
ATOM   1702  CE2 PHE   109      26.630  13.141   7.061  1.00  0.00            
ATOM   1703  HE2 PHE   109      26.477  14.005   7.685  1.00  0.00            
ATOM   1704  C   PHE   109      22.453  10.174   4.579  1.00  0.00            
ATOM   1705  O   PHE   109      21.522  10.945   4.820  1.00  0.00            
ATOM   1706  N   ILE   110      22.175   8.863   4.345  1.00  0.00            
ATOM   1707  HN  ILE   110      22.957   8.292   4.142  1.00  0.00            
ATOM   1708  CA  ILE   110      20.836   8.391   4.132  1.00  0.00            
ATOM   1709  HA  ILE   110      20.184   9.163   4.515  1.00  0.00            
ATOM   1710  CB  ILE   110      20.413   8.182   2.711  1.00  0.00            
ATOM   1711  HB  ILE   110      20.925   7.270   2.319  1.00  0.00            
ATOM   1712  CG2 ILE   110      18.914   7.891   2.586  1.00  0.00            
ATOM   1713 1HG2 ILE   110      18.452   7.064   3.179  1.00  0.00            
ATOM   1714 2HG2 ILE   110      18.322   8.782   2.878  1.00  0.00            
ATOM   1715 3HG2 ILE   110      18.629   7.654   1.536  1.00  0.00            
ATOM   1716  CG1 ILE   110      20.787   9.307   1.726  1.00  0.00            
ATOM   1717 1HG1 ILE   110      21.856   9.489   1.940  1.00  0.00            
ATOM   1718 2HG1 ILE   110      20.306  10.298   1.908  1.00  0.00            
ATOM   1719  CD  ILE   110      20.634   8.848   0.278  1.00  0.00            
ATOM   1720  HD1 ILE   110      21.196   9.525  -0.383  1.00  0.00            
ATOM   1721  HD2 ILE   110      21.045   7.818   0.186  1.00  0.00            
ATOM   1722  HD3 ILE   110      19.606   8.825  -0.136  1.00  0.00            
ATOM   1723  C   ILE   110      20.674   7.085   4.839  1.00  0.00            
ATOM   1724  O   ILE   110      21.594   6.286   4.888  1.00  0.00            
ATOM   1725  N   GLN   111      19.551   6.958   5.575  1.00  0.00            
ATOM   1726  HN  GLN   111      18.911   7.728   5.507  1.00  0.00            
ATOM   1727  CA  GLN   111      19.228   5.752   6.270  1.00  0.00            
ATOM   1728  HA  GLN   111      19.850   4.931   5.938  1.00  0.00            
ATOM   1729  CB  GLN   111      19.551   5.881   7.771  1.00  0.00            
ATOM   1730  HB1 GLN   111      19.229   6.893   8.074  1.00  0.00            
ATOM   1731  HB2 GLN   111      20.662   5.882   7.716  1.00  0.00            
ATOM   1732  CG  GLN   111      19.237   4.807   8.816  1.00  0.00            
ATOM   1733  HG1 GLN   111      20.014   4.862   9.609  1.00  0.00            
ATOM   1734  HG2 GLN   111      19.180   3.844   8.271  1.00  0.00            
ATOM   1735  CD  GLN   111      17.914   5.061   9.518  1.00  0.00            
ATOM   1736  OE1 GLN   111      16.825   4.548   9.246  1.00  0.00            
ATOM   1737  NE2 GLN   111      17.969   6.016  10.503  1.00  0.00            
ATOM   1738 1HE2 GLN   111      18.827   6.070  10.987  1.00  0.00            
ATOM   1739 2HE2 GLN   111      17.077   6.288  10.847  1.00  0.00            
ATOM   1740  C   GLN   111      17.849   5.221   6.137  1.00  0.00            
ATOM   1741  O   GLN   111      16.948   6.061   6.298  1.00  0.00            
ATOM   1742  N   THR   112      17.591   3.949   5.813  1.00  0.00            
ATOM   1743  HN  THR   112      18.232   3.198   5.691  1.00  0.00            
ATOM   1744  CA  THR   112      16.263   3.467   5.570  1.00  0.00            
ATOM   1745  HA  THR   112      15.452   4.167   5.712  1.00  0.00            
ATOM   1746  CB  THR   112      15.939   2.679   4.343  1.00  0.00            
ATOM   1747  HB  THR   112      14.889   2.299   4.321  1.00  0.00            
ATOM   1748  OG1 THR   112      16.760   1.548   4.133  1.00  0.00            
ATOM   1749  HG1 THR   112      16.250   0.780   4.376  1.00  0.00            
ATOM   1750  CG2 THR   112      16.224   3.572   3.119  1.00  0.00            
ATOM   1751 1HG2 THR   112      16.068   2.997   2.182  1.00  0.00            
ATOM   1752 2HG2 THR   112      15.584   4.482   3.051  1.00  0.00            
ATOM   1753 3HG2 THR   112      17.294   3.842   2.992  1.00  0.00            
ATOM   1754  C   THR   112      16.008   2.483   6.645  1.00  0.00            
ATOM   1755  O   THR   112      17.006   2.037   7.212  1.00  0.00            
ATOM   1756  N   ASP   113      14.767   2.184   7.041  1.00  0.00            
ATOM   1757  HN  ASP   113      13.968   2.652   6.684  1.00  0.00            
ATOM   1758  CA  ASP   113      14.303   1.270   8.044  1.00  0.00            
ATOM   1759  HA  ASP   113      14.929   1.575   8.865  1.00  0.00            
ATOM   1760  CB  ASP   113      12.821   1.531   8.346  1.00  0.00            
ATOM   1761  HB1 ASP   113      12.671   2.630   8.289  1.00  0.00            
ATOM   1762  HB2 ASP   113      12.696   1.387   9.436  1.00  0.00            
ATOM   1763  CG  ASP   113      11.715   0.796   7.595  1.00  0.00            
ATOM   1764  OD1 ASP   113      11.343  -0.301   8.100  1.00  0.00            
ATOM   1765  OD2 ASP   113      11.210   1.199   6.520  1.00  0.00            
ATOM   1766  C   ASP   113      14.754  -0.141   7.854  1.00  0.00            
ATOM   1767  O   ASP   113      15.150  -0.795   8.810  1.00  0.00            
ATOM   1768  N   LYS   114      14.690  -0.678   6.627  1.00  0.00            
ATOM   1769  HN  LYS   114      14.393  -0.123   5.862  1.00  0.00            
ATOM   1770  CA  LYS   114      15.053  -2.010   6.266  1.00  0.00            
ATOM   1771  HA  LYS   114      15.940  -2.226   6.842  1.00  0.00            
ATOM   1772  CB  LYS   114      13.993  -3.130   6.368  1.00  0.00            
ATOM   1773  HB1 LYS   114      14.068  -3.354   7.460  1.00  0.00            
ATOM   1774  HB2 LYS   114      14.246  -3.994   5.724  1.00  0.00            
ATOM   1775  CG  LYS   114      12.544  -2.773   6.069  1.00  0.00            
ATOM   1776  HG1 LYS   114      12.439  -2.529   4.978  1.00  0.00            
ATOM   1777  HG2 LYS   114      12.411  -1.859   6.674  1.00  0.00            
ATOM   1778  CD  LYS   114      11.503  -3.851   6.411  1.00  0.00            
ATOM   1779  HD1 LYS   114      11.626  -4.814   5.867  1.00  0.00            
ATOM   1780  HD2 LYS   114      11.678  -4.135   7.463  1.00  0.00            
ATOM   1781  CE  LYS   114      10.054  -3.423   6.162  1.00  0.00            
ATOM   1782  HE1 LYS   114       9.394  -4.303   6.344  1.00  0.00            
ATOM   1783  HE2 LYS   114       9.909  -3.300   5.080  1.00  0.00            
ATOM   1784  NZ  LYS   114       9.650  -2.239   6.963  1.00  0.00            
ATOM   1785  HZ1 LYS   114       9.555  -2.473   7.974  1.00  0.00            
ATOM   1786  HZ2 LYS   114      10.459  -1.588   6.983  1.00  0.00            
ATOM   1787  HZ3 LYS   114       8.801  -1.812   6.527  1.00  0.00            
ATOM   1788  C   LYS   114      15.559  -1.978   4.869  1.00  0.00            
ATOM   1789  O   LYS   114      15.421  -0.881   4.321  1.00  0.00            
ATOM   1790  N   THR   115      16.292  -2.981   4.318  1.00  0.00            
ATOM   1791  HN  THR   115      16.480  -3.737   4.933  1.00  0.00            
ATOM   1792  CA  THR   115      16.688  -3.089   2.950  1.00  0.00            
ATOM   1793  HA  THR   115      16.640  -2.101   2.544  1.00  0.00            
ATOM   1794  CB  THR   115      18.080  -3.589   2.749  1.00  0.00            
ATOM   1795  HB  THR   115      18.314  -3.535   1.670  1.00  0.00            
ATOM   1796  OG1 THR   115      18.368  -4.876   3.278  1.00  0.00            
ATOM   1797  HG1 THR   115      19.101  -5.189   2.733  1.00  0.00            
ATOM   1798  CG2 THR   115      19.146  -2.635   3.329  1.00  0.00            
ATOM   1799 1HG2 THR   115      19.362  -2.859   4.391  1.00  0.00            
ATOM   1800 2HG2 THR   115      20.109  -2.718   2.784  1.00  0.00            
ATOM   1801 3HG2 THR   115      18.776  -1.586   3.261  1.00  0.00            
ATOM   1802  C   THR   115      15.763  -3.934   2.131  1.00  0.00            
ATOM   1803  O   THR   115      15.968  -3.991   0.922  1.00  0.00            
ATOM   1804  N   ILE   116      14.771  -4.671   2.671  1.00  0.00            
ATOM   1805  HN  ILE   116      14.476  -4.586   3.619  1.00  0.00            
ATOM   1806  CA  ILE   116      13.985  -5.497   1.822  1.00  0.00            
ATOM   1807  HA  ILE   116      14.090  -5.373   0.742  1.00  0.00            
ATOM   1808  CB  ILE   116      14.013  -6.904   2.320  1.00  0.00            
ATOM   1809  HB  ILE   116      13.579  -7.038   3.339  1.00  0.00            
ATOM   1810  CG2 ILE   116      13.178  -7.720   1.321  1.00  0.00            
ATOM   1811 1HG2 ILE   116      12.119  -7.391   1.214  1.00  0.00            
ATOM   1812 2HG2 ILE   116      13.743  -7.695   0.363  1.00  0.00            
ATOM   1813 3HG2 ILE   116      13.267  -8.768   1.728  1.00  0.00            
ATOM   1814  CG1 ILE   116      15.483  -7.352   2.409  1.00  0.00            
ATOM   1815 1HG1 ILE   116      15.869  -6.907   3.349  1.00  0.00            
ATOM   1816 2HG1 ILE   116      16.127  -7.107   1.541  1.00  0.00            
ATOM   1817  CD  ILE   116      15.443  -8.851   2.708  1.00  0.00            
ATOM   1818  HD1 ILE   116      16.401  -9.077   3.234  1.00  0.00            
ATOM   1819  HD2 ILE   116      14.600  -9.157   3.356  1.00  0.00            
ATOM   1820  HD3 ILE   116      15.508  -9.337   1.721  1.00  0.00            
ATOM   1821  C   ILE   116      12.613  -5.006   2.123  1.00  0.00            
ATOM   1822  O   ILE   116      12.218  -4.839   3.270  1.00  0.00            
ATOM   1823  N   TYR   117      11.838  -4.592   1.107  1.00  0.00            
ATOM   1824  HN  TYR   117      12.262  -4.677   0.209  1.00  0.00            
ATOM   1825  CA  TYR   117      10.467  -4.162   1.178  1.00  0.00            
ATOM   1826  HA  TYR   117      10.033  -4.427   2.128  1.00  0.00            
ATOM   1827  CB  TYR   117      10.237  -2.674   0.888  1.00  0.00            
ATOM   1828  HB1 TYR   117       9.148  -2.495   0.812  1.00  0.00            
ATOM   1829  HB2 TYR   117      10.662  -2.350  -0.082  1.00  0.00            
ATOM   1830  CG  TYR   117      10.912  -1.848   1.926  1.00  0.00            
ATOM   1831  CD1 TYR   117      10.167  -1.302   2.940  1.00  0.00            
ATOM   1832  HD1 TYR   117       9.117  -1.542   3.087  1.00  0.00            
ATOM   1833  CE1 TYR   117      10.753  -0.357   3.757  1.00  0.00            
ATOM   1834  HE1 TYR   117      10.159  -0.023   4.592  1.00  0.00            
ATOM   1835  CZ  TYR   117      12.034   0.102   3.520  1.00  0.00            
ATOM   1836  OH  TYR   117      12.790   0.938   4.369  1.00  0.00            
ATOM   1837  HH  TYR   117      12.236   1.132   5.125  1.00  0.00            
ATOM   1838  CD2 TYR   117      12.233  -1.498   1.780  1.00  0.00            
ATOM   1839  HD2 TYR   117      12.867  -1.752   0.935  1.00  0.00            
ATOM   1840  CE2 TYR   117      12.729  -0.414   2.466  1.00  0.00            
ATOM   1841  HE2 TYR   117      13.710   0.006   2.258  1.00  0.00            
ATOM   1842  C   TYR   117       9.652  -4.929   0.199  1.00  0.00            
ATOM   1843  O   TYR   117      10.076  -5.842  -0.514  1.00  0.00            
ATOM   1844  N   THR   118       8.331  -4.699   0.281  1.00  0.00            
ATOM   1845  HN  THR   118       7.978  -4.025   0.926  1.00  0.00            
ATOM   1846  CA  THR   118       7.375  -5.523  -0.418  1.00  0.00            
ATOM   1847  HA  THR   118       7.949  -6.037  -1.173  1.00  0.00            
ATOM   1848  CB  THR   118       6.982  -6.648   0.487  1.00  0.00            
ATOM   1849  HB  THR   118       7.688  -6.693   1.350  1.00  0.00            
ATOM   1850  OG1 THR   118       7.045  -7.922  -0.136  1.00  0.00            
ATOM   1851  HG1 THR   118       7.649  -8.046  -0.882  1.00  0.00            
ATOM   1852  CG2 THR   118       5.589  -6.425   1.109  1.00  0.00            
ATOM   1853 1HG2 THR   118       4.923  -6.571   0.227  1.00  0.00            
ATOM   1854 2HG2 THR   118       5.325  -7.151   1.902  1.00  0.00            
ATOM   1855 3HG2 THR   118       5.476  -5.383   1.472  1.00  0.00            
ATOM   1856  C   THR   118       6.327  -4.627  -0.978  1.00  0.00            
ATOM   1857  O   THR   118       6.214  -3.504  -0.485  1.00  0.00            
ATOM   1858  N   PRO   119       5.552  -4.983  -1.960  1.00  0.00            
ATOM   1859  CD  PRO   119       5.816  -6.227  -2.671  1.00  0.00            
ATOM   1860  HD1 PRO   119       6.887  -6.318  -2.946  1.00  0.00            
ATOM   1861  HD2 PRO   119       5.633  -7.124  -2.027  1.00  0.00            
ATOM   1862  CA  PRO   119       4.384  -4.327  -2.459  1.00  0.00            
ATOM   1863  HA  PRO   119       4.656  -3.440  -3.013  1.00  0.00            
ATOM   1864  CB  PRO   119       3.768  -5.363  -3.386  1.00  0.00            
ATOM   1865  HB1 PRO   119       3.242  -5.008  -4.290  1.00  0.00            
ATOM   1866  HB2 PRO   119       3.086  -6.090  -2.865  1.00  0.00            
ATOM   1867  CG  PRO   119       4.901  -6.275  -3.905  1.00  0.00            
ATOM   1868  HG1 PRO   119       5.405  -5.970  -4.845  1.00  0.00            
ATOM   1869  HG2 PRO   119       4.513  -7.287  -4.141  1.00  0.00            
ATOM   1870  C   PRO   119       3.359  -3.951  -1.436  1.00  0.00            
ATOM   1871  O   PRO   119       3.125  -4.636  -0.443  1.00  0.00            
ATOM   1872  N   GLY   120       2.679  -2.803  -1.596  1.00  0.00            
ATOM   1873  HN  GLY   120       2.992  -2.247  -2.367  1.00  0.00            
ATOM   1874  CA  GLY   120       1.595  -2.498  -0.712  1.00  0.00            
ATOM   1875  HA1 GLY   120       1.147  -1.682  -1.249  1.00  0.00            
ATOM   1876  HA2 GLY   120       0.855  -3.298  -0.681  1.00  0.00            
ATOM   1877  C   GLY   120       1.918  -2.040   0.657  1.00  0.00            
ATOM   1878  O   GLY   120       1.084  -2.095   1.563  1.00  0.00            
ATOM   1879  N   SER   121       3.137  -1.469   0.749  1.00  0.00            
ATOM   1880  HN  SER   121       3.741  -1.483  -0.038  1.00  0.00            
ATOM   1881  CA  SER   121       3.701  -1.111   2.009  1.00  0.00            
ATOM   1882  HA  SER   121       2.918  -0.897   2.724  1.00  0.00            
ATOM   1883  CB  SER   121       4.670  -2.188   2.510  1.00  0.00            
ATOM   1884  HB1 SER   121       5.493  -2.272   1.774  1.00  0.00            
ATOM   1885  HB2 SER   121       4.031  -3.099   2.392  1.00  0.00            
ATOM   1886  OG  SER   121       5.043  -1.990   3.861  1.00  0.00            
ATOM   1887  HG1 SER   121       4.351  -2.337   4.409  1.00  0.00            
ATOM   1888  C   SER   121       4.321   0.249   1.904  1.00  0.00            
ATOM   1889  O   SER   121       3.883   1.225   1.316  1.00  0.00            
ATOM   1890  N   THR   122       5.387   0.494   2.698  1.00  0.00            
ATOM   1891  HN  THR   122       5.786  -0.283   3.184  1.00  0.00            
ATOM   1892  CA  THR   122       5.946   1.796   2.943  1.00  0.00            
ATOM   1893  HA  THR   122       5.879   2.410   2.049  1.00  0.00            
ATOM   1894  CB  THR   122       5.111   2.591   3.894  1.00  0.00            
ATOM   1895  HB  THR   122       4.052   2.428   3.560  1.00  0.00            
ATOM   1896  OG1 THR   122       5.350   3.991   3.937  1.00  0.00            
ATOM   1897  HG1 THR   122       4.783   4.307   3.233  1.00  0.00            
ATOM   1898  CG2 THR   122       5.094   2.019   5.327  1.00  0.00            
ATOM   1899 1HG2 THR   122       6.113   1.872   5.723  1.00  0.00            
ATOM   1900 2HG2 THR   122       4.691   2.833   5.961  1.00  0.00            
ATOM   1901 3HG2 THR   122       4.545   1.059   5.431  1.00  0.00            
ATOM   1902  C   THR   122       7.374   1.809   3.369  1.00  0.00            
ATOM   1903  O   THR   122       7.871   0.933   4.076  1.00  0.00            
ATOM   1904  N   VAL   123       8.105   2.857   2.966  1.00  0.00            
ATOM   1905  HN  VAL   123       7.676   3.644   2.530  1.00  0.00            
ATOM   1906  CA  VAL   123       9.473   3.139   3.281  1.00  0.00            
ATOM   1907  HA  VAL   123      10.072   2.302   3.588  1.00  0.00            
ATOM   1908  CB  VAL   123      10.109   3.723   2.050  1.00  0.00            
ATOM   1909  HB  VAL   123       9.630   4.640   1.663  1.00  0.00            
ATOM   1910  CG1 VAL   123      11.628   3.954   2.206  1.00  0.00            
ATOM   1911 1HG1 VAL   123      12.087   2.966   2.434  1.00  0.00            
ATOM   1912 2HG1 VAL   123      12.121   4.440   1.345  1.00  0.00            
ATOM   1913 3HG1 VAL   123      11.903   4.550   3.094  1.00  0.00            
ATOM   1914  CG2 VAL   123       9.924   2.626   0.996  1.00  0.00            
ATOM   1915 1HG2 VAL   123       8.865   2.395   0.792  1.00  0.00            
ATOM   1916 2HG2 VAL   123      10.488   2.851   0.057  1.00  0.00            
ATOM   1917 3HG2 VAL   123      10.193   1.619   1.373  1.00  0.00            
ATOM   1918  C   VAL   123       9.528   4.166   4.355  1.00  0.00            
ATOM   1919  O   VAL   123       8.938   5.235   4.226  1.00  0.00            
ATOM   1920  N   LEU   124      10.173   3.903   5.510  1.00  0.00            
ATOM   1921  HN  LEU   124      10.443   2.933   5.547  1.00  0.00            
ATOM   1922  CA  LEU   124      10.518   4.899   6.475  1.00  0.00            
ATOM   1923  HA  LEU   124      10.068   5.857   6.238  1.00  0.00            
ATOM   1924  CB  LEU   124      10.042   4.497   7.876  1.00  0.00            
ATOM   1925  HB1 LEU   124      10.328   5.271   8.632  1.00  0.00            
ATOM   1926  HB2 LEU   124      10.581   3.579   8.163  1.00  0.00            
ATOM   1927  CG  LEU   124       8.511   4.306   7.940  1.00  0.00            
ATOM   1928  HG  LEU   124       8.405   3.452   7.234  1.00  0.00            
ATOM   1929  CD1 LEU   124       7.975   3.844   9.300  1.00  0.00            
ATOM   1930 1HD1 LEU   124       8.624   3.087   9.787  1.00  0.00            
ATOM   1931 2HD1 LEU   124       7.802   4.737   9.924  1.00  0.00            
ATOM   1932 3HD1 LEU   124       6.986   3.333   9.219  1.00  0.00            
ATOM   1933  CD2 LEU   124       7.702   5.554   7.569  1.00  0.00            
ATOM   1934 1HD2 LEU   124       6.663   5.202   7.426  1.00  0.00            
ATOM   1935 2HD2 LEU   124       7.798   6.239   8.435  1.00  0.00            
ATOM   1936 3HD2 LEU   124       7.956   6.068   6.617  1.00  0.00            
ATOM   1937  C   LEU   124      11.988   5.119   6.441  1.00  0.00            
ATOM   1938  O   LEU   124      12.828   4.220   6.550  1.00  0.00            
ATOM   1939  N   TYR   125      12.328   6.398   6.215  1.00  0.00            
ATOM   1940  HN  TYR   125      11.518   6.977   6.148  1.00  0.00            
ATOM   1941  CA  TYR   125      13.669   6.747   5.899  1.00  0.00            
ATOM   1942  HA  TYR   125      14.327   6.131   6.496  1.00  0.00            
ATOM   1943  CB  TYR   125      14.176   6.469   4.473  1.00  0.00            
ATOM   1944  HB1 TYR   125      13.648   5.537   4.176  1.00  0.00            
ATOM   1945  HB2 TYR   125      15.276   6.359   4.439  1.00  0.00            
ATOM   1946  CG  TYR   125      13.790   7.483   3.455  1.00  0.00            
ATOM   1947  CD1 TYR   125      14.751   8.391   3.094  1.00  0.00            
ATOM   1948  HD1 TYR   125      15.769   8.384   3.459  1.00  0.00            
ATOM   1949  CE1 TYR   125      14.515   9.255   2.058  1.00  0.00            
ATOM   1950  HE1 TYR   125      15.337   9.844   1.688  1.00  0.00            
ATOM   1951  CZ  TYR   125      13.228   9.392   1.571  1.00  0.00            
ATOM   1952  OH  TYR   125      12.871  10.376   0.614  1.00  0.00            
ATOM   1953  HH  TYR   125      11.912  10.375   0.530  1.00  0.00            
ATOM   1954  CD2 TYR   125      12.543   7.509   2.859  1.00  0.00            
ATOM   1955  HD2 TYR   125      11.792   6.790   3.140  1.00  0.00            
ATOM   1956  CE2 TYR   125      12.266   8.503   1.962  1.00  0.00            
ATOM   1957  HE2 TYR   125      11.329   8.520   1.418  1.00  0.00            
ATOM   1958  C   TYR   125      14.106   8.051   6.483  1.00  0.00            
ATOM   1959  O   TYR   125      13.233   8.773   6.975  1.00  0.00            
ATOM   1960  N   ARG   126      15.426   8.311   6.468  1.00  0.00            
ATOM   1961  HN  ARG   126      16.088   7.679   6.065  1.00  0.00            
ATOM   1962  CA  ARG   126      15.993   9.495   7.024  1.00  0.00            
ATOM   1963  HA  ARG   126      15.203  10.224   6.886  1.00  0.00            
ATOM   1964  CB  ARG   126      16.466   9.304   8.467  1.00  0.00            
ATOM   1965  HB1 ARG   126      17.004  10.176   8.894  1.00  0.00            
ATOM   1966  HB2 ARG   126      17.146   8.425   8.555  1.00  0.00            
ATOM   1967  CG  ARG   126      15.341   9.279   9.492  1.00  0.00            
ATOM   1968  HG1 ARG   126      14.771  10.228   9.404  1.00  0.00            
ATOM   1969  HG2 ARG   126      15.947   9.305  10.425  1.00  0.00            
ATOM   1970  CD  ARG   126      14.462   8.029   9.625  1.00  0.00            
ATOM   1971  HD1 ARG   126      15.102   7.120   9.633  1.00  0.00            
ATOM   1972  HD2 ARG   126      13.585   7.795   8.993  1.00  0.00            
ATOM   1973  NE  ARG   126      13.925   7.987  11.023  1.00  0.00            
ATOM   1974  HE  ARG   126      13.872   8.801  11.598  1.00  0.00            
ATOM   1975  CZ  ARG   126      13.064   7.009  11.415  1.00  0.00            
ATOM   1976  NH1 ARG   126      12.768   5.875  10.720  1.00  0.00            
ATOM   1977 1HH1 ARG   126      13.351   5.601   9.954  1.00  0.00            
ATOM   1978 2HH1 ARG   126      12.076   5.327  11.200  1.00  0.00            
ATOM   1979  NH2 ARG   126      12.458   7.126  12.641  1.00  0.00            
ATOM   1980 1HH2 ARG   126      13.015   7.739  13.210  1.00  0.00            
ATOM   1981 2HH2 ARG   126      11.908   6.337  12.894  1.00  0.00            
ATOM   1982  C   ARG   126      17.057   9.970   6.096  1.00  0.00            
ATOM   1983  O   ARG   126      17.820   9.267   5.443  1.00  0.00            
ATOM   1984  N   ILE   127      17.106  11.309   5.968  1.00  0.00            
ATOM   1985  HN  ILE   127      16.364  11.881   6.311  1.00  0.00            
ATOM   1986  CA  ILE   127      18.209  11.997   5.389  1.00  0.00            
ATOM   1987  HA  ILE   127      19.040  11.316   5.247  1.00  0.00            
ATOM   1988  CB  ILE   127      17.954  12.659   4.074  1.00  0.00            
ATOM   1989  HB  ILE   127      17.134  13.409   4.126  1.00  0.00            
ATOM   1990  CG2 ILE   127      19.096  13.496   3.484  1.00  0.00            
ATOM   1991 1HG2 ILE   127      18.731  13.900   2.510  1.00  0.00            
ATOM   1992 2HG2 ILE   127      19.283  14.301   4.221  1.00  0.00            
ATOM   1993 3HG2 ILE   127      20.107  13.046   3.372  1.00  0.00            
ATOM   1994  CG1 ILE   127      17.380  11.692   3.017  1.00  0.00            
ATOM   1995 1HG1 ILE   127      16.548  11.105   3.467  1.00  0.00            
ATOM   1996 2HG1 ILE   127      18.242  11.061   2.675  1.00  0.00            
ATOM   1997  CD  ILE   127      16.725  12.345   1.810  1.00  0.00            
ATOM   1998  HD1 ILE   127      16.478  11.491   1.144  1.00  0.00            
ATOM   1999  HD2 ILE   127      15.853  12.927   2.163  1.00  0.00            
ATOM   2000  HD3 ILE   127      17.397  13.022   1.239  1.00  0.00            
ATOM   2001  C   ILE   127      18.804  13.032   6.306  1.00  0.00            
ATOM   2002  O   ILE   127      18.100  13.637   7.109  1.00  0.00            
ATOM   2003  N   PHE   128      20.144  13.124   6.371  1.00  0.00            
ATOM   2004  HN  PHE   128      20.667  12.560   5.727  1.00  0.00            
ATOM   2005  CA  PHE   128      20.929  13.710   7.402  1.00  0.00            
ATOM   2006  HA  PHE   128      20.375  14.234   8.176  1.00  0.00            
ATOM   2007  CB  PHE   128      21.816  12.654   8.092  1.00  0.00            
ATOM   2008  HB1 PHE   128      22.492  13.199   8.802  1.00  0.00            
ATOM   2009  HB2 PHE   128      22.410  12.071   7.368  1.00  0.00            
ATOM   2010  CG  PHE   128      21.043  11.739   8.964  1.00  0.00            
ATOM   2011  CD1 PHE   128      20.876  11.927  10.322  1.00  0.00            
ATOM   2012  HD1 PHE   128      21.243  12.780  10.869  1.00  0.00            
ATOM   2013  CE1 PHE   128      20.364  10.861  11.016  1.00  0.00            
ATOM   2014  HE1 PHE   128      20.429  10.787  12.086  1.00  0.00            
ATOM   2015  CZ  PHE   128      19.907   9.727  10.400  1.00  0.00            
ATOM   2016  HZ  PHE   128      19.554   8.981  11.093  1.00  0.00            
ATOM   2017  CD2 PHE   128      20.566  10.625   8.328  1.00  0.00            
ATOM   2018  HD2 PHE   128      20.751  10.509   7.259  1.00  0.00            
ATOM   2019  CE2 PHE   128      19.923   9.619   9.021  1.00  0.00            
ATOM   2020  HE2 PHE   128      19.497   8.805   8.454  1.00  0.00            
ATOM   2021  C   PHE   128      21.752  14.686   6.620  1.00  0.00            
ATOM   2022  O   PHE   128      22.436  14.231   5.715  1.00  0.00            
ATOM   2023  N   THR   129      21.750  16.007   6.882  1.00  0.00            
ATOM   2024  HN  THR   129      21.186  16.431   7.597  1.00  0.00            
ATOM   2025  CA  THR   129      22.473  16.963   6.100  1.00  0.00            
ATOM   2026  HA  THR   129      23.076  16.370   5.426  1.00  0.00            
ATOM   2027  CB  THR   129      21.636  17.908   5.300  1.00  0.00            
ATOM   2028  HB  THR   129      22.208  18.706   4.788  1.00  0.00            
ATOM   2029  OG1 THR   129      20.661  18.463   6.173  1.00  0.00            
ATOM   2030  HG1 THR   129      21.118  18.957   6.852  1.00  0.00            
ATOM   2031  CG2 THR   129      20.761  17.172   4.271  1.00  0.00            
ATOM   2032 1HG2 THR   129      20.310  16.203   4.604  1.00  0.00            
ATOM   2033 2HG2 THR   129      20.002  17.919   3.963  1.00  0.00            
ATOM   2034 3HG2 THR   129      21.335  16.887   3.375  1.00  0.00            
ATOM   2035  C   THR   129      23.448  17.719   6.940  1.00  0.00            
ATOM   2036  O   THR   129      23.083  18.155   8.025  1.00  0.00            
ATOM   2037  N   VAL   130      24.720  17.817   6.495  1.00  0.00            
ATOM   2038  HN  VAL   130      25.035  17.492   5.608  1.00  0.00            
ATOM   2039  CA  VAL   130      25.736  18.452   7.266  1.00  0.00            
ATOM   2040  HA  VAL   130      25.183  19.076   7.950  1.00  0.00            
ATOM   2041  CB  VAL   130      26.623  17.527   8.045  1.00  0.00            
ATOM   2042  HB  VAL   130      27.290  18.101   8.705  1.00  0.00            
ATOM   2043  CG1 VAL   130      25.819  16.682   9.057  1.00  0.00            
ATOM   2044 1HG1 VAL   130      26.467  16.026   9.663  1.00  0.00            
ATOM   2045 2HG1 VAL   130      25.286  17.326   9.780  1.00  0.00            
ATOM   2046 3HG1 VAL   130      25.082  15.959   8.627  1.00  0.00            
ATOM   2047  CG2 VAL   130      27.358  16.562   7.084  1.00  0.00            
ATOM   2048 1HG2 VAL   130      27.912  17.107   6.304  1.00  0.00            
ATOM   2049 2HG2 VAL   130      28.036  15.926   7.681  1.00  0.00            
ATOM   2050 3HG2 VAL   130      26.631  15.898   6.575  1.00  0.00            
ATOM   2051  C   VAL   130      26.550  19.277   6.305  1.00  0.00            
ATOM   2052  O   VAL   130      26.486  19.080   5.096  1.00  0.00            
ATOM   2053  N   ASN   131      27.388  20.200   6.823  1.00  0.00            
ATOM   2054  HN  ASN   131      27.253  20.466   7.781  1.00  0.00            
ATOM   2055  CA  ASN   131      28.251  20.976   6.013  1.00  0.00            
ATOM   2056  HA  ASN   131      27.835  20.990   5.011  1.00  0.00            
ATOM   2057  CB  ASN   131      28.278  22.478   6.384  1.00  0.00            
ATOM   2058  HB1 ASN   131      27.228  22.857   6.307  1.00  0.00            
ATOM   2059  HB2 ASN   131      28.851  23.084   5.653  1.00  0.00            
ATOM   2060  CG  ASN   131      28.802  22.687   7.795  1.00  0.00            
ATOM   2061  OD1 ASN   131      29.780  22.080   8.233  1.00  0.00            
ATOM   2062  ND2 ASN   131      28.218  23.651   8.557  1.00  0.00            
ATOM   2063 1HD2 ASN   131      27.339  23.998   8.231  1.00  0.00            
ATOM   2064 2HD2 ASN   131      28.784  24.055   9.277  1.00  0.00            
ATOM   2065  C   ASN   131      29.582  20.316   5.912  1.00  0.00            
ATOM   2066  O   ASN   131      29.820  19.209   6.400  1.00  0.00            
ATOM   2067  N   HIS   132      30.573  21.084   5.423  1.00  0.00            
ATOM   2068  HN  HIS   132      30.314  22.022   5.216  1.00  0.00            
ATOM   2069  CA  HIS   132      31.855  20.572   5.051  1.00  0.00            
ATOM   2070  HA  HIS   132      31.868  19.629   4.537  1.00  0.00            
ATOM   2071  CB  HIS   132      32.519  21.627   4.158  1.00  0.00            
ATOM   2072  HB1 HIS   132      33.412  21.205   3.645  1.00  0.00            
ATOM   2073  HB2 HIS   132      32.855  22.412   4.865  1.00  0.00            
ATOM   2074  ND1 HIS   132      30.682  23.112   3.371  1.00  0.00            
ATOM   2075  CG  HIS   132      31.564  22.081   3.091  1.00  0.00            
ATOM   2076  CE1 HIS   132      30.067  23.335   2.217  1.00  0.00            
ATOM   2077  HE1 HIS   132      29.367  24.154   2.099  1.00  0.00            
ATOM   2078  NE2 HIS   132      30.572  22.569   1.214  1.00  0.00            
ATOM   2079  HE2 HIS   132      30.436  22.723   0.222  1.00  0.00            
ATOM   2080  CD2 HIS   132      31.530  21.763   1.773  1.00  0.00            
ATOM   2081  HD2 HIS   132      31.953  20.910   1.250  1.00  0.00            
ATOM   2082  C   HIS   132      32.640  20.230   6.287  1.00  0.00            
ATOM   2083  O   HIS   132      33.581  19.440   6.266  1.00  0.00            
ATOM   2084  N   LYS   133      32.254  20.836   7.422  1.00  0.00            
ATOM   2085  HN  LYS   133      31.444  21.406   7.485  1.00  0.00            
ATOM   2086  CA  LYS   133      32.899  20.644   8.686  1.00  0.00            
ATOM   2087  HA  LYS   133      33.870  20.194   8.573  1.00  0.00            
ATOM   2088  CB  LYS   133      32.884  21.949   9.498  1.00  0.00            
ATOM   2089  HB1 LYS   133      33.120  21.715  10.561  1.00  0.00            
ATOM   2090  HB2 LYS   133      31.854  22.358   9.491  1.00  0.00            
ATOM   2091  CG  LYS   133      33.797  23.016   8.886  1.00  0.00            
ATOM   2092  HG1 LYS   133      33.652  23.129   7.785  1.00  0.00            
ATOM   2093  HG2 LYS   133      34.797  22.556   8.863  1.00  0.00            
ATOM   2094  CD  LYS   133      33.822  24.321   9.689  1.00  0.00            
ATOM   2095  HD1 LYS   133      34.194  25.197   9.125  1.00  0.00            
ATOM   2096  HD2 LYS   133      32.772  24.630   9.692  1.00  0.00            
ATOM   2097  CE  LYS   133      34.386  24.239  11.112  1.00  0.00            
ATOM   2098  HE1 LYS   133      34.103  23.353  11.726  1.00  0.00            
ATOM   2099  HE2 LYS   133      33.913  25.132  11.564  1.00  0.00            
ATOM   2100  NZ  LYS   133      35.846  24.480  11.077  1.00  0.00            
ATOM   2101  HZ1 LYS   133      36.073  25.323  11.633  1.00  0.00            
ATOM   2102  HZ2 LYS   133      36.415  23.641  11.314  1.00  0.00            
ATOM   2103  HZ3 LYS   133      36.130  24.664  10.097  1.00  0.00            
ATOM   2104  C   LYS   133      32.156  19.618   9.468  1.00  0.00            
ATOM   2105  O   LYS   133      32.601  19.345  10.592  1.00  0.00            
ATOM   2106  N   LEU   134      31.119  18.954   8.918  1.00  0.00            
ATOM   2107  HN  LEU   134      30.913  19.099   7.956  1.00  0.00            
ATOM   2108  CA  LEU   134      30.387  17.877   9.500  1.00  0.00            
ATOM   2109  HA  LEU   134      29.750  17.433   8.760  1.00  0.00            
ATOM   2110  CB  LEU   134      31.296  16.670   9.812  1.00  0.00            
ATOM   2111  HB1 LEU   134      30.774  15.893  10.414  1.00  0.00            
ATOM   2112  HB2 LEU   134      32.093  17.034  10.493  1.00  0.00            
ATOM   2113  CG  LEU   134      31.972  16.053   8.568  1.00  0.00            
ATOM   2114  HG  LEU   134      32.165  16.879   7.854  1.00  0.00            
ATOM   2115  CD1 LEU   134      33.200  15.256   9.049  1.00  0.00            
ATOM   2116 1HD1 LEU   134      33.999  16.008   9.268  1.00  0.00            
ATOM   2117 2HD1 LEU   134      32.956  14.762  10.010  1.00  0.00            
ATOM   2118 3HD1 LEU   134      33.554  14.472   8.345  1.00  0.00            
ATOM   2119  CD2 LEU   134      31.106  15.078   7.750  1.00  0.00            
ATOM   2120 1HD2 LEU   134      31.690  14.723   6.885  1.00  0.00            
ATOM   2121 2HD2 LEU   134      30.664  14.281   8.373  1.00  0.00            
ATOM   2122 3HD2 LEU   134      30.338  15.734   7.283  1.00  0.00            
ATOM   2123  C   LEU   134      29.432  18.253  10.584  1.00  0.00            
ATOM   2124  O   LEU   134      28.949  17.397  11.317  1.00  0.00            
ATOM   2125  N   LEU   135      29.091  19.553  10.635  1.00  0.00            
ATOM   2126  HN  LEU   135      29.643  20.180  10.084  1.00  0.00            
ATOM   2127  CA  LEU   135      28.076  20.148  11.457  1.00  0.00            
ATOM   2128  HA  LEU   135      28.063  19.563  12.350  1.00  0.00            
ATOM   2129  CB  LEU   135      28.464  21.590  11.860  1.00  0.00            
ATOM   2130  HB1 LEU   135      27.720  22.014  12.564  1.00  0.00            
ATOM   2131  HB2 LEU   135      28.398  22.235  10.956  1.00  0.00            
ATOM   2132  CG  LEU   135      29.851  21.685  12.496  1.00  0.00            
ATOM   2133  HG  LEU   135      30.585  21.530  11.670  1.00  0.00            
ATOM   2134  CD1 LEU   135      30.167  23.049  13.139  1.00  0.00            
ATOM   2135 1HD1 LEU   135      29.792  23.005  14.178  1.00  0.00            
ATOM   2136 2HD1 LEU   135      31.257  23.269  13.103  1.00  0.00            
ATOM   2137 3HD1 LEU   135      29.679  23.875  12.572  1.00  0.00            
ATOM   2138  CD2 LEU   135      30.047  20.591  13.563  1.00  0.00            
ATOM   2139 1HD2 LEU   135      29.979  19.598  13.059  1.00  0.00            
ATOM   2140 2HD2 LEU   135      31.055  20.714  13.977  1.00  0.00            
ATOM   2141 3HD2 LEU   135      29.333  20.726  14.409  1.00  0.00            
ATOM   2142  C   LEU   135      26.719  20.083  10.841  1.00  0.00            
ATOM   2143  O   LEU   135      26.685  20.356   9.639  1.00  0.00            
ATOM   2144  N   PRO   136      25.607  19.816  11.437  1.00  0.00            
ATOM   2145  CD  PRO   136      25.630  19.484  12.859  1.00  0.00            
ATOM   2146  HD1 PRO   136      26.390  18.706  13.058  1.00  0.00            
ATOM   2147  HD2 PRO   136      25.827  20.458  13.375  1.00  0.00            
ATOM   2148  CA  PRO   136      24.269  19.973  10.940  1.00  0.00            
ATOM   2149  HA  PRO   136      24.113  19.268  10.134  1.00  0.00            
ATOM   2150  CB  PRO   136      23.353  19.779  12.147  1.00  0.00            
ATOM   2151  HB1 PRO   136      22.365  19.337  11.905  1.00  0.00            
ATOM   2152  HB2 PRO   136      23.100  20.712  12.701  1.00  0.00            
ATOM   2153  CG  PRO   136      24.210  18.955  13.116  1.00  0.00            
ATOM   2154  HG1 PRO   136      24.172  17.903  12.762  1.00  0.00            
ATOM   2155  HG2 PRO   136      23.965  18.951  14.195  1.00  0.00            
ATOM   2156  C   PRO   136      23.921  21.228  10.211  1.00  0.00            
ATOM   2157  O   PRO   136      24.369  22.271  10.677  1.00  0.00            
ATOM   2158  N   VAL   137      23.167  21.131   9.109  1.00  0.00            
ATOM   2159  HN  VAL   137      22.949  20.229   8.743  1.00  0.00            
ATOM   2160  CA  VAL   137      22.959  22.327   8.331  1.00  0.00            
ATOM   2161  HA  VAL   137      22.676  23.160   8.954  1.00  0.00            
ATOM   2162  CB  VAL   137      24.163  22.562   7.475  1.00  0.00            
ATOM   2163  HB  VAL   137      25.091  22.396   8.080  1.00  0.00            
ATOM   2164  CG1 VAL   137      24.209  21.665   6.220  1.00  0.00            
ATOM   2165 1HG1 VAL   137      24.008  20.647   6.615  1.00  0.00            
ATOM   2166 2HG1 VAL   137      23.352  21.971   5.584  1.00  0.00            
ATOM   2167 3HG1 VAL   137      25.162  21.712   5.674  1.00  0.00            
ATOM   2168  CG2 VAL   137      24.245  23.999   6.967  1.00  0.00            
ATOM   2169 1HG2 VAL   137      25.247  24.197   6.500  1.00  0.00            
ATOM   2170 2HG2 VAL   137      23.468  24.164   6.192  1.00  0.00            
ATOM   2171 3HG2 VAL   137      24.131  24.764   7.762  1.00  0.00            
ATOM   2172  C   VAL   137      21.713  22.101   7.546  1.00  0.00            
ATOM   2173  O   VAL   137      21.375  20.979   7.181  1.00  0.00            
ATOM   2174  N   GLY   138      20.954  23.169   7.227  1.00  0.00            
ATOM   2175  HN  GLY   138      21.322  24.071   7.473  1.00  0.00            
ATOM   2176  CA  GLY   138      19.788  23.144   6.411  1.00  0.00            
ATOM   2177  HA1 GLY   138      19.309  22.212   6.175  1.00  0.00            
ATOM   2178  HA2 GLY   138      19.065  23.866   6.804  1.00  0.00            
ATOM   2179  C   GLY   138      19.944  23.636   5.019  1.00  0.00            
ATOM   2180  O   GLY   138      20.554  24.675   4.786  1.00  0.00            
ATOM   2181  N   ARG   139      19.489  22.899   3.981  1.00  0.00            
ATOM   2182  HN  ARG   139      19.169  21.970   4.165  1.00  0.00            
ATOM   2183  CA  ARG   139      19.855  23.142   2.622  1.00  0.00            
ATOM   2184  HA  ARG   139      19.835  24.210   2.415  1.00  0.00            
ATOM   2185  CB  ARG   139      21.236  22.511   2.381  1.00  0.00            
ATOM   2186  HB1 ARG   139      21.501  22.495   1.303  1.00  0.00            
ATOM   2187  HB2 ARG   139      21.245  21.453   2.718  1.00  0.00            
ATOM   2188  CG  ARG   139      22.483  23.145   2.994  1.00  0.00            
ATOM   2189  HG1 ARG   139      23.375  22.584   2.621  1.00  0.00            
ATOM   2190  HG2 ARG   139      22.298  23.052   4.083  1.00  0.00            
ATOM   2191  CD  ARG   139      22.744  24.583   2.556  1.00  0.00            
ATOM   2192  HD1 ARG   139      22.102  25.395   2.959  1.00  0.00            
ATOM   2193  HD2 ARG   139      22.559  24.746   1.474  1.00  0.00            
ATOM   2194  NE  ARG   139      24.204  24.874   2.641  1.00  0.00            
ATOM   2195  HE  ARG   139      24.847  24.650   1.905  1.00  0.00            
ATOM   2196  CZ  ARG   139      24.779  25.680   3.589  1.00  0.00            
ATOM   2197  NH1 ARG   139      24.204  26.336   4.643  1.00  0.00            
ATOM   2198 1HH1 ARG   139      23.243  26.237   4.919  1.00  0.00            
ATOM   2199 2HH1 ARG   139      24.821  26.989   5.102  1.00  0.00            
ATOM   2200  NH2 ARG   139      26.139  25.691   3.595  1.00  0.00            
ATOM   2201 1HH2 ARG   139      26.662  25.088   3.001  1.00  0.00            
ATOM   2202 2HH2 ARG   139      26.545  25.926   4.486  1.00  0.00            
ATOM   2203  C   ARG   139      18.849  22.466   1.771  1.00  0.00            
ATOM   2204  O   ARG   139      18.047  21.668   2.252  1.00  0.00            
ATOM   2205  N   THR   140      18.695  22.949   0.517  1.00  0.00            
ATOM   2206  HN  THR   140      19.355  23.658   0.266  1.00  0.00            
ATOM   2207  CA  THR   140      17.799  22.423  -0.464  1.00  0.00            
ATOM   2208  HA  THR   140      16.827  22.245  -0.017  1.00  0.00            
ATOM   2209  CB  THR   140      17.463  23.527  -1.432  1.00  0.00            
ATOM   2210  HB  THR   140      18.325  24.004  -1.951  1.00  0.00            
ATOM   2211  OG1 THR   140      16.830  24.610  -0.781  1.00  0.00            
ATOM   2212  HG1 THR   140      17.356  24.915  -0.030  1.00  0.00            
ATOM   2213  CG2 THR   140      16.539  23.010  -2.543  1.00  0.00            
ATOM   2214 1HG2 THR   140      16.231  23.886  -3.160  1.00  0.00            
ATOM   2215 2HG2 THR   140      16.922  22.206  -3.217  1.00  0.00            
ATOM   2216 3HG2 THR   140      15.597  22.531  -2.194  1.00  0.00            
ATOM   2217  C   THR   140      18.263  21.218  -1.205  1.00  0.00            
ATOM   2218  O   THR   140      19.287  21.285  -1.890  1.00  0.00            
ATOM   2219  N   VAL   141      17.583  20.089  -0.971  1.00  0.00            
ATOM   2220  HN  VAL   141      16.741  20.162  -0.445  1.00  0.00            
ATOM   2221  CA  VAL   141      17.856  18.747  -1.392  1.00  0.00            
ATOM   2222  HA  VAL   141      18.739  18.804  -2.008  1.00  0.00            
ATOM   2223  CB  VAL   141      18.081  17.834  -0.216  1.00  0.00            
ATOM   2224  HB  VAL   141      19.018  18.088   0.307  1.00  0.00            
ATOM   2225  CG1 VAL   141      16.857  17.879   0.728  1.00  0.00            
ATOM   2226 1HG1 VAL   141      15.909  17.825   0.134  1.00  0.00            
ATOM   2227 2HG1 VAL   141      16.884  17.033   1.444  1.00  0.00            
ATOM   2228 3HG1 VAL   141      16.744  18.872   1.222  1.00  0.00            
ATOM   2229  CG2 VAL   141      18.223  16.342  -0.586  1.00  0.00            
ATOM   2230 1HG2 VAL   141      18.600  15.737   0.259  1.00  0.00            
ATOM   2231 2HG2 VAL   141      17.276  15.979  -1.039  1.00  0.00            
ATOM   2232 3HG2 VAL   141      18.957  16.267  -1.423  1.00  0.00            
ATOM   2233  C   VAL   141      16.891  18.261  -2.414  1.00  0.00            
ATOM   2234  O   VAL   141      15.680  18.481  -2.300  1.00  0.00            
ATOM   2235  N   MET   142      17.376  17.654  -3.508  1.00  0.00            
ATOM   2236  HN  MET   142      18.347  17.414  -3.592  1.00  0.00            
ATOM   2237  CA  MET   142      16.591  16.919  -4.447  1.00  0.00            
ATOM   2238  HA  MET   142      15.590  17.309  -4.324  1.00  0.00            
ATOM   2239  CB  MET   142      17.027  17.090  -5.906  1.00  0.00            
ATOM   2240  HB1 MET   142      16.381  16.476  -6.576  1.00  0.00            
ATOM   2241  HB2 MET   142      18.067  16.721  -5.829  1.00  0.00            
ATOM   2242  CG  MET   142      17.208  18.548  -6.334  1.00  0.00            
ATOM   2243  HG1 MET   142      17.803  18.513  -7.281  1.00  0.00            
ATOM   2244  HG2 MET   142      17.804  19.013  -5.524  1.00  0.00            
ATOM   2245  SD  MET   142      15.699  19.546  -6.517  1.00  0.00            
ATOM   2246  CE  MET   142      16.686  21.058  -6.241  1.00  0.00            
ATOM   2247  HE1 MET   142      16.308  21.945  -6.788  1.00  0.00            
ATOM   2248  HE2 MET   142      16.791  21.325  -5.162  1.00  0.00            
ATOM   2249  HE3 MET   142      17.718  20.887  -6.605  1.00  0.00            
ATOM   2250  C   MET   142      16.540  15.481  -4.069  1.00  0.00            
ATOM   2251  O   MET   142      17.570  14.812  -3.950  1.00  0.00            
ATOM   2252  N   VAL   143      15.299  15.011  -3.902  1.00  0.00            
ATOM   2253  HN  VAL   143      14.500  15.600  -4.049  1.00  0.00            
ATOM   2254  CA  VAL   143      15.030  13.601  -3.795  1.00  0.00            
ATOM   2255  HA  VAL   143      15.929  13.023  -3.678  1.00  0.00            
ATOM   2256  CB  VAL   143      14.164  13.388  -2.578  1.00  0.00            
ATOM   2257  HB  VAL   143      13.104  13.697  -2.664  1.00  0.00            
ATOM   2258  CG1 VAL   143      14.125  11.859  -2.469  1.00  0.00            
ATOM   2259 1HG1 VAL   143      13.488  11.384  -3.249  1.00  0.00            
ATOM   2260 2HG1 VAL   143      15.155  11.430  -2.412  1.00  0.00            
ATOM   2261 3HG1 VAL   143      13.560  11.664  -1.540  1.00  0.00            
ATOM   2262  CG2 VAL   143      14.728  14.006  -1.289  1.00  0.00            
ATOM   2263 1HG2 VAL   143      15.817  13.807  -1.163  1.00  0.00            
ATOM   2264 2HG2 VAL   143      14.668  15.105  -1.455  1.00  0.00            
ATOM   2265 3HG2 VAL   143      14.184  13.561  -0.429  1.00  0.00            
ATOM   2266  C   VAL   143      14.445  12.994  -5.014  1.00  0.00            
ATOM   2267  O   VAL   143      13.488  13.550  -5.552  1.00  0.00            
ATOM   2268  N   ASN   144      15.009  11.901  -5.555  1.00  0.00            
ATOM   2269  HN  ASN   144      15.807  11.534  -5.089  1.00  0.00            
ATOM   2270  CA  ASN   144      14.394  11.214  -6.654  1.00  0.00            
ATOM   2271  HA  ASN   144      13.445  11.652  -6.901  1.00  0.00            
ATOM   2272  CB  ASN   144      15.190  11.327  -7.971  1.00  0.00            
ATOM   2273  HB1 ASN   144      14.624  10.752  -8.730  1.00  0.00            
ATOM   2274  HB2 ASN   144      16.199  10.889  -7.814  1.00  0.00            
ATOM   2275  CG  ASN   144      15.302  12.703  -8.609  1.00  0.00            
ATOM   2276  OD1 ASN   144      14.451  13.584  -8.428  1.00  0.00            
ATOM   2277  ND2 ASN   144      16.336  13.039  -9.436  1.00  0.00            
ATOM   2278 1HD2 ASN   144      17.186  12.530  -9.409  1.00  0.00            
ATOM   2279 2HD2 ASN   144      16.267  13.886  -9.941  1.00  0.00            
ATOM   2280  C   ASN   144      14.243   9.766  -6.346  1.00  0.00            
ATOM   2281  O   ASN   144      15.191   9.190  -5.829  1.00  0.00            
ATOM   2282  N   ILE   145      13.105   9.134  -6.668  1.00  0.00            
ATOM   2283  HN  ILE   145      12.347   9.661  -7.064  1.00  0.00            
ATOM   2284  CA  ILE   145      12.955   7.724  -6.550  1.00  0.00            
ATOM   2285  HA  ILE   145      13.833   7.367  -6.054  1.00  0.00            
ATOM   2286  CB  ILE   145      11.633   7.307  -5.974  1.00  0.00            
ATOM   2287  HB  ILE   145      10.786   7.392  -6.688  1.00  0.00            
ATOM   2288  CG2 ILE   145      11.791   5.870  -5.445  1.00  0.00            
ATOM   2289 1HG2 ILE   145      11.985   5.066  -6.169  1.00  0.00            
ATOM   2290 2HG2 ILE   145      12.568   5.825  -4.661  1.00  0.00            
ATOM   2291 3HG2 ILE   145      10.969   5.563  -4.767  1.00  0.00            
ATOM   2292  CG1 ILE   145      11.237   8.223  -4.801  1.00  0.00            
ATOM   2293 1HG1 ILE   145      10.266   7.865  -4.383  1.00  0.00            
ATOM   2294 2HG1 ILE   145      11.069   9.190  -5.297  1.00  0.00            
ATOM   2295  CD  ILE   145      12.302   8.320  -3.707  1.00  0.00            
ATOM   2296  HD1 ILE   145      12.019   7.545  -2.963  1.00  0.00            
ATOM   2297  HD2 ILE   145      13.354   8.099  -3.991  1.00  0.00            
ATOM   2298  HD3 ILE   145      12.270   9.343  -3.263  1.00  0.00            
ATOM   2299  C   ILE   145      12.982   7.166  -7.927  1.00  0.00            
ATOM   2300  O   ILE   145      12.256   7.570  -8.843  1.00  0.00            
ATOM   2301  N   GLU   146      13.884   6.165  -8.147  1.00  0.00            
ATOM   2302  HN  GLU   146      14.521   5.890  -7.442  1.00  0.00            
ATOM   2303  CA  GLU   146      14.300   5.598  -9.382  1.00  0.00            
ATOM   2304  HA  GLU   146      13.783   6.063 -10.217  1.00  0.00            
ATOM   2305  CB  GLU   146      15.800   5.868  -9.507  1.00  0.00            
ATOM   2306  HB1 GLU   146      16.348   5.122  -8.890  1.00  0.00            
ATOM   2307  HB2 GLU   146      16.068   6.851  -9.071  1.00  0.00            
ATOM   2308  CG  GLU   146      16.237   5.700 -10.964  1.00  0.00            
ATOM   2309  HG1 GLU   146      15.929   6.566 -11.600  1.00  0.00            
ATOM   2310  HG2 GLU   146      16.039   4.688 -11.349  1.00  0.00            
ATOM   2311  CD  GLU   146      17.746   5.791 -10.877  1.00  0.00            
ATOM   2312  OE1 GLU   146      18.325   6.912 -10.811  1.00  0.00            
ATOM   2313  OE2 GLU   146      18.477   4.752 -10.888  1.00  0.00            
ATOM   2314  C   GLU   146      14.070   4.129  -9.264  1.00  0.00            
ATOM   2315  O   GLU   146      14.286   3.465  -8.249  1.00  0.00            
ATOM   2316  N   ASN   147      13.505   3.632 -10.384  1.00  0.00            
ATOM   2317  HN  ASN   147      13.369   4.157 -11.228  1.00  0.00            
ATOM   2318  CA  ASN   147      13.077   2.281 -10.498  1.00  0.00            
ATOM   2319  HA  ASN   147      12.932   1.847  -9.516  1.00  0.00            
ATOM   2320  CB  ASN   147      11.720   2.336 -11.215  1.00  0.00            
ATOM   2321  HB1 ASN   147      11.087   3.059 -10.662  1.00  0.00            
ATOM   2322  HB2 ASN   147      11.090   1.426 -11.122  1.00  0.00            
ATOM   2323  CG  ASN   147      11.706   2.738 -12.687  1.00  0.00            
ATOM   2324  OD1 ASN   147      12.739   3.085 -13.254  1.00  0.00            
ATOM   2325  ND2 ASN   147      10.519   2.723 -13.342  1.00  0.00            
ATOM   2326 1HD2 ASN   147       9.687   2.636 -12.816  1.00  0.00            
ATOM   2327 2HD2 ASN   147      10.454   2.677 -14.342  1.00  0.00            
ATOM   2328  C   ASN   147      14.150   1.518 -11.179  1.00  0.00            
ATOM   2329  O   ASN   147      15.102   2.176 -11.598  1.00  0.00            
ATOM   2330  N   PRO   148      14.131   0.217 -11.201  1.00  0.00            
ATOM   2331  CD  PRO   148      13.188  -0.609 -10.461  1.00  0.00            
ATOM   2332  HD1 PRO   148      12.943  -0.193  -9.454  1.00  0.00            
ATOM   2333  HD2 PRO   148      12.261  -0.803 -11.044  1.00  0.00            
ATOM   2334  CA  PRO   148      15.054  -0.666 -11.852  1.00  0.00            
ATOM   2335  HA  PRO   148      15.942  -0.372 -11.300  1.00  0.00            
ATOM   2336  CB  PRO   148      14.684  -2.124 -11.555  1.00  0.00            
ATOM   2337  HB1 PRO   148      15.565  -2.804 -11.597  1.00  0.00            
ATOM   2338  HB2 PRO   148      14.038  -2.589 -12.335  1.00  0.00            
ATOM   2339  CG  PRO   148      13.908  -1.937 -10.240  1.00  0.00            
ATOM   2340  HG1 PRO   148      14.614  -1.942  -9.366  1.00  0.00            
ATOM   2341  HG2 PRO   148      13.157  -2.696  -9.979  1.00  0.00            
ATOM   2342  C   PRO   148      15.381  -0.504 -13.291  1.00  0.00            
ATOM   2343  O   PRO   148      16.403  -1.006 -13.754  1.00  0.00            
ATOM   2344  N   GLU   149      14.444   0.191 -13.980  1.00  0.00            
ATOM   2345  HN  GLU   149      13.592   0.543 -13.606  1.00  0.00            
ATOM   2346  CA  GLU   149      14.550   0.523 -15.361  1.00  0.00            
ATOM   2347  HA  GLU   149      15.012  -0.319 -15.844  1.00  0.00            
ATOM   2348  CB  GLU   149      13.122   0.850 -15.810  1.00  0.00            
ATOM   2349  HB1 GLU   149      13.157   0.754 -16.919  1.00  0.00            
ATOM   2350  HB2 GLU   149      12.820   1.872 -15.507  1.00  0.00            
ATOM   2351  CG  GLU   149      12.081  -0.228 -15.428  1.00  0.00            
ATOM   2352  HG1 GLU   149      11.133   0.038 -15.934  1.00  0.00            
ATOM   2353  HG2 GLU   149      11.966  -0.342 -14.328  1.00  0.00            
ATOM   2354  CD  GLU   149      12.254  -1.612 -16.039  1.00  0.00            
ATOM   2355  OE1 GLU   149      12.939  -1.718 -17.086  1.00  0.00            
ATOM   2356  OE2 GLU   149      11.602  -2.529 -15.487  1.00  0.00            
ATOM   2357  C   GLU   149      15.400   1.723 -15.564  1.00  0.00            
ATOM   2358  O   GLU   149      15.835   1.956 -16.694  1.00  0.00            
ATOM   2359  N   GLY   150      15.785   2.429 -14.477  1.00  0.00            
ATOM   2360  HN  GLY   150      15.501   2.104 -13.576  1.00  0.00            
ATOM   2361  CA  GLY   150      16.584   3.620 -14.420  1.00  0.00            
ATOM   2362  HA1 GLY   150      17.069   3.736 -13.468  1.00  0.00            
ATOM   2363  HA2 GLY   150      17.357   3.486 -15.166  1.00  0.00            
ATOM   2364  C   GLY   150      15.914   4.918 -14.701  1.00  0.00            
ATOM   2365  O   GLY   150      16.516   5.916 -15.114  1.00  0.00            
ATOM   2366  N   ILE   151      14.623   4.990 -14.337  1.00  0.00            
ATOM   2367  HN  ILE   151      14.190   4.283 -13.775  1.00  0.00            
ATOM   2368  CA  ILE   151      13.803   6.138 -14.597  1.00  0.00            
ATOM   2369  HA  ILE   151      14.435   6.895 -15.029  1.00  0.00            
ATOM   2370  CB  ILE   151      12.698   5.771 -15.540  1.00  0.00            
ATOM   2371  HB  ILE   151      12.195   4.995 -14.928  1.00  0.00            
ATOM   2372  CG2 ILE   151      11.578   6.800 -15.761  1.00  0.00            
ATOM   2373 1HG2 ILE   151      11.074   7.215 -14.866  1.00  0.00            
ATOM   2374 2HG2 ILE   151      12.140   7.617 -16.264  1.00  0.00            
ATOM   2375 3HG2 ILE   151      10.801   6.395 -16.453  1.00  0.00            
ATOM   2376  CG1 ILE   151      13.294   5.154 -16.814  1.00  0.00            
ATOM   2377 1HG1 ILE   151      12.376   4.602 -17.145  1.00  0.00            
ATOM   2378 2HG1 ILE   151      14.054   4.335 -16.766  1.00  0.00            
ATOM   2379  CD  ILE   151      13.698   6.128 -17.918  1.00  0.00            
ATOM   2380  HD1 ILE   151      12.821   6.304 -18.583  1.00  0.00            
ATOM   2381  HD2 ILE   151      14.056   7.091 -17.482  1.00  0.00            
ATOM   2382  HD3 ILE   151      14.561   5.765 -18.512  1.00  0.00            
ATOM   2383  C   ILE   151      13.267   6.765 -13.353  1.00  0.00            
ATOM   2384  O   ILE   151      12.874   5.979 -12.501  1.00  0.00            
ATOM   2385  N   PRO   152      13.245   8.026 -13.021  1.00  0.00            
ATOM   2386  CD  PRO   152      14.008   9.023 -13.763  1.00  0.00            
ATOM   2387  HD1 PRO   152      15.077   8.784 -13.607  1.00  0.00            
ATOM   2388  HD2 PRO   152      13.723   9.036 -14.845  1.00  0.00            
ATOM   2389  CA  PRO   152      12.649   8.483 -11.816  1.00  0.00            
ATOM   2390  HA  PRO   152      12.896   7.828 -10.981  1.00  0.00            
ATOM   2391  CB  PRO   152      13.108   9.934 -11.753  1.00  0.00            
ATOM   2392  HB1 PRO   152      14.055   9.968 -11.178  1.00  0.00            
ATOM   2393  HB2 PRO   152      12.346  10.636 -11.330  1.00  0.00            
ATOM   2394  CG  PRO   152      13.604  10.366 -13.143  1.00  0.00            
ATOM   2395  HG1 PRO   152      14.334  11.206 -13.174  1.00  0.00            
ATOM   2396  HG2 PRO   152      12.716  10.732 -13.719  1.00  0.00            
ATOM   2397  C   PRO   152      11.170   8.491 -12.003  1.00  0.00            
ATOM   2398  O   PRO   152      10.655   8.845 -13.057  1.00  0.00            
ATOM   2399  N   VAL   153      10.465   8.107 -10.924  1.00  0.00            
ATOM   2400  HN  VAL   153      11.052   7.922 -10.150  1.00  0.00            
ATOM   2401  CA  VAL   153       9.045   7.946 -10.970  1.00  0.00            
ATOM   2402  HA  VAL   153       8.700   8.150 -11.962  1.00  0.00            
ATOM   2403  CB  VAL   153       8.505   6.578 -10.664  1.00  0.00            
ATOM   2404  HB  VAL   153       7.395   6.536 -10.789  1.00  0.00            
ATOM   2405  CG1 VAL   153       8.980   5.592 -11.746  1.00  0.00            
ATOM   2406 1HG1 VAL   153      10.071   5.502 -11.801  1.00  0.00            
ATOM   2407 2HG1 VAL   153       8.480   4.623 -11.503  1.00  0.00            
ATOM   2408 3HG1 VAL   153       8.615   5.895 -12.760  1.00  0.00            
ATOM   2409  CG2 VAL   153       8.809   5.916  -9.309  1.00  0.00            
ATOM   2410 1HG2 VAL   153       8.305   6.410  -8.444  1.00  0.00            
ATOM   2411 2HG2 VAL   153       8.390   4.895  -9.385  1.00  0.00            
ATOM   2412 3HG2 VAL   153       9.888   5.737  -9.133  1.00  0.00            
ATOM   2413  C   VAL   153       8.441   8.971 -10.068  1.00  0.00            
ATOM   2414  O   VAL   153       7.241   9.270 -10.075  1.00  0.00            
ATOM   2415  N   LYS   154       9.316   9.477  -9.187  1.00  0.00            
ATOM   2416  HN  LYS   154      10.236   9.128  -9.051  1.00  0.00            
ATOM   2417  CA  LYS   154       8.852  10.601  -8.426  1.00  0.00            
ATOM   2418  HA  LYS   154       8.034  11.128  -8.893  1.00  0.00            
ATOM   2419  CB  LYS   154       8.327  10.018  -7.105  1.00  0.00            
ATOM   2420  HB1 LYS   154       9.113   9.863  -6.330  1.00  0.00            
ATOM   2421  HB2 LYS   154       8.008   8.977  -7.310  1.00  0.00            
ATOM   2422  CG  LYS   154       7.164  10.861  -6.585  1.00  0.00            
ATOM   2423  HG1 LYS   154       6.195  10.418  -6.897  1.00  0.00            
ATOM   2424  HG2 LYS   154       7.365  11.909  -6.910  1.00  0.00            
ATOM   2425  CD  LYS   154       7.057  10.840  -5.055  1.00  0.00            
ATOM   2426  HD1 LYS   154       6.826   9.791  -4.740  1.00  0.00            
ATOM   2427  HD2 LYS   154       8.035  11.083  -4.582  1.00  0.00            
ATOM   2428  CE  LYS   154       6.044  11.833  -4.476  1.00  0.00            
ATOM   2429  HE1 LYS   154       6.059  11.609  -3.394  1.00  0.00            
ATOM   2430  HE2 LYS   154       4.995  11.730  -4.840  1.00  0.00            
ATOM   2431  NZ  LYS   154       6.354  13.241  -4.783  1.00  0.00            
ATOM   2432  HZ1 LYS   154       7.232  13.584  -4.361  1.00  0.00            
ATOM   2433  HZ2 LYS   154       6.319  13.445  -5.804  1.00  0.00            
ATOM   2434  HZ3 LYS   154       5.632  13.883  -4.410  1.00  0.00            
ATOM   2435  C   LYS   154      10.061  11.462  -8.305  1.00  0.00            
ATOM   2436  O   LYS   154      11.130  10.945  -7.967  1.00  0.00            
ATOM   2437  N   GLN   155       9.771  12.782  -8.294  1.00  0.00            
ATOM   2438  HN  GLN   155       8.841  13.111  -8.421  1.00  0.00            
ATOM   2439  CA  GLN   155      10.779  13.784  -8.146  1.00  0.00            
ATOM   2440  HA  GLN   155      11.678  13.296  -7.799  1.00  0.00            
ATOM   2441  CB  GLN   155      11.045  14.376  -9.538  1.00  0.00            
ATOM   2442  HB1 GLN   155      11.734  15.247  -9.440  1.00  0.00            
ATOM   2443  HB2 GLN   155      10.077  14.703  -9.974  1.00  0.00            
ATOM   2444  CG  GLN   155      11.650  13.281 -10.419  1.00  0.00            
ATOM   2445  HG1 GLN   155      10.792  12.668 -10.779  1.00  0.00            
ATOM   2446  HG2 GLN   155      12.308  12.564  -9.862  1.00  0.00            
ATOM   2447  CD  GLN   155      12.405  13.834 -11.629  1.00  0.00            
ATOM   2448  OE1 GLN   155      11.779  14.359 -12.555  1.00  0.00            
ATOM   2449  NE2 GLN   155      13.744  13.956 -11.443  1.00  0.00            
ATOM   2450 1HE2 GLN   155      14.170  13.802 -10.550  1.00  0.00            
ATOM   2451 2HE2 GLN   155      14.377  14.222 -12.172  1.00  0.00            
ATOM   2452  C   GLN   155      10.444  14.859  -7.183  1.00  0.00            
ATOM   2453  O   GLN   155       9.415  15.518  -7.352  1.00  0.00            
ATOM   2454  N   ASP   156      11.279  15.106  -6.151  1.00  0.00            
ATOM   2455  HN  ASP   156      11.988  14.468  -5.824  1.00  0.00            
ATOM   2456  CA  ASP   156      11.024  16.061  -5.128  1.00  0.00            
ATOM   2457  HA  ASP   156      10.115  16.610  -5.365  1.00  0.00            
ATOM   2458  CB  ASP   156      10.599  15.369  -3.816  1.00  0.00            
ATOM   2459  HB1 ASP   156      10.275  16.252  -3.202  1.00  0.00            
ATOM   2460  HB2 ASP   156      11.397  14.702  -3.428  1.00  0.00            
ATOM   2461  CG  ASP   156       9.330  14.567  -4.017  1.00  0.00            
ATOM   2462  OD1 ASP   156       8.180  15.066  -4.105  1.00  0.00            
ATOM   2463  OD2 ASP   156       9.481  13.316  -4.139  1.00  0.00            
ATOM   2464  C   ASP   156      12.153  17.004  -4.878  1.00  0.00            
ATOM   2465  O   ASP   156      13.342  16.725  -4.751  1.00  0.00            
ATOM   2466  N   SER   157      11.751  18.265  -4.647  1.00  0.00            
ATOM   2467  HN  SER   157      10.751  18.374  -4.722  1.00  0.00            
ATOM   2468  CA  SER   157      12.568  19.288  -4.089  1.00  0.00            
ATOM   2469  HA  SER   157      13.598  18.939  -4.073  1.00  0.00            
ATOM   2470  CB  SER   157      12.620  20.614  -4.857  1.00  0.00            
ATOM   2471  HB1 SER   157      12.995  20.428  -5.884  1.00  0.00            
ATOM   2472  HB2 SER   157      13.308  21.377  -4.408  1.00  0.00            
ATOM   2473  OG  SER   157      11.360  21.283  -4.927  1.00  0.00            
ATOM   2474  HG1 SER   157      11.004  20.968  -5.756  1.00  0.00            
ATOM   2475  C   SER   157      12.171  19.477  -2.672  1.00  0.00            
ATOM   2476  O   SER   157      11.019  19.768  -2.319  1.00  0.00            
ATOM   2477  N   LEU   158      13.127  19.452  -1.738  1.00  0.00            
ATOM   2478  HN  LEU   158      14.098  19.272  -1.942  1.00  0.00            
ATOM   2479  CA  LEU   158      12.870  19.730  -0.351  1.00  0.00            
ATOM   2480  HA  LEU   158      11.909  20.201  -0.168  1.00  0.00            
ATOM   2481  CB  LEU   158      12.757  18.465   0.516  1.00  0.00            
ATOM   2482  HB1 LEU   158      12.482  18.921   1.492  1.00  0.00            
ATOM   2483  HB2 LEU   158      13.697  17.886   0.534  1.00  0.00            
ATOM   2484  CG  LEU   158      11.650  17.492   0.067  1.00  0.00            
ATOM   2485  HG  LEU   158      11.435  17.466  -1.024  1.00  0.00            
ATOM   2486  CD1 LEU   158      12.099  16.054   0.347  1.00  0.00            
ATOM   2487 1HD1 LEU   158      12.334  16.020   1.429  1.00  0.00            
ATOM   2488 2HD1 LEU   158      11.301  15.322   0.078  1.00  0.00            
ATOM   2489 3HD1 LEU   158      13.002  15.751  -0.207  1.00  0.00            
ATOM   2490  CD2 LEU   158      10.277  17.865   0.679  1.00  0.00            
ATOM   2491 1HD2 LEU   158       9.399  17.302   0.308  1.00  0.00            
ATOM   2492 2HD2 LEU   158      10.322  17.741   1.779  1.00  0.00            
ATOM   2493 3HD2 LEU   158       9.998  18.842   0.232  1.00  0.00            
ATOM   2494  C   LEU   158      13.937  20.555   0.270  1.00  0.00            
ATOM   2495  O   LEU   158      15.059  20.632  -0.216  1.00  0.00            
ATOM   2496  N   SER   159      13.671  21.221   1.414  1.00  0.00            
ATOM   2497  HN  SER   159      12.799  21.254   1.890  1.00  0.00            
ATOM   2498  CA  SER   159      14.778  21.876   2.056  1.00  0.00            
ATOM   2499  HA  SER   159      15.730  21.594   1.632  1.00  0.00            
ATOM   2500  CB  SER   159      14.647  23.386   2.216  1.00  0.00            
ATOM   2501  HB1 SER   159      13.655  23.688   2.620  1.00  0.00            
ATOM   2502  HB2 SER   159      14.701  23.720   1.155  1.00  0.00            
ATOM   2503  OG  SER   159      15.753  24.021   2.838  1.00  0.00            
ATOM   2504  HG1 SER   159      16.256  24.588   2.257  1.00  0.00            
ATOM   2505  C   SER   159      14.742  21.344   3.449  1.00  0.00            
ATOM   2506  O   SER   159      13.680  21.147   4.035  1.00  0.00            
ATOM   2507  N   SER   160      15.930  21.088   4.026  1.00  0.00            
ATOM   2508  HN  SER   160      16.772  21.305   3.548  1.00  0.00            
ATOM   2509  CA  SER   160      16.134  20.766   5.398  1.00  0.00            
ATOM   2510  HA  SER   160      15.202  20.367   5.777  1.00  0.00            
ATOM   2511  CB  SER   160      17.263  19.758   5.660  1.00  0.00            
ATOM   2512  HB1 SER   160      16.996  18.844   5.074  1.00  0.00            
ATOM   2513  HB2 SER   160      17.458  19.454   6.712  1.00  0.00            
ATOM   2514  OG  SER   160      18.505  20.145   5.083  1.00  0.00            
ATOM   2515  HG1 SER   160      19.085  19.417   5.300  1.00  0.00            
ATOM   2516  C   SER   160      16.409  21.951   6.263  1.00  0.00            
ATOM   2517  O   SER   160      16.444  21.788   7.474  1.00  0.00            
ATOM   2518  N   GLN   161      16.361  23.178   5.715  1.00  0.00            
ATOM   2519  HN  GLN   161      16.215  23.282   4.724  1.00  0.00            
ATOM   2520  CA  GLN   161      16.336  24.303   6.589  1.00  0.00            
ATOM   2521  HA  GLN   161      17.023  24.098   7.393  1.00  0.00            
ATOM   2522  CB  GLN   161      16.539  25.578   5.732  1.00  0.00            
ATOM   2523  HB1 GLN   161      15.642  25.704   5.097  1.00  0.00            
ATOM   2524  HB2 GLN   161      17.412  25.495   5.057  1.00  0.00            
ATOM   2525  CG  GLN   161      16.725  26.912   6.445  1.00  0.00            
ATOM   2526  HG1 GLN   161      15.804  27.474   6.738  1.00  0.00            
ATOM   2527  HG2 GLN   161      17.278  27.488   5.674  1.00  0.00            
ATOM   2528  CD  GLN   161      17.620  26.870   7.670  1.00  0.00            
ATOM   2529  OE1 GLN   161      18.791  26.510   7.517  1.00  0.00            
ATOM   2530  NE2 GLN   161      17.134  27.267   8.875  1.00  0.00            
ATOM   2531 1HE2 GLN   161      16.154  27.487   8.939  1.00  0.00            
ATOM   2532 2HE2 GLN   161      17.841  27.321   9.578  1.00  0.00            
ATOM   2533  C   GLN   161      14.983  24.406   7.202  1.00  0.00            
ATOM   2534  O   GLN   161      13.987  24.181   6.509  1.00  0.00            
ATOM   2535  N   ASN   162      14.877  24.713   8.500  1.00  0.00            
ATOM   2536  HN  ASN   162      15.755  24.756   8.964  1.00  0.00            
ATOM   2537  CA  ASN   162      13.753  24.798   9.394  1.00  0.00            
ATOM   2538  HA  ASN   162      14.148  25.104  10.354  1.00  0.00            
ATOM   2539  CB  ASN   162      12.675  25.754   8.874  1.00  0.00            
ATOM   2540  HB1 ASN   162      11.871  25.828   9.630  1.00  0.00            
ATOM   2541  HB2 ASN   162      12.319  25.348   7.904  1.00  0.00            
ATOM   2542  CG  ASN   162      13.235  27.153   8.638  1.00  0.00            
ATOM   2543  OD1 ASN   162      14.212  27.587   9.250  1.00  0.00            
ATOM   2544  ND2 ASN   162      12.559  27.958   7.780  1.00  0.00            
ATOM   2545 1HD2 ASN   162      11.701  27.705   7.328  1.00  0.00            
ATOM   2546 2HD2 ASN   162      12.928  28.878   7.737  1.00  0.00            
ATOM   2547  C   ASN   162      13.222  23.439   9.680  1.00  0.00            
ATOM   2548  O   ASN   162      12.179  23.393  10.345  1.00  0.00            
ATOM   2549  N   GLN   163      13.975  22.368   9.369  1.00  0.00            
ATOM   2550  HN  GLN   163      14.777  22.545   8.802  1.00  0.00            
ATOM   2551  CA  GLN   163      13.714  21.010   9.736  1.00  0.00            
ATOM   2552  HA  GLN   163      12.781  20.943  10.292  1.00  0.00            
ATOM   2553  CB  GLN   163      13.470  20.192   8.460  1.00  0.00            
ATOM   2554  HB1 GLN   163      12.930  19.233   8.623  1.00  0.00            
ATOM   2555  HB2 GLN   163      14.452  19.880   8.026  1.00  0.00            
ATOM   2556  CG  GLN   163      12.585  20.785   7.362  1.00  0.00            
ATOM   2557  HG1 GLN   163      12.459  20.070   6.536  1.00  0.00            
ATOM   2558  HG2 GLN   163      13.007  21.642   6.779  1.00  0.00            
ATOM   2559  CD  GLN   163      11.163  21.187   7.743  1.00  0.00            
ATOM   2560  OE1 GLN   163      10.470  20.481   8.484  1.00  0.00            
ATOM   2561  NE2 GLN   163      10.724  22.404   7.334  1.00  0.00            
ATOM   2562 1HE2 GLN   163      11.306  22.971   6.764  1.00  0.00            
ATOM   2563 2HE2 GLN   163       9.832  22.736   7.658  1.00  0.00            
ATOM   2564  C   GLN   163      14.780  20.405  10.585  1.00  0.00            
ATOM   2565  O   GLN   163      14.800  19.197  10.862  1.00  0.00            
ATOM   2566  N   LEU   164      15.677  21.289  11.063  1.00  0.00            
ATOM   2567  HN  LEU   164      15.498  22.247  10.837  1.00  0.00            
ATOM   2568  CA  LEU   164      16.754  20.924  11.921  1.00  0.00            
ATOM   2569  HA  LEU   164      17.273  21.865  12.057  1.00  0.00            
ATOM   2570  CB  LEU   164      16.238  20.372  13.251  1.00  0.00            
ATOM   2571  HB1 LEU   164      16.954  20.197  14.086  1.00  0.00            
ATOM   2572  HB2 LEU   164      15.779  19.380  13.055  1.00  0.00            
ATOM   2573  CG  LEU   164      15.044  21.045  13.982  1.00  0.00            
ATOM   2574  HG  LEU   164      14.297  21.381  13.237  1.00  0.00            
ATOM   2575  CD1 LEU   164      14.300  20.261  15.063  1.00  0.00            
ATOM   2576 1HD1 LEU   164      13.517  20.834  15.606  1.00  0.00            
ATOM   2577 2HD1 LEU   164      13.902  19.348  14.597  1.00  0.00            
ATOM   2578 3HD1 LEU   164      15.057  19.866  15.789  1.00  0.00            
ATOM   2579  CD2 LEU   164      15.520  22.330  14.697  1.00  0.00            
ATOM   2580 1HD2 LEU   164      16.193  22.886  14.017  1.00  0.00            
ATOM   2581 2HD2 LEU   164      14.629  22.960  14.899  1.00  0.00            
ATOM   2582 3HD2 LEU   164      15.976  22.236  15.699  1.00  0.00            
ATOM   2583  C   LEU   164      17.827  20.051  11.361  1.00  0.00            
ATOM   2584  O   LEU   164      18.484  19.356  12.128  1.00  0.00            
ATOM   2585  N   GLY   165      18.083  20.134  10.031  1.00  0.00            
ATOM   2586  HN  GLY   165      17.505  20.640   9.406  1.00  0.00            
ATOM   2587  CA  GLY   165      19.146  19.451   9.380  1.00  0.00            
ATOM   2588  HA1 GLY   165      19.061  19.724   8.328  1.00  0.00            
ATOM   2589  HA2 GLY   165      20.104  19.644   9.823  1.00  0.00            
ATOM   2590  C   GLY   165      18.958  17.980   9.228  1.00  0.00            
ATOM   2591  O   GLY   165      19.880  17.218   8.886  1.00  0.00            
ATOM   2592  N   VAL   166      17.757  17.471   9.515  1.00  0.00            
ATOM   2593  HN  VAL   166      17.045  18.092   9.858  1.00  0.00            
ATOM   2594  CA  VAL   166      17.418  16.080   9.462  1.00  0.00            
ATOM   2595  HA  VAL   166      17.962  15.666   8.627  1.00  0.00            
ATOM   2596  CB  VAL   166      17.793  15.298  10.698  1.00  0.00            
ATOM   2597  HB  VAL   166      18.882  15.389  10.823  1.00  0.00            
ATOM   2598  CG1 VAL   166      17.246  15.905  12.002  1.00  0.00            
ATOM   2599 1HG1 VAL   166      17.572  15.390  12.937  1.00  0.00            
ATOM   2600 2HG1 VAL   166      17.415  17.005  12.036  1.00  0.00            
ATOM   2601 3HG1 VAL   166      16.136  15.904  12.027  1.00  0.00            
ATOM   2602  CG2 VAL   166      17.514  13.796  10.516  1.00  0.00            
ATOM   2603 1HG2 VAL   166      18.009  13.371   9.600  1.00  0.00            
ATOM   2604 2HG2 VAL   166      17.931  13.222  11.381  1.00  0.00            
ATOM   2605 3HG2 VAL   166      16.434  13.596  10.532  1.00  0.00            
ATOM   2606  C   VAL   166      16.020  15.927   8.996  1.00  0.00            
ATOM   2607  O   VAL   166      15.097  16.579   9.498  1.00  0.00            
ATOM   2608  N   LEU   167      15.875  14.991   8.041  1.00  0.00            
ATOM   2609  HN  LEU   167      16.657  14.470   7.718  1.00  0.00            
ATOM   2610  CA  LEU   167      14.638  14.627   7.418  1.00  0.00            
ATOM   2611  HA  LEU   167      13.816  15.159   7.851  1.00  0.00            
ATOM   2612  CB  LEU   167      14.675  14.938   5.906  1.00  0.00            
ATOM   2613  HB1 LEU   167      13.727  14.814   5.332  1.00  0.00            
ATOM   2614  HB2 LEU   167      15.467  14.296   5.433  1.00  0.00            
ATOM   2615  CG  LEU   167      14.976  16.396   5.509  1.00  0.00            
ATOM   2616  HG  LEU   167      15.762  16.730   6.230  1.00  0.00            
ATOM   2617  CD1 LEU   167      15.592  16.488   4.111  1.00  0.00            
ATOM   2618 1HD1 LEU   167      16.362  17.267   3.950  1.00  0.00            
ATOM   2619 2HD1 LEU   167      15.954  15.467   3.869  1.00  0.00            
ATOM   2620 3HD1 LEU   167      14.765  16.773   3.415  1.00  0.00            
ATOM   2621  CD2 LEU   167      13.784  17.346   5.648  1.00  0.00            
ATOM   2622 1HD2 LEU   167      13.390  17.202   6.677  1.00  0.00            
ATOM   2623 2HD2 LEU   167      14.065  18.385   5.413  1.00  0.00            
ATOM   2624 3HD2 LEU   167      13.018  17.111   4.876  1.00  0.00            
ATOM   2625  C   LEU   167      14.258  13.197   7.564  1.00  0.00            
ATOM   2626  O   LEU   167      14.622  12.343   6.751  1.00  0.00            
ATOM   2627  N   PRO   168      13.504  12.732   8.523  1.00  0.00            
ATOM   2628  CD  PRO   168      13.298  13.440   9.768  1.00  0.00            
ATOM   2629  HD1 PRO   168      14.105  14.073  10.198  1.00  0.00            
ATOM   2630  HD2 PRO   168      12.328  13.979   9.711  1.00  0.00            
ATOM   2631  CA  PRO   168      12.535  11.701   8.365  1.00  0.00            
ATOM   2632  HA  PRO   168      12.977  10.760   8.073  1.00  0.00            
ATOM   2633  CB  PRO   168      11.949  11.519   9.773  1.00  0.00            
ATOM   2634  HB1 PRO   168      12.008  10.471  10.120  1.00  0.00            
ATOM   2635  HB2 PRO   168      10.968  12.029   9.896  1.00  0.00            
ATOM   2636  CG  PRO   168      12.954  12.245  10.674  1.00  0.00            
ATOM   2637  HG1 PRO   168      13.894  11.696  10.831  1.00  0.00            
ATOM   2638  HG2 PRO   168      12.580  12.640  11.640  1.00  0.00            
ATOM   2639  C   PRO   168      11.540  11.944   7.279  1.00  0.00            
ATOM   2640  O   PRO   168      10.729  12.864   7.310  1.00  0.00            
ATOM   2641  N   LEU   169      11.535  11.008   6.304  1.00  0.00            
ATOM   2642  HN  LEU   169      12.005  10.149   6.442  1.00  0.00            
ATOM   2643  CA  LEU   169      10.630  11.071   5.200  1.00  0.00            
ATOM   2644  HA  LEU   169       9.758  11.653   5.483  1.00  0.00            
ATOM   2645  CB  LEU   169      11.195  11.805   3.968  1.00  0.00            
ATOM   2646  HB1 LEU   169      10.469  11.909   3.134  1.00  0.00            
ATOM   2647  HB2 LEU   169      11.997  11.153   3.556  1.00  0.00            
ATOM   2648  CG  LEU   169      11.953  13.117   4.224  1.00  0.00            
ATOM   2649  HG  LEU   169      12.670  12.942   5.048  1.00  0.00            
ATOM   2650  CD1 LEU   169      12.769  13.440   2.946  1.00  0.00            
ATOM   2651 1HD1 LEU   169      13.269  14.429   2.862  1.00  0.00            
ATOM   2652 2HD1 LEU   169      13.550  12.679   2.784  1.00  0.00            
ATOM   2653 3HD1 LEU   169      12.103  13.334   2.073  1.00  0.00            
ATOM   2654  CD2 LEU   169      10.882  14.207   4.413  1.00  0.00            
ATOM   2655 1HD2 LEU   169      11.290  15.229   4.629  1.00  0.00            
ATOM   2656 2HD2 LEU   169      10.316  14.321   3.469  1.00  0.00            
ATOM   2657 3HD2 LEU   169      10.148  13.951   5.211  1.00  0.00            
ATOM   2658  C   LEU   169      10.162   9.689   4.896  1.00  0.00            
ATOM   2659  O   LEU   169      10.460   8.673   5.513  1.00  0.00            
ATOM   2660  N   SER   170       9.096   9.644   4.091  1.00  0.00            
ATOM   2661  HN  SER   170       8.637  10.482   3.824  1.00  0.00            
ATOM   2662  CA  SER   170       8.388   8.422   3.815  1.00  0.00            
ATOM   2663  HA  SER   170       9.148   7.653   3.893  1.00  0.00            
ATOM   2664  CB  SER   170       7.253   8.187   4.821  1.00  0.00            
ATOM   2665  HB1 SER   170       6.542   9.038   4.953  1.00  0.00            
ATOM   2666  HB2 SER   170       7.789   7.933   5.765  1.00  0.00            
ATOM   2667  OG  SER   170       6.365   7.145   4.473  1.00  0.00            
ATOM   2668  HG1 SER   170       6.956   6.395   4.370  1.00  0.00            
ATOM   2669  C   SER   170       7.974   8.384   2.393  1.00  0.00            
ATOM   2670  O   SER   170       8.007   9.400   1.688  1.00  0.00            
ATOM   2671  N   TRP   171       7.788   7.190   1.789  1.00  0.00            
ATOM   2672  HN  TRP   171       7.876   6.363   2.345  1.00  0.00            
ATOM   2673  CA  TRP   171       7.274   7.012   0.478  1.00  0.00            
ATOM   2674  HA  TRP   171       6.755   7.859   0.051  1.00  0.00            
ATOM   2675  CB  TRP   171       8.399   6.887  -0.566  1.00  0.00            
ATOM   2676  HB1 TRP   171       9.048   6.049  -0.228  1.00  0.00            
ATOM   2677  HB2 TRP   171       9.028   7.817  -0.589  1.00  0.00            
ATOM   2678  CG  TRP   171       8.005   6.698  -1.987  1.00  0.00            
ATOM   2679  CD1 TRP   171       7.378   7.643  -2.735  1.00  0.00            
ATOM   2680  HD1 TRP   171       7.286   8.665  -2.412  1.00  0.00            
ATOM   2681  NE1 TRP   171       7.204   7.216  -4.033  1.00  0.00            
ATOM   2682  HE1 TRP   171       6.587   7.561  -4.708  1.00  0.00            
ATOM   2683  CE2 TRP   171       7.685   5.945  -4.134  1.00  0.00            
ATOM   2684  CD2 TRP   171       8.210   5.603  -2.899  1.00  0.00            
ATOM   2685  CE3 TRP   171       8.670   4.334  -2.720  1.00  0.00            
ATOM   2686  HE3 TRP   171       8.855   4.020  -1.697  1.00  0.00            
ATOM   2687  CZ3 TRP   171       8.735   3.478  -3.795  1.00  0.00            
ATOM   2688  HZ3 TRP   171       9.225   2.529  -3.687  1.00  0.00            
ATOM   2689  CZ2 TRP   171       7.711   5.139  -5.239  1.00  0.00            
ATOM   2690  HZ2 TRP   171       7.655   5.413  -6.271  1.00  0.00            
ATOM   2691  CH2 TRP   171       8.361   3.940  -5.029  1.00  0.00            
ATOM   2692  HH2 TRP   171       8.525   3.325  -5.895  1.00  0.00            
ATOM   2693  C   TRP   171       6.444   5.793   0.691  1.00  0.00            
ATOM   2694  O   TRP   171       6.609   5.099   1.696  1.00  0.00            
ATOM   2695  N   ASP   172       5.558   5.397  -0.240  1.00  0.00            
ATOM   2696  HN  ASP   172       5.331   5.952  -1.035  1.00  0.00            
ATOM   2697  CA  ASP   172       4.658   4.287  -0.198  1.00  0.00            
ATOM   2698  HA  ASP   172       4.885   3.682   0.677  1.00  0.00            
ATOM   2699  CB  ASP   172       3.178   4.735  -0.267  1.00  0.00            
ATOM   2700  HB1 ASP   172       2.620   3.804  -0.484  1.00  0.00            
ATOM   2701  HB2 ASP   172       3.011   5.571  -0.973  1.00  0.00            
ATOM   2702  CG  ASP   172       2.752   5.243   1.108  1.00  0.00            
ATOM   2703  OD1 ASP   172       1.531   5.444   1.361  1.00  0.00            
ATOM   2704  OD2 ASP   172       3.578   5.189   2.052  1.00  0.00            
ATOM   2705  C   ASP   172       4.934   3.440  -1.382  1.00  0.00            
ATOM   2706  O   ASP   172       5.149   3.923  -2.494  1.00  0.00            
ATOM   2707  N   ILE   173       5.134   2.132  -1.103  1.00  0.00            
ATOM   2708  HN  ILE   173       5.010   1.887  -0.152  1.00  0.00            
ATOM   2709  CA  ILE   173       5.509   1.136  -2.066  1.00  0.00            
ATOM   2710  HA  ILE   173       6.271   1.613  -2.655  1.00  0.00            
ATOM   2711  CB  ILE   173       6.137  -0.121  -1.565  1.00  0.00            
ATOM   2712  HB  ILE   173       5.345  -0.638  -0.976  1.00  0.00            
ATOM   2713  CG2 ILE   173       6.423  -1.018  -2.779  1.00  0.00            
ATOM   2714 1HG2 ILE   173       5.546  -1.232  -3.432  1.00  0.00            
ATOM   2715 2HG2 ILE   173       7.116  -0.491  -3.449  1.00  0.00            
ATOM   2716 3HG2 ILE   173       6.723  -2.076  -2.551  1.00  0.00            
ATOM   2717  CG1 ILE   173       7.343  -0.074  -0.620  1.00  0.00            
ATOM   2718 1HG1 ILE   173       7.532  -1.112  -0.273  1.00  0.00            
ATOM   2719 2HG1 ILE   173       7.088   0.541   0.265  1.00  0.00            
ATOM   2720  CD  ILE   173       8.625   0.483  -1.238  1.00  0.00            
ATOM   2721  HD1 ILE   173       8.870  -0.122  -2.133  1.00  0.00            
ATOM   2722  HD2 ILE   173       8.676   1.541  -1.564  1.00  0.00            
ATOM   2723  HD3 ILE   173       9.442   0.237  -0.522  1.00  0.00            
ATOM   2724  C   ILE   173       4.283   0.851  -2.870  1.00  0.00            
ATOM   2725  O   ILE   173       3.410   0.274  -2.210  1.00  0.00            
ATOM   2726  N   PRO   174       3.938   1.103  -4.093  1.00  0.00            
ATOM   2727  CD  PRO   174       4.961   1.739  -4.912  1.00  0.00            
ATOM   2728  HD1 PRO   174       5.399   2.632  -4.405  1.00  0.00            
ATOM   2729  HD2 PRO   174       5.733   0.998  -5.194  1.00  0.00            
ATOM   2730  CA  PRO   174       2.751   0.669  -4.786  1.00  0.00            
ATOM   2731  HA  PRO   174       1.969   1.221  -4.302  1.00  0.00            
ATOM   2732  CB  PRO   174       3.028   1.151  -6.207  1.00  0.00            
ATOM   2733  HB1 PRO   174       2.119   1.628  -6.634  1.00  0.00            
ATOM   2734  HB2 PRO   174       3.311   0.327  -6.921  1.00  0.00            
ATOM   2735  CG  PRO   174       4.137   2.202  -6.118  1.00  0.00            
ATOM   2736  HG1 PRO   174       3.645   3.163  -5.856  1.00  0.00            
ATOM   2737  HG2 PRO   174       4.771   2.377  -7.016  1.00  0.00            
ATOM   2738  C   PRO   174       2.512  -0.801  -4.738  1.00  0.00            
ATOM   2739  O   PRO   174       3.362  -1.690  -4.699  1.00  0.00            
ATOM   2740  N   GLU   175       1.212  -1.162  -4.702  1.00  0.00            
ATOM   2741  HN  GLU   175       0.611  -0.361  -4.609  1.00  0.00            
ATOM   2742  CA  GLU   175       0.693  -2.482  -4.687  1.00  0.00            
ATOM   2743  HA  GLU   175       1.139  -2.997  -3.842  1.00  0.00            
ATOM   2744  CB  GLU   175      -0.838  -2.542  -4.623  1.00  0.00            
ATOM   2745  HB1 GLU   175      -1.217  -3.593  -4.629  1.00  0.00            
ATOM   2746  HB2 GLU   175      -1.284  -2.008  -5.488  1.00  0.00            
ATOM   2747  CG  GLU   175      -1.454  -1.955  -3.339  1.00  0.00            
ATOM   2748  HG1 GLU   175      -1.175  -0.894  -3.244  1.00  0.00            
ATOM   2749  HG2 GLU   175      -0.977  -2.580  -2.534  1.00  0.00            
ATOM   2750  CD  GLU   175      -2.964  -2.005  -3.206  1.00  0.00            
ATOM   2751  OE1 GLU   175      -3.591  -2.969  -3.733  1.00  0.00            
ATOM   2752  OE2 GLU   175      -3.567  -1.032  -2.674  1.00  0.00            
ATOM   2753  C   GLU   175       1.099  -3.289  -5.870  1.00  0.00            
ATOM   2754  O   GLU   175       1.379  -4.478  -5.802  1.00  0.00            
ATOM   2755  N   LEU   176       1.194  -2.655  -7.063  1.00  0.00            
ATOM   2756  HN  LEU   176       1.053  -1.666  -7.100  1.00  0.00            
ATOM   2757  CA  LEU   176       1.520  -3.322  -8.288  1.00  0.00            
ATOM   2758  HA  LEU   176       1.660  -4.402  -8.241  1.00  0.00            
ATOM   2759  CB  LEU   176       0.394  -2.979  -9.285  1.00  0.00            
ATOM   2760  HB1 LEU   176       0.609  -3.345 -10.312  1.00  0.00            
ATOM   2761  HB2 LEU   176       0.183  -1.899  -9.272  1.00  0.00            
ATOM   2762  CG  LEU   176      -0.858  -3.686  -8.747  1.00  0.00            
ATOM   2763  HG  LEU   176      -1.183  -3.241  -7.781  1.00  0.00            
ATOM   2764  CD1 LEU   176      -1.893  -3.313  -9.824  1.00  0.00            
ATOM   2765 1HD1 LEU   176      -1.629  -3.799 -10.780  1.00  0.00            
ATOM   2766 2HD1 LEU   176      -2.865  -3.762  -9.496  1.00  0.00            
ATOM   2767 3HD1 LEU   176      -2.074  -2.224  -9.931  1.00  0.00            
ATOM   2768  CD2 LEU   176      -0.697  -5.216  -8.707  1.00  0.00            
ATOM   2769 1HD2 LEU   176      -0.223  -5.522  -9.673  1.00  0.00            
ATOM   2770 2HD2 LEU   176      -0.071  -5.611  -7.882  1.00  0.00            
ATOM   2771 3HD2 LEU   176      -1.668  -5.716  -8.559  1.00  0.00            
ATOM   2772  C   LEU   176       2.852  -2.915  -8.814  1.00  0.00            
ATOM   2773  O   LEU   176       3.047  -2.822 -10.024  1.00  0.00            
ATOM   2774  N   VAL   177       3.868  -2.579  -7.982  1.00  0.00            
ATOM   2775  HN  VAL   177       3.683  -2.684  -7.012  1.00  0.00            
ATOM   2776  CA  VAL   177       5.239  -2.340  -8.277  1.00  0.00            
ATOM   2777  HA  VAL   177       5.341  -1.444  -8.882  1.00  0.00            
ATOM   2778  CB  VAL   177       5.893  -2.042  -6.956  1.00  0.00            
ATOM   2779  HB  VAL   177       5.210  -1.340  -6.433  1.00  0.00            
ATOM   2780  CG1 VAL   177       5.810  -3.348  -6.148  1.00  0.00            
ATOM   2781 1HG1 VAL   177       6.622  -4.049  -6.430  1.00  0.00            
ATOM   2782 2HG1 VAL   177       6.105  -3.031  -5.119  1.00  0.00            
ATOM   2783 3HG1 VAL   177       4.820  -3.848  -6.200  1.00  0.00            
ATOM   2784  CG2 VAL   177       7.273  -1.392  -7.073  1.00  0.00            
ATOM   2785 1HG2 VAL   177       7.899  -1.276  -6.151  1.00  0.00            
ATOM   2786 2HG2 VAL   177       7.876  -2.086  -7.696  1.00  0.00            
ATOM   2787 3HG2 VAL   177       7.185  -0.446  -7.639  1.00  0.00            
ATOM   2788  C   VAL   177       5.913  -3.454  -9.007  1.00  0.00            
ATOM   2789  O   VAL   177       5.464  -4.594  -8.983  1.00  0.00            
ATOM   2790  N   ASN   178       6.996  -3.148  -9.734  1.00  0.00            
ATOM   2791  HN  ASN   178       7.287  -2.209  -9.928  1.00  0.00            
ATOM   2792  CA  ASN   178       7.969  -4.011 -10.335  1.00  0.00            
ATOM   2793  HA  ASN   178       7.522  -4.874 -10.812  1.00  0.00            
ATOM   2794  CB  ASN   178       8.674  -3.297 -11.496  1.00  0.00            
ATOM   2795  HB1 ASN   178       9.486  -3.949 -11.878  1.00  0.00            
ATOM   2796  HB2 ASN   178       9.022  -2.305 -11.150  1.00  0.00            
ATOM   2797  CG  ASN   178       7.760  -3.125 -12.691  1.00  0.00            
ATOM   2798  OD1 ASN   178       6.539  -3.285 -12.605  1.00  0.00            
ATOM   2799  ND2 ASN   178       8.365  -2.881 -13.890  1.00  0.00            
ATOM   2800 1HD2 ASN   178       9.336  -2.672 -14.046  1.00  0.00            
ATOM   2801 2HD2 ASN   178       7.718  -2.776 -14.643  1.00  0.00            
ATOM   2802  C   ASN   178       8.965  -4.414  -9.298  1.00  0.00            
ATOM   2803  O   ASN   178       9.531  -3.640  -8.540  1.00  0.00            
ATOM   2804  N   MET   179       9.426  -5.674  -9.288  1.00  0.00            
ATOM   2805  HN  MET   179       8.939  -6.308  -9.887  1.00  0.00            
ATOM   2806  CA  MET   179      10.392  -6.188  -8.371  1.00  0.00            
ATOM   2807  HA  MET   179      10.337  -5.683  -7.424  1.00  0.00            
ATOM   2808  CB  MET   179      10.282  -7.727  -8.232  1.00  0.00            
ATOM   2809  HB1 MET   179      10.808  -8.002  -7.298  1.00  0.00            
ATOM   2810  HB2 MET   179      10.726  -8.232  -9.117  1.00  0.00            
ATOM   2811  CG  MET   179       8.832  -8.228  -8.206  1.00  0.00            
ATOM   2812  HG1 MET   179       8.842  -9.317  -7.980  1.00  0.00            
ATOM   2813  HG2 MET   179       8.286  -7.934  -9.140  1.00  0.00            
ATOM   2814  SD  MET   179       7.945  -7.421  -6.855  1.00  0.00            
ATOM   2815  CE  MET   179       6.198  -7.644  -7.331  1.00  0.00            
ATOM   2816  HE1 MET   179       6.123  -7.801  -8.441  1.00  0.00            
ATOM   2817  HE2 MET   179       5.765  -8.431  -6.699  1.00  0.00            
ATOM   2818  HE3 MET   179       5.516  -6.813  -7.069  1.00  0.00            
ATOM   2819  C   MET   179      11.754  -5.810  -8.847  1.00  0.00            
ATOM   2820  O   MET   179      11.979  -5.607 -10.037  1.00  0.00            
ATOM   2821  N   GLY   180      12.740  -5.674  -7.953  1.00  0.00            
ATOM   2822  HN  GLY   180      12.435  -5.569  -7.005  1.00  0.00            
ATOM   2823  CA  GLY   180      14.051  -5.236  -8.330  1.00  0.00            
ATOM   2824  HA1 GLY   180      14.622  -6.136  -8.382  1.00  0.00            
ATOM   2825  HA2 GLY   180      14.105  -4.731  -9.282  1.00  0.00            
ATOM   2826  C   GLY   180      14.556  -4.260  -7.313  1.00  0.00            
ATOM   2827  O   GLY   180      13.941  -4.064  -6.257  1.00  0.00            
ATOM   2828  N   GLN   181      15.767  -3.821  -7.670  1.00  0.00            
ATOM   2829  HN  GLN   181      16.201  -4.116  -8.516  1.00  0.00            
ATOM   2830  CA  GLN   181      16.523  -2.906  -6.862  1.00  0.00            
ATOM   2831  HA  GLN   181      16.368  -3.110  -5.811  1.00  0.00            
ATOM   2832  CB  GLN   181      18.015  -3.057  -7.204  1.00  0.00            
ATOM   2833  HB1 GLN   181      18.532  -2.214  -6.697  1.00  0.00            
ATOM   2834  HB2 GLN   181      18.160  -2.913  -8.295  1.00  0.00            
ATOM   2835  CG  GLN   181      18.704  -4.395  -6.933  1.00  0.00            
ATOM   2836  HG1 GLN   181      19.795  -4.336  -7.139  1.00  0.00            
ATOM   2837  HG2 GLN   181      18.388  -5.259  -7.560  1.00  0.00            
ATOM   2838  CD  GLN   181      18.368  -4.907  -5.532  1.00  0.00            
ATOM   2839  OE1 GLN   181      17.468  -5.717  -5.381  1.00  0.00            
ATOM   2840  NE2 GLN   181      18.933  -4.201  -4.503  1.00  0.00            
ATOM   2841 1HE2 GLN   181      19.793  -3.701  -4.572  1.00  0.00            
ATOM   2842 2HE2 GLN   181      18.399  -4.256  -3.665  1.00  0.00            
ATOM   2843  C   GLN   181      16.003  -1.517  -7.062  1.00  0.00            
ATOM   2844  O   GLN   181      16.198  -0.974  -8.145  1.00  0.00            
ATOM   2845  N   TRP   182      15.488  -0.881  -5.998  1.00  0.00            
ATOM   2846  HN  TRP   182      15.584  -1.276  -5.096  1.00  0.00            
ATOM   2847  CA  TRP   182      14.878   0.418  -6.109  1.00  0.00            
ATOM   2848  HA  TRP   182      14.902   0.651  -7.170  1.00  0.00            
ATOM   2849  CB  TRP   182      13.455   0.360  -5.545  1.00  0.00            
ATOM   2850  HB1 TRP   182      13.073   1.372  -5.273  1.00  0.00            
ATOM   2851  HB2 TRP   182      13.392  -0.365  -4.721  1.00  0.00            
ATOM   2852  CG  TRP   182      12.410  -0.096  -6.507  1.00  0.00            
ATOM   2853  CD1 TRP   182      12.132  -1.388  -6.871  1.00  0.00            
ATOM   2854  HD1 TRP   182      12.711  -2.175  -6.424  1.00  0.00            
ATOM   2855  NE1 TRP   182      11.106  -1.424  -7.785  1.00  0.00            
ATOM   2856  HE1 TRP   182      10.497  -2.175  -7.844  1.00  0.00            
ATOM   2857  CE2 TRP   182      10.667  -0.136  -7.995  1.00  0.00            
ATOM   2858  CD2 TRP   182      11.443   0.689  -7.216  1.00  0.00            
ATOM   2859  CE3 TRP   182      11.262   2.039  -7.325  1.00  0.00            
ATOM   2860  HE3 TRP   182      11.869   2.663  -6.666  1.00  0.00            
ATOM   2861  CZ3 TRP   182      10.195   2.524  -8.043  1.00  0.00            
ATOM   2862  HZ3 TRP   182       9.955   3.574  -8.020  1.00  0.00            
ATOM   2863  CZ2 TRP   182       9.670   0.289  -8.822  1.00  0.00            
ATOM   2864  HZ2 TRP   182       9.042  -0.474  -9.250  1.00  0.00            
ATOM   2865  CH2 TRP   182       9.409   1.639  -8.741  1.00  0.00            
ATOM   2866  HH2 TRP   182       8.531   2.066  -9.198  1.00  0.00            
ATOM   2867  C   TRP   182      15.744   1.392  -5.391  1.00  0.00            
ATOM   2868  O   TRP   182      16.380   1.038  -4.396  1.00  0.00            
ATOM   2869  N   LYS   183      15.805   2.640  -5.868  1.00  0.00            
ATOM   2870  HN  LYS   183      15.138   2.935  -6.562  1.00  0.00            
ATOM   2871  CA  LYS   183      16.863   3.522  -5.508  1.00  0.00            
ATOM   2872  HA  LYS   183      17.430   3.037  -4.732  1.00  0.00            
ATOM   2873  CB  LYS   183      17.898   3.786  -6.605  1.00  0.00            
ATOM   2874  HB1 LYS   183      18.418   4.777  -6.618  1.00  0.00            
ATOM   2875  HB2 LYS   183      17.312   3.861  -7.548  1.00  0.00            
ATOM   2876  CG  LYS   183      19.018   2.737  -6.534  1.00  0.00            
ATOM   2877  HG1 LYS   183      18.550   1.736  -6.710  1.00  0.00            
ATOM   2878  HG2 LYS   183      19.504   2.823  -5.542  1.00  0.00            
ATOM   2879  CD  LYS   183      20.043   3.042  -7.631  1.00  0.00            
ATOM   2880  HD1 LYS   183      19.588   2.895  -8.632  1.00  0.00            
ATOM   2881  HD2 LYS   183      20.262   4.112  -7.506  1.00  0.00            
ATOM   2882  CE  LYS   183      21.324   2.212  -7.650  1.00  0.00            
ATOM   2883  HE1 LYS   183      21.679   2.298  -6.609  1.00  0.00            
ATOM   2884  HE2 LYS   183      22.047   2.398  -8.468  1.00  0.00            
ATOM   2885  NZ  LYS   183      20.945   0.791  -7.843  1.00  0.00            
ATOM   2886  HZ1 LYS   183      20.952   0.246  -6.950  1.00  0.00            
ATOM   2887  HZ2 LYS   183      19.957   0.808  -8.148  1.00  0.00            
ATOM   2888  HZ3 LYS   183      21.409   0.277  -8.618  1.00  0.00            
ATOM   2889  C   LYS   183      16.321   4.844  -5.098  1.00  0.00            
ATOM   2890  O   LYS   183      15.503   5.460  -5.785  1.00  0.00            
ATOM   2891  N   ILE   184      16.755   5.381  -3.929  1.00  0.00            
ATOM   2892  HN  ILE   184      17.433   4.845  -3.433  1.00  0.00            
ATOM   2893  CA  ILE   184      16.521   6.655  -3.328  1.00  0.00            
ATOM   2894  HA  ILE   184      15.734   7.121  -3.884  1.00  0.00            
ATOM   2895  CB  ILE   184      16.205   6.733  -1.860  1.00  0.00            
ATOM   2896  HB  ILE   184      17.102   6.487  -1.264  1.00  0.00            
ATOM   2897  CG2 ILE   184      15.713   8.165  -1.570  1.00  0.00            
ATOM   2898 1HG2 ILE   184      14.623   8.374  -1.616  1.00  0.00            
ATOM   2899 2HG2 ILE   184      15.958   8.271  -0.490  1.00  0.00            
ATOM   2900 3HG2 ILE   184      16.264   8.992  -2.062  1.00  0.00            
ATOM   2901  CG1 ILE   184      15.113   5.776  -1.349  1.00  0.00            
ATOM   2902 1HG1 ILE   184      15.256   4.842  -1.933  1.00  0.00            
ATOM   2903 2HG1 ILE   184      14.124   6.173  -1.666  1.00  0.00            
ATOM   2904  CD  ILE   184      15.176   5.554   0.163  1.00  0.00            
ATOM   2905  HD1 ILE   184      14.335   4.886   0.483  1.00  0.00            
ATOM   2906  HD2 ILE   184      16.115   5.067   0.470  1.00  0.00            
ATOM   2907  HD3 ILE   184      14.953   6.438   0.797  1.00  0.00            
ATOM   2908  C   ILE   184      17.682   7.554  -3.598  1.00  0.00            
ATOM   2909  O   ILE   184      18.760   7.247  -3.081  1.00  0.00            
ATOM   2910  N   ARG   185      17.636   8.508  -4.523  1.00  0.00            
ATOM   2911  HN  ARG   185      16.758   8.685  -4.968  1.00  0.00            
ATOM   2912  CA  ARG   185      18.767   9.327  -4.843  1.00  0.00            
ATOM   2913  HA  ARG   185      19.676   8.860  -4.496  1.00  0.00            
ATOM   2914  CB  ARG   185      18.833   9.649  -6.335  1.00  0.00            
ATOM   2915  HB1 ARG   185      19.704  10.277  -6.614  1.00  0.00            
ATOM   2916  HB2 ARG   185      17.975  10.276  -6.672  1.00  0.00            
ATOM   2917  CG  ARG   185      18.699   8.532  -7.379  1.00  0.00            
ATOM   2918  HG1 ARG   185      18.883   9.007  -8.361  1.00  0.00            
ATOM   2919  HG2 ARG   185      17.659   8.142  -7.431  1.00  0.00            
ATOM   2920  CD  ARG   185      19.759   7.454  -7.198  1.00  0.00            
ATOM   2921  HD1 ARG   185      19.356   6.748  -6.435  1.00  0.00            
ATOM   2922  HD2 ARG   185      20.687   8.006  -6.967  1.00  0.00            
ATOM   2923  NE  ARG   185      19.955   6.756  -8.503  1.00  0.00            
ATOM   2924  HE  ARG   185      19.329   6.702  -9.285  1.00  0.00            
ATOM   2925  CZ  ARG   185      21.087   6.095  -8.894  1.00  0.00            
ATOM   2926  NH1 ARG   185      22.164   5.910  -8.078  1.00  0.00            
ATOM   2927 1HH1 ARG   185      22.059   6.206  -7.130  1.00  0.00            
ATOM   2928 2HH1 ARG   185      23.045   5.519  -8.341  1.00  0.00            
ATOM   2929  NH2 ARG   185      21.033   5.468 -10.110  1.00  0.00            
ATOM   2930 1HH2 ARG   185      20.105   5.275 -10.433  1.00  0.00            
ATOM   2931 2HH2 ARG   185      21.804   4.847 -10.293  1.00  0.00            
ATOM   2932  C   ARG   185      18.453  10.601  -4.122  1.00  0.00            
ATOM   2933  O   ARG   185      17.313  11.050  -4.190  1.00  0.00            
ATOM   2934  N   ALA   186      19.470  11.206  -3.491  1.00  0.00            
ATOM   2935  HN  ALA   186      20.320  10.695  -3.594  1.00  0.00            
ATOM   2936  CA  ALA   186      19.466  12.460  -2.788  1.00  0.00            
ATOM   2937  HA  ALA   186      18.587  12.967  -3.155  1.00  0.00            
ATOM   2938  CB  ALA   186      19.329  12.248  -1.277  1.00  0.00            
ATOM   2939  HB1 ALA   186      19.196  13.202  -0.714  1.00  0.00            
ATOM   2940  HB2 ALA   186      18.448  11.579  -1.098  1.00  0.00            
ATOM   2941  HB3 ALA   186      20.207  11.711  -0.880  1.00  0.00            
ATOM   2942  C   ALA   186      20.617  13.338  -3.138  1.00  0.00            
ATOM   2943  O   ALA   186      21.737  12.849  -3.100  1.00  0.00            
ATOM   2944  N   TYR   187      20.457  14.646  -3.436  1.00  0.00            
ATOM   2945  HN  TYR   187      19.518  14.975  -3.553  1.00  0.00            
ATOM   2946  CA  TYR   187      21.529  15.505  -3.796  1.00  0.00            
ATOM   2947  HA  TYR   187      22.235  15.410  -2.993  1.00  0.00            
ATOM   2948  CB  TYR   187      22.065  15.187  -5.202  1.00  0.00            
ATOM   2949  HB1 TYR   187      22.496  14.157  -5.184  1.00  0.00            
ATOM   2950  HB2 TYR   187      22.885  15.937  -5.263  1.00  0.00            
ATOM   2951  CG  TYR   187      21.110  15.450  -6.318  1.00  0.00            
ATOM   2952  CD1 TYR   187      21.032  16.656  -6.976  1.00  0.00            
ATOM   2953  HD1 TYR   187      21.580  17.489  -6.568  1.00  0.00            
ATOM   2954  CE1 TYR   187      20.157  16.760  -8.030  1.00  0.00            
ATOM   2955  HE1 TYR   187      20.019  17.717  -8.496  1.00  0.00            
ATOM   2956  CZ  TYR   187      19.440  15.686  -8.527  1.00  0.00            
ATOM   2957  OH  TYR   187      18.484  15.930  -9.523  1.00  0.00            
ATOM   2958  HH  TYR   187      18.528  15.176 -10.128  1.00  0.00            
ATOM   2959  CD2 TYR   187      20.333  14.397  -6.736  1.00  0.00            
ATOM   2960  HD2 TYR   187      20.391  13.450  -6.230  1.00  0.00            
ATOM   2961  CE2 TYR   187      19.477  14.510  -7.800  1.00  0.00            
ATOM   2962  HE2 TYR   187      18.859  13.668  -8.098  1.00  0.00            
ATOM   2963  C   TYR   187      21.027  16.896  -3.587  1.00  0.00            
ATOM   2964  O   TYR   187      20.009  17.372  -4.084  1.00  0.00            
ATOM   2965  N   TYR   188      21.873  17.661  -2.877  1.00  0.00            
ATOM   2966  HN  TYR   188      22.611  17.254  -2.342  1.00  0.00            
ATOM   2967  CA  TYR   188      21.782  19.081  -2.836  1.00  0.00            
ATOM   2968  HA  TYR   188      20.869  19.284  -2.281  1.00  0.00            
ATOM   2969  CB  TYR   188      22.988  19.626  -2.054  1.00  0.00            
ATOM   2970  HB1 TYR   188      22.997  20.717  -1.840  1.00  0.00            
ATOM   2971  HB2 TYR   188      23.871  19.383  -2.668  1.00  0.00            
ATOM   2972  CG  TYR   188      23.172  19.094  -0.680  1.00  0.00            
ATOM   2973  CD1 TYR   188      24.421  18.627  -0.331  1.00  0.00            
ATOM   2974  HD1 TYR   188      25.155  18.593  -1.108  1.00  0.00            
ATOM   2975  CE1 TYR   188      24.685  18.194   0.952  1.00  0.00            
ATOM   2976  HE1 TYR   188      25.695  17.826   1.099  1.00  0.00            
ATOM   2977  CZ  TYR   188      23.711  18.170   1.918  1.00  0.00            
ATOM   2978  OH  TYR   188      23.895  17.717   3.242  1.00  0.00            
ATOM   2979  HH  TYR   188      24.655  17.128   3.319  1.00  0.00            
ATOM   2980  CD2 TYR   188      22.228  19.139   0.326  1.00  0.00            
ATOM   2981  HD2 TYR   188      21.239  19.477   0.069  1.00  0.00            
ATOM   2982  CE2 TYR   188      22.472  18.687   1.599  1.00  0.00            
ATOM   2983  HE2 TYR   188      21.669  18.741   2.325  1.00  0.00            
ATOM   2984  C   TYR   188      21.758  19.843  -4.121  1.00  0.00            
ATOM   2985  O   TYR   188      22.532  19.608  -5.056  1.00  0.00            
ATOM   2986  N   GLU   189      20.967  20.922  -4.191  1.00  0.00            
ATOM   2987  HN  GLU   189      20.384  21.187  -3.425  1.00  0.00            
ATOM   2988  CA  GLU   189      20.782  21.776  -5.326  1.00  0.00            
ATOM   2989  HA  GLU   189      20.376  21.131  -6.095  1.00  0.00            
ATOM   2990  CB  GLU   189      19.780  22.877  -4.937  1.00  0.00            
ATOM   2991  HB1 GLU   189      20.175  23.343  -4.018  1.00  0.00            
ATOM   2992  HB2 GLU   189      18.789  22.438  -4.699  1.00  0.00            
ATOM   2993  CG  GLU   189      19.464  23.981  -5.945  1.00  0.00            
ATOM   2994  HG1 GLU   189      18.797  23.527  -6.706  1.00  0.00            
ATOM   2995  HG2 GLU   189      20.435  24.329  -6.383  1.00  0.00            
ATOM   2996  CD  GLU   189      18.761  25.244  -5.456  1.00  0.00            
ATOM   2997  OE1 GLU   189      17.803  25.780  -6.093  1.00  0.00            
ATOM   2998  OE2 GLU   189      19.216  25.810  -4.427  1.00  0.00            
ATOM   2999  C   GLU   189      21.935  22.412  -6.025  1.00  0.00            
ATOM   3000  O   GLU   189      22.060  22.505  -7.245  1.00  0.00            
ATOM   3001  N   ASN   190      22.931  22.857  -5.243  1.00  0.00            
ATOM   3002  HN  ASN   190      22.906  22.823  -4.243  1.00  0.00            
ATOM   3003  CA  ASN   190      24.133  23.526  -5.661  1.00  0.00            
ATOM   3004  HA  ASN   190      23.966  24.120  -6.556  1.00  0.00            
ATOM   3005  CB  ASN   190      24.437  24.681  -4.697  1.00  0.00            
ATOM   3006  HB1 ASN   190      25.329  25.270  -5.016  1.00  0.00            
ATOM   3007  HB2 ASN   190      24.723  24.277  -3.703  1.00  0.00            
ATOM   3008  CG  ASN   190      23.306  25.672  -4.518  1.00  0.00            
ATOM   3009  OD1 ASN   190      22.971  25.948  -3.361  1.00  0.00            
ATOM   3010  ND2 ASN   190      22.480  26.066  -5.514  1.00  0.00            
ATOM   3011 1HD2 ASN   190      22.575  25.720  -6.451  1.00  0.00            
ATOM   3012 2HD2 ASN   190      21.619  26.517  -5.270  1.00  0.00            
ATOM   3013  C   ASN   190      25.294  22.635  -5.891  1.00  0.00            
ATOM   3014  O   ASN   190      26.356  23.073  -6.309  1.00  0.00            
ATOM   3015  N   SER   191      25.085  21.305  -5.894  1.00  0.00            
ATOM   3016  HN  SER   191      24.223  21.027  -5.476  1.00  0.00            
ATOM   3017  CA  SER   191      26.037  20.343  -6.324  1.00  0.00            
ATOM   3018  HA  SER   191      26.661  20.738  -7.134  1.00  0.00            
ATOM   3019  CB  SER   191      26.993  19.890  -5.217  1.00  0.00            
ATOM   3020  HB1 SER   191      27.625  19.048  -5.559  1.00  0.00            
ATOM   3021  HB2 SER   191      26.319  19.584  -4.388  1.00  0.00            
ATOM   3022  OG  SER   191      27.729  20.973  -4.660  1.00  0.00            
ATOM   3023  HG1 SER   191      28.083  21.469  -5.411  1.00  0.00            
ATOM   3024  C   SER   191      25.301  19.199  -6.931  1.00  0.00            
ATOM   3025  O   SER   191      25.268  18.173  -6.255  1.00  0.00            
ATOM   3026  N   PRO   192      24.646  19.352  -8.045  1.00  0.00            
ATOM   3027  CD  PRO   192      24.629  20.507  -8.932  1.00  0.00            
ATOM   3028  HD1 PRO   192      23.877  21.239  -8.559  1.00  0.00            
ATOM   3029  HD2 PRO   192      25.520  21.136  -9.131  1.00  0.00            
ATOM   3030  CA  PRO   192      23.889  18.239  -8.552  1.00  0.00            
ATOM   3031  HA  PRO   192      23.136  17.892  -7.853  1.00  0.00            
ATOM   3032  CB  PRO   192      23.164  18.871  -9.739  1.00  0.00            
ATOM   3033  HB1 PRO   192      22.242  19.383  -9.386  1.00  0.00            
ATOM   3034  HB2 PRO   192      22.838  18.206 -10.556  1.00  0.00            
ATOM   3035  CG  PRO   192      24.015  20.049 -10.262  1.00  0.00            
ATOM   3036  HG1 PRO   192      23.378  20.755 -10.839  1.00  0.00            
ATOM   3037  HG2 PRO   192      24.809  19.585 -10.885  1.00  0.00            
ATOM   3038  C   PRO   192      24.622  17.076  -9.112  1.00  0.00            
ATOM   3039  O   PRO   192      23.924  16.094  -9.349  1.00  0.00            
ATOM   3040  N   GLN   193      25.933  17.185  -9.426  1.00  0.00            
ATOM   3041  HN  GLN   193      26.422  18.036  -9.269  1.00  0.00            
ATOM   3042  CA  GLN   193      26.647  16.161 -10.117  1.00  0.00            
ATOM   3043  HA  GLN   193      25.920  15.657 -10.727  1.00  0.00            
ATOM   3044  CB  GLN   193      27.771  16.646 -11.045  1.00  0.00            
ATOM   3045  HB1 GLN   193      27.314  17.241 -11.860  1.00  0.00            
ATOM   3046  HB2 GLN   193      28.204  15.813 -11.648  1.00  0.00            
ATOM   3047  CG  GLN   193      28.938  17.480 -10.504  1.00  0.00            
ATOM   3048  HG1 GLN   193      29.901  17.447 -11.040  1.00  0.00            
ATOM   3049  HG2 GLN   193      29.154  17.066  -9.501  1.00  0.00            
ATOM   3050  CD  GLN   193      28.636  18.951 -10.254  1.00  0.00            
ATOM   3051  OE1 GLN   193      28.331  19.437  -9.169  1.00  0.00            
ATOM   3052  NE2 GLN   193      28.561  19.715 -11.389  1.00  0.00            
ATOM   3053 1HE2 GLN   193      28.945  19.350 -12.225  1.00  0.00            
ATOM   3054 2HE2 GLN   193      28.330  20.685 -11.316  1.00  0.00            
ATOM   3055  C   GLN   193      27.183  15.167  -9.149  1.00  0.00            
ATOM   3056  O   GLN   193      27.596  14.065  -9.521  1.00  0.00            
ATOM   3057  N   GLN   194      27.247  15.554  -7.871  1.00  0.00            
ATOM   3058  HN  GLN   194      26.986  16.495  -7.657  1.00  0.00            
ATOM   3059  CA  GLN   194      27.623  14.661  -6.824  1.00  0.00            
ATOM   3060  HA  GLN   194      28.076  13.778  -7.277  1.00  0.00            
ATOM   3061  CB  GLN   194      28.739  15.266  -5.952  1.00  0.00            
ATOM   3062  HB1 GLN   194      28.537  16.308  -5.649  1.00  0.00            
ATOM   3063  HB2 GLN   194      29.612  15.453  -6.619  1.00  0.00            
ATOM   3064  CG  GLN   194      29.354  14.554  -4.745  1.00  0.00            
ATOM   3065  HG1 GLN   194      28.610  14.568  -3.929  1.00  0.00            
ATOM   3066  HG2 GLN   194      30.261  15.017  -4.314  1.00  0.00            
ATOM   3067  CD  GLN   194      29.555  13.043  -4.836  1.00  0.00            
ATOM   3068  OE1 GLN   194      30.458  12.619  -5.559  1.00  0.00            
ATOM   3069  NE2 GLN   194      28.812  12.107  -4.193  1.00  0.00            
ATOM   3070 1HE2 GLN   194      28.000  12.379  -3.659  1.00  0.00            
ATOM   3071 2HE2 GLN   194      28.764  11.135  -4.408  1.00  0.00            
ATOM   3072  C   GLN   194      26.440  14.144  -6.066  1.00  0.00            
ATOM   3073  O   GLN   194      25.875  14.739  -5.152  1.00  0.00            
ATOM   3074  N   VAL   195      25.992  12.932  -6.421  1.00  0.00            
ATOM   3075  HN  VAL   195      26.376  12.358  -7.136  1.00  0.00            
ATOM   3076  CA  VAL   195      24.740  12.424  -5.954  1.00  0.00            
ATOM   3077  HA  VAL   195      24.287  13.227  -5.381  1.00  0.00            
ATOM   3078  CB  VAL   195      23.896  11.887  -7.065  1.00  0.00            
ATOM   3079  HB  VAL   195      24.438  11.074  -7.577  1.00  0.00            
ATOM   3080  CG1 VAL   195      22.604  11.219  -6.547  1.00  0.00            
ATOM   3081 1HG1 VAL   195      22.149  11.664  -5.641  1.00  0.00            
ATOM   3082 2HG1 VAL   195      21.837  11.254  -7.350  1.00  0.00            
ATOM   3083 3HG1 VAL   195      22.714  10.110  -6.470  1.00  0.00            
ATOM   3084  CG2 VAL   195      23.669  13.071  -8.023  1.00  0.00            
ATOM   3085 1HG2 VAL   195      24.552  13.348  -8.640  1.00  0.00            
ATOM   3086 2HG2 VAL   195      22.963  12.766  -8.834  1.00  0.00            
ATOM   3087 3HG2 VAL   195      23.246  13.964  -7.520  1.00  0.00            
ATOM   3088  C   VAL   195      25.006  11.380  -4.927  1.00  0.00            
ATOM   3089  O   VAL   195      25.977  10.630  -5.068  1.00  0.00            
ATOM   3090  N   PHE   196      24.141  11.406  -3.891  1.00  0.00            
ATOM   3091  HN  PHE   196      23.331  11.976  -3.798  1.00  0.00            
ATOM   3092  CA  PHE   196      24.247  10.442  -2.834  1.00  0.00            
ATOM   3093  HA  PHE   196      25.187   9.933  -2.787  1.00  0.00            
ATOM   3094  CB  PHE   196      24.120  11.130  -1.459  1.00  0.00            
ATOM   3095  HB1 PHE   196      24.197  10.324  -0.704  1.00  0.00            
ATOM   3096  HB2 PHE   196      23.199  11.720  -1.317  1.00  0.00            
ATOM   3097  CG  PHE   196      25.150  12.211  -1.391  1.00  0.00            
ATOM   3098  CD1 PHE   196      24.931  13.498  -1.809  1.00  0.00            
ATOM   3099  HD1 PHE   196      23.952  13.776  -2.175  1.00  0.00            
ATOM   3100  CE1 PHE   196      25.809  14.521  -1.531  1.00  0.00            
ATOM   3101  HE1 PHE   196      25.579  15.539  -1.798  1.00  0.00            
ATOM   3102  CZ  PHE   196      27.087  14.183  -1.173  1.00  0.00            
ATOM   3103  HZ  PHE   196      27.846  14.915  -0.934  1.00  0.00            
ATOM   3104  CD2 PHE   196      26.387  11.945  -0.843  1.00  0.00            
ATOM   3105  HD2 PHE   196      26.466  10.957  -0.407  1.00  0.00            
ATOM   3106  CE2 PHE   196      27.387  12.885  -0.834  1.00  0.00            
ATOM   3107  HE2 PHE   196      28.305  12.619  -0.349  1.00  0.00            
ATOM   3108  C   PHE   196      23.098   9.510  -2.984  1.00  0.00            
ATOM   3109  O   PHE   196      22.071   9.867  -3.551  1.00  0.00            
ATOM   3110  N   SER   197      23.258   8.192  -2.726  1.00  0.00            
ATOM   3111  HN  SER   197      24.016   7.725  -2.260  1.00  0.00            
ATOM   3112  CA  SER   197      22.351   7.248  -3.275  1.00  0.00            
ATOM   3113  HA  SER   197      21.381   7.738  -3.262  1.00  0.00            
ATOM   3114  CB  SER   197      22.668   6.840  -4.731  1.00  0.00            
ATOM   3115  HB1 SER   197      23.598   6.251  -4.673  1.00  0.00            
ATOM   3116  HB2 SER   197      22.999   7.818  -5.145  1.00  0.00            
ATOM   3117  OG  SER   197      21.631   6.046  -5.291  1.00  0.00            
ATOM   3118  HG1 SER   197      21.860   5.168  -4.955  1.00  0.00            
ATOM   3119  C   SER   197      22.217   6.104  -2.338  1.00  0.00            
ATOM   3120  O   SER   197      23.185   5.658  -1.721  1.00  0.00            
ATOM   3121  N   THR   198      20.997   5.564  -2.141  1.00  0.00            
ATOM   3122  HN  THR   198      20.149   5.861  -2.576  1.00  0.00            
ATOM   3123  CA  THR   198      20.834   4.409  -1.305  1.00  0.00            
ATOM   3124  HA  THR   198      21.614   3.659  -1.387  1.00  0.00            
ATOM   3125  CB  THR   198      20.747   4.737   0.153  1.00  0.00            
ATOM   3126  HB  THR   198      21.206   5.748   0.279  1.00  0.00            
ATOM   3127  OG1 THR   198      21.433   3.883   1.051  1.00  0.00            
ATOM   3128  HG1 THR   198      21.736   3.170   0.477  1.00  0.00            
ATOM   3129  CG2 THR   198      19.304   4.909   0.645  1.00  0.00            
ATOM   3130 1HG2 THR   198      19.459   5.226   1.694  1.00  0.00            
ATOM   3131 2HG2 THR   198      18.686   5.646   0.088  1.00  0.00            
ATOM   3132 3HG2 THR   198      18.715   3.979   0.668  1.00  0.00            
ATOM   3133  C   THR   198      19.716   3.526  -1.725  1.00  0.00            
ATOM   3134  O   THR   198      18.658   3.933  -2.202  1.00  0.00            
ATOM   3135  N   GLU   199      19.886   2.197  -1.536  1.00  0.00            
ATOM   3136  HN  GLU   199      20.463   1.791  -0.841  1.00  0.00            
ATOM   3137  CA  GLU   199      19.230   1.202  -2.333  1.00  0.00            
ATOM   3138  HA  GLU   199      18.723   1.767  -3.099  1.00  0.00            
ATOM   3139  CB  GLU   199      20.304   0.438  -3.124  1.00  0.00            
ATOM   3140  HB1 GLU   199      21.021  -0.098  -2.458  1.00  0.00            
ATOM   3141  HB2 GLU   199      20.846   1.195  -3.716  1.00  0.00            
ATOM   3142  CG  GLU   199      19.819  -0.648  -4.100  1.00  0.00            
ATOM   3143  HG1 GLU   199      19.233  -0.143  -4.896  1.00  0.00            
ATOM   3144  HG2 GLU   199      19.277  -1.455  -3.588  1.00  0.00            
ATOM   3145  CD  GLU   199      20.913  -1.442  -4.810  1.00  0.00            
ATOM   3146  OE1 GLU   199      21.447  -0.907  -5.831  1.00  0.00            
ATOM   3147  OE2 GLU   199      21.132  -2.599  -4.383  1.00  0.00            
ATOM   3148  C   GLU   199      18.377   0.276  -1.542  1.00  0.00            
ATOM   3149  O   GLU   199      18.802  -0.087  -0.448  1.00  0.00            
ATOM   3150  N   PHE   200      17.219  -0.227  -1.994  1.00  0.00            
ATOM   3151  HN  PHE   200      16.783   0.228  -2.759  1.00  0.00            
ATOM   3152  CA  PHE   200      16.477  -1.284  -1.372  1.00  0.00            
ATOM   3153  HA  PHE   200      17.115  -1.930  -0.775  1.00  0.00            
ATOM   3154  CB  PHE   200      15.342  -0.899  -0.399  1.00  0.00            
ATOM   3155  HB1 PHE   200      15.718  -0.334   0.480  1.00  0.00            
ATOM   3156  HB2 PHE   200      14.872  -1.867  -0.105  1.00  0.00            
ATOM   3157  CG  PHE   200      14.335  -0.033  -1.059  1.00  0.00            
ATOM   3158  CD1 PHE   200      14.495   1.316  -1.216  1.00  0.00            
ATOM   3159  HD1 PHE   200      15.463   1.678  -0.913  1.00  0.00            
ATOM   3160  CE1 PHE   200      13.507   2.112  -1.775  1.00  0.00            
ATOM   3161  HE1 PHE   200      13.678   3.140  -2.080  1.00  0.00            
ATOM   3162  CZ  PHE   200      12.349   1.539  -2.227  1.00  0.00            
ATOM   3163  HZ  PHE   200      11.591   2.166  -2.674  1.00  0.00            
ATOM   3164  CD2 PHE   200      13.137  -0.626  -1.421  1.00  0.00            
ATOM   3165  HD2 PHE   200      12.946  -1.655  -1.195  1.00  0.00            
ATOM   3166  CE2 PHE   200      12.219   0.180  -2.059  1.00  0.00            
ATOM   3167  HE2 PHE   200      11.321  -0.293  -2.451  1.00  0.00            
ATOM   3168  C   PHE   200      16.092  -2.270  -2.428  1.00  0.00            
ATOM   3169  O   PHE   200      16.158  -1.997  -3.619  1.00  0.00            
ATOM   3170  N   GLU   201      15.611  -3.458  -2.033  1.00  0.00            
ATOM   3171  HN  GLU   201      15.557  -3.763  -1.081  1.00  0.00            
ATOM   3172  CA  GLU   201      15.136  -4.494  -2.899  1.00  0.00            
ATOM   3173  HA  GLU   201      15.240  -4.170  -3.920  1.00  0.00            
ATOM   3174  CB  GLU   201      15.926  -5.813  -2.818  1.00  0.00            
ATOM   3175  HB1 GLU   201      16.976  -5.462  -2.775  1.00  0.00            
ATOM   3176  HB2 GLU   201      15.721  -6.249  -3.816  1.00  0.00            
ATOM   3177  CG  GLU   201      15.561  -6.726  -1.644  1.00  0.00            
ATOM   3178  HG1 GLU   201      14.481  -7.016  -1.577  1.00  0.00            
ATOM   3179  HG2 GLU   201      15.757  -6.121  -0.737  1.00  0.00            
ATOM   3180  CD  GLU   201      16.392  -8.005  -1.603  1.00  0.00            
ATOM   3181  OE1 GLU   201      15.883  -9.147  -1.798  1.00  0.00            
ATOM   3182  OE2 GLU   201      17.621  -7.834  -1.398  1.00  0.00            
ATOM   3183  C   GLU   201      13.665  -4.593  -2.645  1.00  0.00            
ATOM   3184  O   GLU   201      13.190  -4.567  -1.517  1.00  0.00            
ATOM   3185  N   VAL   202      12.920  -4.840  -3.747  1.00  0.00            
ATOM   3186  HN  VAL   202      13.284  -4.945  -4.665  1.00  0.00            
ATOM   3187  CA  VAL   202      11.509  -5.060  -3.632  1.00  0.00            
ATOM   3188  HA  VAL   202      11.185  -5.154  -2.613  1.00  0.00            
ATOM   3189  CB  VAL   202      10.592  -4.104  -4.332  1.00  0.00            
ATOM   3190  HB  VAL   202      11.046  -3.880  -5.321  1.00  0.00            
ATOM   3191  CG1 VAL   202       9.184  -4.667  -4.605  1.00  0.00            
ATOM   3192 1HG1 VAL   202       8.546  -4.071  -5.282  1.00  0.00            
ATOM   3193 2HG1 VAL   202       9.366  -5.649  -5.069  1.00  0.00            
ATOM   3194 3HG1 VAL   202       8.709  -4.741  -3.607  1.00  0.00            
ATOM   3195  CG2 VAL   202      10.408  -2.730  -3.641  1.00  0.00            
ATOM   3196 1HG2 VAL   202      11.378  -2.210  -3.569  1.00  0.00            
ATOM   3197 2HG2 VAL   202       9.820  -1.964  -4.178  1.00  0.00            
ATOM   3198 3HG2 VAL   202      10.014  -2.845  -2.612  1.00  0.00            
ATOM   3199  C   VAL   202      11.342  -6.482  -4.055  1.00  0.00            
ATOM   3200  O   VAL   202      11.648  -6.849  -5.191  1.00  0.00            
ATOM   3201  N   LYS   203      10.808  -7.317  -3.132  1.00  0.00            
ATOM   3202  HN  LYS   203      10.484  -6.982  -2.256  1.00  0.00            
ATOM   3203  CA  LYS   203      10.621  -8.699  -3.405  1.00  0.00            
ATOM   3204  HA  LYS   203      10.865  -8.905  -4.433  1.00  0.00            
ATOM   3205  CB  LYS   203      11.487  -9.593  -2.496  1.00  0.00            
ATOM   3206  HB1 LYS   203      11.057 -10.613  -2.332  1.00  0.00            
ATOM   3207  HB2 LYS   203      11.562  -9.078  -1.518  1.00  0.00            
ATOM   3208  CG  LYS   203      12.949  -9.735  -2.938  1.00  0.00            
ATOM   3209  HG1 LYS   203      13.535 -10.020  -2.034  1.00  0.00            
ATOM   3210  HG2 LYS   203      13.320  -8.737  -3.232  1.00  0.00            
ATOM   3211  CD  LYS   203      13.085 -10.792  -4.042  1.00  0.00            
ATOM   3212  HD1 LYS   203      12.773 -11.769  -3.617  1.00  0.00            
ATOM   3213  HD2 LYS   203      12.318 -10.707  -4.846  1.00  0.00            
ATOM   3214  CE  LYS   203      14.507 -10.824  -4.615  1.00  0.00            
ATOM   3215  HE1 LYS   203      14.769  -9.816  -5.010  1.00  0.00            
ATOM   3216  HE2 LYS   203      14.561 -11.569  -5.430  1.00  0.00            
ATOM   3217  NZ  LYS   203      15.473 -11.197  -3.568  1.00  0.00            
ATOM   3218  HZ1 LYS   203      16.395 -11.380  -4.023  1.00  0.00            
ATOM   3219  HZ2 LYS   203      15.579 -10.423  -2.872  1.00  0.00            
ATOM   3220  HZ3 LYS   203      15.211 -12.105  -3.134  1.00  0.00            
ATOM   3221  C   LYS   203       9.180  -9.039  -3.240  1.00  0.00            
ATOM   3222  O   LYS   203       8.466  -8.315  -2.547  1.00  0.00            
ATOM   3223  N   GLU   204       8.683 -10.103  -3.876  1.00  0.00            
ATOM   3224  HN  GLU   204       9.336 -10.695  -4.349  1.00  0.00            
ATOM   3225  CA  GLU   204       7.333 -10.553  -3.689  1.00  0.00            
ATOM   3226  HA  GLU   204       6.733  -9.674  -3.867  1.00  0.00            
ATOM   3227  CB  GLU   204       6.938 -11.569  -4.785  1.00  0.00            
ATOM   3228  HB1 GLU   204       5.957 -11.978  -4.447  1.00  0.00            
ATOM   3229  HB2 GLU   204       7.699 -12.369  -4.887  1.00  0.00            
ATOM   3230  CG  GLU   204       6.745 -11.078  -6.219  1.00  0.00            
ATOM   3231  HG1 GLU   204       7.506 -10.359  -6.590  1.00  0.00            
ATOM   3232  HG2 GLU   204       5.785 -10.529  -6.277  1.00  0.00            
ATOM   3233  CD  GLU   204       6.700 -12.204  -7.243  1.00  0.00            
ATOM   3234  OE1 GLU   204       7.681 -12.984  -7.394  1.00  0.00            
ATOM   3235  OE2 GLU   204       5.593 -12.328  -7.847  1.00  0.00            
ATOM   3236  C   GLU   204       6.967 -11.045  -2.328  1.00  0.00            
ATOM   3237  O   GLU   204       7.744 -11.560  -1.531  1.00  0.00            
ATOM   3238  N   TYR   205       5.735 -10.673  -1.956  1.00  0.00            
ATOM   3239  HN  TYR   205       5.148 -10.238  -2.641  1.00  0.00            
ATOM   3240  CA  TYR   205       5.020 -10.907  -0.748  1.00  0.00            
ATOM   3241  HA  TYR   205       5.606 -10.571   0.103  1.00  0.00            
ATOM   3242  CB  TYR   205       3.720 -10.088  -0.838  1.00  0.00            
ATOM   3243  HB1 TYR   205       3.013 -10.533  -1.579  1.00  0.00            
ATOM   3244  HB2 TYR   205       3.900  -9.019  -1.084  1.00  0.00            
ATOM   3245  CG  TYR   205       3.103 -10.010   0.508  1.00  0.00            
ATOM   3246  CD1 TYR   205       3.758  -9.543   1.629  1.00  0.00            
ATOM   3247  HD1 TYR   205       4.838  -9.463   1.583  1.00  0.00            
ATOM   3248  CE1 TYR   205       3.242  -9.386   2.885  1.00  0.00            
ATOM   3249  HE1 TYR   205       3.828  -8.991   3.706  1.00  0.00            
ATOM   3250  CZ  TYR   205       1.932  -9.776   3.042  1.00  0.00            
ATOM   3251  OH  TYR   205       1.226  -9.650   4.258  1.00  0.00            
ATOM   3252  HH  TYR   205       1.853  -9.575   4.990  1.00  0.00            
ATOM   3253  CD2 TYR   205       1.772 -10.300   0.764  1.00  0.00            
ATOM   3254  HD2 TYR   205       1.276 -10.735  -0.086  1.00  0.00            
ATOM   3255  CE2 TYR   205       1.187 -10.273   2.001  1.00  0.00            
ATOM   3256  HE2 TYR   205       0.146 -10.512   2.148  1.00  0.00            
ATOM   3257  C   TYR   205       4.650 -12.336  -0.641  1.00  0.00            
ATOM   3258  O   TYR   205       3.774 -12.811  -1.372  1.00  0.00            
ATOM   3259  N   VAL   206       5.346 -13.051   0.266  1.00  0.00            
ATOM   3260  HN  VAL   206       6.184 -12.658   0.638  1.00  0.00            
ATOM   3261  CA  VAL   206       4.924 -14.287   0.872  1.00  0.00            
ATOM   3262  HA  VAL   206       4.047 -14.521   0.299  1.00  0.00            
ATOM   3263  CB  VAL   206       5.965 -15.357   0.783  1.00  0.00            
ATOM   3264  HB  VAL   206       5.514 -16.285   1.196  1.00  0.00            
ATOM   3265  CG1 VAL   206       6.302 -15.696  -0.684  1.00  0.00            
ATOM   3266 1HG1 VAL   206       5.385 -15.880  -1.287  1.00  0.00            
ATOM   3267 2HG1 VAL   206       6.734 -14.768  -1.127  1.00  0.00            
ATOM   3268 3HG1 VAL   206       7.083 -16.486  -0.786  1.00  0.00            
ATOM   3269  CG2 VAL   206       7.312 -15.063   1.447  1.00  0.00            
ATOM   3270 1HG2 VAL   206       7.834 -14.326   0.805  1.00  0.00            
ATOM   3271 2HG2 VAL   206       7.297 -14.866   2.546  1.00  0.00            
ATOM   3272 3HG2 VAL   206       8.003 -15.923   1.265  1.00  0.00            
ATOM   3273  C   VAL   206       4.388 -14.020   2.228  1.00  0.00            
ATOM   3274  O   VAL   206       4.834 -13.175   3.005  1.00  0.00            
ATOM   3275  N   LEU   207       3.317 -14.768   2.567  1.00  0.00            
ATOM   3276  HN  LEU   207       3.020 -15.413   1.860  1.00  0.00            
ATOM   3277  CA  LEU   207       2.741 -14.711   3.864  1.00  0.00            
ATOM   3278  HA  LEU   207       2.609 -13.660   4.108  1.00  0.00            
ATOM   3279  CB  LEU   207       1.401 -15.482   3.853  1.00  0.00            
ATOM   3280  HB1 LEU   207       1.227 -16.107   4.756  1.00  0.00            
ATOM   3281  HB2 LEU   207       1.485 -16.207   3.017  1.00  0.00            
ATOM   3282  CG  LEU   207       0.062 -14.825   3.483  1.00  0.00            
ATOM   3283  HG  LEU   207      -0.251 -14.071   4.237  1.00  0.00            
ATOM   3284  CD1 LEU   207       0.088 -14.063   2.148  1.00  0.00            
ATOM   3285 1HD1 LEU   207       0.182 -14.777   1.303  1.00  0.00            
ATOM   3286 2HD1 LEU   207      -0.812 -13.424   2.051  1.00  0.00            
ATOM   3287 3HD1 LEU   207       0.928 -13.332   2.138  1.00  0.00            
ATOM   3288  CD2 LEU   207      -1.027 -15.925   3.484  1.00  0.00            
ATOM   3289 1HD2 LEU   207      -0.863 -16.620   2.639  1.00  0.00            
ATOM   3290 2HD2 LEU   207      -1.021 -16.349   4.517  1.00  0.00            
ATOM   3291 3HD2 LEU   207      -1.997 -15.366   3.466  1.00  0.00            
ATOM   3292  C   LEU   207       3.426 -15.244   5.061  1.00  0.00            
ATOM   3293  O   LEU   207       3.876 -16.394   5.009  1.00  0.00            
ATOM   3294  N   PRO   208       3.560 -14.547   6.157  1.00  0.00            
ATOM   3295  CD  PRO   208       3.218 -13.156   6.377  1.00  0.00            
ATOM   3296  HD1 PRO   208       3.921 -12.610   5.707  1.00  0.00            
ATOM   3297  HD2 PRO   208       2.160 -12.958   6.071  1.00  0.00            
ATOM   3298  CA  PRO   208       4.255 -15.100   7.284  1.00  0.00            
ATOM   3299  HA  PRO   208       5.227 -15.442   6.960  1.00  0.00            
ATOM   3300  CB  PRO   208       4.440 -13.915   8.228  1.00  0.00            
ATOM   3301  HB1 PRO   208       5.312 -13.326   7.868  1.00  0.00            
ATOM   3302  HB2 PRO   208       4.396 -14.148   9.319  1.00  0.00            
ATOM   3303  CG  PRO   208       3.241 -13.007   7.907  1.00  0.00            
ATOM   3304  HG1 PRO   208       3.409 -11.965   8.221  1.00  0.00            
ATOM   3305  HG2 PRO   208       2.259 -13.235   8.364  1.00  0.00            
ATOM   3306  C   PRO   208       3.673 -16.277   7.978  1.00  0.00            
ATOM   3307  O   PRO   208       2.521 -16.325   8.413  1.00  0.00            
ATOM   3308  N   SER   209       4.483 -17.346   8.078  1.00  0.00            
ATOM   3309  HN  SER   209       5.415 -17.317   7.702  1.00  0.00            
ATOM   3310  CA  SER   209       4.211 -18.612   8.674  1.00  0.00            
ATOM   3311  HA  SER   209       3.308 -18.469   9.259  1.00  0.00            
ATOM   3312  CB  SER   209       3.867 -19.659   7.588  1.00  0.00            
ATOM   3313  HB1 SER   209       4.680 -19.823   6.853  1.00  0.00            
ATOM   3314  HB2 SER   209       3.019 -19.323   6.933  1.00  0.00            
ATOM   3315  OG  SER   209       3.435 -20.876   8.184  1.00  0.00            
ATOM   3316  HG1 SER   209       2.484 -20.905   8.349  1.00  0.00            
ATOM   3317  C   SER   209       5.197 -19.106   9.651  1.00  0.00            
ATOM   3318  O   SER   209       4.901 -19.129  10.850  1.00  0.00            
ATOM   3319  N   PHE   210       6.439 -19.398   9.219  1.00  0.00            
ATOM   3320  HN  PHE   210       6.653 -19.343   8.249  1.00  0.00            
ATOM   3321  CA  PHE   210       7.466 -20.023   9.997  1.00  0.00            
ATOM   3322  HA  PHE   210       7.371 -19.677  11.025  1.00  0.00            
ATOM   3323  CB  PHE   210       7.386 -21.552  10.066  1.00  0.00            
ATOM   3324  HB1 PHE   210       6.385 -21.801  10.492  1.00  0.00            
ATOM   3325  HB2 PHE   210       8.153 -21.878  10.811  1.00  0.00            
ATOM   3326  CG  PHE   210       7.573 -22.230   8.760  1.00  0.00            
ATOM   3327  CD1 PHE   210       8.814 -22.741   8.469  1.00  0.00            
ATOM   3328  HD1 PHE   210       9.712 -22.398   8.971  1.00  0.00            
ATOM   3329  CE1 PHE   210       9.030 -23.557   7.395  1.00  0.00            
ATOM   3330  HE1 PHE   210      10.050 -23.907   7.291  1.00  0.00            
ATOM   3331  CZ  PHE   210       8.014 -23.993   6.573  1.00  0.00            
ATOM   3332  HZ  PHE   210       8.058 -24.657   5.727  1.00  0.00            
ATOM   3333  CD2 PHE   210       6.536 -22.735   8.009  1.00  0.00            
ATOM   3334  HD2 PHE   210       5.505 -22.504   8.272  1.00  0.00            
ATOM   3335  CE2 PHE   210       6.752 -23.541   6.904  1.00  0.00            
ATOM   3336  HE2 PHE   210       5.905 -23.945   6.373  1.00  0.00            
ATOM   3337  C   PHE   210       8.777 -19.424   9.599  1.00  0.00            
ATOM   3338  O   PHE   210       8.751 -18.700   8.605  1.00  0.00            
ATOM   3339  N   GLU   211       9.904 -19.610  10.316  1.00  0.00            
ATOM   3340  HN  GLU   211       9.970 -20.094  11.189  1.00  0.00            
ATOM   3341  CA  GLU   211      11.166 -19.182   9.819  1.00  0.00            
ATOM   3342  HA  GLU   211      11.080 -18.728   8.836  1.00  0.00            
ATOM   3343  CB  GLU   211      11.661 -18.026  10.705  1.00  0.00            
ATOM   3344  HB1 GLU   211      10.931 -17.197  10.646  1.00  0.00            
ATOM   3345  HB2 GLU   211      12.614 -17.779  10.187  1.00  0.00            
ATOM   3346  CG  GLU   211      11.945 -18.388  12.168  1.00  0.00            
ATOM   3347  HG1 GLU   211      12.426 -19.377  12.176  1.00  0.00            
ATOM   3348  HG2 GLU   211      10.953 -18.275  12.653  1.00  0.00            
ATOM   3349  CD  GLU   211      12.911 -17.413  12.827  1.00  0.00            
ATOM   3350  OE1 GLU   211      13.414 -16.467  12.163  1.00  0.00            
ATOM   3351  OE2 GLU   211      13.146 -17.586  14.059  1.00  0.00            
ATOM   3352  C   GLU   211      12.167 -20.272   9.720  1.00  0.00            
ATOM   3353  O   GLU   211      12.204 -21.247  10.476  1.00  0.00            
ATOM   3354  N   VAL   212      13.072 -20.077   8.743  1.00  0.00            
ATOM   3355  HN  VAL   212      13.004 -19.281   8.148  1.00  0.00            
ATOM   3356  CA  VAL   212      14.164 -20.958   8.443  1.00  0.00            
ATOM   3357  HA  VAL   212      14.181 -21.764   9.148  1.00  0.00            
ATOM   3358  CB  VAL   212      13.990 -21.596   7.096  1.00  0.00            
ATOM   3359  HB  VAL   212      13.984 -20.942   6.182  1.00  0.00            
ATOM   3360  CG1 VAL   212      15.122 -22.617   6.887  1.00  0.00            
ATOM   3361 1HG1 VAL   212      14.926 -23.172   5.949  1.00  0.00            
ATOM   3362 2HG1 VAL   212      16.182 -22.277   6.810  1.00  0.00            
ATOM   3363 3HG1 VAL   212      15.218 -23.402   7.672  1.00  0.00            
ATOM   3364  CG2 VAL   212      12.671 -22.397   7.035  1.00  0.00            
ATOM   3365 1HG2 VAL   212      12.546 -22.893   6.047  1.00  0.00            
ATOM   3366 2HG2 VAL   212      12.598 -23.173   7.829  1.00  0.00            
ATOM   3367 3HG2 VAL   212      11.800 -21.727   7.137  1.00  0.00            
ATOM   3368  C   VAL   212      15.403 -20.127   8.474  1.00  0.00            
ATOM   3369  O   VAL   212      15.424 -18.939   8.157  1.00  0.00            
ATOM   3370  N   ILE   213      16.471 -20.744   9.012  1.00  0.00            
ATOM   3371  HN  ILE   213      16.390 -21.692   9.307  1.00  0.00            
ATOM   3372  CA  ILE   213      17.719 -20.092   9.244  1.00  0.00            
ATOM   3373  HA  ILE   213      17.811 -19.104   8.819  1.00  0.00            
ATOM   3374  CB  ILE   213      18.093 -19.953  10.695  1.00  0.00            
ATOM   3375  HB  ILE   213      18.241 -20.930  11.192  1.00  0.00            
ATOM   3376  CG2 ILE   213      19.481 -19.361  10.968  1.00  0.00            
ATOM   3377 1HG2 ILE   213      19.526 -19.134  12.057  1.00  0.00            
ATOM   3378 2HG2 ILE   213      20.222 -20.171  10.816  1.00  0.00            
ATOM   3379 3HG2 ILE   213      19.673 -18.464  10.354  1.00  0.00            
ATOM   3380  CG1 ILE   213      16.969 -19.169  11.405  1.00  0.00            
ATOM   3381 1HG1 ILE   213      16.272 -18.614  10.729  1.00  0.00            
ATOM   3382 2HG1 ILE   213      17.426 -18.326  11.973  1.00  0.00            
ATOM   3383  CD  ILE   213      16.066 -20.095  12.217  1.00  0.00            
ATOM   3384  HD1 ILE   213      15.349 -20.649  11.557  1.00  0.00            
ATOM   3385  HD2 ILE   213      16.684 -20.892  12.674  1.00  0.00            
ATOM   3386  HD3 ILE   213      15.363 -19.512  12.850  1.00  0.00            
ATOM   3387  C   ILE   213      18.743 -20.975   8.604  1.00  0.00            
ATOM   3388  O   ILE   213      18.962 -22.112   9.022  1.00  0.00            
ATOM   3389  N   VAL   214      19.437 -20.521   7.544  1.00  0.00            
ATOM   3390  HN  VAL   214      19.229 -19.613   7.188  1.00  0.00            
ATOM   3391  CA  VAL   214      20.391 -21.235   6.763  1.00  0.00            
ATOM   3392  HA  VAL   214      20.301 -22.283   6.979  1.00  0.00            
ATOM   3393  CB  VAL   214      20.258 -21.113   5.272  1.00  0.00            
ATOM   3394  HB  VAL   214      20.339 -20.055   4.936  1.00  0.00            
ATOM   3395  CG1 VAL   214      21.372 -21.957   4.632  1.00  0.00            
ATOM   3396 1HG1 VAL   214      21.072 -23.017   4.636  1.00  0.00            
ATOM   3397 2HG1 VAL   214      21.486 -21.653   3.560  1.00  0.00            
ATOM   3398 3HG1 VAL   214      22.359 -21.973   5.156  1.00  0.00            
ATOM   3399  CG2 VAL   214      18.880 -21.657   4.848  1.00  0.00            
ATOM   3400 1HG2 VAL   214      18.050 -20.937   4.941  1.00  0.00            
ATOM   3401 2HG2 VAL   214      18.965 -21.943   3.781  1.00  0.00            
ATOM   3402 3HG2 VAL   214      18.488 -22.524   5.422  1.00  0.00            
ATOM   3403  C   VAL   214      21.739 -20.801   7.257  1.00  0.00            
ATOM   3404  O   VAL   214      22.179 -19.662   7.112  1.00  0.00            
ATOM   3405  N   GLU   215      22.507 -21.747   7.806  1.00  0.00            
ATOM   3406  HN  GLU   215      22.167 -22.678   7.810  1.00  0.00            
ATOM   3407  CA  GLU   215      23.835 -21.504   8.300  1.00  0.00            
ATOM   3408  HA  GLU   215      24.024 -20.444   8.195  1.00  0.00            
ATOM   3409  CB  GLU   215      23.888 -21.785   9.822  1.00  0.00            
ATOM   3410  HB1 GLU   215      24.947 -21.923  10.108  1.00  0.00            
ATOM   3411  HB2 GLU   215      23.358 -22.765   9.896  1.00  0.00            
ATOM   3412  CG  GLU   215      23.243 -20.770  10.743  1.00  0.00            
ATOM   3413  HG1 GLU   215      22.204 -20.452  10.477  1.00  0.00            
ATOM   3414  HG2 GLU   215      23.953 -19.900  10.702  1.00  0.00            
ATOM   3415  CD  GLU   215      23.126 -21.121  12.215  1.00  0.00            
ATOM   3416  OE1 GLU   215      22.756 -22.310  12.440  1.00  0.00            
ATOM   3417  OE2 GLU   215      23.452 -20.306  13.122  1.00  0.00            
ATOM   3418  C   GLU   215      24.878 -22.238   7.539  1.00  0.00            
ATOM   3419  O   GLU   215      24.978 -23.436   7.777  1.00  0.00            
ATOM   3420  N   PRO   216      25.742 -21.612   6.770  1.00  0.00            
ATOM   3421  CD  PRO   216      25.464 -20.366   6.091  1.00  0.00            
ATOM   3422  HD1 PRO   216      24.496 -20.329   5.556  1.00  0.00            
ATOM   3423  HD2 PRO   216      25.560 -19.531   6.827  1.00  0.00            
ATOM   3424  CA  PRO   216      27.093 -22.022   6.598  1.00  0.00            
ATOM   3425  HA  PRO   216      27.165 -23.034   6.244  1.00  0.00            
ATOM   3426  CB  PRO   216      27.717 -21.098   5.546  1.00  0.00            
ATOM   3427  HB1 PRO   216      28.061 -21.663   4.660  1.00  0.00            
ATOM   3428  HB2 PRO   216      28.555 -20.475   5.926  1.00  0.00            
ATOM   3429  CG  PRO   216      26.589 -20.161   5.065  1.00  0.00            
ATOM   3430  HG1 PRO   216      26.213 -20.337   4.044  1.00  0.00            
ATOM   3431  HG2 PRO   216      27.078 -19.171   5.061  1.00  0.00            
ATOM   3432  C   PRO   216      27.857 -22.114   7.882  1.00  0.00            
ATOM   3433  O   PRO   216      27.863 -21.120   8.596  1.00  0.00            
ATOM   3434  N   THR   217      28.376 -23.302   8.242  1.00  0.00            
ATOM   3435  HN  THR   217      28.269 -24.075   7.626  1.00  0.00            
ATOM   3436  CA  THR   217      29.120 -23.474   9.456  1.00  0.00            
ATOM   3437  HA  THR   217      28.667 -22.850  10.210  1.00  0.00            
ATOM   3438  CB  THR   217      28.969 -24.881   9.953  1.00  0.00            
ATOM   3439  HB  THR   217      29.595 -24.926  10.877  1.00  0.00            
ATOM   3440  OG1 THR   217      29.294 -25.847   8.961  1.00  0.00            
ATOM   3441  HG1 THR   217      28.627 -25.881   8.288  1.00  0.00            
ATOM   3442  CG2 THR   217      27.478 -25.100  10.258  1.00  0.00            
ATOM   3443 1HG2 THR   217      26.822 -24.866   9.394  1.00  0.00            
ATOM   3444 2HG2 THR   217      27.327 -26.169  10.544  1.00  0.00            
ATOM   3445 3HG2 THR   217      27.143 -24.585  11.173  1.00  0.00            
ATOM   3446  C   THR   217      30.541 -23.054   9.320  1.00  0.00            
ATOM   3447  O   THR   217      31.136 -22.748  10.341  1.00  0.00            
ATOM   3448  N   GLU   218      31.116 -22.821   8.111  1.00  0.00            
ATOM   3449  HN  GLU   218      30.670 -23.156   7.281  1.00  0.00            
ATOM   3450  CA  GLU   218      32.257 -22.042   7.762  1.00  0.00            
ATOM   3451  HA  GLU   218      32.543 -21.407   8.600  1.00  0.00            
ATOM   3452  CB  GLU   218      33.480 -22.834   7.292  1.00  0.00            
ATOM   3453  HB1 GLU   218      34.212 -22.137   6.841  1.00  0.00            
ATOM   3454  HB2 GLU   218      33.274 -23.559   6.475  1.00  0.00            
ATOM   3455  CG  GLU   218      34.005 -23.738   8.410  1.00  0.00            
ATOM   3456  HG1 GLU   218      33.235 -24.517   8.621  1.00  0.00            
ATOM   3457  HG2 GLU   218      34.061 -23.292   9.427  1.00  0.00            
ATOM   3458  CD  GLU   218      35.337 -24.399   8.130  1.00  0.00            
ATOM   3459  OE1 GLU   218      36.364 -24.034   8.762  1.00  0.00            
ATOM   3460  OE2 GLU   218      35.412 -25.323   7.285  1.00  0.00            
ATOM   3461  C   GLU   218      31.711 -21.058   6.794  1.00  0.00            
ATOM   3462  O   GLU   218      30.926 -21.404   5.902  1.00  0.00            
ATOM   3463  N   LYS   219      32.090 -19.787   7.018  1.00  0.00            
ATOM   3464  HN  LYS   219      32.837 -19.533   7.620  1.00  0.00            
ATOM   3465  CA  LYS   219      31.593 -18.742   6.190  1.00  0.00            
ATOM   3466  HA  LYS   219      30.544 -18.844   5.925  1.00  0.00            
ATOM   3467  CB  LYS   219      31.649 -17.299   6.741  1.00  0.00            
ATOM   3468  HB1 LYS   219      31.232 -16.543   6.045  1.00  0.00            
ATOM   3469  HB2 LYS   219      32.678 -17.006   7.044  1.00  0.00            
ATOM   3470  CG  LYS   219      30.943 -17.031   8.067  1.00  0.00            
ATOM   3471  HG1 LYS   219      31.410 -17.656   8.852  1.00  0.00            
ATOM   3472  HG2 LYS   219      29.874 -17.312   7.963  1.00  0.00            
ATOM   3473  CD  LYS   219      31.070 -15.588   8.579  1.00  0.00            
ATOM   3474  HD1 LYS   219      32.109 -15.356   8.872  1.00  0.00            
ATOM   3475  HD2 LYS   219      30.784 -14.963   7.714  1.00  0.00            
ATOM   3476  CE  LYS   219      30.174 -15.182   9.752  1.00  0.00            
ATOM   3477  HE1 LYS   219      29.136 -15.524   9.550  1.00  0.00            
ATOM   3478  HE2 LYS   219      30.253 -14.100   9.996  1.00  0.00            
ATOM   3479  NZ  LYS   219      30.670 -15.965  10.899  1.00  0.00            
ATOM   3480  HZ1 LYS   219      31.710 -16.004  10.894  1.00  0.00            
ATOM   3481  HZ2 LYS   219      30.325 -15.580  11.805  1.00  0.00            
ATOM   3482  HZ3 LYS   219      30.281 -16.916  10.763  1.00  0.00            
ATOM   3483  C   LYS   219      32.199 -18.629   4.832  1.00  0.00            
ATOM   3484  O   LYS   219      31.642 -17.935   3.995  1.00  0.00            
ATOM   3485  N   PHE   220      33.271 -19.391   4.521  1.00  0.00            
ATOM   3486  HN  PHE   220      33.648 -19.996   5.216  1.00  0.00            
ATOM   3487  CA  PHE   220      33.927 -19.558   3.255  1.00  0.00            
ATOM   3488  HA  PHE   220      33.200 -19.343   2.490  1.00  0.00            
ATOM   3489  CB  PHE   220      35.047 -18.529   2.994  1.00  0.00            
ATOM   3490  HB1 PHE   220      34.607 -17.519   2.896  1.00  0.00            
ATOM   3491  HB2 PHE   220      35.651 -18.714   2.078  1.00  0.00            
ATOM   3492  CG  PHE   220      36.022 -18.572   4.119  1.00  0.00            
ATOM   3493  CD1 PHE   220      37.033 -19.501   4.079  1.00  0.00            
ATOM   3494  HD1 PHE   220      37.197 -20.176   3.243  1.00  0.00            
ATOM   3495  CE1 PHE   220      38.089 -19.416   4.953  1.00  0.00            
ATOM   3496  HE1 PHE   220      38.809 -20.215   5.001  1.00  0.00            
ATOM   3497  CZ  PHE   220      38.054 -18.500   5.988  1.00  0.00            
ATOM   3498  HZ  PHE   220      38.850 -18.515   6.711  1.00  0.00            
ATOM   3499  CD2 PHE   220      35.977 -17.636   5.123  1.00  0.00            
ATOM   3500  HD2 PHE   220      35.206 -16.886   5.145  1.00  0.00            
ATOM   3501  CE2 PHE   220      36.993 -17.630   6.058  1.00  0.00            
ATOM   3502  HE2 PHE   220      37.008 -16.995   6.924  1.00  0.00            
ATOM   3503  C   PHE   220      34.308 -20.979   3.065  1.00  0.00            
ATOM   3504  O   PHE   220      34.584 -21.703   4.020  1.00  0.00            
ATOM   3505  N   TYR   221      34.404 -21.486   1.818  1.00  0.00            
ATOM   3506  HN  TYR   221      34.168 -20.941   1.014  1.00  0.00            
ATOM   3507  CA  TYR   221      34.756 -22.847   1.568  1.00  0.00            
ATOM   3508  HA  TYR   221      34.512 -23.392   2.470  1.00  0.00            
ATOM   3509  CB  TYR   221      33.851 -23.534   0.538  1.00  0.00            
ATOM   3510  HB1 TYR   221      33.855 -22.929  -0.386  1.00  0.00            
ATOM   3511  HB2 TYR   221      32.790 -23.572   0.843  1.00  0.00            
ATOM   3512  CG  TYR   221      34.253 -24.945   0.288  1.00  0.00            
ATOM   3513  CD1 TYR   221      34.169 -25.859   1.313  1.00  0.00            
ATOM   3514  HD1 TYR   221      33.854 -25.633   2.320  1.00  0.00            
ATOM   3515  CE1 TYR   221      34.670 -27.130   1.162  1.00  0.00            
ATOM   3516  HE1 TYR   221      34.737 -27.825   1.997  1.00  0.00            
ATOM   3517  CZ  TYR   221      35.116 -27.507  -0.073  1.00  0.00            
ATOM   3518  OH  TYR   221      35.798 -28.737  -0.243  1.00  0.00            
ATOM   3519  HH  TYR   221      35.964 -29.192   0.590  1.00  0.00            
ATOM   3520  CD2 TYR   221      34.589 -25.382  -0.968  1.00  0.00            
ATOM   3521  HD2 TYR   221      34.682 -24.596  -1.722  1.00  0.00            
ATOM   3522  CE2 TYR   221      35.151 -26.623  -1.138  1.00  0.00            
ATOM   3523  HE2 TYR   221      35.665 -26.978  -2.014  1.00  0.00            
ATOM   3524  C   TYR   221      36.227 -22.988   1.315  1.00  0.00            
ATOM   3525  O   TYR   221      36.761 -22.373   0.404  1.00  0.00            
ATOM   3526  N   TYR   222      36.964 -23.803   2.113  1.00  0.00            
ATOM   3527  HN  TYR   222      36.451 -24.259   2.834  1.00  0.00            
ATOM   3528  CA  TYR   222      38.335 -24.073   1.881  1.00  0.00            
ATOM   3529  HA  TYR   222      38.777 -23.186   1.438  1.00  0.00            
ATOM   3530  CB  TYR   222      39.049 -24.275   3.226  1.00  0.00            
ATOM   3531  HB1 TYR   222      38.648 -25.223   3.629  1.00  0.00            
ATOM   3532  HB2 TYR   222      38.746 -23.531   3.990  1.00  0.00            
ATOM   3533  CG  TYR   222      40.540 -24.285   3.203  1.00  0.00            
ATOM   3534  CD1 TYR   222      41.302 -23.408   2.471  1.00  0.00            
ATOM   3535  HD1 TYR   222      40.754 -22.611   1.994  1.00  0.00            
ATOM   3536  CE1 TYR   222      42.683 -23.528   2.458  1.00  0.00            
ATOM   3537  HE1 TYR   222      43.225 -22.801   1.876  1.00  0.00            
ATOM   3538  CZ  TYR   222      43.280 -24.493   3.226  1.00  0.00            
ATOM   3539  OH  TYR   222      44.670 -24.702   3.194  1.00  0.00            
ATOM   3540  HH  TYR   222      45.028 -25.490   3.630  1.00  0.00            
ATOM   3541  CD2 TYR   222      41.116 -25.219   4.031  1.00  0.00            
ATOM   3542  HD2 TYR   222      40.484 -25.836   4.641  1.00  0.00            
ATOM   3543  CE2 TYR   222      42.487 -25.369   3.928  1.00  0.00            
ATOM   3544  HE2 TYR   222      42.995 -26.136   4.475  1.00  0.00            
ATOM   3545  C   TYR   222      38.380 -25.269   0.988  1.00  0.00            
ATOM   3546  O   TYR   222      37.909 -26.337   1.373  1.00  0.00            
ATOM   3547  N   ILE   223      38.986 -25.135  -0.210  1.00  0.00            
ATOM   3548  HN  ILE   223      39.417 -24.317  -0.592  1.00  0.00            
ATOM   3549  CA  ILE   223      39.070 -26.211  -1.143  1.00  0.00            
ATOM   3550  HA  ILE   223      38.022 -26.373  -1.367  1.00  0.00            
ATOM   3551  CB  ILE   223      39.786 -25.697  -2.363  1.00  0.00            
ATOM   3552  HB  ILE   223      39.187 -24.810  -2.671  1.00  0.00            
ATOM   3553  CG2 ILE   223      41.184 -25.174  -1.949  1.00  0.00            
ATOM   3554 1HG2 ILE   223      41.567 -24.649  -2.851  1.00  0.00            
ATOM   3555 2HG2 ILE   223      41.319 -24.519  -1.073  1.00  0.00            
ATOM   3556 3HG2 ILE   223      41.924 -25.993  -1.881  1.00  0.00            
ATOM   3557  CG1 ILE   223      39.662 -26.654  -3.558  1.00  0.00            
ATOM   3558 1HG1 ILE   223      40.251 -27.552  -3.250  1.00  0.00            
ATOM   3559 2HG1 ILE   223      40.195 -26.179  -4.418  1.00  0.00            
ATOM   3560  CD  ILE   223      38.254 -27.108  -3.942  1.00  0.00            
ATOM   3561  HD1 ILE   223      38.428 -27.932  -4.676  1.00  0.00            
ATOM   3562  HD2 ILE   223      37.750 -27.513  -3.041  1.00  0.00            
ATOM   3563  HD3 ILE   223      37.635 -26.280  -4.359  1.00  0.00            
ATOM   3564  C   ILE   223      39.709 -27.478  -0.693  1.00  0.00            
ATOM   3565  O   ILE   223      39.412 -28.580  -1.118  1.00  0.00            
ATOM   3566  N   TYR   224      40.625 -27.432   0.291  1.00  0.00            
ATOM   3567  HN  TYR   224      40.882 -26.559   0.697  1.00  0.00            
ATOM   3568  CA  TYR   224      41.243 -28.598   0.851  1.00  0.00            
ATOM   3569  HA  TYR   224      41.267 -29.382   0.106  1.00  0.00            
ATOM   3570  CB  TYR   224      42.670 -28.334   1.346  1.00  0.00            
ATOM   3571  HB1 TYR   224      43.108 -29.171   1.923  1.00  0.00            
ATOM   3572  HB2 TYR   224      42.516 -27.570   2.141  1.00  0.00            
ATOM   3573  CG  TYR   224      43.585 -27.820   0.287  1.00  0.00            
ATOM   3574  CD1 TYR   224      43.725 -26.461   0.120  1.00  0.00            
ATOM   3575  HD1 TYR   224      43.132 -25.807   0.753  1.00  0.00            
ATOM   3576  CE1 TYR   224      44.649 -25.956  -0.779  1.00  0.00            
ATOM   3577  HE1 TYR   224      44.618 -24.875  -0.755  1.00  0.00            
ATOM   3578  CZ  TYR   224      45.442 -26.809  -1.490  1.00  0.00            
ATOM   3579  OH  TYR   224      46.366 -26.284  -2.429  1.00  0.00            
ATOM   3580  HH  TYR   224      46.845 -25.522  -2.102  1.00  0.00            
ATOM   3581  CD2 TYR   224      44.428 -28.663  -0.384  1.00  0.00            
ATOM   3582  HD2 TYR   224      44.448 -29.691  -0.038  1.00  0.00            
ATOM   3583  CE2 TYR   224      45.312 -28.168  -1.303  1.00  0.00            
ATOM   3584  HE2 TYR   224      45.965 -28.871  -1.796  1.00  0.00            
ATOM   3585  C   TYR   224      40.488 -29.152   2.001  1.00  0.00            
ATOM   3586  O   TYR   224      40.915 -30.047   2.738  1.00  0.00            
ATOM   3587  N   ASN   225      39.296 -28.610   2.322  1.00  0.00            
ATOM   3588  HN  ASN   225      38.808 -27.954   1.766  1.00  0.00            
ATOM   3589  CA  ASN   225      38.512 -29.205   3.362  1.00  0.00            
ATOM   3590  HA  ASN   225      39.168 -29.490   4.167  1.00  0.00            
ATOM   3591  CB  ASN   225      37.598 -28.161   4.032  1.00  0.00            
ATOM   3592  HB1 ASN   225      37.022 -27.717   3.197  1.00  0.00            
ATOM   3593  HB2 ASN   225      38.206 -27.329   4.440  1.00  0.00            
ATOM   3594  CG  ASN   225      36.653 -28.676   5.121  1.00  0.00            
ATOM   3595  OD1 ASN   225      36.901 -29.702   5.748  1.00  0.00            
ATOM   3596  ND2 ASN   225      35.473 -28.006   5.191  1.00  0.00            
ATOM   3597 1HD2 ASN   225      35.324 -27.098   4.815  1.00  0.00            
ATOM   3598 2HD2 ASN   225      34.690 -28.363   5.710  1.00  0.00            
ATOM   3599  C   ASN   225      37.864 -30.478   2.917  1.00  0.00            
ATOM   3600  O   ASN   225      37.018 -30.483   2.033  1.00  0.00            
ATOM   3601  N   GLU   226      38.252 -31.614   3.535  1.00  0.00            
ATOM   3602  HN  GLU   226      38.909 -31.559   4.288  1.00  0.00            
ATOM   3603  CA  GLU   226      37.804 -32.926   3.231  1.00  0.00            
ATOM   3604  HA  GLU   226      37.549 -33.002   2.180  1.00  0.00            
ATOM   3605  CB  GLU   226      38.903 -33.923   3.641  1.00  0.00            
ATOM   3606  HB1 GLU   226      38.544 -34.964   3.466  1.00  0.00            
ATOM   3607  HB2 GLU   226      39.208 -33.727   4.692  1.00  0.00            
ATOM   3608  CG  GLU   226      40.137 -33.768   2.746  1.00  0.00            
ATOM   3609  HG1 GLU   226      40.577 -32.758   2.612  1.00  0.00            
ATOM   3610  HG2 GLU   226      39.922 -34.124   1.727  1.00  0.00            
ATOM   3611  CD  GLU   226      41.285 -34.634   3.246  1.00  0.00            
ATOM   3612  OE1 GLU   226      42.363 -34.081   3.578  1.00  0.00            
ATOM   3613  OE2 GLU   226      41.176 -35.895   3.173  1.00  0.00            
ATOM   3614  C   GLU   226      36.462 -33.344   3.757  1.00  0.00            
ATOM   3615  O   GLU   226      35.805 -34.287   3.309  1.00  0.00            
ATOM   3616  N   LYS   227      35.958 -32.439   4.609  1.00  0.00            
ATOM   3617  HN  LYS   227      36.496 -31.627   4.867  1.00  0.00            
ATOM   3618  CA  LYS   227      34.735 -32.595   5.345  1.00  0.00            
ATOM   3619  HA  LYS   227      34.455 -33.636   5.319  1.00  0.00            
ATOM   3620  CB  LYS   227      34.878 -32.087   6.782  1.00  0.00            
ATOM   3621  HB1 LYS   227      33.875 -32.105   7.258  1.00  0.00            
ATOM   3622  HB2 LYS   227      35.067 -30.997   6.817  1.00  0.00            
ATOM   3623  CG  LYS   227      35.844 -32.911   7.632  1.00  0.00            
ATOM   3624  HG1 LYS   227      36.836 -32.754   7.165  1.00  0.00            
ATOM   3625  HG2 LYS   227      35.716 -34.002   7.487  1.00  0.00            
ATOM   3626  CD  LYS   227      35.707 -32.583   9.109  1.00  0.00            
ATOM   3627  HD1 LYS   227      34.766 -33.061   9.458  1.00  0.00            
ATOM   3628  HD2 LYS   227      36.575 -32.989   9.676  1.00  0.00            
ATOM   3629  CE  LYS   227      35.655 -31.071   9.370  1.00  0.00            
ATOM   3630  HE1 LYS   227      35.700 -30.915  10.469  1.00  0.00            
ATOM   3631  HE2 LYS   227      34.727 -30.624   8.963  1.00  0.00            
ATOM   3632  NZ  LYS   227      36.768 -30.294   8.781  1.00  0.00            
ATOM   3633  HZ1 LYS   227      36.935 -29.381   9.276  1.00  0.00            
ATOM   3634  HZ2 LYS   227      37.647 -30.833   8.918  1.00  0.00            
ATOM   3635  HZ3 LYS   227      36.682 -30.040   7.779  1.00  0.00            
ATOM   3636  C   LYS   227      33.587 -31.970   4.626  1.00  0.00            
ATOM   3637  O   LYS   227      32.436 -32.098   5.041  1.00  0.00            
ATOM   3638  N   GLY   228      33.802 -31.186   3.542  1.00  0.00            
ATOM   3639  HN  GLY   228      34.733 -30.968   3.235  1.00  0.00            
ATOM   3640  CA  GLY   228      32.776 -30.742   2.665  1.00  0.00            
ATOM   3641  HA1 GLY   228      33.409 -30.436   1.836  1.00  0.00            
ATOM   3642  HA2 GLY   228      32.097 -31.554   2.446  1.00  0.00            
ATOM   3643  C   GLY   228      32.163 -29.469   3.145  1.00  0.00            
ATOM   3644  O   GLY   228      32.428 -28.953   4.223  1.00  0.00            
ATOM   3645  N   LEU   229      31.366 -28.775   2.307  1.00  0.00            
ATOM   3646  HN  LEU   229      31.080 -29.190   1.458  1.00  0.00            
ATOM   3647  CA  LEU   229      30.753 -27.573   2.757  1.00  0.00            
ATOM   3648  HA  LEU   229      31.400 -26.978   3.387  1.00  0.00            
ATOM   3649  CB  LEU   229      30.458 -26.599   1.610  1.00  0.00            
ATOM   3650  HB1 LEU   229      29.872 -27.164   0.861  1.00  0.00            
ATOM   3651  HB2 LEU   229      31.440 -26.301   1.193  1.00  0.00            
ATOM   3652  CG  LEU   229      29.686 -25.318   1.959  1.00  0.00            
ATOM   3653  HG  LEU   229      28.694 -25.606   2.396  1.00  0.00            
ATOM   3654  CD1 LEU   229      30.441 -24.362   2.897  1.00  0.00            
ATOM   3655 1HD1 LEU   229      30.783 -23.485   2.313  1.00  0.00            
ATOM   3656 2HD1 LEU   229      29.777 -23.987   3.712  1.00  0.00            
ATOM   3657 3HD1 LEU   229      31.268 -24.788   3.493  1.00  0.00            
ATOM   3658  CD2 LEU   229      29.391 -24.525   0.673  1.00  0.00            
ATOM   3659 1HD2 LEU   229      28.740 -23.665   0.845  1.00  0.00            
ATOM   3660 2HD2 LEU   229      30.293 -24.017   0.274  1.00  0.00            
ATOM   3661 3HD2 LEU   229      29.005 -25.190  -0.145  1.00  0.00            
ATOM   3662  C   LEU   229      29.570 -27.848   3.633  1.00  0.00            
ATOM   3663  O   LEU   229      28.572 -28.431   3.222  1.00  0.00            
ATOM   3664  N   GLU   230      29.653 -27.530   4.942  1.00  0.00            
ATOM   3665  HN  GLU   230      30.331 -26.957   5.402  1.00  0.00            
ATOM   3666  CA  GLU   230      28.580 -27.826   5.829  1.00  0.00            
ATOM   3667  HA  GLU   230      27.992 -28.619   5.381  1.00  0.00            
ATOM   3668  CB  GLU   230      29.304 -28.328   7.095  1.00  0.00            
ATOM   3669  HB1 GLU   230      28.530 -28.394   7.892  1.00  0.00            
ATOM   3670  HB2 GLU   230      30.182 -27.755   7.446  1.00  0.00            
ATOM   3671  CG  GLU   230      29.845 -29.749   6.956  1.00  0.00            
ATOM   3672  HG1 GLU   230      30.619 -29.643   6.169  1.00  0.00            
ATOM   3673  HG2 GLU   230      28.988 -30.361   6.575  1.00  0.00            
ATOM   3674  CD  GLU   230      30.370 -30.471   8.192  1.00  0.00            
ATOM   3675  OE1 GLU   230      31.579 -30.359   8.497  1.00  0.00            
ATOM   3676  OE2 GLU   230      29.548 -31.168   8.843  1.00  0.00            
ATOM   3677  C   GLU   230      27.597 -26.754   6.168  1.00  0.00            
ATOM   3678  O   GLU   230      27.915 -25.671   6.643  1.00  0.00            
ATOM   3679  N   VAL   231      26.318 -27.086   5.974  1.00  0.00            
ATOM   3680  HN  VAL   231      26.121 -27.919   5.458  1.00  0.00            
ATOM   3681  CA  VAL   231      25.276 -26.175   6.334  1.00  0.00            
ATOM   3682  HA  VAL   231      25.553 -25.311   6.930  1.00  0.00            
ATOM   3683  CB  VAL   231      24.532 -25.882   5.069  1.00  0.00            
ATOM   3684  HB  VAL   231      24.365 -26.766   4.413  1.00  0.00            
ATOM   3685  CG1 VAL   231      23.290 -25.022   5.308  1.00  0.00            
ATOM   3686 1HG1 VAL   231      22.468 -25.559   5.848  1.00  0.00            
ATOM   3687 2HG1 VAL   231      23.487 -24.128   5.934  1.00  0.00            
ATOM   3688 3HG1 VAL   231      22.895 -24.708   4.325  1.00  0.00            
ATOM   3689  CG2 VAL   231      25.475 -24.997   4.238  1.00  0.00            
ATOM   3690 1HG2 VAL   231      24.798 -24.511   3.492  1.00  0.00            
ATOM   3691 2HG2 VAL   231      25.942 -24.213   4.866  1.00  0.00            
ATOM   3692 3HG2 VAL   231      26.238 -25.589   3.695  1.00  0.00            
ATOM   3693  C   VAL   231      24.342 -26.840   7.294  1.00  0.00            
ATOM   3694  O   VAL   231      23.934 -27.981   7.099  1.00  0.00            
ATOM   3695  N   THR   232      24.027 -26.203   8.429  1.00  0.00            
ATOM   3696  HN  THR   232      24.346 -25.272   8.555  1.00  0.00            
ATOM   3697  CA  THR   232      22.983 -26.568   9.346  1.00  0.00            
ATOM   3698  HA  THR   232      22.754 -27.609   9.211  1.00  0.00            
ATOM   3699  CB  THR   232      23.086 -26.240  10.805  1.00  0.00            
ATOM   3700  HB  THR   232      23.255 -25.139  10.859  1.00  0.00            
ATOM   3701  OG1 THR   232      24.214 -26.966  11.254  1.00  0.00            
ATOM   3702  HG1 THR   232      24.117 -27.809  10.798  1.00  0.00            
ATOM   3703  CG2 THR   232      21.962 -26.745  11.722  1.00  0.00            
ATOM   3704 1HG2 THR   232      22.398 -27.029  12.706  1.00  0.00            
ATOM   3705 2HG2 THR   232      21.201 -25.945  11.864  1.00  0.00            
ATOM   3706 3HG2 THR   232      21.504 -27.658  11.286  1.00  0.00            
ATOM   3707  C   THR   232      21.754 -25.862   8.896  1.00  0.00            
ATOM   3708  O   THR   232      21.846 -24.734   8.400  1.00  0.00            
ATOM   3709  N   ILE   233      20.555 -26.473   8.834  1.00  0.00            
ATOM   3710  HN  ILE   233      20.454 -27.390   9.219  1.00  0.00            
ATOM   3711  CA  ILE   233      19.346 -25.805   8.445  1.00  0.00            
ATOM   3712  HA  ILE   233      19.537 -24.777   8.220  1.00  0.00            
ATOM   3713  CB  ILE   233      18.521 -26.482   7.395  1.00  0.00            
ATOM   3714  HB  ILE   233      18.371 -27.551   7.681  1.00  0.00            
ATOM   3715  CG2 ILE   233      17.112 -25.884   7.215  1.00  0.00            
ATOM   3716 1HG2 ILE   233      16.548 -25.849   8.172  1.00  0.00            
ATOM   3717 2HG2 ILE   233      17.184 -24.887   6.720  1.00  0.00            
ATOM   3718 3HG2 ILE   233      16.515 -26.578   6.586  1.00  0.00            
ATOM   3719  CG1 ILE   233      19.367 -26.509   6.119  1.00  0.00            
ATOM   3720 1HG1 ILE   233      20.416 -26.787   6.375  1.00  0.00            
ATOM   3721 2HG1 ILE   233      19.478 -25.461   5.763  1.00  0.00            
ATOM   3722  CD  ILE   233      18.893 -27.496   5.063  1.00  0.00            
ATOM   3723  HD1 ILE   233      19.716 -27.699   4.348  1.00  0.00            
ATOM   3724  HD2 ILE   233      18.592 -28.504   5.427  1.00  0.00            
ATOM   3725  HD3 ILE   233      17.985 -27.149   4.536  1.00  0.00            
ATOM   3726  C   ILE   233      18.620 -25.758   9.741  1.00  0.00            
ATOM   3727  O   ILE   233      18.658 -26.774  10.417  1.00  0.00            
ATOM   3728  N   THR   234      17.998 -24.626  10.132  1.00  0.00            
ATOM   3729  HN  THR   234      18.100 -23.810   9.558  1.00  0.00            
ATOM   3730  CA  THR   234      17.213 -24.600  11.318  1.00  0.00            
ATOM   3731  HA  THR   234      17.042 -25.608  11.653  1.00  0.00            
ATOM   3732  CB  THR   234      17.957 -23.833  12.367  1.00  0.00            
ATOM   3733  HB  THR   234      18.308 -22.835  12.033  1.00  0.00            
ATOM   3734  OG1 THR   234      19.146 -24.561  12.687  1.00  0.00            
ATOM   3735  HG1 THR   234      19.600 -24.335  11.868  1.00  0.00            
ATOM   3736  CG2 THR   234      17.221 -23.686  13.713  1.00  0.00            
ATOM   3737 1HG2 THR   234      16.930 -24.724  13.988  1.00  0.00            
ATOM   3738 2HG2 THR   234      17.857 -23.201  14.473  1.00  0.00            
ATOM   3739 3HG2 THR   234      16.341 -23.016  13.715  1.00  0.00            
ATOM   3740  C   THR   234      15.884 -24.002  11.009  1.00  0.00            
ATOM   3741  O   THR   234      15.826 -22.946  10.402  1.00  0.00            
ATOM   3742  N   ALA   235      14.752 -24.671  11.337  1.00  0.00            
ATOM   3743  HN  ALA   235      14.811 -25.579  11.743  1.00  0.00            
ATOM   3744  CA  ALA   235      13.434 -24.304  10.899  1.00  0.00            
ATOM   3745  HA  ALA   235      13.325 -23.286  10.553  1.00  0.00            
ATOM   3746  CB  ALA   235      13.040 -25.241   9.753  1.00  0.00            
ATOM   3747  HB1 ALA   235      12.929 -26.279  10.148  1.00  0.00            
ATOM   3748  HB2 ALA   235      12.031 -24.854   9.436  1.00  0.00            
ATOM   3749  HB3 ALA   235      13.654 -25.196   8.825  1.00  0.00            
ATOM   3750  C   ALA   235      12.489 -24.358  12.025  1.00  0.00            
ATOM   3751  O   ALA   235      12.426 -25.294  12.830  1.00  0.00            
ATOM   3752  N   ARG   236      11.658 -23.318  12.235  1.00  0.00            
ATOM   3753  HN  ARG   236      11.780 -22.541  11.601  1.00  0.00            
ATOM   3754  CA  ARG   236      10.892 -23.131  13.421  1.00  0.00            
ATOM   3755  HA  ARG   236      10.381 -24.040  13.714  1.00  0.00            
ATOM   3756  CB  ARG   236      11.696 -22.733  14.672  1.00  0.00            
ATOM   3757  HB1 ARG   236      12.376 -23.622  14.761  1.00  0.00            
ATOM   3758  HB2 ARG   236      11.042 -22.618  15.569  1.00  0.00            
ATOM   3759  CG  ARG   236      12.547 -21.505  14.369  1.00  0.00            
ATOM   3760  HG1 ARG   236      12.087 -20.505  14.301  1.00  0.00            
ATOM   3761  HG2 ARG   236      13.061 -21.570  13.382  1.00  0.00            
ATOM   3762  CD  ARG   236      13.672 -21.308  15.393  1.00  0.00            
ATOM   3763  HD1 ARG   236      14.223 -22.259  15.191  1.00  0.00            
ATOM   3764  HD2 ARG   236      13.168 -21.273  16.370  1.00  0.00            
ATOM   3765  NE  ARG   236      14.372 -20.029  15.129  1.00  0.00            
ATOM   3766  HE  ARG   236      13.944 -19.262  14.632  1.00  0.00            
ATOM   3767  CZ  ARG   236      15.560 -19.705  15.732  1.00  0.00            
ATOM   3768  NH1 ARG   236      16.126 -20.529  16.660  1.00  0.00            
ATOM   3769 1HH1 ARG   236      15.745 -21.398  16.973  1.00  0.00            
ATOM   3770 2HH1 ARG   236      17.085 -20.407  16.903  1.00  0.00            
ATOM   3771  NH2 ARG   236      16.070 -18.466  15.547  1.00  0.00            
ATOM   3772 1HH2 ARG   236      15.653 -17.940  14.812  1.00  0.00            
ATOM   3773 2HH2 ARG   236      16.907 -18.212  16.050  1.00  0.00            
ATOM   3774  C   ARG   236       9.782 -22.153  13.200  1.00  0.00            
ATOM   3775  O   ARG   236       9.826 -21.218  12.395  1.00  0.00            
ATOM   3776  N   PHE   237       8.679 -22.209  13.975  1.00  0.00            
ATOM   3777  HN  PHE   237       8.527 -22.985  14.589  1.00  0.00            
ATOM   3778  CA  PHE   237       7.728 -21.139  13.975  1.00  0.00            
ATOM   3779  HA  PHE   237       7.623 -20.856  12.943  1.00  0.00            
ATOM   3780  CB  PHE   237       6.366 -21.607  14.521  1.00  0.00            
ATOM   3781  HB1 PHE   237       5.665 -20.766  14.713  1.00  0.00            
ATOM   3782  HB2 PHE   237       6.632 -22.031  15.515  1.00  0.00            
ATOM   3783  CG  PHE   237       5.691 -22.593  13.644  1.00  0.00            
ATOM   3784  CD1 PHE   237       4.795 -22.199  12.678  1.00  0.00            
ATOM   3785  HD1 PHE   237       4.515 -21.170  12.540  1.00  0.00            
ATOM   3786  CE1 PHE   237       4.149 -23.104  11.860  1.00  0.00            
ATOM   3787  HE1 PHE   237       3.372 -22.828  11.165  1.00  0.00            
ATOM   3788  CZ  PHE   237       4.389 -24.443  12.029  1.00  0.00            
ATOM   3789  HZ  PHE   237       3.822 -25.117  11.390  1.00  0.00            
ATOM   3790  CD2 PHE   237       6.011 -23.932  13.683  1.00  0.00            
ATOM   3791  HD2 PHE   237       6.798 -24.218  14.359  1.00  0.00            
ATOM   3792  CE2 PHE   237       5.345 -24.867  12.926  1.00  0.00            
ATOM   3793  HE2 PHE   237       5.475 -25.916  13.122  1.00  0.00            
ATOM   3794  C   PHE   237       8.154 -19.955  14.770  1.00  0.00            
ATOM   3795  O   PHE   237       9.070 -20.019  15.584  1.00  0.00            
ATOM   3796  N   LEU   238       7.505 -18.806  14.520  1.00  0.00            
ATOM   3797  HN  LEU   238       6.798 -18.771  13.827  1.00  0.00            
ATOM   3798  CA  LEU   238       7.942 -17.533  15.015  1.00  0.00            
ATOM   3799  HA  LEU   238       9.012 -17.503  14.889  1.00  0.00            
ATOM   3800  CB  LEU   238       7.294 -16.368  14.245  1.00  0.00            
ATOM   3801  HB1 LEU   238       7.662 -15.405  14.681  1.00  0.00            
ATOM   3802  HB2 LEU   238       6.184 -16.408  14.270  1.00  0.00            
ATOM   3803  CG  LEU   238       7.631 -16.487  12.757  1.00  0.00            
ATOM   3804  HG  LEU   238       7.604 -17.509  12.333  1.00  0.00            
ATOM   3805  CD1 LEU   238       6.655 -15.652  11.908  1.00  0.00            
ATOM   3806 1HD1 LEU   238       6.752 -14.610  12.272  1.00  0.00            
ATOM   3807 2HD1 LEU   238       6.939 -15.638  10.839  1.00  0.00            
ATOM   3808 3HD1 LEU   238       5.654 -16.102  12.056  1.00  0.00            
ATOM   3809  CD2 LEU   238       9.063 -16.048  12.411  1.00  0.00            
ATOM   3810 1HD2 LEU   238       9.170 -15.006  12.776  1.00  0.00            
ATOM   3811 2HD2 LEU   238       9.841 -16.664  12.908  1.00  0.00            
ATOM   3812 3HD2 LEU   238       9.267 -16.004  11.322  1.00  0.00            
ATOM   3813  C   LEU   238       7.715 -17.485  16.484  1.00  0.00            
ATOM   3814  O   LEU   238       8.491 -16.870  17.203  1.00  0.00            
ATOM   3815  N   TYR   239       6.853 -18.352  17.035  1.00  0.00            
ATOM   3816  HN  TYR   239       6.186 -18.866  16.495  1.00  0.00            
ATOM   3817  CA  TYR   239       6.626 -18.484  18.434  1.00  0.00            
ATOM   3818  HA  TYR   239       6.803 -17.590  19.020  1.00  0.00            
ATOM   3819  CB  TYR   239       5.145 -18.733  18.719  1.00  0.00            
ATOM   3820  HB1 TYR   239       4.577 -17.866  18.311  1.00  0.00            
ATOM   3821  HB2 TYR   239       5.010 -18.727  19.829  1.00  0.00            
ATOM   3822  CG  TYR   239       4.639 -19.967  18.064  1.00  0.00            
ATOM   3823  CD1 TYR   239       4.416 -21.113  18.800  1.00  0.00            
ATOM   3824  HD1 TYR   239       4.922 -21.087  19.742  1.00  0.00            
ATOM   3825  CE1 TYR   239       3.549 -22.106  18.392  1.00  0.00            
ATOM   3826  HE1 TYR   239       3.476 -22.902  19.126  1.00  0.00            
ATOM   3827  CZ  TYR   239       2.954 -22.043  17.158  1.00  0.00            
ATOM   3828  OH  TYR   239       1.956 -23.006  16.889  1.00  0.00            
ATOM   3829  HH  TYR   239       1.670 -22.771  15.997  1.00  0.00            
ATOM   3830  CD2 TYR   239       3.974 -19.935  16.861  1.00  0.00            
ATOM   3831  HD2 TYR   239       3.937 -19.048  16.245  1.00  0.00            
ATOM   3832  CE2 TYR   239       3.127 -20.918  16.393  1.00  0.00            
ATOM   3833  HE2 TYR   239       2.601 -20.764  15.459  1.00  0.00            
ATOM   3834  C   TYR   239       7.544 -19.449  19.124  1.00  0.00            
ATOM   3835  O   TYR   239       7.399 -19.673  20.325  1.00  0.00            
ATOM   3836  N   GLY   240       8.408 -20.143  18.372  1.00  0.00            
ATOM   3837  HN  GLY   240       8.392 -20.069  17.382  1.00  0.00            
ATOM   3838  CA  GLY   240       9.426 -20.980  18.922  1.00  0.00            
ATOM   3839  HA1 GLY   240      10.328 -20.622  18.454  1.00  0.00            
ATOM   3840  HA2 GLY   240       9.581 -20.883  19.992  1.00  0.00            
ATOM   3841  C   GLY   240       9.278 -22.432  18.600  1.00  0.00            
ATOM   3842  O   GLY   240      10.147 -23.270  18.828  1.00  0.00            
ATOM   3843  N   LYS   241       8.110 -22.865  18.107  1.00  0.00            
ATOM   3844  HN  LYS   241       7.320 -22.245  18.170  1.00  0.00            
ATOM   3845  CA  LYS   241       7.843 -24.227  17.763  1.00  0.00            
ATOM   3846  HA  LYS   241       7.949 -24.752  18.707  1.00  0.00            
ATOM   3847  CB  LYS   241       6.324 -24.319  17.577  1.00  0.00            
ATOM   3848  HB1 LYS   241       6.126 -23.423  16.941  1.00  0.00            
ATOM   3849  HB2 LYS   241       5.739 -24.264  18.514  1.00  0.00            
ATOM   3850  CG  LYS   241       5.797 -25.603  16.922  1.00  0.00            
ATOM   3851  HG1 LYS   241       5.865 -26.449  17.637  1.00  0.00            
ATOM   3852  HG2 LYS   241       6.451 -25.868  16.077  1.00  0.00            
ATOM   3853  CD  LYS   241       4.350 -25.477  16.425  1.00  0.00            
ATOM   3854  HD1 LYS   241       3.696 -25.033  17.199  1.00  0.00            
ATOM   3855  HD2 LYS   241       4.372 -24.621  15.710  1.00  0.00            
ATOM   3856  CE  LYS   241       3.613 -26.651  15.788  1.00  0.00            
ATOM   3857  HE1 LYS   241       4.197 -26.946  14.893  1.00  0.00            
ATOM   3858  HE2 LYS   241       2.545 -26.594  15.483  1.00  0.00            
ATOM   3859  NZ  LYS   241       3.579 -27.715  16.824  1.00  0.00            
ATOM   3860  HZ1 LYS   241       2.921 -28.467  16.576  1.00  0.00            
ATOM   3861  HZ2 LYS   241       4.530 -28.155  16.781  1.00  0.00            
ATOM   3862  HZ3 LYS   241       3.364 -27.380  17.781  1.00  0.00            
ATOM   3863  C   LYS   241       8.648 -24.913  16.711  1.00  0.00            
ATOM   3864  O   LYS   241       9.032 -24.289  15.719  1.00  0.00            
ATOM   3865  N   LYS   242       9.078 -26.192  16.821  1.00  0.00            
ATOM   3866  HN  LYS   242       8.625 -26.738  17.522  1.00  0.00            
ATOM   3867  CA  LYS   242       9.843 -26.897  15.848  1.00  0.00            
ATOM   3868  HA  LYS   242      10.654 -26.279  15.488  1.00  0.00            
ATOM   3869  CB  LYS   242      10.431 -28.123  16.558  1.00  0.00            
ATOM   3870  HB1 LYS   242      11.014 -28.807  15.895  1.00  0.00            
ATOM   3871  HB2 LYS   242       9.659 -28.781  17.008  1.00  0.00            
ATOM   3872  CG  LYS   242      11.305 -27.746  17.750  1.00  0.00            
ATOM   3873  HG1 LYS   242      11.693 -28.683  18.197  1.00  0.00            
ATOM   3874  HG2 LYS   242      10.571 -27.292  18.454  1.00  0.00            
ATOM   3875  CD  LYS   242      12.356 -26.677  17.468  1.00  0.00            
ATOM   3876  HD1 LYS   242      12.870 -26.972  16.522  1.00  0.00            
ATOM   3877  HD2 LYS   242      11.855 -25.687  17.440  1.00  0.00            
ATOM   3878  CE  LYS   242      13.380 -26.589  18.603  1.00  0.00            
ATOM   3879  HE1 LYS   242      12.786 -26.315  19.488  1.00  0.00            
ATOM   3880  HE2 LYS   242      14.132 -25.841  18.262  1.00  0.00            
ATOM   3881  NZ  LYS   242      14.170 -27.828  18.853  1.00  0.00            
ATOM   3882  HZ1 LYS   242      14.684 -28.052  17.977  1.00  0.00            
ATOM   3883  HZ2 LYS   242      14.886 -27.673  19.596  1.00  0.00            
ATOM   3884  HZ3 LYS   242      13.629 -28.636  19.206  1.00  0.00            
ATOM   3885  C   LYS   242       9.049 -27.295  14.657  1.00  0.00            
ATOM   3886  O   LYS   242       7.949 -27.825  14.745  1.00  0.00            
ATOM   3887  N   VAL   243       9.694 -27.171  13.489  1.00  0.00            
ATOM   3888  HN  VAL   243      10.504 -26.571  13.439  1.00  0.00            
ATOM   3889  CA  VAL   243       9.290 -27.649  12.210  1.00  0.00            
ATOM   3890  HA  VAL   243       8.220 -27.570  12.115  1.00  0.00            
ATOM   3891  CB  VAL   243       9.735 -26.785  11.067  1.00  0.00            
ATOM   3892  HB  VAL   243      10.744 -26.354  11.219  1.00  0.00            
ATOM   3893  CG1 VAL   243       9.891 -27.523   9.732  1.00  0.00            
ATOM   3894 1HG1 VAL   243       9.043 -28.205   9.522  1.00  0.00            
ATOM   3895 2HG1 VAL   243      10.024 -26.697   8.988  1.00  0.00            
ATOM   3896 3HG1 VAL   243      10.761 -28.202   9.840  1.00  0.00            
ATOM   3897  CG2 VAL   243       8.675 -25.656  10.985  1.00  0.00            
ATOM   3898 1HG2 VAL   243       8.898 -24.891  10.202  1.00  0.00            
ATOM   3899 2HG2 VAL   243       7.605 -25.907  10.912  1.00  0.00            
ATOM   3900 3HG2 VAL   243       8.770 -24.971  11.852  1.00  0.00            
ATOM   3901  C   VAL   243       9.602 -29.100  12.030  1.00  0.00            
ATOM   3902  O   VAL   243      10.722 -29.619  12.148  1.00  0.00            
ATOM   3903  N   GLU   244       8.594 -29.932  11.700  1.00  0.00            
ATOM   3904  HN  GLU   244       7.664 -29.573  11.614  1.00  0.00            
ATOM   3905  CA  GLU   244       8.836 -31.314  11.419  1.00  0.00            
ATOM   3906  HA  GLU   244       9.885 -31.493  11.565  1.00  0.00            
ATOM   3907  CB  GLU   244       8.042 -32.279  12.301  1.00  0.00            
ATOM   3908  HB1 GLU   244       8.164 -33.341  11.978  1.00  0.00            
ATOM   3909  HB2 GLU   244       6.942 -32.140  12.255  1.00  0.00            
ATOM   3910  CG  GLU   244       8.496 -32.160  13.763  1.00  0.00            
ATOM   3911  HG1 GLU   244       8.043 -31.228  14.145  1.00  0.00            
ATOM   3912  HG2 GLU   244       9.596 -31.970  13.727  1.00  0.00            
ATOM   3913  CD  GLU   244       8.032 -33.255  14.707  1.00  0.00            
ATOM   3914  OE1 GLU   244       6.812 -33.536  14.773  1.00  0.00            
ATOM   3915  OE2 GLU   244       8.879 -33.760  15.494  1.00  0.00            
ATOM   3916  C   GLU   244       8.402 -31.492   9.998  1.00  0.00            
ATOM   3917  O   GLU   244       7.264 -31.195   9.621  1.00  0.00            
ATOM   3918  N   GLY   245       9.296 -32.067   9.186  1.00  0.00            
ATOM   3919  HN  GLY   245      10.095 -32.494   9.592  1.00  0.00            
ATOM   3920  CA  GLY   245       9.133 -31.995   7.764  1.00  0.00            
ATOM   3921  HA1 GLY   245       8.384 -32.727   7.505  1.00  0.00            
ATOM   3922  HA2 GLY   245       8.774 -31.017   7.457  1.00  0.00            
ATOM   3923  C   GLY   245      10.287 -32.409   6.912  1.00  0.00            
ATOM   3924  O   GLY   245      11.225 -32.966   7.470  1.00  0.00            
ATOM   3925  N   THR   246      10.263 -32.157   5.590  1.00  0.00            
ATOM   3926  HN  THR   246       9.585 -31.590   5.124  1.00  0.00            
ATOM   3927  CA  THR   246      11.247 -32.502   4.627  1.00  0.00            
ATOM   3928  HA  THR   246      12.065 -32.959   5.163  1.00  0.00            
ATOM   3929  CB  THR   246      10.793 -33.439   3.550  1.00  0.00            
ATOM   3930  HB  THR   246      10.066 -32.953   2.884  1.00  0.00            
ATOM   3931  OG1 THR   246      10.121 -34.566   4.074  1.00  0.00            
ATOM   3932  HG1 THR   246       9.220 -34.305   4.318  1.00  0.00            
ATOM   3933  CG2 THR   246      11.937 -34.033   2.709  1.00  0.00            
ATOM   3934 1HG2 THR   246      11.621 -34.798   1.952  1.00  0.00            
ATOM   3935 2HG2 THR   246      12.569 -33.276   2.187  1.00  0.00            
ATOM   3936 3HG2 THR   246      12.634 -34.448   3.485  1.00  0.00            
ATOM   3937  C   THR   246      11.739 -31.215   4.052  1.00  0.00            
ATOM   3938  O   THR   246      10.910 -30.368   3.703  1.00  0.00            
ATOM   3939  N   ALA   247      13.060 -30.985   3.966  1.00  0.00            
ATOM   3940  HN  ALA   247      13.749 -31.623   4.293  1.00  0.00            
ATOM   3941  CA  ALA   247      13.572 -29.829   3.292  1.00  0.00            
ATOM   3942  HA  ALA   247      12.802 -29.070   3.114  1.00  0.00            
ATOM   3943  CB  ALA   247      14.698 -29.134   4.063  1.00  0.00            
ATOM   3944  HB1 ALA   247      15.718 -29.573   4.070  1.00  0.00            
ATOM   3945  HB2 ALA   247      14.900 -28.146   3.598  1.00  0.00            
ATOM   3946  HB3 ALA   247      14.293 -28.998   5.080  1.00  0.00            
ATOM   3947  C   ALA   247      14.198 -30.216   1.997  1.00  0.00            
ATOM   3948  O   ALA   247      14.699 -31.336   1.916  1.00  0.00            
ATOM   3949  N   PHE   248      14.063 -29.432   0.912  1.00  0.00            
ATOM   3950  HN  PHE   248      13.412 -28.663   0.894  1.00  0.00            
ATOM   3951  CA  PHE   248      14.679 -29.719  -0.344  1.00  0.00            
ATOM   3952  HA  PHE   248      15.188 -30.658  -0.186  1.00  0.00            
ATOM   3953  CB  PHE   248      13.814 -29.707  -1.628  1.00  0.00            
ATOM   3954  HB1 PHE   248      14.389 -29.693  -2.575  1.00  0.00            
ATOM   3955  HB2 PHE   248      13.214 -28.777  -1.546  1.00  0.00            
ATOM   3956  CG  PHE   248      12.835 -30.818  -1.606  1.00  0.00            
ATOM   3957  CD1 PHE   248      13.069 -31.902  -2.428  1.00  0.00            
ATOM   3958  HD1 PHE   248      13.922 -31.926  -3.104  1.00  0.00            
ATOM   3959  CE1 PHE   248      12.181 -32.934  -2.576  1.00  0.00            
ATOM   3960  HE1 PHE   248      12.534 -33.797  -3.110  1.00  0.00            
ATOM   3961  CZ  PHE   248      11.047 -32.860  -1.802  1.00  0.00            
ATOM   3962  HZ  PHE   248      10.418 -33.731  -1.840  1.00  0.00            
ATOM   3963  CD2 PHE   248      11.741 -30.814  -0.781  1.00  0.00            
ATOM   3964  HD2 PHE   248      11.508 -29.980  -0.137  1.00  0.00            
ATOM   3965  CE2 PHE   248      10.852 -31.865  -0.859  1.00  0.00            
ATOM   3966  HE2 PHE   248       9.930 -31.762  -0.314  1.00  0.00            
ATOM   3967  C   PHE   248      15.859 -28.830  -0.544  1.00  0.00            
ATOM   3968  O   PHE   248      15.769 -27.600  -0.621  1.00  0.00            
ATOM   3969  N   VAL   249      17.050 -29.400  -0.695  1.00  0.00            
ATOM   3970  HN  VAL   249      17.151 -30.391  -0.799  1.00  0.00            
ATOM   3971  CA  VAL   249      18.300 -28.700  -0.753  1.00  0.00            
ATOM   3972  HA  VAL   249      18.129 -27.639  -0.640  1.00  0.00            
ATOM   3973  CB  VAL   249      19.275 -28.953   0.373  1.00  0.00            
ATOM   3974  HB  VAL   249      19.595 -30.002   0.420  1.00  0.00            
ATOM   3975  CG1 VAL   249      20.484 -28.012   0.413  1.00  0.00            
ATOM   3976 1HG1 VAL   249      20.133 -26.972   0.475  1.00  0.00            
ATOM   3977 2HG1 VAL   249      21.161 -28.327   1.238  1.00  0.00            
ATOM   3978 3HG1 VAL   249      21.188 -28.066  -0.444  1.00  0.00            
ATOM   3979  CG2 VAL   249      18.509 -28.735   1.688  1.00  0.00            
ATOM   3980 1HG2 VAL   249      17.489 -29.186   1.676  1.00  0.00            
ATOM   3981 2HG2 VAL   249      19.055 -29.250   2.514  1.00  0.00            
ATOM   3982 3HG2 VAL   249      18.487 -27.644   1.892  1.00  0.00            
ATOM   3983  C   VAL   249      18.936 -28.817  -2.090  1.00  0.00            
ATOM   3984  O   VAL   249      19.069 -29.950  -2.562  1.00  0.00            
ATOM   3985  N   ILE   250      19.418 -27.741  -2.734  1.00  0.00            
ATOM   3986  HN  ILE   250      19.495 -26.937  -2.148  1.00  0.00            
ATOM   3987  CA  ILE   250      19.765 -27.629  -4.123  1.00  0.00            
ATOM   3988  HA  ILE   250      20.136 -28.620  -4.365  1.00  0.00            
ATOM   3989  CB  ILE   250      18.669 -27.245  -5.060  1.00  0.00            
ATOM   3990  HB  ILE   250      18.019 -28.145  -5.098  1.00  0.00            
ATOM   3991  CG2 ILE   250      17.936 -25.982  -4.601  1.00  0.00            
ATOM   3992 1HG2 ILE   250      17.601 -26.046  -3.542  1.00  0.00            
ATOM   3993 2HG2 ILE   250      18.556 -25.063  -4.693  1.00  0.00            
ATOM   3994 3HG2 ILE   250      17.018 -25.776  -5.186  1.00  0.00            
ATOM   3995  CG1 ILE   250      19.245 -27.153  -6.498  1.00  0.00            
ATOM   3996 1HG1 ILE   250      20.215 -27.692  -6.471  1.00  0.00            
ATOM   3997 2HG1 ILE   250      19.396 -26.115  -6.823  1.00  0.00            
ATOM   3998  CD  ILE   250      18.330 -27.989  -7.397  1.00  0.00            
ATOM   3999  HD1 ILE   250      18.515 -27.795  -8.478  1.00  0.00            
ATOM   4000  HD2 ILE   250      18.459 -29.057  -7.091  1.00  0.00            
ATOM   4001  HD3 ILE   250      17.309 -27.598  -7.234  1.00  0.00            
ATOM   4002  C   ILE   250      20.974 -26.777  -4.042  1.00  0.00            
ATOM   4003  O   ILE   250      21.040 -25.803  -3.288  1.00  0.00            
ATOM   4004  N   PHE   251      22.067 -27.091  -4.766  1.00  0.00            
ATOM   4005  HN  PHE   251      22.001 -27.905  -5.361  1.00  0.00            
ATOM   4006  CA  PHE   251      23.347 -26.480  -4.683  1.00  0.00            
ATOM   4007  HA  PHE   251      23.166 -25.410  -4.650  1.00  0.00            
ATOM   4008  CB  PHE   251      24.081 -26.962  -3.427  1.00  0.00            
ATOM   4009  HB1 PHE   251      23.398 -26.468  -2.693  1.00  0.00            
ATOM   4010  HB2 PHE   251      25.040 -26.450  -3.206  1.00  0.00            
ATOM   4011  CG  PHE   251      24.130 -28.369  -2.939  1.00  0.00            
ATOM   4012  CD1 PHE   251      24.464 -28.662  -1.645  1.00  0.00            
ATOM   4013  HD1 PHE   251      24.590 -27.838  -0.970  1.00  0.00            
ATOM   4014  CE1 PHE   251      24.673 -29.969  -1.257  1.00  0.00            
ATOM   4015  HE1 PHE   251      25.039 -30.203  -0.264  1.00  0.00            
ATOM   4016  CZ  PHE   251      24.518 -31.024  -2.121  1.00  0.00            
ATOM   4017  HZ  PHE   251      24.607 -32.042  -1.765  1.00  0.00            
ATOM   4018  CD2 PHE   251      23.974 -29.435  -3.803  1.00  0.00            
ATOM   4019  HD2 PHE   251      23.759 -29.251  -4.845  1.00  0.00            
ATOM   4020  CE2 PHE   251      24.283 -30.732  -3.434  1.00  0.00            
ATOM   4021  HE2 PHE   251      24.077 -31.507  -4.161  1.00  0.00            
ATOM   4022  C   PHE   251      24.212 -26.686  -5.878  1.00  0.00            
ATOM   4023  O   PHE   251      24.067 -27.562  -6.734  1.00  0.00            
ATOM   4024  N   GLY   252      25.262 -25.857  -5.998  1.00  0.00            
ATOM   4025  HN  GLY   252      25.479 -25.172  -5.311  1.00  0.00            
ATOM   4026  CA  GLY   252      26.118 -25.923  -7.154  1.00  0.00            
ATOM   4027  HA1 GLY   252      26.738 -26.802  -7.056  1.00  0.00            
ATOM   4028  HA2 GLY   252      25.542 -26.108  -8.055  1.00  0.00            
ATOM   4029  C   GLY   252      27.058 -24.794  -7.386  1.00  0.00            
ATOM   4030  O   GLY   252      26.944 -23.790  -6.693  1.00  0.00            
ATOM   4031  N   ILE   253      27.943 -24.969  -8.391  1.00  0.00            
ATOM   4032  HN  ILE   253      28.055 -25.842  -8.876  1.00  0.00            
ATOM   4033  CA  ILE   253      28.964 -24.041  -8.752  1.00  0.00            
ATOM   4034  HA  ILE   253      29.370 -23.625  -7.852  1.00  0.00            
ATOM   4035  CB  ILE   253      30.088 -24.664  -9.523  1.00  0.00            
ATOM   4036  HB  ILE   253      29.923 -24.651 -10.624  1.00  0.00            
ATOM   4037  CG2 ILE   253      31.357 -23.793  -9.382  1.00  0.00            
ATOM   4038 1HG2 ILE   253      32.279 -24.235  -9.836  1.00  0.00            
ATOM   4039 2HG2 ILE   253      31.209 -22.877  -9.979  1.00  0.00            
ATOM   4040 3HG2 ILE   253      31.472 -23.467  -8.334  1.00  0.00            
ATOM   4041  CG1 ILE   253      30.187 -26.163  -9.204  1.00  0.00            
ATOM   4042 1HG1 ILE   253      29.248 -26.744  -9.305  1.00  0.00            
ATOM   4043 2HG1 ILE   253      30.462 -26.296  -8.132  1.00  0.00            
ATOM   4044  CD  ILE   253      31.281 -26.917  -9.975  1.00  0.00            
ATOM   4045  HD1 ILE   253      31.116 -27.033 -11.065  1.00  0.00            
ATOM   4046  HD2 ILE   253      32.330 -26.605  -9.772  1.00  0.00            
ATOM   4047  HD3 ILE   253      31.310 -27.944  -9.558  1.00  0.00            
ATOM   4048  C   ILE   253      28.397 -22.936  -9.591  1.00  0.00            
ATOM   4049  O   ILE   253      27.661 -22.952 -10.564  1.00  0.00            
ATOM   4050  N   GLN   254      28.844 -21.733  -9.146  1.00  0.00            
ATOM   4051  HN  GLN   254      29.601 -21.679  -8.483  1.00  0.00            
ATOM   4052  CA  GLN   254      28.475 -20.416  -9.565  1.00  0.00            
ATOM   4053  HA  GLN   254      27.799 -20.521 -10.388  1.00  0.00            
ATOM   4054  CB  GLN   254      27.720 -19.669  -8.453  1.00  0.00            
ATOM   4055  HB1 GLN   254      28.236 -19.753  -7.470  1.00  0.00            
ATOM   4056  HB2 GLN   254      26.880 -20.389  -8.333  1.00  0.00            
ATOM   4057  CG  GLN   254      27.130 -18.281  -8.674  1.00  0.00            
ATOM   4058  HG1 GLN   254      26.574 -18.147  -9.637  1.00  0.00            
ATOM   4059  HG2 GLN   254      27.911 -17.532  -8.915  1.00  0.00            
ATOM   4060  CD  GLN   254      26.235 -17.845  -7.531  1.00  0.00            
ATOM   4061  OE1 GLN   254      25.015 -17.716  -7.637  1.00  0.00            
ATOM   4062  NE2 GLN   254      26.970 -17.428  -6.450  1.00  0.00            
ATOM   4063 1HE2 GLN   254      27.970 -17.368  -6.465  1.00  0.00            
ATOM   4064 2HE2 GLN   254      26.496 -16.864  -5.775  1.00  0.00            
ATOM   4065  C   GLN   254      29.647 -19.648 -10.064  1.00  0.00            
ATOM   4066  O   GLN   254      30.684 -19.524  -9.440  1.00  0.00            
ATOM   4067  N   ASP   255      29.452 -19.025 -11.249  1.00  0.00            
ATOM   4068  HN  ASP   255      28.665 -19.119 -11.862  1.00  0.00            
ATOM   4069  CA  ASP   255      30.264 -17.988 -11.791  1.00  0.00            
ATOM   4070  HA  ASP   255      30.800 -17.482 -10.982  1.00  0.00            
ATOM   4071  CB  ASP   255      31.309 -18.613 -12.743  1.00  0.00            
ATOM   4072  HB1 ASP   255      30.914 -18.839 -13.754  1.00  0.00            
ATOM   4073  HB2 ASP   255      31.797 -19.439 -12.196  1.00  0.00            
ATOM   4074  CG  ASP   255      32.430 -17.613 -13.014  1.00  0.00            
ATOM   4075  OD1 ASP   255      33.413 -18.037 -13.667  1.00  0.00            
ATOM   4076  OD2 ASP   255      32.397 -16.411 -12.621  1.00  0.00            
ATOM   4077  C   ASP   255      29.336 -16.971 -12.352  1.00  0.00            
ATOM   4078  O   ASP   255      28.400 -17.336 -13.064  1.00  0.00            
ATOM   4079  N   GLY   256      29.484 -15.679 -12.018  1.00  0.00            
ATOM   4080  HN  GLY   256      30.382 -15.427 -11.646  1.00  0.00            
ATOM   4081  CA  GLY   256      28.473 -14.680 -12.009  1.00  0.00            
ATOM   4082  HA1 GLY   256      28.810 -13.806 -11.472  1.00  0.00            
ATOM   4083  HA2 GLY   256      28.258 -14.376 -13.022  1.00  0.00            
ATOM   4084  C   GLY   256      27.221 -15.137 -11.342  1.00  0.00            
ATOM   4085  O   GLY   256      27.236 -15.620 -10.229  1.00  0.00            
ATOM   4086  N   GLU   257      26.033 -14.981 -11.958  1.00  0.00            
ATOM   4087  HN  GLU   257      25.916 -14.355 -12.742  1.00  0.00            
ATOM   4088  CA  GLU   257      24.811 -15.478 -11.441  1.00  0.00            
ATOM   4089  HA  GLU   257      24.967 -15.933 -10.458  1.00  0.00            
ATOM   4090  CB  GLU   257      23.850 -14.278 -11.302  1.00  0.00            
ATOM   4091  HB1 GLU   257      22.848 -14.516 -10.885  1.00  0.00            
ATOM   4092  HB2 GLU   257      23.624 -13.904 -12.326  1.00  0.00            
ATOM   4093  CG  GLU   257      24.375 -13.182 -10.376  1.00  0.00            
ATOM   4094  HG1 GLU   257      25.376 -12.824 -10.714  1.00  0.00            
ATOM   4095  HG2 GLU   257      24.461 -13.677  -9.383  1.00  0.00            
ATOM   4096  CD  GLU   257      23.414 -12.032 -10.227  1.00  0.00            
ATOM   4097  OE1 GLU   257      22.225 -11.915 -10.633  1.00  0.00            
ATOM   4098  OE2 GLU   257      23.880 -11.078  -9.551  1.00  0.00            
ATOM   4099  C   GLU   257      24.195 -16.593 -12.217  1.00  0.00            
ATOM   4100  O   GLU   257      22.995 -16.864 -12.161  1.00  0.00            
ATOM   4101  N   GLN   258      25.099 -17.257 -12.969  1.00  0.00            
ATOM   4102  HN  GLN   258      26.009 -16.847 -12.958  1.00  0.00            
ATOM   4103  CA  GLN   258      24.854 -18.362 -13.834  1.00  0.00            
ATOM   4104  HA  GLN   258      23.825 -18.435 -14.158  1.00  0.00            
ATOM   4105  CB  GLN   258      25.660 -18.250 -15.141  1.00  0.00            
ATOM   4106  HB1 GLN   258      26.738 -18.347 -14.865  1.00  0.00            
ATOM   4107  HB2 GLN   258      25.721 -17.212 -15.527  1.00  0.00            
ATOM   4108  CG  GLN   258      25.205 -19.186 -16.268  1.00  0.00            
ATOM   4109  HG1 GLN   258      24.247 -18.840 -16.724  1.00  0.00            
ATOM   4110  HG2 GLN   258      24.995 -20.235 -15.972  1.00  0.00            
ATOM   4111  CD  GLN   258      26.221 -19.292 -17.392  1.00  0.00            
ATOM   4112  OE1 GLN   258      27.250 -18.621 -17.282  1.00  0.00            
ATOM   4113  NE2 GLN   258      25.916 -20.129 -18.419  1.00  0.00            
ATOM   4114 1HE2 GLN   258      24.986 -20.509 -18.411  1.00  0.00            
ATOM   4115 2HE2 GLN   258      26.599 -20.422 -19.094  1.00  0.00            
ATOM   4116  C   GLN   258      25.301 -19.537 -13.025  1.00  0.00            
ATOM   4117  O   GLN   258      26.368 -19.573 -12.410  1.00  0.00            
ATOM   4118  N   ARG   259      24.420 -20.527 -12.813  1.00  0.00            
ATOM   4119  HN  ARG   259      23.593 -20.540 -13.367  1.00  0.00            
ATOM   4120  CA  ARG   259      24.607 -21.601 -11.876  1.00  0.00            
ATOM   4121  HA  ARG   259      25.514 -21.467 -11.313  1.00  0.00            
ATOM   4122  CB  ARG   259      23.522 -21.515 -10.782  1.00  0.00            
ATOM   4123  HB1 ARG   259      23.609 -22.401 -10.106  1.00  0.00            
ATOM   4124  HB2 ARG   259      22.514 -21.668 -11.205  1.00  0.00            
ATOM   4125  CG  ARG   259      23.548 -20.161 -10.079  1.00  0.00            
ATOM   4126  HG1 ARG   259      23.430 -19.336 -10.805  1.00  0.00            
ATOM   4127  HG2 ARG   259      24.566 -20.028  -9.645  1.00  0.00            
ATOM   4128  CD  ARG   259      22.353 -19.966  -9.146  1.00  0.00            
ATOM   4129  HD1 ARG   259      22.122 -21.005  -8.801  1.00  0.00            
ATOM   4130  HD2 ARG   259      21.485 -19.550  -9.682  1.00  0.00            
ATOM   4131  NE  ARG   259      22.677 -19.119  -7.959  1.00  0.00            
ATOM   4132  HE  ARG   259      23.576 -18.717  -7.728  1.00  0.00            
ATOM   4133  CZ  ARG   259      21.803 -18.894  -6.935  1.00  0.00            
ATOM   4134  NH1 ARG   259      20.593 -19.534  -6.896  1.00  0.00            
ATOM   4135 1HH1 ARG   259      20.376 -20.268  -7.543  1.00  0.00            
ATOM   4136 2HH1 ARG   259      20.059 -19.440  -6.049  1.00  0.00            
ATOM   4137  NH2 ARG   259      22.257 -18.207  -5.847  1.00  0.00            
ATOM   4138 1HH2 ARG   259      23.088 -17.678  -6.016  1.00  0.00            
ATOM   4139 2HH2 ARG   259      21.534 -17.904  -5.242  1.00  0.00            
ATOM   4140  C   ARG   259      24.451 -22.905 -12.559  1.00  0.00            
ATOM   4141  O   ARG   259      23.434 -23.130 -13.233  1.00  0.00            
ATOM   4142  N   ILE   260      25.450 -23.773 -12.340  1.00  0.00            
ATOM   4143  HN  ILE   260      26.237 -23.560 -11.767  1.00  0.00            
ATOM   4144  CA  ILE   260      25.583 -25.067 -12.932  1.00  0.00            
ATOM   4145  HA  ILE   260      24.827 -25.132 -13.705  1.00  0.00            
ATOM   4146  CB  ILE   260      26.996 -25.139 -13.425  1.00  0.00            
ATOM   4147  HB  ILE   260      27.652 -25.013 -12.532  1.00  0.00            
ATOM   4148  CG2 ILE   260      27.249 -26.552 -13.985  1.00  0.00            
ATOM   4149 1HG2 ILE   260      28.083 -26.566 -14.731  1.00  0.00            
ATOM   4150 2HG2 ILE   260      27.716 -27.258 -13.289  1.00  0.00            
ATOM   4151 3HG2 ILE   260      26.362 -26.906 -14.557  1.00  0.00            
ATOM   4152  CG1 ILE   260      27.350 -24.004 -14.410  1.00  0.00            
ATOM   4153 1HG1 ILE   260      28.441 -24.065 -14.604  1.00  0.00            
ATOM   4154 2HG1 ILE   260      27.257 -22.972 -13.996  1.00  0.00            
ATOM   4155  CD  ILE   260      26.616 -24.033 -15.733  1.00  0.00            
ATOM   4156  HD1 ILE   260      26.166 -23.034 -15.951  1.00  0.00            
ATOM   4157  HD2 ILE   260      27.250 -24.377 -16.578  1.00  0.00            
ATOM   4158  HD3 ILE   260      25.756 -24.743 -15.653  1.00  0.00            
ATOM   4159  C   ILE   260      25.279 -26.111 -11.907  1.00  0.00            
ATOM   4160  O   ILE   260      25.925 -26.155 -10.864  1.00  0.00            
ATOM   4161  N   SER   261      24.311 -26.983 -12.216  1.00  0.00            
ATOM   4162  HN  SER   261      23.785 -26.999 -13.058  1.00  0.00            
ATOM   4163  CA  SER   261      24.029 -28.189 -11.500  1.00  0.00            
ATOM   4164  HA  SER   261      23.744 -27.894 -10.503  1.00  0.00            
ATOM   4165  CB  SER   261      22.902 -29.014 -12.141  1.00  0.00            
ATOM   4166  HB1 SER   261      21.972 -28.415 -12.248  1.00  0.00            
ATOM   4167  HB2 SER   261      22.670 -29.900 -11.517  1.00  0.00            
ATOM   4168  OG  SER   261      23.278 -29.461 -13.436  1.00  0.00            
ATOM   4169  HG1 SER   261      23.290 -28.634 -13.901  1.00  0.00            
ATOM   4170  C   SER   261      25.179 -29.138 -11.340  1.00  0.00            
ATOM   4171  O   SER   261      25.903 -29.363 -12.305  1.00  0.00            
ATOM   4172  N   LEU   262      25.323 -29.731 -10.135  1.00  0.00            
ATOM   4173  HN  LEU   262      24.680 -29.497  -9.420  1.00  0.00            
ATOM   4174  CA  LEU   262      26.203 -30.829  -9.925  1.00  0.00            
ATOM   4175  HA  LEU   262      27.125 -30.581 -10.422  1.00  0.00            
ATOM   4176  CB  LEU   262      26.456 -31.050  -8.422  1.00  0.00            
ATOM   4177  HB1 LEU   262      27.346 -31.689  -8.225  1.00  0.00            
ATOM   4178  HB2 LEU   262      25.564 -31.518  -7.964  1.00  0.00            
ATOM   4179  CG  LEU   262      26.702 -29.795  -7.569  1.00  0.00            
ATOM   4180  HG  LEU   262      25.852 -29.086  -7.687  1.00  0.00            
ATOM   4181  CD1 LEU   262      26.685 -30.166  -6.077  1.00  0.00            
ATOM   4182 1HD1 LEU   262      25.774 -30.775  -5.827  1.00  0.00            
ATOM   4183 2HD1 LEU   262      27.654 -30.624  -5.769  1.00  0.00            
ATOM   4184 3HD1 LEU   262      26.572 -29.183  -5.583  1.00  0.00            
ATOM   4185  CD2 LEU   262      28.033 -29.096  -7.877  1.00  0.00            
ATOM   4186 1HD2 LEU   262      28.229 -28.361  -7.070  1.00  0.00            
ATOM   4187 2HD2 LEU   262      28.794 -29.906  -7.948  1.00  0.00            
ATOM   4188 3HD2 LEU   262      28.057 -28.632  -8.879  1.00  0.00            
ATOM   4189  C   LEU   262      25.706 -32.142 -10.420  1.00  0.00            
ATOM   4190  O   LEU   262      24.538 -32.225 -10.774  1.00  0.00            
ATOM   4191  N   PRO   263      26.336 -33.282 -10.370  1.00  0.00            
ATOM   4192  CD  PRO   263      27.776 -33.480 -10.252  1.00  0.00            
ATOM   4193  HD1 PRO   263      28.260 -33.035 -11.153  1.00  0.00            
ATOM   4194  HD2 PRO   263      28.172 -33.054  -9.303  1.00  0.00            
ATOM   4195  CA  PRO   263      25.659 -34.494 -10.746  1.00  0.00            
ATOM   4196  HA  PRO   263      25.183 -34.220 -11.670  1.00  0.00            
ATOM   4197  CB  PRO   263      26.720 -35.575 -10.945  1.00  0.00            
ATOM   4198  HB1 PRO   263      27.145 -35.671 -11.972  1.00  0.00            
ATOM   4199  HB2 PRO   263      26.440 -36.614 -10.700  1.00  0.00            
ATOM   4200  CG  PRO   263      27.836 -34.999 -10.053  1.00  0.00            
ATOM   4201  HG1 PRO   263      28.788 -35.480 -10.366  1.00  0.00            
ATOM   4202  HG2 PRO   263      27.631 -35.263  -8.993  1.00  0.00            
ATOM   4203  C   PRO   263      24.565 -34.939  -9.828  1.00  0.00            
ATOM   4204  O   PRO   263      23.517 -35.393 -10.271  1.00  0.00            
ATOM   4205  N   GLU   264      24.789 -34.882  -8.508  1.00  0.00            
ATOM   4206  HN  GLU   264      25.657 -34.669  -8.085  1.00  0.00            
ATOM   4207  CA  GLU   264      23.675 -35.057  -7.612  1.00  0.00            
ATOM   4208  HA  GLU   264      22.737 -35.420  -7.994  1.00  0.00            
ATOM   4209  CB  GLU   264      23.900 -36.040  -6.465  1.00  0.00            
ATOM   4210  HB1 GLU   264      24.908 -35.937  -6.001  1.00  0.00            
ATOM   4211  HB2 GLU   264      24.003 -37.033  -6.969  1.00  0.00            
ATOM   4212  CG  GLU   264      22.945 -36.064  -5.269  1.00  0.00            
ATOM   4213  HG1 GLU   264      21.946 -36.436  -5.582  1.00  0.00            
ATOM   4214  HG2 GLU   264      22.762 -35.131  -4.705  1.00  0.00            
ATOM   4215  CD  GLU   264      23.480 -37.027  -4.201  1.00  0.00            
ATOM   4216  OE1 GLU   264      24.437 -36.643  -3.489  1.00  0.00            
ATOM   4217  OE2 GLU   264      22.920 -38.126  -3.977  1.00  0.00            
ATOM   4218  C   GLU   264      23.531 -33.684  -7.020  1.00  0.00            
ATOM   4219  O   GLU   264      24.388 -33.159  -6.320  1.00  0.00            
ATOM   4220  N   SER   265      22.433 -33.016  -7.409  1.00  0.00            
ATOM   4221  HN  SER   265      21.685 -33.490  -7.880  1.00  0.00            
ATOM   4222  CA  SER   265      22.381 -31.615  -7.138  1.00  0.00            
ATOM   4223  HA  SER   265      23.228 -31.241  -6.586  1.00  0.00            
ATOM   4224  CB  SER   265      22.247 -30.933  -8.502  1.00  0.00            
ATOM   4225  HB1 SER   265      21.349 -31.237  -9.075  1.00  0.00            
ATOM   4226  HB2 SER   265      23.070 -31.276  -9.177  1.00  0.00            
ATOM   4227  OG  SER   265      22.415 -29.532  -8.330  1.00  0.00            
ATOM   4228  HG1 SER   265      21.822 -29.298  -7.614  1.00  0.00            
ATOM   4229  C   SER   265      21.177 -31.261  -6.325  1.00  0.00            
ATOM   4230  O   SER   265      21.063 -30.207  -5.712  1.00  0.00            
ATOM   4231  N   LEU   266      20.276 -32.240  -6.124  1.00  0.00            
ATOM   4232  HN  LEU   266      20.488 -33.172  -6.377  1.00  0.00            
ATOM   4233  CA  LEU   266      19.083 -32.116  -5.340  1.00  0.00            
ATOM   4234  HA  LEU   266      19.050 -31.143  -4.856  1.00  0.00            
ATOM   4235  CB  LEU   266      17.857 -32.422  -6.204  1.00  0.00            
ATOM   4236  HB1 LEU   266      18.079 -33.434  -6.617  1.00  0.00            
ATOM   4237  HB2 LEU   266      17.740 -31.677  -7.019  1.00  0.00            
ATOM   4238  CG  LEU   266      16.504 -32.159  -5.531  1.00  0.00            
ATOM   4239  HG  LEU   266      16.460 -32.844  -4.658  1.00  0.00            
ATOM   4240  CD1 LEU   266      16.471 -30.676  -5.090  1.00  0.00            
ATOM   4241 1HD1 LEU   266      16.924 -30.091  -5.932  1.00  0.00            
ATOM   4242 2HD1 LEU   266      15.429 -30.475  -4.776  1.00  0.00            
ATOM   4243 3HD1 LEU   266      17.117 -30.691  -4.197  1.00  0.00            
ATOM   4244  CD2 LEU   266      15.378 -32.545  -6.504  1.00  0.00            
ATOM   4245 1HD2 LEU   266      14.346 -32.573  -6.069  1.00  0.00            
ATOM   4246 2HD2 LEU   266      15.302 -31.900  -7.398  1.00  0.00            
ATOM   4247 3HD2 LEU   266      15.660 -33.567  -6.807  1.00  0.00            
ATOM   4248  C   LEU   266      19.228 -33.009  -4.154  1.00  0.00            
ATOM   4249  O   LEU   266      19.649 -34.159  -4.225  1.00  0.00            
ATOM   4250  N   LYS   267      18.902 -32.552  -2.928  1.00  0.00            
ATOM   4251  HN  LYS   267      18.711 -31.572  -2.855  1.00  0.00            
ATOM   4252  CA  LYS   267      18.967 -33.305  -1.713  1.00  0.00            
ATOM   4253  HA  LYS   267      19.178 -34.336  -1.926  1.00  0.00            
ATOM   4254  CB  LYS   267      20.193 -32.910  -0.880  1.00  0.00            
ATOM   4255  HB1 LYS   267      20.260 -33.715  -0.115  1.00  0.00            
ATOM   4256  HB2 LYS   267      20.080 -31.966  -0.316  1.00  0.00            
ATOM   4257  CG  LYS   267      21.516 -32.883  -1.644  1.00  0.00            
ATOM   4258  HG1 LYS   267      22.263 -32.419  -0.963  1.00  0.00            
ATOM   4259  HG2 LYS   267      21.520 -32.128  -2.459  1.00  0.00            
ATOM   4260  CD  LYS   267      22.059 -34.275  -1.974  1.00  0.00            
ATOM   4261  HD1 LYS   267      21.452 -34.850  -2.703  1.00  0.00            
ATOM   4262  HD2 LYS   267      23.021 -34.118  -2.510  1.00  0.00            
ATOM   4263  CE  LYS   267      22.304 -35.158  -0.747  1.00  0.00            
ATOM   4264  HE1 LYS   267      21.401 -35.555  -0.229  1.00  0.00            
ATOM   4265  HE2 LYS   267      22.729 -34.602   0.111  1.00  0.00            
ATOM   4266  NZ  LYS   267      23.166 -36.329  -1.017  1.00  0.00            
ATOM   4267  HZ1 LYS   267      23.312 -36.854  -0.123  1.00  0.00            
ATOM   4268  HZ2 LYS   267      22.759 -36.963  -1.725  1.00  0.00            
ATOM   4269  HZ3 LYS   267      24.087 -35.970  -1.334  1.00  0.00            
ATOM   4270  C   LYS   267      17.723 -33.171  -0.920  1.00  0.00            
ATOM   4271  O   LYS   267      17.301 -32.060  -0.618  1.00  0.00            
ATOM   4272  N   ARG   268      17.132 -34.289  -0.436  1.00  0.00            
ATOM   4273  HN  ARG   268      17.314 -35.211  -0.780  1.00  0.00            
ATOM   4274  CA  ARG   268      16.028 -34.354   0.459  1.00  0.00            
ATOM   4275  HA  ARG   268      15.517 -33.404   0.452  1.00  0.00            
ATOM   4276  CB  ARG   268      15.040 -35.467   0.071  1.00  0.00            
ATOM   4277  HB1 ARG   268      14.177 -35.333   0.767  1.00  0.00            
ATOM   4278  HB2 ARG   268      15.510 -36.466   0.209  1.00  0.00            
ATOM   4279  CG  ARG   268      14.617 -35.526  -1.390  1.00  0.00            
ATOM   4280  HG1 ARG   268      15.489 -35.958  -1.924  1.00  0.00            
ATOM   4281  HG2 ARG   268      14.308 -34.518  -1.738  1.00  0.00            
ATOM   4282  CD  ARG   268      13.369 -36.348  -1.741  1.00  0.00            
ATOM   4283  HD1 ARG   268      13.214 -36.225  -2.823  1.00  0.00            
ATOM   4284  HD2 ARG   268      12.506 -36.035  -1.117  1.00  0.00            
ATOM   4285  NE  ARG   268      13.779 -37.777  -1.541  1.00  0.00            
ATOM   4286  HE  ARG   268      14.586 -38.013  -0.996  1.00  0.00            
ATOM   4287  CZ  ARG   268      12.880 -38.779  -1.739  1.00  0.00            
ATOM   4288  NH1 ARG   268      11.653 -38.613  -2.326  1.00  0.00            
ATOM   4289 1HH1 ARG   268      11.474 -37.715  -2.702  1.00  0.00            
ATOM   4290 2HH1 ARG   268      11.094 -39.424  -2.494  1.00  0.00            
ATOM   4291  NH2 ARG   268      13.259 -40.026  -1.360  1.00  0.00            
ATOM   4292 1HH2 ARG   268      14.198 -40.134  -0.995  1.00  0.00            
ATOM   4293 2HH2 ARG   268      12.589 -40.756  -1.269  1.00  0.00            
ATOM   4294  C   ARG   268      16.582 -34.646   1.804  1.00  0.00            
ATOM   4295  O   ARG   268      17.191 -35.674   2.092  1.00  0.00            
ATOM   4296  N   ILE   269      16.307 -33.711   2.737  1.00  0.00            
ATOM   4297  HN  ILE   269      15.727 -32.902   2.570  1.00  0.00            
ATOM   4298  CA  ILE   269      16.881 -33.743   4.040  1.00  0.00            
ATOM   4299  HA  ILE   269      17.401 -34.702   4.118  1.00  0.00            
ATOM   4300  CB  ILE   269      17.789 -32.591   4.317  1.00  0.00            
ATOM   4301  HB  ILE   269      17.138 -31.700   4.509  1.00  0.00            
ATOM   4302  CG2 ILE   269      18.533 -32.842   5.652  1.00  0.00            
ATOM   4303 1HG2 ILE   269      17.929 -32.867   6.580  1.00  0.00            
ATOM   4304 2HG2 ILE   269      19.144 -33.772   5.580  1.00  0.00            
ATOM   4305 3HG2 ILE   269      19.293 -32.052   5.651  1.00  0.00            
ATOM   4306  CG1 ILE   269      18.764 -32.166   3.209  1.00  0.00            
ATOM   4307 1HG1 ILE   269      19.302 -31.244   3.506  1.00  0.00            
ATOM   4308 2HG1 ILE   269      18.188 -31.832   2.325  1.00  0.00            
ATOM   4309  CD  ILE   269      19.657 -33.319   2.740  1.00  0.00            
ATOM   4310  HD1 ILE   269      18.989 -34.102   2.332  1.00  0.00            
ATOM   4311  HD2 ILE   269      20.330 -32.933   1.941  1.00  0.00            
ATOM   4312  HD3 ILE   269      20.353 -33.654   3.535  1.00  0.00            
ATOM   4313  C   ILE   269      15.796 -33.687   5.055  1.00  0.00            
ATOM   4314  O   ILE   269      15.026 -32.728   4.976  1.00  0.00            
ATOM   4315  N   PRO   270      15.613 -34.622   5.939  1.00  0.00            
ATOM   4316  CD  PRO   270      16.134 -35.983   5.850  1.00  0.00            
ATOM   4317  HD1 PRO   270      16.199 -36.379   4.812  1.00  0.00            
ATOM   4318  HD2 PRO   270      17.111 -35.939   6.384  1.00  0.00            
ATOM   4319  CA  PRO   270      14.618 -34.577   6.954  1.00  0.00            
ATOM   4320  HA  PRO   270      13.680 -34.450   6.439  1.00  0.00            
ATOM   4321  CB  PRO   270      14.516 -35.983   7.572  1.00  0.00            
ATOM   4322  HB1 PRO   270      13.465 -36.142   7.888  1.00  0.00            
ATOM   4323  HB2 PRO   270      15.232 -36.048   8.416  1.00  0.00            
ATOM   4324  CG  PRO   270      15.072 -36.899   6.480  1.00  0.00            
ATOM   4325  HG1 PRO   270      14.305 -37.164   5.738  1.00  0.00            
ATOM   4326  HG2 PRO   270      15.430 -37.837   6.957  1.00  0.00            
ATOM   4327  C   PRO   270      14.823 -33.491   7.949  1.00  0.00            
ATOM   4328  O   PRO   270      15.991 -33.258   8.273  1.00  0.00            
ATOM   4329  N   ILE   271      13.760 -32.809   8.400  1.00  0.00            
ATOM   4330  HN  ILE   271      12.812 -33.041   8.187  1.00  0.00            
ATOM   4331  CA  ILE   271      13.905 -31.863   9.465  1.00  0.00            
ATOM   4332  HA  ILE   271      14.934 -31.690   9.759  1.00  0.00            
ATOM   4333  CB  ILE   271      13.276 -30.565   9.055  1.00  0.00            
ATOM   4334  HB  ILE   271      12.197 -30.747   8.881  1.00  0.00            
ATOM   4335  CG2 ILE   271      13.421 -29.489  10.139  1.00  0.00            
ATOM   4336 1HG2 ILE   271      14.469 -29.346  10.503  1.00  0.00            
ATOM   4337 2HG2 ILE   271      13.021 -28.480   9.902  1.00  0.00            
ATOM   4338 3HG2 ILE   271      12.897 -29.784  11.069  1.00  0.00            
ATOM   4339  CG1 ILE   271      13.792 -30.003   7.714  1.00  0.00            
ATOM   4340 1HG1 ILE   271      13.253 -29.075   7.396  1.00  0.00            
ATOM   4341 2HG1 ILE   271      13.566 -30.777   6.968  1.00  0.00            
ATOM   4342  CD  ILE   271      15.282 -29.642   7.669  1.00  0.00            
ATOM   4343  HD1 ILE   271      15.893 -30.562   7.647  1.00  0.00            
ATOM   4344  HD2 ILE   271      15.556 -29.057   6.777  1.00  0.00            
ATOM   4345  HD3 ILE   271      15.628 -29.067   8.557  1.00  0.00            
ATOM   4346  C   ILE   271      13.230 -32.416  10.676  1.00  0.00            
ATOM   4347  O   ILE   271      12.050 -32.757  10.672  1.00  0.00            
ATOM   4348  N   GLU   272      14.035 -32.489  11.770  1.00  0.00            
ATOM   4349  HN  GLU   272      14.976 -32.240  11.603  1.00  0.00            
ATOM   4350  CA  GLU   272      13.620 -33.203  12.932  1.00  0.00            
ATOM   4351  HA  GLU   272      12.540 -33.293  12.978  1.00  0.00            
ATOM   4352  CB  GLU   272      14.321 -34.562  12.933  1.00  0.00            
ATOM   4353  HB1 GLU   272      14.067 -35.077  13.885  1.00  0.00            
ATOM   4354  HB2 GLU   272      15.410 -34.351  13.017  1.00  0.00            
ATOM   4355  CG  GLU   272      14.047 -35.440  11.697  1.00  0.00            
ATOM   4356  HG1 GLU   272      14.561 -34.974  10.827  1.00  0.00            
ATOM   4357  HG2 GLU   272      12.948 -35.521  11.512  1.00  0.00            
ATOM   4358  CD  GLU   272      14.506 -36.857  12.017  1.00  0.00            
ATOM   4359  OE1 GLU   272      13.962 -37.482  12.969  1.00  0.00            
ATOM   4360  OE2 GLU   272      15.579 -37.210  11.474  1.00  0.00            
ATOM   4361  C   GLU   272      14.145 -32.336  14.019  1.00  0.00            
ATOM   4362  O   GLU   272      15.314 -31.935  14.032  1.00  0.00            
ATOM   4363  N   ASP   273      13.350 -31.980  15.044  1.00  0.00            
ATOM   4364  HN  ASP   273      12.390 -32.241  15.021  1.00  0.00            
ATOM   4365  CA  ASP   273      13.664 -31.044  16.090  1.00  0.00            
ATOM   4366  HA  ASP   273      12.792 -31.151  16.716  1.00  0.00            
ATOM   4367  CB  ASP   273      14.961 -31.319  16.867  1.00  0.00            
ATOM   4368  HB1 ASP   273      15.277 -30.604  17.655  1.00  0.00            
ATOM   4369  HB2 ASP   273      15.844 -31.342  16.181  1.00  0.00            
ATOM   4370  CG  ASP   273      14.858 -32.584  17.714  1.00  0.00            
ATOM   4371  OD1 ASP   273      13.785 -32.851  18.321  1.00  0.00            
ATOM   4372  OD2 ASP   273      15.918 -33.253  17.853  1.00  0.00            
ATOM   4373  C   ASP   273      13.716 -29.667  15.532  1.00  0.00            
ATOM   4374  O   ASP   273      14.403 -28.824  16.080  1.00  0.00            
ATOM   4375  N   GLY   274      13.141 -29.384  14.348  1.00  0.00            
ATOM   4376  HN  GLY   274      12.474 -29.997  13.918  1.00  0.00            
ATOM   4377  CA  GLY   274      13.394 -28.179  13.612  1.00  0.00            
ATOM   4378  HA1 GLY   274      12.949 -28.305  12.640  1.00  0.00            
ATOM   4379  HA2 GLY   274      13.151 -27.266  14.135  1.00  0.00            
ATOM   4380  C   GLY   274      14.806 -28.041  13.137  1.00  0.00            
ATOM   4381  O   GLY   274      15.317 -26.952  12.883  1.00  0.00            
ATOM   4382  N   SER   275      15.497 -29.181  12.987  1.00  0.00            
ATOM   4383  HN  SER   275      15.138 -30.101  13.061  1.00  0.00            
ATOM   4384  CA  SER   275      16.909 -29.082  12.703  1.00  0.00            
ATOM   4385  HA  SER   275      17.250 -28.104  12.399  1.00  0.00            
ATOM   4386  CB  SER   275      17.734 -29.585  13.890  1.00  0.00            
ATOM   4387  HB1 SER   275      17.734 -30.674  14.046  1.00  0.00            
ATOM   4388  HB2 SER   275      17.409 -29.179  14.866  1.00  0.00            
ATOM   4389  OG  SER   275      19.075 -29.155  13.643  1.00  0.00            
ATOM   4390  HG1 SER   275      19.033 -28.244  13.958  1.00  0.00            
ATOM   4391  C   SER   275      17.205 -29.969  11.550  1.00  0.00            
ATOM   4392  O   SER   275      16.646 -31.070  11.443  1.00  0.00            
ATOM   4393  N   GLY   276      18.039 -29.544  10.591  1.00  0.00            
ATOM   4394  HN  GLY   276      18.537 -28.722  10.808  1.00  0.00            
ATOM   4395  CA  GLY   276      18.335 -30.141   9.326  1.00  0.00            
ATOM   4396  HA1 GLY   276      18.065 -31.191   9.411  1.00  0.00            
ATOM   4397  HA2 GLY   276      17.819 -29.786   8.451  1.00  0.00            
ATOM   4398  C   GLY   276      19.805 -29.961   9.171  1.00  0.00            
ATOM   4399  O   GLY   276      20.342 -29.017   9.738  1.00  0.00            
ATOM   4400  N   GLU   277      20.500 -30.756   8.339  1.00  0.00            
ATOM   4401  HN  GLU   277      20.093 -31.459   7.761  1.00  0.00            
ATOM   4402  CA  GLU   277      21.920 -30.716   8.215  1.00  0.00            
ATOM   4403  HA  GLU   277      22.300 -29.705   8.211  1.00  0.00            
ATOM   4404  CB  GLU   277      22.665 -31.428   9.363  1.00  0.00            
ATOM   4405  HB1 GLU   277      23.747 -31.309   9.077  1.00  0.00            
ATOM   4406  HB2 GLU   277      22.427 -32.509   9.218  1.00  0.00            
ATOM   4407  CG  GLU   277      22.349 -30.890  10.748  1.00  0.00            
ATOM   4408  HG1 GLU   277      21.318 -31.180  11.015  1.00  0.00            
ATOM   4409  HG2 GLU   277      22.438 -29.790  10.742  1.00  0.00            
ATOM   4410  CD  GLU   277      23.304 -31.354  11.855  1.00  0.00            
ATOM   4411  OE1 GLU   277      22.889 -31.787  12.956  1.00  0.00            
ATOM   4412  OE2 GLU   277      24.525 -31.454  11.592  1.00  0.00            
ATOM   4413  C   GLU   277      22.247 -31.273   6.870  1.00  0.00            
ATOM   4414  O   GLU   277      21.550 -32.127   6.352  1.00  0.00            
ATOM   4415  N   VAL   278      23.269 -30.646   6.261  1.00  0.00            
ATOM   4416  HN  VAL   278      23.647 -29.794   6.648  1.00  0.00            
ATOM   4417  CA  VAL   278      23.615 -30.864   4.894  1.00  0.00            
ATOM   4418  HA  VAL   278      23.257 -31.856   4.628  1.00  0.00            
ATOM   4419  CB  VAL   278      23.149 -29.820   3.936  1.00  0.00            
ATOM   4420  HB  VAL   278      23.607 -28.848   4.262  1.00  0.00            
ATOM   4421  CG1 VAL   278      23.476 -30.028   2.448  1.00  0.00            
ATOM   4422 1HG1 VAL   278      24.577 -30.039   2.303  1.00  0.00            
ATOM   4423 2HG1 VAL   278      23.108 -31.040   2.182  1.00  0.00            
ATOM   4424 3HG1 VAL   278      22.958 -29.232   1.871  1.00  0.00            
ATOM   4425  CG2 VAL   278      21.629 -29.670   3.988  1.00  0.00            
ATOM   4426 1HG2 VAL   278      21.274 -29.504   5.025  1.00  0.00            
ATOM   4427 2HG2 VAL   278      21.282 -28.925   3.232  1.00  0.00            
ATOM   4428 3HG2 VAL   278      21.281 -30.643   3.572  1.00  0.00            
ATOM   4429  C   VAL   278      25.096 -30.804   4.710  1.00  0.00            
ATOM   4430  O   VAL   278      25.843 -30.000   5.279  1.00  0.00            
ATOM   4431  N   VAL   279      25.701 -31.569   3.807  1.00  0.00            
ATOM   4432  HN  VAL   279      25.103 -32.232   3.369  1.00  0.00            
ATOM   4433  CA  VAL   279      27.092 -31.720   3.505  1.00  0.00            
ATOM   4434  HA  VAL   279      27.650 -30.878   3.892  1.00  0.00            
ATOM   4435  CB  VAL   279      27.530 -33.006   4.144  1.00  0.00            
ATOM   4436  HB  VAL   279      27.193 -33.890   3.558  1.00  0.00            
ATOM   4437  CG1 VAL   279      29.060 -33.085   4.182  1.00  0.00            
ATOM   4438 1HG1 VAL   279      29.528 -33.901   4.779  1.00  0.00            
ATOM   4439 2HG1 VAL   279      29.385 -33.391   3.165  1.00  0.00            
ATOM   4440 3HG1 VAL   279      29.568 -32.133   4.458  1.00  0.00            
ATOM   4441  CG2 VAL   279      27.133 -33.038   5.633  1.00  0.00            
ATOM   4442 1HG2 VAL   279      27.611 -33.834   6.229  1.00  0.00            
ATOM   4443 2HG2 VAL   279      27.511 -32.055   5.989  1.00  0.00            
ATOM   4444 3HG2 VAL   279      26.052 -32.997   5.867  1.00  0.00            
ATOM   4445  C   VAL   279      27.249 -31.719   2.025  1.00  0.00            
ATOM   4446  O   VAL   279      26.593 -32.513   1.347  1.00  0.00            
ATOM   4447  N   LEU   280      28.041 -30.792   1.444  1.00  0.00            
ATOM   4448  HN  LEU   280      28.569 -30.099   1.932  1.00  0.00            
ATOM   4449  CA  LEU   280      28.348 -30.740   0.055  1.00  0.00            
ATOM   4450  HA  LEU   280      27.720 -31.423  -0.514  1.00  0.00            
ATOM   4451  CB  LEU   280      28.109 -29.323  -0.505  1.00  0.00            
ATOM   4452  HB1 LEU   280      28.586 -28.609   0.203  1.00  0.00            
ATOM   4453  HB2 LEU   280      27.019 -29.084  -0.541  1.00  0.00            
ATOM   4454  CG  LEU   280      28.666 -29.001  -1.914  1.00  0.00            
ATOM   4455  HG  LEU   280      29.765 -28.870  -1.920  1.00  0.00            
ATOM   4456  CD1 LEU   280      28.171 -30.067  -2.900  1.00  0.00            
ATOM   4457 1HD1 LEU   280      27.071 -29.968  -2.986  1.00  0.00            
ATOM   4458 2HD1 LEU   280      28.585 -29.823  -3.900  1.00  0.00            
ATOM   4459 3HD1 LEU   280      28.370 -31.115  -2.583  1.00  0.00            
ATOM   4460  CD2 LEU   280      27.907 -27.724  -2.315  1.00  0.00            
ATOM   4461 1HD2 LEU   280      26.806 -27.794  -2.260  1.00  0.00            
ATOM   4462 2HD2 LEU   280      28.313 -26.910  -1.688  1.00  0.00            
ATOM   4463 3HD2 LEU   280      28.171 -27.400  -3.346  1.00  0.00            
ATOM   4464  C   LEU   280      29.739 -31.230  -0.136  1.00  0.00            
ATOM   4465  O   LEU   280      30.737 -30.597   0.215  1.00  0.00            
ATOM   4466  N   SER   281      29.802 -32.493  -0.629  1.00  0.00            
ATOM   4467  HN  SER   281      28.923 -32.865  -0.950  1.00  0.00            
ATOM   4468  CA  SER   281      30.993 -33.243  -0.839  1.00  0.00            
ATOM   4469  HA  SER   281      31.569 -33.238   0.054  1.00  0.00            
ATOM   4470  CB  SER   281      30.605 -34.696  -1.152  1.00  0.00            
ATOM   4471  HB1 SER   281      30.020 -34.771  -2.114  1.00  0.00            
ATOM   4472  HB2 SER   281      29.992 -35.131  -0.342  1.00  0.00            
ATOM   4473  OG  SER   281      31.736 -35.535  -1.212  1.00  0.00            
ATOM   4474  HG1 SER   281      31.426 -36.455  -1.128  1.00  0.00            
ATOM   4475  C   SER   281      31.848 -32.709  -1.938  1.00  0.00            
ATOM   4476  O   SER   281      31.342 -32.306  -2.983  1.00  0.00            
ATOM   4477  N   ARG   282      33.156 -32.647  -1.642  1.00  0.00            
ATOM   4478  HN  ARG   282      33.553 -32.962  -0.799  1.00  0.00            
ATOM   4479  CA  ARG   282      34.081 -32.182  -2.631  1.00  0.00            
ATOM   4480  HA  ARG   282      33.621 -31.244  -2.919  1.00  0.00            
ATOM   4481  CB  ARG   282      35.478 -31.868  -2.036  1.00  0.00            
ATOM   4482  HB1 ARG   282      35.916 -32.785  -1.589  1.00  0.00            
ATOM   4483  HB2 ARG   282      35.313 -31.243  -1.141  1.00  0.00            
ATOM   4484  CG  ARG   282      36.492 -31.313  -3.045  1.00  0.00            
ATOM   4485  HG1 ARG   282      36.243 -30.336  -3.482  1.00  0.00            
ATOM   4486  HG2 ARG   282      36.667 -31.849  -4.001  1.00  0.00            
ATOM   4487  CD  ARG   282      37.839 -30.999  -2.401  1.00  0.00            
ATOM   4488  HD1 ARG   282      37.744 -30.772  -1.312  1.00  0.00            
ATOM   4489  HD2 ARG   282      38.281 -30.132  -2.954  1.00  0.00            
ATOM   4490  NE  ARG   282      38.630 -32.259  -2.520  1.00  0.00            
ATOM   4491  HE  ARG   282      38.222 -33.141  -2.766  1.00  0.00            
ATOM   4492  CZ  ARG   282      39.969 -32.297  -2.273  1.00  0.00            
ATOM   4493  NH1 ARG   282      40.727 -31.244  -1.846  1.00  0.00            
ATOM   4494 1HH1 ARG   282      40.194 -30.482  -1.473  1.00  0.00            
ATOM   4495 2HH1 ARG   282      41.707 -31.194  -2.002  1.00  0.00            
ATOM   4496  NH2 ARG   282      40.530 -33.556  -2.233  1.00  0.00            
ATOM   4497 1HH2 ARG   282      39.901 -34.298  -2.422  1.00  0.00            
ATOM   4498 2HH2 ARG   282      41.491 -33.557  -2.479  1.00  0.00            
ATOM   4499  C   ARG   282      34.147 -33.009  -3.876  1.00  0.00            
ATOM   4500  O   ARG   282      34.472 -32.646  -5.007  1.00  0.00            
ATOM   4501  N   LYS   283      33.827 -34.309  -3.720  1.00  0.00            
ATOM   4502  HN  LYS   283      33.443 -34.734  -2.909  1.00  0.00            
ATOM   4503  CA  LYS   283      33.702 -35.245  -4.795  1.00  0.00            
ATOM   4504  HA  LYS   283      34.625 -35.278  -5.350  1.00  0.00            
ATOM   4505  CB  LYS   283      33.640 -36.621  -4.127  1.00  0.00            
ATOM   4506  HB1 LYS   283      32.866 -36.597  -3.331  1.00  0.00            
ATOM   4507  HB2 LYS   283      34.577 -36.807  -3.552  1.00  0.00            
ATOM   4508  CG  LYS   283      33.545 -37.767  -5.131  1.00  0.00            
ATOM   4509  HG1 LYS   283      32.497 -37.820  -5.465  1.00  0.00            
ATOM   4510  HG2 LYS   283      33.654 -38.754  -4.645  1.00  0.00            
ATOM   4511  CD  LYS   283      34.551 -37.743  -6.296  1.00  0.00            
ATOM   4512  HD1 LYS   283      34.393 -36.918  -7.022  1.00  0.00            
ATOM   4513  HD2 LYS   283      35.538 -37.660  -5.792  1.00  0.00            
ATOM   4514  CE  LYS   283      34.565 -39.048  -7.099  1.00  0.00            
ATOM   4515  HE1 LYS   283      34.873 -39.945  -6.522  1.00  0.00            
ATOM   4516  HE2 LYS   283      35.368 -38.882  -7.836  1.00  0.00            
ATOM   4517  NZ  LYS   283      33.278 -39.343  -7.773  1.00  0.00            
ATOM   4518  HZ1 LYS   283      33.511 -40.196  -8.307  1.00  0.00            
ATOM   4519  HZ2 LYS   283      32.545 -39.699  -7.114  1.00  0.00            
ATOM   4520  HZ3 LYS   283      32.840 -38.606  -8.359  1.00  0.00            
ATOM   4521  C   LYS   283      32.637 -34.922  -5.792  1.00  0.00            
ATOM   4522  O   LYS   283      32.622 -35.059  -7.011  1.00  0.00            
ATOM   4523  N   VAL   284      31.494 -34.439  -5.250  1.00  0.00            
ATOM   4524  HN  VAL   284      31.349 -34.243  -4.291  1.00  0.00            
ATOM   4525  CA  VAL   284      30.408 -34.045  -6.107  1.00  0.00            
ATOM   4526  HA  VAL   284      30.221 -34.839  -6.823  1.00  0.00            
ATOM   4527  CB  VAL   284      29.164 -33.900  -5.283  1.00  0.00            
ATOM   4528  HB  VAL   284      29.310 -33.136  -4.487  1.00  0.00            
ATOM   4529  CG1 VAL   284      27.967 -33.466  -6.161  1.00  0.00            
ATOM   4530 1HG1 VAL   284      27.931 -34.301  -6.897  1.00  0.00            
ATOM   4531 2HG1 VAL   284      26.975 -33.334  -5.677  1.00  0.00            
ATOM   4532 3HG1 VAL   284      28.200 -32.600  -6.805  1.00  0.00            
ATOM   4533  CG2 VAL   284      28.772 -35.298  -4.787  1.00  0.00            
ATOM   4534 1HG2 VAL   284      27.869 -35.164  -4.142  1.00  0.00            
ATOM   4535 2HG2 VAL   284      28.597 -35.973  -5.654  1.00  0.00            
ATOM   4536 3HG2 VAL   284      29.599 -35.674  -4.141  1.00  0.00            
ATOM   4537  C   VAL   284      30.840 -32.818  -6.822  1.00  0.00            
ATOM   4538  O   VAL   284      30.435 -32.705  -7.985  1.00  0.00            
ATOM   4539  N   LEU   285      31.657 -31.925  -6.234  1.00  0.00            
ATOM   4540  HN  LEU   285      31.812 -32.039  -5.252  1.00  0.00            
ATOM   4541  CA  LEU   285      32.279 -30.828  -6.897  1.00  0.00            
ATOM   4542  HA  LEU   285      31.482 -30.352  -7.444  1.00  0.00            
ATOM   4543  CB  LEU   285      32.934 -29.892  -5.860  1.00  0.00            
ATOM   4544  HB1 LEU   285      33.516 -29.145  -6.431  1.00  0.00            
ATOM   4545  HB2 LEU   285      33.712 -30.428  -5.283  1.00  0.00            
ATOM   4546  CG  LEU   285      32.049 -29.176  -4.818  1.00  0.00            
ATOM   4547  HG  LEU   285      31.616 -29.952  -4.155  1.00  0.00            
ATOM   4548  CD1 LEU   285      33.015 -28.221  -4.109  1.00  0.00            
ATOM   4549 1HD1 LEU   285      32.501 -27.777  -3.244  1.00  0.00            
ATOM   4550 2HD1 LEU   285      33.935 -28.820  -3.911  1.00  0.00            
ATOM   4551 3HD1 LEU   285      33.308 -27.405  -4.822  1.00  0.00            
ATOM   4552  CD2 LEU   285      30.811 -28.430  -5.348  1.00  0.00            
ATOM   4553 1HD2 LEU   285      30.184 -29.203  -5.836  1.00  0.00            
ATOM   4554 2HD2 LEU   285      30.257 -28.045  -4.473  1.00  0.00            
ATOM   4555 3HD2 LEU   285      31.114 -27.704  -6.141  1.00  0.00            
ATOM   4556  C   LEU   285      33.215 -31.194  -8.011  1.00  0.00            
ATOM   4557  O   LEU   285      33.069 -30.661  -9.115  1.00  0.00            
ATOM   4558  N   LEU   286      34.184 -32.092  -7.811  1.00  0.00            
ATOM   4559  HN  LEU   286      34.270 -32.377  -6.869  1.00  0.00            
ATOM   4560  CA  LEU   286      35.059 -32.638  -8.804  1.00  0.00            
ATOM   4561  HA  LEU   286      35.621 -31.870  -9.306  1.00  0.00            
ATOM   4562  CB  LEU   286      36.007 -33.673  -8.154  1.00  0.00            
ATOM   4563  HB1 LEU   286      36.641 -34.158  -8.928  1.00  0.00            
ATOM   4564  HB2 LEU   286      35.375 -34.431  -7.652  1.00  0.00            
ATOM   4565  CG  LEU   286      37.032 -33.077  -7.172  1.00  0.00            
ATOM   4566  HG  LEU   286      36.468 -32.563  -6.378  1.00  0.00            
ATOM   4567  CD1 LEU   286      37.980 -34.174  -6.642  1.00  0.00            
ATOM   4568 1HD1 LEU   286      38.684 -34.608  -7.386  1.00  0.00            
ATOM   4569 2HD1 LEU   286      38.636 -33.888  -5.810  1.00  0.00            
ATOM   4570 3HD1 LEU   286      37.409 -35.052  -6.269  1.00  0.00            
ATOM   4571  CD2 LEU   286      37.924 -32.000  -7.815  1.00  0.00            
ATOM   4572 1HD2 LEU   286      38.708 -32.404  -8.499  1.00  0.00            
ATOM   4573 2HD2 LEU   286      37.387 -31.244  -8.421  1.00  0.00            
ATOM   4574 3HD2 LEU   286      38.560 -31.575  -7.004  1.00  0.00            
ATOM   4575  C   LEU   286      34.374 -33.365  -9.903  1.00  0.00            
ATOM   4576  O   LEU   286      34.720 -33.241 -11.082  1.00  0.00            
ATOM   4577  N   ASP   287      33.324 -34.174  -9.663  1.00  0.00            
ATOM   4578  HN  ASP   287      33.020 -34.379  -8.743  1.00  0.00            
ATOM   4579  CA  ASP   287      32.539 -34.710 -10.733  1.00  0.00            
ATOM   4580  HA  ASP   287      33.122 -35.354 -11.357  1.00  0.00            
ATOM   4581  CB  ASP   287      31.517 -35.738 -10.192  1.00  0.00            
ATOM   4582  HB1 ASP   287      30.811 -36.043 -10.984  1.00  0.00            
ATOM   4583  HB2 ASP   287      31.013 -35.353  -9.267  1.00  0.00            
ATOM   4584  CG  ASP   287      32.125 -37.024  -9.642  1.00  0.00            
ATOM   4585  OD1 ASP   287      31.453 -37.831  -8.960  1.00  0.00            
ATOM   4586  OD2 ASP   287      33.327 -37.285  -9.945  1.00  0.00            
ATOM   4587  C   ASP   287      31.872 -33.645 -11.533  1.00  0.00            
ATOM   4588  O   ASP   287      31.668 -33.803 -12.733  1.00  0.00            
ATOM   4589  N   GLY   288      31.429 -32.512 -10.961  1.00  0.00            
ATOM   4590  HN  GLY   288      31.414 -32.427  -9.972  1.00  0.00            
ATOM   4591  CA  GLY   288      30.932 -31.437 -11.760  1.00  0.00            
ATOM   4592  HA1 GLY   288      30.245 -31.852 -12.471  1.00  0.00            
ATOM   4593  HA2 GLY   288      30.608 -30.693 -11.046  1.00  0.00            
ATOM   4594  C   GLY   288      31.886 -30.722 -12.660  1.00  0.00            
ATOM   4595  O   GLY   288      31.520 -30.128 -13.665  1.00  0.00            
ATOM   4596  N   VAL   289      33.184 -30.659 -12.294  1.00  0.00            
ATOM   4597  HN  VAL   289      33.511 -31.194 -11.510  1.00  0.00            
ATOM   4598  CA  VAL   289      34.117 -30.004 -13.154  1.00  0.00            
ATOM   4599  HA  VAL   289      33.699 -29.096 -13.551  1.00  0.00            
ATOM   4600  CB  VAL   289      35.293 -29.568 -12.331  1.00  0.00            
ATOM   4601  HB  VAL   289      35.721 -30.425 -11.784  1.00  0.00            
ATOM   4602  CG1 VAL   289      36.506 -28.942 -13.049  1.00  0.00            
ATOM   4603 1HG1 VAL   289      36.860 -29.676 -13.803  1.00  0.00            
ATOM   4604 2HG1 VAL   289      36.238 -27.995 -13.586  1.00  0.00            
ATOM   4605 3HG1 VAL   289      37.383 -28.807 -12.396  1.00  0.00            
ATOM   4606  CG2 VAL   289      34.818 -28.522 -11.319  1.00  0.00            
ATOM   4607 1HG2 VAL   289      34.015 -28.789 -10.611  1.00  0.00            
ATOM   4608 2HG2 VAL   289      35.695 -28.298 -10.666  1.00  0.00            
ATOM   4609 3HG2 VAL   289      34.490 -27.555 -11.756  1.00  0.00            
ATOM   4610  C   VAL   289      34.464 -30.761 -14.398  1.00  0.00            
ATOM   4611  O   VAL   289      34.704 -31.960 -14.370  1.00  0.00            
ATOM   4612  N   GLN   290      34.568 -30.037 -15.522  1.00  0.00            
ATOM   4613  HN  GLN   290      34.477 -29.047 -15.418  1.00  0.00            
ATOM   4614  CA  GLN   290      34.844 -30.575 -16.817  1.00  0.00            
ATOM   4615  HA  GLN   290      34.066 -31.286 -17.047  1.00  0.00            
ATOM   4616  CB  GLN   290      34.779 -29.481 -17.904  1.00  0.00            
ATOM   4617  HB1 GLN   290      35.273 -29.896 -18.809  1.00  0.00            
ATOM   4618  HB2 GLN   290      35.507 -28.709 -17.565  1.00  0.00            
ATOM   4619  CG  GLN   290      33.370 -29.024 -18.273  1.00  0.00            
ATOM   4620  HG1 GLN   290      32.906 -28.320 -17.539  1.00  0.00            
ATOM   4621  HG2 GLN   290      32.712 -29.876 -18.521  1.00  0.00            
ATOM   4622  CD  GLN   290      33.346 -28.262 -19.588  1.00  0.00            
ATOM   4623  OE1 GLN   290      32.770 -28.807 -20.527  1.00  0.00            
ATOM   4624  NE2 GLN   290      34.126 -27.172 -19.810  1.00  0.00            
ATOM   4625 1HE2 GLN   290      34.562 -26.648 -19.071  1.00  0.00            
ATOM   4626 2HE2 GLN   290      34.251 -27.048 -20.801  1.00  0.00            
ATOM   4627  C   GLN   290      36.036 -31.465 -16.957  1.00  0.00            
ATOM   4628  O   GLN   290      35.989 -32.459 -17.661  1.00  0.00            
ATOM   4629  N   ASN   291      37.163 -31.110 -16.333  1.00  0.00            
ATOM   4630  HN  ASN   291      37.160 -30.198 -15.939  1.00  0.00            
ATOM   4631  CA  ASN   291      38.393 -31.850 -16.364  1.00  0.00            
ATOM   4632  HA  ASN   291      38.317 -32.674 -17.069  1.00  0.00            
ATOM   4633  CB  ASN   291      39.564 -30.891 -16.634  1.00  0.00            
ATOM   4634  HB1 ASN   291      40.574 -31.381 -16.686  1.00  0.00            
ATOM   4635  HB2 ASN   291      39.679 -30.206 -15.767  1.00  0.00            
ATOM   4636  CG  ASN   291      39.359 -30.179 -17.959  1.00  0.00            
ATOM   4637  OD1 ASN   291      39.764 -30.864 -18.903  1.00  0.00            
ATOM   4638  ND2 ASN   291      38.939 -28.899 -18.038  1.00  0.00            
ATOM   4639 1HD2 ASN   291      38.286 -28.566 -17.343  1.00  0.00            
ATOM   4640 2HD2 ASN   291      39.003 -28.545 -18.970  1.00  0.00            
ATOM   4641  C   ASN   291      38.727 -32.422 -15.039  1.00  0.00            
ATOM   4642  O   ASN   291      39.897 -32.760 -14.851  1.00  0.00            
ATOM   4643  N   LEU   292      37.773 -32.497 -14.083  1.00  0.00            
ATOM   4644  HN  LEU   292      36.834 -32.229 -14.268  1.00  0.00            
ATOM   4645  CA  LEU   292      37.918 -33.089 -12.788  1.00  0.00            
ATOM   4646  HA  LEU   292      36.936 -32.828 -12.434  1.00  0.00            
ATOM   4647  CB  LEU   292      38.098 -34.609 -12.769  1.00  0.00            
ATOM   4648  HB1 LEU   292      37.904 -35.114 -11.797  1.00  0.00            
ATOM   4649  HB2 LEU   292      39.169 -34.870 -12.942  1.00  0.00            
ATOM   4650  CG  LEU   292      37.314 -35.406 -13.838  1.00  0.00            
ATOM   4651  HG  LEU   292      37.618 -34.891 -14.779  1.00  0.00            
ATOM   4652  CD1 LEU   292      37.745 -36.876 -13.957  1.00  0.00            
ATOM   4653 1HD1 LEU   292      37.561 -37.471 -13.024  1.00  0.00            
ATOM   4654 2HD1 LEU   292      37.239 -37.292 -14.857  1.00  0.00            
ATOM   4655 3HD1 LEU   292      38.836 -36.797 -14.133  1.00  0.00            
ATOM   4656  CD2 LEU   292      35.803 -35.265 -13.615  1.00  0.00            
ATOM   4657 1HD2 LEU   292      35.514 -34.349 -14.162  1.00  0.00            
ATOM   4658 2HD2 LEU   292      35.325 -36.188 -14.022  1.00  0.00            
ATOM   4659 3HD2 LEU   292      35.518 -35.049 -12.568  1.00  0.00            
ATOM   4660  C   LEU   292      38.903 -32.414 -11.908  1.00  0.00            
ATOM   4661  O   LEU   292      39.550 -33.089 -11.111  1.00  0.00            
ATOM   4662  N   ARG   293      39.223 -31.104 -11.974  1.00  0.00            
ATOM   4663  HN  ARG   293      38.876 -30.549 -12.729  1.00  0.00            
ATOM   4664  CA  ARG   293      40.329 -30.460 -11.333  1.00  0.00            
ATOM   4665  HA  ARG   293      40.998 -31.217 -10.945  1.00  0.00            
ATOM   4666  CB  ARG   293      40.993 -29.505 -12.335  1.00  0.00            
ATOM   4667  HB1 ARG   293      41.811 -28.962 -11.815  1.00  0.00            
ATOM   4668  HB2 ARG   293      40.415 -28.698 -12.823  1.00  0.00            
ATOM   4669  CG  ARG   293      41.769 -30.211 -13.448  1.00  0.00            
ATOM   4670  HG1 ARG   293      41.033 -30.606 -14.189  1.00  0.00            
ATOM   4671  HG2 ARG   293      42.318 -31.088 -13.030  1.00  0.00            
ATOM   4672  CD  ARG   293      42.822 -29.345 -14.128  1.00  0.00            
ATOM   4673  HD1 ARG   293      43.425 -30.008 -14.791  1.00  0.00            
ATOM   4674  HD2 ARG   293      43.518 -28.830 -13.428  1.00  0.00            
ATOM   4675  NE  ARG   293      42.044 -28.349 -14.897  1.00  0.00            
ATOM   4676  HE  ARG   293      41.093 -28.099 -14.683  1.00  0.00            
ATOM   4677  CZ  ARG   293      42.379 -27.646 -16.020  1.00  0.00            
ATOM   4678  NH1 ARG   293      43.572 -27.759 -16.674  1.00  0.00            
ATOM   4679 1HH1 ARG   293      44.370 -28.086 -16.178  1.00  0.00            
ATOM   4680 2HH1 ARG   293      43.744 -26.952 -17.238  1.00  0.00            
ATOM   4681  NH2 ARG   293      41.371 -26.889 -16.559  1.00  0.00            
ATOM   4682 1HH2 ARG   293      40.618 -26.666 -15.934  1.00  0.00            
ATOM   4683 2HH2 ARG   293      41.544 -26.314 -17.352  1.00  0.00            
ATOM   4684  C   ARG   293      39.834 -29.673 -10.170  1.00  0.00            
ATOM   4685  O   ARG   293      38.744 -29.104 -10.218  1.00  0.00            
ATOM   4686  N   ALA   294      40.619 -29.626  -9.086  1.00  0.00            
ATOM   4687  HN  ALA   294      41.519 -30.046  -9.160  1.00  0.00            
ATOM   4688  CA  ALA   294      40.353 -28.810  -7.932  1.00  0.00            
ATOM   4689  HA  ALA   294      39.292 -28.769  -7.767  1.00  0.00            
ATOM   4690  CB  ALA   294      41.098 -29.332  -6.706  1.00  0.00            
ATOM   4691  HB1 ALA   294      42.177 -29.091  -6.582  1.00  0.00            
ATOM   4692  HB2 ALA   294      40.603 -28.917  -5.800  1.00  0.00            
ATOM   4693  HB3 ALA   294      41.048 -30.452  -6.669  1.00  0.00            
ATOM   4694  C   ALA   294      40.583 -27.361  -8.220  1.00  0.00            
ATOM   4695  O   ALA   294      39.851 -26.529  -7.698  1.00  0.00            
ATOM   4696  N   GLU   295      41.477 -26.956  -9.128  1.00  0.00            
ATOM   4697  HN  GLU   295      42.020 -27.609  -9.662  1.00  0.00            
ATOM   4698  CA  GLU   295      41.827 -25.587  -9.314  1.00  0.00            
ATOM   4699  HA  GLU   295      41.983 -25.061  -8.387  1.00  0.00            
ATOM   4700  CB  GLU   295      43.171 -25.600 -10.048  1.00  0.00            
ATOM   4701  HB1 GLU   295      43.562 -24.612 -10.412  1.00  0.00            
ATOM   4702  HB2 GLU   295      43.165 -26.345 -10.864  1.00  0.00            
ATOM   4703  CG  GLU   295      44.267 -26.104  -9.100  1.00  0.00            
ATOM   4704  HG1 GLU   295      43.944 -26.890  -8.397  1.00  0.00            
ATOM   4705  HG2 GLU   295      44.423 -25.270  -8.384  1.00  0.00            
ATOM   4706  CD  GLU   295      45.550 -26.538  -9.802  1.00  0.00            
ATOM   4707  OE1 GLU   295      46.143 -25.712 -10.534  1.00  0.00            
ATOM   4708  OE2 GLU   295      45.861 -27.757  -9.723  1.00  0.00            
ATOM   4709  C   GLU   295      40.821 -24.812 -10.113  1.00  0.00            
ATOM   4710  O   GLU   295      40.600 -23.602 -10.031  1.00  0.00            
ATOM   4711  N   ASP   296      39.934 -25.527 -10.853  1.00  0.00            
ATOM   4712  HN  ASP   296      40.105 -26.497 -10.947  1.00  0.00            
ATOM   4713  CA  ASP   296      38.817 -24.982 -11.572  1.00  0.00            
ATOM   4714  HA  ASP   296      39.149 -24.044 -12.006  1.00  0.00            
ATOM   4715  CB  ASP   296      38.373 -25.799 -12.779  1.00  0.00            
ATOM   4716  HB1 ASP   296      37.555 -25.202 -13.236  1.00  0.00            
ATOM   4717  HB2 ASP   296      37.752 -26.678 -12.477  1.00  0.00            
ATOM   4718  CG  ASP   296      39.438 -25.975 -13.843  1.00  0.00            
ATOM   4719  OD1 ASP   296      39.402 -27.029 -14.527  1.00  0.00            
ATOM   4720  OD2 ASP   296      40.219 -25.026 -14.125  1.00  0.00            
ATOM   4721  C   ASP   296      37.693 -24.637 -10.649  1.00  0.00            
ATOM   4722  O   ASP   296      36.924 -23.719 -10.918  1.00  0.00            
ATOM   4723  N   LEU   297      37.568 -25.310  -9.495  1.00  0.00            
ATOM   4724  HN  LEU   297      38.257 -25.989  -9.258  1.00  0.00            
ATOM   4725  CA  LEU   297      36.783 -24.884  -8.371  1.00  0.00            
ATOM   4726  HA  LEU   297      35.825 -24.767  -8.846  1.00  0.00            
ATOM   4727  CB  LEU   297      36.648 -25.968  -7.286  1.00  0.00            
ATOM   4728  HB1 LEU   297      36.064 -25.603  -6.420  1.00  0.00            
ATOM   4729  HB2 LEU   297      37.687 -26.175  -6.950  1.00  0.00            
ATOM   4730  CG  LEU   297      36.051 -27.281  -7.811  1.00  0.00            
ATOM   4731  HG  LEU   297      36.646 -27.526  -8.717  1.00  0.00            
ATOM   4732  CD1 LEU   297      36.378 -28.446  -6.872  1.00  0.00            
ATOM   4733 1HD1 LEU   297      35.913 -28.250  -5.876  1.00  0.00            
ATOM   4734 2HD1 LEU   297      36.030 -29.448  -7.208  1.00  0.00            
ATOM   4735 3HD1 LEU   297      37.436 -28.503  -6.517  1.00  0.00            
ATOM   4736  CD2 LEU   297      34.522 -27.243  -8.018  1.00  0.00            
ATOM   4737 1HD2 LEU   297      34.018 -26.968  -7.072  1.00  0.00            
ATOM   4738 2HD2 LEU   297      34.286 -26.488  -8.813  1.00  0.00            
ATOM   4739 3HD2 LEU   297      34.095 -28.206  -8.374  1.00  0.00            
ATOM   4740  C   LEU   297      37.179 -23.640  -7.677  1.00  0.00            
ATOM   4741  O   LEU   297      36.307 -22.799  -7.446  1.00  0.00            
ATOM   4742  N   VAL   298      38.467 -23.447  -7.332  1.00  0.00            
ATOM   4743  HN  VAL   298      39.188 -24.147  -7.375  1.00  0.00            
ATOM   4744  CA  VAL   298      38.974 -22.234  -6.787  1.00  0.00            
ATOM   4745  HA  VAL   298      38.539 -22.138  -5.799  1.00  0.00            
ATOM   4746  CB  VAL   298      40.463 -22.312  -6.639  1.00  0.00            
ATOM   4747  HB  VAL   298      41.167 -22.197  -7.487  1.00  0.00            
ATOM   4748  CG1 VAL   298      40.808 -21.146  -5.695  1.00  0.00            
ATOM   4749 1HG1 VAL   298      40.354 -21.391  -4.715  1.00  0.00            
ATOM   4750 2HG1 VAL   298      41.918 -21.185  -5.569  1.00  0.00            
ATOM   4751 3HG1 VAL   298      40.579 -20.118  -6.022  1.00  0.00            
ATOM   4752  CG2 VAL   298      40.941 -23.598  -5.940  1.00  0.00            
ATOM   4753 1HG2 VAL   298      40.337 -23.793  -5.041  1.00  0.00            
ATOM   4754 2HG2 VAL   298      40.904 -24.501  -6.585  1.00  0.00            
ATOM   4755 3HG2 VAL   298      42.020 -23.596  -5.685  1.00  0.00            
ATOM   4756  C   VAL   298      38.597 -20.998  -7.516  1.00  0.00            
ATOM   4757  O   VAL   298      38.752 -20.885  -8.726  1.00  0.00            
ATOM   4758  N   GLY   299      38.063 -19.984  -6.814  1.00  0.00            
ATOM   4759  HN  GLY   299      37.918 -20.069  -5.824  1.00  0.00            
ATOM   4760  CA  GLY   299      37.665 -18.728  -7.393  1.00  0.00            
ATOM   4761  HA1 GLY   299      37.671 -17.973  -6.618  1.00  0.00            
ATOM   4762  HA2 GLY   299      38.408 -18.512  -8.141  1.00  0.00            
ATOM   4763  C   GLY   299      36.318 -18.732  -8.019  1.00  0.00            
ATOM   4764  O   GLY   299      35.919 -17.655  -8.477  1.00  0.00            
ATOM   4765  N   LYS   300      35.588 -19.863  -8.036  1.00  0.00            
ATOM   4766  HN  LYS   300      36.068 -20.721  -7.809  1.00  0.00            
ATOM   4767  CA  LYS   300      34.179 -20.014  -8.182  1.00  0.00            
ATOM   4768  HA  LYS   300      33.831 -19.228  -8.818  1.00  0.00            
ATOM   4769  CB  LYS   300      33.773 -21.368  -8.786  1.00  0.00            
ATOM   4770  HB1 LYS   300      32.662 -21.499  -8.750  1.00  0.00            
ATOM   4771  HB2 LYS   300      34.100 -22.204  -8.149  1.00  0.00            
ATOM   4772  CG  LYS   300      34.459 -21.586 -10.131  1.00  0.00            
ATOM   4773  HG1 LYS   300      34.151 -22.618 -10.427  1.00  0.00            
ATOM   4774  HG2 LYS   300      35.558 -21.624 -10.006  1.00  0.00            
ATOM   4775  CD  LYS   300      33.984 -20.733 -11.318  1.00  0.00            
ATOM   4776  HD1 LYS   300      32.905 -20.924 -11.482  1.00  0.00            
ATOM   4777  HD2 LYS   300      34.092 -19.632 -11.144  1.00  0.00            
ATOM   4778  CE  LYS   300      34.760 -21.200 -12.542  1.00  0.00            
ATOM   4779  HE1 LYS   300      34.911 -22.300 -12.655  1.00  0.00            
ATOM   4780  HE2 LYS   300      35.789 -20.779 -12.510  1.00  0.00            
ATOM   4781  NZ  LYS   300      34.045 -20.817 -13.768  1.00  0.00            
ATOM   4782  HZ1 LYS   300      33.126 -21.278 -13.889  1.00  0.00            
ATOM   4783  HZ2 LYS   300      33.824 -19.787 -13.725  1.00  0.00            
ATOM   4784  HZ3 LYS   300      34.659 -20.822 -14.615  1.00  0.00            
ATOM   4785  C   LYS   300      33.503 -19.767  -6.876  1.00  0.00            
ATOM   4786  O   LYS   300      34.118 -19.641  -5.824  1.00  0.00            
ATOM   4787  N   SER   301      32.163 -19.628  -6.873  1.00  0.00            
ATOM   4788  HN  SER   301      31.637 -19.693  -7.715  1.00  0.00            
ATOM   4789  CA  SER   301      31.337 -19.472  -5.718  1.00  0.00            
ATOM   4790  HA  SER   301      31.843 -19.586  -4.785  1.00  0.00            
ATOM   4791  CB  SER   301      30.576 -18.141  -5.579  1.00  0.00            
ATOM   4792  HB1 SER   301      31.425 -17.430  -5.459  1.00  0.00            
ATOM   4793  HB2 SER   301      29.932 -18.166  -4.672  1.00  0.00            
ATOM   4794  OG  SER   301      29.811 -17.778  -6.715  1.00  0.00            
ATOM   4795  HG1 SER   301      30.473 -17.351  -7.274  1.00  0.00            
ATOM   4796  C   SER   301      30.348 -20.582  -5.646  1.00  0.00            
ATOM   4797  O   SER   301      29.943 -21.178  -6.634  1.00  0.00            
ATOM   4798  N   LEU   302      29.912 -20.885  -4.406  1.00  0.00            
ATOM   4799  HN  LEU   302      30.328 -20.579  -3.556  1.00  0.00            
ATOM   4800  CA  LEU   302      28.871 -21.813  -4.075  1.00  0.00            
ATOM   4801  HA  LEU   302      28.536 -22.219  -5.014  1.00  0.00            
ATOM   4802  CB  LEU   302      29.408 -22.918  -3.146  1.00  0.00            
ATOM   4803  HB1 LEU   302      28.596 -23.536  -2.716  1.00  0.00            
ATOM   4804  HB2 LEU   302      29.883 -22.482  -2.237  1.00  0.00            
ATOM   4805  CG  LEU   302      30.312 -23.921  -3.886  1.00  0.00            
ATOM   4806  HG  LEU   302      31.174 -23.424  -4.375  1.00  0.00            
ATOM   4807  CD1 LEU   302      30.907 -24.875  -2.828  1.00  0.00            
ATOM   4808 1HD1 LEU   302      31.223 -24.270  -1.950  1.00  0.00            
ATOM   4809 2HD1 LEU   302      30.216 -25.623  -2.407  1.00  0.00            
ATOM   4810 3HD1 LEU   302      31.780 -25.407  -3.251  1.00  0.00            
ATOM   4811  CD2 LEU   302      29.607 -24.728  -4.985  1.00  0.00            
ATOM   4812 1HD2 LEU   302      29.380 -24.003  -5.810  1.00  0.00            
ATOM   4813 2HD2 LEU   302      30.299 -25.559  -5.207  1.00  0.00            
ATOM   4814 3HD2 LEU   302      28.625 -25.026  -4.548  1.00  0.00            
ATOM   4815  C   LEU   302      27.728 -21.110  -3.425  1.00  0.00            
ATOM   4816  O   LEU   302      27.845 -19.997  -2.920  1.00  0.00            
ATOM   4817  N   TYR   303      26.588 -21.821  -3.446  1.00  0.00            
ATOM   4818  HN  TYR   303      26.531 -22.634  -4.011  1.00  0.00            
ATOM   4819  CA  TYR   303      25.316 -21.319  -3.034  1.00  0.00            
ATOM   4820  HA  TYR   303      25.442 -20.734  -2.137  1.00  0.00            
ATOM   4821  CB  TYR   303      24.481 -20.636  -4.122  1.00  0.00            
ATOM   4822  HB1 TYR   303      25.124 -20.100  -4.852  1.00  0.00            
ATOM   4823  HB2 TYR   303      23.798 -19.904  -3.650  1.00  0.00            
ATOM   4824  CG  TYR   303      23.625 -21.512  -4.991  1.00  0.00            
ATOM   4825  CD1 TYR   303      22.354 -21.860  -4.585  1.00  0.00            
ATOM   4826  HD1 TYR   303      21.950 -21.226  -3.820  1.00  0.00            
ATOM   4827  CE1 TYR   303      21.607 -22.784  -5.283  1.00  0.00            
ATOM   4828  HE1 TYR   303      20.606 -23.013  -4.926  1.00  0.00            
ATOM   4829  CZ  TYR   303      22.153 -23.341  -6.417  1.00  0.00            
ATOM   4830  OH  TYR   303      21.486 -24.434  -6.994  1.00  0.00            
ATOM   4831  HH  TYR   303      20.555 -24.214  -6.899  1.00  0.00            
ATOM   4832  CD2 TYR   303      24.101 -22.088  -6.135  1.00  0.00            
ATOM   4833  HD2 TYR   303      25.112 -21.889  -6.472  1.00  0.00            
ATOM   4834  CE2 TYR   303      23.444 -23.092  -6.803  1.00  0.00            
ATOM   4835  HE2 TYR   303      23.918 -23.577  -7.648  1.00  0.00            
ATOM   4836  C   TYR   303      24.664 -22.516  -2.430  1.00  0.00            
ATOM   4837  O   TYR   303      24.936 -23.688  -2.752  1.00  0.00            
ATOM   4838  N   VAL   304      23.660 -22.282  -1.566  1.00  0.00            
ATOM   4839  HN  VAL   304      23.428 -21.350  -1.303  1.00  0.00            
ATOM   4840  CA  VAL   304      22.848 -23.288  -0.954  1.00  0.00            
ATOM   4841  HA  VAL   304      22.881 -24.222  -1.488  1.00  0.00            
ATOM   4842  CB  VAL   304      23.322 -23.690   0.401  1.00  0.00            
ATOM   4843  HB  VAL   304      23.278 -22.777   1.025  1.00  0.00            
ATOM   4844  CG1 VAL   304      22.440 -24.827   0.963  1.00  0.00            
ATOM   4845 1HG1 VAL   304      21.468 -24.486   1.367  1.00  0.00            
ATOM   4846 2HG1 VAL   304      22.254 -25.602   0.177  1.00  0.00            
ATOM   4847 3HG1 VAL   304      23.007 -25.383   1.739  1.00  0.00            
ATOM   4848  CG2 VAL   304      24.773 -24.150   0.250  1.00  0.00            
ATOM   4849 1HG2 VAL   304      25.268 -24.264   1.243  1.00  0.00            
ATOM   4850 2HG2 VAL   304      24.916 -25.143  -0.254  1.00  0.00            
ATOM   4851 3HG2 VAL   304      25.474 -23.402  -0.181  1.00  0.00            
ATOM   4852  C   VAL   304      21.437 -22.799  -0.953  1.00  0.00            
ATOM   4853  O   VAL   304      21.124 -21.786  -0.341  1.00  0.00            
ATOM   4854  N   SER   305      20.521 -23.514  -1.633  1.00  0.00            
ATOM   4855  HN  SER   305      20.674 -24.317  -2.198  1.00  0.00            
ATOM   4856  CA  SER   305      19.140 -23.154  -1.562  1.00  0.00            
ATOM   4857  HA  SER   305      19.027 -22.280  -0.957  1.00  0.00            
ATOM   4858  CB  SER   305      18.506 -22.732  -2.907  1.00  0.00            
ATOM   4859  HB1 SER   305      18.950 -23.347  -3.722  1.00  0.00            
ATOM   4860  HB2 SER   305      19.027 -21.783  -3.150  1.00  0.00            
ATOM   4861  OG  SER   305      17.097 -22.714  -3.054  1.00  0.00            
ATOM   4862  HG1 SER   305      16.841 -22.459  -3.946  1.00  0.00            
ATOM   4863  C   SER   305      18.398 -24.311  -0.978  1.00  0.00            
ATOM   4864  O   SER   305      18.491 -25.483  -1.331  1.00  0.00            
ATOM   4865  N   ALA   306      17.564 -24.006   0.036  1.00  0.00            
ATOM   4866  HN  ALA   306      17.332 -23.045   0.169  1.00  0.00            
ATOM   4867  CA  ALA   306      16.910 -24.880   0.958  1.00  0.00            
ATOM   4868  HA  ALA   306      16.962 -25.873   0.544  1.00  0.00            
ATOM   4869  CB  ALA   306      17.554 -25.032   2.352  1.00  0.00            
ATOM   4870  HB1 ALA   306      16.991 -25.729   3.004  1.00  0.00            
ATOM   4871  HB2 ALA   306      18.585 -25.383   2.129  1.00  0.00            
ATOM   4872  HB3 ALA   306      17.651 -24.000   2.746  1.00  0.00            
ATOM   4873  C   ALA   306      15.470 -24.481   0.949  1.00  0.00            
ATOM   4874  O   ALA   306      15.248 -23.290   1.111  1.00  0.00            
ATOM   4875  N   THR   307      14.551 -25.433   0.721  1.00  0.00            
ATOM   4876  HN  THR   307      14.713 -26.365   0.397  1.00  0.00            
ATOM   4877  CA  THR   307      13.160 -25.093   0.852  1.00  0.00            
ATOM   4878  HA  THR   307      13.098 -24.091   1.236  1.00  0.00            
ATOM   4879  CB  THR   307      12.356 -25.191  -0.411  1.00  0.00            
ATOM   4880  HB  THR   307      12.408 -26.243  -0.744  1.00  0.00            
ATOM   4881  OG1 THR   307      12.880 -24.296  -1.384  1.00  0.00            
ATOM   4882  HG1 THR   307      13.652 -24.738  -1.738  1.00  0.00            
ATOM   4883  CG2 THR   307      10.875 -24.781  -0.250  1.00  0.00            
ATOM   4884 1HG2 THR   307      10.360 -25.037  -1.201  1.00  0.00            
ATOM   4885 2HG2 THR   307      10.332 -25.357   0.541  1.00  0.00            
ATOM   4886 3HG2 THR   307      10.834 -23.690  -0.087  1.00  0.00            
ATOM   4887  C   THR   307      12.517 -26.008   1.835  1.00  0.00            
ATOM   4888  O   THR   307      12.718 -27.218   1.763  1.00  0.00            
ATOM   4889  N   VAL   308      11.672 -25.613   2.799  1.00  0.00            
ATOM   4890  HN  VAL   308      11.451 -24.642   2.902  1.00  0.00            
ATOM   4891  CA  VAL   308      11.347 -26.476   3.892  1.00  0.00            
ATOM   4892  HA  VAL   308      11.908 -27.407   3.800  1.00  0.00            
ATOM   4893  CB  VAL   308      11.791 -26.038   5.262  1.00  0.00            
ATOM   4894  HB  VAL   308      11.500 -24.987   5.434  1.00  0.00            
ATOM   4895  CG1 VAL   308      11.206 -26.962   6.344  1.00  0.00            
ATOM   4896 1HG1 VAL   308      10.115 -26.842   6.559  1.00  0.00            
ATOM   4897 2HG1 VAL   308      11.458 -28.033   6.172  1.00  0.00            
ATOM   4898 3HG1 VAL   308      11.742 -26.686   7.275  1.00  0.00            
ATOM   4899  CG2 VAL   308      13.331 -26.027   5.349  1.00  0.00            
ATOM   4900 1HG2 VAL   308      13.905 -25.872   4.410  1.00  0.00            
ATOM   4901 2HG2 VAL   308      13.637 -25.233   6.055  1.00  0.00            
ATOM   4902 3HG2 VAL   308      13.739 -26.964   5.786  1.00  0.00            
ATOM   4903  C   VAL   308       9.898 -26.748   3.777  1.00  0.00            
ATOM   4904  O   VAL   308       9.087 -25.847   3.958  1.00  0.00            
ATOM   4905  N   ILE   309       9.500 -28.029   3.583  1.00  0.00            
ATOM   4906  HN  ILE   309      10.180 -28.769   3.570  1.00  0.00            
ATOM   4907  CA  ILE   309       8.171 -28.521   3.410  1.00  0.00            
ATOM   4908  HA  ILE   309       7.491 -27.692   3.342  1.00  0.00            
ATOM   4909  CB  ILE   309       8.057 -29.478   2.255  1.00  0.00            
ATOM   4910  HB  ILE   309       8.616 -30.416   2.493  1.00  0.00            
ATOM   4911  CG2 ILE   309       6.568 -29.711   1.919  1.00  0.00            
ATOM   4912 1HG2 ILE   309       6.462 -30.455   1.113  1.00  0.00            
ATOM   4913 2HG2 ILE   309       5.984 -30.036   2.808  1.00  0.00            
ATOM   4914 3HG2 ILE   309       6.069 -28.763   1.621  1.00  0.00            
ATOM   4915  CG1 ILE   309       8.772 -28.985   0.995  1.00  0.00            
ATOM   4916 1HG1 ILE   309       8.416 -29.719   0.228  1.00  0.00            
ATOM   4917 2HG1 ILE   309       9.851 -29.143   1.191  1.00  0.00            
ATOM   4918  CD  ILE   309       8.583 -27.558   0.496  1.00  0.00            
ATOM   4919  HD1 ILE   309       7.616 -27.581  -0.048  1.00  0.00            
ATOM   4920  HD2 ILE   309       8.339 -26.863   1.331  1.00  0.00            
ATOM   4921  HD3 ILE   309       9.436 -27.151  -0.093  1.00  0.00            
ATOM   4922  C   ILE   309       7.775 -29.114   4.711  1.00  0.00            
ATOM   4923  O   ILE   309       8.532 -29.759   5.439  1.00  0.00            
ATOM   4924  N   LEU   310       6.533 -28.941   5.205  1.00  0.00            
ATOM   4925  HN  LEU   310       5.855 -28.435   4.669  1.00  0.00            
ATOM   4926  CA  LEU   310       6.007 -29.465   6.425  1.00  0.00            
ATOM   4927  HA  LEU   310       6.764 -29.500   7.189  1.00  0.00            
ATOM   4928  CB  LEU   310       4.875 -28.532   6.895  1.00  0.00            
ATOM   4929  HB1 LEU   310       4.451 -29.027   7.796  1.00  0.00            
ATOM   4930  HB2 LEU   310       4.068 -28.457   6.121  1.00  0.00            
ATOM   4931  CG  LEU   310       5.282 -27.130   7.358  1.00  0.00            
ATOM   4932  HG  LEU   310       6.015 -26.683   6.659  1.00  0.00            
ATOM   4933  CD1 LEU   310       4.071 -26.189   7.507  1.00  0.00            
ATOM   4934 1HD1 LEU   310       3.565 -26.065   6.524  1.00  0.00            
ATOM   4935 2HD1 LEU   310       3.248 -26.586   8.156  1.00  0.00            
ATOM   4936 3HD1 LEU   310       4.418 -25.236   7.963  1.00  0.00            
ATOM   4937  CD2 LEU   310       6.066 -27.271   8.683  1.00  0.00            
ATOM   4938 1HD2 LEU   310       6.967 -27.892   8.521  1.00  0.00            
ATOM   4939 2HD2 LEU   310       6.304 -26.249   9.018  1.00  0.00            
ATOM   4940 3HD2 LEU   310       5.363 -27.768   9.393  1.00  0.00            
ATOM   4941  C   LEU   310       5.399 -30.816   6.230  1.00  0.00            
ATOM   4942  O   LEU   310       5.315 -31.193   5.062  1.00  0.00            
ATOM   4943  N   HIS   311       5.035 -31.580   7.263  1.00  0.00            
ATOM   4944  HN  HIS   311       5.180 -31.355   8.223  1.00  0.00            
ATOM   4945  CA  HIS   311       4.496 -32.901   7.129  1.00  0.00            
ATOM   4946  HA  HIS   311       4.761 -33.267   6.152  1.00  0.00            
ATOM   4947  CB  HIS   311       4.921 -33.814   8.286  1.00  0.00            
ATOM   4948  HB1 HIS   311       4.312 -34.744   8.338  1.00  0.00            
ATOM   4949  HB2 HIS   311       4.807 -33.379   9.303  1.00  0.00            
ATOM   4950  ND1 HIS   311       6.578 -35.060   7.101  1.00  0.00            
ATOM   4951  CG  HIS   311       6.312 -34.354   8.255  1.00  0.00            
ATOM   4952  CE1 HIS   311       7.727 -35.649   7.319  1.00  0.00            
ATOM   4953  HE1 HIS   311       8.261 -36.292   6.605  1.00  0.00            
ATOM   4954  NE2 HIS   311       8.211 -35.371   8.560  1.00  0.00            
ATOM   4955  HE2 HIS   311       9.040 -35.808   8.936  1.00  0.00            
ATOM   4956  CD2 HIS   311       7.308 -34.528   9.181  1.00  0.00            
ATOM   4957  HD2 HIS   311       7.333 -34.132  10.189  1.00  0.00            
ATOM   4958  C   HIS   311       3.016 -32.792   7.141  1.00  0.00            
ATOM   4959  O   HIS   311       2.338 -33.774   6.844  1.00  0.00            
ATOM   4960  N   SER   312       2.394 -31.670   7.542  1.00  0.00            
ATOM   4961  HN  SER   312       2.941 -30.987   8.020  1.00  0.00            
ATOM   4962  CA  SER   312       1.034 -31.242   7.383  1.00  0.00            
ATOM   4963  HA  SER   312       0.669 -31.627   6.444  1.00  0.00            
ATOM   4964  CB  SER   312       0.179 -31.665   8.582  1.00  0.00            
ATOM   4965  HB1 SER   312      -0.791 -31.126   8.534  1.00  0.00            
ATOM   4966  HB2 SER   312       0.644 -31.349   9.532  1.00  0.00            
ATOM   4967  OG  SER   312      -0.061 -33.065   8.659  1.00  0.00            
ATOM   4968  HG1 SER   312       0.761 -33.456   8.345  1.00  0.00            
ATOM   4969  C   SER   312       1.033 -29.752   7.384  1.00  0.00            
ATOM   4970  O   SER   312       1.770 -29.067   8.084  1.00  0.00            
ATOM   4971  N   GLY   313       0.167 -29.167   6.527  1.00  0.00            
ATOM   4972  HN  GLY   313      -0.410 -29.791   5.998  1.00  0.00            
ATOM   4973  CA  GLY   313      -0.002 -27.809   6.148  1.00  0.00            
ATOM   4974  HA1 GLY   313      -1.022 -27.460   6.092  1.00  0.00            
ATOM   4975  HA2 GLY   313       0.534 -27.185   6.847  1.00  0.00            
ATOM   4976  C   GLY   313       0.594 -27.667   4.780  1.00  0.00            
ATOM   4977  O   GLY   313       1.556 -28.359   4.439  1.00  0.00            
ATOM   4978  N   SER   314       0.187 -26.682   3.962  1.00  0.00            
ATOM   4979  HN  SER   314      -0.525 -26.100   4.346  1.00  0.00            
ATOM   4980  CA  SER   314       0.703 -26.469   2.654  1.00  0.00            
ATOM   4981  HA  SER   314       1.085 -27.402   2.271  1.00  0.00            
ATOM   4982  CB  SER   314      -0.313 -25.806   1.695  1.00  0.00            
ATOM   4983  HB1 SER   314      -1.192 -26.467   1.505  1.00  0.00            
ATOM   4984  HB2 SER   314       0.091 -25.621   0.686  1.00  0.00            
ATOM   4985  OG  SER   314      -0.736 -24.553   2.216  1.00  0.00            
ATOM   4986  HG1 SER   314      -0.105 -23.894   1.915  1.00  0.00            
ATOM   4987  C   SER   314       1.892 -25.579   2.654  1.00  0.00            
ATOM   4988  O   SER   314       2.527 -25.444   1.626  1.00  0.00            
ATOM   4989  N   ASP   315       2.087 -24.832   3.760  1.00  0.00            
ATOM   4990  HN  ASP   315       1.543 -25.008   4.579  1.00  0.00            
ATOM   4991  CA  ASP   315       2.926 -23.691   3.938  1.00  0.00            
ATOM   4992  HA  ASP   315       2.719 -23.076   3.063  1.00  0.00            
ATOM   4993  CB  ASP   315       2.549 -22.894   5.201  1.00  0.00            
ATOM   4994  HB1 ASP   315       3.428 -22.281   5.512  1.00  0.00            
ATOM   4995  HB2 ASP   315       2.486 -23.609   6.055  1.00  0.00            
ATOM   4996  CG  ASP   315       1.350 -21.986   4.970  1.00  0.00            
ATOM   4997  OD1 ASP   315       1.264 -21.272   3.936  1.00  0.00            
ATOM   4998  OD2 ASP   315       0.466 -21.981   5.866  1.00  0.00            
ATOM   4999  C   ASP   315       4.377 -24.001   3.746  1.00  0.00            
ATOM   5000  O   ASP   315       4.805 -25.078   4.194  1.00  0.00            
ATOM   5001  N   MET   316       5.219 -23.184   3.095  1.00  0.00            
ATOM   5002  HN  MET   316       4.920 -22.286   2.778  1.00  0.00            
ATOM   5003  CA  MET   316       6.600 -23.554   2.993  1.00  0.00            
ATOM   5004  HA  MET   316       6.946 -23.918   3.947  1.00  0.00            
ATOM   5005  CB  MET   316       6.796 -24.421   1.739  1.00  0.00            
ATOM   5006  HB1 MET   316       5.986 -25.171   1.860  1.00  0.00            
ATOM   5007  HB2 MET   316       7.786 -24.921   1.757  1.00  0.00            
ATOM   5008  CG  MET   316       6.452 -23.840   0.364  1.00  0.00            
ATOM   5009  HG1 MET   316       5.411 -23.470   0.467  1.00  0.00            
ATOM   5010  HG2 MET   316       6.486 -24.714  -0.320  1.00  0.00            
ATOM   5011  SD  MET   316       7.555 -22.603  -0.378  1.00  0.00            
ATOM   5012  CE  MET   316       7.513 -23.034  -2.136  1.00  0.00            
ATOM   5013  HE1 MET   316       6.444 -23.245  -2.349  1.00  0.00            
ATOM   5014  HE2 MET   316       7.835 -22.137  -2.709  1.00  0.00            
ATOM   5015  HE3 MET   316       8.234 -23.854  -2.347  1.00  0.00            
ATOM   5016  C   MET   316       7.399 -22.314   2.900  1.00  0.00            
ATOM   5017  O   MET   316       6.970 -21.206   2.601  1.00  0.00            
ATOM   5018  N   VAL   317       8.678 -22.421   3.326  1.00  0.00            
ATOM   5019  HN  VAL   317       8.916 -23.208   3.872  1.00  0.00            
ATOM   5020  CA  VAL   317       9.677 -21.391   3.305  1.00  0.00            
ATOM   5021  HA  VAL   317       9.258 -20.453   2.968  1.00  0.00            
ATOM   5022  CB  VAL   317      10.121 -21.192   4.726  1.00  0.00            
ATOM   5023  HB  VAL   317      10.469 -22.149   5.183  1.00  0.00            
ATOM   5024  CG1 VAL   317      11.200 -20.101   4.784  1.00  0.00            
ATOM   5025 1HG1 VAL   317      12.182 -20.324   4.290  1.00  0.00            
ATOM   5026 2HG1 VAL   317      10.831 -19.154   4.367  1.00  0.00            
ATOM   5027 3HG1 VAL   317      11.365 -19.905   5.864  1.00  0.00            
ATOM   5028  CG2 VAL   317       8.977 -20.578   5.527  1.00  0.00            
ATOM   5029 1HG2 VAL   317       8.087 -21.259   5.527  1.00  0.00            
ATOM   5030 2HG2 VAL   317       9.252 -20.522   6.598  1.00  0.00            
ATOM   5031 3HG2 VAL   317       8.628 -19.580   5.180  1.00  0.00            
ATOM   5032  C   VAL   317      10.861 -21.675   2.452  1.00  0.00            
ATOM   5033  O   VAL   317      11.511 -22.714   2.531  1.00  0.00            
ATOM   5034  N   GLN   318      11.134 -20.670   1.607  1.00  0.00            
ATOM   5035  HN  GLN   318      10.644 -19.800   1.620  1.00  0.00            
ATOM   5036  CA  GLN   318      12.328 -20.684   0.813  1.00  0.00            
ATOM   5037  HA  GLN   318      12.630 -21.675   0.530  1.00  0.00            
ATOM   5038  CB  GLN   318      12.144 -20.052  -0.592  1.00  0.00            
ATOM   5039  HB1 GLN   318      13.136 -19.894  -1.028  1.00  0.00            
ATOM   5040  HB2 GLN   318      11.793 -19.002  -0.499  1.00  0.00            
ATOM   5041  CG  GLN   318      11.288 -21.017  -1.420  1.00  0.00            
ATOM   5042  HG1 GLN   318      10.237 -21.086  -1.074  1.00  0.00            
ATOM   5043  HG2 GLN   318      11.598 -22.086  -1.262  1.00  0.00            
ATOM   5044  CD  GLN   318      11.255 -20.706  -2.902  1.00  0.00            
ATOM   5045  OE1 GLN   318      10.178 -20.740  -3.487  1.00  0.00            
ATOM   5046  NE2 GLN   318      12.438 -20.419  -3.508  1.00  0.00            
ATOM   5047 1HE2 GLN   318      13.286 -20.736  -3.073  1.00  0.00            
ATOM   5048 2HE2 GLN   318      12.432 -20.074  -4.440  1.00  0.00            
ATOM   5049  C   GLN   318      13.435 -19.979   1.504  1.00  0.00            
ATOM   5050  O   GLN   318      13.181 -19.015   2.227  1.00  0.00            
ATOM   5051  N   ALA   319      14.695 -20.469   1.462  1.00  0.00            
ATOM   5052  HN  ALA   319      14.968 -21.272   0.928  1.00  0.00            
ATOM   5053  CA  ALA   319      15.842 -19.865   2.034  1.00  0.00            
ATOM   5054  HA  ALA   319      15.661 -18.785   2.057  1.00  0.00            
ATOM   5055  CB  ALA   319      16.066 -20.306   3.488  1.00  0.00            
ATOM   5056  HB1 ALA   319      16.376 -21.386   3.525  1.00  0.00            
ATOM   5057  HB2 ALA   319      16.863 -19.643   3.908  1.00  0.00            
ATOM   5058  HB3 ALA   319      15.133 -20.123   4.052  1.00  0.00            
ATOM   5059  C   ALA   319      17.016 -20.179   1.181  1.00  0.00            
ATOM   5060  O   ALA   319      17.229 -21.292   0.709  1.00  0.00            
ATOM   5061  N   GLU   320      17.827 -19.140   0.899  1.00  0.00            
ATOM   5062  HN  GLU   320      17.596 -18.170   0.972  1.00  0.00            
ATOM   5063  CA  GLU   320      18.971 -19.355   0.055  1.00  0.00
[truncated: 1,785,965 more chars]
