# Supplementary material for: Modulating the complement system through epitope-specific inhibition by complement C3 inhibitors
Source: J Biol Chem. 2025 Jan 31;301(3):108250. doi: 10.1016/j.jbc.2025.108250 (PMC11910092; doi:10.1016/j.jbc.2025.108250)
Supplement: C3b-C345C_gene_sequencing [file mmc1.zip › Supporting_Information/C3-MI3_first.pdb]

ATOM      1  N   SER     1     155.103 137.464  64.457  1.00  0.00            
ATOM      2  H1  SER     1     156.053 137.104  64.217  1.00  0.00            
ATOM      3  H2  SER     1     155.243 138.274  65.107  1.00  0.00            
ATOM      4  H3  SER     1     154.743 136.794  65.167  1.00  0.00            
ATOM      5  CA  SER     1     154.383 137.704  63.197  1.00  0.00            
ATOM      6  HA  SER     1     154.723 138.564  62.637  1.00  0.00            
ATOM      7  CB  SER     1     154.503 136.404  62.387  1.00  0.00            
ATOM      8  HB1 SER     1     154.133 135.494  62.887  1.00  0.00            
ATOM      9  HB2 SER     1     155.593 136.254  62.157  1.00  0.00            
ATOM     10  OG  SER     1     153.773 136.454  61.167  1.00  0.00            
ATOM     11  HG1 SER     1     152.833 136.634  61.247  1.00  0.00            
ATOM     12  C   SER     1     152.963 137.864  63.637  1.00  0.00            
ATOM     13  O   SER     1     152.343 136.864  63.937  1.00  0.00            
ATOM     14  N   PRO     2     152.423 139.044  63.777  1.00  0.00            
ATOM     15  CD  PRO     2     153.073 140.274  63.367  1.00  0.00            
ATOM     16  HD1 PRO     2     154.123 140.324  63.707  1.00  0.00            
ATOM     17  HD2 PRO     2     152.893 140.564  62.317  1.00  0.00            
ATOM     18  CA  PRO     2     151.053 139.244  64.167  1.00  0.00            
ATOM     19  HA  PRO     2     151.023 139.114  65.237  1.00  0.00            
ATOM     20  CB  PRO     2     150.773 140.674  63.727  1.00  0.00            
ATOM     21  HB1 PRO     2     149.983 141.094  64.397  1.00  0.00            
ATOM     22  HB2 PRO     2     150.533 140.734  62.647  1.00  0.00            
ATOM     23  CG  PRO     2     152.143 141.354  63.957  1.00  0.00            
ATOM     24  HG1 PRO     2     152.223 141.494  65.057  1.00  0.00            
ATOM     25  HG2 PRO     2     152.273 142.324  63.447  1.00  0.00            
ATOM     26  C   PRO     2     149.953 138.444  63.547  1.00  0.00            
ATOM     27  O   PRO     2     149.773 138.464  62.337  1.00  0.00            
ATOM     28  N   MET     3     149.103 137.734  64.317  1.00  0.00            
ATOM     29  HN  MET     3     149.153 137.804  65.307  1.00  0.00            
ATOM     30  CA  MET     3     148.003 136.954  63.847  1.00  0.00            
ATOM     31  HA  MET     3     147.743 137.214  62.837  1.00  0.00            
ATOM     32  CB  MET     3     148.443 135.474  64.037  1.00  0.00            
ATOM     33  HB1 MET     3     148.543 135.274  65.117  1.00  0.00            
ATOM     34  HB2 MET     3     149.473 135.354  63.637  1.00  0.00            
ATOM     35  CG  MET     3     147.513 134.494  63.317  1.00  0.00            
ATOM     36  HG1 MET     3     148.083 133.604  62.977  1.00  0.00            
ATOM     37  HG2 MET     3     147.143 134.934  62.367  1.00  0.00            
ATOM     38  SD  MET     3     146.003 133.994  64.197  1.00  0.00            
ATOM     39  CE  MET     3     146.863 132.704  65.147  1.00  0.00            
ATOM     40  HE1 MET     3     146.143 131.954  65.497  1.00  0.00            
ATOM     41  HE2 MET     3     147.803 132.274  64.707  1.00  0.00            
ATOM     42  HE3 MET     3     147.223 133.144  66.097  1.00  0.00            
ATOM     43  C   MET     3     146.843 137.254  64.707  1.00  0.00            
ATOM     44  O   MET     3     146.873 137.604  65.897  1.00  0.00            
ATOM     45  N   TYR     4     145.653 137.324  64.057  1.00  0.00            
ATOM     46  HN  TYR     4     145.653 137.304  63.057  1.00  0.00            
ATOM     47  CA  TYR     4     144.453 137.584  64.767  1.00  0.00            
ATOM     48  HA  TYR     4     144.673 137.724  65.817  1.00  0.00            
ATOM     49  CB  TYR     4     143.763 138.824  64.167  1.00  0.00            
ATOM     50  HB1 TYR     4     142.853 139.134  64.727  1.00  0.00            
ATOM     51  HB2 TYR     4     143.423 138.594  63.137  1.00  0.00            
ATOM     52  CG  TYR     4     144.713 139.974  64.207  1.00  0.00            
ATOM     53  CD1 TYR     4     144.983 140.594  65.407  1.00  0.00            
ATOM     54  HD1 TYR     4     144.523 140.184  66.287  1.00  0.00            
ATOM     55  CE1 TYR     4     145.873 141.644  65.417  1.00  0.00            
ATOM     56  HE1 TYR     4     146.203 142.044  66.367  1.00  0.00            
ATOM     57  CZ  TYR     4     146.363 142.184  64.257  1.00  0.00            
ATOM     58  OH  TYR     4     147.313 143.224  64.347  1.00  0.00            
ATOM     59  HH  TYR     4     147.823 143.284  63.527  1.00  0.00            
ATOM     60  CD2 TYR     4     145.233 140.524  63.057  1.00  0.00            
ATOM     61  HD2 TYR     4     144.933 140.074  62.117  1.00  0.00            
ATOM     62  CE2 TYR     4     146.003 141.664  63.037  1.00  0.00            
ATOM     63  HE2 TYR     4     146.453 142.104  62.167  1.00  0.00            
ATOM     64  C   TYR     4     143.463 136.484  64.637  1.00  0.00            
ATOM     65  O   TYR     4     143.313 135.784  63.647  1.00  0.00            
ATOM     66  N   SER     5     142.693 136.244  65.727  1.00  0.00            
ATOM     67  HN  SER     5     142.893 136.784  66.547  1.00  0.00            
ATOM     68  CA  SER     5     141.643 135.284  65.657  1.00  0.00            
ATOM     69  HA  SER     5     141.543 134.894  64.657  1.00  0.00            
ATOM     70  CB  SER     5     142.063 134.094  66.547  1.00  0.00            
ATOM     71  HB1 SER     5     142.123 134.464  67.597  1.00  0.00            
ATOM     72  HB2 SER     5     143.143 133.834  66.477  1.00  0.00            
ATOM     73  OG  SER     5     141.163 133.004  66.607  1.00  0.00            
ATOM     74  HG1 SER     5     140.703 133.064  67.437  1.00  0.00            
ATOM     75  C   SER     5     140.293 135.784  66.027  1.00  0.00            
ATOM     76  O   SER     5     140.153 136.684  66.857  1.00  0.00            
ATOM     77  N   ILE     6     139.243 135.214  65.427  1.00  0.00            
ATOM     78  HN  ILE     6     139.413 134.454  64.807  1.00  0.00            
ATOM     79  CA  ILE     6     137.893 135.344  65.877  1.00  0.00            
ATOM     80  HA  ILE     6     137.833 135.764  66.867  1.00  0.00            
ATOM     81  CB  ILE     6     137.133 136.314  65.017  1.00  0.00            
ATOM     82  HB  ILE     6     137.503 137.304  65.387  1.00  0.00            
ATOM     83  CG2 ILE     6     137.473 136.114  63.527  1.00  0.00            
ATOM     84 HG21 ILE     6     137.063 137.024  63.027  1.00  0.00            
ATOM     85 HG22 ILE     6     138.543 136.024  63.257  1.00  0.00            
ATOM     86 HG23 ILE     6     136.863 135.294  63.107  1.00  0.00            
ATOM     87  CG1 ILE     6     135.613 136.364  65.237  1.00  0.00            
ATOM     88 HG11 ILE     6     135.193 135.364  64.987  1.00  0.00            
ATOM     89 HG12 ILE     6     135.113 137.024  64.507  1.00  0.00            
ATOM     90  CD  ILE     6     135.273 137.004  66.587  1.00  0.00            
ATOM     91  HD1 ILE     6     135.483 136.284  67.407  1.00  0.00            
ATOM     92  HD2 ILE     6     135.943 137.874  66.777  1.00  0.00            
ATOM     93  HD3 ILE     6     134.283 137.484  66.627  1.00  0.00            
ATOM     94  C   ILE     6     137.283 133.994  65.987  1.00  0.00            
ATOM     95  O   ILE     6     137.263 133.124  65.117  1.00  0.00            
ATOM     96  N   ILE     7     136.733 133.764  67.197  1.00  0.00            
ATOM     97  HN  ILE     7     136.843 134.344  67.997  1.00  0.00            
ATOM     98  CA  ILE     7     135.913 132.614  67.427  1.00  0.00            
ATOM     99  HA  ILE     7     135.743 132.194  66.447  1.00  0.00            
ATOM    100  CB  ILE     7     136.573 131.614  68.317  1.00  0.00            
ATOM    101  HB  ILE     7     136.703 132.224  69.227  1.00  0.00            
ATOM    102  CG2 ILE     7     135.703 130.394  68.667  1.00  0.00            
ATOM    103 HG21 ILE     7     134.743 130.684  69.147  1.00  0.00            
ATOM    104 HG22 ILE     7     135.613 129.764  67.747  1.00  0.00            
ATOM    105 HG23 ILE     7     136.283 129.864  69.447  1.00  0.00            
ATOM    106  CG1 ILE     7     137.963 131.214  67.787  1.00  0.00            
ATOM    107 HG11 ILE     7     138.653 132.064  67.577  1.00  0.00            
ATOM    108 HG12 ILE     7     137.823 130.794  66.767  1.00  0.00            
ATOM    109  CD  ILE     7     138.693 130.244  68.707  1.00  0.00            
ATOM    110  HD1 ILE     7     138.853 130.684  69.707  1.00  0.00            
ATOM    111  HD2 ILE     7     138.163 129.294  68.887  1.00  0.00            
ATOM    112  HD3 ILE     7     139.663 130.044  68.187  1.00  0.00            
ATOM    113  C   ILE     7     134.543 133.034  67.847  1.00  0.00            
ATOM    114  O   ILE     7     134.363 133.934  68.667  1.00  0.00            
ATOM    115  N   THR     8     133.503 132.374  67.287  1.00  0.00            
ATOM    116  HN  THR     8     133.693 131.714  66.577  1.00  0.00            
ATOM    117  CA  THR     8     132.113 132.644  67.487  1.00  0.00            
ATOM    118  HA  THR     8     131.983 132.814  68.547  1.00  0.00            
ATOM    119  CB  THR     8     131.553 133.764  66.657  1.00  0.00            
ATOM    120  HB  THR     8     132.213 134.664  66.737  1.00  0.00            
ATOM    121  OG1 THR     8     130.353 134.284  67.207  1.00  0.00            
ATOM    122  HG1 THR     8     130.153 135.094  66.737  1.00  0.00            
ATOM    123  CG2 THR     8     131.173 133.414  65.207  1.00  0.00            
ATOM    124 HG21 THR     8     130.553 132.504  65.127  1.00  0.00            
ATOM    125 HG22 THR     8     130.633 134.224  64.647  1.00  0.00            
ATOM    126 HG23 THR     8     132.093 133.264  64.607  1.00  0.00            
ATOM    127  C   THR     8     131.423 131.364  67.197  1.00  0.00            
ATOM    128  O   THR     8     132.033 130.594  66.467  1.00  0.00            
ATOM    129  N   PRO     9     130.273 131.024  67.687  1.00  0.00            
ATOM    130  CD  PRO     9     129.623 131.664  68.817  1.00  0.00            
ATOM    131  HD1 PRO     9     130.413 131.924  69.567  1.00  0.00            
ATOM    132  HD2 PRO     9     128.983 132.534  68.577  1.00  0.00            
ATOM    133  CA  PRO     9     129.703 129.764  67.347  1.00  0.00            
ATOM    134  HA  PRO     9     130.383 129.024  67.757  1.00  0.00            
ATOM    135  CB  PRO     9     128.343 129.704  68.057  1.00  0.00            
ATOM    136  HB1 PRO     9     128.093 128.664  68.347  1.00  0.00            
ATOM    137  HB2 PRO     9     127.483 130.114  67.507  1.00  0.00            
ATOM    138  CG  PRO     9     128.573 130.634  69.267  1.00  0.00            
ATOM    139  HG1 PRO     9     129.023 130.104  70.127  1.00  0.00            
ATOM    140  HG2 PRO     9     127.663 131.154  69.627  1.00  0.00            
ATOM    141  C   PRO     9     129.523 129.464  65.907  1.00  0.00            
ATOM    142  O   PRO     9     129.503 130.384  65.067  1.00  0.00            
ATOM    143  N   ASN    10     129.393 128.164  65.597  1.00  0.00            
ATOM    144  HN  ASN    10     129.493 127.614  66.417  1.00  0.00            
ATOM    145  CA  ASN    10     129.263 127.524  64.327  1.00  0.00            
ATOM    146  HA  ASN    10     130.053 127.934  63.697  1.00  0.00            
ATOM    147  CB  ASN    10     129.453 126.004  64.417  1.00  0.00            
ATOM    148  HB1 ASN    10     128.603 125.594  64.997  1.00  0.00            
ATOM    149  HB2 ASN    10     130.403 125.764  64.947  1.00  0.00            
ATOM    150  CG  ASN    10     129.343 125.124  63.177  1.00  0.00            
ATOM    151  OD1 ASN    10     128.573 124.174  63.257  1.00  0.00            
ATOM    152  ND2 ASN    10     129.933 125.404  61.987  1.00  0.00            
ATOM    153 HD21 ASN    10     130.343 126.304  61.837  1.00  0.00            
ATOM    154 HD22 ASN    10     129.803 124.714  61.267  1.00  0.00            
ATOM    155  C   ASN    10     128.033 127.954  63.597  1.00  0.00            
ATOM    156  O   ASN    10     127.983 128.234  62.407  1.00  0.00            
ATOM    157  N   ILE    11     126.973 128.204  64.397  1.00  0.00            
ATOM    158  HN  ILE    11     126.993 127.824  65.327  1.00  0.00            
ATOM    159  CA  ILE    11     125.663 128.584  63.997  1.00  0.00            
ATOM    160  HA  ILE    11     125.643 129.134  63.057  1.00  0.00            
ATOM    161  CB  ILE    11     124.673 127.464  63.847  1.00  0.00            
ATOM    162  HB  ILE    11     124.503 127.064  64.877  1.00  0.00            
ATOM    163  CG2 ILE    11     123.363 128.074  63.297  1.00  0.00            
ATOM    164 HG21 ILE    11     122.583 127.304  63.127  1.00  0.00            
ATOM    165 HG22 ILE    11     122.883 128.784  63.997  1.00  0.00            
ATOM    166 HG23 ILE    11     123.593 128.674  62.397  1.00  0.00            
ATOM    167  CG1 ILE    11     125.173 126.304  62.967  1.00  0.00            
ATOM    168 HG11 ILE    11     126.213 126.044  63.257  1.00  0.00            
ATOM    169 HG12 ILE    11     125.213 126.624  61.907  1.00  0.00            
ATOM    170  CD  ILE    11     124.243 125.094  62.877  1.00  0.00            
ATOM    171  HD1 ILE    11     123.933 124.714  63.877  1.00  0.00            
ATOM    172  HD2 ILE    11     123.293 125.514  62.487  1.00  0.00            
ATOM    173  HD3 ILE    11     124.823 124.294  62.347  1.00  0.00            
ATOM    174  C   ILE    11     125.273 129.644  64.977  1.00  0.00            
ATOM    175  O   ILE    11     125.343 129.494  66.187  1.00  0.00            
ATOM    176  N   LEU    12     124.823 130.814  64.497  1.00  0.00            
ATOM    177  HN  LEU    12     124.853 130.944  63.507  1.00  0.00            
ATOM    178  CA  LEU    12     124.553 132.014  65.217  1.00  0.00            
ATOM    179  HA  LEU    12     125.183 132.024  66.087  1.00  0.00            
ATOM    180  CB  LEU    12     124.983 133.364  64.607  1.00  0.00            
ATOM    181  HB1 LEU    12     124.743 134.164  65.347  1.00  0.00            
ATOM    182  HB2 LEU    12     124.443 133.734  63.707  1.00  0.00            
ATOM    183  CG  LEU    12     126.483 133.544  64.347  1.00  0.00            
ATOM    184  HG  LEU    12     126.923 132.674  63.817  1.00  0.00            
ATOM    185  CD1 LEU    12     126.853 134.834  63.597  1.00  0.00            
ATOM    186 HD11 LEU    12     126.453 134.764  62.557  1.00  0.00            
ATOM    187 HD12 LEU    12     126.463 135.774  64.007  1.00  0.00            
ATOM    188 HD13 LEU    12     127.963 134.774  63.497  1.00  0.00            
ATOM    189  CD2 LEU    12     127.173 133.644  65.717  1.00  0.00            
ATOM    190 HD21 LEU    12     126.663 134.304  66.447  1.00  0.00            
ATOM    191 HD22 LEU    12     127.243 132.634  66.147  1.00  0.00            
ATOM    192 HD23 LEU    12     128.193 134.084  65.627  1.00  0.00            
ATOM    193  C   LEU    12     123.073 132.094  65.447  1.00  0.00            
ATOM    194  O   LEU    12     122.233 131.604  64.697  1.00  0.00            
ATOM    195  N   ARG    13     122.743 132.714  66.597  1.00  0.00            
ATOM    196  HN  ARG    13     123.473 132.984  67.217  1.00  0.00            
ATOM    197  CA  ARG    13     121.403 132.854  67.067  1.00  0.00            
ATOM    198  HA  ARG    13     120.703 132.524  66.307  1.00  0.00            
ATOM    199  CB  ARG    13     121.183 132.094  68.377  1.00  0.00            
ATOM    200  HB1 ARG    13     120.913 131.054  68.107  1.00  0.00            
ATOM    201  HB2 ARG    13     120.373 132.564  68.987  1.00  0.00            
ATOM    202  CG  ARG    13     122.433 131.964  69.267  1.00  0.00            
ATOM    203  HG1 ARG    13     122.863 132.954  69.477  1.00  0.00            
ATOM    204  HG2 ARG    13     123.163 131.344  68.707  1.00  0.00            
ATOM    205  CD  ARG    13     122.263 131.354  70.667  1.00  0.00            
ATOM    206  HD1 ARG    13     121.723 131.954  71.437  1.00  0.00            
ATOM    207  HD2 ARG    13     123.343 131.394  70.937  1.00  0.00            
ATOM    208  NE  ARG    13     121.763 129.974  70.497  1.00  0.00            
ATOM    209  HE  ARG    13     121.583 129.534  69.607  1.00  0.00            
ATOM    210  CZ  ARG    13     121.373 129.234  71.567  1.00  0.00            
ATOM    211  NH1 ARG    13     121.483 129.684  72.857  1.00  0.00            
ATOM    212 HH11 ARG    13     121.943 130.564  73.007  1.00  0.00            
ATOM    213 HH12 ARG    13     120.933 129.154  73.487  1.00  0.00            
ATOM    214  NH2 ARG    13     120.523 128.184  71.357  1.00  0.00            
ATOM    215 HH21 ARG    13     120.353 127.974  70.397  1.00  0.00            
ATOM    216 HH22 ARG    13     120.183 127.634  72.117  1.00  0.00            
ATOM    217  C   ARG    13     120.953 134.254  67.327  1.00  0.00            
ATOM    218  O   ARG    13     121.733 135.114  67.737  1.00  0.00            
ATOM    219  N   LEU    14     119.703 134.564  66.977  1.00  0.00            
ATOM    220  HN  LEU    14     119.093 133.974  66.447  1.00  0.00            
ATOM    221  CA  LEU    14     119.083 135.794  67.367  1.00  0.00            
ATOM    222  HA  LEU    14     119.853 136.544  67.367  1.00  0.00            
ATOM    223  CB  LEU    14     118.033 136.114  66.287  1.00  0.00            
ATOM    224  HB1 LEU    14     117.703 137.184  66.397  1.00  0.00            
ATOM    225  HB2 LEU    14     117.133 135.484  66.447  1.00  0.00            
ATOM    226  CG  LEU    14     118.343 135.954  64.787  1.00  0.00            
ATOM    227  HG  LEU    14     118.313 134.874  64.547  1.00  0.00            
ATOM    228  CD1 LEU    14     117.363 136.764  63.917  1.00  0.00            
ATOM    229 HD11 LEU    14     117.403 136.544  62.837  1.00  0.00            
ATOM    230 HD12 LEU    14     116.323 136.404  64.057  1.00  0.00            
ATOM    231 HD13 LEU    14     117.433 137.844  64.157  1.00  0.00            
ATOM    232  CD2 LEU    14     119.783 136.424  64.487  1.00  0.00            
ATOM    233 HD21 LEU    14     119.873 136.484  63.377  1.00  0.00            
ATOM    234 HD22 LEU    14     119.983 137.444  64.837  1.00  0.00            
ATOM    235 HD23 LEU    14     120.613 135.794  64.867  1.00  0.00            
ATOM    236  C   LEU    14     118.453 135.734  68.717  1.00  0.00            
ATOM    237  O   LEU    14     118.423 134.704  69.407  1.00  0.00            
ATOM    238  N   GLU    15     118.013 136.914  69.177  1.00  0.00            
ATOM    239  HN  GLU    15     118.263 137.724  68.667  1.00  0.00            
ATOM    240  CA  GLU    15     117.223 137.154  70.347  1.00  0.00            
ATOM    241  HA  GLU    15     116.943 138.194  70.287  1.00  0.00            
ATOM    242  CB  GLU    15     115.923 136.324  70.407  1.00  0.00            
ATOM    243  HB1 GLU    15     115.463 136.464  71.407  1.00  0.00            
ATOM    244  HB2 GLU    15     116.063 135.224  70.327  1.00  0.00            
ATOM    245  CG  GLU    15     114.773 136.774  69.497  1.00  0.00            
ATOM    246  HG1 GLU    15     115.003 136.254  68.537  1.00  0.00            
ATOM    247  HG2 GLU    15     114.693 137.864  69.307  1.00  0.00            
ATOM    248  CD  GLU    15     113.403 136.264  69.917  1.00  0.00            
ATOM    249  OE1 GLU    15     113.443 135.144  70.487  1.00  0.00            
ATOM    250  OE2 GLU    15     112.283 136.784  69.637  1.00  0.00            
ATOM    251  C   GLU    15     117.883 137.014  71.677  1.00  0.00            
ATOM    252  O   GLU    15     117.183 137.124  72.677  1.00  0.00            
ATOM    253  N   SER    16     119.213 136.804  71.737  1.00  0.00            
ATOM    254  HN  SER    16     119.703 136.894  70.877  1.00  0.00            
ATOM    255  CA  SER    16     119.853 136.234  72.877  1.00  0.00            
ATOM    256  HA  SER    16     119.263 136.344  73.767  1.00  0.00            
ATOM    257  CB  SER    16     120.143 134.734  72.707  1.00  0.00            
ATOM    258  HB1 SER    16     120.763 134.284  73.507  1.00  0.00            
ATOM    259  HB2 SER    16     120.733 134.624  71.777  1.00  0.00            
ATOM    260  OG  SER    16     118.963 133.944  72.567  1.00  0.00            
ATOM    261  HG1 SER    16     118.623 134.094  71.677  1.00  0.00            
ATOM    262  C   SER    16     121.123 136.974  73.127  1.00  0.00            
ATOM    263  O   SER    16     122.023 137.054  72.297  1.00  0.00            
ATOM    264  N   GLU    17     121.333 137.394  74.387  1.00  0.00            
ATOM    265  HN  GLU    17     120.683 137.164  75.107  1.00  0.00            
ATOM    266  CA  GLU    17     122.603 137.794  74.907  1.00  0.00            
ATOM    267  HA  GLU    17     122.913 138.614  74.277  1.00  0.00            
ATOM    268  CB  GLU    17     122.343 138.424  76.277  1.00  0.00            
ATOM    269  HB1 GLU    17     123.323 138.774  76.697  1.00  0.00            
ATOM    270  HB2 GLU    17     122.193 137.624  77.037  1.00  0.00            
ATOM    271  CG  GLU    17     121.313 139.554  76.387  1.00  0.00            
ATOM    272  HG1 GLU    17     120.333 139.224  75.987  1.00  0.00            
ATOM    273  HG2 GLU    17     121.613 140.284  75.607  1.00  0.00            
ATOM    274  CD  GLU    17     121.173 140.284  77.717  1.00  0.00            
ATOM    275  OE1 GLU    17     121.343 141.524  77.717  1.00  0.00            
ATOM    276  OE2 GLU    17     120.853 139.704  78.797  1.00  0.00            
ATOM    277  C   GLU    17     123.683 136.764  74.997  1.00  0.00            
ATOM    278  O   GLU    17     123.593 135.884  75.867  1.00  0.00            
ATOM    279  N   GLU    18     124.753 136.844  74.197  1.00  0.00            
ATOM    280  HN  GLU    18     124.823 137.584  73.527  1.00  0.00            
ATOM    281  CA  GLU    18     125.693 135.794  73.947  1.00  0.00            
ATOM    282  HA  GLU    18     125.853 135.174  74.827  1.00  0.00            
ATOM    283  CB  GLU    18     125.303 134.874  72.777  1.00  0.00            
ATOM    284  HB1 GLU    18     126.093 134.104  72.687  1.00  0.00            
ATOM    285  HB2 GLU    18     125.283 135.484  71.857  1.00  0.00            
ATOM    286  CG  GLU    18     123.953 134.164  72.897  1.00  0.00            
ATOM    287  HG1 GLU    18     123.603 133.854  71.887  1.00  0.00            
ATOM    288  HG2 GLU    18     123.203 134.764  73.467  1.00  0.00            
ATOM    289  CD  GLU    18     123.953 132.814  73.597  1.00  0.00            
ATOM    290  OE1 GLU    18     122.883 132.174  73.777  1.00  0.00            
ATOM    291  OE2 GLU    18     125.053 132.324  73.977  1.00  0.00            
ATOM    292  C   GLU    18     126.993 136.434  73.597  1.00  0.00            
ATOM    293  O   GLU    18     126.953 137.604  73.247  1.00  0.00            
ATOM    294  N   THR    19     128.113 135.704  73.517  1.00  0.00            
ATOM    295  HN  THR    19     128.083 134.714  73.577  1.00  0.00            
ATOM    296  CA  THR    19     129.443 136.244  73.527  1.00  0.00            
ATOM    297  HA  THR    19     129.313 137.304  73.467  1.00  0.00            
ATOM    298  CB  THR    19     130.123 136.024  74.837  1.00  0.00            
ATOM    299  HB  THR    19     129.603 136.194  75.797  1.00  0.00            
ATOM    300  OG1 THR    19     131.313 136.784  75.047  1.00  0.00            
ATOM    301  HG1 THR    19     130.983 137.684  75.077  1.00  0.00            
ATOM    302  CG2 THR    19     130.623 134.574  75.037  1.00  0.00            
ATOM    303 HG21 THR    19     129.733 133.914  75.067  1.00  0.00            
ATOM    304 HG22 THR    19     131.383 134.304  74.277  1.00  0.00            
ATOM    305 HG23 THR    19     131.173 134.484  75.997  1.00  0.00            
ATOM    306  C   THR    19     130.313 135.744  72.417  1.00  0.00            
ATOM    307  O   THR    19     130.063 134.694  71.827  1.00  0.00            
ATOM    308  N   MET    20     131.423 136.404  72.067  1.00  0.00            
ATOM    309  HN  MET    20     131.683 137.224  72.557  1.00  0.00            
ATOM    310  CA  MET    20     132.363 135.854  71.137  1.00  0.00            
ATOM    311  HA  MET    20     132.333 134.774  70.987  1.00  0.00            
ATOM    312  CB  MET    20     132.123 136.404  69.717  1.00  0.00            
ATOM    313  HB1 MET    20     131.163 135.984  69.367  1.00  0.00            
ATOM    314  HB2 MET    20     132.873 136.064  68.967  1.00  0.00            
ATOM    315  CG  MET    20     132.033 137.924  69.657  1.00  0.00            
ATOM    316  HG1 MET    20     132.953 138.404  70.047  1.00  0.00            
ATOM    317  HG2 MET    20     131.273 138.394  70.317  1.00  0.00            
ATOM    318  SD  MET    20     131.683 138.534  67.977  1.00  0.00            
ATOM    319  CE  MET    20     131.433 140.294  68.337  1.00  0.00            
ATOM    320  HE1 MET    20     131.633 140.854  67.407  1.00  0.00            
ATOM    321  HE2 MET    20     130.413 140.534  68.707  1.00  0.00            
ATOM    322  HE3 MET    20     132.103 140.644  69.157  1.00  0.00            
ATOM    323  C   MET    20     133.753 136.154  71.577  1.00  0.00            
ATOM    324  O   MET    20     133.963 136.964  72.477  1.00  0.00            
ATOM    325  N   VAL    21     134.703 135.394  71.007  1.00  0.00            
ATOM    326  HN  VAL    21     134.563 134.784  70.227  1.00  0.00            
ATOM    327  CA  VAL    21     136.033 135.354  71.527  1.00  0.00            
ATOM    328  HA  VAL    21     136.103 135.994  72.397  1.00  0.00            
ATOM    329  CB  VAL    21     136.473 133.994  71.987  1.00  0.00            
ATOM    330  HB  VAL    21     136.123 133.284  71.207  1.00  0.00            
ATOM    331  CG1 VAL    21     138.003 133.904  72.157  1.00  0.00            
ATOM    332 HG11 VAL    21     138.343 134.824  72.677  1.00  0.00            
ATOM    333 HG12 VAL    21     138.403 133.034  72.717  1.00  0.00            
ATOM    334 HG13 VAL    21     138.483 134.034  71.167  1.00  0.00            
ATOM    335  CG2 VAL    21     135.713 133.654  73.287  1.00  0.00            
ATOM    336 HG21 VAL    21     135.803 132.584  73.517  1.00  0.00            
ATOM    337 HG22 VAL    21     136.113 134.184  74.187  1.00  0.00            
ATOM    338 HG23 VAL    21     134.673 133.964  73.087  1.00  0.00            
ATOM    339  C   VAL    21     136.943 135.924  70.487  1.00  0.00            
ATOM    340  O   VAL    21     137.043 135.384  69.377  1.00  0.00            
ATOM    341  N   LEU    22     137.613 137.034  70.837  1.00  0.00            
ATOM    342  HN  LEU    22     137.523 137.474  71.717  1.00  0.00            
ATOM    343  CA  LEU    22     138.503 137.664  69.907  1.00  0.00            
ATOM    344  HA  LEU    22     138.633 137.044  69.037  1.00  0.00            
ATOM    345  CB  LEU    22     137.963 138.874  69.147  1.00  0.00            
ATOM    346  HB1 LEU    22     137.123 138.614  68.477  1.00  0.00            
ATOM    347  HB2 LEU    22     138.753 139.214  68.427  1.00  0.00            
ATOM    348  CG  LEU    22     137.303 139.984  69.967  1.00  0.00            
ATOM    349  HG  LEU    22     136.673 139.654  70.827  1.00  0.00            
ATOM    350  CD1 LEU    22     138.393 140.964  70.437  1.00  0.00            
ATOM    351 HD11 LEU    22     137.853 141.844  70.857  1.00  0.00            
ATOM    352 HD12 LEU    22     139.013 140.494  71.217  1.00  0.00            
ATOM    353 HD13 LEU    22     139.103 141.174  69.617  1.00  0.00            
ATOM    354  CD2 LEU    22     136.323 140.774  69.067  1.00  0.00            
ATOM    355 HD21 LEU    22     136.823 141.154  68.147  1.00  0.00            
ATOM    356 HD22 LEU    22     135.453 140.104  68.837  1.00  0.00            
ATOM    357 HD23 LEU    22     135.913 141.664  69.567  1.00  0.00            
ATOM    358  C   LEU    22     139.863 137.784  70.527  1.00  0.00            
ATOM    359  O   LEU    22     140.043 138.174  71.677  1.00  0.00            
ATOM    360  N   GLU    23     140.883 137.444  69.727  1.00  0.00            
ATOM    361  HN  GLU    23     140.833 137.144  68.777  1.00  0.00            
ATOM    362  CA  GLU    23     142.163 137.224  70.337  1.00  0.00            
ATOM    363  HA  GLU    23     142.283 137.774  71.267  1.00  0.00            
ATOM    364  CB  GLU    23     142.383 135.714  70.547  1.00  0.00            
ATOM    365  HB1 GLU    23     143.473 135.574  70.387  1.00  0.00            
ATOM    366  HB2 GLU    23     141.913 135.164  69.717  1.00  0.00            
ATOM    367  CG  GLU    23     141.913 135.004  71.807  1.00  0.00            
ATOM    368  HG1 GLU    23     140.823 134.984  72.037  1.00  0.00            
ATOM    369  HG2 GLU    23     142.343 135.594  72.647  1.00  0.00            
ATOM    370  CD  GLU    23     142.493 133.614  71.997  1.00  0.00            
ATOM    371  OE1 GLU    23     143.413 133.404  72.827  1.00  0.00            
ATOM    372  OE2 GLU    23     141.973 132.704  71.287  1.00  0.00            
ATOM    373  C   GLU    23     143.173 137.834  69.437  1.00  0.00            
ATOM    374  O   GLU    23     142.983 137.974  68.227  1.00  0.00            
ATOM    375  N   ALA    24     144.383 138.124  69.967  1.00  0.00            
ATOM    376  HN  ALA    24     144.523 138.224  70.947  1.00  0.00            
ATOM    377  CA  ALA    24     145.463 138.554  69.147  1.00  0.00            
ATOM    378  HA  ALA    24     145.393 138.084  68.177  1.00  0.00            
ATOM    379  CB  ALA    24     145.533 140.094  69.197  1.00  0.00            
ATOM    380  HB1 ALA    24     144.633 140.544  68.727  1.00  0.00            
ATOM    381  HB2 ALA    24     145.643 140.524  70.217  1.00  0.00            
ATOM    382  HB3 ALA    24     146.473 140.394  68.687  1.00  0.00            
ATOM    383  C   ALA    24     146.623 137.874  69.787  1.00  0.00            
ATOM    384  O   ALA    24     146.923 137.974  70.977  1.00  0.00            
ATOM    385  N   HIS    25     147.303 137.044  68.987  1.00  0.00            
ATOM    386  HN  HIS    25     147.003 136.844  68.057  1.00  0.00            
ATOM    387  CA  HIS    25     148.453 136.284  69.387  1.00  0.00            
ATOM    388  HA  HIS    25     148.583 136.354  70.457  1.00  0.00            
ATOM    389  CB  HIS    25     148.433 134.804  68.957  1.00  0.00            
ATOM    390  HB1 HIS    25     149.383 134.224  69.007  1.00  0.00            
ATOM    391  HB2 HIS    25     148.203 134.744  67.877  1.00  0.00            
ATOM    392  ND1 HIS    25     147.783 132.664  69.847  1.00  0.00            
ATOM    393  CG  HIS    25     147.463 134.004  69.757  1.00  0.00            
ATOM    394  CE1 HIS    25     146.773 132.114  70.487  1.00  0.00            
ATOM    395  HE1 HIS    25     146.853 131.104  70.877  1.00  0.00            
ATOM    396  NE2 HIS    25     145.813 133.004  70.847  1.00  0.00            
ATOM    397  HE2 HIS    25     144.903 132.804  71.227  1.00  0.00            
ATOM    398  CD2 HIS    25     146.293 134.224  70.417  1.00  0.00            
ATOM    399  HD2 HIS    25     145.733 135.144  70.547  1.00  0.00            
ATOM    400  C   HIS    25     149.603 136.884  68.687  1.00  0.00            
ATOM    401  O   HIS    25     149.543 137.344  67.547  1.00  0.00            
ATOM    402  N   ASP    26     150.783 136.914  69.357  1.00  0.00            
ATOM    403  HN  ASP    26     150.923 136.354  70.167  1.00  0.00            
ATOM    404  CA  ASP    26     152.023 137.444  68.887  1.00  0.00            
ATOM    405  HA  ASP    26     152.643 137.314  69.757  1.00  0.00            
ATOM    406  CB  ASP    26     152.443 136.624  67.657  1.00  0.00            
ATOM    407  HB1 ASP    26     151.953 136.914  66.707  1.00  0.00            
ATOM    408  HB2 ASP    26     152.213 135.554  67.877  1.00  0.00            
ATOM    409  CG  ASP    26     153.943 136.554  67.477  1.00  0.00            
ATOM    410  OD1 ASP    26     154.383 136.004  66.427  1.00  0.00            
ATOM    411  OD2 ASP    26     154.673 137.014  68.407  1.00  0.00            
ATOM    412  C   ASP    26     151.953 138.914  68.627  1.00  0.00            
ATOM    413  O   ASP    26     152.463 139.434  67.627  1.00  0.00            
ATOM    414  N   ALA    27     151.213 139.654  69.477  1.00  0.00            
ATOM    415  HN  ALA    27     150.873 139.304  70.347  1.00  0.00            
ATOM    416  CA  ALA    27     150.913 141.034  69.267  1.00  0.00            
ATOM    417  HA  ALA    27     150.933 141.394  68.247  1.00  0.00            
ATOM    418  CB  ALA    27     149.513 141.264  69.847  1.00  0.00            
ATOM    419  HB1 ALA    27     149.273 142.314  69.597  1.00  0.00            
ATOM    420  HB2 ALA    27     148.813 140.584  69.297  1.00  0.00            
ATOM    421  HB3 ALA    27     149.423 141.214  70.957  1.00  0.00            
ATOM    422  C   ALA    27     151.823 141.934  70.017  1.00  0.00            
ATOM    423  O   ALA    27     151.613 142.374  71.147  1.00  0.00            
ATOM    424  N   GLN    28     152.933 142.374  69.377  1.00  0.00            
ATOM    425  HN  GLN    28     153.153 141.854  68.567  1.00  0.00            
ATOM    426  CA  GLN    28     153.583 143.574  69.767  1.00  0.00            
ATOM    427  HA  GLN    28     153.943 143.364  70.757  1.00  0.00            
ATOM    428  CB  GLN    28     154.783 143.714  68.817  1.00  0.00            
ATOM    429  HB1 GLN    28     155.323 144.674  68.937  1.00  0.00            
ATOM    430  HB2 GLN    28     154.383 143.714  67.777  1.00  0.00            
ATOM    431  CG  GLN    28     155.753 142.534  68.917  1.00  0.00            
ATOM    432  HG1 GLN    28     156.563 142.804  68.207  1.00  0.00            
ATOM    433  HG2 GLN    28     155.373 141.534  68.627  1.00  0.00            
ATOM    434  CD  GLN    28     156.273 142.204  70.317  1.00  0.00            
ATOM    435  OE1 GLN    28     155.693 141.414  71.047  1.00  0.00            
ATOM    436  NE2 GLN    28     157.463 142.754  70.687  1.00  0.00            
ATOM    437 HE21 GLN    28     157.763 143.584  70.237  1.00  0.00            
ATOM    438 HE22 GLN    28     157.833 142.404  71.557  1.00  0.00            
ATOM    439  C   GLN    28     152.723 144.804  69.697  1.00  0.00            
ATOM    440  O   GLN    28     152.373 145.324  68.647  1.00  0.00            
ATOM    441  N   GLY    29     152.413 145.314  70.907  1.00  0.00            
ATOM    442  HN  GLY    29     152.703 144.694  71.637  1.00  0.00            
ATOM    443  CA  GLY    29     151.543 146.404  71.227  1.00  0.00            
ATOM    444  HA1 GLY    29     151.733 146.664  72.257  1.00  0.00            
ATOM    445  HA2 GLY    29     151.793 147.234  70.577  1.00  0.00            
ATOM    446  C   GLY    29     150.083 146.164  71.167  1.00  0.00            
ATOM    447  O   GLY    29     149.483 145.094  71.097  1.00  0.00            
ATOM    448  N   ASP    30     149.363 147.304  71.197  1.00  0.00            
ATOM    449  HN  ASP    30     149.883 148.154  71.297  1.00  0.00            
ATOM    450  CA  ASP    30     147.963 147.594  71.087  1.00  0.00            
ATOM    451  HA  ASP    30     147.603 146.834  71.777  1.00  0.00            
ATOM    452  CB  ASP    30     147.613 148.974  71.677  1.00  0.00            
ATOM    453  HB1 ASP    30     146.523 149.164  71.577  1.00  0.00            
ATOM    454  HB2 ASP    30     148.203 149.744  71.147  1.00  0.00            
ATOM    455  CG  ASP    30     147.883 149.044  73.167  1.00  0.00            
ATOM    456  OD1 ASP    30     147.823 150.184  73.677  1.00  0.00            
ATOM    457  OD2 ASP    30     148.433 148.074  73.767  1.00  0.00            
ATOM    458  C   ASP    30     147.303 147.384  69.767  1.00  0.00            
ATOM    459  O   ASP    30     147.833 147.784  68.727  1.00  0.00            
ATOM    460  N   VAL    31     146.093 146.794  69.777  1.00  0.00            
ATOM    461  HN  VAL    31     145.713 146.524  70.657  1.00  0.00            
ATOM    462  CA  VAL    31     145.303 146.454  68.627  1.00  0.00            
ATOM    463  HA  VAL    31     145.743 146.984  67.807  1.00  0.00            
ATOM    464  CB  VAL    31     145.243 144.974  68.367  1.00  0.00            
ATOM    465  HB  VAL    31     144.653 144.494  69.167  1.00  0.00            
ATOM    466  CG1 VAL    31     144.583 144.604  67.017  1.00  0.00            
ATOM    467 HG11 VAL    31     144.653 143.524  66.807  1.00  0.00            
ATOM    468 HG12 VAL    31     143.503 144.884  67.017  1.00  0.00            
ATOM    469 HG13 VAL    31     144.963 145.184  66.157  1.00  0.00            
ATOM    470  CG2 VAL    31     146.673 144.394  68.357  1.00  0.00            
ATOM    471 HG21 VAL    31     147.373 144.804  67.607  1.00  0.00            
ATOM    472 HG22 VAL    31     147.143 144.354  69.357  1.00  0.00            
ATOM    473 HG23 VAL    31     146.503 143.304  68.157  1.00  0.00            
ATOM    474  C   VAL    31     143.953 147.034  68.867  1.00  0.00            
ATOM    475  O   VAL    31     143.323 146.574  69.817  1.00  0.00            
ATOM    476  N   PRO    32     143.433 147.994  68.157  1.00  0.00            
ATOM    477  CD  PRO    32     144.293 149.084  67.727  1.00  0.00            
ATOM    478  HD1 PRO    32     145.103 149.304  68.477  1.00  0.00            
ATOM    479  HD2 PRO    32     144.733 148.944  66.717  1.00  0.00            
ATOM    480  CA  PRO    32     142.033 148.274  68.087  1.00  0.00            
ATOM    481  HA  PRO    32     141.683 148.234  69.117  1.00  0.00            
ATOM    482  CB  PRO    32     141.993 149.664  67.457  1.00  0.00            
ATOM    483  HB1 PRO    32     141.153 150.294  67.817  1.00  0.00            
ATOM    484  HB2 PRO    32     142.033 149.704  66.337  1.00  0.00            
ATOM    485  CG  PRO    32     143.353 150.304  67.767  1.00  0.00            
ATOM    486  HG1 PRO    32     143.343 150.554  68.847  1.00  0.00            
ATOM    487  HG2 PRO    32     143.703 151.184  67.197  1.00  0.00            
ATOM    488  C   PRO    32     141.173 147.384  67.267  1.00  0.00            
ATOM    489  O   PRO    32     141.543 147.074  66.137  1.00  0.00            
ATOM    490  N   VAL    33     140.103 146.904  67.917  1.00  0.00            
ATOM    491  HN  VAL    33     139.913 147.354  68.787  1.00  0.00            
ATOM    492  CA  VAL    33     139.283 145.874  67.367  1.00  0.00            
ATOM    493  HA  VAL    33     139.733 145.664  66.407  1.00  0.00            
ATOM    494  CB  VAL    33     139.233 144.574  68.117  1.00  0.00            
ATOM    495  HB  VAL    33     138.813 144.754  69.127  1.00  0.00            
ATOM    496  CG1 VAL    33     138.463 143.464  67.377  1.00  0.00            
ATOM    497 HG11 VAL    33     137.403 143.584  67.657  1.00  0.00            
ATOM    498 HG12 VAL    33     138.643 143.514  66.277  1.00  0.00            
ATOM    499 HG13 VAL    33     138.723 142.434  67.707  1.00  0.00            
ATOM    500  CG2 VAL    33     140.703 144.194  68.387  1.00  0.00            
ATOM    501 HG21 VAL    33     140.643 143.354  69.107  1.00  0.00            
ATOM    502 HG22 VAL    33     141.293 143.874  67.497  1.00  0.00            
ATOM    503 HG23 VAL    33     141.223 144.874  69.097  1.00  0.00            
ATOM    504  C   VAL    33     137.873 146.344  67.257  1.00  0.00            
ATOM    505  O   VAL    33     137.273 146.944  68.147  1.00  0.00            
ATOM    506  N   THR    34     137.283 146.154  66.067  1.00  0.00            
ATOM    507  HN  THR    34     137.853 145.744  65.347  1.00  0.00            
ATOM    508  CA  THR    34     135.953 146.544  65.697  1.00  0.00            
ATOM    509  HA  THR    34     135.483 146.784  66.627  1.00  0.00            
ATOM    510  CB  THR    34     135.953 147.774  64.817  1.00  0.00            
ATOM    511  HB  THR    34     136.623 147.534  63.957  1.00  0.00            
ATOM    512  OG1 THR    34     136.443 148.864  65.567  1.00  0.00            
ATOM    513  HG1 THR    34     137.393 148.724  65.547  1.00  0.00            
ATOM    514  CG2 THR    34     134.673 148.284  64.127  1.00  0.00            
ATOM    515 HG21 THR    34     134.203 147.534  63.457  1.00  0.00            
ATOM    516 HG22 THR    34     134.023 148.804  64.847  1.00  0.00            
ATOM    517 HG23 THR    34     134.903 149.174  63.487  1.00  0.00            
ATOM    518  C   THR    34     135.223 145.394  65.097  1.00  0.00            
ATOM    519  O   THR    34     135.843 144.544  64.457  1.00  0.00            
ATOM    520  N   VAL    35     133.893 145.284  65.267  1.00  0.00            
ATOM    521  HN  VAL    35     133.493 146.014  65.817  1.00  0.00            
ATOM    522  CA  VAL    35     133.143 144.184  64.767  1.00  0.00            
ATOM    523  HA  VAL    35     133.743 143.664  64.037  1.00  0.00            
ATOM    524  CB  VAL    35     132.583 143.254  65.807  1.00  0.00            
ATOM    525  HB  VAL    35     132.073 142.414  65.307  1.00  0.00            
ATOM    526  CG1 VAL    35     133.733 142.674  66.637  1.00  0.00            
ATOM    527 HG11 VAL    35     133.313 142.014  67.427  1.00  0.00            
ATOM    528 HG12 VAL    35     134.283 142.024  65.907  1.00  0.00            
ATOM    529 HG13 VAL    35     134.353 143.414  67.197  1.00  0.00            
ATOM    530  CG2 VAL    35     131.583 143.964  66.757  1.00  0.00            
ATOM    531 HG21 VAL    35     130.693 144.304  66.197  1.00  0.00            
ATOM    532 HG22 VAL    35     131.203 143.244  67.517  1.00  0.00            
ATOM    533 HG23 VAL    35     132.083 144.814  67.257  1.00  0.00            
ATOM    534  C   VAL    35     132.023 144.764  63.987  1.00  0.00            
ATOM    535  O   VAL    35     131.583 145.884  64.247  1.00  0.00            
ATOM    536  N   THR    36     131.493 144.074  62.947  1.00  0.00            
ATOM    537  HN  THR    36     131.853 143.184  62.717  1.00  0.00            
ATOM    538  CA  THR    36     130.393 144.604  62.207  1.00  0.00            
ATOM    539  HA  THR    36     129.743 145.164  62.857  1.00  0.00            
ATOM    540  CB  THR    36     130.783 145.494  61.057  1.00  0.00            
ATOM    541  HB  THR    36     131.573 145.054  60.407  1.00  0.00            
ATOM    542  OG1 THR    36     131.233 146.734  61.567  1.00  0.00            
ATOM    543  HG1 THR    36     131.483 146.454  62.457  1.00  0.00            
ATOM    544  CG2 THR    36     129.653 145.824  60.077  1.00  0.00            
ATOM    545 HG21 THR    36     130.013 146.374  59.177  1.00  0.00            
ATOM    546 HG22 THR    36     129.093 144.944  59.687  1.00  0.00            
ATOM    547 HG23 THR    36     128.793 146.354  60.537  1.00  0.00            
ATOM    548  C   THR    36     129.623 143.434  61.717  1.00  0.00            
ATOM    549  O   THR    36     130.243 142.454  61.297  1.00  0.00            
ATOM    550  N   VAL    37     128.273 143.424  61.707  1.00  0.00            
ATOM    551  HN  VAL    37     127.763 144.254  61.917  1.00  0.00            
ATOM    552  CA  VAL    37     127.413 142.364  61.287  1.00  0.00            
ATOM    553  HA  VAL    37     128.013 141.564  60.887  1.00  0.00            
ATOM    554  CB  VAL    37     126.633 141.784  62.437  1.00  0.00            
ATOM    555  HB  VAL    37     125.953 142.624  62.747  1.00  0.00            
ATOM    556  CG1 VAL    37     125.753 140.594  62.067  1.00  0.00            
ATOM    557 HG11 VAL    37     124.983 140.904  61.327  1.00  0.00            
ATOM    558 HG12 VAL    37     126.383 139.754  61.707  1.00  0.00            
ATOM    559 HG13 VAL    37     125.233 140.134  62.937  1.00  0.00            
ATOM    560  CG2 VAL    37     127.593 141.524  63.617  1.00  0.00            
ATOM    561 HG21 VAL    37     128.533 141.014  63.317  1.00  0.00            
ATOM    562 HG22 VAL    37     127.773 142.464  64.197  1.00  0.00            
ATOM    563 HG23 VAL    37     127.093 140.734  64.217  1.00  0.00            
ATOM    564  C   VAL    37     126.463 142.834  60.247  1.00  0.00            
ATOM    565  O   VAL    37     125.903 143.924  60.317  1.00  0.00            
ATOM    566  N   HIS    38     126.323 142.024  59.177  1.00  0.00            
ATOM    567  HN  HIS    38     126.843 141.174  59.117  1.00  0.00            
ATOM    568  CA  HIS    38     125.463 142.114  58.047  1.00  0.00            
ATOM    569  HA  HIS    38     124.783 142.934  58.237  1.00  0.00            
ATOM    570  CB  HIS    38     126.313 142.414  56.797  1.00  0.00            
ATOM    571  HB1 HIS    38     125.763 142.484  55.837  1.00  0.00            
ATOM    572  HB2 HIS    38     127.083 141.614  56.807  1.00  0.00            
ATOM    573  ND1 HIS    38     126.453 144.844  56.807  1.00  0.00            
ATOM    574  CG  HIS    38     127.133 143.654  56.947  1.00  0.00            
ATOM    575  CE1 HIS    38     127.373 145.744  56.547  1.00  0.00            
ATOM    576  HE1 HIS    38     127.243 146.824  56.377  1.00  0.00            
ATOM    577  NE2 HIS    38     128.613 145.184  56.497  1.00  0.00            
ATOM    578  HE2 HIS    38     129.503 145.644  56.357  1.00  0.00            
ATOM    579  CD2 HIS    38     128.473 143.844  56.797  1.00  0.00            
ATOM    580  HD2 HIS    38     129.283 143.144  56.647  1.00  0.00            
ATOM    581  C   HIS    38     124.593 140.904  57.927  1.00  0.00            
ATOM    582  O   HIS    38     124.823 139.914  58.617  1.00  0.00            
ATOM    583  N   ASP    39     123.703 140.954  56.917  1.00  0.00            
ATOM    584  HN  ASP    39     123.653 141.774  56.347  1.00  0.00            
ATOM    585  CA  ASP    39     122.843 139.924  56.437  1.00  0.00            
ATOM    586  HA  ASP    39     122.763 139.314  57.327  1.00  0.00            
ATOM    587  CB  ASP    39     121.493 140.534  56.037  1.00  0.00            
ATOM    588  HB1 ASP    39     121.533 141.174  55.137  1.00  0.00            
ATOM    589  HB2 ASP    39     121.263 141.194  56.897  1.00  0.00            
ATOM    590  CG  ASP    39     120.223 139.724  55.787  1.00  0.00            
ATOM    591  OD1 ASP    39     119.133 140.314  55.537  1.00  0.00            
ATOM    592  OD2 ASP    39     120.373 138.474  55.757  1.00  0.00            
ATOM    593  C   ASP    39     123.523 139.194  55.327  1.00  0.00            
ATOM    594  O   ASP    39     124.683 139.474  54.977  1.00  0.00            
ATOM    595  N   PHE    40     122.953 138.154  54.707  1.00  0.00            
ATOM    596  HN  PHE    40     122.083 137.754  54.997  1.00  0.00            
ATOM    597  CA  PHE    40     123.473 137.654  53.477  1.00  0.00            
ATOM    598  HA  PHE    40     124.213 138.364  53.097  1.00  0.00            
ATOM    599  CB  PHE    40     124.013 136.224  53.597  1.00  0.00            
ATOM    600  HB1 PHE    40     123.233 135.604  54.107  1.00  0.00            
ATOM    601  HB2 PHE    40     124.883 136.194  54.307  1.00  0.00            
ATOM    602  CG  PHE    40     124.383 135.544  52.327  1.00  0.00            
ATOM    603  CD1 PHE    40     125.553 135.894  51.697  1.00  0.00            
ATOM    604  HD1 PHE    40     126.273 136.534  52.177  1.00  0.00            
ATOM    605  CE1 PHE    40     125.833 135.494  50.407  1.00  0.00            
ATOM    606  HE1 PHE    40     126.763 135.644  49.867  1.00  0.00            
ATOM    607  CZ  PHE    40     124.893 134.704  49.787  1.00  0.00            
ATOM    608  HZ  PHE    40     125.013 134.334  48.777  1.00  0.00            
ATOM    609  CD2 PHE    40     123.563 134.594  51.777  1.00  0.00            
ATOM    610  HD2 PHE    40     122.653 134.354  52.307  1.00  0.00            
ATOM    611  CE2 PHE    40     123.883 134.134  50.517  1.00  0.00            
ATOM    612  HE2 PHE    40     123.283 133.414  49.987  1.00  0.00            
ATOM    613  C   PHE    40     122.453 137.794  52.397  1.00  0.00            
ATOM    614  O   PHE    40     121.383 137.214  52.497  1.00  0.00            
ATOM    615  N   PRO    41     122.593 138.374  51.237  1.00  0.00            
ATOM    616  CD  PRO    41     121.833 137.854  50.107  1.00  0.00            
ATOM    617  HD1 PRO    41     122.133 136.804  49.877  1.00  0.00            
ATOM    618  HD2 PRO    41     120.743 137.854  50.277  1.00  0.00            
ATOM    619  CA  PRO    41     123.713 139.154  50.797  1.00  0.00            
ATOM    620  HA  PRO    41     124.623 138.694  51.117  1.00  0.00            
ATOM    621  CB  PRO    41     123.703 139.124  49.257  1.00  0.00            
ATOM    622  HB1 PRO    41     124.443 138.424  48.817  1.00  0.00            
ATOM    623  HB2 PRO    41     124.013 140.064  48.747  1.00  0.00            
ATOM    624  CG  PRO    41     122.273 138.694  48.897  1.00  0.00            
ATOM    625  HG1 PRO    41     122.183 138.044  48.007  1.00  0.00            
ATOM    626  HG2 PRO    41     121.633 139.594  48.877  1.00  0.00            
ATOM    627  C   PRO    41     123.783 140.534  51.337  1.00  0.00            
ATOM    628  O   PRO    41     124.823 141.174  51.287  1.00  0.00            
ATOM    629  N   GLY    42     122.683 141.144  51.817  1.00  0.00            
ATOM    630  HN  GLY    42     121.773 140.734  51.797  1.00  0.00            
ATOM    631  CA  GLY    42     122.693 142.514  52.217  1.00  0.00            
ATOM    632  HA1 GLY    42     122.803 143.074  51.297  1.00  0.00            
ATOM    633  HA2 GLY    42     121.713 142.644  52.657  1.00  0.00            
ATOM    634  C   GLY    42     123.693 142.954  53.227  1.00  0.00            
ATOM    635  O   GLY    42     123.623 142.514  54.377  1.00  0.00            
ATOM    636  N   LYS    43     124.523 143.964  52.897  1.00  0.00            
ATOM    637  HN  LYS    43     124.383 144.264  51.957  1.00  0.00            
ATOM    638  CA  LYS    43     125.473 144.734  53.647  1.00  0.00            
ATOM    639  HA  LYS    43     125.613 144.194  54.577  1.00  0.00            
ATOM    640  CB  LYS    43     126.883 144.874  53.067  1.00  0.00            
ATOM    641  HB1 LYS    43     127.503 145.534  53.717  1.00  0.00            
ATOM    642  HB2 LYS    43     126.663 145.334  52.087  1.00  0.00            
ATOM    643  CG  LYS    43     127.683 143.574  52.977  1.00  0.00            
ATOM    644  HG1 LYS    43     127.163 142.864  52.297  1.00  0.00            
ATOM    645  HG2 LYS    43     127.473 143.124  53.977  1.00  0.00            
ATOM    646  CD  LYS    43     129.183 143.764  52.697  1.00  0.00            
ATOM    647  HD1 LYS    43     129.273 144.164  51.657  1.00  0.00            
ATOM    648  HD2 LYS    43     129.583 144.434  53.477  1.00  0.00            
ATOM    649  CE  LYS    43     129.943 142.454  52.827  1.00  0.00            
ATOM    650  HE1 LYS    43     129.723 141.764  51.977  1.00  0.00            
ATOM    651  HE2 LYS    43     129.783 141.884  53.767  1.00  0.00            
ATOM    652  NZ  LYS    43     131.413 142.594  52.627  1.00  0.00            
ATOM    653  HZ1 LYS    43     131.673 142.784  51.647  1.00  0.00            
ATOM    654  HZ2 LYS    43     131.903 143.154  53.347  1.00  0.00            
ATOM    655  HZ3 LYS    43     131.793 141.654  52.877  1.00  0.00            
ATOM    656  C   LYS    43     124.793 145.914  54.267  1.00  0.00            
ATOM    657  O   LYS    43     124.963 147.074  53.897  1.00  0.00            
ATOM    658  N   LYS    44     123.833 145.644  55.157  1.00  0.00            
ATOM    659  HN  LYS    44     123.643 144.674  55.307  1.00  0.00            
ATOM    660  CA  LYS    44     122.963 146.544  55.847  1.00  0.00            
ATOM    661  HA  LYS    44     122.913 147.434  55.227  1.00  0.00            
ATOM    662  CB  LYS    44     121.573 145.874  55.797  1.00  0.00            
ATOM    663  HB1 LYS    44     121.503 145.454  54.767  1.00  0.00            
ATOM    664  HB2 LYS    44     120.803 146.674  55.937  1.00  0.00            
ATOM    665  CG  LYS    44     121.253 144.724  56.747  1.00  0.00            
ATOM    666  HG1 LYS    44     121.303 145.074  57.787  1.00  0.00            
ATOM    667  HG2 LYS    44     122.093 144.034  56.487  1.00  0.00            
ATOM    668  CD  LYS    44     119.973 143.944  56.427  1.00  0.00            
ATOM    669  HD1 LYS    44     119.243 144.664  55.997  1.00  0.00            
ATOM    670  HD2 LYS    44     120.153 143.224  55.597  1.00  0.00            
ATOM    671  CE  LYS    44     119.233 143.254  57.587  1.00  0.00            
ATOM    672  HE1 LYS    44     118.913 144.044  58.317  1.00  0.00            
ATOM    673  HE2 LYS    44     119.883 142.564  58.157  1.00  0.00            
ATOM    674  NZ  LYS    44     118.073 142.444  57.157  1.00  0.00            
ATOM    675  HZ1 LYS    44     117.303 142.934  56.667  1.00  0.00            
ATOM    676  HZ2 LYS    44     118.423 141.764  56.447  1.00  0.00            
ATOM    677  HZ3 LYS    44     117.573 142.014  57.957  1.00  0.00            
ATOM    678  C   LYS    44     123.193 146.934  57.257  1.00  0.00            
ATOM    679  O   LYS    44     122.283 147.504  57.857  1.00  0.00            
ATOM    680  N   LEU    45     124.383 146.644  57.817  1.00  0.00            
ATOM    681  HN  LEU    45     125.143 146.184  57.357  1.00  0.00            
ATOM    682  CA  LEU    45     124.853 147.224  59.047  1.00  0.00            
ATOM    683  HA  LEU    45     125.803 146.764  59.237  1.00  0.00            
ATOM    684  CB  LEU    45     125.173 148.724  58.837  1.00  0.00            
ATOM    685  HB1 LEU    45     125.433 149.284  59.757  1.00  0.00            
ATOM    686  HB2 LEU    45     124.243 149.134  58.397  1.00  0.00            
ATOM    687  CG  LEU    45     126.403 148.954  57.967  1.00  0.00            
ATOM    688  HG  LEU    45     126.063 148.524  57.007  1.00  0.00            
ATOM    689  CD1 LEU    45     126.643 150.464  57.747  1.00  0.00            
ATOM    690 HD11 LEU    45     125.773 151.044  58.107  1.00  0.00            
ATOM    691 HD12 LEU    45     127.583 150.694  58.307  1.00  0.00            
ATOM    692 HD13 LEU    45     126.603 150.654  56.657  1.00  0.00            
ATOM    693  CD2 LEU    45     127.733 148.334  58.437  1.00  0.00            
ATOM    694 HD21 LEU    45     128.553 148.614  57.747  1.00  0.00            
ATOM    695 HD22 LEU    45     128.063 148.764  59.407  1.00  0.00            
ATOM    696 HD23 LEU    45     127.583 147.224  58.467  1.00  0.00            
ATOM    697  C   LEU    45     123.963 146.844  60.177  1.00  0.00            
ATOM    698  O   LEU    45     123.343 147.744  60.747  1.00  0.00            
ATOM    699  N   VAL    46     123.733 145.564  60.507  1.00  0.00            
ATOM    700  HN  VAL    46     124.153 144.784  60.047  1.00  0.00            
ATOM    701  CA  VAL    46     122.953 145.184  61.647  1.00  0.00            
ATOM    702  HA  VAL    46     122.003 145.674  61.577  1.00  0.00            
ATOM    703  CB  VAL    46     122.733 143.714  61.547  1.00  0.00            
ATOM    704  HB  VAL    46     123.703 143.164  61.567  1.00  0.00            
ATOM    705  CG1 VAL    46     121.773 143.264  62.667  1.00  0.00            
ATOM    706 HG11 VAL    46     120.963 144.024  62.867  1.00  0.00            
ATOM    707 HG12 VAL    46     121.313 142.264  62.517  1.00  0.00            
ATOM    708 HG13 VAL    46     122.293 143.164  63.647  1.00  0.00            
ATOM    709  CG2 VAL    46     121.973 143.494  60.227  1.00  0.00            
ATOM    710 HG21 VAL    46     121.053 144.114  60.077  1.00  0.00            
ATOM    711 HG22 VAL    46     122.703 143.624  59.397  1.00  0.00            
ATOM    712 HG23 VAL    46     121.723 142.414  60.297  1.00  0.00            
ATOM    713  C   VAL    46     123.463 145.584  62.997  1.00  0.00            
ATOM    714  O   VAL    46     122.633 145.944  63.827  1.00  0.00            
ATOM    715  N   LEU    47     124.793 145.424  63.127  1.00  0.00            
ATOM    716  HN  LEU    47     125.233 145.014  62.337  1.00  0.00            
ATOM    717  CA  LEU    47     125.503 145.914  64.277  1.00  0.00            
ATOM    718  HA  LEU    47     125.053 146.814  64.667  1.00  0.00            
ATOM    719  CB  LEU    47     125.483 144.864  65.387  1.00  0.00            
ATOM    720  HB1 LEU    47     125.853 143.864  65.067  1.00  0.00            
ATOM    721  HB2 LEU    47     124.423 144.734  65.697  1.00  0.00            
ATOM    722  CG  LEU    47     126.233 145.214  66.677  1.00  0.00            
ATOM    723  HG  LEU    47     126.263 146.314  66.837  1.00  0.00            
ATOM    724  CD1 LEU    47     125.623 144.454  67.867  1.00  0.00            
ATOM    725 HD11 LEU    47     124.573 144.794  68.017  1.00  0.00            
ATOM    726 HD12 LEU    47     125.623 143.354  67.707  1.00  0.00            
ATOM    727 HD13 LEU    47     126.163 144.824  68.767  1.00  0.00            
ATOM    728  CD2 LEU    47     127.683 144.704  66.687  1.00  0.00            
ATOM    729 HD21 LEU    47     128.333 145.024  65.837  1.00  0.00            
ATOM    730 HD22 LEU    47     128.193 145.054  67.607  1.00  0.00            
ATOM    731 HD23 LEU    47     127.683 143.594  66.637  1.00  0.00            
ATOM    732  C   LEU    47     126.863 146.374  63.837  1.00  0.00            
ATOM    733  O   LEU    47     127.473 145.794  62.947  1.00  0.00            
ATOM    734  N   SER    48     127.333 147.524  64.347  1.00  0.00            
ATOM    735  HN  SER    48     126.873 148.064  65.047  1.00  0.00            
ATOM    736  CA  SER    48     128.583 148.124  64.027  1.00  0.00            
ATOM    737  HA  SER    48     129.283 147.324  63.817  1.00  0.00            
ATOM    738  CB  SER    48     128.503 148.954  62.727  1.00  0.00            
ATOM    739  HB1 SER    48     128.513 148.284  61.847  1.00  0.00            
ATOM    740  HB2 SER    48     129.463 149.484  62.587  1.00  0.00            
ATOM    741  OG  SER    48     127.443 149.894  62.647  1.00  0.00            
ATOM    742  HG1 SER    48     126.733 149.264  62.507  1.00  0.00            
ATOM    743  C   SER    48     129.223 148.994  65.047  1.00  0.00            
ATOM    744  O   SER    48     130.413 149.264  64.927  1.00  0.00            
ATOM    745  N   SER    49     128.513 149.454  66.097  1.00  0.00            
ATOM    746  HN  SER    49     127.593 149.104  66.287  1.00  0.00            
ATOM    747  CA  SER    49     129.033 150.454  66.977  1.00  0.00            
ATOM    748  HA  SER    49     129.423 151.244  66.357  1.00  0.00            
ATOM    749  CB  SER    49     127.953 151.094  67.877  1.00  0.00            
ATOM    750  HB1 SER    49     128.403 152.034  68.277  1.00  0.00            
ATOM    751  HB2 SER    49     127.723 150.424  68.727  1.00  0.00            
ATOM    752  OG  SER    49     126.853 151.474  67.067  1.00  0.00            
ATOM    753  HG1 SER    49     127.223 152.054  66.417  1.00  0.00            
ATOM    754  C   SER    49     130.053 149.904  67.907  1.00  0.00            
ATOM    755  O   SER    49     130.883 150.674  68.397  1.00  0.00            
ATOM    756  N   GLU    50     130.053 148.614  68.277  1.00  0.00            
ATOM    757  HN  GLU    50     129.413 147.994  67.827  1.00  0.00            
ATOM    758  CA  GLU    50     130.923 147.904  69.167  1.00  0.00            
ATOM    759  HA  GLU    50     130.893 148.424  70.117  1.00  0.00            
ATOM    760  CB  GLU    50     130.383 146.514  69.507  1.00  0.00            
ATOM    761  HB1 GLU    50     131.043 145.924  70.177  1.00  0.00            
ATOM    762  HB2 GLU    50     130.363 146.014  68.507  1.00  0.00            
ATOM    763  CG  GLU    50     128.993 146.394  70.147  1.00  0.00            
ATOM    764  HG1 GLU    50     128.643 145.364  70.347  1.00  0.00            
ATOM    765  HG2 GLU    50     128.193 146.784  69.467  1.00  0.00            
ATOM    766  CD  GLU    50     128.803 147.084  71.487  1.00  0.00            
ATOM    767  OE1 GLU    50     128.653 146.434  72.557  1.00  0.00            
ATOM    768  OE2 GLU    50     128.733 148.334  71.547  1.00  0.00            
ATOM    769  C   GLU    50     132.353 147.764  68.777  1.00  0.00            
ATOM    770  O   GLU    50     132.783 147.344  67.707  1.00  0.00            
ATOM    771  N   LYS    51     133.143 148.114  69.807  1.00  0.00            
ATOM    772  HN  LYS    51     132.793 148.244  70.727  1.00  0.00            
ATOM    773  CA  LYS    51     134.553 148.314  69.657  1.00  0.00            
ATOM    774  HA  LYS    51     134.853 147.514  69.017  1.00  0.00            
ATOM    775  CB  LYS    51     134.853 149.754  69.197  1.00  0.00            
ATOM    776  HB1 LYS    51     134.323 149.964  68.247  1.00  0.00            
ATOM    777  HB2 LYS    51     135.913 149.984  68.897  1.00  0.00            
ATOM    778  CG  LYS    51     134.523 150.824  70.237  1.00  0.00            
ATOM    779  HG1 LYS    51     135.223 150.704  71.097  1.00  0.00            
ATOM    780  HG2 LYS    51     133.483 150.694  70.587  1.00  0.00            
ATOM    781  CD  LYS    51     134.603 152.244  69.657  1.00  0.00            
ATOM    782  HD1 LYS    51     135.563 152.424  69.127  1.00  0.00            
ATOM    783  HD2 LYS    51     133.733 152.264  68.967  1.00  0.00            
ATOM    784  CE  LYS    51     134.543 153.314  70.747  1.00  0.00            
ATOM    785  HE1 LYS    51     134.523 154.324  70.287  1.00  0.00            
ATOM    786  HE2 LYS    51     135.393 153.234  71.457  1.00  0.00            
ATOM    787  NZ  LYS    51     133.373 153.194  71.647  1.00  0.00            
ATOM    788  HZ1 LYS    51     132.553 153.704  71.257  1.00  0.00            
ATOM    789  HZ2 LYS    51     133.053 152.214  71.787  1.00  0.00            
ATOM    790  HZ3 LYS    51     133.703 153.614  72.537  1.00  0.00            
ATOM    791  C   LYS    51     135.033 148.124  71.057  1.00  0.00            
ATOM    792  O   LYS    51     134.293 148.374  72.017  1.00  0.00            
ATOM    793  N   THR    52     136.333 147.804  71.107  1.00  0.00            
ATOM    794  HN  THR    52     136.883 147.954  70.277  1.00  0.00            
ATOM    795  CA  THR    52     137.083 147.494  72.277  1.00  0.00            
ATOM    796  HA  THR    52     136.743 148.114  73.097  1.00  0.00            
ATOM    797  CB  THR    52     136.753 146.124  72.797  1.00  0.00            
ATOM    798  HB  THR    52     135.663 145.984  72.727  1.00  0.00            
ATOM    799  OG1 THR    52     137.303 145.944  74.097  1.00  0.00            
ATOM    800  HG1 THR    52     136.833 146.534  74.697  1.00  0.00            
ATOM    801  CG2 THR    52     137.213 145.004  71.857  1.00  0.00            
ATOM    802 HG21 THR    52     136.793 143.984  72.037  1.00  0.00            
ATOM    803 HG22 THR    52     136.893 145.234  70.817  1.00  0.00            
ATOM    804 HG23 THR    52     138.293 144.794  71.957  1.00  0.00            
ATOM    805  C   THR    52     138.513 147.714  71.927  1.00  0.00            
ATOM    806  O   THR    52     138.863 148.034  70.797  1.00  0.00            
ATOM    807  N   VAL    53     139.463 147.514  72.857  1.00  0.00            
ATOM    808  HN  VAL    53     139.123 147.184  73.737  1.00  0.00            
ATOM    809  CA  VAL    53     140.873 147.584  72.617  1.00  0.00            
ATOM    810  HA  VAL    53     141.093 147.574  71.557  1.00  0.00            
ATOM    811  CB  VAL    53     141.513 148.894  72.967  1.00  0.00            
ATOM    812  HB  VAL    53     140.813 149.694  72.637  1.00  0.00            
ATOM    813  CG1 VAL    53     141.533 149.064  74.497  1.00  0.00            
ATOM    814 HG11 VAL    53     141.813 150.124  74.697  1.00  0.00            
ATOM    815 HG12 VAL    53     140.523 149.014  74.957  1.00  0.00            
ATOM    816 HG13 VAL    53     142.263 148.434  75.027  1.00  0.00            
ATOM    817  CG2 VAL    53     142.863 149.154  72.287  1.00  0.00            
ATOM    818 HG21 VAL    53     143.343 150.044  72.747  1.00  0.00            
ATOM    819 HG22 VAL    53     143.583 148.314  72.467  1.00  0.00            
ATOM    820 HG23 VAL    53     142.793 149.434  71.217  1.00  0.00            
ATOM    821  C   VAL    53     141.473 146.394  73.297  1.00  0.00            
ATOM    822  O   VAL    53     141.043 146.054  74.397  1.00  0.00            
ATOM    823  N   LEU    54     142.463 145.724  72.677  1.00  0.00            
ATOM    824  HN  LEU    54     142.733 146.044  71.777  1.00  0.00            
ATOM    825  CA  LEU    54     143.313 144.724  73.237  1.00  0.00            
ATOM    826  HA  LEU    54     142.873 144.464  74.187  1.00  0.00            
ATOM    827  CB  LEU    54     143.313 143.424  72.387  1.00  0.00            
ATOM    828  HB1 LEU    54     143.913 142.654  72.917  1.00  0.00            
ATOM    829  HB2 LEU    54     143.773 143.654  71.407  1.00  0.00            
ATOM    830  CG  LEU    54     141.923 142.894  72.007  1.00  0.00            
ATOM    831  HG  LEU    54     141.413 143.664  71.387  1.00  0.00            
ATOM    832  CD1 LEU    54     142.153 141.664  71.107  1.00  0.00            
ATOM    833 HD11 LEU    54     142.773 141.884  70.207  1.00  0.00            
ATOM    834 HD12 LEU    54     142.693 140.874  71.687  1.00  0.00            
ATOM    835 HD13 LEU    54     141.163 141.304  70.767  1.00  0.00            
ATOM    836  CD2 LEU    54     140.983 142.574  73.177  1.00  0.00            
ATOM    837 HD21 LEU    54     141.443 141.714  73.717  1.00  0.00            
ATOM    838 HD22 LEU    54     140.893 143.314  73.987  1.00  0.00            
ATOM    839 HD23 LEU    54     139.983 142.234  72.817  1.00  0.00            
ATOM    840  C   LEU    54     144.723 145.204  73.387  1.00  0.00            
ATOM    841  O   LEU    54     145.243 145.964  72.587  1.00  0.00            
ATOM    842  N   THR    55     145.483 144.794  74.427  1.00  0.00            
ATOM    843  HN  THR    55     145.233 144.014  74.997  1.00  0.00            
ATOM    844  CA  THR    55     146.633 145.494  74.887  1.00  0.00            
ATOM    845  HA  THR    55     147.183 145.814  74.007  1.00  0.00            
ATOM    846  CB  THR    55     146.343 146.664  75.777  1.00  0.00            
ATOM    847  HB  THR    55     145.683 147.344  75.197  1.00  0.00            
ATOM    848  OG1 THR    55     147.473 147.404  76.217  1.00  0.00            
ATOM    849  HG1 THR    55     147.883 147.754  75.417  1.00  0.00            
ATOM    850  CG2 THR    55     145.643 146.294  77.087  1.00  0.00            
ATOM    851 HG21 THR    55     145.713 147.154  77.797  1.00  0.00            
ATOM    852 HG22 THR    55     144.583 146.084  76.807  1.00  0.00            
ATOM    853 HG23 THR    55     146.213 145.454  77.547  1.00  0.00            
ATOM    854  C   THR    55     147.573 144.564  75.587  1.00  0.00            
ATOM    855  O   THR    55     147.033 143.544  76.027  1.00  0.00            
ATOM    856  N   PRO    56     148.863 144.714  75.697  1.00  0.00            
ATOM    857  CD  PRO    56     149.623 145.614  74.837  1.00  0.00            
ATOM    858  HD1 PRO    56     149.163 145.744  73.837  1.00  0.00            
ATOM    859  HD2 PRO    56     149.813 146.624  75.247  1.00  0.00            
ATOM    860  CA  PRO    56     149.683 143.724  76.317  1.00  0.00            
ATOM    861  HA  PRO    56     149.423 142.734  75.957  1.00  0.00            
ATOM    862  CB  PRO    56     151.093 144.194  75.977  1.00  0.00            
ATOM    863  HB1 PRO    56     151.853 143.374  75.967  1.00  0.00            
ATOM    864  HB2 PRO    56     151.333 144.964  76.727  1.00  0.00            
ATOM    865  CG  PRO    56     150.993 144.934  74.637  1.00  0.00            
ATOM    866  HG1 PRO    56     151.023 144.224  73.797  1.00  0.00            
ATOM    867  HG2 PRO    56     151.873 145.604  74.497  1.00  0.00            
ATOM    868  C   PRO    56     149.393 143.674  77.777  1.00  0.00            
ATOM    869  O   PRO    56     149.723 142.704  78.447  1.00  0.00            
ATOM    870  N   ALA    57     148.793 144.734  78.347  1.00  0.00            
ATOM    871  HN  ALA    57     148.423 145.484  77.787  1.00  0.00            
ATOM    872  CA  ALA    57     148.443 144.744  79.737  1.00  0.00            
ATOM    873  HA  ALA    57     149.363 144.674  80.307  1.00  0.00            
ATOM    874  CB  ALA    57     147.783 146.104  79.997  1.00  0.00            
ATOM    875  HB1 ALA    57     148.573 146.824  80.297  1.00  0.00            
ATOM    876  HB2 ALA    57     147.133 146.554  79.217  1.00  0.00            
ATOM    877  HB3 ALA    57     147.143 146.144  80.917  1.00  0.00            
ATOM    878  C   ALA    57     147.533 143.654  80.187  1.00  0.00            
ATOM    879  O   ALA    57     147.853 143.034  81.197  1.00  0.00            
ATOM    880  N   THR    58     146.493 143.334  79.407  1.00  0.00            
ATOM    881  HN  THR    58     146.233 143.814  78.557  1.00  0.00            
ATOM    882  CA  THR    58     145.563 142.274  79.627  1.00  0.00            
ATOM    883  HA  THR    58     145.423 142.154  80.687  1.00  0.00            
ATOM    884  CB  THR    58     144.303 142.684  78.927  1.00  0.00            
ATOM    885  HB  THR    58     143.443 142.054  79.197  1.00  0.00            
ATOM    886  OG1 THR    58     144.243 142.634  77.507  1.00  0.00            
ATOM    887  HG1 THR    58     143.423 143.114  77.317  1.00  0.00            
ATOM    888  CG2 THR    58     143.873 144.094  79.387  1.00  0.00            
ATOM    889 HG21 THR    58     142.773 144.264  79.317  1.00  0.00            
ATOM    890 HG22 THR    58     144.213 144.174  80.447  1.00  0.00            
ATOM    891 HG23 THR    58     144.333 144.934  78.847  1.00  0.00            
ATOM    892  C   THR    58     146.073 141.024  78.977  1.00  0.00            
ATOM    893  O   THR    58     145.343 140.024  79.007  1.00  0.00            
ATOM    894  N   ASN    59     147.203 141.084  78.247  1.00  0.00            
ATOM    895  HN  ASN    59     147.653 141.964  78.127  1.00  0.00            
ATOM    896  CA  ASN    59     147.843 140.074  77.467  1.00  0.00            
ATOM    897  HA  ASN    59     148.713 140.494  76.977  1.00  0.00            
ATOM    898  CB  ASN    59     148.203 138.754  78.167  1.00  0.00            
ATOM    899  HB1 ASN    59     148.483 137.914  77.487  1.00  0.00            
ATOM    900  HB2 ASN    59     147.343 138.424  78.777  1.00  0.00            
ATOM    901  CG  ASN    59     149.423 139.194  78.957  1.00  0.00            
ATOM    902  OD1 ASN    59     150.533 139.284  78.437  1.00  0.00            
ATOM    903  ND2 ASN    59     149.243 139.524  80.277  1.00  0.00            
ATOM    904 HD21 ASN    59     148.473 139.214  80.837  1.00  0.00            
ATOM    905 HD22 ASN    59     149.933 140.124  80.677  1.00  0.00            
ATOM    906  C   ASN    59     147.023 139.654  76.307  1.00  0.00            
ATOM    907  O   ASN    59     147.063 138.554  75.757  1.00  0.00            
ATOM    908  N   HIS    60     146.163 140.574  75.827  1.00  0.00            
ATOM    909  HN  HIS    60     146.243 141.464  76.247  1.00  0.00            
ATOM    910  CA  HIS    60     145.333 140.474  74.657  1.00  0.00            
ATOM    911  HA  HIS    60     144.843 141.404  74.467  1.00  0.00            
ATOM    912  CB  HIS    60     146.123 140.184  73.367  1.00  0.00            
ATOM    913  HB1 HIS    60     145.493 139.974  72.467  1.00  0.00            
ATOM    914  HB2 HIS    60     146.833 139.344  73.537  1.00  0.00            
ATOM    915  ND1 HIS    60     146.443 142.404  72.207  1.00  0.00            
ATOM    916  CG  HIS    60     146.933 141.404  73.007  1.00  0.00            
ATOM    917  CE1 HIS    60     147.433 143.264  72.087  1.00  0.00            
ATOM    918  HE1 HIS    60     147.303 144.204  71.547  1.00  0.00            
ATOM    919  NE2 HIS    60     148.543 142.834  72.757  1.00  0.00            
ATOM    920  HE2 HIS    60     149.493 143.114  72.617  1.00  0.00            
ATOM    921  CD2 HIS    60     148.243 141.604  73.297  1.00  0.00            
ATOM    922  HD2 HIS    60     148.933 140.954  73.797  1.00  0.00            
ATOM    923  C   HIS    60     144.293 139.414  74.807  1.00  0.00            
ATOM    924  O   HIS    60     144.283 138.484  74.007  1.00  0.00            
ATOM    925  N   MET    61     143.353 139.564  75.757  1.00  0.00            
ATOM    926  HN  MET    61     143.423 140.264  76.477  1.00  0.00            
ATOM    927  CA  MET    61     142.263 138.654  75.897  1.00  0.00            
ATOM    928  HA  MET    61     142.093 138.074  75.007  1.00  0.00            
ATOM    929  CB  MET    61     142.513 137.684  77.057  1.00  0.00            
ATOM    930  HB1 MET    61     142.603 138.154  78.057  1.00  0.00            
ATOM    931  HB2 MET    61     143.493 137.214  76.827  1.00  0.00            
ATOM    932  CG  MET    61     141.523 136.544  77.277  1.00  0.00            
ATOM    933  HG1 MET    61     140.533 136.924  77.627  1.00  0.00            
ATOM    934  HG2 MET    61     141.853 135.914  78.137  1.00  0.00            
ATOM    935  SD  MET    61     141.273 135.394  75.897  1.00  0.00            
ATOM    936  CE  MET    61     139.993 134.314  76.597  1.00  0.00            
ATOM    937  HE1 MET    61     139.693 134.614  77.617  1.00  0.00            
ATOM    938  HE2 MET    61     139.063 134.174  76.017  1.00  0.00            
ATOM    939  HE3 MET    61     140.453 133.314  76.747  1.00  0.00            
ATOM    940  C   MET    61     141.013 139.434  76.177  1.00  0.00            
ATOM    941  O   MET    61     141.043 140.344  77.017  1.00  0.00            
ATOM    942  N   GLY    62     139.913 139.204  75.457  1.00  0.00            
ATOM    943  HN  GLY    62     140.023 138.534  74.727  1.00  0.00            
ATOM    944  CA  GLY    62     138.623 139.554  75.977  1.00  0.00            
ATOM    945  HA1 GLY    62     138.633 139.284  77.017  1.00  0.00            
ATOM    946  HA2 GLY    62     138.563 140.614  75.737  1.00  0.00            
ATOM    947  C   GLY    62     137.453 138.964  75.267  1.00  0.00            
ATOM    948  O   GLY    62     137.593 138.014  74.497  1.00  0.00            
ATOM    949  N   ASN    63     136.243 139.514  75.527  1.00  0.00            
ATOM    950  HN  ASN    63     136.263 140.224  76.227  1.00  0.00            
ATOM    951  CA  ASN    63     134.993 138.994  75.067  1.00  0.00            
ATOM    952  HA  ASN    63     135.093 138.334  74.227  1.00  0.00            
ATOM    953  CB  ASN    63     134.273 138.334  76.247  1.00  0.00            
ATOM    954  HB1 ASN    63     133.213 138.254  75.937  1.00  0.00            
ATOM    955  HB2 ASN    63     134.353 138.854  77.227  1.00  0.00            
ATOM    956  CG  ASN    63     134.703 136.894  76.427  1.00  0.00            
ATOM    957  OD1 ASN    63     135.253 136.484  77.447  1.00  0.00            
ATOM    958  ND2 ASN    63     134.593 136.064  75.357  1.00  0.00            
ATOM    959 HD21 ASN    63     134.053 136.474  74.617  1.00  0.00            
ATOM    960 HD22 ASN    63     135.293 135.344  75.317  1.00  0.00            
ATOM    961  C   ASN    63     134.103 140.144  74.737  1.00  0.00            
ATOM    962  O   ASN    63     134.103 141.194  75.377  1.00  0.00            
ATOM    963  N   VAL    64     133.193 139.914  73.777  1.00  0.00            
ATOM    964  HN  VAL    64     133.203 139.104  73.187  1.00  0.00            
ATOM    965  CA  VAL    64     132.233 140.934  73.467  1.00  0.00            
ATOM    966  HA  VAL    64     132.183 141.774  74.147  1.00  0.00            
ATOM    967  CB  VAL    64     132.363 141.434  72.067  1.00  0.00            
ATOM    968  HB  VAL    64     132.013 140.604  71.407  1.00  0.00            
ATOM    969  CG1 VAL    64     131.563 142.724  71.847  1.00  0.00            
ATOM    970 HG11 VAL    64     130.533 142.534  72.247  1.00  0.00            
ATOM    971 HG12 VAL    64     132.013 143.604  72.357  1.00  0.00            
ATOM    972 HG13 VAL    64     131.383 142.944  70.777  1.00  0.00            
ATOM    973  CG2 VAL    64     133.803 141.774  71.687  1.00  0.00            
ATOM    974 HG21 VAL    64     133.853 142.464  70.827  1.00  0.00            
ATOM    975 HG22 VAL    64     134.223 142.344  72.547  1.00  0.00            
ATOM    976 HG23 VAL    64     134.383 140.834  71.537  1.00  0.00            
ATOM    977  C   VAL    64     130.913 140.244  73.567  1.00  0.00            
ATOM    978  O   VAL    64     130.733 139.134  73.057  1.00  0.00            
ATOM    979  N   THR    65     129.963 140.874  74.277  1.00  0.00            
ATOM    980  HN  THR    65     130.143 141.734  74.737  1.00  0.00            
ATOM    981  CA  THR    65     128.703 140.264  74.517  1.00  0.00            
ATOM    982  HA  THR    65     128.553 139.284  74.087  1.00  0.00            
ATOM    983  CB  THR    65     128.583 140.104  76.017  1.00  0.00            
ATOM    984  HB  THR    65     128.773 141.044  76.577  1.00  0.00            
ATOM    985  OG1 THR    65     129.543 139.144  76.447  1.00  0.00            
ATOM    986  HG1 THR    65     130.183 139.694  76.917  1.00  0.00            
ATOM    987  CG2 THR    65     127.183 139.624  76.417  1.00  0.00            
ATOM    988 HG21 THR    65     126.403 140.304  76.027  1.00  0.00            
ATOM    989 HG22 THR    65     126.913 138.624  76.017  1.00  0.00            
ATOM    990 HG23 THR    65     126.993 139.644  77.507  1.00  0.00            
ATOM    991  C   THR    65     127.643 141.174  74.017  1.00  0.00            
ATOM    992  O   THR    65     127.613 142.384  74.207  1.00  0.00            
ATOM    993  N   PHE    66     126.663 140.594  73.317  1.00  0.00            
ATOM    994  HN  PHE    66     126.453 139.614  73.357  1.00  0.00            
ATOM    995  CA  PHE    66     125.773 141.364  72.487  1.00  0.00            
ATOM    996  HA  PHE    66     125.393 142.134  73.137  1.00  0.00            
ATOM    997  CB  PHE    66     126.493 141.924  71.257  1.00  0.00            
ATOM    998  HB1 PHE    66     127.333 142.654  71.297  1.00  0.00            
ATOM    999  HB2 PHE    66     125.733 142.544  70.727  1.00  0.00            
ATOM   1000  CG  PHE    66     126.973 140.834  70.377  1.00  0.00            
ATOM   1001  CD1 PHE    66     126.343 140.644  69.167  1.00  0.00            
ATOM   1002  HD1 PHE    66     125.853 141.504  68.727  1.00  0.00            
ATOM   1003  CE1 PHE    66     126.553 139.564  68.357  1.00  0.00            
ATOM   1004  HE1 PHE    66     125.993 139.394  67.447  1.00  0.00            
ATOM   1005  CZ  PHE    66     127.513 138.644  68.737  1.00  0.00            
ATOM   1006  HZ  PHE    66     127.813 137.824  68.117  1.00  0.00            
ATOM   1007  CD2 PHE    66     127.973 139.924  70.717  1.00  0.00            
ATOM   1008  HD2 PHE    66     128.503 140.134  71.627  1.00  0.00            
ATOM   1009  CE2 PHE    66     128.243 138.884  69.877  1.00  0.00            
ATOM   1010  HE2 PHE    66     129.133 138.294  70.027  1.00  0.00            
ATOM   1011  C   PHE    66     124.553 140.564  72.197  1.00  0.00            
ATOM   1012  O   PHE    66     124.443 139.404  72.577  1.00  0.00            
ATOM   1013  N   THR    67     123.543 141.214  71.597  1.00  0.00            
ATOM   1014  HN  THR    67     123.713 142.184  71.467  1.00  0.00            
ATOM   1015  CA  THR    67     122.253 140.694  71.257  1.00  0.00            
ATOM   1016  HA  THR    67     122.363 139.654  71.027  1.00  0.00            
ATOM   1017  CB  THR    67     121.243 140.614  72.367  1.00  0.00            
ATOM   1018  HB  THR    67     121.813 140.084  73.167  1.00  0.00            
ATOM   1019  OG1 THR    67     120.083 139.894  71.967  1.00  0.00            
ATOM   1020  HG1 THR    67     119.403 139.934  72.637  1.00  0.00            
ATOM   1021  CG2 THR    67     120.783 141.964  72.927  1.00  0.00            
ATOM   1022 HG21 THR    67     120.063 142.514  72.277  1.00  0.00            
ATOM   1023 HG22 THR    67     120.243 141.674  73.857  1.00  0.00            
ATOM   1024 HG23 THR    67     121.673 142.544  73.247  1.00  0.00            
ATOM   1025  C   THR    67     121.683 141.294  70.017  1.00  0.00            
ATOM   1026  O   THR    67     121.853 142.474  69.737  1.00  0.00            
ATOM   1027  N   ILE    68     121.043 140.444  69.187  1.00  0.00            
ATOM   1028  HN  ILE    68     120.933 139.484  69.367  1.00  0.00            
ATOM   1029  CA  ILE    68     120.543 140.734  67.867  1.00  0.00            
ATOM   1030  HA  ILE    68     120.883 141.724  67.607  1.00  0.00            
ATOM   1031  CB  ILE    68     121.133 139.834  66.827  1.00  0.00            
ATOM   1032  HB  ILE    68     120.703 138.834  67.047  1.00  0.00            
ATOM   1033  CG2 ILE    68     120.553 140.284  65.477  1.00  0.00            
ATOM   1034 HG21 ILE    68     121.023 139.754  64.617  1.00  0.00            
ATOM   1035 HG22 ILE    68     119.473 140.084  65.407  1.00  0.00            
ATOM   1036 HG23 ILE    68     120.753 141.374  65.497  1.00  0.00            
ATOM   1037  CG1 ILE    68     122.673 139.664  66.837  1.00  0.00            
ATOM   1038 HG11 ILE    68     123.073 139.764  67.857  1.00  0.00            
ATOM   1039 HG12 ILE    68     123.283 140.434  66.347  1.00  0.00            
ATOM   1040  CD  ILE    68     123.103 138.334  66.207  1.00  0.00            
ATOM   1041  HD1 ILE    68     122.803 138.164  65.147  1.00  0.00            
ATOM   1042  HD2 ILE    68     124.203 138.174  66.177  1.00  0.00            
ATOM   1043  HD3 ILE    68     122.643 137.504  66.777  1.00  0.00            
ATOM   1044  C   ILE    68     119.053 140.704  67.777  1.00  0.00            
ATOM   1045  O   ILE    68     118.503 139.624  67.997  1.00  0.00            
ATOM   1046  N   PRO    69     118.313 141.714  67.437  1.00  0.00            
ATOM   1047  CD  PRO    69     118.813 143.074  67.537  1.00  0.00            
ATOM   1048  HD1 PRO    69     119.243 143.214  68.557  1.00  0.00            
ATOM   1049  HD2 PRO    69     119.623 143.314  66.827  1.00  0.00            
ATOM   1050  CA  PRO    69     116.883 141.704  67.437  1.00  0.00            
ATOM   1051  HA  PRO    69     116.563 140.994  68.187  1.00  0.00            
ATOM   1052  CB  PRO    69     116.413 143.094  67.827  1.00  0.00            
ATOM   1053  HB1 PRO    69     116.533 143.104  68.937  1.00  0.00            
ATOM   1054  HB2 PRO    69     115.363 143.304  67.547  1.00  0.00            
ATOM   1055  CG  PRO    69     117.583 143.994  67.387  1.00  0.00            
ATOM   1056  HG1 PRO    69     117.583 144.904  68.007  1.00  0.00            
ATOM   1057  HG2 PRO    69     117.393 144.384  66.367  1.00  0.00            
ATOM   1058  C   PRO    69     116.363 141.234  66.117  1.00  0.00            
ATOM   1059  O   PRO    69     117.043 141.514  65.137  1.00  0.00            
ATOM   1060  N   ALA    70     115.163 140.634  65.987  1.00  0.00            
ATOM   1061  HN  ALA    70     114.563 140.474  66.757  1.00  0.00            
ATOM   1062  CA  ALA    70     114.763 139.974  64.767  1.00  0.00            
ATOM   1063  HA  ALA    70     115.603 139.944  64.087  1.00  0.00            
ATOM   1064  CB  ALA    70     114.443 138.514  65.147  1.00  0.00            
ATOM   1065  HB1 ALA    70     113.543 138.474  65.777  1.00  0.00            
ATOM   1066  HB2 ALA    70     114.333 137.764  64.337  1.00  0.00            
ATOM   1067  HB3 ALA    70     115.323 138.144  65.717  1.00  0.00            
ATOM   1068  C   ALA    70     113.583 140.534  64.067  1.00  0.00            
ATOM   1069  O   ALA    70     113.043 139.934  63.127  1.00  0.00            
ATOM   1070  N   ASN    71     113.153 141.724  64.497  1.00  0.00            
ATOM   1071  HN  ASN    71     113.713 142.164  65.187  1.00  0.00            
ATOM   1072  CA  ASN    71     111.903 142.314  64.077  1.00  0.00            
ATOM   1073  HA  ASN    71     111.143 141.624  64.407  1.00  0.00            
ATOM   1074  CB  ASN    71     111.793 143.694  64.717  1.00  0.00            
ATOM   1075  HB1 ASN    71     112.443 144.474  64.257  1.00  0.00            
ATOM   1076  HB2 ASN    71     112.093 143.614  65.797  1.00  0.00            
ATOM   1077  CG  ASN    71     110.393 144.264  64.727  1.00  0.00            
ATOM   1078  OD1 ASN    71     109.423 143.514  64.567  1.00  0.00            
ATOM   1079  ND2 ASN    71     110.183 145.564  65.057  1.00  0.00            
ATOM   1080 HD21 ASN    71     110.933 146.144  65.397  1.00  0.00            
ATOM   1081 HD22 ASN    71     109.273 145.984  65.097  1.00  0.00            
ATOM   1082  C   ASN    71     111.693 142.484  62.607  1.00  0.00            
ATOM   1083  O   ASN    71     110.593 142.264  62.107  1.00  0.00            
ATOM   1084  N   ARG    72     112.713 142.814  61.797  1.00  0.00            
ATOM   1085  HN  ARG    72     113.603 143.004  62.207  1.00  0.00            
ATOM   1086  CA  ARG    72     112.523 143.054  60.397  1.00  0.00            
ATOM   1087  HA  ARG    72     111.473 143.114  60.167  1.00  0.00            
ATOM   1088  CB  ARG    72     113.133 144.374  59.887  1.00  0.00            
ATOM   1089  HB1 ARG    72     113.043 144.324  58.777  1.00  0.00            
ATOM   1090  HB2 ARG    72     114.223 144.314  60.067  1.00  0.00            
ATOM   1091  CG  ARG    72     112.543 145.714  60.307  1.00  0.00            
ATOM   1092  HG1 ARG    72     113.223 146.584  60.127  1.00  0.00            
ATOM   1093  HG2 ARG    72     112.433 145.774  61.417  1.00  0.00            
ATOM   1094  CD  ARG    72     111.273 146.104  59.547  1.00  0.00            
ATOM   1095  HD1 ARG    72     111.093 145.434  58.687  1.00  0.00            
ATOM   1096  HD2 ARG    72     111.243 147.144  59.187  1.00  0.00            
ATOM   1097  NE  ARG    72     110.153 145.724  60.457  1.00  0.00            
ATOM   1098  HE  ARG    72     109.843 144.774  60.317  1.00  0.00            
ATOM   1099  CZ  ARG    72     109.383 146.594  61.177  1.00  0.00            
ATOM   1100  NH1 ARG    72     109.773 147.834  61.587  1.00  0.00            
ATOM   1101 HH11 ARG    72     110.733 148.084  61.417  1.00  0.00            
ATOM   1102 HH12 ARG    72     109.213 148.384  62.207  1.00  0.00            
ATOM   1103  NH2 ARG    72     108.093 146.274  61.487  1.00  0.00            
ATOM   1104 HH21 ARG    72     107.873 145.354  61.187  1.00  0.00            
ATOM   1105 HH22 ARG    72     107.483 146.854  62.037  1.00  0.00            
ATOM   1106  C   ARG    72     113.053 141.834  59.707  1.00  0.00            
ATOM   1107  O   ARG    72     112.863 141.814  58.497  1.00  0.00            
ATOM   1108  N   GLU    73     113.753 140.884  60.327  1.00  0.00            
ATOM   1109  HN  GLU    73     113.803 140.924  61.327  1.00  0.00            
ATOM   1110  CA  GLU    73     114.373 139.694  59.807  1.00  0.00            
ATOM   1111  HA  GLU    73     114.753 139.984  58.847  1.00  0.00            
ATOM   1112  CB  GLU    73     115.453 139.224  60.777  1.00  0.00            
ATOM   1113  HB1 GLU    73     115.943 138.334  60.347  1.00  0.00            
ATOM   1114  HB2 GLU    73     115.063 139.054  61.807  1.00  0.00            
ATOM   1115  CG  GLU    73     116.623 140.184  61.017  1.00  0.00            
ATOM   1116  HG1 GLU    73     117.463 139.744  61.597  1.00  0.00            
ATOM   1117  HG2 GLU    73     116.273 141.054  61.617  1.00  0.00            
ATOM   1118  CD  GLU    73     117.173 140.754  59.707  1.00  0.00            
ATOM   1119  OE1 GLU    73     117.893 139.964  59.027  1.00  0.00            
ATOM   1120  OE2 GLU    73     116.853 141.914  59.357  1.00  0.00            
ATOM   1121  C   GLU    73     113.403 138.574  59.597  1.00  0.00            
ATOM   1122  O   GLU    73     113.523 137.794  58.647  1.00  0.00            
ATOM   1123  N   PHE    74     112.413 138.464  60.497  1.00  0.00            
ATOM   1124  HN  PHE    74     112.383 139.154  61.217  1.00  0.00            
ATOM   1125  CA  PHE    74     111.403 137.454  60.447  1.00  0.00            
ATOM   1126  HA  PHE    74     111.783 136.604  59.917  1.00  0.00            
ATOM   1127  CB  PHE    74     110.933 137.094  61.867  1.00  0.00            
ATOM   1128  HB1 PHE    74     110.393 137.904  62.417  1.00  0.00            
ATOM   1129  HB2 PHE    74     111.793 136.774  62.497  1.00  0.00            
ATOM   1130  CG  PHE    74     110.023 135.914  61.817  1.00  0.00            
ATOM   1131  CD1 PHE    74     108.693 136.024  62.097  1.00  0.00            
ATOM   1132  HD1 PHE    74     108.293 136.974  62.417  1.00  0.00            
ATOM   1133  CE1 PHE    74     107.843 134.944  61.987  1.00  0.00            
ATOM   1134  HE1 PHE    74     106.813 134.954  62.327  1.00  0.00            
ATOM   1135  CZ  PHE    74     108.363 133.724  61.627  1.00  0.00            
ATOM   1136  HZ  PHE    74     107.793 132.804  61.607  1.00  0.00            
ATOM   1137  CD2 PHE    74     110.483 134.714  61.327  1.00  0.00            
ATOM   1138  HD2 PHE    74     111.503 134.524  60.997  1.00  0.00            
ATOM   1139  CE2 PHE    74     109.663 133.624  61.167  1.00  0.00            
ATOM   1140  HE2 PHE    74     110.033 132.664  60.827  1.00  0.00            
ATOM   1141  C   PHE    74     110.263 137.994  59.647  1.00  0.00            
ATOM   1142  O   PHE    74     109.973 139.184  59.757  1.00  0.00            
ATOM   1143  N   LYS    75     109.623 137.204  58.767  1.00  0.00            
ATOM   1144  HN  LYS    75     109.973 136.274  58.637  1.00  0.00            
ATOM   1145  CA  LYS    75     108.713 137.674  57.777  1.00  0.00            
ATOM   1146  HA  LYS    75     108.213 138.594  58.037  1.00  0.00            
ATOM   1147  CB  LYS    75     109.383 137.914  56.407  1.00  0.00            
ATOM   1148  HB1 LYS    75     108.583 138.004  55.637  1.00  0.00            
ATOM   1149  HB2 LYS    75     110.003 137.024  56.147  1.00  0.00            
ATOM   1150  CG  LYS    75     110.193 139.204  56.307  1.00  0.00            
ATOM   1151  HG1 LYS    75     111.043 139.184  57.017  1.00  0.00            
ATOM   1152  HG2 LYS    75     109.513 140.054  56.557  1.00  0.00            
ATOM   1153  CD  LYS    75     110.853 139.404  54.947  1.00  0.00            
ATOM   1154  HD1 LYS    75     111.603 138.564  54.907  1.00  0.00            
ATOM   1155  HD2 LYS    75     110.113 139.124  54.157  1.00  0.00            
ATOM   1156  CE  LYS    75     111.543 140.744  54.657  1.00  0.00            
ATOM   1157  HE1 LYS    75     110.763 141.534  54.607  1.00  0.00            
ATOM   1158  HE2 LYS    75     112.043 140.534  53.697  1.00  0.00            
ATOM   1159  NZ  LYS    75     112.563 141.064  55.687  1.00  0.00            
ATOM   1160  HZ1 LYS    75     112.953 142.004  55.487  1.00  0.00            
ATOM   1161  HZ2 LYS    75     112.233 141.054  56.677  1.00  0.00            
ATOM   1162  HZ3 LYS    75     113.303 140.334  55.577  1.00  0.00            
ATOM   1163  C   LYS    75     107.593 136.684  57.777  1.00  0.00            
ATOM   1164  O   LYS    75     106.783 136.684  56.847  1.00  0.00            
ATOM   1165  N   SER    76     107.543 135.754  58.747  1.00  0.00            
ATOM   1166  HN  SER    76     108.223 135.664  59.457  1.00  0.00            
ATOM   1167  CA  SER    76     106.433 134.864  58.957  1.00  0.00            
ATOM   1168  HA  SER    76     106.553 134.514  59.967  1.00  0.00            
ATOM   1169  CB  SER    76     105.053 135.534  58.847  1.00  0.00            
ATOM   1170  HB1 SER    76     104.233 134.794  58.817  1.00  0.00            
ATOM   1171  HB2 SER    76     105.053 136.054  57.857  1.00  0.00            
ATOM   1172  OG  SER    76     104.803 136.494  59.867  1.00  0.00            
ATOM   1173  HG1 SER    76     103.863 136.724  59.897  1.00  0.00            
ATOM   1174  C   SER    76     106.483 133.574  58.217  1.00  0.00            
ATOM   1175  O   SER    76     105.573 132.754  58.187  1.00  0.00            
ATOM   1176  N   GLU    77     107.693 133.324  57.687  1.00  0.00            
ATOM   1177  HN  GLU    77     108.503 133.894  57.867  1.00  0.00            
ATOM   1178  CA  GLU    77     108.083 132.094  57.077  1.00  0.00            
ATOM   1179  HA  GLU    77     107.173 131.524  56.877  1.00  0.00            
ATOM   1180  CB  GLU    77     108.953 132.364  55.837  1.00  0.00            
ATOM   1181  HB1 GLU    77     109.353 131.474  55.307  1.00  0.00            
ATOM   1182  HB2 GLU    77     109.763 133.104  55.987  1.00  0.00            
ATOM   1183  CG  GLU    77     108.153 133.074  54.727  1.00  0.00            
ATOM   1184  HG1 GLU    77     107.623 133.934  55.167  1.00  0.00            
ATOM   1185  HG2 GLU    77     107.423 132.374  54.267  1.00  0.00            
ATOM   1186  CD  GLU    77     109.113 133.554  53.637  1.00  0.00            
ATOM   1187  OE1 GLU    77     109.523 132.714  52.807  1.00  0.00            
ATOM   1188  OE2 GLU    77     109.433 134.774  53.567  1.00  0.00            
ATOM   1189  C   GLU    77     108.793 131.204  58.057  1.00  0.00            
ATOM   1190  O   GLU    77     108.523 131.214  59.247  1.00  0.00            
ATOM   1191  N   LYS    78     109.773 130.444  57.527  1.00  0.00            
ATOM   1192  HN  LYS    78     109.933 130.374  56.547  1.00  0.00            
ATOM   1193  CA  LYS    78     110.513 129.464  58.267  1.00  0.00            
ATOM   1194  HA  LYS    78     110.403 129.684  59.317  1.00  0.00            
ATOM   1195  CB  LYS    78     109.953 128.044  58.087  1.00  0.00            
ATOM   1196  HB1 LYS    78     110.523 127.304  58.687  1.00  0.00            
ATOM   1197  HB2 LYS    78     110.003 127.744  57.007  1.00  0.00            
ATOM   1198  CG  LYS    78     108.483 127.884  58.467  1.00  0.00            
ATOM   1199  HG1 LYS    78     107.893 128.504  57.747  1.00  0.00            
ATOM   1200  HG2 LYS    78     108.333 128.254  59.497  1.00  0.00            
ATOM   1201  CD  LYS    78     108.003 126.434  58.377  1.00  0.00            
ATOM   1202  HD1 LYS    78     108.103 126.094  57.317  1.00  0.00            
ATOM   1203  HD2 LYS    78     108.763 125.864  58.957  1.00  0.00            
ATOM   1204  CE  LYS    78     106.643 126.304  59.057  1.00  0.00            
ATOM   1205  HE1 LYS    78     106.673 126.714  60.087  1.00  0.00            
ATOM   1206  HE2 LYS    78     106.553 125.204  59.227  1.00  0.00            
ATOM   1207  NZ  LYS    78     105.463 126.814  58.327  1.00  0.00            
ATOM   1208  HZ1 LYS    78     104.623 126.444  58.827  1.00  0.00            
ATOM   1209  HZ2 LYS    78     105.473 127.854  58.247  1.00  0.00            
ATOM   1210  HZ3 LYS    78     105.303 126.454  57.377  1.00  0.00            
ATOM   1211  C   LYS    78     111.983 129.534  58.127  1.00  0.00            
ATOM   1212  O   LYS    78     112.563 129.934  57.107  1.00  0.00            
ATOM   1213  N   GLY    79     112.743 129.364  59.237  1.00  0.00            
ATOM   1214  HN  GLY    79     112.373 129.394  60.147  1.00  0.00            
ATOM   1215  CA  GLY    79     114.173 129.454  59.257  1.00  0.00            
ATOM   1216  HA1 GLY    79     114.523 130.384  58.837  1.00  0.00            
ATOM   1217  HA2 GLY    79     114.593 129.394  60.247  1.00  0.00            
ATOM   1218  C   GLY    79     114.923 128.444  58.467  1.00  0.00            
ATOM   1219  O   GLY    79     115.653 127.624  59.037  1.00  0.00            
ATOM   1220  N   ARG    80     114.933 128.634  57.137  1.00  0.00            
ATOM   1221  HN  ARG    80     114.173 129.164  56.777  1.00  0.00            
ATOM   1222  CA  ARG    80     115.533 127.744  56.197  1.00  0.00            
ATOM   1223  HA  ARG    80     116.163 127.044  56.737  1.00  0.00            
ATOM   1224  CB  ARG    80     114.573 126.754  55.497  1.00  0.00            
ATOM   1225  HB1 ARG    80     113.783 127.384  55.037  1.00  0.00            
ATOM   1226  HB2 ARG    80     114.243 126.014  56.247  1.00  0.00            
ATOM   1227  CG  ARG    80     115.053 125.884  54.337  1.00  0.00            
ATOM   1228  HG1 ARG    80     115.623 126.484  53.577  1.00  0.00            
ATOM   1229  HG2 ARG    80     114.183 125.554  53.737  1.00  0.00            
ATOM   1230  CD  ARG    80     115.733 124.614  54.847  1.00  0.00            
ATOM   1231  HD1 ARG    80     115.043 123.754  54.737  1.00  0.00            
ATOM   1232  HD2 ARG    80     116.093 124.624  55.907  1.00  0.00            
ATOM   1233  NE  ARG    80     116.983 124.384  54.057  1.00  0.00            
ATOM   1234  HE  ARG    80     117.103 124.864  53.187  1.00  0.00            
ATOM   1235  CZ  ARG    80     117.853 123.384  54.367  1.00  0.00            
ATOM   1236  NH1 ARG    80     117.823 122.614  55.487  1.00  0.00            
ATOM   1237 HH11 ARG    80     116.993 122.564  56.057  1.00  0.00            
ATOM   1238 HH12 ARG    80     118.563 121.994  55.737  1.00  0.00            
ATOM   1239  NH2 ARG    80     118.993 123.314  53.627  1.00  0.00            
ATOM   1240 HH21 ARG    80     119.123 123.964  52.887  1.00  0.00            
ATOM   1241 HH22 ARG    80     119.713 122.684  53.927  1.00  0.00            
ATOM   1242  C   ARG    80     116.353 128.484  55.207  1.00  0.00            
ATOM   1243  O   ARG    80     115.863 129.434  54.597  1.00  0.00            
ATOM   1244  N   ASN    81     117.623 128.114  54.967  1.00  0.00            
ATOM   1245  HN  ASN    81     117.933 127.304  55.457  1.00  0.00            
ATOM   1246  CA  ASN    81     118.553 128.614  54.007  1.00  0.00            
ATOM   1247  HA  ASN    81     119.443 128.004  54.007  1.00  0.00            
ATOM   1248  CB  ASN    81     117.963 128.554  52.587  1.00  0.00            
ATOM   1249  HB1 ASN    81     117.193 129.344  52.627  1.00  0.00            
ATOM   1250  HB2 ASN    81     117.433 127.584  52.457  1.00  0.00            
ATOM   1251  CG  ASN    81     118.983 128.684  51.457  1.00  0.00            
ATOM   1252  OD1 ASN    81     119.943 127.934  51.437  1.00  0.00            
ATOM   1253  ND2 ASN    81     118.713 129.664  50.537  1.00  0.00            
ATOM   1254 HD21 ASN    81     117.953 130.294  50.567  1.00  0.00            
ATOM   1255 HD22 ASN    81     119.373 129.784  49.797  1.00  0.00            
ATOM   1256  C   ASN    81     119.123 129.964  54.327  1.00  0.00            
ATOM   1257  O   ASN    81     119.643 130.654  53.457  1.00  0.00            
ATOM   1258  N   LYS    82     119.013 130.384  55.597  1.00  0.00            
ATOM   1259  HN  LYS    82     118.723 129.864  56.387  1.00  0.00            
ATOM   1260  CA  LYS    82     119.293 131.724  56.037  1.00  0.00            
ATOM   1261  HA  LYS    82     119.273 132.404  55.197  1.00  0.00            
ATOM   1262  CB  LYS    82     118.303 132.174  57.117  1.00  0.00            
ATOM   1263  HB1 LYS    82     118.533 133.224  57.407  1.00  0.00            
ATOM   1264  HB2 LYS    82     118.603 131.704  58.077  1.00  0.00            
ATOM   1265  CG  LYS    82     116.853 132.044  56.637  1.00  0.00            
ATOM   1266  HG1 LYS    82     116.223 132.414  57.477  1.00  0.00            
ATOM   1267  HG2 LYS    82     116.583 130.994  56.447  1.00  0.00            
ATOM   1268  CD  LYS    82     116.593 132.884  55.377  1.00  0.00            
ATOM   1269  HD1 LYS    82     116.893 133.934  55.547  1.00  0.00            
ATOM   1270  HD2 LYS    82     117.153 132.494  54.497  1.00  0.00            
ATOM   1271  CE  LYS    82     115.123 132.924  54.987  1.00  0.00            
ATOM   1272  HE1 LYS    82     114.583 133.324  55.877  1.00  0.00            
ATOM   1273  HE2 LYS    82     114.893 131.904  54.607  1.00  0.00            
ATOM   1274  NZ  LYS    82     114.743 133.844  53.897  1.00  0.00            
ATOM   1275  HZ1 LYS    82     114.593 134.874  54.047  1.00  0.00            
ATOM   1276  HZ2 LYS    82     115.423 133.604  53.147  1.00  0.00            
ATOM   1277  HZ3 LYS    82     113.803 133.564  53.537  1.00  0.00            
ATOM   1278  C   LYS    82     120.653 131.814  56.647  1.00  0.00            
ATOM   1279  O   LYS    82     121.123 131.024  57.457  1.00  0.00            
ATOM   1280  N   PHE    83     121.353 132.884  56.237  1.00  0.00            
ATOM   1281  HN  PHE    83     120.863 133.574  55.717  1.00  0.00            
ATOM   1282  CA  PHE    83     122.663 133.244  56.707  1.00  0.00            
ATOM   1283  HA  PHE    83     122.833 132.754  57.657  1.00  0.00            
ATOM   1284  CB  PHE    83     123.723 132.814  55.677  1.00  0.00            
ATOM   1285  HB1 PHE    83     124.723 133.084  56.077  1.00  0.00            
ATOM   1286  HB2 PHE    83     123.533 133.244  54.687  1.00  0.00            
ATOM   1287  CG  PHE    83     123.773 131.374  55.297  1.00  0.00            
ATOM   1288  CD1 PHE    83     124.733 130.514  55.767  1.00  0.00            
ATOM   1289  HD1 PHE    83     125.493 130.914  56.437  1.00  0.00            
ATOM   1290  CE1 PHE    83     124.733 129.164  55.477  1.00  0.00            
ATOM   1291  HE1 PHE    83     125.443 128.514  55.957  1.00  0.00            
ATOM   1292  CZ  PHE    83     123.763 128.644  54.667  1.00  0.00            
ATOM   1293  HZ  PHE    83     123.693 127.574  54.507  1.00  0.00            
ATOM   1294  CD2 PHE    83     122.793 130.794  54.527  1.00  0.00            
ATOM   1295  HD2 PHE    83     122.033 131.414  54.057  1.00  0.00            
ATOM   1296  CE2 PHE    83     122.803 129.484  54.137  1.00  0.00            
ATOM   1297  HE2 PHE    83     121.993 129.054  53.557  1.00  0.00            
ATOM   1298  C   PHE    83     122.813 134.684  57.047  1.00  0.00            
ATOM   1299  O   PHE    83     122.003 135.544  56.657  1.00  0.00            
ATOM   1300  N   VAL    84     123.873 134.954  57.837  1.00  0.00            
ATOM   1301  HN  VAL    84     124.473 134.274  58.237  1.00  0.00            
ATOM   1302  CA  VAL    84     124.243 136.294  58.167  1.00  0.00            
ATOM   1303  HA  VAL    84     123.683 137.014  57.567  1.00  0.00            
ATOM   1304  CB  VAL    84     123.973 136.674  59.587  1.00  0.00            
ATOM   1305  HB  VAL    84     124.353 137.714  59.677  1.00  0.00            
ATOM   1306  CG1 VAL    84     122.453 136.814  59.817  1.00  0.00            
ATOM   1307 HG11 VAL    84     122.043 137.594  59.137  1.00  0.00            
ATOM   1308 HG12 VAL    84     121.983 135.824  59.657  1.00  0.00            
ATOM   1309 HG13 VAL    84     122.263 137.164  60.857  1.00  0.00            
ATOM   1310  CG2 VAL    84     124.643 135.834  60.677  1.00  0.00            
ATOM   1311 HG21 VAL    84     125.753 135.804  60.527  1.00  0.00            
ATOM   1312 HG22 VAL    84     124.353 136.274  61.657  1.00  0.00            
ATOM   1313 HG23 VAL    84     124.353 134.774  60.547  1.00  0.00            
ATOM   1314  C   VAL    84     125.673 136.464  57.777  1.00  0.00            
ATOM   1315  O   VAL    84     126.343 135.454  57.537  1.00  0.00            
ATOM   1316  N   THR    85     126.223 137.684  57.647  1.00  0.00            
ATOM   1317  HN  THR    85     125.663 138.454  57.917  1.00  0.00            
ATOM   1318  CA  THR    85     127.603 137.894  57.307  1.00  0.00            
ATOM   1319  HA  THR    85     128.123 136.974  57.077  1.00  0.00            
ATOM   1320  CB  THR    85     127.763 138.734  56.077  1.00  0.00            
ATOM   1321  HB  THR    85     127.253 139.704  56.217  1.00  0.00            
ATOM   1322  OG1 THR    85     127.183 138.034  54.987  1.00  0.00            
ATOM   1323  HG1 THR    85     126.223 138.044  55.087  1.00  0.00            
ATOM   1324  CG2 THR    85     129.233 138.974  55.677  1.00  0.00            
ATOM   1325 HG21 THR    85     129.723 138.004  55.417  1.00  0.00            
ATOM   1326 HG22 THR    85     129.193 139.514  54.697  1.00  0.00            
ATOM   1327 HG23 THR    85     129.823 139.594  56.377  1.00  0.00            
ATOM   1328  C   THR    85     128.343 138.644  58.347  1.00  0.00            
ATOM   1329  O   THR    85     128.003 139.814  58.567  1.00  0.00            
ATOM   1330  N   VAL    86     129.363 138.034  58.967  1.00  0.00            
ATOM   1331  HN  VAL    86     129.753 137.144  58.737  1.00  0.00            
ATOM   1332  CA  VAL    86     130.083 138.594  60.077  1.00  0.00            
ATOM   1333  HA  VAL    86     129.623 139.534  60.347  1.00  0.00            
ATOM   1334  CB  VAL    86     130.053 137.724  61.297  1.00  0.00            
ATOM   1335  HB  VAL    86     130.703 138.194  62.077  1.00  0.00            
ATOM   1336  CG1 VAL    86     128.673 137.734  61.957  1.00  0.00            
ATOM   1337 HG11 VAL    86     128.283 138.764  62.117  1.00  0.00            
ATOM   1338 HG12 VAL    86     127.933 137.214  61.317  1.00  0.00            
ATOM   1339 HG13 VAL    86     128.663 137.244  62.957  1.00  0.00            
ATOM   1340  CG2 VAL    86     130.433 136.254  61.027  1.00  0.00            
ATOM   1341 HG21 VAL    86     129.723 135.784  60.327  1.00  0.00            
ATOM   1342 HG22 VAL    86     131.483 135.994  60.777  1.00  0.00            
ATOM   1343 HG23 VAL    86     130.193 135.724  61.977  1.00  0.00            
ATOM   1344  C   VAL    86     131.453 139.054  59.757  1.00  0.00            
ATOM   1345  O   VAL    86     132.363 138.414  59.217  1.00  0.00            
ATOM   1346  N   GLN    87     131.743 140.344  59.987  1.00  0.00            
ATOM   1347  HN  GLN    87     131.133 141.004  60.397  1.00  0.00            
ATOM   1348  CA  GLN    87     133.013 140.954  59.727  1.00  0.00            
ATOM   1349  HA  GLN    87     133.643 140.324  59.107  1.00  0.00            
ATOM   1350  CB  GLN    87     132.833 142.264  58.957  1.00  0.00            
ATOM   1351  HB1 GLN    87     131.903 142.804  59.247  1.00  0.00            
ATOM   1352  HB2 GLN    87     132.673 141.884  57.927  1.00  0.00            
ATOM   1353  CG  GLN    87     133.963 143.284  59.127  1.00  0.00            
ATOM   1354  HG1 GLN    87     134.963 142.804  58.987  1.00  0.00            
ATOM   1355  HG2 GLN    87     134.033 143.694  60.157  1.00  0.00            
ATOM   1356  CD  GLN    87     133.983 144.454  58.157  1.00  0.00            
ATOM   1357  OE1 GLN    87     132.963 144.714  57.517  1.00  0.00            
ATOM   1358  NE2 GLN    87     135.063 145.274  58.147  1.00  0.00            
ATOM   1359 HE21 GLN    87     135.743 145.124  58.857  1.00  0.00            
ATOM   1360 HE22 GLN    87     134.903 146.204  57.807  1.00  0.00            
ATOM   1361  C   GLN    87     133.783 141.174  60.987  1.00  0.00            
ATOM   1362  O   GLN    87     133.173 141.574  61.987  1.00  0.00            
ATOM   1363  N   ALA    88     135.093 140.874  60.997  1.00  0.00            
ATOM   1364  HN  ALA    88     135.563 140.624  60.157  1.00  0.00            
ATOM   1365  CA  ALA    88     135.893 141.224  62.137  1.00  0.00            
ATOM   1366  HA  ALA    88     135.313 141.794  62.837  1.00  0.00            
ATOM   1367  CB  ALA    88     136.413 139.924  62.747  1.00  0.00            
ATOM   1368  HB1 ALA    88     137.183 140.034  63.537  1.00  0.00            
ATOM   1369  HB2 ALA    88     135.613 139.374  63.297  1.00  0.00            
ATOM   1370  HB3 ALA    88     136.753 139.264  61.907  1.00  0.00            
ATOM   1371  C   ALA    88     137.043 142.064  61.697  1.00  0.00            
ATOM   1372  O   ALA    88     137.833 141.724  60.817  1.00  0.00            
ATOM   1373  N   THR    89     137.263 143.224  62.347  1.00  0.00            
ATOM   1374  HN  THR    89     136.563 143.704  62.867  1.00  0.00            
ATOM   1375  CA  THR    89     138.293 144.134  61.937  1.00  0.00            
ATOM   1376  HA  THR    89     138.843 143.714  61.117  1.00  0.00            
ATOM   1377  CB  THR    89     137.703 145.444  61.517  1.00  0.00            
ATOM   1378  HB  THR    89     137.363 145.914  62.467  1.00  0.00            
ATOM   1379  OG1 THR    89     136.683 145.354  60.537  1.00  0.00            
ATOM   1380  HG1 THR    89     136.373 146.254  60.547  1.00  0.00            
ATOM   1381  CG2 THR    89     138.793 146.334  60.887  1.00  0.00            
ATOM   1382 HG21 THR    89     139.353 146.784  61.737  1.00  0.00            
ATOM   1383 HG22 THR    89     139.423 145.724  60.217  1.00  0.00            
ATOM   1384 HG23 THR    89     138.323 147.194  60.377  1.00  0.00            
ATOM   1385  C   THR    89     139.273 144.314  63.057  1.00  0.00            
ATOM   1386  O   THR    89     138.923 144.794  64.137  1.00  0.00            
ATOM   1387  N   PHE    90     140.543 143.984  62.787  1.00  0.00            
ATOM   1388  HN  PHE    90     140.873 143.734  61.887  1.00  0.00            
ATOM   1389  CA  PHE    90     141.663 144.034  63.677  1.00  0.00            
ATOM   1390  HA  PHE    90     141.353 144.334  64.667  1.00  0.00            
ATOM   1391  CB  PHE    90     142.433 142.724  63.927  1.00  0.00            
ATOM   1392  HB1 PHE    90     143.283 142.734  64.637  1.00  0.00            
ATOM   1393  HB2 PHE    90     142.833 142.424  62.937  1.00  0.00            
ATOM   1394  CG  PHE    90     141.503 141.704  64.507  1.00  0.00            
ATOM   1395  CD1 PHE    90     141.433 141.464  65.857  1.00  0.00            
ATOM   1396  HD1 PHE    90     141.983 142.064  66.567  1.00  0.00            
ATOM   1397  CE1 PHE    90     140.593 140.464  66.307  1.00  0.00            
ATOM   1398  HE1 PHE    90     140.483 140.304  67.377  1.00  0.00            
ATOM   1399  CZ  PHE    90     139.913 139.614  65.477  1.00  0.00            
ATOM   1400  HZ  PHE    90     139.283 138.864  65.927  1.00  0.00            
ATOM   1401  CD2 PHE    90     140.783 140.904  63.647  1.00  0.00            
ATOM   1402  HD2 PHE    90     140.823 141.094  62.587  1.00  0.00            
ATOM   1403  CE2 PHE    90     140.113 139.814  64.127  1.00  0.00            
ATOM   1404  HE2 PHE    90     139.613 139.204  63.377  1.00  0.00            
ATOM   1405  C   PHE    90     142.683 145.024  63.227  1.00  0.00            
ATOM   1406  O   PHE    90     143.373 144.834  62.237  1.00  0.00            
ATOM   1407  N   GLY    91     142.783 146.214  63.847  1.00  0.00            
ATOM   1408  HN  GLY    91     142.323 146.414  64.707  1.00  0.00            
ATOM   1409  CA  GLY    91     143.493 147.334  63.307  1.00  0.00            
ATOM   1410  HA1 GLY    91     143.153 148.174  63.877  1.00  0.00            
ATOM   1411  HA2 GLY    91     144.543 147.094  63.387  1.00  0.00            
ATOM   1412  C   GLY    91     143.073 147.724  61.927  1.00  0.00            
ATOM   1413  O   GLY    91     142.043 148.354  61.727  1.00  0.00            
ATOM   1414  N   THR    92     143.933 147.414  60.927  1.00  0.00            
ATOM   1415  HN  THR    92     144.773 147.034  61.307  1.00  0.00            
ATOM   1416  CA  THR    92     143.643 147.564  59.537  1.00  0.00            
ATOM   1417  HA  THR    92     142.793 148.214  59.397  1.00  0.00            
ATOM   1418  CB  THR    92     144.763 148.284  58.827  1.00  0.00            
ATOM   1419  HB  THR    92     144.633 148.284  57.727  1.00  0.00            
ATOM   1420  OG1 THR    92     146.003 147.644  59.067  1.00  0.00            
ATOM   1421  HG1 THR    92     145.833 146.764  58.717  1.00  0.00            
ATOM   1422  CG2 THR    92     144.793 149.754  59.267  1.00  0.00            
ATOM   1423 HG21 THR    92     145.733 150.254  58.927  1.00  0.00            
ATOM   1424 HG22 THR    92     143.903 150.284  58.847  1.00  0.00            
ATOM   1425 HG23 THR    92     144.753 149.934  60.367  1.00  0.00            
ATOM   1426  C   THR    92     143.353 146.294  58.807  1.00  0.00            
ATOM   1427  O   THR    92     143.183 146.424  57.597  1.00  0.00            
ATOM   1428  N   GLN    93     143.283 145.124  59.467  1.00  0.00            
ATOM   1429  HN  GLN    93     143.433 145.054  60.457  1.00  0.00            
ATOM   1430  CA  GLN    93     143.033 143.964  58.687  1.00  0.00            
ATOM   1431  HA  GLN    93     143.153 144.144  57.627  1.00  0.00            
ATOM   1432  CB  GLN    93     144.053 142.914  59.157  1.00  0.00            
ATOM   1433  HB1 GLN    93     144.013 142.004  58.527  1.00  0.00            
ATOM   1434  HB2 GLN    93     143.883 142.604  60.207  1.00  0.00            
ATOM   1435  CG  GLN    93     145.523 143.364  59.197  1.00  0.00            
ATOM   1436  HG1 GLN    93     146.303 142.584  59.267  1.00  0.00            
ATOM   1437  HG2 GLN    93     145.663 144.224  59.887  1.00  0.00            
ATOM   1438  CD  GLN    93     145.823 143.984  57.837  1.00  0.00            
ATOM   1439  OE1 GLN    93     145.953 145.204  57.797  1.00  0.00            
ATOM   1440  NE2 GLN    93     146.013 143.194  56.737  1.00  0.00            
ATOM   1441 HE21 GLN    93     145.843 142.214  56.837  1.00  0.00            
ATOM   1442 HE22 GLN    93     146.443 143.714  55.997  1.00  0.00            
ATOM   1443  C   GLN    93     141.633 143.504  58.877  1.00  0.00            
ATOM   1444  O   GLN    93     141.153 143.694  60.007  1.00  0.00            
ATOM   1445  N   VAL    94     141.013 142.944  57.827  1.00  0.00            
ATOM   1446  HN  VAL    94     141.553 142.844  56.997  1.00  0.00            
ATOM   1447  CA  VAL    94     139.593 142.714  57.777  1.00  0.00            
ATOM   1448  HA  VAL    94     139.153 142.754  58.747  1.00  0.00            
ATOM   1449  CB  VAL    94     138.913 143.584  56.757  1.00  0.00            
ATOM   1450  HB  VAL    94     139.423 143.404  55.777  1.00  0.00            
ATOM   1451  CG1 VAL    94     137.443 143.184  56.667  1.00  0.00            
ATOM   1452 HG11 VAL    94     137.053 143.124  57.717  1.00  0.00            
ATOM   1453 HG12 VAL    94     136.873 143.994  56.177  1.00  0.00            
ATOM   1454 HG13 VAL    94     137.233 142.164  56.257  1.00  0.00            
ATOM   1455  CG2 VAL    94     139.083 145.074  57.117  1.00  0.00            
ATOM   1456 HG21 VAL    94     140.123 145.464  57.227  1.00  0.00            
ATOM   1457 HG22 VAL    94     138.693 145.634  56.237  1.00  0.00            
ATOM   1458 HG23 VAL    94     138.523 145.304  58.037  1.00  0.00            
ATOM   1459  C   VAL    94     139.383 141.304  57.347  1.00  0.00            
ATOM   1460  O   VAL    94     139.953 140.814  56.367  1.00  0.00            
ATOM   1461  N   VAL    95     138.763 140.544  58.267  1.00  0.00            
ATOM   1462  HN  VAL    95     138.383 141.004  59.067  1.00  0.00            
ATOM   1463  CA  VAL    95     138.453 139.154  58.187  1.00  0.00            
ATOM   1464  HA  VAL    95     138.783 138.804  57.217  1.00  0.00            
ATOM   1465  CB  VAL    95     138.963 138.344  59.337  1.00  0.00            
ATOM   1466  HB  VAL    95     138.693 138.834  60.297  1.00  0.00            
ATOM   1467  CG1 VAL    95     138.483 136.884  59.317  1.00  0.00            
ATOM   1468 HG11 VAL    95     137.383 136.744  59.347  1.00  0.00            
ATOM   1469 HG12 VAL    95     138.753 136.334  58.397  1.00  0.00            
ATOM   1470 HG13 VAL    95     138.843 136.294  60.197  1.00  0.00            
ATOM   1471  CG2 VAL    95     140.493 138.234  59.327  1.00  0.00            
ATOM   1472 HG21 VAL    95     140.863 137.584  58.507  1.00  0.00            
ATOM   1473 HG22 VAL    95     140.973 139.224  59.227  1.00  0.00            
ATOM   1474 HG23 VAL    95     140.733 137.794  60.317  1.00  0.00            
ATOM   1475  C   VAL    95     136.963 139.054  58.067  1.00  0.00            
ATOM   1476  O   VAL    95     136.303 139.734  58.847  1.00  0.00            
ATOM   1477  N   GLU    96     136.463 138.324  57.057  1.00  0.00            
ATOM   1478  HN  GLU    96     137.053 137.994  56.317  1.00  0.00            
ATOM   1479  CA  GLU    96     135.043 138.234  56.997  1.00  0.00            
ATOM   1480  HA  GLU    96     134.603 138.264  57.977  1.00  0.00            
ATOM   1481  CB  GLU    96     134.443 139.434  56.227  1.00  0.00            
ATOM   1482  HB1 GLU    96     135.213 139.674  55.457  1.00  0.00            
ATOM   1483  HB2 GLU    96     134.353 140.334  56.857  1.00  0.00            
ATOM   1484  CG  GLU    96     133.143 139.274  55.457  1.00  0.00            
ATOM   1485  HG1 GLU    96     132.213 139.274  56.077  1.00  0.00            
ATOM   1486  HG2 GLU    96     133.193 138.234  55.047  1.00  0.00            
ATOM   1487  CD  GLU    96     132.863 140.414  54.487  1.00  0.00            
ATOM   1488  OE1 GLU    96     132.103 140.144  53.517  1.00  0.00            
ATOM   1489  OE2 GLU    96     133.363 141.564  54.577  1.00  0.00            
ATOM   1490  C   GLU    96     134.603 136.884  56.517  1.00  0.00            
ATOM   1491  O   GLU    96     135.223 136.294  55.637  1.00  0.00            
ATOM   1492  N   LYS    97     133.423 136.454  56.997  1.00  0.00            
ATOM   1493  HN  LYS    97     132.813 137.024  57.537  1.00  0.00            
ATOM   1494  CA  LYS    97     132.813 135.244  56.527  1.00  0.00            
ATOM   1495  HA  LYS    97     132.893 135.184  55.447  1.00  0.00            
ATOM   1496  CB  LYS    97     133.583 134.074  57.167  1.00  0.00            
ATOM   1497  HB1 LYS    97     133.533 134.194  58.267  1.00  0.00            
ATOM   1498  HB2 LYS    97     134.623 133.954  56.787  1.00  0.00            
ATOM   1499  CG  LYS    97     133.043 132.674  56.887  1.00  0.00            
ATOM   1500  HG1 LYS    97     132.673 132.684  55.837  1.00  0.00            
ATOM   1501  HG2 LYS    97     132.153 132.414  57.487  1.00  0.00            
ATOM   1502  CD  LYS    97     134.033 131.544  57.167  1.00  0.00            
ATOM   1503  HD1 LYS    97     134.853 131.664  56.427  1.00  0.00            
ATOM   1504  HD2 LYS    97     134.473 131.704  58.167  1.00  0.00            
ATOM   1505  CE  LYS    97     133.443 130.144  56.997  1.00  0.00            
ATOM   1506  HE1 LYS    97     133.153 130.014  55.927  1.00  0.00            
ATOM   1507  HE2 LYS    97     132.473 129.964  57.517  1.00  0.00            
ATOM   1508  NZ  LYS    97     134.523 129.194  57.287  1.00  0.00            
ATOM   1509  HZ1 LYS    97     134.093 128.254  57.417  1.00  0.00            
ATOM   1510  HZ2 LYS    97     135.213 129.174  56.507  1.00  0.00            
ATOM   1511  HZ3 LYS    97     135.033 129.284  58.197  1.00  0.00            
ATOM   1512  C   LYS    97     131.343 135.204  56.737  1.00  0.00            
ATOM   1513  O   LYS    97     130.723 135.884  57.557  1.00  0.00            
ATOM   1514  N   VAL    98     130.633 134.424  55.907  1.00  0.00            
ATOM   1515  HN  VAL    98     131.053 134.034  55.077  1.00  0.00            
ATOM   1516  CA  VAL    98     129.233 134.224  55.987  1.00  0.00            
ATOM   1517  HA  VAL    98     128.753 135.024  56.537  1.00  0.00            
ATOM   1518  CB  VAL    98     128.683 133.974  54.617  1.00  0.00            
ATOM   1519  HB  VAL    98     129.163 133.044  54.227  1.00  0.00            
ATOM   1520  CG1 VAL    98     127.153 133.884  54.557  1.00  0.00            
ATOM   1521 HG11 VAL    98     126.703 133.944  53.537  1.00  0.00            
ATOM   1522 HG12 VAL    98     126.733 132.994  55.077  1.00  0.00            
ATOM   1523 HG13 VAL    98     126.693 134.754  55.097  1.00  0.00            
ATOM   1524  CG2 VAL    98     129.173 134.964  53.547  1.00  0.00            
ATOM   1525 HG21 VAL    98     128.883 134.714  52.507  1.00  0.00            
ATOM   1526 HG22 VAL    98     128.723 135.964  53.737  1.00  0.00            
ATOM   1527 HG23 VAL    98     130.263 135.134  53.457  1.00  0.00            
ATOM   1528  C   VAL    98     128.883 133.034  56.817  1.00  0.00            
ATOM   1529  O   VAL    98     129.463 131.964  56.627  1.00  0.00            
ATOM   1530  N   VAL    99     127.953 133.194  57.767  1.00  0.00            
ATOM   1531  HN  VAL    99     127.383 134.004  57.847  1.00  0.00            
ATOM   1532  CA  VAL    99     127.703 132.294  58.857  1.00  0.00            
ATOM   1533  HA  VAL    99     128.153 131.374  58.517  1.00  0.00            
ATOM   1534  CB  VAL    99     128.163 132.824  60.187  1.00  0.00            
ATOM   1535  HB  VAL    99     127.653 133.794  60.387  1.00  0.00            
ATOM   1536  CG1 VAL    99     127.813 131.864  61.327  1.00  0.00            
ATOM   1537 HG11 VAL    99     126.763 131.834  61.687  1.00  0.00            
ATOM   1538 HG12 VAL    99     128.193 130.854  61.067  1.00  0.00            
ATOM   1539 HG13 VAL    99     128.353 132.214  62.237  1.00  0.00            
ATOM   1540  CG2 VAL    99     129.693 132.854  60.167  1.00  0.00            
ATOM   1541 HG21 VAL    99     130.173 131.864  59.997  1.00  0.00            
ATOM   1542 HG22 VAL    99     130.043 133.564  59.377  1.00  0.00            
ATOM   1543 HG23 VAL    99     130.033 133.214  61.157  1.00  0.00            
ATOM   1544  C   VAL    99     126.263 131.904  58.967  1.00  0.00            
ATOM   1545  O   VAL    99     125.443 132.804  58.747  1.00  0.00            
ATOM   1546  N   LEU   100     125.883 130.644  59.197  1.00  0.00            
ATOM   1547  HN  LEU   100     126.633 129.994  59.317  1.00  0.00            
ATOM   1548  CA  LEU   100     124.553 130.144  59.287  1.00  0.00            
ATOM   1549  HA  LEU   100     124.023 130.434  58.387  1.00  0.00            
ATOM   1550  CB  LEU   100     124.523 128.614  59.377  1.00  0.00            
ATOM   1551  HB1 LEU   100     124.973 128.154  60.287  1.00  0.00            
ATOM   1552  HB2 LEU   100     125.223 128.204  58.627  1.00  0.00            
ATOM   1553  CG  LEU   100     123.163 127.924  59.167  1.00  0.00            
ATOM   1554  HG  LEU   100     122.373 128.514  59.677  1.00  0.00            
ATOM   1555  CD1 LEU   100     122.653 127.834  57.717  1.00  0.00            
ATOM   1556 HD11 LEU   100     121.703 127.254  57.697  1.00  0.00            
ATOM   1557 HD12 LEU   100     122.553 128.834  57.237  1.00  0.00            
ATOM   1558 HD13 LEU   100     123.343 127.214  57.117  1.00  0.00            
ATOM   1559  CD2 LEU   100     123.193 126.464  59.667  1.00  0.00            
ATOM   1560 HD21 LEU   100     123.903 125.794  59.137  1.00  0.00            
ATOM   1561 HD22 LEU   100     123.353 126.314  60.747  1.00  0.00            
ATOM   1562 HD23 LEU   100     122.173 126.064  59.497  1.00  0.00            
ATOM   1563  C   LEU   100     123.833 130.804  60.417  1.00  0.00            
ATOM   1564  O   LEU   100     124.433 131.004  61.467  1.00  0.00            
ATOM   1565  N   VAL   101     122.523 131.114  60.317  1.00  0.00            
ATOM   1566  HN  VAL   101     121.963 130.924  59.507  1.00  0.00            
ATOM   1567  CA  VAL   101     121.783 131.774  61.347  1.00  0.00            
ATOM   1568  HA  VAL   101     122.353 131.844  62.257  1.00  0.00            
ATOM   1569  CB  VAL   101     121.493 133.194  61.007  1.00  0.00            
ATOM   1570  HB  VAL   101     122.413 133.544  60.477  1.00  0.00            
ATOM   1571  CG1 VAL   101     120.243 133.334  60.117  1.00  0.00            
ATOM   1572 HG11 VAL   101     119.273 132.974  60.517  1.00  0.00            
ATOM   1573 HG12 VAL   101     120.123 134.404  59.817  1.00  0.00            
ATOM   1574 HG13 VAL   101     120.513 132.924  59.117  1.00  0.00            
ATOM   1575  CG2 VAL   101     121.423 133.964  62.337  1.00  0.00            
ATOM   1576 HG21 VAL   101     120.473 133.964  62.897  1.00  0.00            
ATOM   1577 HG22 VAL   101     122.213 133.654  63.057  1.00  0.00            
ATOM   1578 HG23 VAL   101     121.613 135.044  62.177  1.00  0.00            
ATOM   1579  C   VAL   101     120.553 131.014  61.677  1.00  0.00            
ATOM   1580  O   VAL   101     120.063 130.214  60.897  1.00  0.00            
ATOM   1581  N   SER   102     120.063 131.154  62.927  1.00  0.00            
ATOM   1582  HN  SER   102     120.543 131.714  63.597  1.00  0.00            
ATOM   1583  CA  SER   102     118.893 130.484  63.437  1.00  0.00            
ATOM   1584  HA  SER   102     118.303 130.384  62.537  1.00  0.00            
ATOM   1585  CB  SER   102     119.203 129.164  64.157  1.00  0.00            
ATOM   1586  HB1 SER   102     119.863 129.354  65.027  1.00  0.00            
ATOM   1587  HB2 SER   102     119.703 128.604  63.337  1.00  0.00            
ATOM   1588  OG  SER   102     118.053 128.444  64.587  1.00  0.00            
ATOM   1589  HG1 SER   102     118.353 127.774  65.197  1.00  0.00            
ATOM   1590  C   SER   102     118.143 131.424  64.317  1.00  0.00            
ATOM   1591  O   SER   102     118.723 132.404  64.807  1.00  0.00            
ATOM   1592  N   LEU   103     116.853 131.244  64.607  1.00  0.00            
ATOM   1593  HN  LEU   103     116.393 130.594  63.987  1.00  0.00            
ATOM   1594  CA  LEU   103     116.123 131.864  65.677  1.00  0.00            
ATOM   1595  HA  LEU   103     116.843 132.314  66.347  1.00  0.00            
ATOM   1596  CB  LEU   103     115.303 133.004  65.037  1.00  0.00            
ATOM   1597  HB1 LEU   103     114.723 132.774  64.117  1.00  0.00            
ATOM   1598  HB2 LEU   103     116.053 133.774  64.827  1.00  0.00            
ATOM   1599  CG  LEU   103     114.153 133.574  65.887  1.00  0.00            
ATOM   1600  HG  LEU   103     113.373 132.774  65.917  1.00  0.00            
ATOM   1601  CD1 LEU   103     114.583 133.944  67.317  1.00  0.00            
ATOM   1602 HD11 LEU   103     115.303 134.774  67.267  1.00  0.00            
ATOM   1603 HD12 LEU   103     113.703 134.144  67.977  1.00  0.00            
ATOM   1604 HD13 LEU   103     115.143 133.214  67.937  1.00  0.00            
ATOM   1605  CD2 LEU   103     113.513 134.754  65.147  1.00  0.00            
ATOM   1606 HD21 LEU   103     112.603 134.984  65.757  1.00  0.00            
ATOM   1607 HD22 LEU   103     114.153 135.644  64.967  1.00  0.00            
ATOM   1608 HD23 LEU   103     113.243 134.534  64.097  1.00  0.00            
ATOM   1609  C   LEU   103     115.333 130.824  66.387  1.00  0.00            
ATOM   1610  O   LEU   103     114.363 130.304  65.837  1.00  0.00            
ATOM   1611  N   GLN   104     115.633 130.514  67.657  1.00  0.00            
ATOM   1612  HN  GLN   104     116.433 130.924  68.097  1.00  0.00            
ATOM   1613  CA  GLN   104     114.913 129.614  68.497  1.00  0.00            
ATOM   1614  HA  GLN   104     113.993 129.264  68.047  1.00  0.00            
ATOM   1615  CB  GLN   104     115.823 128.404  68.827  1.00  0.00            
ATOM   1616  HB1 GLN   104     115.423 127.904  69.727  1.00  0.00            
ATOM   1617  HB2 GLN   104     116.783 128.924  69.047  1.00  0.00            
ATOM   1618  CG  GLN   104     116.053 127.414  67.677  1.00  0.00            
ATOM   1619  HG1 GLN   104     116.043 127.924  66.687  1.00  0.00            
ATOM   1620  HG2 GLN   104     115.213 126.684  67.657  1.00  0.00            
ATOM   1621  CD  GLN   104     117.433 126.794  67.647  1.00  0.00            
ATOM   1622  OE1 GLN   104     118.293 126.964  66.777  1.00  0.00            
ATOM   1623  NE2 GLN   104     117.633 126.064  68.787  1.00  0.00            
ATOM   1624 HE21 GLN   104     116.853 126.024  69.397  1.00  0.00            
ATOM   1625 HE22 GLN   104     118.433 125.454  68.787  1.00  0.00            
ATOM   1626  C   GLN   104     114.343 130.184  69.747  1.00  0.00            
ATOM   1627  O   GLN   104     115.033 130.654  70.647  1.00  0.00            
ATOM   1628  N   SER   105     113.013 130.104  69.907  1.00  0.00            
ATOM   1629  HN  SER   105     112.493 129.784  69.107  1.00  0.00            
ATOM   1630  CA  SER   105     112.273 130.584  71.027  1.00  0.00            
ATOM   1631  HA  SER   105     112.573 131.604  71.207  1.00  0.00            
ATOM   1632  CB  SER   105     110.753 130.534  70.777  1.00  0.00            
ATOM   1633  HB1 SER   105     110.163 131.044  71.547  1.00  0.00            
ATOM   1634  HB2 SER   105     110.493 129.494  70.447  1.00  0.00            
ATOM   1635  OG  SER   105     110.543 131.354  69.647  1.00  0.00            
ATOM   1636  HG1 SER   105     111.063 131.044  68.907  1.00  0.00            
ATOM   1637  C   SER   105     112.563 129.934  72.347  1.00  0.00            
ATOM   1638  O   SER   105     112.683 130.594  73.367  1.00  0.00            
ATOM   1639  N   GLY   106     112.563 128.584  72.387  1.00  0.00            
ATOM   1640  HN  GLY   106     112.353 128.094  71.557  1.00  0.00            
ATOM   1641  CA  GLY   106     112.743 127.934  73.637  1.00  0.00            
ATOM   1642  HA1 GLY   106     113.723 128.224  73.997  1.00  0.00            
ATOM   1643  HA2 GLY   106     111.903 128.284  74.247  1.00  0.00            
ATOM   1644  C   GLY   106     112.723 126.464  73.407  1.00  0.00            
ATOM   1645  O   GLY   106     112.973 126.124  72.247  1.00  0.00            
ATOM   1646  N   TYR   107     112.353 125.684  74.427  1.00  0.00            
ATOM   1647  HN  TYR   107     112.163 126.204  75.257  1.00  0.00            
ATOM   1648  CA  TYR   107     112.133 124.274  74.437  1.00  0.00            
ATOM   1649  HA  TYR   107     112.123 123.814  73.457  1.00  0.00            
ATOM   1650  CB  TYR   107     113.093 123.424  75.297  1.00  0.00            
ATOM   1651  HB1 TYR   107     113.053 122.334  75.057  1.00  0.00            
ATOM   1652  HB2 TYR   107     112.773 123.454  76.367  1.00  0.00            
ATOM   1653  CG  TYR   107     114.523 123.804  75.197  1.00  0.00            
ATOM   1654  CD1 TYR   107     115.273 123.314  74.147  1.00  0.00            
ATOM   1655  HD1 TYR   107     114.813 123.054  73.217  1.00  0.00            
ATOM   1656  CE1 TYR   107     116.643 123.414  74.207  1.00  0.00            
ATOM   1657  HE1 TYR   107     117.263 122.994  73.437  1.00  0.00            
ATOM   1658  CZ  TYR   107     117.263 123.974  75.297  1.00  0.00            
ATOM   1659  OH  TYR   107     118.623 124.334  75.117  1.00  0.00            
ATOM   1660  HH  TYR   107     119.093 123.594  74.727  1.00  0.00            
ATOM   1661  CD2 TYR   107     115.143 124.314  76.307  1.00  0.00            
ATOM   1662  HD2 TYR   107     114.573 124.554  77.207  1.00  0.00            
ATOM   1663  CE2 TYR   107     116.513 124.474  76.337  1.00  0.00            
ATOM   1664  HE2 TYR   107     117.043 125.034  77.087  1.00  0.00            
ATOM   1665  C   TYR   107     110.713 124.124  74.857  1.00  0.00            
ATOM   1666  O   TYR   107     110.243 124.974  75.607  1.00  0.00            
ATOM   1667  N   LEU   108     109.963 123.104  74.397  1.00  0.00            
ATOM   1668  HN  LEU   108     110.373 122.434  73.777  1.00  0.00            
ATOM   1669  CA  LEU   108     108.553 123.074  74.647  1.00  0.00            
ATOM   1670  HA  LEU   108     108.263 123.554  75.557  1.00  0.00            
ATOM   1671  CB  LEU   108     107.763 123.554  73.417  1.00  0.00            
ATOM   1672  HB1 LEU   108     107.833 122.944  72.477  1.00  0.00            
ATOM   1673  HB2 LEU   108     108.273 124.534  73.267  1.00  0.00            
ATOM   1674  CG  LEU   108     106.263 123.814  73.617  1.00  0.00            
ATOM   1675  HG  LEU   108     106.133 124.214  74.647  1.00  0.00            
ATOM   1676  CD1 LEU   108     105.803 124.834  72.557  1.00  0.00            
ATOM   1677 HD11 LEU   108     106.243 125.844  72.657  1.00  0.00            
ATOM   1678 HD12 LEU   108     105.973 124.464  71.527  1.00  0.00            
ATOM   1679 HD13 LEU   108     104.693 124.894  72.687  1.00  0.00            
ATOM   1680  CD2 LEU   108     105.473 122.504  73.477  1.00  0.00            
ATOM   1681 HD21 LEU   108     105.693 121.794  74.307  1.00  0.00            
ATOM   1682 HD22 LEU   108     104.393 122.684  73.577  1.00  0.00            
ATOM   1683 HD23 LEU   108     105.723 122.034  72.507  1.00  0.00            
ATOM   1684  C   LEU   108     108.183 121.624  74.687  1.00  0.00            
ATOM   1685  O   LEU   108     108.523 120.774  73.877  1.00  0.00            
ATOM   1686  N   PHE   109     107.423 121.264  75.747  1.00  0.00            
ATOM   1687  HN  PHE   109     107.123 122.054  76.267  1.00  0.00            
ATOM   1688  CA  PHE   109     107.113 119.964  76.227  1.00  0.00            
ATOM   1689  HA  PHE   109     107.443 119.314  75.437  1.00  0.00            
ATOM   1690  CB  PHE   109     107.773 119.524  77.557  1.00  0.00            
ATOM   1691  HB1 PHE   109     107.503 118.474  77.767  1.00  0.00            
ATOM   1692  HB2 PHE   109     107.273 120.114  78.337  1.00  0.00            
ATOM   1693  CG  PHE   109     109.263 119.644  77.547  1.00  0.00            
ATOM   1694  CD1 PHE   109     110.053 118.554  77.257  1.00  0.00            
ATOM   1695  HD1 PHE   109     109.543 117.624  77.067  1.00  0.00            
ATOM   1696  CE1 PHE   109     111.413 118.754  77.197  1.00  0.00            
ATOM   1697  HE1 PHE   109     112.023 117.954  76.807  1.00  0.00            
ATOM   1698  CZ  PHE   109     111.963 119.984  77.507  1.00  0.00            
ATOM   1699  HZ  PHE   109     113.023 120.114  77.587  1.00  0.00            
ATOM   1700  CD2 PHE   109     109.813 120.864  77.847  1.00  0.00            
ATOM   1701  HD2 PHE   109     109.213 121.724  78.117  1.00  0.00            
ATOM   1702  CE2 PHE   109     111.173 121.054  77.827  1.00  0.00            
ATOM   1703  HE2 PHE   109     111.543 122.054  78.007  1.00  0.00            
ATOM   1704  C   PHE   109     105.653 119.684  76.327  1.00  0.00            
ATOM   1705  O   PHE   109     104.893 120.564  76.717  1.00  0.00            
ATOM   1706  N   ILE   110     105.283 118.464  75.917  1.00  0.00            
ATOM   1707  HN  ILE   110     105.933 117.824  75.537  1.00  0.00            
ATOM   1708  CA  ILE   110     103.913 118.034  75.827  1.00  0.00            
ATOM   1709  HA  ILE   110     103.313 118.864  76.147  1.00  0.00            
ATOM   1710  CB  ILE   110     103.453 117.734  74.427  1.00  0.00            
ATOM   1711  HB  ILE   110     103.973 116.834  74.037  1.00  0.00            
ATOM   1712  CG2 ILE   110     101.933 117.454  74.417  1.00  0.00            
ATOM   1713 HG21 ILE   110     101.353 118.144  75.067  1.00  0.00            
ATOM   1714 HG22 ILE   110     101.573 117.354  73.367  1.00  0.00            
ATOM   1715 HG23 ILE   110     101.743 116.584  75.057  1.00  0.00            
ATOM   1716  CG1 ILE   110     103.923 118.804  73.427  1.00  0.00            
ATOM   1717 HG11 ILE   110     105.013 118.904  73.567  1.00  0.00            
ATOM   1718 HG12 ILE   110     103.383 119.774  73.547  1.00  0.00            
ATOM   1719  CD  ILE   110     103.693 118.264  72.017  1.00  0.00            
ATOM   1720  HD1 ILE   110     104.333 118.744  71.247  1.00  0.00            
ATOM   1721  HD2 ILE   110     103.913 117.174  72.047  1.00  0.00            
ATOM   1722  HD3 ILE   110     102.673 118.414  71.607  1.00  0.00            
ATOM   1723  C   ILE   110     103.703 116.884  76.747  1.00  0.00            
ATOM   1724  O   ILE   110     104.403 115.874  76.667  1.00  0.00            
ATOM   1725  N   GLN   111     102.813 116.954  77.747  1.00  0.00            
ATOM   1726  HN  GLN   111     102.393 117.864  77.807  1.00  0.00            
ATOM   1727  CA  GLN   111     102.483 115.954  78.707  1.00  0.00            
ATOM   1728  HA  GLN   111     103.053 115.064  78.517  1.00  0.00            
ATOM   1729  CB  GLN   111     102.803 116.394  80.157  1.00  0.00            
ATOM   1730  HB1 GLN   111     102.623 117.484  80.287  1.00  0.00            
ATOM   1731  HB2 GLN   111     103.893 116.234  80.287  1.00  0.00            
ATOM   1732  CG  GLN   111     102.093 115.574  81.227  1.00  0.00            
ATOM   1733  HG1 GLN   111     102.353 114.494  81.137  1.00  0.00            
ATOM   1734  HG2 GLN   111     100.993 115.654  81.307  1.00  0.00            
ATOM   1735  CD  GLN   111     102.603 115.974  82.607  1.00  0.00            
ATOM   1736  OE1 GLN   111     101.973 116.794  83.277  1.00  0.00            
ATOM   1737  NE2 GLN   111     103.733 115.374  83.097  1.00  0.00            
ATOM   1738 HE21 GLN   111     103.983 114.574  82.567  1.00  0.00            
ATOM   1739 HE22 GLN   111     103.943 115.454  84.067  1.00  0.00            
ATOM   1740  C   GLN   111     101.083 115.514  78.487  1.00  0.00            
ATOM   1741  O   GLN   111     100.153 116.304  78.327  1.00  0.00            
ATOM   1742  N   THR   112     100.833 114.194  78.397  1.00  0.00            
ATOM   1743  HN  THR   112     101.493 113.514  78.717  1.00  0.00            
ATOM   1744  CA  THR   112      99.543 113.594  78.187  1.00  0.00            
ATOM   1745  HA  THR   112      98.833 114.344  78.517  1.00  0.00            
ATOM   1746  CB  THR   112      99.403 113.044  76.817  1.00  0.00            
ATOM   1747  HB  THR   112      98.583 112.304  76.667  1.00  0.00            
ATOM   1748  OG1 THR   112     100.543 112.264  76.477  1.00  0.00            
ATOM   1749  HG1 THR   112     101.323 112.834  76.427  1.00  0.00            
ATOM   1750  CG2 THR   112      99.193 114.184  75.787  1.00  0.00            
ATOM   1751 HG21 THR   112      98.243 114.634  76.137  1.00  0.00            
ATOM   1752 HG22 THR   112     100.023 114.904  75.847  1.00  0.00            
ATOM   1753 HG23 THR   112      98.993 113.784  74.767  1.00  0.00            
ATOM   1754  C   THR   112      99.413 112.484  79.167  1.00  0.00            
ATOM   1755  O   THR   112     100.353 111.804  79.567  1.00  0.00            
ATOM   1756  N   ASP   113      98.173 112.314  79.657  1.00  0.00            
ATOM   1757  HN  ASP   113      97.413 112.854  79.347  1.00  0.00            
ATOM   1758  CA  ASP   113      97.683 111.304  80.567  1.00  0.00            
ATOM   1759  HA  ASP   113      98.303 111.534  81.427  1.00  0.00            
ATOM   1760  CB  ASP   113      96.223 111.644  80.937  1.00  0.00            
ATOM   1761  HB1 ASP   113      95.703 111.704  79.947  1.00  0.00            
ATOM   1762  HB2 ASP   113      96.133 112.624  81.447  1.00  0.00            
ATOM   1763  CG  ASP   113      95.433 110.634  81.747  1.00  0.00            
ATOM   1764  OD1 ASP   113      95.743 109.484  82.147  1.00  0.00            
ATOM   1765  OD2 ASP   113      94.223 110.974  81.897  1.00  0.00            
ATOM   1766  C   ASP   113      97.913 109.924  80.087  1.00  0.00            
ATOM   1767  O   ASP   113      98.653 109.104  80.617  1.00  0.00            
ATOM   1768  N   LYS   114      97.453 109.584  78.877  1.00  0.00            
ATOM   1769  HN  LYS   114      97.013 110.264  78.287  1.00  0.00            
ATOM   1770  CA  LYS   114      97.653 108.274  78.327  1.00  0.00            
ATOM   1771  HA  LYS   114      98.603 107.934  78.707  1.00  0.00            
ATOM   1772  CB  LYS   114      96.573 107.344  78.877  1.00  0.00            
ATOM   1773  HB1 LYS   114      96.783 107.244  79.967  1.00  0.00            
ATOM   1774  HB2 LYS   114      96.713 106.324  78.437  1.00  0.00            
ATOM   1775  CG  LYS   114      95.163 107.924  78.817  1.00  0.00            
ATOM   1776  HG1 LYS   114      94.933 108.264  77.787  1.00  0.00            
ATOM   1777  HG2 LYS   114      95.023 108.764  79.537  1.00  0.00            
ATOM   1778  CD  LYS   114      94.183 106.784  79.107  1.00  0.00            
ATOM   1779  HD1 LYS   114      94.393 106.034  78.317  1.00  0.00            
ATOM   1780  HD2 LYS   114      94.383 106.404  80.137  1.00  0.00            
ATOM   1781  CE  LYS   114      92.733 107.264  79.067  1.00  0.00            
ATOM   1782  HE1 LYS   114      92.343 107.634  78.087  1.00  0.00            
ATOM   1783  HE2 LYS   114      92.713 108.134  79.737  1.00  0.00            
ATOM   1784  NZ  LYS   114      91.793 106.164  79.437  1.00  0.00            
ATOM   1785  HZ1 LYS   114      90.793 106.404  79.427  1.00  0.00            
ATOM   1786  HZ2 LYS   114      91.903 105.464  78.687  1.00  0.00            
ATOM   1787  HZ3 LYS   114      92.103 105.744  80.347  1.00  0.00            
ATOM   1788  C   LYS   114      97.683 108.164  76.837  1.00  0.00            
ATOM   1789  O   LYS   114      97.473 109.114  76.097  1.00  0.00            
ATOM   1790  N   THR   115      98.013 106.954  76.357  1.00  0.00            
ATOM   1791  HN  THR   115      98.453 106.214  76.867  1.00  0.00            
ATOM   1792  CA  THR   115      98.213 106.664  74.977  1.00  0.00            
ATOM   1793  HA  THR   115      98.483 107.584  74.477  1.00  0.00            
ATOM   1794  CB  THR   115      99.293 105.654  74.737  1.00  0.00            
ATOM   1795  HB  THR   115      99.283 105.064  73.807  1.00  0.00            
ATOM   1796  OG1 THR   115      99.513 104.764  75.817  1.00  0.00            
ATOM   1797  HG1 THR   115     100.103 104.064  75.517  1.00  0.00            
ATOM   1798  CG2 THR   115     100.543 106.564  74.707  1.00  0.00            
ATOM   1799 HG21 THR   115     101.503 105.994  74.697  1.00  0.00            
ATOM   1800 HG22 THR   115     100.583 107.084  73.727  1.00  0.00            
ATOM   1801 HG23 THR   115     100.563 107.354  75.477  1.00  0.00            
ATOM   1802  C   THR   115      97.043 106.004  74.347  1.00  0.00            
ATOM   1803  O   THR   115      96.993 105.904  73.127  1.00  0.00            
ATOM   1804  N   ILE   116      96.043 105.524  75.117  1.00  0.00            
ATOM   1805  HN  ILE   116      96.093 105.534  76.117  1.00  0.00            
ATOM   1806  CA  ILE   116      94.863 104.894  74.607  1.00  0.00            
ATOM   1807  HA  ILE   116      94.923 104.904  73.537  1.00  0.00            
ATOM   1808  CB  ILE   116      94.733 103.504  75.147  1.00  0.00            
ATOM   1809  HB  ILE   116      93.683 103.144  75.177  1.00  0.00            
ATOM   1810  CG2 ILE   116      95.623 102.674  74.207  1.00  0.00            
ATOM   1811 HG21 ILE   116      96.713 102.774  74.417  1.00  0.00            
ATOM   1812 HG22 ILE   116      95.283 101.624  74.387  1.00  0.00            
ATOM   1813 HG23 ILE   116      95.573 102.894  73.117  1.00  0.00            
ATOM   1814  CG1 ILE   116      95.303 103.314  76.547  1.00  0.00            
ATOM   1815 HG11 ILE   116      95.083 104.274  77.067  1.00  0.00            
ATOM   1816 HG12 ILE   116      96.413 103.204  76.547  1.00  0.00            
ATOM   1817  CD  ILE   116      94.563 102.214  77.307  1.00  0.00            
ATOM   1818  HD1 ILE   116      94.743 101.174  76.967  1.00  0.00            
ATOM   1819  HD2 ILE   116      94.613 102.414  78.397  1.00  0.00            
ATOM   1820  HD3 ILE   116      93.483 102.434  77.137  1.00  0.00            
ATOM   1821  C   ILE   116      93.683 105.704  75.017  1.00  0.00            
ATOM   1822  O   ILE   116      93.513 106.084  76.177  1.00  0.00            
ATOM   1823  N   TYR   117      92.723 105.914  74.107  1.00  0.00            
ATOM   1824  HN  TYR   117      92.733 105.514  73.187  1.00  0.00            
ATOM   1825  CA  TYR   117      91.453 106.564  74.217  1.00  0.00            
ATOM   1826  HA  TYR   117      90.983 106.284  75.147  1.00  0.00            
ATOM   1827  CB  TYR   117      91.533 108.044  73.837  1.00  0.00            
ATOM   1828  HB1 TYR   117      90.503 108.444  73.857  1.00  0.00            
ATOM   1829  HB2 TYR   117      92.023 108.234  72.857  1.00  0.00            
ATOM   1830  CG  TYR   117      92.233 108.834  74.887  1.00  0.00            
ATOM   1831  CD1 TYR   117      91.613 109.164  76.057  1.00  0.00            
ATOM   1832  HD1 TYR   117      90.593 108.934  76.337  1.00  0.00            
ATOM   1833  CE1 TYR   117      92.243 109.904  77.027  1.00  0.00            
ATOM   1834  HE1 TYR   117      91.773 110.064  77.987  1.00  0.00            
ATOM   1835  CZ  TYR   117      93.543 110.314  76.847  1.00  0.00            
ATOM   1836  OH  TYR   117      94.263 111.024  77.837  1.00  0.00            
ATOM   1837  HH  TYR   117      93.783 110.934  78.657  1.00  0.00            
ATOM   1838  CD2 TYR   117      93.493 109.344  74.677  1.00  0.00            
ATOM   1839  HD2 TYR   117      94.003 109.204  73.727  1.00  0.00            
ATOM   1840  CE2 TYR   117      94.143 110.084  75.637  1.00  0.00            
ATOM   1841  HE2 TYR   117      95.093 110.534  75.357  1.00  0.00            
ATOM   1842  C   TYR   117      90.603 105.874  73.197  1.00  0.00            
ATOM   1843  O   TYR   117      91.163 105.084  72.447  1.00  0.00            
ATOM   1844  N   THR   118      89.303 106.204  73.247  1.00  0.00            
ATOM   1845  HN  THR   118      88.983 106.784  73.987  1.00  0.00            
ATOM   1846  CA  THR   118      88.273 105.714  72.377  1.00  0.00            
ATOM   1847  HA  THR   118      88.773 105.414  71.467  1.00  0.00            
ATOM   1848  CB  THR   118      87.503 104.604  73.037  1.00  0.00            
ATOM   1849  HB  THR   118      88.163 104.084  73.767  1.00  0.00            
ATOM   1850  OG1 THR   118      87.083 103.764  71.957  1.00  0.00            
ATOM   1851  HG1 THR   118      87.883 103.434  71.537  1.00  0.00            
ATOM   1852  CG2 THR   118      86.303 105.054  73.887  1.00  0.00            
ATOM   1853 HG21 THR   118      86.633 105.754  74.677  1.00  0.00            
ATOM   1854 HG22 THR   118      85.463 105.544  73.357  1.00  0.00            
ATOM   1855 HG23 THR   118      85.863 104.224  74.457  1.00  0.00            
ATOM   1856  C   THR   118      87.443 106.904  72.047  1.00  0.00            
ATOM   1857  O   THR   118      87.533 107.844  72.837  1.00  0.00            
ATOM   1858  N   PRO   119      86.693 107.044  70.997  1.00  0.00            
ATOM   1859  CD  PRO   119      86.693 106.084  69.897  1.00  0.00            
ATOM   1860  HD1 PRO   119      87.693 105.614  69.757  1.00  0.00            
ATOM   1861  HD2 PRO   119      85.933 105.294  70.067  1.00  0.00            
ATOM   1862  CA  PRO   119      85.783 108.124  70.767  1.00  0.00            
ATOM   1863  HA  PRO   119      86.363 109.034  70.617  1.00  0.00            
ATOM   1864  CB  PRO   119      85.133 107.754  69.427  1.00  0.00            
ATOM   1865  HB1 PRO   119      84.843 108.634  68.807  1.00  0.00            
ATOM   1866  HB2 PRO   119      84.303 107.014  69.497  1.00  0.00            
ATOM   1867  CG  PRO   119      86.183 106.914  68.697  1.00  0.00            
ATOM   1868  HG1 PRO   119      86.953 107.554  68.227  1.00  0.00            
ATOM   1869  HG2 PRO   119      85.713 106.234  67.957  1.00  0.00            
ATOM   1870  C   PRO   119      84.823 108.564  71.807  1.00  0.00            
ATOM   1871  O   PRO   119      84.533 107.734  72.677  1.00  0.00            
ATOM   1872  N   GLY   120      84.373 109.824  71.827  1.00  0.00            
ATOM   1873  HN  GLY   120      84.593 110.334  71.007  1.00  0.00            
ATOM   1874  CA  GLY   120      83.523 110.344  72.857  1.00  0.00            
ATOM   1875  HA1 GLY   120      83.193 111.344  72.587  1.00  0.00            
ATOM   1876  HA2 GLY   120      82.633 109.724  72.867  1.00  0.00            
ATOM   1877  C   GLY   120      84.123 110.424  74.217  1.00  0.00            
ATOM   1878  O   GLY   120      83.453 110.184  75.227  1.00  0.00            
ATOM   1879  N   SER   121      85.423 110.734  74.367  1.00  0.00            
ATOM   1880  HN  SER   121      85.933 111.014  73.557  1.00  0.00            
ATOM   1881  CA  SER   121      86.173 110.674  75.577  1.00  0.00            
ATOM   1882  HA  SER   121      85.473 110.644  76.387  1.00  0.00            
ATOM   1883  CB  SER   121      87.263 109.594  75.697  1.00  0.00            
ATOM   1884  HB1 SER   121      87.863 109.704  76.627  1.00  0.00            
ATOM   1885  HB2 SER   121      88.093 109.584  74.967  1.00  0.00            
ATOM   1886  OG  SER   121      86.663 108.294  75.667  1.00  0.00            
ATOM   1887  HG1 SER   121      86.433 108.194  74.737  1.00  0.00            
ATOM   1888  C   SER   121      86.873 111.984  75.717  1.00  0.00            
ATOM   1889  O   SER   121      87.113 112.714  74.747  1.00  0.00            
ATOM   1890  N   THR   122      87.303 112.324  76.947  1.00  0.00            
ATOM   1891  HN  THR   122      86.963 111.764  77.707  1.00  0.00            
ATOM   1892  CA  THR   122      88.123 113.454  77.287  1.00  0.00            
ATOM   1893  HA  THR   122      87.883 114.184  76.527  1.00  0.00            
ATOM   1894  CB  THR   122      87.763 114.024  78.627  1.00  0.00            
ATOM   1895  HB  THR   122      87.853 113.254  79.417  1.00  0.00            
ATOM   1896  OG1 THR   122      86.453 114.554  78.647  1.00  0.00            
ATOM   1897  HG1 THR   122      86.353 115.164  77.907  1.00  0.00            
ATOM   1898  CG2 THR   122      88.693 115.124  79.177  1.00  0.00            
ATOM   1899 HG21 THR   122      89.683 114.704  79.457  1.00  0.00            
ATOM   1900 HG22 THR   122      88.973 115.874  78.417  1.00  0.00            
ATOM   1901 HG23 THR   122      88.353 115.694  80.077  1.00  0.00            
ATOM   1902  C   THR   122      89.573 113.124  77.337  1.00  0.00            
ATOM   1903  O   THR   122      89.933 112.174  78.027  1.00  0.00            
ATOM   1904  N   VAL   123      90.453 113.934  76.727  1.00  0.00            
ATOM   1905  HN  VAL   123      90.033 114.734  76.287  1.00  0.00            
ATOM   1906  CA  VAL   123      91.883 113.854  76.627  1.00  0.00            
ATOM   1907  HA  VAL   123      92.323 112.944  77.007  1.00  0.00            
ATOM   1908  CB  VAL   123      92.273 114.044  75.187  1.00  0.00            
ATOM   1909  HB  VAL   123      91.723 114.914  74.777  1.00  0.00            
ATOM   1910  CG1 VAL   123      93.773 114.364  75.047  1.00  0.00            
ATOM   1911 HG11 VAL   123      94.083 114.374  73.977  1.00  0.00            
ATOM   1912 HG12 VAL   123      94.043 115.364  75.437  1.00  0.00            
ATOM   1913 HG13 VAL   123      94.463 113.624  75.527  1.00  0.00            
ATOM   1914  CG2 VAL   123      91.893 112.814  74.357  1.00  0.00            
ATOM   1915 HG21 VAL   123      90.803 112.604  74.437  1.00  0.00            
ATOM   1916 HG22 VAL   123      92.123 113.064  73.297  1.00  0.00            
ATOM   1917 HG23 VAL   123      92.413 111.864  74.587  1.00  0.00            
ATOM   1918  C   VAL   123      92.453 114.964  77.427  1.00  0.00            
ATOM   1919  O   VAL   123      92.133 116.124  77.147  1.00  0.00            
ATOM   1920  N   LEU   124      93.293 114.684  78.437  1.00  0.00            
ATOM   1921  HN  LEU   124      93.753 113.824  78.577  1.00  0.00            
ATOM   1922  CA  LEU   124      93.913 115.694  79.257  1.00  0.00            
ATOM   1923  HA  LEU   124      93.253 116.554  79.267  1.00  0.00            
ATOM   1924  CB  LEU   124      94.003 115.124  80.677  1.00  0.00            
ATOM   1925  HB1 LEU   124      94.583 115.724  81.417  1.00  0.00            
ATOM   1926  HB2 LEU   124      94.373 114.084  80.607  1.00  0.00            
ATOM   1927  CG  LEU   124      92.633 114.974  81.357  1.00  0.00            
ATOM   1928  HG  LEU   124      91.913 114.484  80.677  1.00  0.00            
ATOM   1929  CD1 LEU   124      92.863 114.224  82.677  1.00  0.00            
ATOM   1930 HD11 LEU   124      91.853 113.994  83.087  1.00  0.00            
ATOM   1931 HD12 LEU   124      93.523 113.344  82.527  1.00  0.00            
ATOM   1932 HD13 LEU   124      93.363 114.934  83.367  1.00  0.00            
ATOM   1933  CD2 LEU   124      91.933 116.324  81.587  1.00  0.00            
ATOM   1934 HD21 LEU   124      91.113 116.214  82.337  1.00  0.00            
ATOM   1935 HD22 LEU   124      92.713 116.904  82.117  1.00  0.00            
ATOM   1936 HD23 LEU   124      91.573 116.764  80.637  1.00  0.00            
ATOM   1937  C   LEU   124      95.303 116.004  78.817  1.00  0.00            
ATOM   1938  O   LEU   124      96.023 115.084  78.477  1.00  0.00            
ATOM   1939  N   TYR   125      95.743 117.284  78.767  1.00  0.00            
ATOM   1940  HN  TYR   125      95.153 118.074  78.907  1.00  0.00            
ATOM   1941  CA  TYR   125      97.093 117.534  78.367  1.00  0.00            
ATOM   1942  HA  TYR   125      97.683 116.774  78.867  1.00  0.00            
ATOM   1943  CB  TYR   125      97.333 117.554  76.847  1.00  0.00            
ATOM   1944  HB1 TYR   125      97.213 116.514  76.467  1.00  0.00            
ATOM   1945  HB2 TYR   125      98.403 117.814  76.667  1.00  0.00            
ATOM   1946  CG  TYR   125      96.523 118.474  76.007  1.00  0.00            
ATOM   1947  CD1 TYR   125      97.033 119.564  75.357  1.00  0.00            
ATOM   1948  HD1 TYR   125      98.113 119.634  75.407  1.00  0.00            
ATOM   1949  CE1 TYR   125      96.203 120.404  74.637  1.00  0.00            
ATOM   1950  HE1 TYR   125      96.593 121.244  74.097  1.00  0.00            
ATOM   1951  CZ  TYR   125      94.843 120.194  74.577  1.00  0.00            
ATOM   1952  OH  TYR   125      94.083 121.104  73.817  1.00  0.00            
ATOM   1953  HH  TYR   125      94.713 121.714  73.427  1.00  0.00            
ATOM   1954  CD2 TYR   125      95.173 118.244  75.887  1.00  0.00            
ATOM   1955  HD2 TYR   125      94.673 117.384  76.307  1.00  0.00            
ATOM   1956  CE2 TYR   125      94.333 119.064  75.177  1.00  0.00            
ATOM   1957  HE2 TYR   125      93.273 118.874  75.247  1.00  0.00            
ATOM   1958  C   TYR   125      97.703 118.714  79.047  1.00  0.00            
ATOM   1959  O   TYR   125      97.043 119.534  79.657  1.00  0.00            
ATOM   1960  N   ARG   126      99.053 118.844  79.097  1.00  0.00            
ATOM   1961  HN  ARG   126      99.593 118.164  78.607  1.00  0.00            
ATOM   1962  CA  ARG   126      99.643 119.874  79.887  1.00  0.00            
ATOM   1963  HA  ARG   126      99.023 120.754  79.767  1.00  0.00            
ATOM   1964  CB  ARG   126      99.913 119.434  81.337  1.00  0.00            
ATOM   1965  HB1 ARG   126     100.783 118.784  81.567  1.00  0.00            
ATOM   1966  HB2 ARG   126      99.103 118.684  81.467  1.00  0.00            
ATOM   1967  CG  ARG   126      99.813 120.464  82.457  1.00  0.00            
ATOM   1968  HG1 ARG   126      99.003 121.124  82.107  1.00  0.00            
ATOM   1969  HG2 ARG   126     100.773 121.004  82.567  1.00  0.00            
ATOM   1970  CD  ARG   126      99.293 119.984  83.807  1.00  0.00            
ATOM   1971  HD1 ARG   126      98.183 119.884  83.707  1.00  0.00            
ATOM   1972  HD2 ARG   126      99.563 120.784  84.527  1.00  0.00            
ATOM   1973  NE  ARG   126     100.013 118.744  84.227  1.00  0.00            
ATOM   1974  HE  ARG   126     100.743 118.334  83.667  1.00  0.00            
ATOM   1975  CZ  ARG   126      99.643 117.944  85.257  1.00  0.00            
ATOM   1976  NH1 ARG   126      98.603 118.264  86.087  1.00  0.00            
ATOM   1977 HH11 ARG   126      98.083 119.064  85.797  1.00  0.00            
ATOM   1978 HH12 ARG   126      98.443 117.584  86.817  1.00  0.00            
ATOM   1979  NH2 ARG   126     100.263 116.754  85.517  1.00  0.00            
ATOM   1980 HH21 ARG   126     101.083 116.624  84.947  1.00  0.00            
ATOM   1981 HH22 ARG   126     100.233 116.374  86.437  1.00  0.00            
ATOM   1982  C   ARG   126     100.883 120.274  79.167  1.00  0.00            
ATOM   1983  O   ARG   126     101.593 119.434  78.627  1.00  0.00            
ATOM   1984  N   ILE   127     101.163 121.604  79.047  1.00  0.00            
ATOM   1985  HN  ILE   127     100.513 122.224  79.477  1.00  0.00            
ATOM   1986  CA  ILE   127     102.063 122.114  78.067  1.00  0.00            
ATOM   1987  HA  ILE   127     102.613 121.364  77.537  1.00  0.00            
ATOM   1988  CB  ILE   127     101.503 123.004  76.997  1.00  0.00            
ATOM   1989  HB  ILE   127     100.883 123.794  77.467  1.00  0.00            
ATOM   1990  CG2 ILE   127     102.573 123.634  76.097  1.00  0.00            
ATOM   1991 HG21 ILE   127     103.183 124.334  76.697  1.00  0.00            
ATOM   1992 HG22 ILE   127     103.213 122.804  75.707  1.00  0.00            
ATOM   1993 HG23 ILE   127     102.093 124.354  75.397  1.00  0.00            
ATOM   1994  CG1 ILE   127     100.423 122.314  76.127  1.00  0.00            
ATOM   1995 HG11 ILE   127     100.003 123.164  75.537  1.00  0.00            
ATOM   1996 HG12 ILE   127      99.713 121.864  76.847  1.00  0.00            
ATOM   1997  CD  ILE   127     100.923 121.254  75.147  1.00  0.00            
ATOM   1998  HD1 ILE   127     101.603 120.564  75.687  1.00  0.00            
ATOM   1999  HD2 ILE   127     100.053 120.674  74.787  1.00  0.00            
ATOM   2000  HD3 ILE   127     101.453 121.734  74.297  1.00  0.00            
ATOM   2001  C   ILE   127     103.063 122.914  78.817  1.00  0.00            
ATOM   2002  O   ILE   127     102.673 123.834  79.527  1.00  0.00            
ATOM   2003  N   PHE   128     104.383 122.674  78.697  1.00  0.00            
ATOM   2004  HN  PHE   128     104.613 121.914  78.097  1.00  0.00            
ATOM   2005  CA  PHE   128     105.383 123.434  79.377  1.00  0.00            
ATOM   2006  HA  PHE   128     104.853 124.174  79.957  1.00  0.00            
ATOM   2007  CB  PHE   128     106.303 122.584  80.277  1.00  0.00            
ATOM   2008  HB1 PHE   128     107.023 123.134  80.907  1.00  0.00            
ATOM   2009  HB2 PHE   128     106.893 121.824  79.727  1.00  0.00            
ATOM   2010  CG  PHE   128     105.413 121.794  81.177  1.00  0.00            
ATOM   2011  CD1 PHE   128     104.963 122.384  82.337  1.00  0.00            
ATOM   2012  HD1 PHE   128     105.323 123.334  82.687  1.00  0.00            
ATOM   2013  CE1 PHE   128     103.953 121.794  83.067  1.00  0.00            
ATOM   2014  HE1 PHE   128     103.453 122.194  83.927  1.00  0.00            
ATOM   2015  CZ  PHE   128     103.513 120.534  82.747  1.00  0.00            
ATOM   2016  HZ  PHE   128     102.743 119.984  83.277  1.00  0.00            
ATOM   2017  CD2 PHE   128     104.953 120.534  80.847  1.00  0.00            
ATOM   2018  HD2 PHE   128     105.403 120.034  80.007  1.00  0.00            
ATOM   2019  CE2 PHE   128     104.053 119.884  81.657  1.00  0.00            
ATOM   2020  HE2 PHE   128     103.793 118.884  81.357  1.00  0.00            
ATOM   2021  C   PHE   128     106.293 124.154  78.427  1.00  0.00            
ATOM   2022  O   PHE   128     106.783 123.554  77.487  1.00  0.00            
ATOM   2023  N   THR   129     106.533 125.454  78.677  1.00  0.00            
ATOM   2024  HN  THR   129     106.193 125.904  79.507  1.00  0.00            
ATOM   2025  CA  THR   129     107.383 126.314  77.927  1.00  0.00            
ATOM   2026  HA  THR   129     107.843 125.794  77.097  1.00  0.00            
ATOM   2027  CB  THR   129     106.673 127.414  77.197  1.00  0.00            
ATOM   2028  HB  THR   129     107.333 128.124  76.637  1.00  0.00            
ATOM   2029  OG1 THR   129     105.913 128.254  78.067  1.00  0.00            
ATOM   2030  HG1 THR   129     106.563 128.824  78.477  1.00  0.00            
ATOM   2031  CG2 THR   129     105.613 126.814  76.257  1.00  0.00            
ATOM   2032 HG21 THR   129     104.953 127.574  75.797  1.00  0.00            
ATOM   2033 HG22 THR   129     106.253 126.434  75.427  1.00  0.00            
ATOM   2034 HG23 THR   129     105.043 125.974  76.707  1.00  0.00            
ATOM   2035  C   THR   129     108.563 126.774  78.707  1.00  0.00            
ATOM   2036  O   THR   129     108.383 127.384  79.767  1.00  0.00            
ATOM   2037  N   VAL   130     109.823 126.484  78.337  1.00  0.00            
ATOM   2038  HN  VAL   130     110.073 125.944  77.547  1.00  0.00            
ATOM   2039  CA  VAL   130     110.963 126.964  79.047  1.00  0.00            
ATOM   2040  HA  VAL   130     110.813 127.904  79.577  1.00  0.00            
ATOM   2041  CB  VAL   130     111.583 125.944  79.967  1.00  0.00            
ATOM   2042  HB  VAL   130     112.423 126.424  80.507  1.00  0.00            
ATOM   2043  CG1 VAL   130     110.593 125.424  81.017  1.00  0.00            
ATOM   2044 HG11 VAL   130     110.213 126.284  81.597  1.00  0.00            
ATOM   2045 HG12 VAL   130     109.753 124.834  80.557  1.00  0.00            
ATOM   2046 HG13 VAL   130     111.123 124.744  81.697  1.00  0.00            
ATOM   2047  CG2 VAL   130     112.183 124.774  79.167  1.00  0.00            
ATOM   2048 HG21 VAL   130     111.443 124.434  78.417  1.00  0.00            
ATOM   2049 HG22 VAL   130     113.113 125.044  78.627  1.00  0.00            
ATOM   2050 HG23 VAL   130     112.423 123.944  79.867  1.00  0.00            
ATOM   2051  C   VAL   130     111.913 127.374  77.977  1.00  0.00            
ATOM   2052  O   VAL   130     111.813 127.214  76.757  1.00  0.00            
ATOM   2053  N   ASN   131     112.953 128.094  78.447  1.00  0.00            
ATOM   2054  HN  ASN   131     112.933 128.304  79.417  1.00  0.00            
ATOM   2055  CA  ASN   131     113.873 128.794  77.617  1.00  0.00            
ATOM   2056  HA  ASN   131     113.523 128.864  76.587  1.00  0.00            
ATOM   2057  CB  ASN   131     114.153 130.264  77.997  1.00  0.00            
ATOM   2058  HB1 ASN   131     113.153 130.724  78.057  1.00  0.00            
ATOM   2059  HB2 ASN   131     114.693 130.824  77.207  1.00  0.00            
ATOM   2060  CG  ASN   131     114.823 130.374  79.367  1.00  0.00            
ATOM   2061  OD1 ASN   131     115.383 129.384  79.837  1.00  0.00            
ATOM   2062  ND2 ASN   131     114.863 131.584  79.967  1.00  0.00            
ATOM   2063 HD21 ASN   131     114.603 132.434  79.487  1.00  0.00            
ATOM   2064 HD22 ASN   131     115.503 131.554  80.737  1.00  0.00            
ATOM   2065  C   ASN   131     115.133 128.004  77.447  1.00  0.00            
ATOM   2066  O   ASN   131     115.173 126.924  78.027  1.00  0.00            
ATOM   2067  N   HIS   132     116.173 128.544  76.787  1.00  0.00            
ATOM   2068  HN  HIS   132     115.963 129.384  76.297  1.00  0.00            
ATOM   2069  CA  HIS   132     117.493 128.034  76.657  1.00  0.00            
ATOM   2070  HA  HIS   132     117.443 127.044  76.207  1.00  0.00            
ATOM   2071  CB  HIS   132     118.313 128.794  75.597  1.00  0.00            
ATOM   2072  HB1 HIS   132     119.353 128.474  75.377  1.00  0.00            
ATOM   2073  HB2 HIS   132     118.263 129.874  75.847  1.00  0.00            
ATOM   2074  ND1 HIS   132     117.683 129.754  73.357  1.00  0.00            
ATOM   2075  CG  HIS   132     117.623 128.714  74.257  1.00  0.00            
ATOM   2076  CE1 HIS   132     117.083 129.274  72.277  1.00  0.00            
ATOM   2077  HE1 HIS   132     117.243 129.824  71.347  1.00  0.00            
ATOM   2078  NE2 HIS   132     116.613 128.014  72.427  1.00  0.00            
ATOM   2079  HE2 HIS   132     116.223 127.494  71.677  1.00  0.00            
ATOM   2080  CD2 HIS   132     116.873 127.704  73.747  1.00  0.00            
ATOM   2081  HD2 HIS   132     116.483 126.804  74.217  1.00  0.00            
ATOM   2082  C   HIS   132     118.303 127.814  77.887  1.00  0.00            
ATOM   2083  O   HIS   132     119.323 127.144  77.807  1.00  0.00            
ATOM   2084  N   LYS   133     117.913 128.394  79.037  1.00  0.00            
ATOM   2085  HN  LYS   133     117.053 128.894  79.137  1.00  0.00            
ATOM   2086  CA  LYS   133     118.523 128.214  80.317  1.00  0.00            
ATOM   2087  HA  LYS   133     119.553 127.874  80.267  1.00  0.00            
ATOM   2088  CB  LYS   133     118.553 129.574  81.047  1.00  0.00            
ATOM   2089  HB1 LYS   133     118.953 129.324  82.057  1.00  0.00            
ATOM   2090  HB2 LYS   133     117.563 130.064  81.187  1.00  0.00            
ATOM   2091  CG  LYS   133     119.543 130.454  80.297  1.00  0.00            
ATOM   2092  HG1 LYS   133     119.023 131.244  79.707  1.00  0.00            
ATOM   2093  HG2 LYS   133     120.173 129.824  79.637  1.00  0.00            
ATOM   2094  CD  LYS   133     120.443 131.234  81.257  1.00  0.00            
ATOM   2095  HD1 LYS   133     120.883 132.114  80.727  1.00  0.00            
ATOM   2096  HD2 LYS   133     119.693 131.734  81.907  1.00  0.00            
ATOM   2097  CE  LYS   133     121.553 130.584  82.077  1.00  0.00            
ATOM   2098  HE1 LYS   133     122.003 129.874  81.347  1.00  0.00            
ATOM   2099  HE2 LYS   133     121.213 129.954  82.947  1.00  0.00            
ATOM   2100  NZ  LYS   133     122.523 131.574  82.577  1.00  0.00            
ATOM   2101  HZ1 LYS   133     123.233 130.994  83.067  1.00  0.00            
ATOM   2102  HZ2 LYS   133     123.093 132.144  81.927  1.00  0.00            
ATOM   2103  HZ3 LYS   133     122.143 132.264  83.267  1.00  0.00            
ATOM   2104  C   LYS   133     117.753 127.244  81.147  1.00  0.00            
ATOM   2105  O   LYS   133     118.123 126.864  82.267  1.00  0.00            
ATOM   2106  N   LEU   134     116.603 126.754  80.657  1.00  0.00            
ATOM   2107  HN  LEU   134     116.403 127.024  79.707  1.00  0.00            
ATOM   2108  CA  LEU   134     115.783 125.744  81.227  1.00  0.00            
ATOM   2109  HA  LEU   134     115.053 125.394  80.517  1.00  0.00            
ATOM   2110  CB  LEU   134     116.513 124.434  81.567  1.00  0.00            
ATOM   2111  HB1 LEU   134     115.843 123.684  82.047  1.00  0.00            
ATOM   2112  HB2 LEU   134     117.263 124.594  82.357  1.00  0.00            
ATOM   2113  CG  LEU   134     117.173 123.724  80.377  1.00  0.00            
ATOM   2114  HG  LEU   134     117.483 124.494  79.647  1.00  0.00            
ATOM   2115  CD1 LEU   134     118.343 122.764  80.687  1.00  0.00            
ATOM   2116 HD11 LEU   134     118.763 122.244  79.797  1.00  0.00            
ATOM   2117 HD12 LEU   134     119.253 123.314  80.987  1.00  0.00            
ATOM   2118 HD13 LEU   134     118.173 122.054  81.527  1.00  0.00            
ATOM   2119  CD2 LEU   134     116.133 122.914  79.587  1.00  0.00            
ATOM   2120 HD21 LEU   134     116.593 122.354  78.737  1.00  0.00            
ATOM   2121 HD22 LEU   134     115.683 122.204  80.327  1.00  0.00            
ATOM   2122 HD23 LEU   134     115.343 123.634  79.297  1.00  0.00            
ATOM   2123  C   LEU   134     115.003 126.394  82.307  1.00  0.00            
ATOM   2124  O   LEU   134     114.503 125.744  83.227  1.00  0.00            
ATOM   2125  N   LEU   135     114.933 127.744  82.297  1.00  0.00            
ATOM   2126  HN  LEU   135     115.313 128.264  81.547  1.00  0.00            
ATOM   2127  CA  LEU   135     114.163 128.454  83.267  1.00  0.00            
ATOM   2128  HA  LEU   135     114.163 127.884  84.187  1.00  0.00            
ATOM   2129  CB  LEU   135     114.893 129.774  83.587  1.00  0.00            
ATOM   2130  HB1 LEU   135     114.263 130.454  84.197  1.00  0.00            
ATOM   2131  HB2 LEU   135     115.053 130.364  82.647  1.00  0.00            
ATOM   2132  CG  LEU   135     116.193 129.654  84.387  1.00  0.00            
ATOM   2133  HG  LEU   135     116.843 128.894  83.887  1.00  0.00            
ATOM   2134  CD1 LEU   135     116.903 131.004  84.457  1.00  0.00            
ATOM   2135 HD11 LEU   135     117.903 130.964  84.957  1.00  0.00            
ATOM   2136 HD12 LEU   135     117.043 131.514  83.477  1.00  0.00            
ATOM   2137 HD13 LEU   135     116.163 131.674  84.947  1.00  0.00            
ATOM   2138  CD2 LEU   135     115.853 129.194  85.817  1.00  0.00            
ATOM   2139 HD21 LEU   135     115.543 128.134  85.747  1.00  0.00            
ATOM   2140 HD22 LEU   135     116.703 129.184  86.537  1.00  0.00            
ATOM   2141 HD23 LEU   135     115.053 129.854  86.197  1.00  0.00            
ATOM   2142  C   LEU   135     112.823 128.734  82.667  1.00  0.00            
ATOM   2143  O   LEU   135     112.853 128.704  81.437  1.00  0.00            
ATOM   2144  N   PRO   136     111.703 128.854  83.307  1.00  0.00            
ATOM   2145  CD  PRO   136     111.513 128.784  84.747  1.00  0.00            
ATOM   2146  HD1 PRO   136     111.463 127.714  85.037  1.00  0.00            
ATOM   2147  HD2 PRO   136     112.283 129.314  85.337  1.00  0.00            
ATOM   2148  CA  PRO   136     110.473 129.134  82.617  1.00  0.00            
ATOM   2149  HA  PRO   136     110.363 128.194  82.077  1.00  0.00            
ATOM   2150  CB  PRO   136     109.373 129.284  83.667  1.00  0.00            
ATOM   2151  HB1 PRO   136     108.893 128.284  83.567  1.00  0.00            
ATOM   2152  HB2 PRO   136     108.533 130.004  83.557  1.00  0.00            
ATOM   2153  CG  PRO   136     110.153 129.474  84.977  1.00  0.00            
ATOM   2154  HG1 PRO   136     109.593 129.264  85.907  1.00  0.00            
ATOM   2155  HG2 PRO   136     110.363 130.554  85.107  1.00  0.00            
ATOM   2156  C   PRO   136     110.433 130.244  81.637  1.00  0.00            
ATOM   2157  O   PRO   136     111.243 131.164  81.737  1.00  0.00            
ATOM   2158  N   VAL   137     109.413 130.294  80.757  1.00  0.00            
ATOM   2159  HN  VAL   137     108.793 129.524  80.637  1.00  0.00            
ATOM   2160  CA  VAL   137     109.173 131.444  79.927  1.00  0.00            
ATOM   2161  HA  VAL   137     109.273 132.304  80.577  1.00  0.00            
ATOM   2162  CB  VAL   137     110.083 131.444  78.737  1.00  0.00            
ATOM   2163  HB  VAL   137     111.063 131.134  79.127  1.00  0.00            
ATOM   2164  CG1 VAL   137     109.703 130.474  77.607  1.00  0.00            
ATOM   2165 HG11 VAL   137     110.253 130.884  76.717  1.00  0.00            
ATOM   2166 HG12 VAL   137     109.913 129.394  77.777  1.00  0.00            
ATOM   2167 HG13 VAL   137     108.623 130.534  77.347  1.00  0.00            
ATOM   2168  CG2 VAL   137     110.303 132.844  78.157  1.00  0.00            
ATOM   2169 HG21 VAL   137     110.523 133.634  78.907  1.00  0.00            
ATOM   2170 HG22 VAL   137     111.103 132.824  77.377  1.00  0.00            
ATOM   2171 HG23 VAL   137     109.423 133.194  77.567  1.00  0.00            
ATOM   2172  C   VAL   137     107.733 131.324  79.557  1.00  0.00            
ATOM   2173  O   VAL   137     107.063 130.314  79.777  1.00  0.00            
ATOM   2174  N   GLY   138     107.233 132.424  78.957  1.00  0.00            
ATOM   2175  HN  GLY   138     107.813 133.214  78.817  1.00  0.00            
ATOM   2176  CA  GLY   138     105.853 132.564  78.627  1.00  0.00            
ATOM   2177  HA1 GLY   138     105.383 131.594  78.497  1.00  0.00            
ATOM   2178  HA2 GLY   138     105.333 133.224  79.297  1.00  0.00            
ATOM   2179  C   GLY   138     105.803 133.244  77.307  1.00  0.00            
ATOM   2180  O   GLY   138     106.153 134.414  77.177  1.00  0.00            
ATOM   2181  N   ARG   139     105.283 132.624  76.227  1.00  0.00            
ATOM   2182  HN  ARG   139     104.863 131.724  76.357  1.00  0.00            
ATOM   2183  CA  ARG   139     105.143 133.184  74.927  1.00  0.00            
ATOM   2184  HA  ARG   139     104.803 134.194  75.047  1.00  0.00            
ATOM   2185  CB  ARG   139     106.453 133.224  74.097  1.00  0.00            
ATOM   2186  HB1 ARG   139     106.143 133.264  73.027  1.00  0.00            
ATOM   2187  HB2 ARG   139     107.003 132.284  74.217  1.00  0.00            
ATOM   2188  CG  ARG   139     107.333 134.414  74.467  1.00  0.00            
ATOM   2189  HG1 ARG   139     108.023 134.234  75.317  1.00  0.00            
ATOM   2190  HG2 ARG   139     106.603 135.214  74.727  1.00  0.00            
ATOM   2191  CD  ARG   139     108.103 135.034  73.297  1.00  0.00            
ATOM   2192  HD1 ARG   139     108.493 136.004  73.667  1.00  0.00            
ATOM   2193  HD2 ARG   139     107.513 135.144  72.357  1.00  0.00            
ATOM   2194  NE  ARG   139     109.283 134.244  72.847  1.00  0.00            
ATOM   2195  HE  ARG   139     109.673 133.614  73.527  1.00  0.00            
ATOM   2196  CZ  ARG   139     110.113 134.714  71.877  1.00  0.00            
ATOM   2197  NH1 ARG   139     109.913 135.774  71.047  1.00  0.00            
ATOM   2198 HH11 ARG   139     109.003 136.204  70.947  1.00  0.00            
ATOM   2199 HH12 ARG   139     110.723 136.134  70.597  1.00  0.00            
ATOM   2200  NH2 ARG   139     111.363 134.154  71.837  1.00  0.00            
ATOM   2201 HH21 ARG   139     111.623 133.414  72.457  1.00  0.00            
ATOM   2202 HH22 ARG   139     112.003 134.564  71.177  1.00  0.00            
ATOM   2203  C   ARG   139     104.073 132.444  74.197  1.00  0.00            
ATOM   2204  O   ARG   139     103.513 131.484  74.727  1.00  0.00            
ATOM   2205  N   THR   140     103.633 132.914  73.027  1.00  0.00            
ATOM   2206  HN  THR   140     104.023 133.664  72.507  1.00  0.00            
ATOM   2207  CA  THR   140     102.533 132.364  72.287  1.00  0.00            
ATOM   2208  HA  THR   140     101.773 132.044  72.967  1.00  0.00            
ATOM   2209  CB  THR   140     102.013 133.374  71.297  1.00  0.00            
ATOM   2210  HB  THR   140     101.483 132.914  70.447  1.00  0.00            
ATOM   2211  OG1 THR   140     103.073 134.174  70.777  1.00  0.00            
ATOM   2212  HG1 THR   140     102.803 134.554  69.937  1.00  0.00            
ATOM   2213  CG2 THR   140     100.993 134.314  71.947  1.00  0.00            
ATOM   2214 HG21 THR   140      99.993 133.864  72.047  1.00  0.00            
ATOM   2215 HG22 THR   140     101.363 134.714  72.917  1.00  0.00            
ATOM   2216 HG23 THR   140     100.923 135.254  71.367  1.00  0.00            
ATOM   2217  C   THR   140     103.013 131.174  71.527  1.00  0.00            
ATOM   2218  O   THR   140     104.043 131.294  70.867  1.00  0.00            
ATOM   2219  N   VAL   141     102.213 130.094  71.507  1.00  0.00            
ATOM   2220  HN  VAL   141     101.423 130.034  72.127  1.00  0.00            
ATOM   2221  CA  VAL   141     102.453 128.824  70.907  1.00  0.00            
ATOM   2222  HA  VAL   141     103.243 128.914  70.187  1.00  0.00            
ATOM   2223  CB  VAL   141     102.683 127.714  71.887  1.00  0.00            
ATOM   2224  HB  VAL   141     102.993 126.814  71.307  1.00  0.00            
ATOM   2225  CG1 VAL   141     103.893 128.044  72.787  1.00  0.00            
ATOM   2226 HG11 VAL   141     103.533 128.974  73.297  1.00  0.00            
ATOM   2227 HG12 VAL   141     104.093 127.274  73.557  1.00  0.00            
ATOM   2228 HG13 VAL   141     104.783 128.284  72.177  1.00  0.00            
ATOM   2229  CG2 VAL   141     101.483 127.344  72.767  1.00  0.00            
ATOM   2230 HG21 VAL   141     100.663 126.794  72.247  1.00  0.00            
ATOM   2231 HG22 VAL   141     101.803 126.764  73.667  1.00  0.00            
ATOM   2232 HG23 VAL   141     100.913 128.224  73.097  1.00  0.00            
ATOM   2233  C   VAL   141     101.203 128.474  70.177  1.00  0.00            
ATOM   2234  O   VAL   141     100.113 129.044  70.267  1.00  0.00            
ATOM   2235  N   MET   142     101.313 127.574  69.167  1.00  0.00            
ATOM   2236  HN  MET   142     102.203 127.214  68.907  1.00  0.00            
ATOM   2237  CA  MET   142     100.203 127.074  68.407  1.00  0.00            
ATOM   2238  HA  MET   142      99.313 127.484  68.867  1.00  0.00            
ATOM   2239  CB  MET   142     100.303 127.354  66.897  1.00  0.00            
ATOM   2240  HB1 MET   142      99.863 126.504  66.317  1.00  0.00            
ATOM   2241  HB2 MET   142     101.373 127.314  66.597  1.00  0.00            
ATOM   2242  CG  MET   142      99.733 128.704  66.497  1.00  0.00            
ATOM   2243  HG1 MET   142      98.663 128.824  66.817  1.00  0.00            
ATOM   2244  HG2 MET   142      99.643 128.734  65.387  1.00  0.00            
ATOM   2245  SD  MET   142     100.773 130.154  66.817  1.00  0.00            
ATOM   2246  CE  MET   142      99.943 131.424  65.807  1.00  0.00            
ATOM   2247  HE1 MET   142      99.873 131.174  64.737  1.00  0.00            
ATOM   2248  HE2 MET   142      98.853 131.454  66.037  1.00  0.00            
ATOM   2249  HE3 MET   142     100.563 132.354  65.797  1.00  0.00            
ATOM   2250  C   MET   142     100.203 125.614  68.657  1.00  0.00            
ATOM   2251  O   MET   142     101.223 124.914  68.627  1.00  0.00            
ATOM   2252  N   VAL   143      98.993 125.054  68.857  1.00  0.00            
ATOM   2253  HN  VAL   143      98.163 125.594  68.867  1.00  0.00            
ATOM   2254  CA  VAL   143      98.833 123.654  69.037  1.00  0.00            
ATOM   2255  HA  VAL   143      99.773 123.174  68.797  1.00  0.00            
ATOM   2256  CB  VAL   143      98.513 123.294  70.447  1.00  0.00            
ATOM   2257  HB  VAL   143      97.583 123.844  70.707  1.00  0.00            
ATOM   2258  CG1 VAL   143      98.373 121.764  70.567  1.00  0.00            
ATOM   2259 HG11 VAL   143      98.143 121.504  71.627  1.00  0.00            
ATOM   2260 HG12 VAL   143      97.553 121.484  69.877  1.00  0.00            
ATOM   2261 HG13 VAL   143      99.333 121.244  70.337  1.00  0.00            
ATOM   2262  CG2 VAL   143      99.533 123.774  71.507  1.00  0.00            
ATOM   2263 HG21 VAL   143     100.563 123.534  71.197  1.00  0.00            
ATOM   2264 HG22 VAL   143      99.433 124.874  71.657  1.00  0.00            
ATOM   2265 HG23 VAL   143      99.263 123.334  72.487  1.00  0.00            
ATOM   2266  C   VAL   143      97.833 123.304  67.977  1.00  0.00            
ATOM   2267  O   VAL   143      96.783 123.914  67.847  1.00  0.00            
ATOM   2268  N   ASN   144      98.043 122.174  67.277  1.00  0.00            
ATOM   2269  HN  ASN   144      98.853 121.654  67.497  1.00  0.00            
ATOM   2270  CA  ASN   144      97.213 121.654  66.227  1.00  0.00            
ATOM   2271  HA  ASN   144      96.303 122.224  66.207  1.00  0.00            
ATOM   2272  CB  ASN   144      97.953 121.704  64.877  1.00  0.00            
ATOM   2273  HB1 ASN   144      97.323 121.124  64.147  1.00  0.00            
ATOM   2274  HB2 ASN   144      98.993 121.324  64.857  1.00  0.00            
ATOM   2275  CG  ASN   144      98.013 123.104  64.297  1.00  0.00            
ATOM   2276  OD1 ASN   144      97.723 124.114  64.937  1.00  0.00            
ATOM   2277  ND2 ASN   144      98.433 123.194  63.007  1.00  0.00            
ATOM   2278 HD21 ASN   144      98.843 122.384  62.597  1.00  0.00            
ATOM   2279 HD22 ASN   144      98.493 124.034  62.487  1.00  0.00            
ATOM   2280  C   ASN   144      97.013 120.194  66.447  1.00  0.00            
ATOM   2281  O   ASN   144      97.933 119.404  66.637  1.00  0.00            
ATOM   2282  N   ILE   145      95.733 119.794  66.417  1.00  0.00            
ATOM   2283  HN  ILE   145      94.953 120.384  66.177  1.00  0.00            
ATOM   2284  CA  ILE   145      95.423 118.424  66.707  1.00  0.00            
ATOM   2285  HA  ILE   145      96.273 117.854  67.027  1.00  0.00            
ATOM   2286  CB  ILE   145      94.363 118.254  67.757  1.00  0.00            
ATOM   2287  HB  ILE   145      93.473 118.864  67.467  1.00  0.00            
ATOM   2288  CG2 ILE   145      93.953 116.794  68.017  1.00  0.00            
ATOM   2289 HG21 ILE   145      93.683 116.224  67.117  1.00  0.00            
ATOM   2290 HG22 ILE   145      94.863 116.324  68.447  1.00  0.00            
ATOM   2291 HG23 ILE   145      93.123 116.594  68.727  1.00  0.00            
ATOM   2292  CG1 ILE   145      94.883 118.994  68.997  1.00  0.00            
ATOM   2293 HG11 ILE   145      94.993 120.054  68.677  1.00  0.00            
ATOM   2294 HG12 ILE   145      95.893 118.524  69.097  1.00  0.00            
ATOM   2295  CD  ILE   145      93.963 118.964  70.207  1.00  0.00            
ATOM   2296  HD1 ILE   145      94.433 119.424  71.097  1.00  0.00            
ATOM   2297  HD2 ILE   145      93.053 119.554  69.947  1.00  0.00            
ATOM   2298  HD3 ILE   145      93.643 117.954  70.537  1.00  0.00            
ATOM   2299  C   ILE   145      94.923 117.814  65.447  1.00  0.00            
ATOM   2300  O   ILE   145      94.103 118.434  64.767  1.00  0.00            
ATOM   2301  N   GLU   146      95.473 116.694  64.947  1.00  0.00            
ATOM   2302  HN  GLU   146      96.243 116.354  65.467  1.00  0.00            
ATOM   2303  CA  GLU   146      95.313 116.164  63.627  1.00  0.00            
ATOM   2304  HA  GLU   146      94.633 116.774  63.067  1.00  0.00            
ATOM   2305  CB  GLU   146      96.643 116.044  62.857  1.00  0.00            
ATOM   2306  HB1 GLU   146      96.553 115.364  61.977  1.00  0.00            
ATOM   2307  HB2 GLU   146      97.413 115.514  63.477  1.00  0.00            
ATOM   2308  CG  GLU   146      97.243 117.314  62.267  1.00  0.00            
ATOM   2309  HG1 GLU   146      97.163 118.134  63.027  1.00  0.00            
ATOM   2310  HG2 GLU   146      96.723 117.644  61.347  1.00  0.00            
ATOM   2311  CD  GLU   146      98.713 117.204  61.917  1.00  0.00            
ATOM   2312  OE1 GLU   146      99.423 118.214  62.147  1.00  0.00            
ATOM   2313  OE2 GLU   146      99.183 116.114  61.497  1.00  0.00            
ATOM   2314  C   GLU   146      94.733 114.794  63.667  1.00  0.00            
ATOM   2315  O   GLU   146      95.073 113.984  64.527  1.00  0.00            
ATOM   2316  N   ASN   147      93.933 114.464  62.637  1.00  0.00            
ATOM   2317  HN  ASN   147      93.703 115.024  61.857  1.00  0.00            
ATOM   2318  CA  ASN   147      93.363 113.184  62.357  1.00  0.00            
ATOM   2319  HA  ASN   147      93.143 112.774  63.327  1.00  0.00            
ATOM   2320  CB  ASN   147      92.013 113.404  61.627  1.00  0.00            
ATOM   2321  HB1 ASN   147      91.383 114.124  62.197  1.00  0.00            
ATOM   2322  HB2 ASN   147      91.493 112.424  61.647  1.00  0.00            
ATOM   2323  CG  ASN   147      92.143 113.844  60.177  1.00  0.00            
ATOM   2324  OD1 ASN   147      93.203 114.034  59.597  1.00  0.00            
ATOM   2325  ND2 ASN   147      90.963 113.634  59.517  1.00  0.00            
ATOM   2326 HD21 ASN   147      90.123 113.454  60.017  1.00  0.00            
ATOM   2327 HD22 ASN   147      90.973 113.614  58.527  1.00  0.00            
ATOM   2328  C   ASN   147      94.323 112.344  61.597  1.00  0.00            
ATOM   2329  O   ASN   147      95.403 112.794  61.227  1.00  0.00            
ATOM   2330  N   PRO   148      94.053 111.094  61.317  1.00  0.00            
ATOM   2331  CD  PRO   148      93.133 110.304  62.127  1.00  0.00            
ATOM   2332  HD1 PRO   148      93.373 110.504  63.197  1.00  0.00            
ATOM   2333  HD2 PRO   148      92.113 110.644  61.887  1.00  0.00            
ATOM   2334  CA  PRO   148      94.993 110.254  60.647  1.00  0.00            
ATOM   2335  HA  PRO   148      95.843 110.044  61.277  1.00  0.00            
ATOM   2336  CB  PRO   148      94.223 108.934  60.527  1.00  0.00            
ATOM   2337  HB1 PRO   148      94.903 108.054  60.617  1.00  0.00            
ATOM   2338  HB2 PRO   148      93.683 108.864  59.567  1.00  0.00            
ATOM   2339  CG  PRO   148      93.333 108.814  61.767  1.00  0.00            
ATOM   2340  HG1 PRO   148      93.843 108.224  62.557  1.00  0.00            
ATOM   2341  HG2 PRO   148      92.403 108.284  61.477  1.00  0.00            
ATOM   2342  C   PRO   148      95.553 110.604  59.307  1.00  0.00            
ATOM   2343  O   PRO   148      96.693 110.304  58.947  1.00  0.00            
ATOM   2344  N   GLU   149      94.753 111.254  58.447  1.00  0.00            
ATOM   2345  HN  GLU   149      93.843 111.554  58.737  1.00  0.00            
ATOM   2346  CA  GLU   149      95.133 111.824  57.187  1.00  0.00            
ATOM   2347  HA  GLU   149      95.543 111.104  56.487  1.00  0.00            
ATOM   2348  CB  GLU   149      93.963 112.464  56.437  1.00  0.00            
ATOM   2349  HB1 GLU   149      94.343 112.904  55.487  1.00  0.00            
ATOM   2350  HB2 GLU   149      93.543 113.244  57.097  1.00  0.00            
ATOM   2351  CG  GLU   149      92.923 111.424  56.017  1.00  0.00            
ATOM   2352  HG1 GLU   149      92.223 111.214  56.847  1.00  0.00            
ATOM   2353  HG2 GLU   149      93.383 110.434  55.857  1.00  0.00            
ATOM   2354  CD  GLU   149      92.193 111.834  54.747  1.00  0.00            
ATOM   2355  OE1 GLU   149      91.003 112.194  54.897  1.00  0.00            
ATOM   2356  OE2 GLU   149      92.773 111.954  53.617  1.00  0.00            
ATOM   2357  C   GLU   149      96.173 112.884  57.327  1.00  0.00            
ATOM   2358  O   GLU   149      97.153 112.944  56.597  1.00  0.00            
ATOM   2359  N   GLY   150      96.003 113.674  58.397  1.00  0.00            
ATOM   2360  HN  GLY   150      95.303 113.504  59.087  1.00  0.00            
ATOM   2361  CA  GLY   150      96.893 114.754  58.667  1.00  0.00            
ATOM   2362  HA1 GLY   150      97.353 114.674  59.637  1.00  0.00            
ATOM   2363  HA2 GLY   150      97.683 114.794  57.927  1.00  0.00            
ATOM   2364  C   GLY   150      96.203 116.074  58.607  1.00  0.00            
ATOM   2365  O   GLY   150      96.923 117.044  58.347  1.00  0.00            
ATOM   2366  N   ILE   151      94.873 116.194  58.657  1.00  0.00            
ATOM   2367  HN  ILE   151      94.383 115.324  58.657  1.00  0.00            
ATOM   2368  CA  ILE   151      94.063 117.384  58.637  1.00  0.00            
ATOM   2369  HA  ILE   151      94.503 118.174  58.047  1.00  0.00            
ATOM   2370  CB  ILE   151      92.653 117.234  58.177  1.00  0.00            
ATOM   2371  HB  ILE   151      92.143 116.564  58.907  1.00  0.00            
ATOM   2372  CG2 ILE   151      92.063 118.654  58.057  1.00  0.00            
ATOM   2373 HG21 ILE   151      91.003 118.554  57.747  1.00  0.00            
ATOM   2374 HG22 ILE   151      91.943 119.144  59.037  1.00  0.00            
ATOM   2375 HG23 ILE   151      92.603 119.304  57.337  1.00  0.00            
ATOM   2376  CG1 ILE   151      92.653 116.474  56.837  1.00  0.00            
ATOM   2377 HG11 ILE   151      92.983 115.444  57.067  1.00  0.00            
ATOM   2378 HG12 ILE   151      93.253 116.924  56.017  1.00  0.00            
ATOM   2379  CD  ILE   151      91.283 116.404  56.157  1.00  0.00            
ATOM   2380  HD1 ILE   151      91.183 115.494  55.527  1.00  0.00            
ATOM   2381  HD2 ILE   151      90.543 116.274  56.977  1.00  0.00            
ATOM   2382  HD3 ILE   151      90.993 117.234  55.477  1.00  0.00            
ATOM   2383  C   ILE   151      94.023 117.874  60.037  1.00  0.00            
ATOM   2384  O   ILE   151      93.663 117.134  60.967  1.00  0.00            
ATOM   2385  N   PRO   152      94.433 119.054  60.417  1.00  0.00            
ATOM   2386  CD  PRO   152      95.403 119.814  59.637  1.00  0.00            
ATOM   2387  HD1 PRO   152      96.203 119.234  59.127  1.00  0.00            
ATOM   2388  HD2 PRO   152      94.793 120.434  58.957  1.00  0.00            
ATOM   2389  CA  PRO   152      94.033 119.604  61.677  1.00  0.00            
ATOM   2390  HA  PRO   152      94.233 118.794  62.367  1.00  0.00            
ATOM   2391  CB  PRO   152      94.863 120.884  61.787  1.00  0.00            
ATOM   2392  HB1 PRO   152      95.263 121.004  62.817  1.00  0.00            
ATOM   2393  HB2 PRO   152      94.213 121.764  61.567  1.00  0.00            
ATOM   2394  CG  PRO   152      95.973 120.714  60.747  1.00  0.00            
ATOM   2395  HG1 PRO   152      96.863 120.244  61.227  1.00  0.00            
ATOM   2396  HG2 PRO   152      96.303 121.644  60.237  1.00  0.00            
ATOM   2397  C   PRO   152      92.563 119.824  61.747  1.00  0.00            
ATOM   2398  O   PRO   152      91.943 120.654  61.087  1.00  0.00            
ATOM   2399  N   VAL   153      91.923 119.134  62.717  1.00  0.00            
ATOM   2400  HN  VAL   153      92.573 118.524  63.167  1.00  0.00            
ATOM   2401  CA  VAL   153      90.563 119.234  63.137  1.00  0.00            
ATOM   2402  HA  VAL   153      90.053 119.534  62.227  1.00  0.00            
ATOM   2403  CB  VAL   153      89.933 117.924  63.517  1.00  0.00            
ATOM   2404  HB  VAL   153      88.883 118.134  63.797  1.00  0.00            
ATOM   2405  CG1 VAL   153      89.963 116.934  62.337  1.00  0.00            
ATOM   2406 HG11 VAL   153      89.543 115.994  62.737  1.00  0.00            
ATOM   2407 HG12 VAL   153      89.303 117.184  61.477  1.00  0.00            
ATOM   2408 HG13 VAL   153      90.963 116.754  61.887  1.00  0.00            
ATOM   2409  CG2 VAL   153      90.673 117.344  64.737  1.00  0.00            
ATOM   2410 HG21 VAL   153      90.153 116.434  65.097  1.00  0.00            
ATOM   2411 HG22 VAL   153      91.723 117.054  64.547  1.00  0.00            
ATOM   2412 HG23 VAL   153      90.643 118.074  65.587  1.00  0.00            
ATOM   2413  C   VAL   153      90.463 120.294  64.187  1.00  0.00            
ATOM   2414  O   VAL   153      89.333 120.684  64.447  1.00  0.00            
ATOM   2415  N   LYS   154      91.543 120.794  64.807  1.00  0.00            
ATOM   2416  HN  LYS   154      92.473 120.424  64.677  1.00  0.00            
ATOM   2417  CA  LYS   154      91.493 121.754  65.867  1.00  0.00            
ATOM   2418  HA  LYS   154      90.763 122.524  65.637  1.00  0.00            
ATOM   2419  CB  LYS   154      91.333 121.054  67.227  1.00  0.00            
ATOM   2420  HB1 LYS   154      92.323 120.624  67.517  1.00  0.00            
ATOM   2421  HB2 LYS   154      90.523 120.304  67.087  1.00  0.00            
ATOM   2422  CG  LYS   154      90.913 121.914  68.417  1.00  0.00            
ATOM   2423  HG1 LYS   154      91.673 122.704  68.567  1.00  0.00            
ATOM   2424  HG2 LYS   154      91.003 121.184  69.247  1.00  0.00            
ATOM   2425  CD  LYS   154      89.513 122.514  68.247  1.00  0.00            
ATOM   2426  HD1 LYS   154      89.533 123.434  67.617  1.00  0.00            
ATOM   2427  HD2 LYS   154      88.793 121.784  67.827  1.00  0.00            
ATOM   2428  CE  LYS   154      88.913 122.874  69.617  1.00  0.00            
ATOM   2429  HE1 LYS   154      88.893 121.904  70.147  1.00  0.00            
ATOM   2430  HE2 LYS   154      87.893 123.284  69.497  1.00  0.00            
ATOM   2431  NZ  LYS   154      89.713 123.814  70.437  1.00  0.00            
ATOM   2432  HZ1 LYS   154      89.923 124.754  70.047  1.00  0.00            
ATOM   2433  HZ2 LYS   154      89.093 123.894  71.257  1.00  0.00            
ATOM   2434  HZ3 LYS   154      90.623 123.364  70.677  1.00  0.00            
ATOM   2435  C   LYS   154      92.773 122.514  65.857  1.00  0.00            
ATOM   2436  O   LYS   154      93.813 121.914  66.077  1.00  0.00            
ATOM   2437  N   GLN   155      92.673 123.814  65.557  1.00  0.00            
ATOM   2438  HN  GLN   155      91.763 124.224  65.397  1.00  0.00            
ATOM   2439  CA  GLN   155      93.763 124.724  65.547  1.00  0.00            
ATOM   2440  HA  GLN   155      94.673 124.224  65.837  1.00  0.00            
ATOM   2441  CB  GLN   155      93.963 125.304  64.147  1.00  0.00            
ATOM   2442  HB1 GLN   155      94.703 126.134  64.037  1.00  0.00            
ATOM   2443  HB2 GLN   155      93.003 125.744  63.827  1.00  0.00            
ATOM   2444  CG  GLN   155      94.293 124.274  63.057  1.00  0.00            
ATOM   2445  HG1 GLN   155      93.503 123.494  62.977  1.00  0.00            
ATOM   2446  HG2 GLN   155      95.143 123.594  63.297  1.00  0.00            
ATOM   2447  CD  GLN   155      94.653 124.914  61.737  1.00  0.00            
ATOM   2448  OE1 GLN   155      95.713 125.394  61.357  1.00  0.00            
ATOM   2449  NE2 GLN   155      93.603 124.984  60.867  1.00  0.00            
ATOM   2450 HE21 GLN   155      92.713 124.694  61.227  1.00  0.00            
ATOM   2451 HE22 GLN   155      93.813 125.034  59.897  1.00  0.00            
ATOM   2452  C   GLN   155      93.593 125.764  66.617  1.00  0.00            
ATOM   2453  O   GLN   155      92.763 126.664  66.547  1.00  0.00            
ATOM   2454  N   ASP   156      94.373 125.704  67.717  1.00  0.00            
ATOM   2455  HN  ASP   156      95.123 125.054  67.787  1.00  0.00            
ATOM   2456  CA  ASP   156      94.473 126.624  68.807  1.00  0.00            
ATOM   2457  HA  ASP   156      93.663 127.334  68.807  1.00  0.00            
ATOM   2458  CB  ASP   156      94.363 125.974  70.197  1.00  0.00            
ATOM   2459  HB1 ASP   156      94.623 126.584  71.087  1.00  0.00            
ATOM   2460  HB2 ASP   156      95.083 125.134  70.087  1.00  0.00            
ATOM   2461  CG  ASP   156      92.993 125.324  70.407  1.00  0.00            
ATOM   2462  OD1 ASP   156      92.913 124.544  71.387  1.00  0.00            
ATOM   2463  OD2 ASP   156      91.983 125.674  69.737  1.00  0.00            
ATOM   2464  C   ASP   156      95.653 127.534  68.837  1.00  0.00            
ATOM   2465  O   ASP   156      96.753 127.084  68.527  1.00  0.00            
ATOM   2466  N   SER   157      95.433 128.794  69.257  1.00  0.00            
ATOM   2467  HN  SER   157      94.473 129.014  69.337  1.00  0.00            
ATOM   2468  CA  SER   157      96.463 129.774  69.427  1.00  0.00            
ATOM   2469  HA  SER   157      97.423 129.304  69.267  1.00  0.00            
ATOM   2470  CB  SER   157      96.343 131.004  68.527  1.00  0.00            
ATOM   2471  HB1 SER   157      97.153 131.754  68.687  1.00  0.00            
ATOM   2472  HB2 SER   157      95.393 131.554  68.667  1.00  0.00            
ATOM   2473  OG  SER   157      96.473 130.694  67.147  1.00  0.00            
ATOM   2474  HG1 SER   157      95.723 130.134  66.907  1.00  0.00            
ATOM   2475  C   SER   157      96.383 130.304  70.817  1.00  0.00            
ATOM   2476  O   SER   157      95.483 130.974  71.297  1.00  0.00            
ATOM   2477  N   LEU   158      97.413 130.074  71.657  1.00  0.00            
ATOM   2478  HN  LEU   158      98.213 129.684  71.237  1.00  0.00            
ATOM   2479  CA  LEU   158      97.393 130.294  73.077  1.00  0.00            
ATOM   2480  HA  LEU   158      96.713 131.084  73.337  1.00  0.00            
ATOM   2481  CB  LEU   158      97.163 129.014  73.897  1.00  0.00            
ATOM   2482  HB1 LEU   158      97.113 129.164  74.997  1.00  0.00            
ATOM   2483  HB2 LEU   158      98.053 128.344  73.857  1.00  0.00            
ATOM   2484  CG  LEU   158      95.913 128.174  73.577  1.00  0.00            
ATOM   2485  HG  LEU   158      95.943 128.014  72.477  1.00  0.00            
ATOM   2486  CD1 LEU   158      95.793 126.804  74.287  1.00  0.00            
ATOM   2487 HD11 LEU   158      95.453 126.804  75.347  1.00  0.00            
ATOM   2488 HD12 LEU   158      94.913 126.354  73.777  1.00  0.00            
ATOM   2489 HD13 LEU   158      96.753 126.284  74.097  1.00  0.00            
ATOM   2490  CD2 LEU   158      94.673 128.994  73.967  1.00  0.00            
ATOM   2491 HD21 LEU   158      94.623 128.994  75.067  1.00  0.00            
ATOM   2492 HD22 LEU   158      94.733 130.064  73.667  1.00  0.00            
ATOM   2493 HD23 LEU   158      93.753 128.524  73.557  1.00  0.00            
ATOM   2494  C   LEU   158      98.683 130.914  73.517  1.00  0.00            
ATOM   2495  O   LEU   158      99.663 130.834  72.777  1.00  0.00            
ATOM   2496  N   SER   159      98.713 131.584  74.667  1.00  0.00            
ATOM   2497  HN  SER   159      97.833 131.834  75.077  1.00  0.00            
ATOM   2498  CA  SER   159      99.923 132.054  75.267  1.00  0.00            
ATOM   2499  HA  SER   159     100.783 131.754  74.687  1.00  0.00            
ATOM   2500  CB  SER   159      99.873 133.594  75.297  1.00  0.00            
ATOM   2501  HB1 SER   159      99.053 134.024  75.907  1.00  0.00            
ATOM   2502  HB2 SER   159      99.593 134.084  74.337  1.00  0.00            
ATOM   2503  OG  SER   159     101.083 134.194  75.727  1.00  0.00            
ATOM   2504  HG1 SER   159     101.073 135.124  75.467  1.00  0.00            
ATOM   2505  C   SER   159     100.103 131.494  76.647  1.00  0.00            
ATOM   2506  O   SER   159      99.203 131.254  77.457  1.00  0.00            
ATOM   2507  N   SER   160     101.353 131.254  77.057  1.00  0.00            
ATOM   2508  HN  SER   160     102.173 131.264  76.507  1.00  0.00            
ATOM   2509  CA  SER   160     101.593 130.774  78.387  1.00  0.00            
ATOM   2510  HA  SER   160     100.723 130.314  78.837  1.00  0.00            
ATOM   2511  CB  SER   160     102.613 129.644  78.197  1.00  0.00            
ATOM   2512  HB1 SER   160     102.143 128.824  77.597  1.00  0.00            
ATOM   2513  HB2 SER   160     102.893 129.234  79.197  1.00  0.00            
ATOM   2514  OG  SER   160     103.843 130.044  77.617  1.00  0.00            
ATOM   2515  HG1 SER   160     104.463 129.314  77.637  1.00  0.00            
ATOM   2516  C   SER   160     102.083 131.794  79.347  1.00  0.00            
ATOM   2517  O   SER   160     102.493 131.504  80.477  1.00  0.00            
ATOM   2518  N   GLN   161     102.143 133.044  78.877  1.00  0.00            
ATOM   2519  HN  GLN   161     101.763 133.354  78.007  1.00  0.00            
ATOM   2520  CA  GLN   161     102.573 134.214  79.577  1.00  0.00            
ATOM   2521  HA  GLN   161     103.513 133.894  79.977  1.00  0.00            
ATOM   2522  CB  GLN   161     102.853 135.444  78.697  1.00  0.00            
ATOM   2523  HB1 GLN   161     101.973 135.694  78.057  1.00  0.00            
ATOM   2524  HB2 GLN   161     103.663 135.114  78.007  1.00  0.00            
ATOM   2525  CG  GLN   161     103.263 136.764  79.347  1.00  0.00            
ATOM   2526  HG1 GLN   161     102.523 137.124  80.077  1.00  0.00            
ATOM   2527  HG2 GLN   161     103.063 137.524  78.567  1.00  0.00            
ATOM   2528  CD  GLN   161     104.623 136.784  80.037  1.00  0.00            
ATOM   2529  OE1 GLN   161     105.073 135.734  80.497  1.00  0.00            
ATOM   2530  NE2 GLN   161     105.173 137.984  80.367  1.00  0.00            
ATOM   2531 HE21 GLN   161     104.793 138.674  79.747  1.00  0.00            
ATOM   2532 HE22 GLN   161     105.813 138.054  81.127  1.00  0.00            
ATOM   2533  C   GLN   161     101.683 134.644  80.697  1.00  0.00            
ATOM   2534  O   GLN   161     100.503 134.944  80.497  1.00  0.00            
ATOM   2535  N   ASN   162     102.223 134.664  81.937  1.00  0.00            
ATOM   2536  HN  ASN   162     103.133 134.334  82.097  1.00  0.00            
ATOM   2537  CA  ASN   162     101.613 135.074  83.167  1.00  0.00            
ATOM   2538  HA  ASN   162     102.433 135.254  83.857  1.00  0.00            
ATOM   2539  CB  ASN   162     100.713 136.294  83.007  1.00  0.00            
ATOM   2540  HB1 ASN   162     100.293 136.564  84.007  1.00  0.00            
ATOM   2541  HB2 ASN   162      99.923 136.144  82.237  1.00  0.00            
ATOM   2542  CG  ASN   162     101.543 137.514  82.627  1.00  0.00            
ATOM   2543  OD1 ASN   162     102.713 137.634  82.977  1.00  0.00            
ATOM   2544  ND2 ASN   162     100.963 138.404  81.777  1.00  0.00            
ATOM   2545 HD21 ASN   162     100.203 138.144  81.177  1.00  0.00            
ATOM   2546 HD22 ASN   162     101.493 139.224  81.587  1.00  0.00            
ATOM   2547  C   ASN   162     100.893 133.904  83.747  1.00  0.00            
ATOM   2548  O   ASN   162     100.383 134.004  84.857  1.00  0.00            
ATOM   2549  N   GLN   163     100.863 132.774  83.017  1.00  0.00            
ATOM   2550  HN  GLN   163     101.043 132.834  82.027  1.00  0.00            
ATOM   2551  CA  GLN   163     100.423 131.494  83.487  1.00  0.00            
ATOM   2552  HA  GLN   163      99.713 131.714  84.277  1.00  0.00            
ATOM   2553  CB  GLN   163      99.833 130.784  82.257  1.00  0.00            
ATOM   2554  HB1 GLN   163      99.343 129.814  82.507  1.00  0.00            
ATOM   2555  HB2 GLN   163     100.683 130.384  81.657  1.00  0.00            
ATOM   2556  CG  GLN   163      98.943 131.534  81.277  1.00  0.00            
ATOM   2557  HG1 GLN   163      98.433 130.814  80.587  1.00  0.00            
ATOM   2558  HG2 GLN   163      99.543 132.224  80.657  1.00  0.00            
ATOM   2559  CD  GLN   163      97.783 132.274  81.937  1.00  0.00            
ATOM   2560  OE1 GLN   163      96.913 131.724  82.617  1.00  0.00            
ATOM   2561  NE2 GLN   163      97.863 133.624  81.827  1.00  0.00            
ATOM   2562 HE21 GLN   163      98.543 133.984  81.187  1.00  0.00            
ATOM   2563 HE22 GLN   163      97.073 134.164  82.147  1.00  0.00            
ATOM   2564  C   GLN   163     101.633 130.734  83.897  1.00  0.00            
ATOM   2565  O   GLN   163     101.533 129.624  84.417  1.00  0.00            
ATOM   2566  N   LEU   164     102.833 131.314  83.677  1.00  0.00            
ATOM   2567  HN  LEU   164     102.873 132.194  83.207  1.00  0.00            
ATOM   2568  CA  LEU   164     104.103 130.974  84.217  1.00  0.00            
ATOM   2569  HA  LEU   164     104.833 131.734  83.987  1.00  0.00            
ATOM   2570  CB  LEU   164     104.023 130.854  85.737  1.00  0.00            
ATOM   2571  HB1 LEU   164     105.023 130.694  86.197  1.00  0.00            
ATOM   2572  HB2 LEU   164     103.533 129.944  86.157  1.00  0.00            
ATOM   2573  CG  LEU   164     103.373 132.024  86.497  1.00  0.00            
ATOM   2574  HG  LEU   164     102.273 131.944  86.327  1.00  0.00            
ATOM   2575  CD1 LEU   164     103.683 131.984  88.007  1.00  0.00            
ATOM   2576 HD11 LEU   164     103.313 132.864  88.557  1.00  0.00            
ATOM   2577 HD12 LEU   164     103.433 130.974  88.397  1.00  0.00            
ATOM   2578 HD13 LEU   164     104.783 132.074  88.137  1.00  0.00            
ATOM   2579  CD2 LEU   164     103.833 133.344  85.867  1.00  0.00            
ATOM   2580 HD21 LEU   164     103.733 134.194  86.567  1.00  0.00            
ATOM   2581 HD22 LEU   164     104.933 133.284  85.737  1.00  0.00            
ATOM   2582 HD23 LEU   164     103.273 133.644  84.947  1.00  0.00            
ATOM   2583  C   LEU   164     104.703 129.744  83.587  1.00  0.00            
ATOM   2584  O   LEU   164     105.573 129.124  84.187  1.00  0.00            
ATOM   2585  N   GLY   165     104.253 129.454  82.357  1.00  0.00            
ATOM   2586  HN  GLY   165     103.503 130.014  82.007  1.00  0.00            
ATOM   2587  CA  GLY   165     104.833 128.474  81.487  1.00  0.00            
ATOM   2588  HA1 GLY   165     104.643 128.904  80.517  1.00  0.00            
ATOM   2589  HA2 GLY   165     105.883 128.314  81.697  1.00  0.00            
ATOM   2590  C   GLY   165     104.203 127.134  81.557  1.00  0.00            
ATOM   2591  O   GLY   165     104.643 126.084  81.077  1.00  0.00            
ATOM   2592  N   VAL   166     102.953 127.134  82.067  1.00  0.00            
ATOM   2593  HN  VAL   166     102.553 128.034  82.097  1.00  0.00            
ATOM   2594  CA  VAL   166     102.223 125.984  82.497  1.00  0.00            
ATOM   2595  HA  VAL   166     102.743 125.114  82.127  1.00  0.00            
ATOM   2596  CB  VAL   166     102.113 125.814  83.997  1.00  0.00            
ATOM   2597  HB  VAL   166     101.723 126.734  84.477  1.00  0.00            
ATOM   2598  CG1 VAL   166     101.123 124.734  84.447  1.00  0.00            
ATOM   2599 HG11 VAL   166     101.433 123.834  83.867  1.00  0.00            
ATOM   2600 HG12 VAL   166     101.313 124.564  85.527  1.00  0.00            
ATOM   2601 HG13 VAL   166     100.063 124.984  84.207  1.00  0.00            
ATOM   2602  CG2 VAL   166     103.543 125.554  84.487  1.00  0.00            
ATOM   2603 HG21 VAL   166     104.203 126.434  84.417  1.00  0.00            
ATOM   2604 HG22 VAL   166     103.553 125.194  85.537  1.00  0.00            
ATOM   2605 HG23 VAL   166     103.973 124.804  83.787  1.00  0.00            
ATOM   2606  C   VAL   166     100.893 126.244  81.897  1.00  0.00            
ATOM   2607  O   VAL   166     100.223 127.234  82.157  1.00  0.00            
ATOM   2608  N   LEU   167     100.353 125.374  81.017  1.00  0.00            
ATOM   2609  HN  LEU   167     100.813 124.544  80.707  1.00  0.00            
ATOM   2610  CA  LEU   167      99.053 125.424  80.417  1.00  0.00            
ATOM   2611  HA  LEU   167      98.383 126.134  80.867  1.00  0.00            
ATOM   2612  CB  LEU   167      98.863 125.854  78.957  1.00  0.00            
ATOM   2613  HB1 LEU   167      97.813 125.764  78.577  1.00  0.00            
ATOM   2614  HB2 LEU   167      99.503 125.164  78.367  1.00  0.00            
ATOM   2615  CG  LEU   167      99.433 127.264  78.697  1.00  0.00            
ATOM   2616  HG  LEU   167     100.373 127.244  79.287  1.00  0.00            
ATOM   2617  CD1 LEU   167      99.543 127.434  77.177  1.00  0.00            
ATOM   2618 HD11 LEU   167     100.273 126.704  76.767  1.00  0.00            
ATOM   2619 HD12 LEU   167      98.603 127.314  76.597  1.00  0.00            
ATOM   2620 HD13 LEU   167      99.903 128.454  76.917  1.00  0.00            
ATOM   2621  CD2 LEU   167      98.433 128.274  79.277  1.00  0.00            
ATOM   2622 HD21 LEU   167      97.453 128.104  78.797  1.00  0.00            
ATOM   2623 HD22 LEU   167      98.423 128.184  80.397  1.00  0.00            
ATOM   2624 HD23 LEU   167      98.643 129.334  79.037  1.00  0.00            
ATOM   2625  C   LEU   167      98.453 124.084  80.677  1.00  0.00            
ATOM   2626  O   LEU   167      98.743 123.134  79.947  1.00  0.00            
ATOM   2627  N   PRO   168      97.503 123.884  81.547  1.00  0.00            
ATOM   2628  CD  PRO   168      97.313 124.624  82.787  1.00  0.00            
ATOM   2629  HD1 PRO   168      98.203 124.414  83.417  1.00  0.00            
ATOM   2630  HD2 PRO   168      96.983 125.684  82.687  1.00  0.00            
ATOM   2631  CA  PRO   168      96.683 122.704  81.437  1.00  0.00            
ATOM   2632  HA  PRO   168      97.233 121.834  81.117  1.00  0.00            
ATOM   2633  CB  PRO   168      96.303 122.504  82.897  1.00  0.00            
ATOM   2634  HB1 PRO   168      97.053 121.904  83.447  1.00  0.00            
ATOM   2635  HB2 PRO   168      95.373 121.924  83.077  1.00  0.00            
ATOM   2636  CG  PRO   168      96.133 123.914  83.467  1.00  0.00            
ATOM   2637  HG1 PRO   168      96.173 124.074  84.577  1.00  0.00            
ATOM   2638  HG2 PRO   168      95.203 124.294  82.987  1.00  0.00            
ATOM   2639  C   PRO   168      95.553 122.874  80.477  1.00  0.00            
ATOM   2640  O   PRO   168      94.943 123.944  80.437  1.00  0.00            
ATOM   2641  N   LEU   169      95.373 121.834  79.647  1.00  0.00            
ATOM   2642  HN  LEU   169      95.993 121.064  79.677  1.00  0.00            
ATOM   2643  CA  LEU   169      94.373 121.944  78.627  1.00  0.00            
ATOM   2644  HA  LEU   169      93.733 122.794  78.857  1.00  0.00            
ATOM   2645  CB  LEU   169      95.103 122.274  77.317  1.00  0.00            
ATOM   2646  HB1 LEU   169      94.443 122.134  76.437  1.00  0.00            
ATOM   2647  HB2 LEU   169      95.863 121.464  77.277  1.00  0.00            
ATOM   2648  CG  LEU   169      95.763 123.654  77.157  1.00  0.00            
ATOM   2649  HG  LEU   169      96.353 123.804  78.097  1.00  0.00            
ATOM   2650  CD1 LEU   169      96.583 123.704  75.867  1.00  0.00            
ATOM   2651 HD11 LEU   169      97.263 122.834  75.787  1.00  0.00            
ATOM   2652 HD12 LEU   169      95.963 123.794  74.947  1.00  0.00            
ATOM   2653 HD13 LEU   169      97.263 124.584  75.827  1.00  0.00            
ATOM   2654  CD2 LEU   169      94.683 124.744  77.067  1.00  0.00            
ATOM   2655 HD21 LEU   169      95.123 125.724  77.337  1.00  0.00            
ATOM   2656 HD22 LEU   169      94.283 124.694  76.027  1.00  0.00            
ATOM   2657 HD23 LEU   169      93.873 124.414  77.757  1.00  0.00            
ATOM   2658  C   LEU   169      93.553 120.704  78.577  1.00  0.00            
ATOM   2659  O   LEU   169      93.973 119.664  79.087  1.00  0.00            
ATOM   2660  N   SER   170      92.373 120.754  77.937  1.00  0.00            
ATOM   2661  HN  SER   170      92.003 121.594  77.547  1.00  0.00            
ATOM   2662  CA  SER   170      91.503 119.614  77.977  1.00  0.00            
ATOM   2663  HA  SER   170      92.113 118.714  78.037  1.00  0.00            
ATOM   2664  CB  SER   170      90.513 119.614  79.147  1.00  0.00            
ATOM   2665  HB1 SER   170      89.803 118.784  78.927  1.00  0.00            
ATOM   2666  HB2 SER   170      89.893 120.534  79.187  1.00  0.00            
ATOM   2667  OG  SER   170      91.203 119.444  80.387  1.00  0.00            
ATOM   2668  HG1 SER   170      92.143 119.284  80.237  1.00  0.00            
ATOM   2669  C   SER   170      90.663 119.614  76.747  1.00  0.00            
ATOM   2670  O   SER   170      90.043 120.604  76.347  1.00  0.00            
ATOM   2671  N   TRP   171      90.663 118.474  76.027  1.00  0.00            
ATOM   2672  HN  TRP   171      91.133 117.644  76.277  1.00  0.00            
ATOM   2673  CA  TRP   171      90.033 118.434  74.737  1.00  0.00            
ATOM   2674  HA  TRP   171      89.453 119.334  74.647  1.00  0.00            
ATOM   2675  CB  TRP   171      91.143 118.424  73.667  1.00  0.00            
ATOM   2676  HB1 TRP   171      91.903 117.654  73.917  1.00  0.00            
ATOM   2677  HB2 TRP   171      91.673 119.384  73.767  1.00  0.00            
ATOM   2678  CG  TRP   171      90.673 118.314  72.257  1.00  0.00            
ATOM   2679  CD1 TRP   171      90.043 119.334  71.607  1.00  0.00            
ATOM   2680  HD1 TRP   171      89.893 120.334  71.977  1.00  0.00            
ATOM   2681  NE1 TRP   171      89.803 118.904  70.317  1.00  0.00            
ATOM   2682  HE1 TRP   171      88.983 119.184  69.867  1.00  0.00            
ATOM   2683  CE2 TRP   171      90.223 117.604  70.137  1.00  0.00            
ATOM   2684  CD2 TRP   171      90.843 117.234  71.317  1.00  0.00            
ATOM   2685  CE3 TRP   171      91.393 115.994  71.367  1.00  0.00            
ATOM   2686  HE3 TRP   171      91.873 115.634  72.267  1.00  0.00            
ATOM   2687  CZ3 TRP   171      91.273 115.134  70.307  1.00  0.00            
ATOM   2688  HZ3 TRP   171      91.663 114.124  70.347  1.00  0.00            
ATOM   2689  CZ2 TRP   171      90.003 116.764  69.097  1.00  0.00            
ATOM   2690  HZ2 TRP   171      89.253 117.054  68.377  1.00  0.00            
ATOM   2691  CH2 TRP   171      90.503 115.484  69.227  1.00  0.00            
ATOM   2692  HH2 TRP   171      90.433 114.814  68.387  1.00  0.00            
ATOM   2693  C   TRP   171      89.133 117.254  74.837  1.00  0.00            
ATOM   2694  O   TRP   171      89.363 116.364  75.657  1.00  0.00            
ATOM   2695  N   ASP   172      88.073 117.194  74.017  1.00  0.00            
ATOM   2696  HN  ASP   172      88.093 117.904  73.317  1.00  0.00            
ATOM   2697  CA  ASP   172      87.053 116.194  73.907  1.00  0.00            
ATOM   2698  HA  ASP   172      87.253 115.374  74.597  1.00  0.00            
ATOM   2699  CB  ASP   172      85.693 116.794  74.287  1.00  0.00            
ATOM   2700  HB1 ASP   172      84.903 116.024  74.177  1.00  0.00            
ATOM   2701  HB2 ASP   172      85.453 117.684  73.657  1.00  0.00            
ATOM   2702  CG  ASP   172      85.633 117.064  75.787  1.00  0.00            
ATOM   2703  OD1 ASP   172      85.273 118.184  76.217  1.00  0.00            
ATOM   2704  OD2 ASP   172      85.893 116.114  76.577  1.00  0.00            
ATOM   2705  C   ASP   172      86.943 115.654  72.527  1.00  0.00            
ATOM   2706  O   ASP   172      86.713 116.444  71.627  1.00  0.00            
ATOM   2707  N   ILE   173      87.063 114.314  72.427  1.00  0.00            
ATOM   2708  HN  ILE   173      87.073 113.804  73.287  1.00  0.00            
ATOM   2709  CA  ILE   173      87.033 113.514  71.247  1.00  0.00            
ATOM   2710  HA  ILE   173      87.633 113.984  70.487  1.00  0.00            
ATOM   2711  CB  ILE   173      87.703 112.184  71.397  1.00  0.00            
ATOM   2712  HB  ILE   173      87.153 111.494  72.087  1.00  0.00            
ATOM   2713  CG2 ILE   173      87.773 111.694  69.937  1.00  0.00            
ATOM   2714 HG21 ILE   173      86.773 111.384  69.557  1.00  0.00            
ATOM   2715 HG22 ILE   173      88.103 112.514  69.257  1.00  0.00            
ATOM   2716 HG23 ILE   173      88.503 110.864  69.817  1.00  0.00            
ATOM   2717  CG1 ILE   173      89.053 112.134  72.117  1.00  0.00            
ATOM   2718 HG11 ILE   173      89.043 112.684  73.077  1.00  0.00            
ATOM   2719 HG12 ILE   173      89.853 112.604  71.487  1.00  0.00            
ATOM   2720  CD  ILE   173      89.443 110.684  72.377  1.00  0.00            
ATOM   2721  HD1 ILE   173      90.343 110.664  73.037  1.00  0.00            
ATOM   2722  HD2 ILE   173      88.713 110.284  73.117  1.00  0.00            
ATOM   2723  HD3 ILE   173      89.823 110.014  71.567  1.00  0.00            
ATOM   2724  C   ILE   173      85.623 113.444  70.767  1.00  0.00            
ATOM   2725  O   ILE   173      84.823 112.894  71.527  1.00  0.00            
ATOM   2726  N   PRO   174      85.193 113.904  69.627  1.00  0.00            
ATOM   2727  CD  PRO   174      86.023 114.734  68.767  1.00  0.00            
ATOM   2728  HD1 PRO   174      86.473 115.574  69.357  1.00  0.00            
ATOM   2729  HD2 PRO   174      86.783 114.044  68.337  1.00  0.00            
ATOM   2730  CA  PRO   174      83.993 113.474  68.987  1.00  0.00            
ATOM   2731  HA  PRO   174      83.253 113.934  69.637  1.00  0.00            
ATOM   2732  CB  PRO   174      84.063 114.094  67.597  1.00  0.00            
ATOM   2733  HB1 PRO   174      83.123 114.494  67.157  1.00  0.00            
ATOM   2734  HB2 PRO   174      84.553 113.394  66.897  1.00  0.00            
ATOM   2735  CG  PRO   174      85.013 115.294  67.747  1.00  0.00            
ATOM   2736  HG1 PRO   174      84.403 116.064  68.267  1.00  0.00            
ATOM   2737  HG2 PRO   174      85.513 115.604  66.807  1.00  0.00            
ATOM   2738  C   PRO   174      83.623 112.034  68.987  1.00  0.00            
ATOM   2739  O   PRO   174      84.473 111.164  69.067  1.00  0.00            
ATOM   2740  N   GLU   175      82.303 111.784  68.937  1.00  0.00            
ATOM   2741  HN  GLU   175      81.743 112.614  68.987  1.00  0.00            
ATOM   2742  CA  GLU   175      81.613 110.534  68.827  1.00  0.00            
ATOM   2743  HA  GLU   175      81.813 109.854  69.637  1.00  0.00            
ATOM   2744  CB  GLU   175      80.103 110.774  68.877  1.00  0.00            
ATOM   2745  HB1 GLU   175      79.503 109.884  68.587  1.00  0.00            
ATOM   2746  HB2 GLU   175      79.963 111.634  68.187  1.00  0.00            
ATOM   2747  CG  GLU   175      79.673 111.224  70.267  1.00  0.00            
ATOM   2748  HG1 GLU   175      80.433 111.834  70.817  1.00  0.00            
ATOM   2749  HG2 GLU   175      79.483 110.344  70.927  1.00  0.00            
ATOM   2750  CD  GLU   175      78.333 111.954  70.297  1.00  0.00            
ATOM   2751  OE1 GLU   175      78.133 113.104  69.827  1.00  0.00            
ATOM   2752  OE2 GLU   175      77.413 111.334  70.867  1.00  0.00            
ATOM   2753  C   GLU   175      81.943 109.804  67.557  1.00  0.00            
ATOM   2754  O   GLU   175      82.083 108.584  67.547  1.00  0.00            
ATOM   2755  N   LEU   176      81.963 110.544  66.437  1.00  0.00            
ATOM   2756  HN  LEU   176      81.623 111.484  66.337  1.00  0.00            
ATOM   2757  CA  LEU   176      82.363 110.054  65.167  1.00  0.00            
ATOM   2758  HA  LEU   176      82.503 108.974  65.077  1.00  0.00            
ATOM   2759  CB  LEU   176      81.453 110.584  64.057  1.00  0.00            
ATOM   2760  HB1 LEU   176      81.983 110.434  63.087  1.00  0.00            
ATOM   2761  HB2 LEU   176      81.443 111.694  64.137  1.00  0.00            
ATOM   2762  CG  LEU   176      80.033 110.014  63.957  1.00  0.00            
ATOM   2763  HG  LEU   176      79.603 110.234  64.947  1.00  0.00            
ATOM   2764  CD1 LEU   176      79.103 110.774  63.007  1.00  0.00            
ATOM   2765 HD11 LEU   176      79.223 111.864  63.187  1.00  0.00            
ATOM   2766 HD12 LEU   176      79.223 110.474  61.937  1.00  0.00            
ATOM   2767 HD13 LEU   176      78.033 110.534  63.227  1.00  0.00            
ATOM   2768  CD2 LEU   176      80.043 108.524  63.537  1.00  0.00            
ATOM   2769 HD21 LEU   176      80.273 108.494  62.457  1.00  0.00            
ATOM   2770 HD22 LEU   176      80.783 107.884  64.067  1.00  0.00            
ATOM   2771 HD23 LEU   176      78.983 108.214  63.567  1.00  0.00            
ATOM   2772  C   LEU   176      83.733 110.644  64.997  1.00  0.00            
ATOM   2773  O   LEU   176      84.013 111.814  64.797  1.00  0.00            
ATOM   2774  N   VAL   177      84.693 109.704  64.967  1.00  0.00            
ATOM   2775  HN  VAL   177      84.473 108.754  65.137  1.00  0.00            
ATOM   2776  CA  VAL   177      86.103 109.844  64.807  1.00  0.00            
ATOM   2777  HA  VAL   177      86.233 110.634  64.087  1.00  0.00            
ATOM   2778  CB  VAL   177      86.883 110.244  66.027  1.00  0.00            
ATOM   2779  HB  VAL   177      86.313 110.114  66.977  1.00  0.00            
ATOM   2780  CG1 VAL   177      88.263 109.604  66.267  1.00  0.00            
ATOM   2781 HG11 VAL   177      88.893 109.784  65.367  1.00  0.00            
ATOM   2782 HG12 VAL   177      88.823 110.124  67.077  1.00  0.00            
ATOM   2783 HG13 VAL   177      88.333 108.504  66.407  1.00  0.00            
ATOM   2784  CG2 VAL   177      87.223 111.744  66.017  1.00  0.00            
ATOM   2785 HG21 VAL   177      87.743 111.994  66.967  1.00  0.00            
ATOM   2786 HG22 VAL   177      87.903 111.934  65.167  1.00  0.00            
ATOM   2787 HG23 VAL   177      86.303 112.364  65.877  1.00  0.00            
ATOM   2788  C   VAL   177      86.593 108.614  64.117  1.00  0.00            
ATOM   2789  O   VAL   177      86.253 107.494  64.517  1.00  0.00            
ATOM   2790  N   ASN   178      87.443 108.814  63.107  1.00  0.00            
ATOM   2791  HN  ASN   178      87.673 109.704  62.727  1.00  0.00            
ATOM   2792  CA  ASN   178      88.193 107.764  62.467  1.00  0.00            
ATOM   2793  HA  ASN   178      87.613 106.854  62.417  1.00  0.00            
ATOM   2794  CB  ASN   178      88.633 108.074  61.027  1.00  0.00            
ATOM   2795  HB1 ASN   178      87.733 107.974  60.397  1.00  0.00            
ATOM   2796  HB2 ASN   178      89.423 107.354  60.697  1.00  0.00            
ATOM   2797  CG  ASN   178      89.153 109.504  60.877  1.00  0.00            
ATOM   2798  OD1 ASN   178      88.823 110.414  61.637  1.00  0.00            
ATOM   2799  ND2 ASN   178      89.803 109.724  59.697  1.00  0.00            
ATOM   2800 HD21 ASN   178      90.033 108.994  59.057  1.00  0.00            
ATOM   2801 HD22 ASN   178      89.923 110.654  59.377  1.00  0.00            
ATOM   2802  C   ASN   178      89.403 107.264  63.177  1.00  0.00            
ATOM   2803  O   ASN   178      90.303 108.034  63.527  1.00  0.00            
ATOM   2804  N   MET   179      89.503 105.964  63.507  1.00  0.00            
ATOM   2805  HN  MET   179      88.763 105.364  63.207  1.00  0.00            
ATOM   2806  CA  MET   179      90.523 105.414  64.337  1.00  0.00            
ATOM   2807  HA  MET   179      90.713 105.994  65.227  1.00  0.00            
ATOM   2808  CB  MET   179      90.023 104.054  64.867  1.00  0.00            
ATOM   2809  HB1 MET   179      90.853 103.664  65.497  1.00  0.00            
ATOM   2810  HB2 MET   179      89.763 103.314  64.097  1.00  0.00            
ATOM   2811  CG  MET   179      88.883 104.234  65.867  1.00  0.00            
ATOM   2812  HG1 MET   179      88.103 104.864  65.377  1.00  0.00            
ATOM   2813  HG2 MET   179      89.203 104.654  66.847  1.00  0.00            
ATOM   2814  SD  MET   179      88.213 102.604  66.367  1.00  0.00            
ATOM   2815  CE  MET   179      87.123 103.334  67.617  1.00  0.00            
ATOM   2816  HE1 MET   179      87.673 104.034  68.297  1.00  0.00            
ATOM   2817  HE2 MET   179      86.223 103.854  67.227  1.00  0.00            
ATOM   2818  HE3 MET   179      86.603 102.494  68.117  1.00  0.00            
ATOM   2819  C   MET   179      91.883 105.334  63.727  1.00  0.00            
ATOM   2820  O   MET   179      92.023 105.394  62.517  1.00  0.00            
ATOM   2821  N   GLY   180      92.953 105.294  64.547  1.00  0.00            
ATOM   2822  HN  GLY   180      92.803 105.364  65.537  1.00  0.00            
ATOM   2823  CA  GLY   180      94.283 105.274  64.037  1.00  0.00            
ATOM   2824  HA1 GLY   180      94.683 104.264  63.997  1.00  0.00            
ATOM   2825  HA2 GLY   180      94.383 105.764  63.077  1.00  0.00            
ATOM   2826  C   GLY   180      95.263 105.974  64.927  1.00  0.00            
ATOM   2827  O   GLY   180      94.983 106.284  66.077  1.00  0.00            
ATOM   2828  N   GLN   181      96.393 106.384  64.327  1.00  0.00            
ATOM   2829  HN  GLN   181      96.623 106.184  63.377  1.00  0.00            
ATOM   2830  CA  GLN   181      97.323 107.244  64.997  1.00  0.00            
ATOM   2831  HA  GLN   181      97.543 106.884  65.997  1.00  0.00            
ATOM   2832  CB  GLN   181      98.643 107.294  64.217  1.00  0.00            
ATOM   2833  HB1 GLN   181      99.363 108.074  64.537  1.00  0.00            
ATOM   2834  HB2 GLN   181      98.333 107.534  63.177  1.00  0.00            
ATOM   2835  CG  GLN   181      99.473 106.004  64.147  1.00  0.00            
ATOM   2836  HG1 GLN   181     100.553 106.254  64.167  1.00  0.00            
ATOM   2837  HG2 GLN   181      99.263 105.444  63.217  1.00  0.00            
ATOM   2838  CD  GLN   181      99.283 105.024  65.307  1.00  0.00            
ATOM   2839  OE1 GLN   181      99.823 105.234  66.397  1.00  0.00            
ATOM   2840  NE2 GLN   181      98.523 103.944  64.997  1.00  0.00            
ATOM   2841 HE21 GLN   181      98.113 104.014  64.097  1.00  0.00            
ATOM   2842 HE22 GLN   181      98.243 103.294  65.707  1.00  0.00            
ATOM   2843  C   GLN   181      96.813 108.634  64.977  1.00  0.00            
ATOM   2844  O   GLN   181      96.623 109.284  63.947  1.00  0.00            
ATOM   2845  N   TRP   182      96.643 109.254  66.167  1.00  0.00            
ATOM   2846  HN  TRP   182      96.663 108.734  67.017  1.00  0.00            
ATOM   2847  CA  TRP   182      96.293 110.614  66.397  1.00  0.00            
ATOM   2848  HA  TRP   182      96.083 111.144  65.467  1.00  0.00            
ATOM   2849  CB  TRP   182      95.003 110.854  67.217  1.00  0.00            
ATOM   2850  HB1 TRP   182      95.013 111.844  67.697  1.00  0.00            
ATOM   2851  HB2 TRP   182      94.993 110.174  68.097  1.00  0.00            
ATOM   2852  CG  TRP   182      93.693 110.624  66.557  1.00  0.00            
ATOM   2853  CD1 TRP   182      93.303 109.444  65.997  1.00  0.00            
ATOM   2854  HD1 TRP   182      93.803 108.494  66.007  1.00  0.00            
ATOM   2855  NE1 TRP   182      92.193 109.664  65.217  1.00  0.00            
ATOM   2856  HE1 TRP   182      91.783 109.014  64.617  1.00  0.00            
ATOM   2857  CE2 TRP   182      91.833 110.974  65.367  1.00  0.00            
ATOM   2858  CD2 TRP   182      92.763 111.634  66.157  1.00  0.00            
ATOM   2859  CE3 TRP   182      92.663 112.974  66.317  1.00  0.00            
ATOM   2860  HE3 TRP   182      93.323 113.554  66.947  1.00  0.00            
ATOM   2861  CZ3 TRP   182      91.673 113.674  65.657  1.00  0.00            
ATOM   2862  HZ3 TRP   182      91.693 114.744  65.827  1.00  0.00            
ATOM   2863  CZ2 TRP   182      90.843 111.644  64.707  1.00  0.00            
ATOM   2864  HZ2 TRP   182      90.113 111.044  64.187  1.00  0.00            
ATOM   2865  CH2 TRP   182      90.773 113.004  64.867  1.00  0.00            
ATOM   2866  HH2 TRP   182      90.043 113.544  64.287  1.00  0.00            
ATOM   2867  C   TRP   182      97.433 111.334  67.017  1.00  0.00            
ATOM   2868  O   TRP   182      98.273 110.754  67.697  1.00  0.00            
ATOM   2869  N   LYS   183      97.573 112.664  66.807  1.00  0.00            
ATOM   2870  HN  LYS   183      96.813 113.074  66.337  1.00  0.00            
ATOM   2871  CA  LYS   183      98.743 113.384  67.217  1.00  0.00            
ATOM   2872  HA  LYS   183      99.093 112.984  68.157  1.00  0.00            
ATOM   2873  CB  LYS   183      99.893 113.304  66.207  1.00  0.00            
ATOM   2874  HB1 LYS   183     100.493 112.384  66.397  1.00  0.00            
ATOM   2875  HB2 LYS   183     100.673 114.094  66.287  1.00  0.00            
ATOM   2876  CG  LYS   183      99.433 113.154  64.757  1.00  0.00            
ATOM   2877  HG1 LYS   183      98.473 113.704  64.627  1.00  0.00            
ATOM   2878  HG2 LYS   183      99.193 112.104  64.497  1.00  0.00            
ATOM   2879  CD  LYS   183     100.493 113.564  63.747  1.00  0.00            
ATOM   2880  HD1 LYS   183     100.593 114.674  63.797  1.00  0.00            
ATOM   2881  HD2 LYS   183     101.483 113.204  64.137  1.00  0.00            
ATOM   2882  CE  LYS   183     100.373 112.924  62.367  1.00  0.00            
ATOM   2883  HE1 LYS   183     100.273 111.814  62.497  1.00  0.00            
ATOM   2884  HE2 LYS   183     101.333 113.144  61.847  1.00  0.00            
ATOM   2885  NZ  LYS   183      99.183 113.414  61.667  1.00  0.00            
ATOM   2886  HZ1 LYS   183      98.993 113.014  60.727  1.00  0.00            
ATOM   2887  HZ2 LYS   183      98.323 113.144  62.197  1.00  0.00            
ATOM   2888  HZ3 LYS   183      99.243 114.454  61.547  1.00  0.00            
ATOM   2889  C   LYS   183      98.343 114.784  67.537  1.00  0.00            
ATOM   2890  O   LYS   183      97.453 115.364  66.917  1.00  0.00            
ATOM   2891  N   ILE   184      99.093 115.384  68.477  1.00  0.00            
ATOM   2892  HN  ILE   184      99.793 114.784  68.847  1.00  0.00            
ATOM   2893  CA  ILE   184      99.023 116.754  68.907  1.00  0.00            
ATOM   2894  HA  ILE   184      98.363 117.394  68.337  1.00  0.00            
ATOM   2895  CB  ILE   184      98.693 116.974  70.357  1.00  0.00            
ATOM   2896  HB  ILE   184      99.503 116.664  71.057  1.00  0.00            
ATOM   2897  CG2 ILE   184      98.463 118.474  70.567  1.00  0.00            
ATOM   2898 HG21 ILE   184      98.203 118.784  71.607  1.00  0.00            
ATOM   2899 HG22 ILE   184      99.413 119.004  70.377  1.00  0.00            
ATOM   2900 HG23 ILE   184      97.653 118.834  69.897  1.00  0.00            
ATOM   2901  CG1 ILE   184      97.403 116.234  70.757  1.00  0.00            
ATOM   2902 HG11 ILE   184      97.503 115.144  70.537  1.00  0.00            
ATOM   2903 HG12 ILE   184      96.563 116.504  70.067  1.00  0.00            
ATOM   2904  CD  ILE   184      96.963 116.394  72.207  1.00  0.00            
ATOM   2905  HD1 ILE   184      96.233 117.224  72.407  1.00  0.00            
ATOM   2906  HD2 ILE   184      96.543 115.394  72.407  1.00  0.00            
ATOM   2907  HD3 ILE   184      97.813 116.484  72.897  1.00  0.00            
ATOM   2908  C   ILE   184     100.403 117.224  68.617  1.00  0.00            
ATOM   2909  O   ILE   184     101.363 116.544  68.957  1.00  0.00            
ATOM   2910  N   ARG   185     100.593 118.284  67.807  1.00  0.00            
ATOM   2911  HN  ARG   185      99.823 118.724  67.367  1.00  0.00            
ATOM   2912  CA  ARG   185     101.843 118.884  67.467  1.00  0.00            
ATOM   2913  HA  ARG   185     102.723 118.474  67.937  1.00  0.00            
ATOM   2914  CB  ARG   185     101.983 118.944  65.927  1.00  0.00            
ATOM   2915  HB1 ARG   185     103.003 119.334  65.697  1.00  0.00            
ATOM   2916  HB2 ARG   185     101.353 119.574  65.257  1.00  0.00            
ATOM   2917  CG  ARG   185     101.813 117.554  65.327  1.00  0.00            
ATOM   2918  HG1 ARG   185     100.743 117.324  65.097  1.00  0.00            
ATOM   2919  HG2 ARG   185     102.033 116.824  66.127  1.00  0.00            
ATOM   2920  CD  ARG   185     102.663 117.214  64.107  1.00  0.00            
ATOM   2921  HD1 ARG   185     102.643 116.104  64.027  1.00  0.00            
ATOM   2922  HD2 ARG   185     103.713 117.584  64.097  1.00  0.00            
ATOM   2923  NE  ARG   185     102.103 117.744  62.827  1.00  0.00            
ATOM   2924  HE  ARG   185     101.123 117.754  62.617  1.00  0.00            
ATOM   2925  CZ  ARG   185     102.763 117.714  61.647  1.00  0.00            
ATOM   2926  NH1 ARG   185     104.013 117.184  61.507  1.00  0.00            
ATOM   2927 HH11 ARG   185     104.423 116.934  62.387  1.00  0.00            
ATOM   2928 HH12 ARG   185     104.543 117.304  60.657  1.00  0.00            
ATOM   2929  NH2 ARG   185     102.083 117.994  60.487  1.00  0.00            
ATOM   2930 HH21 ARG   185     101.093 118.064  60.507  1.00  0.00            
ATOM   2931 HH22 ARG   185     102.663 117.914  59.667  1.00  0.00            
ATOM   2932  C   ARG   185     101.793 120.274  68.017  1.00  0.00            
ATOM   2933  O   ARG   185     100.703 120.844  67.997  1.00  0.00            
ATOM   2934  N   ALA   186     102.883 120.874  68.527  1.00  0.00            
ATOM   2935  HN  ALA   186     103.753 120.394  68.507  1.00  0.00            
ATOM   2936  CA  ALA   186     102.913 122.154  69.167  1.00  0.00            
ATOM   2937  HA  ALA   186     102.213 122.814  68.677  1.00  0.00            
ATOM   2938  CB  ALA   186     102.713 122.004  70.687  1.00  0.00            
ATOM   2939  HB1 ALA   186     102.553 122.994  71.157  1.00  0.00            
ATOM   2940  HB2 ALA   186     101.813 121.424  71.007  1.00  0.00            
ATOM   2941  HB3 ALA   186     103.563 121.604  71.267  1.00  0.00            
ATOM   2942  C   ALA   186     104.163 122.934  68.907  1.00  0.00            
ATOM   2943  O   ALA   186     105.293 122.464  68.927  1.00  0.00            
ATOM   2944  N   TYR   187     103.993 124.214  68.527  1.00  0.00            
ATOM   2945  HN  TYR   187     103.043 124.474  68.407  1.00  0.00            
ATOM   2946  CA  TYR   187     105.063 125.024  68.017  1.00  0.00            
ATOM   2947  HA  TYR   187     105.933 124.784  68.607  1.00  0.00            
ATOM   2948  CB  TYR   187     105.213 124.904  66.487  1.00  0.00            
ATOM   2949  HB1 TYR   187     105.543 123.884  66.167  1.00  0.00            
ATOM   2950  HB2 TYR   187     105.973 125.584  66.057  1.00  0.00            
ATOM   2951  CG  TYR   187     103.983 125.154  65.677  1.00  0.00            
ATOM   2952  CD1 TYR   187     103.713 126.364  65.097  1.00  0.00            
ATOM   2953  HD1 TYR   187     104.333 127.194  65.407  1.00  0.00            
ATOM   2954  CE1 TYR   187     102.633 126.454  64.247  1.00  0.00            
ATOM   2955  HE1 TYR   187     102.173 127.384  63.957  1.00  0.00            
ATOM   2956  CZ  TYR   187     101.903 125.324  63.977  1.00  0.00            
ATOM   2957  OH  TYR   187     100.723 125.454  63.227  1.00  0.00            
ATOM   2958  HH  TYR   187     100.673 126.334  62.847  1.00  0.00            
ATOM   2959  CD2 TYR   187     103.193 124.044  65.437  1.00  0.00            
ATOM   2960  HD2 TYR   187     103.323 123.124  65.987  1.00  0.00            
ATOM   2961  CE2 TYR   187     102.163 124.084  64.537  1.00  0.00            
ATOM   2962  HE2 TYR   187     101.373 123.354  64.427  1.00  0.00            
ATOM   2963  C   TYR   187     104.943 126.474  68.357  1.00  0.00            
ATOM   2964  O   TYR   187     103.853 127.014  68.517  1.00  0.00            
ATOM   2965  N   TYR   188     106.083 127.154  68.627  1.00  0.00            
ATOM   2966  HN  TYR   188     106.973 126.704  68.547  1.00  0.00            
ATOM   2967  CA  TYR   188     106.103 128.544  68.957  1.00  0.00            
ATOM   2968  HA  TYR   188     105.473 128.784  69.807  1.00  0.00            
ATOM   2969  CB  TYR   188     107.423 129.084  69.547  1.00  0.00            
ATOM   2970  HB1 TYR   188     107.263 130.174  69.677  1.00  0.00            
ATOM   2971  HB2 TYR   188     108.263 128.704  68.907  1.00  0.00            
ATOM   2972  CG  TYR   188     107.773 128.554  70.897  1.00  0.00            
ATOM   2973  CD1 TYR   188     108.463 127.374  71.057  1.00  0.00            
ATOM   2974  HD1 TYR   188     108.713 126.824  70.167  1.00  0.00            
ATOM   2975  CE1 TYR   188     108.883 126.974  72.317  1.00  0.00            
ATOM   2976  HE1 TYR   188     109.483 126.084  72.287  1.00  0.00            
ATOM   2977  CZ  TYR   188     108.633 127.744  73.417  1.00  0.00            
ATOM   2978  OH  TYR   188     109.163 127.344  74.647  1.00  0.00            
ATOM   2979  HH  TYR   188     109.293 126.404  74.557  1.00  0.00            
ATOM   2980  CD2 TYR   188     107.393 129.234  72.017  1.00  0.00            
ATOM   2981  HD2 TYR   188     106.823 130.154  71.957  1.00  0.00            
ATOM   2982  CE2 TYR   188     107.883 128.894  73.257  1.00  0.00            
ATOM   2983  HE2 TYR   188     107.613 129.474  74.127  1.00  0.00            
ATOM   2984  C   TYR   188     105.683 129.454  67.857  1.00  0.00            
ATOM   2985  O   TYR   188     105.933 129.194  66.687  1.00  0.00            
ATOM   2986  N   GLU   189     105.003 130.564  68.187  1.00  0.00            
ATOM   2987  HN  GLU   189     104.743 130.874  69.107  1.00  0.00            
ATOM   2988  CA  GLU   189     104.663 131.514  67.177  1.00  0.00            
ATOM   2989  HA  GLU   189     104.223 130.924  66.377  1.00  0.00            
ATOM   2990  CB  GLU   189     103.703 132.544  67.777  1.00  0.00            
ATOM   2991  HB1 GLU   189     104.113 132.944  68.737  1.00  0.00            
ATOM   2992  HB2 GLU   189     102.763 132.014  68.067  1.00  0.00            
ATOM   2993  CG  GLU   189     103.363 133.694  66.807  1.00  0.00            
ATOM   2994  HG1 GLU   189     102.933 133.224  65.897  1.00  0.00            
ATOM   2995  HG2 GLU   189     104.233 134.344  66.617  1.00  0.00            
ATOM   2996  CD  GLU   189     102.263 134.634  67.267  1.00  0.00            
ATOM   2997  OE1 GLU   189     102.453 135.184  68.377  1.00  0.00            
ATOM   2998  OE2 GLU   189     101.253 134.844  66.557  1.00  0.00            
ATOM   2999  C   GLU   189     105.843 132.194  66.557  1.00  0.00            
ATOM   3000  O   GLU   189     105.893 132.484  65.367  1.00  0.00            
ATOM   3001  N   ASN   190     106.883 132.504  67.347  1.00  0.00            
ATOM   3002  HN  ASN   190     106.793 132.374  68.327  1.00  0.00            
ATOM   3003  CA  ASN   190     108.063 133.134  66.847  1.00  0.00            
ATOM   3004  HA  ASN   190     107.823 133.794  66.027  1.00  0.00            
ATOM   3005  CB  ASN   190     108.703 133.864  68.047  1.00  0.00            
ATOM   3006  HB1 ASN   190     109.733 134.264  67.897  1.00  0.00            
ATOM   3007  HB2 ASN   190     108.693 133.174  68.917  1.00  0.00            
ATOM   3008  CG  ASN   190     107.853 135.024  68.527  1.00  0.00            
ATOM   3009  OD1 ASN   190     107.003 134.904  69.427  1.00  0.00            
ATOM   3010  ND2 ASN   190     108.183 136.274  68.117  1.00  0.00            
ATOM   3011 HD21 ASN   190     108.783 136.414  67.327  1.00  0.00            
ATOM   3012 HD22 ASN   190     107.703 137.114  68.377  1.00  0.00            
ATOM   3013  C   ASN   190     109.073 132.204  66.277  1.00  0.00            
ATOM   3014  O   ASN   190     109.983 132.604  65.547  1.00  0.00            
ATOM   3015  N   SER   191     108.893 130.884  66.517  1.00  0.00            
ATOM   3016  HN  SER   191     108.143 130.514  67.047  1.00  0.00            
ATOM   3017  CA  SER   191     109.773 129.924  65.937  1.00  0.00            
ATOM   3018  HA  SER   191     110.333 130.204  65.047  1.00  0.00            
ATOM   3019  CB  SER   191     110.763 129.434  67.017  1.00  0.00            
ATOM   3020  HB1 SER   191     111.333 128.534  66.707  1.00  0.00            
ATOM   3021  HB2 SER   191     110.203 129.204  67.947  1.00  0.00            
ATOM   3022  OG  SER   191     111.653 130.504  67.317  1.00  0.00            
ATOM   3023  HG1 SER   191     111.953 130.934  66.517  1.00  0.00            
ATOM   3024  C   SER   191     109.093 128.704  65.417  1.00  0.00            
ATOM   3025  O   SER   191     109.203 127.644  66.027  1.00  0.00            
ATOM   3026  N   PRO   192     108.323 128.814  64.377  1.00  0.00            
ATOM   3027  CD  PRO   192     108.103 130.044  63.637  1.00  0.00            
ATOM   3028  HD1 PRO   192     107.433 130.664  64.267  1.00  0.00            
ATOM   3029  HD2 PRO   192     109.063 130.544  63.417  1.00  0.00            
ATOM   3030  CA  PRO   192     107.483 127.754  63.887  1.00  0.00            
ATOM   3031  HA  PRO   192     106.993 127.324  64.737  1.00  0.00            
ATOM   3032  CB  PRO   192     106.523 128.424  62.907  1.00  0.00            
ATOM   3033  HB1 PRO   192     105.673 128.774  63.537  1.00  0.00            
ATOM   3034  HB2 PRO   192     106.043 127.844  62.107  1.00  0.00            
ATOM   3035  CG  PRO   192     107.373 129.584  62.367  1.00  0.00            
ATOM   3036  HG1 PRO   192     106.753 130.354  61.867  1.00  0.00            
ATOM   3037  HG2 PRO   192     108.133 129.174  61.647  1.00  0.00            
ATOM   3038  C   PRO   192     108.243 126.664  63.197  1.00  0.00            
ATOM   3039  O   PRO   192     107.573 125.854  62.577  1.00  0.00            
ATOM   3040  N   GLN   193     109.583 126.644  63.277  1.00  0.00            
ATOM   3041  HN  GLN   193     110.053 127.484  63.527  1.00  0.00            
ATOM   3042  CA  GLN   193     110.373 125.514  62.867  1.00  0.00            
ATOM   3043  HA  GLN   193     109.843 125.004  62.067  1.00  0.00            
ATOM   3044  CB  GLN   193     111.673 125.974  62.197  1.00  0.00            
ATOM   3045  HB1 GLN   193     111.423 126.794  61.497  1.00  0.00            
ATOM   3046  HB2 GLN   193     111.953 125.094  61.577  1.00  0.00            
ATOM   3047  CG  GLN   193     112.903 126.434  62.977  1.00  0.00            
ATOM   3048  HG1 GLN   193     113.503 126.994  62.227  1.00  0.00            
ATOM   3049  HG2 GLN   193     113.563 125.644  63.417  1.00  0.00            
ATOM   3050  CD  GLN   193     112.653 127.524  64.007  1.00  0.00            
ATOM   3051  OE1 GLN   193     111.733 128.334  63.997  1.00  0.00            
ATOM   3052  NE2 GLN   193     113.633 127.614  64.937  1.00  0.00            
ATOM   3053 HE21 GLN   193     114.403 126.964  64.877  1.00  0.00            
ATOM   3054 HE22 GLN   193     113.673 128.394  65.567  1.00  0.00            
ATOM   3055  C   GLN   193     110.703 124.524  63.907  1.00  0.00            
ATOM   3056  O   GLN   193     111.133 123.394  63.647  1.00  0.00            
ATOM   3057  N   GLN   194     110.223 124.864  65.107  1.00  0.00            
ATOM   3058  HN  GLN   194     109.903 125.784  65.357  1.00  0.00            
ATOM   3059  CA  GLN   194     110.323 123.994  66.237  1.00  0.00            
ATOM   3060  HA  GLN   194     111.093 123.254  66.107  1.00  0.00            
ATOM   3061  CB  GLN   194     110.633 124.824  67.487  1.00  0.00            
ATOM   3062  HB1 GLN   194     110.653 124.174  68.387  1.00  0.00            
ATOM   3063  HB2 GLN   194     109.883 125.634  67.607  1.00  0.00            
ATOM   3064  CG  GLN   194     111.953 125.604  67.457  1.00  0.00            
ATOM   3065  HG1 GLN   194     111.853 126.564  66.897  1.00  0.00            
ATOM   3066  HG2 GLN   194     112.783 124.954  67.097  1.00  0.00            
ATOM   3067  CD  GLN   194     112.303 126.154  68.847  1.00  0.00            
ATOM   3068  OE1 GLN   194     112.133 127.334  69.137  1.00  0.00            
ATOM   3069  NE2 GLN   194     113.163 125.384  69.557  1.00  0.00            
ATOM   3070 HE21 GLN   194     113.593 124.624  69.087  1.00  0.00            
ATOM   3071 HE22 GLN   194     113.463 125.724  70.457  1.00  0.00            
ATOM   3072  C   GLN   194     109.033 123.294  66.477  1.00  0.00            
ATOM   3073  O   GLN   194     108.003 123.914  66.757  1.00  0.00            
ATOM   3074  N   VAL   195     109.013 121.954  66.357  1.00  0.00            
ATOM   3075  HN  VAL   195     109.843 121.444  66.157  1.00  0.00            
ATOM   3076  CA  VAL   195     107.823 121.154  66.387  1.00  0.00            
ATOM   3077  HA  VAL   195     107.063 121.784  66.837  1.00  0.00            
ATOM   3078  CB  VAL   195     107.323 120.684  65.057  1.00  0.00            
ATOM   3079  HB  VAL   195     107.953 119.984  64.477  1.00  0.00            
ATOM   3080  CG1 VAL   195     105.983 119.964  65.267  1.00  0.00            
ATOM   3081 HG11 VAL   195     105.523 119.674  64.287  1.00  0.00            
ATOM   3082 HG12 VAL   195     106.193 118.994  65.787  1.00  0.00            
ATOM   3083 HG13 VAL   195     105.293 120.544  65.917  1.00  0.00            
ATOM   3084  CG2 VAL   195     107.043 121.894  64.147  1.00  0.00            
ATOM   3085 HG21 VAL   195     106.393 122.664  64.627  1.00  0.00            
ATOM   3086 HG22 VAL   195     108.033 122.334  63.917  1.00  0.00            
ATOM   3087 HG23 VAL   195     106.623 121.504  63.187  1.00  0.00            
ATOM   3088  C   VAL   195     108.143 119.994  67.257  1.00  0.00            
ATOM   3089  O   VAL   195     109.243 119.434  67.227  1.00  0.00            
ATOM   3090  N   PHE   196     107.203 119.574  68.117  1.00  0.00            
ATOM   3091  HN  PHE   196     106.303 120.004  68.127  1.00  0.00            
ATOM   3092  CA  PHE   196     107.363 118.504  69.047  1.00  0.00            
ATOM   3093  HA  PHE   196     108.023 117.744  68.667  1.00  0.00            
ATOM   3094  CB  PHE   196     107.703 118.884  70.497  1.00  0.00            
ATOM   3095  HB1 PHE   196     107.523 118.094  71.247  1.00  0.00            
ATOM   3096  HB2 PHE   196     106.983 119.654  70.857  1.00  0.00            
ATOM   3097  CG  PHE   196     109.103 119.404  70.517  1.00  0.00            
ATOM   3098  CD1 PHE   196     109.293 120.764  70.727  1.00  0.00            
ATOM   3099  HD1 PHE   196     108.443 121.414  70.757  1.00  0.00            
ATOM   3100  CE1 PHE   196     110.563 121.254  70.957  1.00  0.00            
ATOM   3101  HE1 PHE   196     110.713 122.314  71.097  1.00  0.00            
ATOM   3102  CZ  PHE   196     111.683 120.474  70.787  1.00  0.00            
ATOM   3103  HZ  PHE   196     112.663 120.904  70.987  1.00  0.00            
ATOM   3104  CD2 PHE   196     110.213 118.634  70.357  1.00  0.00            
ATOM   3105  HD2 PHE   196     110.093 117.574  70.167  1.00  0.00            
ATOM   3106  CE2 PHE   196     111.483 119.154  70.497  1.00  0.00            
ATOM   3107  HE2 PHE   196     112.313 118.504  70.247  1.00  0.00            
ATOM   3108  C   PHE   196     106.013 117.874  69.017  1.00  0.00            
ATOM   3109  O   PHE   196     105.093 118.664  68.827  1.00  0.00            
ATOM   3110  N   SER   197     105.793 116.564  69.217  1.00  0.00            
ATOM   3111  HN  SER   197     106.533 115.934  69.397  1.00  0.00            
ATOM   3112  CA  SER   197     104.483 115.984  69.107  1.00  0.00            
ATOM   3113  HA  SER   197     103.793 116.754  69.417  1.00  0.00            
ATOM   3114  CB  SER   197     104.193 115.514  67.677  1.00  0.00            
ATOM   3115  HB1 SER   197     104.393 116.254  66.877  1.00  0.00            
ATOM   3116  HB2 SER   197     103.123 115.224  67.567  1.00  0.00            
ATOM   3117  OG  SER   197     104.863 114.354  67.237  1.00  0.00            
ATOM   3118  HG1 SER   197     105.813 114.524  67.217  1.00  0.00            
ATOM   3119  C   SER   197     104.323 114.834  70.037  1.00  0.00            
ATOM   3120  O   SER   197     105.293 114.244  70.517  1.00  0.00            
ATOM   3121  N   THR   198     103.073 114.514  70.397  1.00  0.00            
ATOM   3122  HN  THR   198     102.303 114.874  69.887  1.00  0.00            
ATOM   3123  CA  THR   198     102.703 113.314  71.097  1.00  0.00            
ATOM   3124  HA  THR   198     103.543 112.664  71.277  1.00  0.00            
ATOM   3125  CB  THR   198     102.043 113.464  72.427  1.00  0.00            
ATOM   3126  HB  THR   198     101.713 112.444  72.747  1.00  0.00            
ATOM   3127  OG1 THR   198     100.813 114.164  72.527  1.00  0.00            
ATOM   3128  HG1 THR   198     100.163 113.904  71.877  1.00  0.00            
ATOM   3129  CG2 THR   198     103.043 114.084  73.427  1.00  0.00            
ATOM   3130 HG21 THR   198     103.523 114.994  73.027  1.00  0.00            
ATOM   3131 HG22 THR   198     102.633 114.484  74.377  1.00  0.00            
ATOM   3132 HG23 THR   198     103.853 113.364  73.717  1.00  0.00            
ATOM   3133  C   THR   198     101.753 112.614  70.187  1.00  0.00            
ATOM   3134  O   THR   198     100.813 113.184  69.627  1.00  0.00            
ATOM   3135  N   GLU   199     101.943 111.294  69.977  1.00  0.00            
ATOM   3136  HN  GLU   199     102.663 110.764  70.417  1.00  0.00            
ATOM   3137  CA  GLU   199     101.193 110.344  69.217  1.00  0.00            
ATOM   3138  HA  GLU   199     100.513 110.814  68.517  1.00  0.00            
ATOM   3139  CB  GLU   199     102.143 109.634  68.237  1.00  0.00            
ATOM   3140  HB1 GLU   199     102.923 109.104  68.827  1.00  0.00            
ATOM   3141  HB2 GLU   199     102.643 110.394  67.597  1.00  0.00            
ATOM   3142  CG  GLU   199     101.443 108.714  67.247  1.00  0.00            
ATOM   3143  HG1 GLU   199     100.823 109.344  66.577  1.00  0.00            
ATOM   3144  HG2 GLU   199     100.813 107.884  67.657  1.00  0.00            
ATOM   3145  CD  GLU   199     102.483 107.984  66.427  1.00  0.00            
ATOM   3146  OE1 GLU   199     103.063 107.004  66.987  1.00  0.00            
ATOM   3147  OE2 GLU   199     102.833 108.354  65.267  1.00  0.00            
ATOM   3148  C   GLU   199     100.463 109.394  70.087  1.00  0.00            
ATOM   3149  O   GLU   199     101.023 108.914  71.067  1.00  0.00            
ATOM   3150  N   PHE   200      99.203 109.054  69.737  1.00  0.00            
ATOM   3151  HN  PHE   200      98.733 109.664  69.097  1.00  0.00            
ATOM   3152  CA  PHE   200      98.403 108.114  70.437  1.00  0.00            
ATOM   3153  HA  PHE   200      99.053 107.294  70.717  1.00  0.00            
ATOM   3154  CB  PHE   200      97.813 108.744  71.707  1.00  0.00            
ATOM   3155  HB1 PHE   200      98.553 108.874  72.527  1.00  0.00            
ATOM   3156  HB2 PHE   200      97.023 108.054  72.067  1.00  0.00            
ATOM   3157  CG  PHE   200      97.123 110.054  71.577  1.00  0.00            
ATOM   3158  CD1 PHE   200      95.893 110.214  70.987  1.00  0.00            
ATOM   3159  HD1 PHE   200      95.453 109.334  70.527  1.00  0.00            
ATOM   3160  CE1 PHE   200      95.183 111.404  70.967  1.00  0.00            
ATOM   3161  HE1 PHE   200      94.193 111.474  70.527  1.00  0.00            
ATOM   3162  CZ  PHE   200      95.713 112.434  71.687  1.00  0.00            
ATOM   3163  HZ  PHE   200      95.263 113.414  71.637  1.00  0.00            
ATOM   3164  CD2 PHE   200      97.683 111.154  72.177  1.00  0.00            
ATOM   3165  HD2 PHE   200      98.673 111.034  72.577  1.00  0.00            
ATOM   3166  CE2 PHE   200      96.983 112.344  72.197  1.00  0.00            
ATOM   3167  HE2 PHE   200      97.453 113.154  72.757  1.00  0.00            
ATOM   3168  C   PHE   200      97.333 107.444  69.647  1.00  0.00            
ATOM   3169  O   PHE   200      96.673 107.964  68.747  1.00  0.00            
ATOM   3170  N   GLU   201      97.173 106.144  69.917  1.00  0.00            
ATOM   3171  HN  GLU   201      97.793 105.674  70.557  1.00  0.00            
ATOM   3172  CA  GLU   201      96.283 105.264  69.227  1.00  0.00            
ATOM   3173  HA  GLU   201      96.373 105.394  68.157  1.00  0.00            
ATOM   3174  CB  GLU   201      96.813 103.834  69.367  1.00  0.00            
ATOM   3175  HB1 GLU   201      96.003 103.104  69.137  1.00  0.00            
ATOM   3176  HB2 GLU   201      97.073 103.624  70.437  1.00  0.00            
ATOM   3177  CG  GLU   201      97.963 103.384  68.467  1.00  0.00            
ATOM   3178  HG1 GLU   201      98.723 104.194  68.517  1.00  0.00            
ATOM   3179  HG2 GLU   201      97.593 103.204  67.437  1.00  0.00            
ATOM   3180  CD  GLU   201      98.593 102.124  69.037  1.00  0.00            
ATOM   3181  OE1 GLU   201      99.753 102.254  69.527  1.00  0.00            
ATOM   3182  OE2 GLU   201      98.023 100.994  69.007  1.00  0.00            
ATOM   3183  C   GLU   201      94.863 105.374  69.657  1.00  0.00            
ATOM   3184  O   GLU   201      94.553 104.864  70.737  1.00  0.00            
ATOM   3185  N   VAL   202      94.033 106.184  68.987  1.00  0.00            
ATOM   3186  HN  VAL   202      94.303 106.704  68.177  1.00  0.00            
ATOM   3187  CA  VAL   202      92.623 106.184  69.207  1.00  0.00            
ATOM   3188  HA  VAL   202      92.383 106.154  70.257  1.00  0.00            
ATOM   3189  CB  VAL   202      91.843 107.404  68.797  1.00  0.00            
ATOM   3190  HB  VAL   202      92.073 107.624  67.737  1.00  0.00            
ATOM   3191  CG1 VAL   202      90.333 107.424  69.077  1.00  0.00            
ATOM   3192 HG11 VAL   202      90.073 107.254  70.137  1.00  0.00            
ATOM   3193 HG12 VAL   202      89.843 108.354  68.717  1.00  0.00            
ATOM   3194 HG13 VAL   202      89.843 106.614  68.487  1.00  0.00            
ATOM   3195  CG2 VAL   202      92.553 108.544  69.557  1.00  0.00            
ATOM   3196 HG21 VAL   202      91.863 109.404  69.387  1.00  0.00            
ATOM   3197 HG22 VAL   202      92.623 108.394  70.647  1.00  0.00            
ATOM   3198 HG23 VAL   202      93.593 108.784  69.227  1.00  0.00            
ATOM   3199  C   VAL   202      91.973 104.994  68.587  1.00  0.00            
ATOM   3200  O   VAL   202      92.073 104.884  67.377  1.00  0.00            
ATOM   3201  N   LYS   203      91.443 104.074  69.417  1.00  0.00            
ATOM   3202  HN  LYS   203      91.353 104.294  70.387  1.00  0.00            
ATOM   3203  CA  LYS   203      91.013 102.814  68.917  1.00  0.00            
ATOM   3204  HA  LYS   203      90.593 102.984  67.937  1.00  0.00            
ATOM   3205  CB  LYS   203      92.203 101.874  68.657  1.00  0.00            
ATOM   3206  HB1 LYS   203      92.883 102.334  67.897  1.00  0.00            
ATOM   3207  HB2 LYS   203      91.893 100.874  68.277  1.00  0.00            
ATOM   3208  CG  LYS   203      93.143 101.614  69.827  1.00  0.00            
ATOM   3209  HG1 LYS   203      92.533 101.094  70.587  1.00  0.00            
ATOM   3210  HG2 LYS   203      93.503 102.584  70.237  1.00  0.00            
ATOM   3211  CD  LYS   203      94.253 100.594  69.597  1.00  0.00            
ATOM   3212  HD1 LYS   203      93.693  99.674  69.357  1.00  0.00            
ATOM   3213  HD2 LYS   203      94.793 100.944  68.687  1.00  0.00            
ATOM   3214  CE  LYS   203      95.203 100.354  70.777  1.00  0.00            
ATOM   3215  HE1 LYS   203      94.673  99.904  71.627  1.00  0.00            
ATOM   3216  HE2 LYS   203      95.703 101.304  71.087  1.00  0.00            
ATOM   3217  NZ  LYS   203      96.313  99.484  70.327  1.00  0.00            
ATOM   3218  HZ1 LYS   203      95.953  98.624  69.857  1.00  0.00            
ATOM   3219  HZ2 LYS   203      96.973  99.984  69.697  1.00  0.00            
ATOM   3220  HZ3 LYS   203      96.933  99.244  71.127  1.00  0.00            
ATOM   3221  C   LYS   203      89.893 102.164  69.677  1.00  0.00            
ATOM   3222  O   LYS   203      89.283 102.804  70.537  1.00  0.00            
ATOM   3223  N   GLU   204      89.563 100.924  69.307  1.00  0.00            
ATOM   3224  HN  GLU   204      90.183 100.594  68.607  1.00  0.00            
ATOM   3225  CA  GLU   204      88.523 100.084  69.807  1.00  0.00            
ATOM   3226  HA  GLU   204      87.613 100.654  69.737  1.00  0.00            
ATOM   3227  CB  GLU   204      88.263  98.884  68.887  1.00  0.00            
ATOM   3228  HB1 GLU   204      87.783  98.014  69.397  1.00  0.00            
ATOM   3229  HB2 GLU   204      89.253  98.574  68.527  1.00  0.00            
ATOM   3230  CG  GLU   204      87.443  99.154  67.627  1.00  0.00            
ATOM   3231  HG1 GLU   204      87.733 100.074  67.077  1.00  0.00            
ATOM   3232  HG2 GLU   204      86.383  99.174  67.967  1.00  0.00            
ATOM   3233  CD  GLU   204      87.573  98.044  66.587  1.00  0.00            
ATOM   3234  OE1 GLU   204      86.583  97.384  66.167  1.00  0.00            
ATOM   3235  OE2 GLU   204      88.703  97.774  66.087  1.00  0.00            
ATOM   3236  C   GLU   204      88.533  99.764  71.267  1.00  0.00            
ATOM   3237  O   GLU   204      89.653  99.604  71.767  1.00  0.00            
ATOM   3238  N   TYR   205      87.373  99.644  71.927  1.00  0.00            
ATOM   3239  HN  TYR   205      86.443  99.584  71.577  1.00  0.00            
ATOM   3240  CA  TYR   205      87.273  99.654  73.357  1.00  0.00            
ATOM   3241  HA  TYR   205      88.253 100.054  73.627  1.00  0.00            
ATOM   3242  CB  TYR   205      86.143 100.634  73.707  1.00  0.00            
ATOM   3243  HB1 TYR   205      85.203 100.314  73.187  1.00  0.00            
ATOM   3244  HB2 TYR   205      86.183 101.704  73.427  1.00  0.00            
ATOM   3245  CG  TYR   205      85.793 100.694  75.147  1.00  0.00            
ATOM   3246  CD1 TYR   205      86.823 100.954  76.017  1.00  0.00            
ATOM   3247  HD1 TYR   205      87.813 101.094  75.607  1.00  0.00            
ATOM   3248  CE1 TYR   205      86.513 101.024  77.357  1.00  0.00            
ATOM   3249  HE1 TYR   205      87.323 101.174  78.047  1.00  0.00            
ATOM   3250  CZ  TYR   205      85.223 100.904  77.817  1.00  0.00            
ATOM   3251  OH  TYR   205      85.053 101.294  79.157  1.00  0.00            
ATOM   3252  HH  TYR   205      85.873 101.364  79.647  1.00  0.00            
ATOM   3253  CD2 TYR   205      84.493 100.624  75.597  1.00  0.00            
ATOM   3254  HD2 TYR   205      83.713 100.584  74.837  1.00  0.00            
ATOM   3255  CE2 TYR   205      84.173 100.754  76.927  1.00  0.00            
ATOM   3256  HE2 TYR   205      83.143 100.964  77.187  1.00  0.00            
ATOM   3257  C   TYR   205      87.083  98.264  73.857  1.00  0.00            
ATOM   3258  O   TYR   205      85.953  97.804  73.877  1.00  0.00            
ATOM   3259  N   VAL   206      88.103  97.564  74.397  1.00  0.00            
ATOM   3260  HN  VAL   206      88.993  98.004  74.447  1.00  0.00            
ATOM   3261  CA  VAL   206      87.993  96.194  74.807  1.00  0.00            
ATOM   3262  HA  VAL   206      86.933  96.014  74.837  1.00  0.00            
ATOM   3263  CB  VAL   206      88.573  95.154  73.887  1.00  0.00            
ATOM   3264  HB  VAL   206      88.783  94.164  74.337  1.00  0.00            
ATOM   3265  CG1 VAL   206      87.713  94.854  72.657  1.00  0.00            
ATOM   3266 HG11 VAL   206      87.413  95.834  72.227  1.00  0.00            
ATOM   3267 HG12 VAL   206      88.373  94.234  72.017  1.00  0.00            
ATOM   3268 HG13 VAL   206      86.813  94.314  72.997  1.00  0.00            
ATOM   3269  CG2 VAL   206      89.963  95.614  73.387  1.00  0.00            
ATOM   3270 HG21 VAL   206      90.243  94.714  72.817  1.00  0.00            
ATOM   3271 HG22 VAL   206      90.003  96.554  72.797  1.00  0.00            
ATOM   3272 HG23 VAL   206      90.723  95.714  74.197  1.00  0.00            
ATOM   3273  C   VAL   206      88.433  95.904  76.207  1.00  0.00            
ATOM   3274  O   VAL   206      89.493  96.324  76.657  1.00  0.00            
ATOM   3275  N   LEU   207      87.583  95.244  77.007  1.00  0.00            
ATOM   3276  HN  LEU   207      86.803  94.784  76.597  1.00  0.00            
ATOM   3277  CA  LEU   207      87.873  94.994  78.387  1.00  0.00            
ATOM   3278  HA  LEU   207      88.923  95.094  78.587  1.00  0.00            
ATOM   3279  CB  LEU   207      87.053  95.884  79.337  1.00  0.00            
ATOM   3280  HB1 LEU   207      86.013  95.844  78.957  1.00  0.00            
ATOM   3281  HB2 LEU   207      87.453  96.914  79.257  1.00  0.00            
ATOM   3282  CG  LEU   207      87.013  95.414  80.797  1.00  0.00            
ATOM   3283  HG  LEU   207      86.453  94.444  80.837  1.00  0.00            
ATOM   3284  CD1 LEU   207      88.423  95.504  81.397  1.00  0.00            
ATOM   3285 HD11 LEU   207      88.883  96.524  81.387  1.00  0.00            
ATOM   3286 HD12 LEU   207      88.323  95.224  82.477  1.00  0.00            
ATOM   3287 HD13 LEU   207      89.173  94.794  80.977  1.00  0.00            
ATOM   3288  CD2 LEU   207      86.083  96.424  81.497  1.00  0.00            
ATOM   3289 HD21 LEU   207      86.623  97.354  81.217  1.00  0.00            
ATOM   3290 HD22 LEU   207      85.113  96.644  81.027  1.00  0.00            
ATOM   3291 HD23 LEU   207      86.053  96.304  82.607  1.00  0.00            
ATOM   3292  C   LEU   207      87.553  93.564  78.617  1.00  0.00            
ATOM   3293  O   LEU   207      86.403  93.164  78.747  1.00  0.00            
ATOM   3294  N   PRO   208      88.533  92.734  78.847  1.00  0.00            
ATOM   3295  CD  PRO   208      89.913  92.874  78.397  1.00  0.00            
ATOM   3296  HD1 PRO   208      89.943  93.584  77.547  1.00  0.00            
ATOM   3297  HD2 PRO   208      90.443  93.294  79.267  1.00  0.00            
ATOM   3298  CA  PRO   208      88.273  91.384  79.237  1.00  0.00            
ATOM   3299  HA  PRO   208      87.413  91.034  78.697  1.00  0.00            
ATOM   3300  CB  PRO   208      89.603  90.624  79.137  1.00  0.00            
ATOM   3301  HB1 PRO   208      89.503  89.554  78.887  1.00  0.00            
ATOM   3302  HB2 PRO   208      90.353  90.704  79.947  1.00  0.00            
ATOM   3303  CG  PRO   208      90.273  91.434  77.997  1.00  0.00            
ATOM   3304  HG1 PRO   208      89.623  91.224  77.137  1.00  0.00            
ATOM   3305  HG2 PRO   208      91.363  91.254  77.927  1.00  0.00            
ATOM   3306  C   PRO   208      87.913  91.224  80.667  1.00  0.00            
ATOM   3307  O   PRO   208      87.903  92.104  81.527  1.00  0.00            
ATOM   3308  N   SER   209      87.403  90.014  80.927  1.00  0.00            
ATOM   3309  HN  SER   209      87.323  89.364  80.177  1.00  0.00            
ATOM   3310  CA  SER   209      86.903  89.554  82.187  1.00  0.00            
ATOM   3311  HA  SER   209      86.933  90.404  82.857  1.00  0.00            
ATOM   3312  CB  SER   209      85.473  89.004  82.117  1.00  0.00            
ATOM   3313  HB1 SER   209      84.783  89.784  81.727  1.00  0.00            
ATOM   3314  HB2 SER   209      85.103  88.984  83.167  1.00  0.00            
ATOM   3315  OG  SER   209      85.323  87.714  81.557  1.00  0.00            
ATOM   3316  HG1 SER   209      85.343  87.854  80.607  1.00  0.00            
ATOM   3317  C   SER   209      87.793  88.564  82.867  1.00  0.00            
ATOM   3318  O   SER   209      87.543  88.164  83.997  1.00  0.00            
ATOM   3319  N   PHE   210      89.003  88.294  82.337  1.00  0.00            
ATOM   3320  HN  PHE   210      89.353  88.684  81.477  1.00  0.00            
ATOM   3321  CA  PHE   210      90.003  87.544  83.017  1.00  0.00            
ATOM   3322  HA  PHE   210      89.953  87.774  84.077  1.00  0.00            
ATOM   3323  CB  PHE   210      89.773  86.034  82.877  1.00  0.00            
ATOM   3324  HB1 PHE   210      88.703  86.004  83.197  1.00  0.00            
ATOM   3325  HB2 PHE   210      90.353  85.474  83.647  1.00  0.00            
ATOM   3326  CG  PHE   210      89.943  85.454  81.517  1.00  0.00            
ATOM   3327  CD1 PHE   210      91.173  84.854  81.367  1.00  0.00            
ATOM   3328  HD1 PHE   210      91.943  84.854  82.117  1.00  0.00            
ATOM   3329  CE1 PHE   210      91.343  84.124  80.207  1.00  0.00            
ATOM   3330  HE1 PHE   210      92.293  83.664  80.027  1.00  0.00            
ATOM   3331  CZ  PHE   210      90.383  84.014  79.227  1.00  0.00            
ATOM   3332  HZ  PHE   210      90.583  83.304  78.447  1.00  0.00            
ATOM   3333  CD2 PHE   210      88.953  85.344  80.577  1.00  0.00            
ATOM   3334  HD2 PHE   210      87.973  85.744  80.767  1.00  0.00            
ATOM   3335  CE2 PHE   210      89.163  84.644  79.417  1.00  0.00            
ATOM   3336  HE2 PHE   210      88.433  84.474  78.637  1.00  0.00            
ATOM   3337  C   PHE   210      91.383  88.004  82.697  1.00  0.00            
ATOM   3338  O   PHE   210      91.573  88.814  81.777  1.00  0.00            
ATOM   3339  N   GLU   211      92.403  87.664  83.507  1.00  0.00            
ATOM   3340  HN  GLU   211      92.263  87.094  84.317  1.00  0.00            
ATOM   3341  CA  GLU   211      93.723  88.204  83.467  1.00  0.00            
ATOM   3342  HA  GLU   211      93.773  88.994  82.737  1.00  0.00            
ATOM   3343  CB  GLU   211      94.053  88.914  84.797  1.00  0.00            
ATOM   3344  HB1 GLU   211      93.843  88.124  85.557  1.00  0.00            
ATOM   3345  HB2 GLU   211      93.303  89.704  85.017  1.00  0.00            
ATOM   3346  CG  GLU   211      95.443  89.524  84.997  1.00  0.00            
ATOM   3347  HG1 GLU   211      95.563  90.424  84.357  1.00  0.00            
ATOM   3348  HG2 GLU   211      96.353  88.894  84.937  1.00  0.00            
ATOM   3349  CD  GLU   211      95.663  90.094  86.397  1.00  0.00            
ATOM   3350  OE1 GLU   211      96.113  91.274  86.467  1.00  0.00            
ATOM   3351  OE2 GLU   211      95.563  89.354  87.407  1.00  0.00            
ATOM   3352  C   GLU   211      94.763  87.164  83.197  1.00  0.00            
ATOM   3353  O   GLU   211      94.703  86.024  83.647  1.00  0.00            
ATOM   3354  N   VAL   212      95.743  87.534  82.367  1.00  0.00            
ATOM   3355  HN  VAL   212      95.873  88.464  82.037  1.00  0.00            
ATOM   3356  CA  VAL   212      96.693  86.634  81.767  1.00  0.00            
ATOM   3357  HA  VAL   212      96.753  85.734  82.357  1.00  0.00            
ATOM   3358  CB  VAL   212      96.273  86.264  80.377  1.00  0.00            
ATOM   3359  HB  VAL   212      96.023  87.204  79.837  1.00  0.00            
ATOM   3360  CG1 VAL   212      97.303  85.404  79.627  1.00  0.00            
ATOM   3361 HG11 VAL   212      98.193  86.054  79.407  1.00  0.00            
ATOM   3362 HG12 VAL   212      97.673  84.544  80.227  1.00  0.00            
ATOM   3363 HG13 VAL   212      96.953  85.114  78.607  1.00  0.00            
ATOM   3364  CG2 VAL   212      94.983  85.424  80.317  1.00  0.00            
ATOM   3365 HG21 VAL   212      94.983  84.434  80.817  1.00  0.00            
ATOM   3366 HG22 VAL   212      94.113  85.924  80.797  1.00  0.00            
ATOM   3367 HG23 VAL   212      94.563  85.164  79.317  1.00  0.00            
ATOM   3368  C   VAL   212      98.033  87.274  81.757  1.00  0.00            
ATOM   3369  O   VAL   212      98.203  88.384  81.267  1.00  0.00            
ATOM   3370  N   ILE   213      98.983  86.484  82.297  1.00  0.00            
ATOM   3371  HN  ILE   213      98.643  85.634  82.667  1.00  0.00            
ATOM   3372  CA  ILE   213     100.303  87.014  82.487  1.00  0.00            
ATOM   3373  HA  ILE   213     100.503  87.814  81.787  1.00  0.00            
ATOM   3374  CB  ILE   213     100.683  87.054  83.927  1.00  0.00            
ATOM   3375  HB  ILE   213     100.493  86.064  84.407  1.00  0.00            
ATOM   3376  CG2 ILE   213     102.183  87.324  84.147  1.00  0.00            
ATOM   3377 HG21 ILE   213     102.453  87.504  85.217  1.00  0.00            
ATOM   3378 HG22 ILE   213     102.883  86.564  83.737  1.00  0.00            
ATOM   3379 HG23 ILE   213     102.333  88.264  83.597  1.00  0.00            
ATOM   3380  CG1 ILE   213      99.783  88.094  84.637  1.00  0.00            
ATOM   3381 HG11 ILE   213      99.003  88.544  83.997  1.00  0.00            
ATOM   3382 HG12 ILE   213     100.473  88.914  84.937  1.00  0.00            
ATOM   3383  CD  ILE   213      99.113  87.454  85.857  1.00  0.00            
ATOM   3384  HD1 ILE   213      98.903  88.224  86.627  1.00  0.00            
ATOM   3385  HD2 ILE   213      98.103  87.074  85.587  1.00  0.00            
ATOM   3386  HD3 ILE   213      99.703  86.624  86.297  1.00  0.00            
ATOM   3387  C   ILE   213     101.153  85.974  81.817  1.00  0.00            
ATOM   3388  O   ILE   213     100.913  84.784  81.967  1.00  0.00            
ATOM   3389  N   VAL   214     102.213  86.374  81.097  1.00  0.00            
ATOM   3390  HN  VAL   214     102.533  87.304  81.047  1.00  0.00            
ATOM   3391  CA  VAL   214     103.043  85.424  80.407  1.00  0.00            
ATOM   3392  HA  VAL   214     102.923  84.384  80.657  1.00  0.00            
ATOM   3393  CB  VAL   214     102.953  85.654  78.917  1.00  0.00            
ATOM   3394  HB  VAL   214     103.123  86.734  78.707  1.00  0.00            
ATOM   3395  CG1 VAL   214     103.903  84.794  78.067  1.00  0.00            
ATOM   3396 HG11 VAL   214     104.033  83.824  78.597  1.00  0.00            
ATOM   3397 HG12 VAL   214     103.433  84.594  77.077  1.00  0.00            
ATOM   3398 HG13 VAL   214     104.853  85.354  78.077  1.00  0.00            
ATOM   3399  CG2 VAL   214     101.513  85.364  78.467  1.00  0.00            
ATOM   3400 HG21 VAL   214     101.093  84.454  78.947  1.00  0.00            
ATOM   3401 HG22 VAL   214     100.903  86.234  78.777  1.00  0.00            
ATOM   3402 HG23 VAL   214     101.503  85.304  77.357  1.00  0.00            
ATOM   3403  C   VAL   214     104.413  85.784  80.847  1.00  0.00            
ATOM   3404  O   VAL   214     104.763  86.954  80.827  1.00  0.00            
ATOM   3405  N   GLU   215     105.183  84.834  81.427  1.00  0.00            
ATOM   3406  HN  GLU   215     104.733  83.994  81.677  1.00  0.00            
ATOM   3407  CA  GLU   215     106.463  84.974  82.047  1.00  0.00            
ATOM   3408  HA  GLU   215     106.793  86.014  82.007  1.00  0.00            
ATOM   3409  CB  GLU   215     106.213  84.864  83.567  1.00  0.00            
ATOM   3410  HB1 GLU   215     107.143  84.514  84.057  1.00  0.00            
ATOM   3411  HB2 GLU   215     105.503  84.004  83.547  1.00  0.00            
ATOM   3412  CG  GLU   215     105.633  86.144  84.167  1.00  0.00            
ATOM   3413  HG1 GLU   215     104.823  85.874  84.877  1.00  0.00            
ATOM   3414  HG2 GLU   215     105.093  86.774  83.427  1.00  0.00            
ATOM   3415  CD  GLU   215     106.703  87.054  84.747  1.00  0.00            
ATOM   3416  OE1 GLU   215     107.103  88.024  84.057  1.00  0.00            
ATOM   3417  OE2 GLU   215     107.123  86.824  85.917  1.00  0.00            
ATOM   3418  C   GLU   215     107.513  84.064  81.527  1.00  0.00            
ATOM   3419  O   GLU   215     107.303  82.854  81.587  1.00  0.00            
ATOM   3420  N   PRO   216     108.643  84.464  81.017  1.00  0.00            
ATOM   3421  CD  PRO   216     109.023  85.854  80.787  1.00  0.00            
ATOM   3422  HD1 PRO   216     108.303  86.324  80.097  1.00  0.00            
ATOM   3423  HD2 PRO   216     109.143  86.424  81.727  1.00  0.00            
ATOM   3424  CA  PRO   216     109.783  83.634  80.757  1.00  0.00            
ATOM   3425  HA  PRO   216     109.473  82.674  80.377  1.00  0.00            
ATOM   3426  CB  PRO   216     110.453  84.444  79.637  1.00  0.00            
ATOM   3427  HB1 PRO   216     109.793  84.274  78.757  1.00  0.00            
ATOM   3428  HB2 PRO   216     111.493  84.094  79.487  1.00  0.00            
ATOM   3429  CG  PRO   216     110.423  85.884  80.157  1.00  0.00            
ATOM   3430  HG1 PRO   216     110.383  86.634  79.347  1.00  0.00            
ATOM   3431  HG2 PRO   216     111.163  86.124  80.957  1.00  0.00            
ATOM   3432  C   PRO   216     110.703  83.404  81.907  1.00  0.00            
ATOM   3433  O   PRO   216     110.583  84.114  82.907  1.00  0.00            
ATOM   3434  N   THR   217     111.643  82.454  81.767  1.00  0.00            
ATOM   3435  HN  THR   217     111.513  81.844  80.977  1.00  0.00            
ATOM   3436  CA  THR   217     112.673  82.064  82.667  1.00  0.00            
ATOM   3437  HA  THR   217     112.303  82.074  83.677  1.00  0.00            
ATOM   3438  CB  THR   217     113.303  80.724  82.447  1.00  0.00            
ATOM   3439  HB  THR   217     114.233  80.494  83.017  1.00  0.00            
ATOM   3440  OG1 THR   217     113.583  80.394  81.097  1.00  0.00            
ATOM   3441  HG1 THR   217     114.033  79.554  81.137  1.00  0.00            
ATOM   3442  CG2 THR   217     112.343  79.594  82.867  1.00  0.00            
ATOM   3443 HG21 THR   217     112.013  79.824  83.897  1.00  0.00            
ATOM   3444 HG22 THR   217     111.463  79.484  82.187  1.00  0.00            
ATOM   3445 HG23 THR   217     112.863  78.614  82.827  1.00  0.00            
ATOM   3446  C   THR   217     113.723  83.124  82.587  1.00  0.00            
ATOM   3447  O   THR   217     113.853  83.944  83.507  1.00  0.00            
ATOM   3448  N   GLU   218     114.593  83.114  81.557  1.00  0.00            
ATOM   3449  HN  GLU   218     114.363  82.444  80.857  1.00  0.00            
ATOM   3450  CA  GLU   218     115.643  84.054  81.287  1.00  0.00            
ATOM   3451  HA  GLU   218     116.053  84.304  82.257  1.00  0.00            
ATOM   3452  CB  GLU   218     116.833  83.484  80.497  1.00  0.00            
ATOM   3453  HB1 GLU   218     117.653  84.234  80.617  1.00  0.00            
ATOM   3454  HB2 GLU   218     116.443  83.414  79.457  1.00  0.00            
ATOM   3455  CG  GLU   218     117.323  82.134  81.037  1.00  0.00            
ATOM   3456  HG1 GLU   218     116.483  81.414  81.067  1.00  0.00            
ATOM   3457  HG2 GLU   218     117.663  82.254  82.097  1.00  0.00            
ATOM   3458  CD  GLU   218     118.493  81.694  80.187  1.00  0.00            
ATOM   3459  OE1 GLU   218     119.573  81.504  80.797  1.00  0.00            
ATOM   3460  OE2 GLU   218     118.343  81.284  79.007  1.00  0.00            
ATOM   3461  C   GLU   218     114.943  85.284  80.807  1.00  0.00            
ATOM   3462  O   GLU   218     113.863  85.194  80.247  1.00  0.00            
ATOM   3463  N   LYS   219     115.563  86.454  81.047  1.00  0.00            
ATOM   3464  HN  LYS   219     116.463  86.484  81.467  1.00  0.00            
ATOM   3465  CA  LYS   219     114.923  87.704  80.787  1.00  0.00            
ATOM   3466  HA  LYS   219     113.853  87.634  80.667  1.00  0.00            
ATOM   3467  CB  LYS   219     115.303  88.684  81.907  1.00  0.00            
ATOM   3468  HB1 LYS   219     114.723  89.624  81.857  1.00  0.00            
ATOM   3469  HB2 LYS   219     116.373  88.994  81.837  1.00  0.00            
ATOM   3470  CG  LYS   219     115.063  88.224  83.347  1.00  0.00            
ATOM   3471  HG1 LYS   219     115.403  88.974  84.107  1.00  0.00            
ATOM   3472  HG2 LYS   219     115.733  87.364  83.507  1.00  0.00            
ATOM   3473  CD  LYS   219     113.633  87.764  83.617  1.00  0.00            
ATOM   3474  HD1 LYS   219     113.013  88.674  83.547  1.00  0.00            
ATOM   3475  HD2 LYS   219     113.303  87.034  82.837  1.00  0.00            
ATOM   3476  CE  LYS   219     113.363  87.264  85.037  1.00  0.00            
ATOM   3477  HE1 LYS   219     112.283  87.074  85.247  1.00  0.00            
ATOM   3478  HE2 LYS   219     113.603  88.104  85.717  1.00  0.00            
ATOM   3479  NZ  LYS   219     114.063  86.004  85.377  1.00  0.00            
ATOM   3480  HZ1 LYS   219     113.823  85.734  86.347  1.00  0.00            
ATOM   3481  HZ2 LYS   219     113.753  85.274  84.717  1.00  0.00            
ATOM   3482  HZ3 LYS   219     115.093  86.034  85.177  1.00  0.00            
ATOM   3483  C   LYS   219     115.313  88.294  79.477  1.00  0.00            
ATOM   3484  O   LYS   219     114.913  89.364  79.017  1.00  0.00            
ATOM   3485  N   PHE   220     116.173  87.554  78.747  1.00  0.00            
ATOM   3486  HN  PHE   220     116.413  86.644  79.077  1.00  0.00            
ATOM   3487  CA  PHE   220     116.643  87.834  77.427  1.00  0.00            
ATOM   3488  HA  PHE   220     115.823  88.154  76.797  1.00  0.00            
ATOM   3489  CB  PHE   220     117.793  88.834  77.407  1.00  0.00            
ATOM   3490  HB1 PHE   220     117.343  89.834  77.607  1.00  0.00            
ATOM   3491  HB2 PHE   220     118.183  88.874  76.377  1.00  0.00            
ATOM   3492  CG  PHE   220     118.893  88.554  78.397  1.00  0.00            
ATOM   3493  CD1 PHE   220     119.813  87.604  78.057  1.00  0.00            
ATOM   3494  HD1 PHE   220     119.593  87.054  77.157  1.00  0.00            
ATOM   3495  CE1 PHE   220     120.823  87.204  78.897  1.00  0.00            
ATOM   3496  HE1 PHE   220     121.483  86.384  78.687  1.00  0.00            
ATOM   3497  CZ  PHE   220     120.823  87.704  80.177  1.00  0.00            
ATOM   3498  HZ  PHE   220     121.573  87.464  80.917  1.00  0.00            
ATOM   3499  CD2 PHE   220     118.913  89.064  79.677  1.00  0.00            
ATOM   3500  HD2 PHE   220     118.193  89.804  79.967  1.00  0.00            
ATOM   3501  CE2 PHE   220     119.883  88.624  80.557  1.00  0.00            
ATOM   3502  HE2 PHE   220     119.823  88.924  81.597  1.00  0.00            
ATOM   3503  C   PHE   220     116.953  86.524  76.777  1.00  0.00            
ATOM   3504  O   PHE   220     116.693  85.514  77.427  1.00  0.00            
ATOM   3505  N   TYR   221     117.403  86.524  75.507  1.00  0.00            
ATOM   3506  HN  TYR   221     117.463  87.394  75.027  1.00  0.00            
ATOM   3507  CA  TYR   221     117.573  85.314  74.767  1.00  0.00            
ATOM   3508  HA  TYR   221     117.403  84.494  75.467  1.00  0.00            
ATOM   3509  CB  TYR   221     116.593  85.184  73.597  1.00  0.00            
ATOM   3510  HB1 TYR   221     116.853  86.004  72.887  1.00  0.00            
ATOM   3511  HB2 TYR   221     115.553  85.394  73.907  1.00  0.00            
ATOM   3512  CG  TYR   221     116.683  83.824  72.987  1.00  0.00            
ATOM   3513  CD1 TYR   221     116.443  82.744  73.797  1.00  0.00            
ATOM   3514  HD1 TYR   221     116.253  82.934  74.837  1.00  0.00            
ATOM   3515  CE1 TYR   221     116.673  81.474  73.307  1.00  0.00            
ATOM   3516  HE1 TYR   221     116.443  80.594  73.907  1.00  0.00            
ATOM   3517  CZ  TYR   221     117.033  81.324  71.997  1.00  0.00            
ATOM   3518  OH  TYR   221     117.123  80.014  71.467  1.00  0.00            
ATOM   3519  HH  TYR   221     117.863  79.884  70.877  1.00  0.00            
ATOM   3520  CD2 TYR   221     117.013  83.664  71.667  1.00  0.00            
ATOM   3521  HD2 TYR   221     117.073  84.504  70.977  1.00  0.00            
ATOM   3522  CE2 TYR   221     117.163  82.394  71.147  1.00  0.00            
ATOM   3523  HE2 TYR   221     117.393  82.284  70.097  1.00  0.00            
ATOM   3524  C   TYR   221     118.963  85.154  74.267  1.00  0.00            
ATOM   3525  O   TYR   221     119.323  85.944  73.387  1.00  0.00            
ATOM   3526  N   TYR   222     119.713  84.164  74.787  1.00  0.00            
ATOM   3527  HN  TYR   222     119.333  83.584  75.507  1.00  0.00            
ATOM   3528  CA  TYR   222     121.063  83.774  74.487  1.00  0.00            
ATOM   3529  HA  TYR   222     121.603  84.664  74.187  1.00  0.00            
ATOM   3530  CB  TYR   222     121.643  83.184  75.777  1.00  0.00            
ATOM   3531  HB1 TYR   222     120.983  82.354  76.127  1.00  0.00            
ATOM   3532  HB2 TYR   222     121.683  83.994  76.527  1.00  0.00            
ATOM   3533  CG  TYR   222     123.033  82.624  75.767  1.00  0.00            
ATOM   3534  CD1 TYR   222     124.083  83.234  75.117  1.00  0.00            
ATOM   3535  HD1 TYR   222     123.903  84.124  74.537  1.00  0.00            
ATOM   3536  CE1 TYR   222     125.323  82.644  75.117  1.00  0.00            
ATOM   3537  HE1 TYR   222     126.183  83.164  74.717  1.00  0.00            
ATOM   3538  CZ  TYR   222     125.583  81.514  75.837  1.00  0.00            
ATOM   3539  OH  TYR   222     126.853  80.894  75.917  1.00  0.00            
ATOM   3540  HH  TYR   222     126.863  80.434  76.757  1.00  0.00            
ATOM   3541  CD2 TYR   222     123.283  81.444  76.437  1.00  0.00            
ATOM   3542  HD2 TYR   222     122.423  81.084  76.967  1.00  0.00            
ATOM   3543  CE2 TYR   222     124.543  80.904  76.507  1.00  0.00            
ATOM   3544  HE2 TYR   222     124.663  79.954  77.027  1.00  0.00            
ATOM   3545  C   TYR   222     120.933  82.734  73.427  1.00  0.00            
ATOM   3546  O   TYR   222     120.203  81.774  73.667  1.00  0.00            
ATOM   3547  N   ILE   223     121.653  82.854  72.287  1.00  0.00            
ATOM   3548  HN  ILE   223     122.193  83.674  72.147  1.00  0.00            
ATOM   3549  CA  ILE   223     121.583  82.024  71.117  1.00  0.00            
ATOM   3550  HA  ILE   223     120.573  81.834  70.807  1.00  0.00            
ATOM   3551  CB  ILE   223     122.153  82.794  69.967  1.00  0.00            
ATOM   3552  HB  ILE   223     122.113  82.114  69.087  1.00  0.00            
ATOM   3553  CG2 ILE   223     121.153  83.914  69.677  1.00  0.00            
ATOM   3554 HG21 ILE   223     120.153  83.584  69.337  1.00  0.00            
ATOM   3555 HG22 ILE   223     121.143  84.654  70.507  1.00  0.00            
ATOM   3556 HG23 ILE   223     121.483  84.434  68.737  1.00  0.00            
ATOM   3557  CG1 ILE   223     123.623  83.224  70.187  1.00  0.00            
ATOM   3558 HG11 ILE   223     124.273  82.514  70.747  1.00  0.00            
ATOM   3559 HG12 ILE   223     123.513  84.154  70.777  1.00  0.00            
ATOM   3560  CD  ILE   223     124.503  83.564  68.987  1.00  0.00            
ATOM   3561  HD1 ILE   223     125.563  83.444  69.287  1.00  0.00            
ATOM   3562  HD2 ILE   223     124.403  82.874  68.117  1.00  0.00            
ATOM   3563  HD3 ILE   223     124.443  84.624  68.667  1.00  0.00            
ATOM   3564  C   ILE   223     122.233  80.694  71.197  1.00  0.00            
ATOM   3565  O   ILE   223     122.003  79.784  70.407  1.00  0.00            
ATOM   3566  N   TYR   224     123.063  80.414  72.227  1.00  0.00            
ATOM   3567  HN  TYR   224     123.293  81.084  72.927  1.00  0.00            
ATOM   3568  CA  TYR   224     123.753  79.174  72.267  1.00  0.00            
ATOM   3569  HA  TYR   224     123.753  78.644  71.317  1.00  0.00            
ATOM   3570  CB  TYR   224     125.223  79.484  72.647  1.00  0.00            
ATOM   3571  HB1 TYR   224     125.733  78.504  72.767  1.00  0.00            
ATOM   3572  HB2 TYR   224     125.463  79.954  73.627  1.00  0.00            
ATOM   3573  CG  TYR   224     125.933  80.154  71.517  1.00  0.00            
ATOM   3574  CD1 TYR   224     126.273  79.404  70.427  1.00  0.00            
ATOM   3575  HD1 TYR   224     126.043  78.334  70.407  1.00  0.00            
ATOM   3576  CE1 TYR   224     127.193  79.844  69.517  1.00  0.00            
ATOM   3577  HE1 TYR   224     127.543  79.234  68.697  1.00  0.00            
ATOM   3578  CZ  TYR   224     127.713  81.124  69.597  1.00  0.00            
ATOM   3579  OH  TYR   224     128.763  81.564  68.757  1.00  0.00            
ATOM   3580  HH  TYR   224     128.973  80.794  68.227  1.00  0.00            
ATOM   3581  CD2 TYR   224     126.503  81.394  71.647  1.00  0.00            
ATOM   3582  HD2 TYR   224     126.313  81.994  72.527  1.00  0.00            
ATOM   3583  CE2 TYR   224     127.363  81.884  70.687  1.00  0.00            
ATOM   3584  HE2 TYR   224     127.773  82.884  70.747  1.00  0.00            
ATOM   3585  C   TYR   224     123.143  78.214  73.227  1.00  0.00            
ATOM   3586  O   TYR   224     123.653  77.124  73.497  1.00  0.00            
ATOM   3587  N   ASN   225     121.903  78.554  73.597  1.00  0.00            
ATOM   3588  HN  ASN   225     121.693  79.514  73.427  1.00  0.00            
ATOM   3589  CA  ASN   225     121.003  77.764  74.387  1.00  0.00            
ATOM   3590  HA  ASN   225     121.553  77.354  75.227  1.00  0.00            
ATOM   3591  CB  ASN   225     119.863  78.664  74.897  1.00  0.00            
ATOM   3592  HB1 ASN   225     119.293  79.114  74.047  1.00  0.00            
ATOM   3593  HB2 ASN   225     120.333  79.484  75.477  1.00  0.00            
ATOM   3594  CG  ASN   225     118.723  78.034  75.687  1.00  0.00            
ATOM   3595  OD1 ASN   225     118.703  76.824  75.897  1.00  0.00            
ATOM   3596  ND2 ASN   225     117.893  78.924  76.297  1.00  0.00            
ATOM   3597 HD21 ASN   225     118.093  79.894  76.247  1.00  0.00            
ATOM   3598 HD22 ASN   225     117.003  78.634  76.657  1.00  0.00            
ATOM   3599  C   ASN   225     120.583  76.664  73.477  1.00  0.00            
ATOM   3600  O   ASN   225     120.093  76.934  72.377  1.00  0.00            
ATOM   3601  N   GLU   226     120.713  75.394  73.877  1.00  0.00            
ATOM   3602  HN  GLU   226     121.163  75.164  74.737  1.00  0.00            
ATOM   3603  CA  GLU   226     120.303  74.304  73.047  1.00  0.00            
ATOM   3604  HA  GLU   226     120.213  74.594  72.017  1.00  0.00            
ATOM   3605  CB  GLU   226     121.393  73.224  72.887  1.00  0.00            
ATOM   3606  HB1 GLU   226     121.063  72.254  72.427  1.00  0.00            
ATOM   3607  HB2 GLU   226     121.733  73.004  73.917  1.00  0.00            
ATOM   3608  CG  GLU   226     122.553  73.804  72.077  1.00  0.00            
ATOM   3609  HG1 GLU   226     123.073  74.664  72.537  1.00  0.00            
ATOM   3610  HG2 GLU   226     122.173  74.064  71.067  1.00  0.00            
ATOM   3611  CD  GLU   226     123.583  72.764  71.647  1.00  0.00            
ATOM   3612  OE1 GLU   226     123.463  71.534  71.927  1.00  0.00            
ATOM   3613  OE2 GLU   226     124.593  73.134  70.997  1.00  0.00            
ATOM   3614  C   GLU   226     118.963  73.764  73.427  1.00  0.00            
ATOM   3615  O   GLU   226     118.483  72.854  72.767  1.00  0.00            
ATOM   3616  N   LYS   227     118.253  74.424  74.357  1.00  0.00            
ATOM   3617  HN  LYS   227     118.713  75.104  74.927  1.00  0.00            
ATOM   3618  CA  LYS   227     116.963  73.994  74.807  1.00  0.00            
ATOM   3619  HA  LYS   227     116.723  73.004  74.407  1.00  0.00            
ATOM   3620  CB  LYS   227     116.763  74.134  76.317  1.00  0.00            
ATOM   3621  HB1 LYS   227     116.523  75.194  76.577  1.00  0.00            
ATOM   3622  HB2 LYS   227     117.593  73.704  76.917  1.00  0.00            
ATOM   3623  CG  LYS   227     115.573  73.264  76.707  1.00  0.00            
ATOM   3624  HG1 LYS   227     115.733  72.224  76.357  1.00  0.00            
ATOM   3625  HG2 LYS   227     114.653  73.534  76.147  1.00  0.00            
ATOM   3626  CD  LYS   227     115.353  73.214  78.207  1.00  0.00            
ATOM   3627  HD1 LYS   227     116.273  72.774  78.657  1.00  0.00            
ATOM   3628  HD2 LYS   227     115.193  74.284  78.477  1.00  0.00            
ATOM   3629  CE  LYS   227     114.083  72.414  78.527  1.00  0.00            
ATOM   3630  HE1 LYS   227     114.083  71.354  78.217  1.00  0.00            
ATOM   3631  HE2 LYS   227     113.303  72.914  77.917  1.00  0.00            
ATOM   3632  NZ  LYS   227     113.713  72.444  79.967  1.00  0.00            
ATOM   3633  HZ1 LYS   227     113.203  73.274  80.317  1.00  0.00            
ATOM   3634  HZ2 LYS   227     113.223  71.574  80.267  1.00  0.00            
ATOM   3635  HZ3 LYS   227     114.593  72.464  80.507  1.00  0.00            
ATOM   3636  C   LYS   227     115.963  74.854  74.097  1.00  0.00            
ATOM   3637  O   LYS   227     115.103  74.334  73.397  1.00  0.00            
ATOM   3638  N   GLY   228     116.043  76.164  74.357  1.00  0.00            
ATOM   3639  HN  GLY   228     116.853  76.534  74.807  1.00  0.00            
ATOM   3640  CA  GLY   228     115.083  77.164  73.977  1.00  0.00            
ATOM   3641  HA1 GLY   228     115.463  77.944  73.367  1.00  0.00            
ATOM   3642  HA2 GLY   228     114.163  76.744  73.567  1.00  0.00            
ATOM   3643  C   GLY   228     114.643  77.834  75.237  1.00  0.00            
ATOM   3644  O   GLY   228     114.913  77.364  76.347  1.00  0.00            
ATOM   3645  N   LEU   229     113.943  78.964  75.107  1.00  0.00            
ATOM   3646  HN  LEU   229     113.823  79.384  74.227  1.00  0.00            
ATOM   3647  CA  LEU   229     113.473  79.794  76.177  1.00  0.00            
ATOM   3648  HA  LEU   229     114.153  79.744  76.997  1.00  0.00            
ATOM   3649  CB  LEU   229     113.453  81.294  75.787  1.00  0.00            
ATOM   3650  HB1 LEU   229     112.893  81.314  74.827  1.00  0.00            
ATOM   3651  HB2 LEU   229     114.503  81.654  75.687  1.00  0.00            
ATOM   3652  CG  LEU   229     112.833  82.364  76.707  1.00  0.00            
ATOM   3653  HG  LEU   229     111.873  81.924  77.047  1.00  0.00            
ATOM   3654  CD1 LEU   229     113.703  82.614  77.947  1.00  0.00            
ATOM   3655 HD11 LEU   229     113.913  81.774  78.637  1.00  0.00            
ATOM   3656 HD12 LEU   229     114.663  83.004  77.587  1.00  0.00            
ATOM   3657 HD13 LEU   229     113.263  83.474  78.517  1.00  0.00            
ATOM   3658  CD2 LEU   229     112.623  83.724  76.017  1.00  0.00            
ATOM   3659 HD21 LEU   229     111.993  84.394  76.627  1.00  0.00            
ATOM   3660 HD22 LEU   229     113.533  84.214  75.597  1.00  0.00            
ATOM   3661 HD23 LEU   229     112.003  83.514  75.117  1.00  0.00            
ATOM   3662  C   LEU   229     112.143  79.404  76.717  1.00  0.00            
ATOM   3663  O   LEU   229     111.163  79.344  75.977  1.00  0.00            
ATOM   3664  N   GLU   230     112.063  79.194  78.047  1.00  0.00            
ATOM   3665  HN  GLU   230     112.843  79.354  78.647  1.00  0.00            
ATOM   3666  CA  GLU   230     110.943  78.514  78.627  1.00  0.00            
ATOM   3667  HA  GLU   230     110.423  77.994  77.837  1.00  0.00            
ATOM   3668  CB  GLU   230     111.493  77.454  79.597  1.00  0.00            
ATOM   3669  HB1 GLU   230     110.603  77.084  80.147  1.00  0.00            
ATOM   3670  HB2 GLU   230     112.193  77.954  80.307  1.00  0.00            
ATOM   3671  CG  GLU   230     112.323  76.294  79.047  1.00  0.00            
ATOM   3672  HG1 GLU   230     113.203  76.734  78.547  1.00  0.00            
ATOM   3673  HG2 GLU   230     111.803  75.684  78.277  1.00  0.00            
ATOM   3674  CD  GLU   230     112.703  75.304  80.147  1.00  0.00            
ATOM   3675  OE1 GLU   230     113.823  75.514  80.687  1.00  0.00            
ATOM   3676  OE2 GLU   230     111.943  74.374  80.497  1.00  0.00            
ATOM   3677  C   GLU   230     109.963  79.434  79.277  1.00  0.00            
ATOM   3678  O   GLU   230     110.303  80.224  80.147  1.00  0.00            
ATOM   3679  N   VAL   231     108.673  79.344  78.917  1.00  0.00            
ATOM   3680  HN  VAL   231     108.433  78.694  78.197  1.00  0.00            
ATOM   3681  CA  VAL   231     107.723  80.354  79.227  1.00  0.00            
ATOM   3682  HA  VAL   231     108.093  81.144  79.877  1.00  0.00            
ATOM   3683  CB  VAL   231     107.193  80.984  77.977  1.00  0.00            
ATOM   3684  HB  VAL   231     106.803  80.164  77.347  1.00  0.00            
ATOM   3685  CG1 VAL   231     105.973  81.894  78.207  1.00  0.00            
ATOM   3686 HG11 VAL   231     105.713  82.384  77.237  1.00  0.00            
ATOM   3687 HG12 VAL   231     105.133  81.334  78.677  1.00  0.00            
ATOM   3688 HG13 VAL   231     106.243  82.654  78.977  1.00  0.00            
ATOM   3689  CG2 VAL   231     108.253  81.744  77.157  1.00  0.00            
ATOM   3690 HG21 VAL   231     107.933  82.154  76.177  1.00  0.00            
ATOM   3691 HG22 VAL   231     108.423  82.744  77.597  1.00  0.00            
ATOM   3692 HG23 VAL   231     109.243  81.284  76.957  1.00  0.00            
ATOM   3693  C   VAL   231     106.653  79.654  79.997  1.00  0.00            
ATOM   3694  O   VAL   231     106.223  78.514  79.817  1.00  0.00            
ATOM   3695  N   THR   232     106.163  80.324  81.047  1.00  0.00            
ATOM   3696  HN  THR   232     106.643  81.164  81.347  1.00  0.00            
ATOM   3697  CA  THR   232     105.063  79.994  81.917  1.00  0.00            
ATOM   3698  HA  THR   232     104.803  79.014  81.557  1.00  0.00            
ATOM   3699  CB  THR   232     105.323  79.924  83.397  1.00  0.00            
ATOM   3700  HB  THR   232     104.403  80.124  83.977  1.00  0.00            
ATOM   3701  OG1 THR   232     106.303  80.804  83.937  1.00  0.00            
ATOM   3702  HG1 THR   232     107.093  80.564  83.447  1.00  0.00            
ATOM   3703  CG2 THR   232     105.883  78.544  83.797  1.00  0.00            
ATOM   3704 HG21 THR   232     105.153  77.754  83.547  1.00  0.00            
ATOM   3705 HG22 THR   232     106.783  78.354  83.177  1.00  0.00            
ATOM   3706 HG23 THR   232     106.223  78.444  84.857  1.00  0.00            
ATOM   3707  C   THR   232     103.903  80.904  81.687  1.00  0.00            
ATOM   3708  O   THR   232     104.003  82.124  81.697  1.00  0.00            
ATOM   3709  N   ILE   233     102.733  80.304  81.417  1.00  0.00            
ATOM   3710  HN  ILE   233     102.683  79.314  81.437  1.00  0.00            
ATOM   3711  CA  ILE   233     101.463  80.874  81.117  1.00  0.00            
ATOM   3712  HA  ILE   233     101.563  81.924  80.877  1.00  0.00            
ATOM   3713  CB  ILE   233     100.743  80.184  79.987  1.00  0.00            
ATOM   3714  HB  ILE   233     100.533  79.144  80.297  1.00  0.00            
ATOM   3715  CG2 ILE   233      99.403  80.904  79.767  1.00  0.00            
ATOM   3716 HG21 ILE   233      98.693  80.394  79.097  1.00  0.00            
ATOM   3717 HG22 ILE   233      98.743  81.044  80.657  1.00  0.00            
ATOM   3718 HG23 ILE   233      99.543  81.924  79.357  1.00  0.00            
ATOM   3719  CG1 ILE   233     101.673  80.174  78.757  1.00  0.00            
ATOM   3720 HG11 ILE   233     101.173  79.724  77.867  1.00  0.00            
ATOM   3721 HG12 ILE   233     102.573  79.584  79.007  1.00  0.00            
ATOM   3722  CD  ILE   233     102.073  81.564  78.227  1.00  0.00            
ATOM   3723  HD1 ILE   233     101.313  82.364  78.147  1.00  0.00            
ATOM   3724  HD2 ILE   233     102.913  82.074  78.737  1.00  0.00            
ATOM   3725  HD3 ILE   233     102.413  81.414  77.177  1.00  0.00            
ATOM   3726  C   ILE   233     100.693  80.754  82.387  1.00  0.00            
ATOM   3727  O   ILE   233     100.393  79.624  82.777  1.00  0.00            
ATOM   3728  N   THR   234     100.323  81.874  83.037  1.00  0.00            
ATOM   3729  HN  THR   234     100.483  82.784  82.677  1.00  0.00            
ATOM   3730  CA  THR   234      99.613  81.964  84.277  1.00  0.00            
ATOM   3731  HA  THR   234      99.423  81.024  84.767  1.00  0.00            
ATOM   3732  CB  THR   234     100.253  82.854  85.297  1.00  0.00            
ATOM   3733  HB  THR   234     100.683  83.734  84.757  1.00  0.00            
ATOM   3734  OG1 THR   234     101.403  82.224  85.817  1.00  0.00            
ATOM   3735  HG1 THR   234     101.173  81.324  86.027  1.00  0.00            
ATOM   3736  CG2 THR   234      99.443  83.314  86.527  1.00  0.00            
ATOM   3737 HG21 THR   234      99.983  84.164  87.017  1.00  0.00            
ATOM   3738 HG22 THR   234      98.453  83.724  86.257  1.00  0.00            
ATOM   3739 HG23 THR   234      99.163  82.454  87.147  1.00  0.00            
ATOM   3740  C   THR   234      98.313  82.604  83.897  1.00  0.00            
ATOM   3741  O   THR   234      98.253  83.564  83.147  1.00  0.00            
ATOM   3742  N   ALA   235      97.143  82.234  84.457  1.00  0.00            
ATOM   3743  HN  ALA   235      97.113  81.474  85.107  1.00  0.00            
ATOM   3744  CA  ALA   235      95.953  82.994  84.247  1.00  0.00            
ATOM   3745  HA  ALA   235      96.173  84.044  84.197  1.00  0.00            
ATOM   3746  CB  ALA   235      95.203  82.514  82.987  1.00  0.00            
ATOM   3747  HB1 ALA   235      95.843  82.794  82.117  1.00  0.00            
ATOM   3748  HB2 ALA   235      94.953  81.424  83.027  1.00  0.00            
ATOM   3749  HB3 ALA   235      94.193  82.964  82.917  1.00  0.00            
ATOM   3750  C   ALA   235      95.023  82.844  85.407  1.00  0.00            
ATOM   3751  O   ALA   235      94.953  81.824  86.097  1.00  0.00            
ATOM   3752  N   ARG   236      94.193  83.854  85.747  1.00  0.00            
ATOM   3753  HN  ARG   236      94.193  84.564  85.037  1.00  0.00            
ATOM   3754  CA  ARG   236      93.283  83.964  86.837  1.00  0.00            
ATOM   3755  HA  ARG   236      92.853  82.984  86.987  1.00  0.00            
ATOM   3756  CB  ARG   236      93.973  84.454  88.117  1.00  0.00            
ATOM   3757  HB1 ARG   236      94.713  83.704  88.477  1.00  0.00            
ATOM   3758  HB2 ARG   236      93.263  84.594  88.957  1.00  0.00            
ATOM   3759  CG  ARG   236      94.843  85.694  87.947  1.00  0.00            
ATOM   3760  HG1 ARG   236      94.223  86.614  87.967  1.00  0.00            
ATOM   3761  HG2 ARG   236      95.303  85.674  86.927  1.00  0.00            
ATOM   3762  CD  ARG   236      96.033  85.844  88.907  1.00  0.00            
ATOM   3763  HD1 ARG   236      96.673  84.934  88.757  1.00  0.00            
ATOM   3764  HD2 ARG   236      95.593  85.934  89.917  1.00  0.00            
ATOM   3765  NE  ARG   236      96.733  87.104  88.547  1.00  0.00            
ATOM   3766  HE  ARG   236      96.163  87.864  88.247  1.00  0.00            
ATOM   3767  CZ  ARG   236      98.013  87.424  88.927  1.00  0.00            
ATOM   3768  NH1 ARG   236      98.983  86.584  89.397  1.00  0.00            
ATOM   3769 HH11 ARG   236      98.913  85.594  89.357  1.00  0.00            
ATOM   3770 HH12 ARG   236      99.703  87.094  89.887  1.00  0.00            
ATOM   3771  NH2 ARG   236      98.353  88.734  89.047  1.00  0.00            
ATOM   3772 HH21 ARG   236      97.573  89.334  89.097  1.00  0.00            
ATOM   3773 HH22 ARG   236      99.213  88.974  89.507  1.00  0.00            
ATOM   3774  C   ARG   236      92.103  84.794  86.447  1.00  0.00            
ATOM   3775  O   ARG   236      92.153  85.734  85.647  1.00  0.00            
ATOM   3776  N   PHE   237      90.913  84.564  86.997  1.00  0.00            
ATOM   3777  HN  PHE   237      90.813  83.694  87.487  1.00  0.00            
ATOM   3778  CA  PHE   237      89.763  85.414  86.947  1.00  0.00            
ATOM   3779  HA  PHE   237      89.613  85.694  85.917  1.00  0.00            
ATOM   3780  CB  PHE   237      88.433  84.704  87.287  1.00  0.00            
ATOM   3781  HB1 PHE   237      87.633  85.464  87.357  1.00  0.00            
ATOM   3782  HB2 PHE   237      88.443  84.194  88.277  1.00  0.00            
ATOM   3783  CG  PHE   237      88.083  83.714  86.237  1.00  0.00            
ATOM   3784  CD1 PHE   237      87.583  84.134  85.027  1.00  0.00            
ATOM   3785  HD1 PHE   237      87.393  85.174  84.837  1.00  0.00            
ATOM   3786  CE1 PHE   237      87.133  83.204  84.107  1.00  0.00            
ATOM   3787  HE1 PHE   237      86.743  83.564  83.177  1.00  0.00            
ATOM   3788  CZ  PHE   237      87.253  81.874  84.397  1.00  0.00            
ATOM   3789  HZ  PHE   237      86.993  81.074  83.697  1.00  0.00            
ATOM   3790  CD2 PHE   237      88.143  82.374  86.547  1.00  0.00            
ATOM   3791  HD2 PHE   237      88.583  82.094  87.477  1.00  0.00            
ATOM   3792  CE2 PHE   237      87.813  81.464  85.587  1.00  0.00            
ATOM   3793  HE2 PHE   237      87.983  80.394  85.677  1.00  0.00            
ATOM   3794  C   PHE   237      90.043  86.544  87.887  1.00  0.00            
ATOM   3795  O   PHE   237      90.913  86.394  88.757  1.00  0.00            
ATOM   3796  N   LEU   238      89.263  87.614  87.667  1.00  0.00            
ATOM   3797  HN  LEU   238      88.523  87.664  86.997  1.00  0.00            
ATOM   3798  CA  LEU   238      89.573  88.884  88.257  1.00  0.00            
ATOM   3799  HA  LEU   238      90.643  88.934  88.157  1.00  0.00            
ATOM   3800  CB  LEU   238      88.923  90.184  87.727  1.00  0.00            
ATOM   3801  HB1 LEU   238      89.293  91.034  88.327  1.00  0.00            
ATOM   3802  HB2 LEU   238      87.843  90.054  87.897  1.00  0.00            
ATOM   3803  CG  LEU   238      89.193  90.394  86.227  1.00  0.00            
ATOM   3804  HG  LEU   238      89.023  89.424  85.707  1.00  0.00            
ATOM   3805  CD1 LEU   238      88.333  91.464  85.517  1.00  0.00            
ATOM   3806 HD11 LEU   238      88.683  91.644  84.477  1.00  0.00            
ATOM   3807 HD12 LEU   238      87.303  91.084  85.367  1.00  0.00            
ATOM   3808 HD13 LEU   238      88.233  92.424  86.057  1.00  0.00            
ATOM   3809  CD2 LEU   238      90.643  90.844  86.007  1.00  0.00            
ATOM   3810 HD21 LEU   238      90.933  90.824  84.937  1.00  0.00            
ATOM   3811 HD22 LEU   238      90.713  91.924  86.297  1.00  0.00            
ATOM   3812 HD23 LEU   238      91.423  90.284  86.577  1.00  0.00            
ATOM   3813  C   LEU   238      89.423  88.854  89.727  1.00  0.00            
ATOM   3814  O   LEU   238      90.213  89.394  90.497  1.00  0.00            
ATOM   3815  N   TYR   239      88.473  88.014  90.187  1.00  0.00            
ATOM   3816  HN  TYR   239      87.703  87.694  89.637  1.00  0.00            
ATOM   3817  CA  TYR   239      88.353  87.844  91.597  1.00  0.00            
ATOM   3818  HA  TYR   239      88.523  88.804  92.067  1.00  0.00            
ATOM   3819  CB  TYR   239      86.933  87.344  91.947  1.00  0.00            
ATOM   3820  HB1 TYR   239      86.283  88.224  91.797  1.00  0.00            
ATOM   3821  HB2 TYR   239      86.933  87.034  93.007  1.00  0.00            
ATOM   3822  CG  TYR   239      86.423  86.294  91.027  1.00  0.00            
ATOM   3823  CD1 TYR   239      86.633  84.944  91.177  1.00  0.00            
ATOM   3824  HD1 TYR   239      87.263  84.604  91.987  1.00  0.00            
ATOM   3825  CE1 TYR   239      86.053  84.054  90.287  1.00  0.00            
ATOM   3826  HE1 TYR   239      86.183  83.004  90.437  1.00  0.00            
ATOM   3827  CZ  TYR   239      85.283  84.484  89.227  1.00  0.00            
ATOM   3828  OH  TYR   239      84.663  83.544  88.387  1.00  0.00            
ATOM   3829  HH  TYR   239      84.103  84.024  87.757  1.00  0.00            
ATOM   3830  CD2 TYR   239      85.663  86.734  89.977  1.00  0.00            
ATOM   3831  HD2 TYR   239      85.513  87.784  89.757  1.00  0.00            
ATOM   3832  CE2 TYR   239      85.053  85.834  89.127  1.00  0.00            
ATOM   3833  HE2 TYR   239      84.433  86.254  88.347  1.00  0.00            
ATOM   3834  C   TYR   239      89.353  86.894  92.157  1.00  0.00            
ATOM   3835  O   TYR   239      89.563  86.874  93.367  1.00  0.00            
ATOM   3836  N   GLY   240      90.043  86.104  91.317  1.00  0.00            
ATOM   3837  HN  GLY   240      89.853  86.174  90.347  1.00  0.00            
ATOM   3838  CA  GLY   240      91.253  85.434  91.687  1.00  0.00            
ATOM   3839  HA1 GLY   240      91.963  85.924  91.027  1.00  0.00            
ATOM   3840  HA2 GLY   240      91.643  85.754  92.637  1.00  0.00            
ATOM   3841  C   GLY   240      91.353  83.964  91.467  1.00  0.00            
ATOM   3842  O   GLY   240      92.263  83.334  91.997  1.00  0.00            
ATOM   3843  N   LYS   241      90.353  83.284  90.877  1.00  0.00            
ATOM   3844  HN  LYS   241      89.543  83.834  90.707  1.00  0.00            
ATOM   3845  CA  LYS   241      90.253  81.864  90.857  1.00  0.00            
ATOM   3846  HA  LYS   241      90.783  81.464  91.707  1.00  0.00            
ATOM   3847  CB  LYS   241      88.783  81.424  90.727  1.00  0.00            
ATOM   3848  HB1 LYS   241      88.223  81.814  89.847  1.00  0.00            
ATOM   3849  HB2 LYS   241      88.203  81.964  91.507  1.00  0.00            
ATOM   3850  CG  LYS   241      88.503  79.914  90.797  1.00  0.00            
ATOM   3851  HG1 LYS   241      89.173  79.484  91.567  1.00  0.00            
ATOM   3852  HG2 LYS   241      88.673  79.484  89.797  1.00  0.00            
ATOM   3853  CD  LYS   241      87.093  79.684  91.317  1.00  0.00            
ATOM   3854  HD1 LYS   241      87.013  80.034  92.367  1.00  0.00            
ATOM   3855  HD2 LYS   241      86.373  80.254  90.687  1.00  0.00            
ATOM   3856  CE  LYS   241      86.663  78.204  91.317  1.00  0.00            
ATOM   3857  HE1 LYS   241      87.333  77.694  92.047  1.00  0.00            
ATOM   3858  HE2 LYS   241      86.753  77.734  90.327  1.00  0.00            
ATOM   3859  NZ  LYS   241      85.243  78.034  91.677  1.00  0.00            
ATOM   3860  HZ1 LYS   241      85.173  78.414  92.637  1.00  0.00            
ATOM   3861  HZ2 LYS   241      84.713  78.554  90.937  1.00  0.00            
ATOM   3862  HZ3 LYS   241      84.913  77.044  91.737  1.00  0.00            
ATOM   3863  C   LYS   241      90.993  81.364  89.657  1.00  0.00            
ATOM   3864  O   LYS   241      91.143  82.074  88.677  1.00  0.00            
ATOM   3865  N   LYS   242      91.503  80.124  89.727  1.00  0.00            
ATOM   3866  HN  LYS   242      91.533  79.614  90.587  1.00  0.00            
ATOM   3867  CA  LYS   242      92.123  79.494  88.607  1.00  0.00            
ATOM   3868  HA  LYS   242      93.023  80.084  88.537  1.00  0.00            
ATOM   3869  CB  LYS   242      92.713  78.094  88.827  1.00  0.00            
ATOM   3870  HB1 LYS   242      93.193  77.694  87.917  1.00  0.00            
ATOM   3871  HB2 LYS   242      91.923  77.354  89.087  1.00  0.00            
ATOM   3872  CG  LYS   242      93.813  78.074  89.897  1.00  0.00            
ATOM   3873  HG1 LYS   242      93.483  78.844  90.627  1.00  0.00            
ATOM   3874  HG2 LYS   242      94.813  78.454  89.607  1.00  0.00            
ATOM   3875  CD  LYS   242      94.033  76.674  90.457  1.00  0.00            
ATOM   3876  HD1 LYS   242      93.053  76.214  90.717  1.00  0.00            
ATOM   3877  HD2 LYS   242      94.533  75.994  89.727  1.00  0.00            
ATOM   3878  CE  LYS   242      94.893  76.714  91.717  1.00  0.00            
ATOM   3879  HE1 LYS   242      94.493  77.424  92.467  1.00  0.00            
ATOM   3880  HE2 LYS   242      95.923  77.094  91.527  1.00  0.00            
ATOM   3881  NZ  LYS   242      94.963  75.384  92.367  1.00  0.00            
ATOM   3882  HZ1 LYS   242      94.033  74.934  92.527  1.00  0.00            
ATOM   3883  HZ2 LYS   242      95.553  74.714  91.827  1.00  0.00            
ATOM   3884  HZ3 LYS   242      95.403  75.514  93.297  1.00  0.00            
ATOM   3885  C   LYS   242      91.403  79.354  87.307  1.00  0.00            
ATOM   3886  O   LYS   242      90.193  79.164  87.157  1.00  0.00            
ATOM   3887  N   VAL   243      92.203  79.444  86.227  1.00  0.00            
ATOM   3888  HN  VAL   243      93.163  79.614  86.427  1.00  0.00            
ATOM   3889  CA  VAL   243      91.783  79.334  84.867  1.00  0.00            
ATOM   3890  HA  VAL   243      90.703  79.274  84.807  1.00  0.00            
ATOM   3891  CB  VAL   243      92.153  80.504  84.017  1.00  0.00            
ATOM   3892  HB  VAL   243      93.243  80.634  83.817  1.00  0.00            
ATOM   3893  CG1 VAL   243      91.653  80.324  82.567  1.00  0.00            
ATOM   3894 HG11 VAL   243      92.383  79.634  82.097  1.00  0.00            
ATOM   3895 HG12 VAL   243      90.623  79.944  82.707  1.00  0.00            
ATOM   3896 HG13 VAL   243      91.553  81.234  81.937  1.00  0.00            
ATOM   3897  CG2 VAL   243      91.523  81.814  84.527  1.00  0.00            
ATOM   3898 HG21 VAL   243      90.423  81.794  84.407  1.00  0.00            
ATOM   3899 HG22 VAL   243      91.853  81.954  85.587  1.00  0.00            
ATOM   3900 HG23 VAL   243      91.933  82.714  84.017  1.00  0.00            
ATOM   3901  C   VAL   243      92.313  78.094  84.227  1.00  0.00            
ATOM   3902  O   VAL   243      93.473  77.684  84.377  1.00  0.00            
ATOM   3903  N   GLU   244      91.453  77.374  83.477  1.00  0.00            
ATOM   3904  HN  GLU   244      90.513  77.674  83.347  1.00  0.00            
ATOM   3905  CA  GLU   244      91.693  76.124  82.817  1.00  0.00            
ATOM   3906  HA  GLU   244      92.773  75.984  82.767  1.00  0.00            
ATOM   3907  CB  GLU   244      91.003  75.024  83.647  1.00  0.00            
ATOM   3908  HB1 GLU   244      91.263  74.074  83.117  1.00  0.00            
ATOM   3909  HB2 GLU   244      89.903  75.084  83.567  1.00  0.00            
ATOM   3910  CG  GLU   244      91.513  74.834  85.077  1.00  0.00            
ATOM   3911  HG1 GLU   244      91.863  75.814  85.477  1.00  0.00            
ATOM   3912  HG2 GLU   244      92.453  74.244  85.177  1.00  0.00            
ATOM   3913  CD  GLU   244      90.503  74.524  86.157  1.00  0.00            
ATOM   3914  OE1 GLU   244      90.703  73.554  86.937  1.00  0.00            
ATOM   3915  OE2 GLU   244      89.463  75.224  86.267  1.00  0.00            
ATOM   3916  C   GLU   244      91.153  76.174  81.437  1.00  0.00            
ATOM   3917  O   GLU   244      89.973  76.524  81.297  1.00  0.00            
ATOM   3918  N   GLY   245      91.943  75.774  80.427  1.00  0.00            
ATOM   3919  HN  GLY   245      92.843  75.434  80.677  1.00  0.00            
ATOM   3920  CA  GLY   245      91.703  76.144  79.067  1.00  0.00            
ATOM   3921  HA1 GLY   245      90.783  75.704  78.697  1.00  0.00            
ATOM   3922  HA2 GLY   245      91.743  77.214  78.987  1.00  0.00            
ATOM   3923  C   GLY   245      92.893  75.704  78.277  1.00  0.00            
ATOM   3924  O   GLY   245      93.693  74.804  78.517  1.00  0.00            
ATOM   3925  N   THR   246      93.073  76.324  77.097  1.00  0.00            
ATOM   3926  HN  THR   246      92.433  77.064  76.867  1.00  0.00            
ATOM   3927  CA  THR   246      94.053  76.034  76.097  1.00  0.00            
ATOM   3928  HA  THR   246      94.813  75.364  76.487  1.00  0.00            
ATOM   3929  CB  THR   246      93.473  75.424  74.857  1.00  0.00            
ATOM   3930  HB  THR   246      92.803  76.194  74.417  1.00  0.00            
ATOM   3931  OG1 THR   246      92.763  74.234  75.187  1.00  0.00            
ATOM   3932  HG1 THR   246      92.093  74.524  75.817  1.00  0.00            
ATOM   3933  CG2 THR   246      94.623  75.024  73.917  1.00  0.00            
ATOM   3934 HG21 THR   246      95.293  75.824  73.537  1.00  0.00            
ATOM   3935 HG22 THR   246      95.213  74.214  74.417  1.00  0.00            
ATOM   3936 HG23 THR   246      94.233  74.444  73.057  1.00  0.00            
ATOM   3937  C   THR   246      94.743  77.334  75.817  1.00  0.00            
ATOM   3938  O   THR   246      94.073  78.324  75.527  1.00  0.00            
ATOM   3939  N   ALA   247      96.073  77.344  75.857  1.00  0.00            
ATOM   3940  HN  ALA   247      96.553  76.484  76.097  1.00  0.00            
ATOM   3941  CA  ALA   247      96.963  78.414  75.557  1.00  0.00            
ATOM   3942  HA  ALA   247      96.423  79.354  75.547  1.00  0.00            
ATOM   3943  CB  ALA   247      98.023  78.554  76.657  1.00  0.00            
ATOM   3944  HB1 ALA   247      98.813  79.314  76.517  1.00  0.00            
ATOM   3945  HB2 ALA   247      97.463  78.814  77.587  1.00  0.00            
ATOM   3946  HB3 ALA   247      98.553  77.584  76.827  1.00  0.00            
ATOM   3947  C   ALA   247      97.563  78.274  74.197  1.00  0.00            
ATOM   3948  O   ALA   247      98.263  77.314  73.907  1.00  0.00            
ATOM   3949  N   PHE   248      97.303  79.214  73.267  1.00  0.00            
ATOM   3950  HN  PHE   248      96.873  80.094  73.437  1.00  0.00            
ATOM   3951  CA  PHE   248      97.693  79.174  71.887  1.00  0.00            
ATOM   3952  HA  PHE   248      98.173  78.234  71.667  1.00  0.00            
ATOM   3953  CB  PHE   248      96.543  79.404  70.887  1.00  0.00            
ATOM   3954  HB1 PHE   248      97.003  79.454  69.877  1.00  0.00            
ATOM   3955  HB2 PHE   248      96.043  80.384  70.977  1.00  0.00            
ATOM   3956  CG  PHE   248      95.473  78.364  70.927  1.00  0.00            
ATOM   3957  CD1 PHE   248      95.543  77.234  70.147  1.00  0.00            
ATOM   3958  HD1 PHE   248      96.403  77.054  69.517  1.00  0.00            
ATOM   3959  CE1 PHE   248      94.503  76.344  70.067  1.00  0.00            
ATOM   3960  HE1 PHE   248      94.593  75.544  69.347  1.00  0.00            
ATOM   3961  CZ  PHE   248      93.503  76.434  71.017  1.00  0.00            
ATOM   3962  HZ  PHE   248      92.733  75.674  71.017  1.00  0.00            
ATOM   3963  CD2 PHE   248      94.383  78.554  71.727  1.00  0.00            
ATOM   3964  HD2 PHE   248      94.213  79.364  72.427  1.00  0.00            
ATOM   3965  CE2 PHE   248      93.433  77.554  71.807  1.00  0.00            
ATOM   3966  HE2 PHE   248      92.643  77.694  72.527  1.00  0.00            
ATOM   3967  C   PHE   248      98.693  80.274  71.877  1.00  0.00            
ATOM   3968  O   PHE   248      98.413  81.404  72.247  1.00  0.00            
ATOM   3969  N   VAL   249      99.933  80.004  71.437  1.00  0.00            
ATOM   3970  HN  VAL   249     100.203  79.144  70.977  1.00  0.00            
ATOM   3971  CA  VAL   249     101.003  80.914  71.647  1.00  0.00            
ATOM   3972  HA  VAL   249     100.733  81.944  71.887  1.00  0.00            
ATOM   3973  CB  VAL   249     101.903  80.534  72.787  1.00  0.00            
ATOM   3974  HB  VAL   249     102.303  79.504  72.677  1.00  0.00            
ATOM   3975  CG1 VAL   249     103.143  81.404  73.047  1.00  0.00            
ATOM   3976 HG11 VAL   249     103.943  81.434  72.267  1.00  0.00            
ATOM   3977 HG12 VAL   249     102.853  82.474  73.177  1.00  0.00            
ATOM   3978 HG13 VAL   249     103.633  81.244  74.037  1.00  0.00            
ATOM   3979  CG2 VAL   249     101.173  80.574  74.137  1.00  0.00            
ATOM   3980 HG21 VAL   249     100.543  79.654  74.117  1.00  0.00            
ATOM   3981 HG22 VAL   249     101.813  80.624  75.037  1.00  0.00            
ATOM   3982 HG23 VAL   249     100.493  81.444  74.237  1.00  0.00            
ATOM   3983  C   VAL   249     101.793  80.864  70.377  1.00  0.00            
ATOM   3984  O   VAL   249     102.123  79.764  69.957  1.00  0.00            
ATOM   3985  N   ILE   250     102.153  82.054  69.867  1.00  0.00            
ATOM   3986  HN  ILE   250     101.963  82.874  70.417  1.00  0.00            
ATOM   3987  CA  ILE   250     103.053  82.334  68.787  1.00  0.00            
ATOM   3988  HA  ILE   250     103.263  81.414  68.277  1.00  0.00            
ATOM   3989  CB  ILE   250     102.453  83.224  67.727  1.00  0.00            
ATOM   3990  HB  ILE   250     102.193  84.134  68.327  1.00  0.00            
ATOM   3991  CG2 ILE   250     103.393  83.674  66.607  1.00  0.00            
ATOM   3992 HG21 ILE   250     102.843  84.194  65.797  1.00  0.00            
ATOM   3993 HG22 ILE   250     104.123  84.404  66.997  1.00  0.00            
ATOM   3994 HG23 ILE   250     103.903  82.774  66.167  1.00  0.00            
ATOM   3995  CG1 ILE   250     101.153  82.734  67.077  1.00  0.00            
ATOM   3996 HG11 ILE   250     100.653  83.574  66.567  1.00  0.00            
ATOM   3997 HG12 ILE   250     100.433  82.554  67.897  1.00  0.00            
ATOM   3998  CD  ILE   250     101.273  81.474  66.217  1.00  0.00            
ATOM   3999  HD1 ILE   250     101.973  80.684  66.567  1.00  0.00            
ATOM   4000  HD2 ILE   250     100.313  80.934  66.107  1.00  0.00            
ATOM   4001  HD3 ILE   250     101.553  81.684  65.167  1.00  0.00            
ATOM   4002  C   ILE   250     104.313  82.954  69.257  1.00  0.00            
ATOM   4003  O   ILE   250     104.293  83.864  70.067  1.00  0.00            
ATOM   4004  N   PHE   251     105.463  82.444  68.747  1.00  0.00            
ATOM   4005  HN  PHE   251     105.333  81.644  68.187  1.00  0.00            
ATOM   4006  CA  PHE   251     106.763  83.024  68.877  1.00  0.00            
ATOM   4007  HA  PHE   251     106.763  83.784  69.637  1.00  0.00            
ATOM   4008  CB  PHE   251     107.843  81.974  69.247  1.00  0.00            
ATOM   4009  HB1 PHE   251     108.883  82.354  69.237  1.00  0.00            
ATOM   4010  HB2 PHE   251     107.673  81.164  68.507  1.00  0.00            
ATOM   4011  CG  PHE   251     107.643  81.404  70.607  1.00  0.00            
ATOM   4012  CD1 PHE   251     108.243  81.954  71.727  1.00  0.00            
ATOM   4013  HD1 PHE   251     108.993  82.734  71.637  1.00  0.00            
ATOM   4014  CE1 PHE   251     108.143  81.344  72.947  1.00  0.00            
ATOM   4015  HE1 PHE   251     108.673  81.754  73.777  1.00  0.00            
ATOM   4016  CZ  PHE   251     107.303  80.264  73.067  1.00  0.00            
ATOM   4017  HZ  PHE   251     107.273  79.764  74.027  1.00  0.00            
ATOM   4018  CD2 PHE   251     106.803  80.324  70.737  1.00  0.00            
ATOM   4019  HD2 PHE   251     106.283  79.924  69.877  1.00  0.00            
ATOM   4020  CE2 PHE   251     106.613  79.784  71.977  1.00  0.00            
ATOM   4021  HE2 PHE   251     105.983  78.914  72.117  1.00  0.00            
ATOM   4022  C   PHE   251     107.273  83.594  67.607  1.00  0.00            
ATOM   4023  O   PHE   251     107.583  82.914  66.627  1.00  0.00            
ATOM   4024  N   GLY   252     107.453  84.924  67.557  1.00  0.00            
ATOM   4025  HN  GLY   252     107.333  85.534  68.337  1.00  0.00            
ATOM   4026  CA  GLY   252     108.123  85.554  66.447  1.00  0.00            
ATOM   4027  HA1 GLY   252     108.693  84.764  65.977  1.00  0.00            
ATOM   4028  HA2 GLY   252     107.323  86.074  65.937  1.00  0.00            
ATOM   4029  C   GLY   252     109.173  86.514  66.897  1.00  0.00            
ATOM   4030  O   GLY   252     109.383  86.774  68.087  1.00  0.00            
ATOM   4031  N   ILE   253     109.933  86.974  65.887  1.00  0.00            
ATOM   4032  HN  ILE   253     109.753  86.594  64.977  1.00  0.00            
ATOM   4033  CA  ILE   253     110.973  87.934  66.047  1.00  0.00            
ATOM   4034  HA  ILE   253     111.193  88.284  67.047  1.00  0.00            
ATOM   4035  CB  ILE   253     112.253  87.324  65.557  1.00  0.00            
ATOM   4036  HB  ILE   253     112.053  86.994  64.517  1.00  0.00            
ATOM   4037  CG2 ILE   253     113.433  88.304  65.677  1.00  0.00            
ATOM   4038 HG21 ILE   253     113.283  89.274  65.157  1.00  0.00            
ATOM   4039 HG22 ILE   253     113.653  88.584  66.737  1.00  0.00            
ATOM   4040 HG23 ILE   253     114.403  87.924  65.287  1.00  0.00            
ATOM   4041  CG1 ILE   253     112.533  86.044  66.367  1.00  0.00            
ATOM   4042 HG11 ILE   253     111.763  85.994  67.167  1.00  0.00            
ATOM   4043 HG12 ILE   253     113.513  86.244  66.827  1.00  0.00            
ATOM   4044  CD  ILE   253     112.663  84.754  65.547  1.00  0.00            
ATOM   4045  HD1 ILE   253     111.743  84.584  64.957  1.00  0.00            
ATOM   4046  HD2 ILE   253     113.483  84.874  64.807  1.00  0.00            
ATOM   4047  HD3 ILE   253     112.793  83.824  66.117  1.00  0.00            
ATOM   4048  C   ILE   253     110.623  89.144  65.247  1.00  0.00            
ATOM   4049  O   ILE   253     110.233  89.074  64.077  1.00  0.00            
ATOM   4050  N   GLN   254     110.663  90.274  65.967  1.00  0.00            
ATOM   4051  HN  GLN   254     110.893  90.124  66.927  1.00  0.00            
ATOM   4052  CA  GLN   254     110.633  91.504  65.237  1.00  0.00            
ATOM   4053  HA  GLN   254     110.063  91.394  64.327  1.00  0.00            
ATOM   4054  CB  GLN   254     110.043  92.604  66.137  1.00  0.00            
ATOM   4055  HB1 GLN   254     110.583  92.734  67.097  1.00  0.00            
ATOM   4056  HB2 GLN   254     109.133  92.154  66.617  1.00  0.00            
ATOM   4057  CG  GLN   254     109.723  93.954  65.517  1.00  0.00            
ATOM   4058  HG1 GLN   254     109.283  93.934  64.487  1.00  0.00            
ATOM   4059  HG2 GLN   254     110.623  94.534  65.257  1.00  0.00            
ATOM   4060  CD  GLN   254     108.713  94.784  66.307  1.00  0.00            
ATOM   4061  OE1 GLN   254     107.753  94.294  66.897  1.00  0.00            
ATOM   4062  NE2 GLN   254     108.933  96.124  66.357  1.00  0.00            
ATOM   4063 HE21 GLN   254     109.503  96.544  65.657  1.00  0.00            
ATOM   4064 HE22 GLN   254     108.533  96.604  67.137  1.00  0.00            
ATOM   4065  C   GLN   254     112.033  91.894  64.897  1.00  0.00            
ATOM   4066  O   GLN   254     112.913  91.684  65.727  1.00  0.00            
ATOM   4067  N   ASP   255     112.233  92.394  63.657  1.00  0.00            
ATOM   4068  HN  ASP   255     111.553  92.614  62.977  1.00  0.00            
ATOM   4069  CA  ASP   255     113.513  92.854  63.237  1.00  0.00            
ATOM   4070  HA  ASP   255     114.283  92.604  63.957  1.00  0.00            
ATOM   4071  CB  ASP   255     113.893  92.144  61.927  1.00  0.00            
ATOM   4072  HB1 ASP   255     112.953  92.084  61.327  1.00  0.00            
ATOM   4073  HB2 ASP   255     114.173  91.114  62.237  1.00  0.00            
ATOM   4074  CG  ASP   255     115.133  92.674  61.207  1.00  0.00            
ATOM   4075  OD1 ASP   255     115.953  93.304  61.927  1.00  0.00            
ATOM   4076  OD2 ASP   255     115.353  92.364  60.007  1.00  0.00            
ATOM   4077  C   ASP   255     113.453  94.354  63.177  1.00  0.00            
ATOM   4078  O   ASP   255     113.023  94.904  62.167  1.00  0.00            
ATOM   4079  N   GLY   256     114.003  95.104  64.147  1.00  0.00            
ATOM   4080  HN  GLY   256     114.563  94.724  64.877  1.00  0.00            
ATOM   4081  CA  GLY   256     113.813  96.514  64.217  1.00  0.00            
ATOM   4082  HA1 GLY   256     114.323  96.924  65.077  1.00  0.00            
ATOM   4083  HA2 GLY   256     114.323  96.864  63.327  1.00  0.00            
ATOM   4084  C   GLY   256     112.393  96.984  64.207  1.00  0.00            
ATOM   4085  O   GLY   256     111.653  96.944  65.187  1.00  0.00            
ATOM   4086  N   GLU   257     111.963  97.664  63.117  1.00  0.00            
ATOM   4087  HN  GLU   257     112.573  97.914  62.377  1.00  0.00            
ATOM   4088  CA  GLU   257     110.663  98.224  62.917  1.00  0.00            
ATOM   4089  HA  GLU   257     110.223  98.584  63.837  1.00  0.00            
ATOM   4090  CB  GLU   257     110.823  99.404  61.937  1.00  0.00            
ATOM   4091  HB1 GLU   257     109.853  99.864  61.657  1.00  0.00            
ATOM   4092  HB2 GLU   257     111.243  98.984  60.997  1.00  0.00            
ATOM   4093  CG  GLU   257     111.753 100.504  62.427  1.00  0.00            
ATOM   4094  HG1 GLU   257     112.783 100.114  62.317  1.00  0.00            
ATOM   4095  HG2 GLU   257     111.583 100.814  63.487  1.00  0.00            
ATOM   4096  CD  GLU   257     111.613 101.754  61.567  1.00  0.00            
ATOM   4097  OE1 GLU   257     112.043 101.644  60.397  1.00  0.00            
ATOM   4098  OE2 GLU   257     110.973 102.724  62.057  1.00  0.00            
ATOM   4099  C   GLU   257     109.703  97.314  62.227  1.00  0.00            
ATOM   4100  O   GLU   257     108.533  97.684  62.097  1.00  0.00            
ATOM   4101  N   GLN   258     110.133  96.134  61.747  1.00  0.00            
ATOM   4102  HN  GLN   258     111.093  95.894  61.847  1.00  0.00            
ATOM   4103  CA  GLN   258     109.293  95.244  61.017  1.00  0.00            
ATOM   4104  HA  GLN   258     108.263  95.594  61.027  1.00  0.00            
ATOM   4105  CB  GLN   258     109.613  95.124  59.517  1.00  0.00            
ATOM   4106  HB1 GLN   258     109.033  94.314  59.017  1.00  0.00            
ATOM   4107  HB2 GLN   258     110.673  94.774  59.487  1.00  0.00            
ATOM   4108  CG  GLN   258     109.493  96.434  58.737  1.00  0.00            
ATOM   4109  HG1 GLN   258     110.243  97.214  58.977  1.00  0.00            
ATOM   4110  HG2 GLN   258     108.523  96.874  59.037  1.00  0.00            
ATOM   4111  CD  GLN   258     109.383  96.274  57.227  1.00  0.00            
ATOM   4112  OE1 GLN   258     108.333  96.284  56.587  1.00  0.00            
ATOM   4113  NE2 GLN   258     110.613  96.194  56.647  1.00  0.00            
ATOM   4114 HE21 GLN   258     111.453  96.424  57.137  1.00  0.00            
ATOM   4115 HE22 GLN   258     110.653  96.074  55.657  1.00  0.00            
ATOM   4116  C   GLN   258     109.283  93.904  61.657  1.00  0.00            
ATOM   4117  O   GLN   258     110.243  93.404  62.237  1.00  0.00            
ATOM   4118  N   ARG   259     108.073  93.304  61.697  1.00  0.00            
ATOM   4119  HN  ARG   259     107.383  93.834  61.217  1.00  0.00            
ATOM   4120  CA  ARG   259     107.813  91.984  62.197  1.00  0.00            
ATOM   4121  HA  ARG   259     108.573  91.844  62.947  1.00  0.00            
ATOM   4122  CB  ARG   259     106.443  91.854  62.897  1.00  0.00            
ATOM   4123  HB1 ARG   259     106.183  90.784  63.027  1.00  0.00            
ATOM   4124  HB2 ARG   259     105.673  92.204  62.177  1.00  0.00            
ATOM   4125  CG  ARG   259     106.433  92.614  64.207  1.00  0.00            
ATOM   4126  HG1 ARG   259     106.283  93.724  64.177  1.00  0.00            
ATOM   4127  HG2 ARG   259     107.363  92.374  64.787  1.00  0.00            
ATOM   4128  CD  ARG   259     105.253  92.214  65.107  1.00  0.00            
ATOM   4129  HD1 ARG   259     105.113  91.114  65.267  1.00  0.00            
ATOM   4130  HD2 ARG   259     104.263  92.514  64.707  1.00  0.00            
ATOM   4131  NE  ARG   259     105.523  92.784  66.447  1.00  0.00            
ATOM   4132  HE  ARG   259     106.323  93.334  66.677  1.00  0.00            
ATOM   4133  CZ  ARG   259     104.643  92.464  67.447  1.00  0.00            
ATOM   4134  NH1 ARG   259     103.453  91.814  67.347  1.00  0.00            
ATOM   4135 HH11 ARG   259     103.173  91.484  66.447  1.00  0.00            
ATOM   4136 HH12 ARG   259     102.773  91.964  68.067  1.00  0.00            
ATOM   4137  NH2 ARG   259     104.783  92.954  68.727  1.00  0.00            
ATOM   4138 HH21 ARG   259     105.373  93.744  68.847  1.00  0.00            
ATOM   4139 HH22 ARG   259     103.923  93.034  69.227  1.00  0.00            
ATOM   4140  C   ARG   259     108.003  90.894  61.197  1.00  0.00            
ATOM   4141  O   ARG   259     107.753  91.244  60.037  1.00  0.00            
ATOM   4142  N   ILE   260     108.513  89.724  61.607  1.00  0.00            
ATOM   4143  HN  ILE   260     108.743  89.544  62.557  1.00  0.00            
ATOM   4144  CA  ILE   260     108.783  88.564  60.817  1.00  0.00            
ATOM   4145  HA  ILE   260     108.353  88.664  59.827  1.00  0.00            
ATOM   4146  CB  ILE   260     110.243  88.274  60.667  1.00  0.00            
ATOM   4147  HB  ILE   260     110.793  88.334  61.637  1.00  0.00            
ATOM   4148  CG2 ILE   260     110.523  86.894  60.067  1.00  0.00            
ATOM   4149 HG21 ILE   260     109.893  86.534  59.227  1.00  0.00            
ATOM   4150 HG22 ILE   260     111.573  86.804  59.737  1.00  0.00            
ATOM   4151 HG23 ILE   260     110.433  86.204  60.947  1.00  0.00            
ATOM   4152  CG1 ILE   260     110.953  89.424  59.937  1.00  0.00            
ATOM   4153 HG11 ILE   260     112.023  89.104  59.877  1.00  0.00            
ATOM   4154 HG12 ILE   260     110.983  90.314  60.597  1.00  0.00            
ATOM   4155  CD  ILE   260     110.453  89.744  58.527  1.00  0.00            
ATOM   4156  HD1 ILE   260     110.973  90.504  57.917  1.00  0.00            
ATOM   4157  HD2 ILE   260     110.603  88.894  57.827  1.00  0.00            
ATOM   4158  HD3 ILE   260     109.353  89.864  58.577  1.00  0.00            
ATOM   4159  C   ILE   260     108.043  87.464  61.497  1.00  0.00            
ATOM   4160  O   ILE   260     108.013  87.394  62.727  1.00  0.00            
ATOM   4161  N   SER   261     107.253  86.684  60.737  1.00  0.00            
ATOM   4162  HN  SER   261     107.233  87.004  59.787  1.00  0.00            
ATOM   4163  CA  SER   261     106.553  85.494  61.097  1.00  0.00            
ATOM   4164  HA  SER   261     106.533  85.354  62.167  1.00  0.00            
ATOM   4165  CB  SER   261     105.043  85.414  60.787  1.00  0.00            
ATOM   4166  HB1 SER   261     104.453  86.284  61.127  1.00  0.00            
ATOM   4167  HB2 SER   261     104.593  84.534  61.297  1.00  0.00            
ATOM   4168  OG  SER   261     104.933  85.084  59.407  1.00  0.00            
ATOM   4169  HG1 SER   261     104.013  84.904  59.187  1.00  0.00            
ATOM   4170  C   SER   261     107.343  84.324  60.607  1.00  0.00            
ATOM   4171  O   SER   261     107.793  84.354  59.457  1.00  0.00            
ATOM   4172  N   LEU   262     107.443  83.244  61.387  1.00  0.00            
ATOM   4173  HN  LEU   262     106.963  83.264  62.257  1.00  0.00            
ATOM   4174  CA  LEU   262     108.153  82.054  61.007  1.00  0.00            
ATOM   4175  HA  LEU   262     108.853  82.284  60.227  1.00  0.00            
ATOM   4176  CB  LEU   262     108.813  81.374  62.217  1.00  0.00            
ATOM   4177  HB1 LEU   262     109.323  80.474  61.817  1.00  0.00            
ATOM   4178  HB2 LEU   262     108.013  81.174  62.957  1.00  0.00            
ATOM   4179  CG  LEU   262     109.813  82.254  62.987  1.00  0.00            
ATOM   4180  HG  LEU   262     109.353  83.264  63.097  1.00  0.00            
ATOM   4181  CD1 LEU   262     110.153  81.734  64.397  1.00  0.00            
ATOM   4182 HD11 LEU   262     109.243  81.434  64.957  1.00  0.00            
ATOM   4183 HD12 LEU   262     110.613  80.734  64.307  1.00  0.00            
ATOM   4184 HD13 LEU   262     110.743  82.534  64.877  1.00  0.00            
ATOM   4185  CD2 LEU   262     111.123  82.354  62.197  1.00  0.00            
ATOM   4186 HD21 LEU   262     111.803  83.154  62.557  1.00  0.00            
ATOM   4187 HD22 LEU   262     111.623  81.384  62.377  1.00  0.00            
ATOM   4188 HD23 LEU   262     110.933  82.474  61.107  1.00  0.00            
ATOM   4189  C   LEU   262     107.173  81.044  60.527  1.00  0.00            
ATOM   4190  O   LEU   262     106.003  81.124  60.877  1.00  0.00            
ATOM   4191  N   PRO   263     107.523  80.054  59.757  1.00  0.00            
ATOM   4192  CD  PRO   263     108.803  79.854  59.107  1.00  0.00            
ATOM   4193  HD1 PRO   263     108.813  80.494  58.187  1.00  0.00            
ATOM   4194  HD2 PRO   263     109.643  80.054  59.807  1.00  0.00            
ATOM   4195  CA  PRO   263     106.593  79.154  59.137  1.00  0.00            
ATOM   4196  HA  PRO   263     105.743  79.744  58.847  1.00  0.00            
ATOM   4197  CB  PRO   263     107.333  78.404  58.027  1.00  0.00            
ATOM   4198  HB1 PRO   263     107.313  78.904  57.037  1.00  0.00            
ATOM   4199  HB2 PRO   263     106.963  77.374  57.887  1.00  0.00            
ATOM   4200  CG  PRO   263     108.773  78.424  58.577  1.00  0.00            
ATOM   4201  HG1 PRO   263     109.443  78.354  57.697  1.00  0.00            
ATOM   4202  HG2 PRO   263     109.033  77.614  59.287  1.00  0.00            
ATOM   4203  C   PRO   263     106.033  78.174  60.127  1.00  0.00            
ATOM   4204  O   PRO   263     104.803  78.034  60.117  1.00  0.00            
ATOM   4205  N   GLU   264     106.733  77.484  61.047  1.00  0.00            
ATOM   4206  HN  GLU   264     107.723  77.534  61.067  1.00  0.00            
ATOM   4207  CA  GLU   264     106.133  76.694  62.077  1.00  0.00            
ATOM   4208  HA  GLU   264     105.063  76.634  61.997  1.00  0.00            
ATOM   4209  CB  GLU   264     106.633  75.244  62.197  1.00  0.00            
ATOM   4210  HB1 GLU   264     106.093  74.704  62.997  1.00  0.00            
ATOM   4211  HB2 GLU   264     107.713  75.254  62.467  1.00  0.00            
ATOM   4212  CG  GLU   264     106.553  74.474  60.877  1.00  0.00            
ATOM   4213  HG1 GLU   264     107.383  73.764  60.767  1.00  0.00            
ATOM   4214  HG2 GLU   264     106.603  75.254  60.087  1.00  0.00            
ATOM   4215  CD  GLU   264     105.293  73.634  60.707  1.00  0.00            
ATOM   4216  OE1 GLU   264     104.603  73.934  59.687  1.00  0.00            
ATOM   4217  OE2 GLU   264     105.053  72.724  61.537  1.00  0.00            
ATOM   4218  C   GLU   264     106.483  77.324  63.377  1.00  0.00            
ATOM   4219  O   GLU   264     107.623  77.654  63.677  1.00  0.00            
ATOM   4220  N   SER   265     105.413  77.614  64.167  1.00  0.00            
ATOM   4221  HN  SER   265     104.483  77.364  63.967  1.00  0.00            
ATOM   4222  CA  SER   265     105.583  78.544  65.237  1.00  0.00            
ATOM   4223  HA  SER   265     106.483  78.304  65.777  1.00  0.00            
ATOM   4224  CB  SER   265     105.923  79.964  64.787  1.00  0.00            
ATOM   4225  HB1 SER   265     106.733  79.824  64.047  1.00  0.00            
ATOM   4226  HB2 SER   265     106.353  80.614  65.567  1.00  0.00            
ATOM   4227  OG  SER   265     104.813  80.634  64.197  1.00  0.00            
ATOM   4228  HG1 SER   265     104.423  79.984  63.607  1.00  0.00            
ATOM   4229  C   SER   265     104.433  78.614  66.197  1.00  0.00            
ATOM   4230  O   SER   265     104.493  79.374  67.157  1.00  0.00            
ATOM   4231  N   LEU   266     103.423  77.764  66.017  1.00  0.00            
ATOM   4232  HN  LEU   266     103.463  77.114  65.257  1.00  0.00            
ATOM   4233  CA  LEU   266     102.243  77.854  66.817  1.00  0.00            
ATOM   4234  HA  LEU   266     102.293  78.624  67.577  1.00  0.00            
ATOM   4235  CB  LEU   266     101.003  77.984  65.927  1.00  0.00            
ATOM   4236  HB1 LEU   266     101.183  77.304  65.057  1.00  0.00            
ATOM   4237  HB2 LEU   266     100.973  78.964  65.417  1.00  0.00            
ATOM   4238  CG  LEU   266      99.603  77.744  66.527  1.00  0.00            
ATOM   4239  HG  LEU   266      99.583  76.674  66.817  1.00  0.00            
ATOM   4240  CD1 LEU   266      99.283  78.594  67.767  1.00  0.00            
ATOM   4241 HD11 LEU   266      98.193  78.654  67.977  1.00  0.00            
ATOM   4242 HD12 LEU   266      99.663  78.184  68.727  1.00  0.00            
ATOM   4243 HD13 LEU   266      99.743  79.604  67.647  1.00  0.00            
ATOM   4244  CD2 LEU   266      98.563  78.054  65.437  1.00  0.00            
ATOM   4245 HD21 LEU   266      98.503  79.154  65.257  1.00  0.00            
ATOM   4246 HD22 LEU   266      98.703  77.504  64.487  1.00  0.00            
ATOM   4247 HD23 LEU   266      97.543  77.824  65.827  1.00  0.00            
ATOM   4248  C   LEU   266     102.013  76.604  67.607  1.00  0.00            
ATOM   4249  O   LEU   266     101.943  75.564  66.937  1.00  0.00            
ATOM   4250  N   LYS   267     101.923  76.664  68.947  1.00  0.00            
ATOM   4251  HN  LYS   267     101.983  77.584  69.307  1.00  0.00            
ATOM   4252  CA  LYS   267     101.663  75.584  69.847  1.00  0.00            
ATOM   4253  HA  LYS   267     101.533  74.594  69.417  1.00  0.00            
ATOM   4254  CB  LYS   267     102.823  75.524  70.857  1.00  0.00            
ATOM   4255  HB1 LYS   267     102.583  74.854  71.707  1.00  0.00            
ATOM   4256  HB2 LYS   267     102.853  76.494  71.397  1.00  0.00            
ATOM   4257  CG  LYS   267     104.163  75.124  70.227  1.00  0.00            
ATOM   4258  HG1 LYS   267     105.023  75.294  70.917  1.00  0.00            
ATOM   4259  HG2 LYS   267     104.303  75.794  69.357  1.00  0.00            
ATOM   4260  CD  LYS   267     104.113  73.674  69.717  1.00  0.00            
ATOM   4261  HD1 LYS   267     103.313  73.174  70.317  1.00  0.00            
ATOM   4262  HD2 LYS   267     103.753  73.604  68.677  1.00  0.00            
ATOM   4263  CE  LYS   267     105.453  72.954  69.807  1.00  0.00            
ATOM   4264  HE1 LYS   267     105.783  72.894  70.877  1.00  0.00            
ATOM   4265  HE2 LYS   267     106.203  73.604  69.297  1.00  0.00            
ATOM   4266  NZ  LYS   267     105.443  71.654  69.097  1.00  0.00            
ATOM   4267  HZ1 LYS   267     105.333  70.844  69.747  1.00  0.00            
ATOM   4268  HZ2 LYS   267     104.763  71.464  68.337  1.00  0.00            
ATOM   4269  HZ3 LYS   267     106.363  71.414  68.697  1.00  0.00            
ATOM   4270  C   LYS   267     100.483  75.844  70.727  1.00  0.00            
ATOM   4271  O   LYS   267     100.083  76.954  71.027  1.00  0.00            
ATOM   4272  N   ARG   268      99.773  74.764  71.097  1.00  0.00            
ATOM   4273  HN  ARG   268     100.133  73.844  70.977  1.00  0.00            
ATOM   4274  CA  ARG   268      98.593  74.764  71.887  1.00  0.00            
ATOM   4275  HA  ARG   268      98.373  75.764  72.247  1.00  0.00            
ATOM   4276  CB  ARG   268      97.363  74.214  71.157  1.00  0.00            
ATOM   4277  HB1 ARG   268      96.963  74.864  70.347  1.00  0.00            
ATOM   4278  HB2 ARG   268      96.463  74.244  71.817  1.00  0.00            
ATOM   4279  CG  ARG   268      97.643  72.904  70.397  1.00  0.00            
ATOM   4280  HG1 ARG   268      97.973  72.154  71.147  1.00  0.00            
ATOM   4281  HG2 ARG   268      98.543  72.974  69.747  1.00  0.00            
ATOM   4282  CD  ARG   268      96.423  72.364  69.647  1.00  0.00            
ATOM   4283  HD1 ARG   268      96.813  71.554  68.997  1.00  0.00            
ATOM   4284  HD2 ARG   268      96.063  73.154  68.927  1.00  0.00            
ATOM   4285  NE  ARG   268      95.403  71.774  70.547  1.00  0.00            
ATOM   4286  HE  ARG   268      95.753  71.144  71.227  1.00  0.00            
ATOM   4287  CZ  ARG   268      94.073  72.114  70.497  1.00  0.00            
ATOM   4288  NH1 ARG   268      93.483  72.994  69.637  1.00  0.00            
ATOM   4289 HH11 ARG   268      94.063  73.324  68.897  1.00  0.00            
ATOM   4290 HH12 ARG   268      92.503  73.164  69.667  1.00  0.00            
ATOM   4291  NH2 ARG   268      93.343  71.544  71.497  1.00  0.00            
ATOM   4292 HH21 ARG   268      93.943  71.104  72.167  1.00  0.00            
ATOM   4293 HH22 ARG   268      92.483  71.994  71.747  1.00  0.00            
ATOM   4294  C   ARG   268      98.843  73.904  73.087  1.00  0.00            
ATOM   4295  O   ARG   268      99.023  72.684  72.977  1.00  0.00            
ATOM   4296  N   ILE   269      98.843  74.524  74.267  1.00  0.00            
ATOM   4297  HN  ILE   269      98.763  75.524  74.247  1.00  0.00            
ATOM   4298  CA  ILE   269      99.183  73.984  75.537  1.00  0.00            
ATOM   4299  HA  ILE   269      99.643  73.024  75.377  1.00  0.00            
ATOM   4300  CB  ILE   269     100.253  74.774  76.237  1.00  0.00            
ATOM   4301  HB  ILE   269      99.873  75.824  76.237  1.00  0.00            
ATOM   4302  CG2 ILE   269     100.553  74.464  77.707  1.00  0.00            
ATOM   4303 HG21 ILE   269     101.443  75.024  78.057  1.00  0.00            
ATOM   4304 HG22 ILE   269      99.843  74.744  78.517  1.00  0.00            
ATOM   4305 HG23 ILE   269     100.813  73.384  77.797  1.00  0.00            
ATOM   4306  CG1 ILE   269     101.613  74.694  75.517  1.00  0.00            
ATOM   4307 HG11 ILE   269     102.273  75.464  75.977  1.00  0.00            
ATOM   4308 HG12 ILE   269     101.483  75.204  74.537  1.00  0.00            
ATOM   4309  CD  ILE   269     102.303  73.344  75.327  1.00  0.00            
ATOM   4310  HD1 ILE   269     103.403  73.524  75.227  1.00  0.00            
ATOM   4311  HD2 ILE   269     102.253  72.804  76.287  1.00  0.00            
ATOM   4312  HD3 ILE   269     101.903  72.774  74.457  1.00  0.00            
ATOM   4313  C   ILE   269      97.943  73.864  76.367  1.00  0.00            
ATOM   4314  O   ILE   269      97.403  74.934  76.617  1.00  0.00            
ATOM   4315  N   PRO   270      97.483  72.744  76.827  1.00  0.00            
ATOM   4316  CD  PRO   270      97.803  71.514  76.107  1.00  0.00            
ATOM   4317  HD1 PRO   270      97.613  71.524  75.007  1.00  0.00            
ATOM   4318  HD2 PRO   270      98.863  71.314  76.367  1.00  0.00            
ATOM   4319  CA  PRO   270      96.503  72.634  77.877  1.00  0.00            
ATOM   4320  HA  PRO   270      95.553  73.034  77.547  1.00  0.00            
ATOM   4321  CB  PRO   270      96.343  71.114  77.987  1.00  0.00            
ATOM   4322  HB1 PRO   270      95.343  70.794  78.317  1.00  0.00            
ATOM   4323  HB2 PRO   270      97.093  70.714  78.707  1.00  0.00            
ATOM   4324  CG  PRO   270      96.733  70.534  76.627  1.00  0.00            
ATOM   4325  HG1 PRO   270      95.853  70.484  75.937  1.00  0.00            
ATOM   4326  HG2 PRO   270      97.113  69.504  76.717  1.00  0.00            
ATOM   4327  C   PRO   270      96.923  73.334  79.107  1.00  0.00            
ATOM   4328  O   PRO   270      98.093  73.304  79.487  1.00  0.00            
ATOM   4329  N   ILE   271      95.973  74.024  79.767  1.00  0.00            
ATOM   4330  HN  ILE   271      95.053  74.034  79.367  1.00  0.00            
ATOM   4331  CA  ILE   271      96.233  74.794  80.937  1.00  0.00            
ATOM   4332  HA  ILE   271      97.303  74.724  81.087  1.00  0.00            
ATOM   4333  CB  ILE   271      95.843  76.224  80.707  1.00  0.00            
ATOM   4334  HB  ILE   271      94.783  76.364  80.437  1.00  0.00            
ATOM   4335  CG2 ILE   271      95.933  76.944  82.067  1.00  0.00            
ATOM   4336 HG21 ILE   271      96.943  76.854  82.527  1.00  0.00            
ATOM   4337 HG22 ILE   271      95.763  78.024  81.917  1.00  0.00            
ATOM   4338 HG23 ILE   271      95.173  76.614  82.807  1.00  0.00            
ATOM   4339  CG1 ILE   271      96.703  76.934  79.657  1.00  0.00            
ATOM   4340 HG11 ILE   271      96.353  77.984  79.577  1.00  0.00            
ATOM   4341 HG12 ILE   271      96.493  76.424  78.707  1.00  0.00            
ATOM   4342  CD  ILE   271      98.223  76.854  79.847  1.00  0.00            
ATOM   4343  HD1 ILE   271      98.533  77.384  80.767  1.00  0.00            
ATOM   4344  HD2 ILE   271      98.473  75.774  79.917  1.00  0.00            
ATOM   4345  HD3 ILE   271      98.713  77.294  78.947  1.00  0.00            
ATOM   4346  C   ILE   271      95.653  74.064  82.107  1.00  0.00            
ATOM   4347  O   ILE   271      94.463  73.764  82.167  1.00  0.00            
ATOM   4348  N   GLU   272      96.433  73.744  83.147  1.00  0.00            
ATOM   4349  HN  GLU   272      97.363  74.104  83.097  1.00  0.00            
ATOM   4350  CA  GLU   272      96.133  72.794  84.177  1.00  0.00            
ATOM   4351  HA  GLU   272      95.063  72.844  84.247  1.00  0.00            
ATOM   4352  CB  GLU   272      96.613  71.334  84.037  1.00  0.00            
ATOM   4353  HB1 GLU   272      96.353  70.834  85.007  1.00  0.00            
ATOM   4354  HB2 GLU   272      97.723  71.364  83.987  1.00  0.00            
ATOM   4355  CG  GLU   272      95.973  70.654  82.837  1.00  0.00            
ATOM   4356  HG1 GLU   272      96.373  71.124  81.917  1.00  0.00            
ATOM   4357  HG2 GLU   272      94.873  70.644  82.977  1.00  0.00            
ATOM   4358  CD  GLU   272      96.383  69.194  82.697  1.00  0.00            
ATOM   4359  OE1 GLU   272      96.823  68.814  81.577  1.00  0.00            
ATOM   4360  OE2 GLU   272      96.313  68.364  83.647  1.00  0.00            
ATOM   4361  C   GLU   272      96.503  73.334  85.507  1.00  0.00            
ATOM   4362  O   GLU   272      97.543  73.984  85.637  1.00  0.00            
ATOM   4363  N   ASP   273      95.563  73.254  86.457  1.00  0.00            
ATOM   4364  HN  ASP   273      94.653  72.874  86.257  1.00  0.00            
ATOM   4365  CA  ASP   273      95.583  73.884  87.737  1.00  0.00            
ATOM   4366  HA  ASP   273      94.553  73.974  88.077  1.00  0.00            
ATOM   4367  CB  ASP   273      96.103  72.904  88.797  1.00  0.00            
ATOM   4368  HB1 ASP   273      97.213  72.834  88.857  1.00  0.00            
ATOM   4369  HB2 ASP   273      95.733  71.914  88.427  1.00  0.00            
ATOM   4370  CG  ASP   273      95.583  73.064  90.217  1.00  0.00            
ATOM   4371  OD1 ASP   273      94.353  73.324  90.397  1.00  0.00            
ATOM   4372  OD2 ASP   273      96.273  72.764  91.217  1.00  0.00            
ATOM   4373  C   ASP   273      96.173  75.254  87.837  1.00  0.00            
ATOM   4374  O   ASP   273      96.823  75.694  88.787  1.00  0.00            
ATOM   4375  N   GLY   274      95.813  76.004  86.777  1.00  0.00            
ATOM   4376  HN  GLY   274      95.213  75.664  86.047  1.00  0.00            
ATOM   4377  CA  GLY   274      96.183  77.374  86.657  1.00  0.00            
ATOM   4378  HA1 GLY   274      95.603  77.814  85.867  1.00  0.00            
ATOM   4379  HA2 GLY   274      96.183  77.864  87.617  1.00  0.00            
ATOM   4380  C   GLY   274      97.483  77.604  85.957  1.00  0.00            
ATOM   4381  O   GLY   274      98.013  78.714  85.897  1.00  0.00            
ATOM   4382  N   SER   275      98.103  76.584  85.347  1.00  0.00            
ATOM   4383  HN  SER   275      97.693  75.664  85.327  1.00  0.00            
ATOM   4384  CA  SER   275      99.453  76.654  84.887  1.00  0.00            
ATOM   4385  HA  SER   275      99.743  77.684  84.767  1.00  0.00            
ATOM   4386  CB  SER   275     100.513  76.024  85.807  1.00  0.00            
ATOM   4387  HB1 SER   275     101.563  75.944  85.447  1.00  0.00            
ATOM   4388  HB2 SER   275     100.323  74.974  86.087  1.00  0.00            
ATOM   4389  OG  SER   275     100.553  76.774  87.017  1.00  0.00            
ATOM   4390  HG1 SER   275     100.963  76.194  87.657  1.00  0.00            
ATOM   4391  C   SER   275      99.633  75.954  83.587  1.00  0.00            
ATOM   4392  O   SER   275      98.923  75.034  83.157  1.00  0.00            
ATOM   4393  N   GLY   276     100.603  76.424  82.777  1.00  0.00            
ATOM   4394  HN  GLY   276     100.983  77.344  82.807  1.00  0.00            
ATOM   4395  CA  GLY   276     101.193  75.634  81.747  1.00  0.00            
ATOM   4396  HA1 GLY   276     101.323  74.634  82.137  1.00  0.00            
ATOM   4397  HA2 GLY   276     100.573  75.734  80.867  1.00  0.00            
ATOM   4398  C   GLY   276     102.513  76.214  81.407  1.00  0.00            
ATOM   4399  O   GLY   276     102.733  77.394  81.587  1.00  0.00            
ATOM   4400  N   GLU   277     103.353  75.354  80.787  1.00  0.00            
ATOM   4401  HN  GLU   277     103.273  74.364  80.837  1.00  0.00            
ATOM   4402  CA  GLU   277     104.593  75.764  80.187  1.00  0.00            
ATOM   4403  HA  GLU   277     104.683  76.824  80.367  1.00  0.00            
ATOM   4404  CB  GLU   277     105.753  74.874  80.647  1.00  0.00            
ATOM   4405  HB1 GLU   277     106.703  75.234  80.197  1.00  0.00            
ATOM   4406  HB2 GLU   277     105.533  73.874  80.217  1.00  0.00            
ATOM   4407  CG  GLU   277     105.873  74.834  82.167  1.00  0.00            
ATOM   4408  HG1 GLU   277     104.963  74.294  82.497  1.00  0.00            
ATOM   4409  HG2 GLU   277     105.963  75.844  82.627  1.00  0.00            
ATOM   4410  CD  GLU   277     107.133  74.074  82.557  1.00  0.00            
ATOM   4411  OE1 GLU   277     108.263  74.434  82.137  1.00  0.00            
ATOM   4412  OE2 GLU   277     107.033  72.984  83.197  1.00  0.00            
ATOM   4413  C   GLU   277     104.533  75.674  78.697  1.00  0.00            
ATOM   4414  O   GLU   277     104.113  74.674  78.117  1.00  0.00            
ATOM   4415  N   VAL   278     105.073  76.694  78.017  1.00  0.00            
ATOM   4416  HN  VAL   278     105.433  77.494  78.527  1.00  0.00            
ATOM   4417  CA  VAL   278     105.353  76.584  76.617  1.00  0.00            
ATOM   4418  HA  VAL   278     105.203  75.594  76.207  1.00  0.00            
ATOM   4419  CB  VAL   278     104.463  77.454  75.777  1.00  0.00            
ATOM   4420  HB  VAL   278     103.403  77.314  76.067  1.00  0.00            
ATOM   4421  CG1 VAL   278     104.633  78.954  76.057  1.00  0.00            
ATOM   4422 HG11 VAL   278     103.843  79.524  75.517  1.00  0.00            
ATOM   4423 HG12 VAL   278     104.343  79.194  77.097  1.00  0.00            
ATOM   4424 HG13 VAL   278     105.593  79.434  75.787  1.00  0.00            
ATOM   4425  CG2 VAL   278     104.453  77.054  74.297  1.00  0.00            
ATOM   4426 HG21 VAL   278     103.863  76.164  74.007  1.00  0.00            
ATOM   4427 HG22 VAL   278     104.073  77.934  73.727  1.00  0.00            
ATOM   4428 HG23 VAL   278     105.413  77.044  73.727  1.00  0.00            
ATOM   4429  C   VAL   278     106.813  76.834  76.457  1.00  0.00            
ATOM   4430  O   VAL   278     107.433  77.644  77.147  1.00  0.00            
ATOM   4431  N   VAL   279     107.413  75.994  75.587  1.00  0.00            
ATOM   4432  HN  VAL   279     106.913  75.364  75.007  1.00  0.00            
ATOM   4433  CA  VAL   279     108.783  76.084  75.187  1.00  0.00            
ATOM   4434  HA  VAL   279     108.943  77.154  75.137  1.00  0.00            
ATOM   4435  CB  VAL   279     109.853  75.504  76.067  1.00  0.00            
ATOM   4436  HB  VAL   279     109.933  76.254  76.887  1.00  0.00            
ATOM   4437  CG1 VAL   279     109.303  74.244  76.747  1.00  0.00            
ATOM   4438 HG11 VAL   279     108.323  74.454  77.227  1.00  0.00            
ATOM   4439 HG12 VAL   279     109.173  73.494  75.937  1.00  0.00            
ATOM   4440 HG13 VAL   279     110.003  73.894  77.537  1.00  0.00            
ATOM   4441  CG2 VAL   279     111.213  75.364  75.377  1.00  0.00            
ATOM   4442 HG21 VAL   279     111.183  74.444  74.757  1.00  0.00            
ATOM   4443 HG22 VAL   279     111.553  76.264  74.817  1.00  0.00            
ATOM   4444 HG23 VAL   279     111.993  75.134  76.127  1.00  0.00            
ATOM   4445  C   VAL   279     108.903  75.564  73.797  1.00  0.00            
ATOM   4446  O   VAL   279     108.373  74.494  73.457  1.00  0.00            
ATOM   4447  N   LEU   280     109.593  76.324  72.927  1.00  0.00            
ATOM   4448  HN  LEU   280     110.033  77.204  73.087  1.00  0.00            
ATOM   4449  CA  LEU   280     109.833  76.054  71.547  1.00  0.00            
ATOM   4450  HA  LEU   280     109.213  75.194  71.377  1.00  0.00            
ATOM   4451  CB  LEU   280     109.563  77.334  70.717  1.00  0.00            
ATOM   4452  HB1 LEU   280     110.383  78.054  70.907  1.00  0.00            
ATOM   4453  HB2 LEU   280     108.623  77.784  71.097  1.00  0.00            
ATOM   4454  CG  LEU   280     109.463  77.104  69.207  1.00  0.00            
ATOM   4455  HG  LEU   280     110.203  76.324  68.927  1.00  0.00            
ATOM   4456  CD1 LEU   280     108.023  76.724  68.827  1.00  0.00            
ATOM   4457 HD11 LEU   280     107.783  75.734  69.267  1.00  0.00            
ATOM   4458 HD12 LEU   280     107.313  77.494  69.227  1.00  0.00            
ATOM   4459 HD13 LEU   280     107.853  76.624  67.737  1.00  0.00            
ATOM   4460  CD2 LEU   280     109.773  78.264  68.257  1.00  0.00            
ATOM   4461 HD21 LEU   280     109.923  77.864  67.237  1.00  0.00            
ATOM   4462 HD22 LEU   280     108.883  78.924  68.307  1.00  0.00            
ATOM   4463 HD23 LEU   280     110.533  78.994  68.617  1.00  0.00            
ATOM   4464  C   LEU   280     111.263  75.644  71.437  1.00  0.00            
ATOM   4465  O   LEU   280     112.163  76.344  71.887  1.00  0.00            
ATOM   4466  N   SER   281     111.423  74.484  70.757  1.00  0.00            
ATOM   4467  HN  SER   281     110.623  74.034  70.387  1.00  0.00            
ATOM   4468  CA  SER   281     112.693  73.924  70.407  1.00  0.00            
ATOM   4469  HA  SER   281     113.133  73.614  71.357  1.00  0.00            
ATOM   4470  CB  SER   281     112.343  72.664  69.597  1.00  0.00            
ATOM   4471  HB1 SER   281     111.673  72.964  68.767  1.00  0.00            
ATOM   4472  HB2 SER   281     111.753  71.994  70.247  1.00  0.00            
ATOM   4473  OG  SER   281     113.493  71.994  69.097  1.00  0.00            
ATOM   4474  HG1 SER   281     114.113  71.764  69.787  1.00  0.00            
ATOM   4475  C   SER   281     113.643  74.864  69.757  1.00  0.00            
ATOM   4476  O   SER   281     113.263  75.754  68.997  1.00  0.00            
ATOM   4477  N   ARG   282     114.973  74.634  69.817  1.00  0.00            
ATOM   4478  HN  ARG   282     115.303  73.854  70.357  1.00  0.00            
ATOM   4479  CA  ARG   282     116.003  75.184  69.007  1.00  0.00            
ATOM   4480  HA  ARG   282     115.903  76.264  69.017  1.00  0.00            
ATOM   4481  CB  ARG   282     117.393  74.884  69.587  1.00  0.00            
ATOM   4482  HB1 ARG   282     117.553  73.844  69.907  1.00  0.00            
ATOM   4483  HB2 ARG   282     117.313  75.374  70.577  1.00  0.00            
ATOM   4484  CG  ARG   282     118.593  75.364  68.767  1.00  0.00            
ATOM   4485  HG1 ARG   282     118.423  76.424  68.457  1.00  0.00            
ATOM   4486  HG2 ARG   282     118.643  74.824  67.797  1.00  0.00            
ATOM   4487  CD  ARG   282     119.993  75.224  69.347  1.00  0.00            
ATOM   4488  HD1 ARG   282     120.213  74.294  69.927  1.00  0.00            
ATOM   4489  HD2 ARG   282     120.063  76.044  70.087  1.00  0.00            
ATOM   4490  NE  ARG   282     121.033  75.514  68.317  1.00  0.00            
ATOM   4491  HE  ARG   282     121.443  76.414  68.317  1.00  0.00            
ATOM   4492  CZ  ARG   282     121.763  74.554  67.657  1.00  0.00            
ATOM   4493  NH1 ARG   282     121.453  73.234  67.577  1.00  0.00            
ATOM   4494 HH11 ARG   282     120.613  72.974  68.057  1.00  0.00            
ATOM   4495 HH12 ARG   282     122.323  72.744  67.497  1.00  0.00            
ATOM   4496  NH2 ARG   282     122.903  74.964  67.027  1.00  0.00            
ATOM   4497 HH21 ARG   282     123.033  75.944  66.977  1.00  0.00            
ATOM   4498 HH22 ARG   282     123.403  74.344  66.417  1.00  0.00            
ATOM   4499  C   ARG   282     115.913  74.794  67.577  1.00  0.00            
ATOM   4500  O   ARG   282     115.943  75.634  66.677  1.00  0.00            
ATOM   4501  N   LYS   283     115.723  73.494  67.307  1.00  0.00            
ATOM   4502  HN  LYS   283     115.723  72.814  68.057  1.00  0.00            
ATOM   4503  CA  LYS   283     115.583  72.904  66.007  1.00  0.00            
ATOM   4504  HA  LYS   283     116.533  73.114  65.547  1.00  0.00            
ATOM   4505  CB  LYS   283     115.413  71.384  66.187  1.00  0.00            
ATOM   4506  HB1 LYS   283     114.563  71.204  66.887  1.00  0.00            
ATOM   4507  HB2 LYS   283     116.333  70.984  66.697  1.00  0.00            
ATOM   4508  CG  LYS   283     115.183  70.524  64.947  1.00  0.00            
ATOM   4509  HG1 LYS   283     114.153  70.724  64.567  1.00  0.00            
ATOM   4510  HG2 LYS   283     115.163  69.464  65.247  1.00  0.00            
ATOM   4511  CD  LYS   283     116.153  70.654  63.787  1.00  0.00            
ATOM   4512  HD1 LYS   283     116.213  71.714  63.417  1.00  0.00            
ATOM   4513  HD2 LYS   283     117.173  70.354  64.117  1.00  0.00            
ATOM   4514  CE  LYS   283     115.853  69.744  62.597  1.00  0.00            
ATOM   4515  HE1 LYS   283     114.763  69.724  62.347  1.00  0.00            
ATOM   4516  HE2 LYS   283     116.223  68.714  62.797  1.00  0.00            
ATOM   4517  NZ  LYS   283     116.573  70.244  61.407  1.00  0.00            
ATOM   4518  HZ1 LYS   283     116.103  71.124  61.107  1.00  0.00            
ATOM   4519  HZ2 LYS   283     117.573  70.374  61.647  1.00  0.00            
ATOM   4520  HZ3 LYS   283     116.423  69.484  60.707  1.00  0.00            
ATOM   4521  C   LYS   283     114.453  73.424  65.207  1.00  0.00            
ATOM   4522  O   LYS   283     114.623  73.674  64.007  1.00  0.00            
ATOM   4523  N   VAL   284     113.253  73.554  65.807  1.00  0.00            
ATOM   4524  HN  VAL   284     113.243  73.174  66.737  1.00  0.00            
ATOM   4525  CA  VAL   284     112.053  74.004  65.187  1.00  0.00            
ATOM   4526  HA  VAL   284     111.893  73.514  64.227  1.00  0.00            
ATOM   4527  CB  VAL   284     110.873  73.724  66.057  1.00  0.00            
ATOM   4528  HB  VAL   284     111.093  74.264  66.997  1.00  0.00            
ATOM   4529  CG1 VAL   284     109.543  74.274  65.497  1.00  0.00            
ATOM   4530 HG11 VAL   284     109.523  74.064  64.407  1.00  0.00            
ATOM   4531 HG12 VAL   284     108.653  73.924  66.077  1.00  0.00            
ATOM   4532 HG13 VAL   284     109.543  75.374  65.637  1.00  0.00            
ATOM   4533  CG2 VAL   284     110.783  72.234  66.427  1.00  0.00            
ATOM   4534 HG21 VAL   284     110.463  71.674  65.527  1.00  0.00            
ATOM   4535 HG22 VAL   284     111.753  71.804  66.787  1.00  0.00            
ATOM   4536 HG23 VAL   284     110.143  72.054  67.327  1.00  0.00            
ATOM   4537  C   VAL   284     112.233  75.444  64.847  1.00  0.00            
ATOM   4538  O   VAL   284     111.903  75.934  63.767  1.00  0.00            
ATOM   4539  N   LEU   285     112.933  76.164  65.717  1.00  0.00            
ATOM   4540  HN  LEU   285     113.183  75.824  66.627  1.00  0.00            
ATOM   4541  CA  LEU   285     113.303  77.514  65.407  1.00  0.00            
ATOM   4542  HA  LEU   285     112.473  78.104  65.037  1.00  0.00            
ATOM   4543  CB  LEU   285     113.643  78.264  66.697  1.00  0.00            
ATOM   4544  HB1 LEU   285     114.373  77.664  67.277  1.00  0.00            
ATOM   4545  HB2 LEU   285     112.783  78.434  67.387  1.00  0.00            
ATOM   4546  CG  LEU   285     114.273  79.674  66.657  1.00  0.00            
ATOM   4547  HG  LEU   285     115.303  79.584  66.257  1.00  0.00            
ATOM   4548  CD1 LEU   285     113.423  80.724  65.927  1.00  0.00            
ATOM   4549 HD11 LEU   285     113.323  80.514  64.837  1.00  0.00            
ATOM   4550 HD12 LEU   285     112.453  81.024  66.377  1.00  0.00            
ATOM   4551 HD13 LEU   285     114.053  81.654  65.927  1.00  0.00            
ATOM   4552  CD2 LEU   285     114.413  80.244  68.077  1.00  0.00            
ATOM   4553 HD21 LEU   285     113.353  80.254  68.427  1.00  0.00            
ATOM   4554 HD22 LEU   285     115.103  79.664  68.737  1.00  0.00            
ATOM   4555 HD23 LEU   285     114.713  81.304  68.057  1.00  0.00            
ATOM   4556  C   LEU   285     114.343  77.694  64.357  1.00  0.00            
ATOM   4557  O   LEU   285     114.143  78.534  63.457  1.00  0.00            
ATOM   4558  N   LEU   286     115.433  76.924  64.287  1.00  0.00            
ATOM   4559  HN  LEU   286     115.513  76.144  64.907  1.00  0.00            
ATOM   4560  CA  LEU   286     116.573  77.164  63.457  1.00  0.00            
ATOM   4561  HA  LEU   286     116.743  78.224  63.327  1.00  0.00            
ATOM   4562  CB  LEU   286     117.933  76.644  63.957  1.00  0.00            
ATOM   4563  HB1 LEU   286     118.653  76.874  63.127  1.00  0.00            
ATOM   4564  HB2 LEU   286     117.893  75.554  64.147  1.00  0.00            
ATOM   4565  CG  LEU   286     118.583  77.424  65.107  1.00  0.00            
ATOM   4566  HG  LEU   286     118.183  77.044  66.077  1.00  0.00            
ATOM   4567  CD1 LEU   286     120.103  77.214  65.147  1.00  0.00            
ATOM   4568 HD11 LEU   286     120.473  77.464  66.157  1.00  0.00            
ATOM   4569 HD12 LEU   286     120.273  76.124  65.087  1.00  0.00            
ATOM   4570 HD13 LEU   286     120.713  77.734  64.367  1.00  0.00            
ATOM   4571  CD2 LEU   286     118.293  78.924  64.947  1.00  0.00            
ATOM   4572 HD21 LEU   286     117.253  79.274  65.097  1.00  0.00            
ATOM   4573 HD22 LEU   286     118.993  79.374  65.677  1.00  0.00            
ATOM   4574 HD23 LEU   286     118.653  79.384  64.007  1.00  0.00            
ATOM   4575  C   LEU   286     116.483  76.634  62.057  1.00  0.00            
ATOM   4576  O   LEU   286     117.243  76.944  61.157  1.00  0.00            
ATOM   4577  N   ASP   287     115.393  75.884  61.787  1.00  0.00            
ATOM   4578  HN  ASP   287     114.743  75.634  62.487  1.00  0.00            
ATOM   4579  CA  ASP   287     114.913  75.664  60.457  1.00  0.00            
ATOM   4580  HA  ASP   287     115.633  75.594  59.657  1.00  0.00            
ATOM   4581  CB  ASP   287     114.153  74.344  60.437  1.00  0.00            
ATOM   4582  HB1 ASP   287     113.403  74.304  59.607  1.00  0.00            
ATOM   4583  HB2 ASP   287     113.533  74.054  61.297  1.00  0.00            
ATOM   4584  CG  ASP   287     115.093  73.204  60.107  1.00  0.00            
ATOM   4585  OD1 ASP   287     114.653  72.044  60.377  1.00  0.00            
ATOM   4586  OD2 ASP   287     116.243  73.354  59.597  1.00  0.00            
ATOM   4587  C   ASP   287     113.933  76.684  59.987  1.00  0.00            
ATOM   4588  O   ASP   287     113.543  76.714  58.817  1.00  0.00            
ATOM   4589  N   GLY   288     113.463  77.524  60.937  1.00  0.00            
ATOM   4590  HN  GLY   288     113.753  77.464  61.887  1.00  0.00            
ATOM   4591  CA  GLY   288     112.493  78.534  60.677  1.00  0.00            
ATOM   4592  HA1 GLY   288     111.823  78.234  59.877  1.00  0.00            
ATOM   4593  HA2 GLY   288     112.053  78.684  61.647  1.00  0.00            
ATOM   4594  C   GLY   288     113.003  79.884  60.317  1.00  0.00            
ATOM   4595  O   GLY   288     112.393  80.454  59.407  1.00  0.00            
ATOM   4596  N   VAL   289     114.073  80.374  60.977  1.00  0.00            
ATOM   4597  HN  VAL   289     114.383  79.844  61.757  1.00  0.00            
ATOM   4598  CA  VAL   289     114.813  81.584  60.787  1.00  0.00            
ATOM   4599  HA  VAL   289     114.223  82.474  60.907  1.00  0.00            
ATOM   4600  CB  VAL   289     116.003  81.694  61.707  1.00  0.00            
ATOM   4601  HB  VAL   289     116.603  82.574  61.387  1.00  0.00            
ATOM   4602  CG1 VAL   289     115.613  81.924  63.167  1.00  0.00            
ATOM   4603 HG11 VAL   289     115.063  81.004  63.497  1.00  0.00            
ATOM   4604 HG12 VAL   289     116.523  82.164  63.757  1.00  0.00            
ATOM   4605 HG13 VAL   289     115.033  82.864  63.267  1.00  0.00            
ATOM   4606  CG2 VAL   289     116.953  80.484  61.567  1.00  0.00            
ATOM   4607 HG21 VAL   289     116.463  79.504  61.767  1.00  0.00            
ATOM   4608 HG22 VAL   289     117.363  80.404  60.547  1.00  0.00            
ATOM   4609 HG23 VAL   289     117.773  80.554  62.307  1.00  0.00            
ATOM   4610  C   VAL   289     115.293  81.764  59.387  1.00  0.00            
ATOM   4611  O   VAL   289     115.483  80.814  58.637  1.00  0.00            
ATOM   4612  N   GLN   290     115.383  83.024  58.917  1.00  0.00            
ATOM   4613  HN  GLN   290     115.283  83.774  59.567  1.00  0.00            
ATOM   4614  CA  GLN   290     115.733  83.494  57.607  1.00  0.00            
ATOM   4615  HA  GLN   290     115.103  82.994  56.887  1.00  0.00            
ATOM   4616  CB  GLN   290     115.543  85.004  57.527  1.00  0.00            
ATOM   4617  HB1 GLN   290     115.933  85.434  56.577  1.00  0.00            
ATOM   4618  HB2 GLN   290     116.043  85.414  58.417  1.00  0.00            
ATOM   4619  CG  GLN   290     114.083  85.484  57.537  1.00  0.00            
ATOM   4620  HG1 GLN   290     113.923  86.584  57.487  1.00  0.00            
ATOM   4621  HG2 GLN   290     113.673  85.454  58.567  1.00  0.00            
ATOM   4622  CD  GLN   290     113.173  84.754  56.557  1.00  0.00            
ATOM   4623  OE1 GLN   290     112.123  84.254  56.967  1.00  0.00            
ATOM   4624  NE2 GLN   290     113.573  84.874  55.257  1.00  0.00            
ATOM   4625 HE21 GLN   290     114.003  85.704  54.927  1.00  0.00            
ATOM   4626 HE22 GLN   290     112.913  84.564  54.567  1.00  0.00            
ATOM   4627  C   GLN   290     117.093  83.184  57.047  1.00  0.00            
ATOM   4628  O   GLN   290     117.183  83.064  55.837  1.00  0.00            
ATOM   4629  N   ASN   291     118.173  83.194  57.847  1.00  0.00            
ATOM   4630  HN  ASN   291     118.133  83.334  58.837  1.00  0.00            
ATOM   4631  CA  ASN   291     119.493  83.034  57.347  1.00  0.00            
ATOM   4632  HA  ASN   291     119.453  82.854  56.277  1.00  0.00            
ATOM   4633  CB  ASN   291     120.413  84.214  57.707  1.00  0.00            
ATOM   4634  HB1 ASN   291     121.463  84.034  57.417  1.00  0.00            
ATOM   4635  HB2 ASN   291     120.353  84.374  58.807  1.00  0.00            
ATOM   4636  CG  ASN   291     119.963  85.574  57.187  1.00  0.00            
ATOM   4637  OD1 ASN   291     118.993  85.804  56.467  1.00  0.00            
ATOM   4638  ND2 ASN   291     120.703  86.624  57.637  1.00  0.00            
ATOM   4639 HD21 ASN   291     121.493  86.334  58.187  1.00  0.00            
ATOM   4640 HD22 ASN   291     120.323  87.514  57.367  1.00  0.00            
ATOM   4641  C   ASN   291     120.243  81.844  57.867  1.00  0.00            
ATOM   4642  O   ASN   291     121.393  81.624  57.497  1.00  0.00            
ATOM   4643  N   LEU   292     119.523  80.974  58.597  1.00  0.00            
ATOM   4644  HN  LEU   292     118.563  81.104  58.837  1.00  0.00            
ATOM   4645  CA  LEU   292     120.033  79.684  58.947  1.00  0.00            
ATOM   4646  HA  LEU   292     119.143  79.244  59.367  1.00  0.00            
ATOM   4647  CB  LEU   292     120.513  78.804  57.777  1.00  0.00            
ATOM   4648  HB1 LEU   292     121.353  79.264  57.237  1.00  0.00            
ATOM   4649  HB2 LEU   292     119.683  78.704  57.047  1.00  0.00            
ATOM   4650  CG  LEU   292     120.993  77.404  58.207  1.00  0.00            
ATOM   4651  HG  LEU   292     121.563  77.474  59.157  1.00  0.00            
ATOM   4652  CD1 LEU   292     119.763  76.514  58.457  1.00  0.00            
ATOM   4653 HD11 LEU   292     119.963  75.454  58.717  1.00  0.00            
ATOM   4654 HD12 LEU   292     119.143  76.974  59.247  1.00  0.00            
ATOM   4655 HD13 LEU   292     119.063  76.524  57.587  1.00  0.00            
ATOM   4656  CD2 LEU   292     121.783  76.634  57.137  1.00  0.00            
ATOM   4657 HD21 LEU   292     122.183  75.694  57.567  1.00  0.00            
ATOM   4658 HD22 LEU   292     121.053  76.304  56.357  1.00  0.00            
ATOM   4659 HD23 LEU   292     122.653  77.274  56.847  1.00  0.00            
ATOM   4660  C   LEU   292     120.873  79.784  60.177  1.00  0.00            
ATOM   4661  O   LEU   292     120.633  78.994  61.087  1.00  0.00            
ATOM   4662  N   ARG   293     121.843  80.714  60.167  1.00  0.00            
ATOM   4663  HN  ARG   293     121.903  81.284  59.357  1.00  0.00            
ATOM   4664  CA  ARG   293     122.693  81.024  61.267  1.00  0.00            
ATOM   4665  HA  ARG   293     123.243  80.134  61.507  1.00  0.00            
ATOM   4666  CB  ARG   293     123.803  82.024  60.867  1.00  0.00            
ATOM   4667  HB1 ARG   293     124.283  82.314  61.817  1.00  0.00            
ATOM   4668  HB2 ARG   293     123.393  82.994  60.517  1.00  0.00            
ATOM   4669  CG  ARG   293     124.933  81.504  59.987  1.00  0.00            
ATOM   4670  HG1 ARG   293     125.193  80.454  60.257  1.00  0.00            
ATOM   4671  HG2 ARG   293     125.873  82.024  60.287  1.00  0.00            
ATOM   4672  CD  ARG   293     124.803  81.604  58.467  1.00  0.00            
ATOM   4673  HD1 ARG   293     123.833  81.184  58.127  1.00  0.00            
ATOM   4674  HD2 ARG   293     125.643  81.024  58.037  1.00  0.00            
ATOM   4675  NE  ARG   293     124.753  83.064  58.187  1.00  0.00            
ATOM   4676  HE  ARG   293     124.473  83.634  58.957  1.00  0.00            
ATOM   4677  CZ  ARG   293     124.483  83.534  56.937  1.00  0.00            
ATOM   4678  NH1 ARG   293     124.913  82.864  55.837  1.00  0.00            
ATOM   4679 HH11 ARG   293     125.383  81.984  55.957  1.00  0.00            
ATOM   4680 HH12 ARG   293     124.883  83.394  54.987  1.00  0.00            
ATOM   4681  NH2 ARG   293     123.863  84.744  56.777  1.00  0.00            
ATOM   4682 HH21 ARG   293     123.523  85.204  57.587  1.00  0.00            
ATOM   4683 HH22 ARG   293     123.713  85.114  55.857  1.00  0.00            
ATOM   4684  C   ARG   293     121.933  81.494  62.457  1.00  0.00            
ATOM   4685  O   ARG   293     121.083  82.384  62.377  1.00  0.00            
ATOM   4686  N   ALA   294     122.363  81.004  63.637  1.00  0.00            
ATOM   4687  HN  ALA   294     123.093  80.334  63.537  1.00  0.00            
ATOM   4688  CA  ALA   294     121.943  81.514  64.897  1.00  0.00            
ATOM   4689  HA  ALA   294     120.873  81.564  64.927  1.00  0.00            
ATOM   4690  CB  ALA   294     122.403  80.504  65.967  1.00  0.00            
ATOM   4691  HB1 ALA   294     122.203  79.424  65.767  1.00  0.00            
ATOM   4692  HB2 ALA   294     123.493  80.654  66.057  1.00  0.00            
ATOM   4693  HB3 ALA   294     122.063  80.704  67.007  1.00  0.00            
ATOM   4694  C   ALA   294     122.463  82.884  65.187  1.00  0.00            
ATOM   4695  O   ALA   294     121.813  83.674  65.857  1.00  0.00            
ATOM   4696  N   GLU   295     123.703  83.164  64.707  1.00  0.00            
ATOM   4697  HN  GLU   295     124.243  82.494  64.217  1.00  0.00            
ATOM   4698  CA  GLU   295     124.443  84.324  65.087  1.00  0.00            
ATOM   4699  HA  GLU   295     124.503  84.454  66.157  1.00  0.00            
ATOM   4700  CB  GLU   295     125.853  84.164  64.497  1.00  0.00            
ATOM   4701  HB1 GLU   295     126.453  85.084  64.607  1.00  0.00            
ATOM   4702  HB2 GLU   295     125.773  84.014  63.387  1.00  0.00            
ATOM   4703  CG  GLU   295     126.563  82.914  65.027  1.00  0.00            
ATOM   4704  HG1 GLU   295     126.183  82.714  66.067  1.00  0.00            
ATOM   4705  HG2 GLU   295     127.633  83.094  65.227  1.00  0.00            
ATOM   4706  CD  GLU   295     126.503  81.674  64.167  1.00  0.00            
ATOM   4707  OE1 GLU   295     125.433  81.014  64.207  1.00  0.00            
ATOM   4708  OE2 GLU   295     127.473  81.374  63.417  1.00  0.00            
ATOM   4709  C   GLU   295     123.863  85.574  64.517  1.00  0.00            
ATOM   4710  O   GLU   295     123.953  86.684  65.057  1.00  0.00            
ATOM   4711  N   ASP   296     123.133  85.464  63.397  1.00  0.00            
ATOM   4712  HN  ASP   296     123.143  84.604  62.887  1.00  0.00            
ATOM   4713  CA  ASP   296     122.523  86.594  62.757  1.00  0.00            
ATOM   4714  HA  ASP   296     123.273  87.354  62.677  1.00  0.00            
ATOM   4715  CB  ASP   296     122.113  86.354  61.287  1.00  0.00            
ATOM   4716  HB1 ASP   296     121.773  87.324  60.877  1.00  0.00            
ATOM   4717  HB2 ASP   296     121.323  85.574  61.327  1.00  0.00            
ATOM   4718  CG  ASP   296     123.193  85.784  60.357  1.00  0.00            
ATOM   4719  OD1 ASP   296     122.923  85.684  59.127  1.00  0.00            
ATOM   4720  OD2 ASP   296     124.353  85.644  60.807  1.00  0.00            
ATOM   4721  C   ASP   296     121.453  87.284  63.537  1.00  0.00            
ATOM   4722  O   ASP   296     121.283  88.494  63.397  1.00  0.00            
ATOM   4723  N   LEU   297     120.633  86.714  64.427  1.00  0.00            
ATOM   4724  HN  LEU   297     120.623  85.754  64.717  1.00  0.00            
ATOM   4725  CA  LEU   297     119.553  87.424  65.047  1.00  0.00            
ATOM   4726  HA  LEU   297     119.183  88.224  64.427  1.00  0.00            
ATOM   4727  CB  LEU   297     118.423  86.424  65.337  1.00  0.00            
ATOM   4728  HB1 LEU   297     117.703  86.834  66.077  1.00  0.00            
ATOM   4729  HB2 LEU   297     118.813  85.544  65.877  1.00  0.00            
ATOM   4730  CG  LEU   297     117.543  86.044  64.127  1.00  0.00            
ATOM   4731  HG  LEU   297     118.173  85.404  63.457  1.00  0.00            
ATOM   4732  CD1 LEU   297     116.323  85.324  64.707  1.00  0.00            
ATOM   4733 HD11 LEU   297     115.483  85.144  63.997  1.00  0.00            
ATOM   4734 HD12 LEU   297     116.593  84.304  65.027  1.00  0.00            
ATOM   4735 HD13 LEU   297     115.843  85.934  65.487  1.00  0.00            
ATOM   4736  CD2 LEU   297     117.113  87.284  63.317  1.00  0.00            
ATOM   4737 HD21 LEU   297     116.783  88.044  64.067  1.00  0.00            
ATOM   4738 HD22 LEU   297     117.883  87.814  62.717  1.00  0.00            
ATOM   4739 HD23 LEU   297     116.293  87.004  62.627  1.00  0.00            
ATOM   4740  C   LEU   297     119.863  88.104  66.337  1.00  0.00            
ATOM   4741  O   LEU   297     118.973  88.664  66.987  1.00  0.00            
ATOM   4742  N   VAL   298     121.133  88.194  66.797  1.00  0.00            
ATOM   4743  HN  VAL   298     121.843  87.804  66.227  1.00  0.00            
ATOM   4744  CA  VAL   298     121.653  88.984  67.867  1.00  0.00            
ATOM   4745  HA  VAL   298     121.093  88.734  68.757  1.00  0.00            
ATOM   4746  CB  VAL   298     123.133  88.874  68.067  1.00  0.00            
ATOM   4747  HB  VAL   298     123.693  89.074  67.117  1.00  0.00            
ATOM   4748  CG1 VAL   298     123.723  89.804  69.147  1.00  0.00            
ATOM   4749 HG11 VAL   298     123.193  89.794  70.117  1.00  0.00            
ATOM   4750 HG12 VAL   298     124.823  89.644  69.267  1.00  0.00            
ATOM   4751 HG13 VAL   298     123.703  90.844  68.767  1.00  0.00            
ATOM   4752  CG2 VAL   298     123.493  87.464  68.557  1.00  0.00            
ATOM   4753 HG21 VAL   298     122.853  87.094  69.387  1.00  0.00            
ATOM   4754 HG22 VAL   298     123.383  86.714  67.757  1.00  0.00            
ATOM   4755 HG23 VAL   298     124.543  87.454  68.947  1.00  0.00            
ATOM   4756  C   VAL   298     121.313  90.384  67.487  1.00  0.00            
ATOM   4757  O   VAL   298     121.583  90.774  66.357  1.00  0.00            
ATOM   4758  N   GLY   299     120.743  91.204  68.387  1.00  0.00            
ATOM   4759  HN  GLY   299     120.553  90.834  69.297  1.00  0.00            
ATOM   4760  CA  GLY   299     120.383  92.574  68.147  1.00  0.00            
ATOM   4761  HA1 GLY   299     120.503  93.214  68.997  1.00  0.00            
ATOM   4762  HA2 GLY   299     121.003  92.974  67.357  1.00  0.00            
ATOM   4763  C   GLY   299     118.953  92.764  67.767  1.00  0.00            
ATOM   4764  O   GLY   299     118.503  93.904  67.617  1.00  0.00            
ATOM   4765  N   LYS   300     118.173  91.674  67.697  1.00  0.00            
ATOM   4766  HN  LYS   300     118.583  90.774  67.577  1.00  0.00            
ATOM   4767  CA  LYS   300     116.763  91.634  67.477  1.00  0.00            
ATOM   4768  HA  LYS   300     116.383  92.564  67.087  1.00  0.00            
ATOM   4769  CB  LYS   300     116.483  90.714  66.277  1.00  0.00            
ATOM   4770  HB1 LYS   300     115.373  90.634  66.127  1.00  0.00            
ATOM   4771  HB2 LYS   300     116.853  89.674  66.347  1.00  0.00            
ATOM   4772  CG  LYS   300     116.943  91.254  64.917  1.00  0.00            
ATOM   4773  HG1 LYS   300     116.433  92.174  64.537  1.00  0.00            
ATOM   4774  HG2 LYS   300     116.633  90.464  64.197  1.00  0.00            
ATOM   4775  CD  LYS   300     118.423  91.244  64.547  1.00  0.00            
ATOM   4776  HD1 LYS   300     119.103  91.974  65.037  1.00  0.00            
ATOM   4777  HD2 LYS   300     118.783  90.244  64.877  1.00  0.00            
ATOM   4778  CE  LYS   300     118.683  91.204  63.037  1.00  0.00            
ATOM   4779  HE1 LYS   300     118.303  90.274  62.587  1.00  0.00            
ATOM   4780  HE2 LYS   300     119.783  91.064  62.947  1.00  0.00            
ATOM   4781  NZ  LYS   300     118.343  92.434  62.287  1.00  0.00            
ATOM   4782  HZ1 LYS   300     118.623  92.324  61.287  1.00  0.00            
ATOM   4783  HZ2 LYS   300     117.333  92.644  62.267  1.00  0.00            
ATOM   4784  HZ3 LYS   300     118.713  93.274  62.777  1.00  0.00            
ATOM   4785  C   LYS   300     115.843  91.504  68.647  1.00  0.00            
ATOM   4786  O   LYS   300     116.343  91.404  69.767  1.00  0.00            
ATOM   4787  N   SER   301     114.533  91.614  68.397  1.00  0.00            
ATOM   4788  HN  SER   301     114.103  91.734  67.497  1.00  0.00            
ATOM   4789  CA  SER   301     113.633  91.644  69.507  1.00  0.00            
ATOM   4790  HA  SER   301     114.133  91.414  70.427  1.00  0.00            
ATOM   4791  CB  SER   301     112.893  92.984  69.597  1.00  0.00            
ATOM   4792  HB1 SER   301     112.183  93.194  68.767  1.00  0.00            
ATOM   4793  HB2 SER   301     113.723  93.724  69.507  1.00  0.00            
ATOM   4794  OG  SER   301     112.173  93.154  70.817  1.00  0.00            
ATOM   4795  HG1 SER   301     112.863  93.364  71.457  1.00  0.00            
ATOM   4796  C   SER   301     112.573  90.584  69.437  1.00  0.00            
ATOM   4797  O   SER   301     111.743  90.564  68.527  1.00  0.00            
ATOM   4798  N   LEU   302     112.533  89.544  70.277  1.00  0.00            
ATOM   4799  HN  LEU   302     113.203  89.584  71.017  1.00  0.00            
ATOM   4800  CA  LEU   302     111.623  88.444  70.237  1.00  0.00            
ATOM   4801  HA  LEU   302     111.423  88.144  69.217  1.00  0.00            
ATOM   4802  CB  LEU   302     112.163  87.234  71.017  1.00  0.00            
ATOM   4803  HB1 LEU   302     112.403  87.594  72.037  1.00  0.00            
ATOM   4804  HB2 LEU   302     113.163  86.944  70.637  1.00  0.00            
ATOM   4805  CG  LEU   302     111.393  85.904  71.047  1.00  0.00            
ATOM   4806  HG  LEU   302     110.813  85.894  70.097  1.00  0.00            
ATOM   4807  CD1 LEU   302     112.313  84.684  71.057  1.00  0.00            
ATOM   4808 HD11 LEU   302     112.883  84.784  72.007  1.00  0.00            
ATOM   4809 HD12 LEU   302     111.853  83.684  71.187  1.00  0.00            
ATOM   4810 HD13 LEU   302     113.103  84.834  70.287  1.00  0.00            
ATOM   4811  CD2 LEU   302     110.493  85.834  72.287  1.00  0.00            
ATOM   4812 HD21 LEU   302     110.043  84.834  72.467  1.00  0.00            
ATOM   4813 HD22 LEU   302     111.163  85.924  73.177  1.00  0.00            
ATOM   4814 HD23 LEU   302     109.773  86.674  72.367  1.00  0.00            
ATOM   4815  C   LEU   302     110.353  88.974  70.797  1.00  0.00            
ATOM   4816  O   LEU   302     110.273  89.774  71.737  1.00  0.00            
ATOM   4817  N   TYR   303     109.243  88.524  70.197  1.00  0.00            
ATOM   4818  HN  TYR   303     109.273  87.964  69.377  1.00  0.00            
ATOM   4819  CA  TYR   303     107.903  88.764  70.667  1.00  0.00            
ATOM   4820  HA  TYR   303     108.023  89.174  71.667  1.00  0.00            
ATOM   4821  CB  TYR   303     107.053  89.784  69.897  1.00  0.00            
ATOM   4822  HB1 TYR   303     107.543  90.784  70.017  1.00  0.00            
ATOM   4823  HB2 TYR   303     106.143  89.924  70.517  1.00  0.00            
ATOM   4824  CG  TYR   303     106.723  89.414  68.497  1.00  0.00            
ATOM   4825  CD1 TYR   303     105.573  88.764  68.147  1.00  0.00            
ATOM   4826  HD1 TYR   303     104.923  88.414  68.927  1.00  0.00            
ATOM   4827  CE1 TYR   303     105.303  88.364  66.857  1.00  0.00            
ATOM   4828  HE1 TYR   303     104.483  87.724  66.577  1.00  0.00            
ATOM   4829  CZ  TYR   303     106.183  88.724  65.857  1.00  0.00            
ATOM   4830  OH  TYR   303     106.013  88.274  64.527  1.00  0.00            
ATOM   4831  HH  TYR   303     106.843  88.134  64.067  1.00  0.00            
ATOM   4832  CD2 TYR   303     107.553  89.844  67.477  1.00  0.00            
ATOM   4833  HD2 TYR   303     108.463  90.334  67.767  1.00  0.00            
ATOM   4834  CE2 TYR   303     107.293  89.464  66.177  1.00  0.00            
ATOM   4835  HE2 TYR   303     107.963  89.834  65.407  1.00  0.00            
ATOM   4836  C   TYR   303     107.253  87.434  70.837  1.00  0.00            
ATOM   4837  O   TYR   303     107.503  86.414  70.187  1.00  0.00            
ATOM   4838  N   VAL   304     106.253  87.374  71.727  1.00  0.00            
ATOM   4839  HN  VAL   304     106.013  88.164  72.287  1.00  0.00            
ATOM   4840  CA  VAL   304     105.393  86.304  72.097  1.00  0.00            
ATOM   4841  HA  VAL   304     105.393  85.594  71.287  1.00  0.00            
ATOM   4842  CB  VAL   304     105.713  85.584  73.387  1.00  0.00            
ATOM   4843  HB  VAL   304     104.803  85.134  73.867  1.00  0.00            
ATOM   4844  CG1 VAL   304     106.683  84.424  73.117  1.00  0.00            
ATOM   4845 HG11 VAL   304     107.513  84.744  72.457  1.00  0.00            
ATOM   4846 HG12 VAL   304     107.093  84.074  74.087  1.00  0.00            
ATOM   4847 HG13 VAL   304     106.153  83.634  72.527  1.00  0.00            
ATOM   4848  CG2 VAL   304     106.133  86.524  74.527  1.00  0.00            
ATOM   4849 HG21 VAL   304     106.123  85.994  75.507  1.00  0.00            
ATOM   4850 HG22 VAL   304     106.993  87.204  74.407  1.00  0.00            
ATOM   4851 HG23 VAL   304     105.283  87.234  74.647  1.00  0.00            
ATOM   4852  C   VAL   304     104.013  86.834  72.177  1.00  0.00            
ATOM   4853  O   VAL   304     103.733  87.794  72.907  1.00  0.00            
ATOM   4854  N   SER   305     103.143  86.254  71.337  1.00  0.00            
ATOM   4855  HN  SER   305     103.433  85.424  70.867  1.00  0.00            
ATOM   4856  CA  SER   305     101.733  86.484  71.347  1.00  0.00            
ATOM   4857  HA  SER   305     101.603  87.294  72.057  1.00  0.00            
ATOM   4858  CB  SER   305     101.323  87.044  69.967  1.00  0.00            
ATOM   4859  HB1 SER   305     101.413  86.304  69.137  1.00  0.00            
ATOM   4860  HB2 SER   305     101.963  87.904  69.667  1.00  0.00            
ATOM   4861  OG  SER   305      99.983  87.494  70.077  1.00  0.00            
ATOM   4862  HG1 SER   305     100.013  88.444  70.217  1.00  0.00            
ATOM   4863  C   SER   305     100.873  85.334  71.717  1.00  0.00            
ATOM   4864  O   SER   305     101.073  84.234  71.207  1.00  0.00            
ATOM   4865  N   ALA   306      99.873  85.514  72.587  1.00  0.00            
ATOM   4866  HN  ALA   306      99.673  86.444  72.877  1.00  0.00            
ATOM   4867  CA  ALA   306      99.243  84.404  73.237  1.00  0.00            
ATOM   4868  HA  ALA   306      99.333  83.484  72.657  1.00  0.00            
ATOM   4869  CB  ALA   306      99.813  84.274  74.657  1.00  0.00            
ATOM   4870  HB1 ALA   306      99.263  83.594  75.347  1.00  0.00            
ATOM   4871  HB2 ALA   306     100.843  83.854  74.517  1.00  0.00            
ATOM   4872  HB3 ALA   306      99.833  85.274  75.127  1.00  0.00            
ATOM   4873  C   ALA   306      97.783  84.654  73.287  1.00  0.00            
ATOM   4874  O   ALA   306      97.243  85.694  73.667  1.00  0.00            
ATOM   4875  N   THR   307      97.003  83.644  72.867  1.00  0.00            
ATOM   4876  HN  THR   307      97.513  82.824  72.617  1.00  0.00            
ATOM   4877  CA  THR   307      95.573  83.654  72.907  1.00  0.00            
ATOM   4878  HA  THR   307      95.223  84.544  73.397  1.00  0.00            
ATOM   4879  CB  THR   307      94.953  83.494  71.557  1.00  0.00            
ATOM   4880  HB  THR   307      95.363  82.604  71.037  1.00  0.00            
ATOM   4881  OG1 THR   307      95.283  84.634  70.767  1.00  0.00            
ATOM   4882  HG1 THR   307      96.223  84.584  70.557  1.00  0.00            
ATOM   4883  CG2 THR   307      93.423  83.554  71.557  1.00  0.00            
ATOM   4884 HG21 THR   307      93.043  82.574  71.917  1.00  0.00            
ATOM   4885 HG22 THR   307      93.123  84.324  72.297  1.00  0.00            
ATOM   4886 HG23 THR   307      93.063  83.784  70.527  1.00  0.00            
ATOM   4887  C   THR   307      95.173  82.514  73.777  1.00  0.00            
ATOM   4888  O   THR   307      95.483  81.334  73.577  1.00  0.00            
ATOM   4889  N   VAL   308      94.513  82.844  74.897  1.00  0.00            
ATOM   4890  HN  VAL   308      94.163  83.784  74.947  1.00  0.00            
ATOM   4891  CA  VAL   308      94.143  81.954  75.957  1.00  0.00            
ATOM   4892  HA  VAL   308      94.493  80.934  75.857  1.00  0.00            
ATOM   4893  CB  VAL   308      94.633  82.374  77.317  1.00  0.00            
ATOM   4894  HB  VAL   308      94.313  83.394  77.647  1.00  0.00            
ATOM   4895  CG1 VAL   308      94.153  81.354  78.357  1.00  0.00            
ATOM   4896 HG11 VAL   308      94.513  80.354  78.087  1.00  0.00            
ATOM   4897 HG12 VAL   308      94.663  81.634  79.307  1.00  0.00            
ATOM   4898 HG13 VAL   308      93.073  81.364  78.617  1.00  0.00            
ATOM   4899  CG2 VAL   308      96.163  82.294  77.267  1.00  0.00            
ATOM   4900 HG21 VAL   308      96.563  82.524  78.267  1.00  0.00            
ATOM   4901 HG22 VAL   308      96.393  81.234  77.007  1.00  0.00            
ATOM   4902 HG23 VAL   308      96.623  83.104  76.647  1.00  0.00            
ATOM   4903  C   VAL   308      92.653  81.884  75.917  1.00  0.00            
ATOM   4904  O   VAL   308      91.983  82.914  76.037  1.00  0.00            
ATOM   4905  N   ILE   309      92.073  80.714  75.607  1.00  0.00            
ATOM   4906  HN  ILE   309      92.733  80.034  75.277  1.00  0.00            
ATOM   4907  CA  ILE   309      90.703  80.404  75.367  1.00  0.00            
ATOM   4908  HA  ILE   309      90.113  81.294  75.477  1.00  0.00            
ATOM   4909  CB  ILE   309      90.383  79.884  74.007  1.00  0.00            
ATOM   4910  HB  ILE   309      90.803  78.844  73.987  1.00  0.00            
ATOM   4911  CG2 ILE   309      88.853  79.794  73.817  1.00  0.00            
ATOM   4912 HG21 ILE   309      88.703  79.394  72.797  1.00  0.00            
ATOM   4913 HG22 ILE   309      88.233  79.104  74.437  1.00  0.00            
ATOM   4914 HG23 ILE   309      88.383  80.794  73.787  1.00  0.00            
ATOM   4915  CG1 ILE   309      91.103  80.664  72.897  1.00  0.00            
ATOM   4916 HG11 ILE   309      92.193  80.484  73.037  1.00  0.00            
ATOM   4917 HG12 ILE   309      90.973  81.744  73.107  1.00  0.00            
ATOM   4918  CD  ILE   309      90.663  80.364  71.457  1.00  0.00            
ATOM   4919  HD1 ILE   309      90.803  79.294  71.177  1.00  0.00            
ATOM   4920  HD2 ILE   309      89.623  80.734  71.307  1.00  0.00            
ATOM   4921  HD3 ILE   309      91.313  81.004  70.837  1.00  0.00            
ATOM   4922  C   ILE   309      90.193  79.364  76.327  1.00  0.00            
ATOM   4923  O   ILE   309      90.803  78.324  76.537  1.00  0.00            
ATOM   4924  N   LEU   310      89.093  79.764  76.977  1.00  0.00            
ATOM   4925  HN  LEU   310      88.753  80.704  76.897  1.00  0.00            
ATOM   4926  CA  LEU   310      88.473  78.994  78.007  1.00  0.00            
ATOM   4927  HA  LEU   310      89.183  78.824  78.797  1.00  0.00            
ATOM   4928  CB  LEU   310      87.363  79.804  78.707  1.00  0.00            
ATOM   4929  HB1 LEU   310      86.863  79.164  79.467  1.00  0.00            
ATOM   4930  HB2 LEU   310      86.573  80.104  77.967  1.00  0.00            
ATOM   4931  CG  LEU   310      87.773  80.994  79.567  1.00  0.00            
ATOM   4932  HG  LEU   310      88.443  81.734  79.107  1.00  0.00            
ATOM   4933  CD1 LEU   310      86.513  81.804  79.897  1.00  0.00            
ATOM   4934 HD11 LEU   310      86.113  82.284  78.987  1.00  0.00            
ATOM   4935 HD12 LEU   310      85.763  81.164  80.417  1.00  0.00            
ATOM   4936 HD13 LEU   310      86.843  82.634  80.557  1.00  0.00            
ATOM   4937  CD2 LEU   310      88.313  80.454  80.917  1.00  0.00            
ATOM   4938 HD21 LEU   310      88.413  81.244  81.697  1.00  0.00            
ATOM   4939 HD22 LEU   310      87.613  79.714  81.377  1.00  0.00            
ATOM   4940 HD23 LEU   310      89.333  80.074  80.797  1.00  0.00            
ATOM   4941  C   LEU   310      87.973  77.664  77.547  1.00  0.00            
ATOM   4942  O   LEU   310      87.473  77.634  76.417  1.00  0.00            
ATOM   4943  N   HIS   311      88.023  76.604  78.377  1.00  0.00            
ATOM   4944  HN  HIS   311      88.423  76.674  79.287  1.00  0.00            
ATOM   4945  CA  HIS   311      87.313  75.424  78.007  1.00  0.00            
ATOM   4946  HA  HIS   311      87.573  75.104  77.017  1.00  0.00            
ATOM   4947  CB  HIS   311      87.603  74.164  78.847  1.00  0.00            
ATOM   4948  HB1 HIS   311      87.133  74.194  79.847  1.00  0.00            
ATOM   4949  HB2 HIS   311      88.713  74.084  78.997  1.00  0.00            
ATOM   4950  ND1 HIS   311      87.643  72.574  76.907  1.00  0.00            
ATOM   4951  CG  HIS   311      87.213  72.874  78.187  1.00  0.00            
ATOM   4952  CE1 HIS   311      87.243  71.324  76.727  1.00  0.00            
ATOM   4953  HE1 HIS   311      87.633  70.714  75.927  1.00  0.00            
ATOM   4954  NE2 HIS   311      86.563  70.814  77.797  1.00  0.00            
ATOM   4955  HE2 HIS   311      86.393  69.834  77.827  1.00  0.00            
ATOM   4956  CD2 HIS   311      86.523  71.834  78.737  1.00  0.00            
ATOM   4957  HD2 HIS   311      86.063  71.664  79.697  1.00  0.00            
ATOM   4958  C   HIS   311      85.823  75.534  78.057  1.00  0.00            
ATOM   4959  O   HIS   311      85.073  75.174  77.147  1.00  0.00            
ATOM   4960  N   SER   312      85.283  76.084  79.167  1.00  0.00            
ATOM   4961  HN  SER   312      85.763  76.224  80.027  1.00  0.00            
ATOM   4962  CA  SER   312      83.893  76.054  79.467  1.00  0.00            
ATOM   4963  HA  SER   312      83.373  75.174  79.087  1.00  0.00            
ATOM   4964  CB  SER   312      83.773  75.814  80.977  1.00  0.00            
ATOM   4965  HB1 SER   312      84.293  74.874  81.287  1.00  0.00            
ATOM   4966  HB2 SER   312      82.693  75.674  81.227  1.00  0.00            
ATOM   4967  OG  SER   312      84.413  76.884  81.647  1.00  0.00            
ATOM   4968  HG1 SER   312      85.273  76.554  81.907  1.00  0.00            
ATOM   4969  C   SER   312      83.163  77.254  78.947  1.00  0.00            
ATOM   4970  O   SER   312      81.953  77.364  79.147  1.00  0.00            
ATOM   4971  N   GLY   313      83.893  78.154  78.257  1.00  0.00            
ATOM   4972  HN  GLY   313      84.833  77.924  78.077  1.00  0.00            
ATOM   4973  CA  GLY   313      83.353  79.454  77.987  1.00  0.00            
ATOM   4974  HA1 GLY   313      82.283  79.484  78.107  1.00  0.00            
ATOM   4975  HA2 GLY   313      83.913  80.144  78.597  1.00  0.00            
ATOM   4976  C   GLY   313      83.843  79.774  76.617  1.00  0.00            
ATOM   4977  O   GLY   313      84.743  79.114  76.087  1.00  0.00            
ATOM   4978  N   SER   314      83.203  80.764  75.977  1.00  0.00            
ATOM   4979  HN  SER   314      82.283  81.034  76.267  1.00  0.00            
ATOM   4980  CA  SER   314      83.673  81.334  74.757  1.00  0.00            
ATOM   4981  HA  SER   314      83.973  80.574  74.057  1.00  0.00            
ATOM   4982  CB  SER   314      82.493  82.144  74.187  1.00  0.00            
ATOM   4983  HB1 SER   314      82.293  83.044  74.807  1.00  0.00            
ATOM   4984  HB2 SER   314      81.593  81.534  74.367  1.00  0.00            
ATOM   4985  OG  SER   314      82.593  82.444  72.797  1.00  0.00            
ATOM   4986  HG1 SER   314      82.773  81.594  72.387  1.00  0.00            
ATOM   4987  C   SER   314      84.873  82.214  74.837  1.00  0.00            
ATOM   4988  O   SER   314      85.683  82.244  73.907  1.00  0.00            
ATOM   4989  N   ASP   315      85.023  82.914  75.967  1.00  0.00            
ATOM   4990  HN  ASP   315      84.503  82.604  76.757  1.00  0.00            
ATOM   4991  CA  ASP   315      85.813  84.094  76.187  1.00  0.00            
ATOM   4992  HA  ASP   315      85.643  84.714  75.327  1.00  0.00            
ATOM   4993  CB  ASP   315      85.403  84.824  77.477  1.00  0.00            
ATOM   4994  HB1 ASP   315      86.173  85.524  77.857  1.00  0.00            
ATOM   4995  HB2 ASP   315      85.243  84.074  78.277  1.00  0.00            
ATOM   4996  CG  ASP   315      84.143  85.634  77.237  1.00  0.00            
ATOM   4997  OD1 ASP   315      83.743  85.814  76.057  1.00  0.00            
ATOM   4998  OD2 ASP   315      83.633  86.254  78.217  1.00  0.00            
ATOM   4999  C   ASP   315      87.263  83.754  76.097  1.00  0.00            
ATOM   5000  O   ASP   315      87.713  82.624  76.347  1.00  0.00            
ATOM   5001  N   MET   316      88.033  84.704  75.547  1.00  0.00            
ATOM   5002  HN  MET   316      87.753  85.604  75.207  1.00  0.00            
ATOM   5003  CA  MET   316      89.433  84.524  75.307  1.00  0.00            
ATOM   5004  HA  MET   316      89.783  83.864  76.077  1.00  0.00            
ATOM   5005  CB  MET   316      89.723  84.094  73.857  1.00  0.00            
ATOM   5006  HB1 MET   316      89.183  83.124  73.747  1.00  0.00            
ATOM   5007  HB2 MET   316      90.803  83.834  73.787  1.00  0.00            
ATOM   5008  CG  MET   316      89.303  85.084  72.767  1.00  0.00            
ATOM   5009  HG1 MET   316      90.023  85.924  72.867  1.00  0.00            
ATOM   5010  HG2 MET   316      88.343  85.584  72.997  1.00  0.00            
ATOM   5011  SD  MET   316      89.383  84.244  71.157  1.00  0.00            
ATOM   5012  CE  MET   316      87.703  83.554  71.217  1.00  0.00            
ATOM   5013  HE1 MET   316      86.983  84.374  71.077  1.00  0.00            
ATOM   5014  HE2 MET   316      87.503  82.734  70.487  1.00  0.00            
ATOM   5015  HE3 MET   316      87.473  83.254  72.267  1.00  0.00            
ATOM   5016  C   MET   316      90.093  85.834  75.537  1.00  0.00            
ATOM   5017  O   MET   316      89.573  86.924  75.337  1.00  0.00            
ATOM   5018  N   VAL   317      91.383  85.824  75.947  1.00  0.00            
ATOM   5019  HN  VAL   317      91.913  84.984  76.017  1.00  0.00            
ATOM   5020  CA  VAL   317      92.203  86.974  76.097  1.00  0.00            
ATOM   5021  HA  VAL   317      91.673  87.864  75.777  1.00  0.00            
ATOM   5022  CB  VAL   317      92.653  87.044  77.527  1.00  0.00            
ATOM   5023  HB  VAL   317      93.053  86.104  77.987  1.00  0.00            
ATOM   5024  CG1 VAL   317      93.743  88.104  77.687  1.00  0.00            
ATOM   5025 HG11 VAL   317      94.653  87.774  77.117  1.00  0.00            
ATOM   5026 HG12 VAL   317      93.363  89.074  77.347  1.00  0.00            
ATOM   5027 HG13 VAL   317      94.033  88.204  78.747  1.00  0.00            
ATOM   5028  CG2 VAL   317      91.483  87.464  78.437  1.00  0.00            
ATOM   5029 HG21 VAL   317      91.123  88.474  78.137  1.00  0.00            
ATOM   5030 HG22 VAL   317      90.653  86.734  78.347  1.00  0.00            
ATOM   5031 HG23 VAL   317      91.853  87.564  79.487  1.00  0.00            
ATOM   5032  C   VAL   317      93.313  86.754  75.137  1.00  0.00            
ATOM   5033  O   VAL   317      93.883  85.674  74.997  1.00  0.00            
ATOM   5034  N   GLN   318      93.803  87.824  74.497  1.00  0.00            
ATOM   5035  HN  GLN   318      93.303  88.684  74.627  1.00  0.00            
ATOM   5036  CA  GLN   318      94.993  87.914  73.687  1.00  0.00            
ATOM   5037  HA  GLN   318      95.443  86.934  73.677  1.00  0.00            
ATOM   5038  CB  GLN   318      94.673  88.354  72.257  1.00  0.00            
ATOM   5039  HB1 GLN   318      95.543  88.084  71.617  1.00  0.00            
ATOM   5040  HB2 GLN   318      94.423  89.434  72.207  1.00  0.00            
ATOM   5041  CG  GLN   318      93.473  87.564  71.727  1.00  0.00            
ATOM   5042  HG1 GLN   318      92.543  87.844  72.267  1.00  0.00            
ATOM   5043  HG2 GLN   318      93.473  86.484  71.967  1.00  0.00            
ATOM   5044  CD  GLN   318      93.353  87.754  70.227  1.00  0.00            
ATOM   5045  OE1 GLN   318      92.783  88.684  69.647  1.00  0.00            
ATOM   5046  NE2 GLN   318      93.923  86.864  69.357  1.00  0.00            
ATOM   5047 HE21 GLN   318      94.273  85.974  69.607  1.00  0.00            
ATOM   5048 HE22 GLN   318      94.103  87.204  68.427  1.00  0.00            
ATOM   5049  C   GLN   318      95.923  88.884  74.337  1.00  0.00            
ATOM   5050  O   GLN   318      95.593  90.054  74.497  1.00  0.00            
ATOM   5051  N   ALA   319      97.163  88.484  74.637  1.00  0.00            
ATOM   5052  HN  ALA   319      97.463  87.564  74.357  1.00  0.00            
ATOM   5053  CA  ALA   319      98.163  89.254  75.297  1.00  0.00            
ATOM   5054  HA  ALA   319      97.873  90.294  75.307  1.00  0.00            
ATOM   5055  CB  ALA   319      98.333  88.834  76.767  1.00  0.00            
ATOM   5056  HB1 ALA   319      99.013  87.964  76.917  1.00  0.00            
ATOM   5057  HB2 ALA   319      98.833  89.664  77.317  1.00  0.00            
ATOM   5058  HB3 ALA   319      97.333  88.644  77.227  1.00  0.00            
ATOM   5059  C   ALA   319      99.463  89.094  74.597  1.00  0.00            
ATOM   5060  O   ALA   319      99.763  88.074  73.977  1.00  0.00            
ATOM   5061  N   GLU   320     100.293  90.144  74.647  1.00  0.00            
ATOM   5062  HN  GLU   320     100.083  91.074  74.947  1.00  0.00            
ATOM   5063  CA  GLU   320     101.593  90.064  74.037  1.00  0.00
[truncated: 1,785,965 more chars]
