# Supplementary material for: Modulating the complement system through epitope-specific inhibition by complement C3 inhibitors
Source: J Biol Chem. 2025 Jan 31;301(3):108250. doi: 10.1016/j.jbc.2025.108250 (PMC11910092; doi:10.1016/j.jbc.2025.108250)
Supplement: C3b-C345C_gene_sequencing [file mmc1.zip › Supporting_Information/C3-MI3_last.pdb]

ATOM      1  N   SER     1     154.430 143.270  72.650  1.00  0.00            
ATOM      2  H1  SER     1     154.150 143.660  73.570  1.00  0.00            
ATOM      3  H2  SER     1     154.640 142.260  72.740  1.00  0.00            
ATOM      4  H3  SER     1     155.330 143.720  72.380  1.00  0.00            
ATOM      5  CA  SER     1     153.340 143.520  71.670  1.00  0.00            
ATOM      6  HA  SER     1     153.380 144.600  71.580  1.00  0.00            
ATOM      7  CB  SER     1     153.690 142.880  70.320  1.00  0.00            
ATOM      8  HB1 SER     1     153.820 141.800  70.520  1.00  0.00            
ATOM      9  HB2 SER     1     154.600 143.360  69.900  1.00  0.00            
ATOM     10  OG  SER     1     152.620 143.020  69.400  1.00  0.00            
ATOM     11  HG1 SER     1     152.950 143.280  68.540  1.00  0.00            
ATOM     12  C   SER     1     152.020 143.050  72.160  1.00  0.00            
ATOM     13  O   SER     1     151.930 141.860  72.450  1.00  0.00            
ATOM     14  N   PRO     2     150.970 143.810  72.190  1.00  0.00            
ATOM     15  CD  PRO     2     151.020 145.230  71.880  1.00  0.00            
ATOM     16  HD1 PRO     2     151.590 145.810  72.630  1.00  0.00            
ATOM     17  HD2 PRO     2     151.510 145.400  70.900  1.00  0.00            
ATOM     18  CA  PRO     2     149.660 143.470  72.660  1.00  0.00            
ATOM     19  HA  PRO     2     149.880 142.900  73.550  1.00  0.00            
ATOM     20  CB  PRO     2     148.970 144.820  72.860  1.00  0.00            
ATOM     21  HB1 PRO     2     149.280 145.210  73.860  1.00  0.00            
ATOM     22  HB2 PRO     2     147.860 144.790  72.860  1.00  0.00            
ATOM     23  CG  PRO     2     149.560 145.720  71.770  1.00  0.00            
ATOM     24  HG1 PRO     2     149.470 146.810  71.950  1.00  0.00            
ATOM     25  HG2 PRO     2     149.150 145.460  70.770  1.00  0.00            
ATOM     26  C   PRO     2     148.900 142.580  71.730  1.00  0.00            
ATOM     27  O   PRO     2     148.850 142.810  70.530  1.00  0.00            
ATOM     28  N   MET     3     148.160 141.600  72.280  1.00  0.00            
ATOM     29  HN  MET     3     148.130 141.590  73.280  1.00  0.00            
ATOM     30  CA  MET     3     147.330 140.700  71.550  1.00  0.00            
ATOM     31  HA  MET     3     147.330 141.080  70.540  1.00  0.00            
ATOM     32  CB  MET     3     148.050 139.350  71.490  1.00  0.00            
ATOM     33  HB1 MET     3     148.340 139.130  72.540  1.00  0.00            
ATOM     34  HB2 MET     3     149.030 139.470  70.980  1.00  0.00            
ATOM     35  CG  MET     3     147.200 138.280  70.790  1.00  0.00            
ATOM     36  HG1 MET     3     148.020 137.600  70.510  1.00  0.00            
ATOM     37  HG2 MET     3     146.910 138.630  69.780  1.00  0.00            
ATOM     38  SD  MET     3     145.750 137.550  71.610  1.00  0.00            
ATOM     39  CE  MET     3     146.310 135.890  72.110  1.00  0.00            
ATOM     40  HE1 MET     3     145.660 135.600  72.970  1.00  0.00            
ATOM     41  HE2 MET     3     146.490 135.070  71.380  1.00  0.00            
ATOM     42  HE3 MET     3     147.350 135.940  72.490  1.00  0.00            
ATOM     43  C   MET     3     145.960 140.710  72.150  1.00  0.00            
ATOM     44  O   MET     3     145.820 140.650  73.370  1.00  0.00            
ATOM     45  N   TYR     4     144.940 140.910  71.290  1.00  0.00            
ATOM     46  HN  TYR     4     145.040 140.970  70.300  1.00  0.00            
ATOM     47  CA  TYR     4     143.580 141.010  71.730  1.00  0.00            
ATOM     48  HA  TYR     4     143.460 141.070  72.800  1.00  0.00            
ATOM     49  CB  TYR     4     142.880 142.270  71.200  1.00  0.00            
ATOM     50  HB1 TYR     4     141.830 142.300  71.550  1.00  0.00            
ATOM     51  HB2 TYR     4     142.910 142.200  70.090  1.00  0.00            
ATOM     52  CG  TYR     4     143.620 143.510  71.600  1.00  0.00            
ATOM     53  CD1 TYR     4     143.620 143.870  72.930  1.00  0.00            
ATOM     54  HD1 TYR     4     143.110 143.430  73.770  1.00  0.00            
ATOM     55  CE1 TYR     4     144.370 144.970  73.260  1.00  0.00            
ATOM     56  HE1 TYR     4     144.420 145.420  74.240  1.00  0.00            
ATOM     57  CZ  TYR     4     145.200 145.670  72.400  1.00  0.00            
ATOM     58  OH  TYR     4     145.940 146.800  72.800  1.00  0.00            
ATOM     59  HH  TYR     4     146.490 147.200  72.120  1.00  0.00            
ATOM     60  CD2 TYR     4     144.260 144.310  70.690  1.00  0.00            
ATOM     61  HD2 TYR     4     144.350 144.070  69.640  1.00  0.00            
ATOM     62  CE2 TYR     4     145.030 145.390  71.070  1.00  0.00            
ATOM     63  HE2 TYR     4     145.530 145.990  70.320  1.00  0.00            
ATOM     64  C   TYR     4     142.860 139.760  71.380  1.00  0.00            
ATOM     65  O   TYR     4     142.970 139.170  70.300  1.00  0.00            
ATOM     66  N   SER     5     141.990 139.190  72.230  1.00  0.00            
ATOM     67  HN  SER     5     141.720 139.540  73.130  1.00  0.00            
ATOM     68  CA  SER     5     141.230 138.010  71.970  1.00  0.00            
ATOM     69  HA  SER     5     141.110 138.000  70.900  1.00  0.00            
ATOM     70  CB  SER     5     142.030 136.780  72.440  1.00  0.00            
ATOM     71  HB1 SER     5     142.090 136.870  73.540  1.00  0.00            
ATOM     72  HB2 SER     5     143.040 136.660  72.010  1.00  0.00            
ATOM     73  OG  SER     5     141.260 135.630  72.100  1.00  0.00            
ATOM     74  HG1 SER     5     140.990 135.670  71.180  1.00  0.00            
ATOM     75  C   SER     5     139.810 138.140  72.410  1.00  0.00            
ATOM     76  O   SER     5     139.440 138.750  73.420  1.00  0.00            
ATOM     77  N   ILE     6     138.840 137.640  71.630  1.00  0.00            
ATOM     78  HN  ILE     6     139.090 137.090  70.840  1.00  0.00            
ATOM     79  CA  ILE     6     137.450 137.510  71.930  1.00  0.00            
ATOM     80  HA  ILE     6     137.310 137.850  72.950  1.00  0.00            
ATOM     81  CB  ILE     6     136.660 138.470  71.090  1.00  0.00            
ATOM     82  HB  ILE     6     137.050 139.490  71.290  1.00  0.00            
ATOM     83  CG2 ILE     6     136.810 138.230  69.580  1.00  0.00            
ATOM     84 HG21 ILE     6     137.880 138.120  69.330  1.00  0.00            
ATOM     85 HG22 ILE     6     136.350 137.280  69.230  1.00  0.00            
ATOM     86 HG23 ILE     6     136.480 139.140  69.030  1.00  0.00            
ATOM     87  CG1 ILE     6     135.150 138.520  71.390  1.00  0.00            
ATOM     88 HG11 ILE     6     134.960 138.780  72.460  1.00  0.00            
ATOM     89 HG12 ILE     6     134.700 137.510  71.260  1.00  0.00            
ATOM     90  CD  ILE     6     134.260 139.560  70.700  1.00  0.00            
ATOM     91  HD1 ILE     6     133.210 139.260  70.860  1.00  0.00            
ATOM     92  HD2 ILE     6     134.520 140.570  71.070  1.00  0.00            
ATOM     93  HD3 ILE     6     134.530 139.640  69.620  1.00  0.00            
ATOM     94  C   ILE     6     137.060 136.100  71.660  1.00  0.00            
ATOM     95  O   ILE     6     137.490 135.450  70.710  1.00  0.00            
ATOM     96  N   ILE     7     136.210 135.450  72.480  1.00  0.00            
ATOM     97  HN  ILE     7     135.920 135.930  73.310  1.00  0.00            
ATOM     98  CA  ILE     7     135.790 134.100  72.280  1.00  0.00            
ATOM     99  HA  ILE     7     136.110 133.760  71.300  1.00  0.00            
ATOM    100  CB  ILE     7     136.340 133.040  73.200  1.00  0.00            
ATOM    101  HB  ILE     7     136.060 133.310  74.240  1.00  0.00            
ATOM    102  CG2 ILE     7     135.710 131.700  72.770  1.00  0.00            
ATOM    103 HG21 ILE     7     135.910 131.450  71.700  1.00  0.00            
ATOM    104 HG22 ILE     7     136.220 130.890  73.340  1.00  0.00            
ATOM    105 HG23 ILE     7     134.630 131.520  72.950  1.00  0.00            
ATOM    106  CG1 ILE     7     137.870 132.970  73.180  1.00  0.00            
ATOM    107 HG11 ILE     7     138.420 133.930  73.350  1.00  0.00            
ATOM    108 HG12 ILE     7     138.100 132.680  72.130  1.00  0.00            
ATOM    109  CD  ILE     7     138.510 132.020  74.190  1.00  0.00            
ATOM    110  HD1 ILE     7     138.640 132.460  75.200  1.00  0.00            
ATOM    111  HD2 ILE     7     137.960 131.070  74.370  1.00  0.00            
ATOM    112  HD3 ILE     7     139.560 131.830  73.890  1.00  0.00            
ATOM    113  C   ILE     7     134.300 134.060  72.250  1.00  0.00            
ATOM    114  O   ILE     7     133.670 134.400  73.250  1.00  0.00            
ATOM    115  N   THR     8     133.720 133.700  71.090  1.00  0.00            
ATOM    116  HN  THR     8     134.270 133.360  70.330  1.00  0.00            
ATOM    117  CA  THR     8     132.290 133.680  70.990  1.00  0.00            
ATOM    118  HA  THR     8     131.910 134.180  71.870  1.00  0.00            
ATOM    119  CB  THR     8     131.730 134.280  69.730  1.00  0.00            
ATOM    120  HB  THR     8     130.620 134.350  69.800  1.00  0.00            
ATOM    121  OG1 THR     8     132.090 133.610  68.530  1.00  0.00            
ATOM    122  HG1 THR     8     131.560 132.810  68.550  1.00  0.00            
ATOM    123  CG2 THR     8     132.160 135.740  69.560  1.00  0.00            
ATOM    124 HG21 THR     8     133.270 135.890  69.570  1.00  0.00            
ATOM    125 HG22 THR     8     131.690 136.220  68.680  1.00  0.00            
ATOM    126 HG23 THR     8     131.760 136.290  70.440  1.00  0.00            
ATOM    127  C   THR     8     131.790 132.280  70.930  1.00  0.00            
ATOM    128  O   THR     8     132.560 131.450  70.430  1.00  0.00            
ATOM    129  N   PRO     9     130.610 131.890  71.290  1.00  0.00            
ATOM    130  CD  PRO     9     129.760 132.740  72.130  1.00  0.00            
ATOM    131  HD1 PRO     9     130.310 133.050  73.050  1.00  0.00            
ATOM    132  HD2 PRO     9     129.490 133.650  71.560  1.00  0.00            
ATOM    133  CA  PRO     9     129.830 130.850  70.700  1.00  0.00            
ATOM    134  HA  PRO     9     130.230 129.890  70.990  1.00  0.00            
ATOM    135  CB  PRO     9     128.380 131.050  71.110  1.00  0.00            
ATOM    136  HB1 PRO     9     127.770 130.160  71.380  1.00  0.00            
ATOM    137  HB2 PRO     9     127.770 131.580  70.330  1.00  0.00            
ATOM    138  CG  PRO     9     128.490 131.910  72.370  1.00  0.00            
ATOM    139  HG1 PRO     9     128.700 131.230  73.230  1.00  0.00            
ATOM    140  HG2 PRO     9     127.580 132.540  72.440  1.00  0.00            
ATOM    141  C   PRO     9     129.880 130.730  69.210  1.00  0.00            
ATOM    142  O   PRO     9     129.980 131.760  68.530  1.00  0.00            
ATOM    143  N   ASN    10     129.860 129.510  68.660  1.00  0.00            
ATOM    144  HN  ASN    10     129.950 128.720  69.270  1.00  0.00            
ATOM    145  CA  ASN    10     130.000 129.280  67.260  1.00  0.00            
ATOM    146  HA  ASN    10     130.820 129.890  66.920  1.00  0.00            
ATOM    147  CB  ASN    10     130.550 127.870  66.980  1.00  0.00            
ATOM    148  HB1 ASN    10     129.750 127.110  67.130  1.00  0.00            
ATOM    149  HB2 ASN    10     131.370 127.640  67.690  1.00  0.00            
ATOM    150  CG  ASN    10     131.240 127.810  65.630  1.00  0.00            
ATOM    151  OD1 ASN    10     132.010 128.660  65.180  1.00  0.00            
ATOM    152  ND2 ASN    10     130.880 126.760  64.850  1.00  0.00            
ATOM    153 HD21 ASN    10     130.430 125.960  65.250  1.00  0.00            
ATOM    154 HD22 ASN    10     131.590 126.550  64.170  1.00  0.00            
ATOM    155  C   ASN    10     128.820 129.810  66.510  1.00  0.00            
ATOM    156  O   ASN    10     128.900 130.270  65.370  1.00  0.00            
ATOM    157  N   ILE    11     127.630 129.780  67.140  1.00  0.00            
ATOM    158  HN  ILE    11     127.660 129.400  68.060  1.00  0.00            
ATOM    159  CA  ILE    11     126.490 130.300  66.450  1.00  0.00            
ATOM    160  HA  ILE    11     126.660 130.950  65.600  1.00  0.00            
ATOM    161  CB  ILE    11     125.500 129.230  66.120  1.00  0.00            
ATOM    162  HB  ILE    11     125.100 128.770  67.040  1.00  0.00            
ATOM    163  CG2 ILE    11     124.380 129.900  65.310  1.00  0.00            
ATOM    164 HG21 ILE    11     124.750 130.660  64.580  1.00  0.00            
ATOM    165 HG22 ILE    11     123.830 129.160  64.690  1.00  0.00            
ATOM    166 HG23 ILE    11     123.700 130.550  65.910  1.00  0.00            
ATOM    167  CG1 ILE    11     126.040 128.090  65.250  1.00  0.00            
ATOM    168 HG11 ILE    11     125.210 127.360  65.120  1.00  0.00            
ATOM    169 HG12 ILE    11     126.870 127.600  65.800  1.00  0.00            
ATOM    170  CD  ILE    11     126.580 128.560  63.900  1.00  0.00            
ATOM    171  HD1 ILE    11     127.380 127.910  63.490  1.00  0.00            
ATOM    172  HD2 ILE    11     125.710 128.580  63.200  1.00  0.00            
ATOM    173  HD3 ILE    11     126.970 129.590  64.050  1.00  0.00            
ATOM    174  C   ILE    11     125.890 131.120  67.540  1.00  0.00            
ATOM    175  O   ILE    11     125.840 130.780  68.720  1.00  0.00            
ATOM    176  N   LEU    12     125.360 132.300  67.170  1.00  0.00            
ATOM    177  HN  LEU    12     125.470 132.680  66.260  1.00  0.00            
ATOM    178  CA  LEU    12     124.660 133.180  68.050  1.00  0.00            
ATOM    179  HA  LEU    12     124.900 132.820  69.040  1.00  0.00            
ATOM    180  CB  LEU    12     125.000 134.680  67.980  1.00  0.00            
ATOM    181  HB1 LEU    12     124.410 135.250  68.730  1.00  0.00            
ATOM    182  HB2 LEU    12     124.700 135.090  66.990  1.00  0.00            
ATOM    183  CG  LEU    12     126.490 135.030  68.130  1.00  0.00            
ATOM    184  HG  LEU    12     127.090 134.350  67.480  1.00  0.00            
ATOM    185  CD1 LEU    12     126.810 136.490  67.760  1.00  0.00            
ATOM    186 HD11 LEU    12     126.270 136.690  66.810  1.00  0.00            
ATOM    187 HD12 LEU    12     126.390 137.170  68.520  1.00  0.00            
ATOM    188 HD13 LEU    12     127.900 136.710  67.720  1.00  0.00            
ATOM    189  CD2 LEU    12     127.030 134.830  69.550  1.00  0.00            
ATOM    190 HD21 LEU    12     126.500 135.440  70.320  1.00  0.00            
ATOM    191 HD22 LEU    12     126.890 133.760  69.850  1.00  0.00            
ATOM    192 HD23 LEU    12     128.110 135.020  69.700  1.00  0.00            
ATOM    193  C   LEU    12     123.190 132.960  67.870  1.00  0.00            
ATOM    194  O   LEU    12     122.690 132.970  66.750  1.00  0.00            
ATOM    195  N   ARG    13     122.400 132.660  68.910  1.00  0.00            
ATOM    196  HN  ARG    13     122.780 132.800  69.820  1.00  0.00            
ATOM    197  CA  ARG    13     120.980 132.440  68.870  1.00  0.00            
ATOM    198  HA  ARG    13     120.740 132.220  67.840  1.00  0.00            
ATOM    199  CB  ARG    13     120.440 131.380  69.840  1.00  0.00            
ATOM    200  HB1 ARG    13     119.370 131.130  69.640  1.00  0.00            
ATOM    201  HB2 ARG    13     120.560 131.840  70.850  1.00  0.00            
ATOM    202  CG  ARG    13     121.210 130.070  69.760  1.00  0.00            
ATOM    203  HG1 ARG    13     120.860 129.270  70.450  1.00  0.00            
ATOM    204  HG2 ARG    13     122.250 130.380  69.990  1.00  0.00            
ATOM    205  CD  ARG    13     121.350 129.440  68.370  1.00  0.00            
ATOM    206  HD1 ARG    13     121.840 130.180  67.700  1.00  0.00            
ATOM    207  HD2 ARG    13     120.340 129.290  67.920  1.00  0.00            
ATOM    208  NE  ARG    13     122.080 128.150  68.480  1.00  0.00            
ATOM    209  HE  ARG    13     122.570 127.940  69.330  1.00  0.00            
ATOM    210  CZ  ARG    13     122.380 127.300  67.450  1.00  0.00            
ATOM    211  NH1 ARG    13     122.100 127.480  66.130  1.00  0.00            
ATOM    212 HH11 ARG    13     121.620 128.310  65.860  1.00  0.00            
ATOM    213 HH12 ARG    13     122.090 126.610  65.620  1.00  0.00            
ATOM    214  NH2 ARG    13     123.010 126.150  67.830  1.00  0.00            
ATOM    215 HH21 ARG    13     122.650 125.720  68.660  1.00  0.00            
ATOM    216 HH22 ARG    13     123.450 125.510  67.200  1.00  0.00            
ATOM    217  C   ARG    13     120.180 133.680  69.070  1.00  0.00            
ATOM    218  O   ARG    13     120.560 134.480  69.930  1.00  0.00            
ATOM    219  N   LEU    14     119.130 133.940  68.280  1.00  0.00            
ATOM    220  HN  LEU    14     118.980 133.390  67.470  1.00  0.00            
ATOM    221  CA  LEU    14     118.160 134.970  68.540  1.00  0.00            
ATOM    222  HA  LEU    14     118.690 135.890  68.740  1.00  0.00            
ATOM    223  CB  LEU    14     117.300 135.230  67.290  1.00  0.00            
ATOM    224  HB1 LEU    14     116.380 135.750  67.630  1.00  0.00            
ATOM    225  HB2 LEU    14     116.870 134.250  66.970  1.00  0.00            
ATOM    226  CG  LEU    14     117.950 135.870  66.050  1.00  0.00            
ATOM    227  HG  LEU    14     118.650 135.140  65.600  1.00  0.00            
ATOM    228  CD1 LEU    14     116.810 136.140  65.060  1.00  0.00            
ATOM    229 HD11 LEU    14     116.670 135.250  64.410  1.00  0.00            
ATOM    230 HD12 LEU    14     115.810 136.180  65.550  1.00  0.00            
ATOM    231 HD13 LEU    14     116.990 136.990  64.360  1.00  0.00            
ATOM    232  CD2 LEU    14     118.720 137.150  66.410  1.00  0.00            
ATOM    233 HD21 LEU    14     118.020 137.890  66.840  1.00  0.00            
ATOM    234 HD22 LEU    14     119.490 137.010  67.210  1.00  0.00            
ATOM    235 HD23 LEU    14     119.210 137.660  65.560  1.00  0.00            
ATOM    236  C   LEU    14     117.350 134.750  69.770  1.00  0.00            
ATOM    237  O   LEU    14     117.000 133.640  70.150  1.00  0.00            
ATOM    238  N   GLU    15     116.990 135.810  70.510  1.00  0.00            
ATOM    239  HN  GLU    15     117.240 136.710  70.140  1.00  0.00            
ATOM    240  CA  GLU    15     116.120 135.840  71.650  1.00  0.00            
ATOM    241  HA  GLU    15     116.080 136.910  71.810  1.00  0.00            
ATOM    242  CB  GLU    15     114.680 135.340  71.440  1.00  0.00            
ATOM    243  HB1 GLU    15     114.210 135.260  72.450  1.00  0.00            
ATOM    244  HB2 GLU    15     114.770 134.400  70.860  1.00  0.00            
ATOM    245  CG  GLU    15     113.850 136.320  70.610  1.00  0.00            
ATOM    246  HG1 GLU    15     114.400 136.470  69.660  1.00  0.00            
ATOM    247  HG2 GLU    15     113.930 137.300  71.120  1.00  0.00            
ATOM    248  CD  GLU    15     112.420 135.860  70.360  1.00  0.00            
ATOM    249  OE1 GLU    15     111.550 135.970  71.270  1.00  0.00            
ATOM    250  OE2 GLU    15     112.100 135.330  69.260  1.00  0.00            
ATOM    251  C   GLU    15     116.730 135.320  72.900  1.00  0.00            
ATOM    252  O   GLU    15     116.150 134.690  73.780  1.00  0.00            
ATOM    253  N   SER    16     118.050 135.540  72.980  1.00  0.00            
ATOM    254  HN  SER    16     118.440 136.150  72.300  1.00  0.00            
ATOM    255  CA  SER    16     118.900 134.860  73.920  1.00  0.00            
ATOM    256  HA  SER    16     118.260 134.740  74.780  1.00  0.00            
ATOM    257  CB  SER    16     119.420 133.540  73.320  1.00  0.00            
ATOM    258  HB1 SER    16     120.080 132.990  74.030  1.00  0.00            
ATOM    259  HB2 SER    16     120.120 133.750  72.480  1.00  0.00            
ATOM    260  OG  SER    16     118.380 132.700  72.850  1.00  0.00            
ATOM    261  HG1 SER    16     117.660 133.340  72.770  1.00  0.00            
ATOM    262  C   SER    16     119.950 135.830  74.320  1.00  0.00            
ATOM    263  O   SER    16     120.330 136.720  73.560  1.00  0.00            
ATOM    264  N   GLU    17     120.620 135.590  75.460  1.00  0.00            
ATOM    265  HN  GLU    17     120.400 134.840  76.080  1.00  0.00            
ATOM    266  CA  GLU    17     121.770 136.320  75.890  1.00  0.00            
ATOM    267  HA  GLU    17     121.780 137.190  75.250  1.00  0.00            
ATOM    268  CB  GLU    17     121.660 136.780  77.350  1.00  0.00            
ATOM    269  HB1 GLU    17     122.710 137.000  77.630  1.00  0.00            
ATOM    270  HB2 GLU    17     121.450 135.870  77.950  1.00  0.00            
ATOM    271  CG  GLU    17     120.690 137.960  77.500  1.00  0.00            
ATOM    272  HG1 GLU    17     119.740 137.560  77.090  1.00  0.00            
ATOM    273  HG2 GLU    17     121.140 138.700  76.800  1.00  0.00            
ATOM    274  CD  GLU    17     120.560 138.500  78.910  1.00  0.00            
ATOM    275  OE1 GLU    17     121.270 138.010  79.840  1.00  0.00            
ATOM    276  OE2 GLU    17     119.710 139.400  79.120  1.00  0.00            
ATOM    277  C   GLU    17     123.050 135.620  75.610  1.00  0.00            
ATOM    278  O   GLU    17     123.370 134.640  76.290  1.00  0.00            
ATOM    279  N   GLU    18     123.770 136.110  74.580  1.00  0.00            
ATOM    280  HN  GLU    18     123.360 136.900  74.130  1.00  0.00            
ATOM    281  CA  GLU    18     125.000 135.500  74.190  1.00  0.00            
ATOM    282  HA  GLU    18     125.040 134.500  74.590  1.00  0.00            
ATOM    283  CB  GLU    18     125.120 135.450  72.660  1.00  0.00            
ATOM    284  HB1 GLU    18     126.130 135.160  72.310  1.00  0.00            
ATOM    285  HB2 GLU    18     125.030 136.460  72.200  1.00  0.00            
ATOM    286  CG  GLU    18     124.080 134.590  71.930  1.00  0.00            
ATOM    287  HG1 GLU    18     123.980 134.920  70.870  1.00  0.00            
ATOM    288  HG2 GLU    18     123.080 134.830  72.340  1.00  0.00            
ATOM    289  CD  GLU    18     124.150 133.100  72.210  1.00  0.00            
ATOM    290  OE1 GLU    18     124.890 132.590  73.090  1.00  0.00            
ATOM    291  OE2 GLU    18     123.370 132.360  71.560  1.00  0.00            
ATOM    292  C   GLU    18     126.160 136.160  74.850  1.00  0.00            
ATOM    293  O   GLU    18     126.310 137.380  74.760  1.00  0.00            
ATOM    294  N   THR    19     127.040 135.430  75.570  1.00  0.00            
ATOM    295  HN  THR    19     126.990 134.440  75.560  1.00  0.00            
ATOM    296  CA  THR    19     128.160 136.030  76.220  1.00  0.00            
ATOM    297  HA  THR    19     128.050 137.070  76.460  1.00  0.00            
ATOM    298  CB  THR    19     128.440 135.260  77.480  1.00  0.00            
ATOM    299  HB  THR    19     128.500 134.170  77.260  1.00  0.00            
ATOM    300  OG1 THR    19     127.440 135.430  78.480  1.00  0.00            
ATOM    301  HG1 THR    19     127.320 136.380  78.530  1.00  0.00            
ATOM    302  CG2 THR    19     129.810 135.600  78.100  1.00  0.00            
ATOM    303 HG21 THR    19     129.760 135.230  79.140  1.00  0.00            
ATOM    304 HG22 THR    19     130.630 135.170  77.490  1.00  0.00            
ATOM    305 HG23 THR    19     129.910 136.700  78.200  1.00  0.00            
ATOM    306  C   THR    19     129.360 135.790  75.380  1.00  0.00            
ATOM    307  O   THR    19     129.570 134.750  74.750  1.00  0.00            
ATOM    308  N   MET    20     130.160 136.860  75.190  1.00  0.00            
ATOM    309  HN  MET    20     129.860 137.600  75.790  1.00  0.00            
ATOM    310  CA  MET    20     131.400 136.930  74.480  1.00  0.00            
ATOM    311  HA  MET    20     131.630 135.990  74.010  1.00  0.00            
ATOM    312  CB  MET    20     131.370 137.970  73.350  1.00  0.00            
ATOM    313  HB1 MET    20     132.260 137.800  72.700  1.00  0.00            
ATOM    314  HB2 MET    20     131.480 138.960  73.840  1.00  0.00            
ATOM    315  CG  MET    20     130.170 137.920  72.400  1.00  0.00            
ATOM    316  HG1 MET    20     129.270 138.180  72.990  1.00  0.00            
ATOM    317  HG2 MET    20     130.340 136.920  71.960  1.00  0.00            
ATOM    318  SD  MET    20     130.230 139.180  71.090  1.00  0.00            
ATOM    319  CE  MET    20     128.730 138.550  70.290  1.00  0.00            
ATOM    320  HE1 MET    20     128.880 137.670  69.620  1.00  0.00            
ATOM    321  HE2 MET    20     127.980 138.320  71.070  1.00  0.00            
ATOM    322  HE3 MET    20     128.260 139.330  69.660  1.00  0.00            
ATOM    323  C   MET    20     132.510 137.220  75.420  1.00  0.00            
ATOM    324  O   MET    20     132.480 138.160  76.220  1.00  0.00            
ATOM    325  N   VAL    21     133.610 136.450  75.390  1.00  0.00            
ATOM    326  HN  VAL    21     133.690 135.690  74.750  1.00  0.00            
ATOM    327  CA  VAL    21     134.580 136.490  76.440  1.00  0.00            
ATOM    328  HA  VAL    21     134.330 137.140  77.260  1.00  0.00            
ATOM    329  CB  VAL    21     134.790 135.100  76.970  1.00  0.00            
ATOM    330  HB  VAL    21     134.610 134.480  76.060  1.00  0.00            
ATOM    331  CG1 VAL    21     136.140 134.860  77.660  1.00  0.00            
ATOM    332 HG11 VAL    21     136.160 133.840  78.110  1.00  0.00            
ATOM    333 HG12 VAL    21     137.000 134.950  76.960  1.00  0.00            
ATOM    334 HG13 VAL    21     136.310 135.600  78.470  1.00  0.00            
ATOM    335  CG2 VAL    21     133.620 134.890  77.930  1.00  0.00            
ATOM    336 HG21 VAL    21     132.690 134.930  77.310  1.00  0.00            
ATOM    337 HG22 VAL    21     133.520 133.910  78.440  1.00  0.00            
ATOM    338 HG23 VAL    21     133.720 135.690  78.700  1.00  0.00            
ATOM    339  C   VAL    21     135.880 137.010  75.920  1.00  0.00            
ATOM    340  O   VAL    21     136.440 136.610  74.900  1.00  0.00            
ATOM    341  N   LEU    22     136.360 138.090  76.560  1.00  0.00            
ATOM    342  HN  LEU    22     136.070 138.460  77.440  1.00  0.00            
ATOM    343  CA  LEU    22     137.440 138.910  76.090  1.00  0.00            
ATOM    344  HA  LEU    22     137.760 138.630  75.100  1.00  0.00            
ATOM    345  CB  LEU    22     136.930 140.360  76.070  1.00  0.00            
ATOM    346  HB1 LEU    22     137.670 141.180  75.900  1.00  0.00            
ATOM    347  HB2 LEU    22     136.750 140.630  77.140  1.00  0.00            
ATOM    348  CG  LEU    22     135.590 140.690  75.400  1.00  0.00            
ATOM    349  HG  LEU    22     134.930 139.790  75.370  1.00  0.00            
ATOM    350  CD1 LEU    22     134.790 141.740  76.190  1.00  0.00            
ATOM    351 HD11 LEU    22     134.750 141.320  77.210  1.00  0.00            
ATOM    352 HD12 LEU    22     135.390 142.670  76.190  1.00  0.00            
ATOM    353 HD13 LEU    22     133.720 141.830  75.900  1.00  0.00            
ATOM    354  CD2 LEU    22     135.920 141.090  73.960  1.00  0.00            
ATOM    355 HD21 LEU    22     136.740 141.830  73.810  1.00  0.00            
ATOM    356 HD22 LEU    22     136.250 140.160  73.460  1.00  0.00            
ATOM    357 HD23 LEU    22     135.050 141.550  73.440  1.00  0.00            
ATOM    358  C   LEU    22     138.680 138.890  76.920  1.00  0.00            
ATOM    359  O   LEU    22     138.570 139.200  78.110  1.00  0.00            
ATOM    360  N   GLU    23     139.860 138.660  76.320  1.00  0.00            
ATOM    361  HN  GLU    23     140.040 138.380  75.380  1.00  0.00            
ATOM    362  CA  GLU    23     141.130 138.770  76.970  1.00  0.00            
ATOM    363  HA  GLU    23     140.930 138.990  78.010  1.00  0.00            
ATOM    364  CB  GLU    23     142.010 137.500  76.940  1.00  0.00            
ATOM    365  HB1 GLU    23     142.960 137.640  77.480  1.00  0.00            
ATOM    366  HB2 GLU    23     142.320 137.270  75.890  1.00  0.00            
ATOM    367  CG  GLU    23     141.260 136.280  77.480  1.00  0.00            
ATOM    368  HG1 GLU    23     140.480 135.980  76.740  1.00  0.00            
ATOM    369  HG2 GLU    23     140.710 136.600  78.400  1.00  0.00            
ATOM    370  CD  GLU    23     141.980 134.970  77.740  1.00  0.00            
ATOM    371  OE1 GLU    23     141.990 134.480  78.900  1.00  0.00            
ATOM    372  OE2 GLU    23     142.540 134.350  76.800  1.00  0.00            
ATOM    373  C   GLU    23     141.970 139.790  76.290  1.00  0.00            
ATOM    374  O   GLU    23     142.050 139.790  75.060  1.00  0.00            
ATOM    375  N   ALA    24     142.600 140.670  77.100  1.00  0.00            
ATOM    376  HN  ALA    24     142.310 140.830  78.040  1.00  0.00            
ATOM    377  CA  ALA    24     143.690 141.460  76.620  1.00  0.00            
ATOM    378  HA  ALA    24     143.770 141.480  75.540  1.00  0.00            
ATOM    379  CB  ALA    24     143.610 142.960  76.940  1.00  0.00            
ATOM    380  HB1 ALA    24     143.640 143.190  78.020  1.00  0.00            
ATOM    381  HB2 ALA    24     144.530 143.450  76.560  1.00  0.00            
ATOM    382  HB3 ALA    24     142.720 143.310  76.370  1.00  0.00            
ATOM    383  C   ALA    24     145.010 140.960  77.110  1.00  0.00            
ATOM    384  O   ALA    24     145.280 141.030  78.310  1.00  0.00            
ATOM    385  N   HIS    25     145.810 140.330  76.230  1.00  0.00            
ATOM    386  HN  HIS    25     145.660 140.370  75.240  1.00  0.00            
ATOM    387  CA  HIS    25     147.150 139.900  76.500  1.00  0.00            
ATOM    388  HA  HIS    25     147.230 139.740  77.560  1.00  0.00            
ATOM    389  CB  HIS    25     147.330 138.580  75.740  1.00  0.00            
ATOM    390  HB1 HIS    25     148.310 138.110  75.990  1.00  0.00            
ATOM    391  HB2 HIS    25     147.260 138.880  74.670  1.00  0.00            
ATOM    392  ND1 HIS    25     146.540 136.840  77.260  1.00  0.00            
ATOM    393  CG  HIS    25     146.340 137.510  76.060  1.00  0.00            
ATOM    394  CE1 HIS    25     145.610 135.910  77.330  1.00  0.00            
ATOM    395  HE1 HIS    25     145.460 135.230  78.170  1.00  0.00            
ATOM    396  NE2 HIS    25     144.780 135.950  76.260  1.00  0.00            
ATOM    397  HE2 HIS    25     143.940 135.410  76.210  1.00  0.00            
ATOM    398  CD2 HIS    25     145.230 137.000  75.470  1.00  0.00            
ATOM    399  HD2 HIS    25     144.580 137.380  74.690  1.00  0.00            
ATOM    400  C   HIS    25     148.250 140.860  76.190  1.00  0.00            
ATOM    401  O   HIS    25     148.290 141.320  75.050  1.00  0.00            
ATOM    402  N   ASP    26     149.090 141.230  77.180  1.00  0.00            
ATOM    403  HN  ASP    26     149.060 140.820  78.090  1.00  0.00            
ATOM    404  CA  ASP    26     150.270 141.980  76.910  1.00  0.00            
ATOM    405  HA  ASP    26     150.670 141.990  77.910  1.00  0.00            
ATOM    406  CB  ASP    26     151.350 141.340  76.020  1.00  0.00            
ATOM    407  HB1 ASP    26     152.090 142.090  75.670  1.00  0.00            
ATOM    408  HB2 ASP    26     150.840 141.020  75.080  1.00  0.00            
ATOM    409  CG  ASP    26     151.950 140.060  76.570  1.00  0.00            
ATOM    410  OD1 ASP    26     151.580 139.690  77.720  1.00  0.00            
ATOM    411  OD2 ASP    26     152.710 139.400  75.810  1.00  0.00            
ATOM    412  C   ASP    26     150.180 143.470  76.810  1.00  0.00            
ATOM    413  O   ASP    26     151.050 144.210  76.350  1.00  0.00            
ATOM    414  N   ALA    27     149.120 143.990  77.450  1.00  0.00            
ATOM    415  HN  ALA    27     148.510 143.370  77.930  1.00  0.00            
ATOM    416  CA  ALA    27     148.730 145.360  77.580  1.00  0.00            
ATOM    417  HA  ALA    27     149.390 145.990  77.010  1.00  0.00            
ATOM    418  CB  ALA    27     147.270 145.470  77.090  1.00  0.00            
ATOM    419  HB1 ALA    27     146.920 146.500  76.860  1.00  0.00            
ATOM    420  HB2 ALA    27     147.160 144.940  76.120  1.00  0.00            
ATOM    421  HB3 ALA    27     146.660 144.950  77.860  1.00  0.00            
ATOM    422  C   ALA    27     148.970 145.840  78.970  1.00  0.00            
ATOM    423  O   ALA    27     149.060 145.100  79.950  1.00  0.00            
ATOM    424  N   GLN    28     149.240 147.150  79.010  1.00  0.00            
ATOM    425  HN  GLN    28     149.130 147.650  78.160  1.00  0.00            
ATOM    426  CA  GLN    28     149.390 147.910  80.220  1.00  0.00            
ATOM    427  HA  GLN    28     149.360 147.230  81.050  1.00  0.00            
ATOM    428  CB  GLN    28     150.740 148.650  80.130  1.00  0.00            
ATOM    429  HB1 GLN    28     150.710 149.480  80.870  1.00  0.00            
ATOM    430  HB2 GLN    28     150.880 149.120  79.130  1.00  0.00            
ATOM    431  CG  GLN    28     152.000 147.880  80.530  1.00  0.00            
ATOM    432  HG1 GLN    28     152.830 148.610  80.450  1.00  0.00            
ATOM    433  HG2 GLN    28     152.300 147.140  79.770  1.00  0.00            
ATOM    434  CD  GLN    28     151.900 147.350  81.960  1.00  0.00            
ATOM    435  OE1 GLN    28     151.840 146.190  82.340  1.00  0.00            
ATOM    436  NE2 GLN    28     151.940 148.310  82.920  1.00  0.00            
ATOM    437 HE21 GLN    28     151.920 149.240  82.560  1.00  0.00            
ATOM    438 HE22 GLN    28     152.090 148.150  83.900  1.00  0.00            
ATOM    439  C   GLN    28     148.290 148.890  80.440  1.00  0.00            
ATOM    440  O   GLN    28     147.860 149.530  79.480  1.00  0.00            
ATOM    441  N   GLY    29     147.820 148.970  81.700  1.00  0.00            
ATOM    442  HN  GLY    29     148.380 148.330  82.220  1.00  0.00            
ATOM    443  CA  GLY    29     146.680 149.670  82.210  1.00  0.00            
ATOM    444  HA1 GLY    29     146.680 149.610  83.290  1.00  0.00            
ATOM    445  HA2 GLY    29     146.840 150.720  81.990  1.00  0.00            
ATOM    446  C   GLY    29     145.340 149.330  81.650  1.00  0.00            
ATOM    447  O   GLY    29     145.190 148.280  81.040  1.00  0.00            
ATOM    448  N   ASP    30     144.320 150.170  81.910  1.00  0.00            
ATOM    449  HN  ASP    30     144.390 151.030  82.410  1.00  0.00            
ATOM    450  CA  ASP    30     142.980 150.070  81.430  1.00  0.00            
ATOM    451  HA  ASP    30     142.690 149.090  81.770  1.00  0.00            
ATOM    452  CB  ASP    30     142.040 151.080  82.110  1.00  0.00            
ATOM    453  HB1 ASP    30     141.100 150.930  81.540  1.00  0.00            
ATOM    454  HB2 ASP    30     142.200 152.170  81.940  1.00  0.00            
ATOM    455  CG  ASP    30     141.760 150.910  83.600  1.00  0.00            
ATOM    456  OD1 ASP    30     141.070 151.740  84.250  1.00  0.00            
ATOM    457  OD2 ASP    30     142.220 149.860  84.110  1.00  0.00            
ATOM    458  C   ASP    30     142.840 150.040  79.940  1.00  0.00            
ATOM    459  O   ASP    30     143.480 150.790  79.210  1.00  0.00            
ATOM    460  N   VAL    31     142.010 149.120  79.430  1.00  0.00            
ATOM    461  HN  VAL    31     141.660 148.420  80.040  1.00  0.00            
ATOM    462  CA  VAL    31     141.740 149.010  78.030  1.00  0.00            
ATOM    463  HA  VAL    31     142.250 149.810  77.500  1.00  0.00            
ATOM    464  CB  VAL    31     142.310 147.810  77.320  1.00  0.00            
ATOM    465  HB  VAL    31     141.860 146.900  77.770  1.00  0.00            
ATOM    466  CG1 VAL    31     141.970 147.780  75.820  1.00  0.00            
ATOM    467 HG11 VAL    31     142.280 146.790  75.440  1.00  0.00            
ATOM    468 HG12 VAL    31     140.920 147.820  75.450  1.00  0.00            
ATOM    469 HG13 VAL    31     142.570 148.560  75.310  1.00  0.00            
ATOM    470  CG2 VAL    31     143.810 147.760  77.620  1.00  0.00            
ATOM    471 HG21 VAL    31     144.400 148.680  77.430  1.00  0.00            
ATOM    472 HG22 VAL    31     144.010 147.360  78.640  1.00  0.00            
ATOM    473 HG23 VAL    31     144.170 146.950  76.940  1.00  0.00            
ATOM    474  C   VAL    31     140.250 149.050  77.890  1.00  0.00            
ATOM    475  O   VAL    31     139.570 148.120  78.320  1.00  0.00            
ATOM    476  N   PRO    32     139.720 150.130  77.400  1.00  0.00            
ATOM    477  CD  PRO    32     140.430 151.330  76.950  1.00  0.00            
ATOM    478  HD1 PRO    32     141.130 151.760  77.700  1.00  0.00            
ATOM    479  HD2 PRO    32     141.070 151.000  76.110  1.00  0.00            
ATOM    480  CA  PRO    32     138.320 150.280  77.130  1.00  0.00            
ATOM    481  HA  PRO    32     137.810 149.800  77.950  1.00  0.00            
ATOM    482  CB  PRO    32     138.100 151.790  77.060  1.00  0.00            
ATOM    483  HB1 PRO    32     137.990 152.110  78.110  1.00  0.00            
ATOM    484  HB2 PRO    32     137.140 151.930  76.520  1.00  0.00            
ATOM    485  CG  PRO    32     139.370 152.260  76.340  1.00  0.00            
ATOM    486  HG1 PRO    32     139.400 153.330  76.620  1.00  0.00            
ATOM    487  HG2 PRO    32     139.350 152.270  75.230  1.00  0.00            
ATOM    488  C   PRO    32     137.930 149.450  75.960  1.00  0.00            
ATOM    489  O   PRO    32     138.500 149.650  74.890  1.00  0.00            
ATOM    490  N   VAL    33     136.990 148.500  76.050  1.00  0.00            
ATOM    491  HN  VAL    33     136.500 148.450  76.920  1.00  0.00            
ATOM    492  CA  VAL    33     136.550 147.710  74.940  1.00  0.00            
ATOM    493  HA  VAL    33     137.150 147.940  74.070  1.00  0.00            
ATOM    494  CB  VAL    33     136.850 146.260  75.180  1.00  0.00            
ATOM    495  HB  VAL    33     136.190 145.900  76.000  1.00  0.00            
ATOM    496  CG1 VAL    33     136.550 145.460  73.900  1.00  0.00            
ATOM    497 HG11 VAL    33     137.190 145.760  73.040  1.00  0.00            
ATOM    498 HG12 VAL    33     136.870 144.410  74.060  1.00  0.00            
ATOM    499 HG13 VAL    33     135.530 145.600  73.490  1.00  0.00            
ATOM    500  CG2 VAL    33     138.320 146.050  75.570  1.00  0.00            
ATOM    501 HG21 VAL    33     139.050 146.610  74.950  1.00  0.00            
ATOM    502 HG22 VAL    33     138.520 146.440  76.590  1.00  0.00            
ATOM    503 HG23 VAL    33     138.520 144.960  75.600  1.00  0.00            
ATOM    504  C   VAL    33     135.200 148.140  74.490  1.00  0.00            
ATOM    505  O   VAL    33     134.290 148.110  75.320  1.00  0.00            
ATOM    506  N   THR    34     135.010 148.480  73.200  1.00  0.00            
ATOM    507  HN  THR    34     135.750 148.730  72.570  1.00  0.00            
ATOM    508  CA  THR    34     133.690 148.750  72.740  1.00  0.00            
ATOM    509  HA  THR    34     132.990 148.680  73.560  1.00  0.00            
ATOM    510  CB  THR    34     133.530 150.080  72.060  1.00  0.00            
ATOM    511  HB  THR    34     134.220 150.140  71.200  1.00  0.00            
ATOM    512  OG1 THR    34     134.020 151.120  72.910  1.00  0.00            
ATOM    513  HG1 THR    34     134.970 151.000  72.990  1.00  0.00            
ATOM    514  CG2 THR    34     132.090 150.360  71.620  1.00  0.00            
ATOM    515 HG21 THR    34     131.590 149.660  70.910  1.00  0.00            
ATOM    516 HG22 THR    34     131.580 150.460  72.600  1.00  0.00            
ATOM    517 HG23 THR    34     131.980 151.350  71.140  1.00  0.00            
ATOM    518  C   THR    34     133.350 147.690  71.750  1.00  0.00            
ATOM    519  O   THR    34     133.950 147.400  70.710  1.00  0.00            
ATOM    520  N   VAL    35     132.220 147.050  72.070  1.00  0.00            
ATOM    521  HN  VAL    35     131.820 147.210  72.970  1.00  0.00            
ATOM    522  CA  VAL    35     131.700 145.990  71.260  1.00  0.00            
ATOM    523  HA  VAL    35     132.370 145.590  70.510  1.00  0.00            
ATOM    524  CB  VAL    35     131.300 144.840  72.130  1.00  0.00            
ATOM    525  HB  VAL    35     130.440 145.060  72.790  1.00  0.00            
ATOM    526  CG1 VAL    35     131.030 143.690  71.150  1.00  0.00            
ATOM    527 HG11 VAL    35     130.920 142.710  71.680  1.00  0.00            
ATOM    528 HG12 VAL    35     130.120 143.980  70.580  1.00  0.00            
ATOM    529 HG13 VAL    35     131.850 143.390  70.460  1.00  0.00            
ATOM    530  CG2 VAL    35     132.510 144.420  72.980  1.00  0.00            
ATOM    531 HG21 VAL    35     132.320 143.430  73.440  1.00  0.00            
ATOM    532 HG22 VAL    35     133.430 144.260  72.370  1.00  0.00            
ATOM    533 HG23 VAL    35     132.780 145.130  73.800  1.00  0.00            
ATOM    534  C   VAL    35     130.530 146.490  70.470  1.00  0.00            
ATOM    535  O   VAL    35     129.580 146.970  71.080  1.00  0.00            
ATOM    536  N   THR    36     130.600 146.500  69.130  1.00  0.00            
ATOM    537  HN  THR    36     131.450 146.090  68.800  1.00  0.00            
ATOM    538  CA  THR    36     129.530 146.770  68.230  1.00  0.00            
ATOM    539  HA  THR    36     128.650 146.840  68.850  1.00  0.00            
ATOM    540  CB  THR    36     129.570 147.990  67.350  1.00  0.00            
ATOM    541  HB  THR    36     128.720 148.050  66.630  1.00  0.00            
ATOM    542  OG1 THR    36     130.840 148.070  66.720  1.00  0.00            
ATOM    543  HG1 THR    36     130.980 147.190  66.360  1.00  0.00            
ATOM    544  CG2 THR    36     129.340 149.190  68.290  1.00  0.00            
ATOM    545 HG21 THR    36     129.030 150.120  67.770  1.00  0.00            
ATOM    546 HG22 THR    36     128.690 148.830  69.120  1.00  0.00            
ATOM    547 HG23 THR    36     130.200 149.490  68.930  1.00  0.00            
ATOM    548  C   THR    36     129.190 145.590  67.390  1.00  0.00            
ATOM    549  O   THR    36     130.140 144.940  66.960  1.00  0.00            
ATOM    550  N   VAL    37     127.910 145.240  67.190  1.00  0.00            
ATOM    551  HN  VAL    37     127.170 145.720  67.660  1.00  0.00            
ATOM    552  CA  VAL    37     127.500 144.220  66.270  1.00  0.00            
ATOM    553  HA  VAL    37     128.360 143.590  66.090  1.00  0.00            
ATOM    554  CB  VAL    37     126.580 143.160  66.790  1.00  0.00            
ATOM    555  HB  VAL    37     125.620 143.660  67.000  1.00  0.00            
ATOM    556  CG1 VAL    37     126.320 142.020  65.790  1.00  0.00            
ATOM    557 HG11 VAL    37     125.780 142.260  64.850  1.00  0.00            
ATOM    558 HG12 VAL    37     127.290 141.510  65.600  1.00  0.00            
ATOM    559 HG13 VAL    37     125.690 141.250  66.280  1.00  0.00            
ATOM    560  CG2 VAL    37     127.060 142.620  68.150  1.00  0.00            
ATOM    561 HG21 VAL    37     127.220 143.480  68.830  1.00  0.00            
ATOM    562 HG22 VAL    37     126.360 141.920  68.650  1.00  0.00            
ATOM    563 HG23 VAL    37     127.980 142.020  67.930  1.00  0.00            
ATOM    564  C   VAL    37     126.970 144.910  65.060  1.00  0.00            
ATOM    565  O   VAL    37     126.030 145.690  65.130  1.00  0.00            
ATOM    566  N   HIS    38     127.600 144.600  63.910  1.00  0.00            
ATOM    567  HN  HIS    38     128.360 143.960  63.920  1.00  0.00            
ATOM    568  CA  HIS    38     127.170 145.070  62.620  1.00  0.00            
ATOM    569  HA  HIS    38     126.480 145.880  62.800  1.00  0.00            
ATOM    570  CB  HIS    38     128.410 145.670  61.940  1.00  0.00            
ATOM    571  HB1 HIS    38     128.180 145.870  60.870  1.00  0.00            
ATOM    572  HB2 HIS    38     129.230 144.920  61.860  1.00  0.00            
ATOM    573  ND1 HIS    38     129.960 146.900  63.480  1.00  0.00            
ATOM    574  CG  HIS    38     128.860 146.910  62.640  1.00  0.00            
ATOM    575  CE1 HIS    38     130.100 148.170  63.800  1.00  0.00            
ATOM    576  HE1 HIS    38     130.870 148.500  64.500  1.00  0.00            
ATOM    577  NE2 HIS    38     129.180 148.950  63.190  1.00  0.00            
ATOM    578  HE2 HIS    38     129.020 149.940  63.190  1.00  0.00            
ATOM    579  CD2 HIS    38     128.370 148.160  62.400  1.00  0.00            
ATOM    580  HD2 HIS    38     127.570 148.620  61.830  1.00  0.00            
ATOM    581  C   HIS    38     126.660 143.950  61.780  1.00  0.00            
ATOM    582  O   HIS    38     126.830 142.780  62.130  1.00  0.00            
ATOM    583  N   ASP    39     126.090 144.250  60.600  1.00  0.00            
ATOM    584  HN  ASP    39     125.810 145.180  60.400  1.00  0.00            
ATOM    585  CA  ASP    39     125.770 143.300  59.580  1.00  0.00            
ATOM    586  HA  ASP    39     125.120 142.560  60.000  1.00  0.00            
ATOM    587  CB  ASP    39     124.910 143.940  58.480  1.00  0.00            
ATOM    588  HB1 ASP    39     125.360 144.070  57.470  1.00  0.00            
ATOM    589  HB2 ASP    39     124.560 144.950  58.790  1.00  0.00            
ATOM    590  CG  ASP    39     123.670 143.110  58.210  1.00  0.00            
ATOM    591  OD1 ASP    39     123.840 141.940  57.780  1.00  0.00            
ATOM    592  OD2 ASP    39     122.510 143.590  58.330  1.00  0.00            
ATOM    593  C   ASP    39     126.920 142.570  58.960  1.00  0.00            
ATOM    594  O   ASP    39     128.070 142.820  59.310  1.00  0.00            
ATOM    595  N   PHE    40     126.660 141.680  57.990  1.00  0.00            
ATOM    596  HN  PHE    40     125.720 141.530  57.710  1.00  0.00            
ATOM    597  CA  PHE    40     127.630 141.170  57.060  1.00  0.00            
ATOM    598  HA  PHE    40     128.410 141.880  56.860  1.00  0.00            
ATOM    599  CB  PHE    40     128.170 139.850  57.630  1.00  0.00            
ATOM    600  HB1 PHE    40     127.350 139.110  57.690  1.00  0.00            
ATOM    601  HB2 PHE    40     128.660 139.840  58.630  1.00  0.00            
ATOM    602  CG  PHE    40     129.220 139.420  56.660  1.00  0.00            
ATOM    603  CD1 PHE    40     130.480 139.970  56.660  1.00  0.00            
ATOM    604  HD1 PHE    40     130.660 140.720  57.420  1.00  0.00            
ATOM    605  CE1 PHE    40     131.440 139.740  55.700  1.00  0.00            
ATOM    606  HE1 PHE    40     132.390 140.210  55.870  1.00  0.00            
ATOM    607  CZ  PHE    40     131.120 138.750  54.800  1.00  0.00            
ATOM    608  HZ  PHE    40     131.850 138.520  54.040  1.00  0.00            
ATOM    609  CD2 PHE    40     129.030 138.390  55.770  1.00  0.00            
ATOM    610  HD2 PHE    40     128.070 137.890  55.760  1.00  0.00            
ATOM    611  CE2 PHE    40     129.950 138.040  54.810  1.00  0.00            
ATOM    612  HE2 PHE    40     129.840 137.110  54.260  1.00  0.00            
ATOM    613  C   PHE    40     126.920 140.890  55.780  1.00  0.00            
ATOM    614  O   PHE    40     125.800 140.390  55.850  1.00  0.00            
ATOM    615  N   PRO    41     127.370 141.090  54.570  1.00  0.00            
ATOM    616  CD  PRO    41     126.710 140.520  53.400  1.00  0.00            
ATOM    617  HD1 PRO    41     126.630 139.420  53.510  1.00  0.00            
ATOM    618  HD2 PRO    41     125.650 140.850  53.450  1.00  0.00            
ATOM    619  CA  PRO    41     128.560 141.810  54.260  1.00  0.00            
ATOM    620  HA  PRO    41     129.330 141.490  54.960  1.00  0.00            
ATOM    621  CB  PRO    41     128.920 141.460  52.820  1.00  0.00            
ATOM    622  HB1 PRO    41     129.540 140.540  52.850  1.00  0.00            
ATOM    623  HB2 PRO    41     129.450 142.240  52.240  1.00  0.00            
ATOM    624  CG  PRO    41     127.560 141.050  52.240  1.00  0.00            
ATOM    625  HG1 PRO    41     127.750 140.350  51.400  1.00  0.00            
ATOM    626  HG2 PRO    41     127.100 141.950  51.760  1.00  0.00            
ATOM    627  C   PRO    41     128.400 143.280  54.430  1.00  0.00            
ATOM    628  O   PRO    41     129.370 144.030  54.450  1.00  0.00            
ATOM    629  N   GLY    42     127.130 143.730  54.470  1.00  0.00            
ATOM    630  HN  GLY    42     126.450 143.100  54.100  1.00  0.00            
ATOM    631  CA  GLY    42     126.750 145.080  54.770  1.00  0.00            
ATOM    632  HA1 GLY    42     127.160 145.820  54.100  1.00  0.00            
ATOM    633  HA2 GLY    42     125.670 145.140  54.780  1.00  0.00            
ATOM    634  C   GLY    42     127.380 145.570  56.020  1.00  0.00            
ATOM    635  O   GLY    42     127.780 144.820  56.910  1.00  0.00            
ATOM    636  N   LYS    43     127.520 146.890  56.250  1.00  0.00            
ATOM    637  HN  LYS    43     127.140 147.570  55.630  1.00  0.00            
ATOM    638  CA  LYS    43     128.240 147.490  57.330  1.00  0.00            
ATOM    639  HA  LYS    43     128.840 146.750  57.840  1.00  0.00            
ATOM    640  CB  LYS    43     129.190 148.620  56.920  1.00  0.00            
ATOM    641  HB1 LYS    43     129.750 149.160  57.720  1.00  0.00            
ATOM    642  HB2 LYS    43     128.610 149.480  56.520  1.00  0.00            
ATOM    643  CG  LYS    43     130.300 148.180  55.970  1.00  0.00            
ATOM    644  HG1 LYS    43     130.920 149.100  55.890  1.00  0.00            
ATOM    645  HG2 LYS    43     129.770 148.050  55.000  1.00  0.00            
ATOM    646  CD  LYS    43     131.090 146.930  56.380  1.00  0.00            
ATOM    647  HD1 LYS    43     131.870 147.230  57.110  1.00  0.00            
ATOM    648  HD2 LYS    43     130.330 146.220  56.760  1.00  0.00            
ATOM    649  CE  LYS    43     131.700 146.200  55.180  1.00  0.00            
ATOM    650  HE1 LYS    43     132.620 146.680  54.790  1.00  0.00            
ATOM    651  HE2 LYS    43     130.950 146.180  54.360  1.00  0.00            
ATOM    652  NZ  LYS    43     132.100 144.800  55.470  1.00  0.00            
ATOM    653  HZ1 LYS    43     131.430 144.310  56.100  1.00  0.00            
ATOM    654  HZ2 LYS    43     132.150 144.150  54.660  1.00  0.00            
ATOM    655  HZ3 LYS    43     133.060 144.880  55.860  1.00  0.00            
ATOM    656  C   LYS    43     127.330 148.070  58.360  1.00  0.00            
ATOM    657  O   LYS    43     127.770 148.820  59.230  1.00  0.00            
ATOM    658  N   LYS    44     126.010 147.830  58.290  1.00  0.00            
ATOM    659  HN  LYS    44     125.670 147.130  57.670  1.00  0.00            
ATOM    660  CA  LYS    44     124.970 148.350  59.130  1.00  0.00            
ATOM    661  HA  LYS    44     125.300 149.380  59.200  1.00  0.00            
ATOM    662  CB  LYS    44     123.540 148.280  58.570  1.00  0.00            
ATOM    663  HB1 LYS    44     122.860 148.660  59.360  1.00  0.00            
ATOM    664  HB2 LYS    44     123.340 147.200  58.390  1.00  0.00            
ATOM    665  CG  LYS    44     123.420 149.140  57.310  1.00  0.00            
ATOM    666  HG1 LYS    44     122.420 148.910  56.890  1.00  0.00            
ATOM    667  HG2 LYS    44     124.120 148.610  56.630  1.00  0.00            
ATOM    668  CD  LYS    44     123.620 150.660  57.340  1.00  0.00            
ATOM    669  HD1 LYS    44     122.830 151.140  57.950  1.00  0.00            
ATOM    670  HD2 LYS    44     124.630 150.840  57.770  1.00  0.00            
ATOM    671  CE  LYS    44     123.630 151.270  55.940  1.00  0.00            
ATOM    672  HE1 LYS    44     122.680 151.120  55.370  1.00  0.00            
ATOM    673  HE2 LYS    44     124.430 150.830  55.310  1.00  0.00            
ATOM    674  NZ  LYS    44     123.830 152.730  56.050  1.00  0.00            
ATOM    675  HZ1 LYS    44     124.100 153.220  55.170  1.00  0.00            
ATOM    676  HZ2 LYS    44     122.890 153.020  56.400  1.00  0.00            
ATOM    677  HZ3 LYS    44     124.540 152.980  56.760  1.00  0.00            
ATOM    678  C   LYS    44     125.060 147.930  60.550  1.00  0.00            
ATOM    679  O   LYS    44     125.520 146.810  60.800  1.00  0.00            
ATOM    680  N   LEU    45     124.700 148.870  61.440  1.00  0.00            
ATOM    681  HN  LEU    45     124.330 149.740  61.140  1.00  0.00            
ATOM    682  CA  LEU    45     124.560 148.640  62.850  1.00  0.00            
ATOM    683  HA  LEU    45     125.510 148.190  63.100  1.00  0.00            
ATOM    684  CB  LEU    45     124.510 149.990  63.580  1.00  0.00            
ATOM    685  HB1 LEU    45     123.600 150.590  63.340  1.00  0.00            
ATOM    686  HB2 LEU    45     125.410 150.540  63.240  1.00  0.00            
ATOM    687  CG  LEU    45     124.630 149.840  65.110  1.00  0.00            
ATOM    688  HG  LEU    45     123.790 149.240  65.530  1.00  0.00            
ATOM    689  CD1 LEU    45     125.950 149.150  65.510  1.00  0.00            
ATOM    690 HD11 LEU    45     126.790 149.750  65.100  1.00  0.00            
ATOM    691 HD12 LEU    45     126.110 149.150  66.610  1.00  0.00            
ATOM    692 HD13 LEU    45     125.930 148.090  65.160  1.00  0.00            
ATOM    693  CD2 LEU    45     124.640 151.240  65.750  1.00  0.00            
ATOM    694 HD21 LEU    45     125.570 151.790  65.470  1.00  0.00            
ATOM    695 HD22 LEU    45     123.750 151.810  65.420  1.00  0.00            
ATOM    696 HD23 LEU    45     124.640 151.130  66.850  1.00  0.00            
ATOM    697  C   LEU    45     123.410 147.810  63.320  1.00  0.00            
ATOM    698  O   LEU    45     122.250 148.130  63.100  1.00  0.00            
ATOM    699  N   VAL    46     123.660 146.680  64.000  1.00  0.00            
ATOM    700  HN  VAL    46     124.590 146.380  64.220  1.00  0.00            
ATOM    701  CA  VAL    46     122.620 145.770  64.370  1.00  0.00            
ATOM    702  HA  VAL    46     121.700 146.020  63.860  1.00  0.00            
ATOM    703  CB  VAL    46     122.900 144.360  63.950  1.00  0.00            
ATOM    704  HB  VAL    46     123.820 144.020  64.470  1.00  0.00            
ATOM    705  CG1 VAL    46     121.770 143.410  64.380  1.00  0.00            
ATOM    706 HG11 VAL    46     121.660 143.290  65.480  1.00  0.00            
ATOM    707 HG12 VAL    46     120.800 143.790  63.970  1.00  0.00            
ATOM    708 HG13 VAL    46     121.940 142.360  64.060  1.00  0.00            
ATOM    709  CG2 VAL    46     123.190 144.360  62.440  1.00  0.00            
ATOM    710 HG21 VAL    46     122.340 144.890  61.940  1.00  0.00            
ATOM    711 HG22 VAL    46     124.040 145.030  62.190  1.00  0.00            
ATOM    712 HG23 VAL    46     123.320 143.350  62.000  1.00  0.00            
ATOM    713  C   VAL    46     122.400 145.810  65.840  1.00  0.00            
ATOM    714  O   VAL    46     121.260 145.820  66.300  1.00  0.00            
ATOM    715  N   LEU    47     123.440 146.110  66.640  1.00  0.00            
ATOM    716  HN  LEU    47     124.390 146.140  66.350  1.00  0.00            
ATOM    717  CA  LEU    47     123.260 146.420  68.030  1.00  0.00            
ATOM    718  HA  LEU    47     122.270 146.830  68.190  1.00  0.00            
ATOM    719  CB  LEU    47     123.370 145.160  68.890  1.00  0.00            
ATOM    720  HB1 LEU    47     124.250 144.590  68.530  1.00  0.00            
ATOM    721  HB2 LEU    47     122.540 144.470  68.620  1.00  0.00            
ATOM    722  CG  LEU    47     123.400 145.440  70.400  1.00  0.00            
ATOM    723  HG  LEU    47     124.180 146.200  70.620  1.00  0.00            
ATOM    724  CD1 LEU    47     122.070 146.000  70.930  1.00  0.00            
ATOM    725 HD11 LEU    47     121.260 145.240  70.810  1.00  0.00            
ATOM    726 HD12 LEU    47     122.250 146.340  71.980  1.00  0.00            
ATOM    727 HD13 LEU    47     121.890 146.930  70.350  1.00  0.00            
ATOM    728  CD2 LEU    47     123.710 144.100  71.090  1.00  0.00            
ATOM    729 HD21 LEU    47     123.640 144.150  72.200  1.00  0.00            
ATOM    730 HD22 LEU    47     123.090 143.260  70.730  1.00  0.00            
ATOM    731 HD23 LEU    47     124.790 143.830  71.170  1.00  0.00            
ATOM    732  C   LEU    47     124.200 147.510  68.410  1.00  0.00            
ATOM    733  O   LEU    47     125.410 147.420  68.210  1.00  0.00            
ATOM    734  N   SER    48     123.700 148.600  69.020  1.00  0.00            
ATOM    735  HN  SER    48     122.700 148.630  69.020  1.00  0.00            
ATOM    736  CA  SER    48     124.330 149.690  69.700  1.00  0.00            
ATOM    737  HA  SER    48     124.770 150.370  68.990  1.00  0.00            
ATOM    738  CB  SER    48     123.260 150.530  70.400  1.00  0.00            
ATOM    739  HB1 SER    48     122.710 151.290  69.790  1.00  0.00            
ATOM    740  HB2 SER    48     123.670 151.230  71.160  1.00  0.00            
ATOM    741  OG  SER    48     122.480 149.720  71.270  1.00  0.00            
ATOM    742  HG1 SER    48     123.120 149.380  71.900  1.00  0.00            
ATOM    743  C   SER    48     125.480 149.320  70.570  1.00  0.00            
ATOM    744  O   SER    48     125.660 148.190  71.030  1.00  0.00            
ATOM    745  N   SER    49     126.260 150.340  70.960  1.00  0.00            
ATOM    746  HN  SER    49     125.960 151.270  70.790  1.00  0.00            
ATOM    747  CA  SER    49     127.480 150.170  71.690  1.00  0.00            
ATOM    748  HA  SER    49     128.090 149.490  71.110  1.00  0.00            
ATOM    749  CB  SER    49     128.200 151.520  71.760  1.00  0.00            
ATOM    750  HB1 SER    49     129.100 151.540  72.410  1.00  0.00            
ATOM    751  HB2 SER    49     127.610 152.380  72.150  1.00  0.00            
ATOM    752  OG  SER    49     128.640 151.830  70.440  1.00  0.00            
ATOM    753  HG1 SER    49     127.830 151.710  69.950  1.00  0.00            
ATOM    754  C   SER    49     127.330 149.630  73.070  1.00  0.00            
ATOM    755  O   SER    49     126.720 150.210  73.970  1.00  0.00            
ATOM    756  N   GLU    50     127.990 148.500  73.390  1.00  0.00            
ATOM    757  HN  GLU    50     128.590 148.000  72.780  1.00  0.00            
ATOM    758  CA  GLU    50     128.010 147.850  74.670  1.00  0.00            
ATOM    759  HA  GLU    50     127.500 148.420  75.430  1.00  0.00            
ATOM    760  CB  GLU    50     127.540 146.390  74.620  1.00  0.00            
ATOM    761  HB1 GLU    50     127.850 145.770  75.490  1.00  0.00            
ATOM    762  HB2 GLU    50     128.030 145.900  73.750  1.00  0.00            
ATOM    763  CG  GLU    50     126.080 146.350  74.180  1.00  0.00            
ATOM    764  HG1 GLU    50     125.720 145.320  73.960  1.00  0.00            
ATOM    765  HG2 GLU    50     125.790 147.040  73.360  1.00  0.00            
ATOM    766  CD  GLU    50     125.200 146.800  75.350  1.00  0.00            
ATOM    767  OE1 GLU    50     123.980 146.890  75.080  1.00  0.00            
ATOM    768  OE2 GLU    50     125.700 147.020  76.480  1.00  0.00            
ATOM    769  C   GLU    50     129.480 147.740  74.920  1.00  0.00            
ATOM    770  O   GLU    50     130.310 147.690  74.010  1.00  0.00            
ATOM    771  N   LYS    51     129.870 147.940  76.190  1.00  0.00            
ATOM    772  HN  LYS    51     129.190 147.900  76.910  1.00  0.00            
ATOM    773  CA  LYS    51     131.250 148.130  76.520  1.00  0.00            
ATOM    774  HA  LYS    51     131.880 147.630  75.800  1.00  0.00            
ATOM    775  CB  LYS    51     131.570 149.620  76.410  1.00  0.00            
ATOM    776  HB1 LYS    51     131.580 149.750  75.300  1.00  0.00            
ATOM    777  HB2 LYS    51     132.650 149.840  76.590  1.00  0.00            
ATOM    778  CG  LYS    51     130.720 150.650  77.160  1.00  0.00            
ATOM    779  HG1 LYS    51     130.630 150.340  78.220  1.00  0.00            
ATOM    780  HG2 LYS    51     129.680 150.520  76.810  1.00  0.00            
ATOM    781  CD  LYS    51     131.250 152.080  77.000  1.00  0.00            
ATOM    782  HD1 LYS    51     132.140 152.080  77.670  1.00  0.00            
ATOM    783  HD2 LYS    51     131.600 152.190  75.950  1.00  0.00            
ATOM    784  CE  LYS    51     130.230 153.180  77.260  1.00  0.00            
ATOM    785  HE1 LYS    51     129.900 153.180  78.330  1.00  0.00            
ATOM    786  HE2 LYS    51     129.400 152.920  76.570  1.00  0.00            
ATOM    787  NZ  LYS    51     130.750 154.530  76.950  1.00  0.00            
ATOM    788  HZ1 LYS    51     131.570 154.650  77.570  1.00  0.00            
ATOM    789  HZ2 LYS    51     131.060 154.720  75.980  1.00  0.00            
ATOM    790  HZ3 LYS    51     129.990 155.220  77.160  1.00  0.00            
ATOM    791  C   LYS    51     131.580 147.560  77.860  1.00  0.00            
ATOM    792  O   LYS    51     130.730 147.600  78.760  1.00  0.00            
ATOM    793  N   THR    52     132.850 147.200  78.070  1.00  0.00            
ATOM    794  HN  THR    52     133.520 147.110  77.320  1.00  0.00            
ATOM    795  CA  THR    52     133.330 147.090  79.410  1.00  0.00            
ATOM    796  HA  THR    52     132.780 147.830  79.980  1.00  0.00            
ATOM    797  CB  THR    52     133.060 145.710  79.930  1.00  0.00            
ATOM    798  HB  THR    52     131.970 145.580  79.730  1.00  0.00            
ATOM    799  OG1 THR    52     133.300 145.700  81.330  1.00  0.00            
ATOM    800  HG1 THR    52     132.530 145.330  81.770  1.00  0.00            
ATOM    801  CG2 THR    52     133.750 144.580  79.140  1.00  0.00            
ATOM    802 HG21 THR    52     133.510 143.590  79.590  1.00  0.00            
ATOM    803 HG22 THR    52     133.530 144.590  78.050  1.00  0.00            
ATOM    804 HG23 THR    52     134.850 144.670  79.240  1.00  0.00            
ATOM    805  C   THR    52     134.770 147.400  79.250  1.00  0.00            
ATOM    806  O   THR    52     135.310 147.520  78.150  1.00  0.00            
ATOM    807  N   VAL    53     135.500 147.540  80.380  1.00  0.00            
ATOM    808  HN  VAL    53     135.110 147.260  81.250  1.00  0.00            
ATOM    809  CA  VAL    53     136.890 147.880  80.450  1.00  0.00            
ATOM    810  HA  VAL    53     137.260 148.160  79.480  1.00  0.00            
ATOM    811  CB  VAL    53     137.050 149.090  81.320  1.00  0.00            
ATOM    812  HB  VAL    53     136.440 149.110  82.240  1.00  0.00            
ATOM    813  CG1 VAL    53     138.510 149.350  81.750  1.00  0.00            
ATOM    814 HG11 VAL    53     139.010 148.430  82.120  1.00  0.00            
ATOM    815 HG12 VAL    53     139.120 149.670  80.880  1.00  0.00            
ATOM    816 HG13 VAL    53     138.590 150.020  82.640  1.00  0.00            
ATOM    817  CG2 VAL    53     136.530 150.350  80.600  1.00  0.00            
ATOM    818 HG21 VAL    53     137.170 150.650  79.740  1.00  0.00            
ATOM    819 HG22 VAL    53     135.480 150.250  80.260  1.00  0.00            
ATOM    820 HG23 VAL    53     136.500 151.230  81.280  1.00  0.00            
ATOM    821  C   VAL    53     137.610 146.660  80.940  1.00  0.00            
ATOM    822  O   VAL    53     137.160 146.060  81.910  1.00  0.00            
ATOM    823  N   LEU    54     138.710 146.260  80.280  1.00  0.00            
ATOM    824  HN  LEU    54     138.980 146.930  79.590  1.00  0.00            
ATOM    825  CA  LEU    54     139.620 145.200  80.580  1.00  0.00            
ATOM    826  HA  LEU    54     139.200 144.420  81.190  1.00  0.00            
ATOM    827  CB  LEU    54     140.130 144.580  79.270  1.00  0.00            
ATOM    828  HB1 LEU    54     140.850 143.830  79.670  1.00  0.00            
ATOM    829  HB2 LEU    54     140.720 145.290  78.660  1.00  0.00            
ATOM    830  CG  LEU    54     139.070 143.770  78.510  1.00  0.00            
ATOM    831  HG  LEU    54     138.340 144.530  78.150  1.00  0.00            
ATOM    832  CD1 LEU    54     139.640 142.880  77.400  1.00  0.00            
ATOM    833 HD11 LEU    54     138.860 142.830  76.610  1.00  0.00            
ATOM    834 HD12 LEU    54     140.520 143.400  76.960  1.00  0.00            
ATOM    835 HD13 LEU    54     139.920 141.860  77.750  1.00  0.00            
ATOM    836  CD2 LEU    54     138.120 142.890  79.340  1.00  0.00            
ATOM    837 HD21 LEU    54     137.350 142.320  78.770  1.00  0.00            
ATOM    838 HD22 LEU    54     138.670 142.110  79.900  1.00  0.00            
ATOM    839 HD23 LEU    54     137.640 143.490  80.140  1.00  0.00            
ATOM    840  C   LEU    54     140.730 145.790  81.390  1.00  0.00            
ATOM    841  O   LEU    54     141.390 146.680  80.860  1.00  0.00            
ATOM    842  N   THR    55     140.990 145.440  82.660  1.00  0.00            
ATOM    843  HN  THR    55     140.670 144.540  82.950  1.00  0.00            
ATOM    844  CA  THR    55     141.790 146.190  83.570  1.00  0.00            
ATOM    845  HA  THR    55     142.360 146.940  83.050  1.00  0.00            
ATOM    846  CB  THR    55     140.980 146.990  84.540  1.00  0.00            
ATOM    847  HB  THR    55     140.470 147.760  83.910  1.00  0.00            
ATOM    848  OG1 THR    55     141.680 147.700  85.550  1.00  0.00            
ATOM    849  HG1 THR    55     142.060 148.530  85.270  1.00  0.00            
ATOM    850  CG2 THR    55     139.880 146.210  85.280  1.00  0.00            
ATOM    851 HG21 THR    55     140.420 145.450  85.880  1.00  0.00            
ATOM    852 HG22 THR    55     139.240 146.890  85.880  1.00  0.00            
ATOM    853 HG23 THR    55     139.120 145.830  84.560  1.00  0.00            
ATOM    854  C   THR    55     142.670 145.240  84.310  1.00  0.00            
ATOM    855  O   THR    55     142.200 144.130  84.560  1.00  0.00            
ATOM    856  N   PRO    56     143.870 145.560  84.700  1.00  0.00            
ATOM    857  CD  PRO    56     144.530 146.800  84.330  1.00  0.00            
ATOM    858  HD1 PRO    56     144.530 146.770  83.220  1.00  0.00            
ATOM    859  HD2 PRO    56     143.990 147.690  84.720  1.00  0.00            
ATOM    860  CA  PRO    56     144.720 144.570  85.300  1.00  0.00            
ATOM    861  HA  PRO    56     144.720 143.600  84.830  1.00  0.00            
ATOM    862  CB  PRO    56     146.110 145.200  85.380  1.00  0.00            
ATOM    863  HB1 PRO    56     146.670 144.800  84.510  1.00  0.00            
ATOM    864  HB2 PRO    56     146.700 144.960  86.290  1.00  0.00            
ATOM    865  CG  PRO    56     145.860 146.690  85.100  1.00  0.00            
ATOM    866  HG1 PRO    56     146.720 147.230  84.660  1.00  0.00            
ATOM    867  HG2 PRO    56     145.690 147.000  86.150  1.00  0.00            
ATOM    868  C   PRO    56     144.230 144.200  86.650  1.00  0.00            
ATOM    869  O   PRO    56     144.540 143.080  87.050  1.00  0.00            
ATOM    870  N   ALA    57     143.450 144.970  87.430  1.00  0.00            
ATOM    871  HN  ALA    57     142.960 145.790  87.110  1.00  0.00            
ATOM    872  CA  ALA    57     142.920 144.570  88.700  1.00  0.00            
ATOM    873  HA  ALA    57     143.690 144.290  89.400  1.00  0.00            
ATOM    874  CB  ALA    57     142.180 145.750  89.360  1.00  0.00            
ATOM    875  HB1 ALA    57     141.240 146.020  88.840  1.00  0.00            
ATOM    876  HB2 ALA    57     141.970 145.270  90.340  1.00  0.00            
ATOM    877  HB3 ALA    57     142.800 146.670  89.380  1.00  0.00            
ATOM    878  C   ALA    57     141.990 143.400  88.630  1.00  0.00            
ATOM    879  O   ALA    57     141.820 142.690  89.610  1.00  0.00            
ATOM    880  N   THR    58     141.380 143.140  87.460  1.00  0.00            
ATOM    881  HN  THR    58     141.550 143.700  86.660  1.00  0.00            
ATOM    882  CA  THR    58     140.570 141.980  87.270  1.00  0.00            
ATOM    883  HA  THR    58     140.510 141.330  88.130  1.00  0.00            
ATOM    884  CB  THR    58     139.130 142.160  86.890  1.00  0.00            
ATOM    885  HB  THR    58     138.590 141.200  86.720  1.00  0.00            
ATOM    886  OG1 THR    58     138.790 143.030  85.820  1.00  0.00            
ATOM    887  HG1 THR    58     137.840 142.980  85.720  1.00  0.00            
ATOM    888  CG2 THR    58     138.480 142.760  88.150  1.00  0.00            
ATOM    889 HG21 THR    58     139.000 143.730  88.360  1.00  0.00            
ATOM    890 HG22 THR    58     137.430 143.050  87.940  1.00  0.00            
ATOM    891 HG23 THR    58     138.590 142.140  89.060  1.00  0.00            
ATOM    892  C   THR    58     141.280 141.130  86.270  1.00  0.00            
ATOM    893  O   THR    58     140.660 140.270  85.640  1.00  0.00            
ATOM    894  N   ASN    59     142.570 141.440  86.060  1.00  0.00            
ATOM    895  HN  ASN    59     142.900 142.230  86.570  1.00  0.00            
ATOM    896  CA  ASN    59     143.570 140.660  85.400  1.00  0.00            
ATOM    897  HA  ASN    59     144.490 141.170  85.610  1.00  0.00            
ATOM    898  CB  ASN    59     143.880 139.290  86.020  1.00  0.00            
ATOM    899  HB1 ASN    59     144.880 139.020  85.640  1.00  0.00            
ATOM    900  HB2 ASN    59     143.060 138.610  85.700  1.00  0.00            
ATOM    901  CG  ASN    59     143.930 139.290  87.540  1.00  0.00            
ATOM    902  OD1 ASN    59     144.440 140.240  88.130  1.00  0.00            
ATOM    903  ND2 ASN    59     143.280 138.300  88.210  1.00  0.00            
ATOM    904 HD21 ASN    59     142.750 137.680  87.640  1.00  0.00            
ATOM    905 HD22 ASN    59     143.380 138.210  89.210  1.00  0.00            
ATOM    906  C   ASN    59     143.410 140.610  83.920  1.00  0.00            
ATOM    907  O   ASN    59     143.860 139.670  83.270  1.00  0.00            
ATOM    908  N   HIS    60     142.780 141.630  83.320  1.00  0.00            
ATOM    909  HN  HIS    60     142.420 142.390  83.860  1.00  0.00            
ATOM    910  CA  HIS    60     142.740 141.810  81.900  1.00  0.00            
ATOM    911  HA  HIS    60     142.210 142.750  81.820  1.00  0.00            
ATOM    912  CB  HIS    60     144.070 141.980  81.150  1.00  0.00            
ATOM    913  HB1 HIS    60     144.010 141.730  80.070  1.00  0.00            
ATOM    914  HB2 HIS    60     144.760 141.220  81.580  1.00  0.00            
ATOM    915  ND1 HIS    60     145.900 143.570  81.980  1.00  0.00            
ATOM    916  CG  HIS    60     144.780 143.300  81.220  1.00  0.00            
ATOM    917  CE1 HIS    60     146.190 144.830  81.720  1.00  0.00            
ATOM    918  HE1 HIS    60     147.110 145.350  81.980  1.00  0.00            
ATOM    919  NE2 HIS    60     145.290 145.410  80.880  1.00  0.00            
ATOM    920  HE2 HIS    60     145.310 146.390  80.650  1.00  0.00            
ATOM    921  CD2 HIS    60     144.410 144.420  80.540  1.00  0.00            
ATOM    922  HD2 HIS    60     143.510 144.610  79.960  1.00  0.00            
ATOM    923  C   HIS    60     141.730 140.950  81.210  1.00  0.00            
ATOM    924  O   HIS    60     141.870 140.680  80.020  1.00  0.00            
ATOM    925  N   MET    61     140.650 140.520  81.880  1.00  0.00            
ATOM    926  HN  MET    61     140.630 140.700  82.860  1.00  0.00            
ATOM    927  CA  MET    61     139.590 139.670  81.420  1.00  0.00            
ATOM    928  HA  MET    61     139.700 139.700  80.340  1.00  0.00            
ATOM    929  CB  MET    61     139.750 138.250  81.960  1.00  0.00            
ATOM    930  HB1 MET    61     140.020 138.440  83.020  1.00  0.00            
ATOM    931  HB2 MET    61     140.720 137.950  81.500  1.00  0.00            
ATOM    932  CG  MET    61     138.640 137.220  81.740  1.00  0.00            
ATOM    933  HG1 MET    61     138.210 137.300  80.720  1.00  0.00            
ATOM    934  HG2 MET    61     137.810 137.530  82.410  1.00  0.00            
ATOM    935  SD  MET    61     139.090 135.480  81.970  1.00  0.00            
ATOM    936  CE  MET    61     137.430 134.770  82.130  1.00  0.00            
ATOM    937  HE1 MET    61     136.860 135.130  83.010  1.00  0.00            
ATOM    938  HE2 MET    61     136.910 135.000  81.170  1.00  0.00            
ATOM    939  HE3 MET    61     137.490 133.660  82.110  1.00  0.00            
ATOM    940  C   MET    61     138.260 140.300  81.590  1.00  0.00            
ATOM    941  O   MET    61     137.950 140.930  82.600  1.00  0.00            
ATOM    942  N   GLY    62     137.270 140.120  80.690  1.00  0.00            
ATOM    943  HN  GLY    62     137.430 139.710  79.790  1.00  0.00            
ATOM    944  CA  GLY    62     135.920 140.510  80.920  1.00  0.00            
ATOM    945  HA1 GLY    62     135.570 140.010  81.810  1.00  0.00            
ATOM    946  HA2 GLY    62     135.880 141.580  81.030  1.00  0.00            
ATOM    947  C   GLY    62     135.010 139.970  79.870  1.00  0.00            
ATOM    948  O   GLY    62     135.500 139.210  79.040  1.00  0.00            
ATOM    949  N   ASN    63     133.750 140.440  79.880  1.00  0.00            
ATOM    950  HN  ASN    63     133.340 141.030  80.570  1.00  0.00            
ATOM    951  CA  ASN    63     132.900 139.830  78.900  1.00  0.00            
ATOM    952  HA  ASN    63     133.460 139.680  77.990  1.00  0.00            
ATOM    953  CB  ASN    63     132.260 138.540  79.430  1.00  0.00            
ATOM    954  HB1 ASN    63     133.060 137.900  79.850  1.00  0.00            
ATOM    955  HB2 ASN    63     131.910 137.990  78.530  1.00  0.00            
ATOM    956  CG  ASN    63     130.940 138.520  80.200  1.00  0.00            
ATOM    957  OD1 ASN    63     129.880 138.680  79.590  1.00  0.00            
ATOM    958  ND2 ASN    63     131.050 138.400  81.550  1.00  0.00            
ATOM    959 HD21 ASN    63     131.970 138.280  81.910  1.00  0.00            
ATOM    960 HD22 ASN    63     130.190 138.510  82.050  1.00  0.00            
ATOM    961  C   ASN    63     131.860 140.860  78.620  1.00  0.00            
ATOM    962  O   ASN    63     131.460 141.710  79.410  1.00  0.00            
ATOM    963  N   VAL    64     131.210 140.580  77.470  1.00  0.00            
ATOM    964  HN  VAL    64     131.620 139.880  76.890  1.00  0.00            
ATOM    965  CA  VAL    64     129.980 141.240  77.140  1.00  0.00            
ATOM    966  HA  VAL    64     129.600 141.790  77.990  1.00  0.00            
ATOM    967  CB  VAL    64     130.110 142.250  76.040  1.00  0.00            
ATOM    968  HB  VAL    64     129.150 142.770  75.880  1.00  0.00            
ATOM    969  CG1 VAL    64     131.000 143.450  76.420  1.00  0.00            
ATOM    970 HG11 VAL    64     132.050 143.120  76.530  1.00  0.00            
ATOM    971 HG12 VAL    64     130.930 144.230  75.630  1.00  0.00            
ATOM    972 HG13 VAL    64     130.660 143.920  77.370  1.00  0.00            
ATOM    973  CG2 VAL    64     130.590 141.550  74.750  1.00  0.00            
ATOM    974 HG21 VAL    64     130.730 142.320  73.960  1.00  0.00            
ATOM    975 HG22 VAL    64     131.550 141.010  74.890  1.00  0.00            
ATOM    976 HG23 VAL    64     129.870 140.840  74.290  1.00  0.00            
ATOM    977  C   VAL    64     128.890 140.260  76.860  1.00  0.00            
ATOM    978  O   VAL    64     129.180 139.180  76.350  1.00  0.00            
ATOM    979  N   THR    65     127.660 140.650  77.220  1.00  0.00            
ATOM    980  HN  THR    65     127.530 141.400  77.870  1.00  0.00            
ATOM    981  CA  THR    65     126.570 139.720  77.220  1.00  0.00            
ATOM    982  HA  THR    65     126.650 138.930  76.490  1.00  0.00            
ATOM    983  CB  THR    65     126.250 139.080  78.530  1.00  0.00            
ATOM    984  HB  THR    65     126.180 139.920  79.250  1.00  0.00            
ATOM    985  OG1 THR    65     127.250 138.150  78.930  1.00  0.00            
ATOM    986  HG1 THR    65     128.040 138.650  79.160  1.00  0.00            
ATOM    987  CG2 THR    65     124.940 138.280  78.480  1.00  0.00            
ATOM    988 HG21 THR    65     124.030 138.880  78.290  1.00  0.00            
ATOM    989 HG22 THR    65     125.120 137.580  77.630  1.00  0.00            
ATOM    990 HG23 THR    65     124.850 137.790  79.480  1.00  0.00            
ATOM    991  C   THR    65     125.350 140.490  76.840  1.00  0.00            
ATOM    992  O   THR    65     124.960 141.430  77.540  1.00  0.00            
ATOM    993  N   PHE    66     124.770 140.030  75.720  1.00  0.00            
ATOM    994  HN  PHE    66     125.060 139.230  75.210  1.00  0.00            
ATOM    995  CA  PHE    66     123.740 140.710  74.990  1.00  0.00            
ATOM    996  HA  PHE    66     123.150 141.230  75.730  1.00  0.00            
ATOM    997  CB  PHE    66     124.350 141.950  74.320  1.00  0.00            
ATOM    998  HB1 PHE    66     124.570 142.650  75.150  1.00  0.00            
ATOM    999  HB2 PHE    66     123.560 142.500  73.760  1.00  0.00            
ATOM   1000  CG  PHE    66     125.620 141.680  73.580  1.00  0.00            
ATOM   1001  CD1 PHE    66     126.800 142.260  73.980  1.00  0.00            
ATOM   1002  HD1 PHE    66     126.850 142.780  74.920  1.00  0.00            
ATOM   1003  CE1 PHE    66     127.790 142.320  73.030  1.00  0.00            
ATOM   1004  HE1 PHE    66     128.660 142.940  73.190  1.00  0.00            
ATOM   1005  CZ  PHE    66     127.680 141.730  71.790  1.00  0.00            
ATOM   1006  HZ  PHE    66     128.530 141.690  71.130  1.00  0.00            
ATOM   1007  CD2 PHE    66     125.500 141.060  72.360  1.00  0.00            
ATOM   1008  HD2 PHE    66     124.550 140.610  72.090  1.00  0.00            
ATOM   1009  CE2 PHE    66     126.560 140.990  71.490  1.00  0.00            
ATOM   1010  HE2 PHE    66     126.470 140.300  70.670  1.00  0.00            
ATOM   1011  C   PHE    66     122.870 139.850  74.150  1.00  0.00            
ATOM   1012  O   PHE    66     123.130 138.710  73.780  1.00  0.00            
ATOM   1013  N   THR    67     121.670 140.380  73.840  1.00  0.00            
ATOM   1014  HN  THR    67     121.400 141.260  74.220  1.00  0.00            
ATOM   1015  CA  THR    67     120.720 139.840  72.920  1.00  0.00            
ATOM   1016  HA  THR    67     120.860 138.800  72.660  1.00  0.00            
ATOM   1017  CB  THR    67     119.310 139.920  73.430  1.00  0.00            
ATOM   1018  HB  THR    67     119.190 140.960  73.810  1.00  0.00            
ATOM   1019  OG1 THR    67     119.100 138.900  74.400  1.00  0.00            
ATOM   1020  HG1 THR    67     119.750 138.250  74.120  1.00  0.00            
ATOM   1021  CG2 THR    67     118.270 139.680  72.320  1.00  0.00            
ATOM   1022 HG21 THR    67     118.210 140.560  71.650  1.00  0.00            
ATOM   1023 HG22 THR    67     118.490 138.780  71.710  1.00  0.00            
ATOM   1024 HG23 THR    67     117.270 139.690  72.800  1.00  0.00            
ATOM   1025  C   THR    67     120.810 140.640  71.670  1.00  0.00            
ATOM   1026  O   THR    67     120.800 141.870  71.730  1.00  0.00            
ATOM   1027  N   ILE    68     120.840 139.980  70.490  1.00  0.00            
ATOM   1028  HN  ILE    68     120.820 138.990  70.410  1.00  0.00            
ATOM   1029  CA  ILE    68     121.120 140.660  69.260  1.00  0.00            
ATOM   1030  HA  ILE    68     121.670 141.580  69.410  1.00  0.00            
ATOM   1031  CB  ILE    68     122.090 139.940  68.370  1.00  0.00            
ATOM   1032  HB  ILE    68     121.810 138.910  68.080  1.00  0.00            
ATOM   1033  CG2 ILE    68     122.290 140.810  67.110  1.00  0.00            
ATOM   1034 HG21 ILE    68     121.470 140.620  66.390  1.00  0.00            
ATOM   1035 HG22 ILE    68     122.340 141.890  67.360  1.00  0.00            
ATOM   1036 HG23 ILE    68     123.170 140.470  66.530  1.00  0.00            
ATOM   1037  CG1 ILE    68     123.450 139.910  69.080  1.00  0.00            
ATOM   1038 HG11 ILE    68     123.470 140.720  69.830  1.00  0.00            
ATOM   1039 HG12 ILE    68     124.140 140.070  68.220  1.00  0.00            
ATOM   1040  CD  ILE    68     123.870 138.590  69.730  1.00  0.00            
ATOM   1041  HD1 ILE    68     123.610 137.800  68.990  1.00  0.00            
ATOM   1042  HD2 ILE    68     124.970 138.570  69.930  1.00  0.00            
ATOM   1043  HD3 ILE    68     123.300 138.320  70.640  1.00  0.00            
ATOM   1044  C   ILE    68     119.750 140.860  68.700  1.00  0.00            
ATOM   1045  O   ILE    68     119.010 139.880  68.630  1.00  0.00            
ATOM   1046  N   PRO    69     119.230 141.990  68.320  1.00  0.00            
ATOM   1047  CD  PRO    69     119.880 143.230  68.700  1.00  0.00            
ATOM   1048  HD1 PRO    69     120.120 143.210  69.780  1.00  0.00            
ATOM   1049  HD2 PRO    69     120.790 143.440  68.100  1.00  0.00            
ATOM   1050  CA  PRO    69     118.010 142.210  67.600  1.00  0.00            
ATOM   1051  HA  PRO    69     117.270 141.720  68.220  1.00  0.00            
ATOM   1052  CB  PRO    69     117.880 143.730  67.510  1.00  0.00            
ATOM   1053  HB1 PRO    69     116.820 144.070  67.580  1.00  0.00            
ATOM   1054  HB2 PRO    69     118.240 144.120  66.540  1.00  0.00            
ATOM   1055  CG  PRO    69     118.770 144.300  68.630  1.00  0.00            
ATOM   1056  HG1 PRO    69     118.160 144.140  69.550  1.00  0.00            
ATOM   1057  HG2 PRO    69     119.220 145.280  68.360  1.00  0.00            
ATOM   1058  C   PRO    69     117.890 141.450  66.320  1.00  0.00            
ATOM   1059  O   PRO    69     118.780 141.380  65.470  1.00  0.00            
ATOM   1060  N   ALA    70     116.700 140.900  66.040  1.00  0.00            
ATOM   1061  HN  ALA    70     115.950 140.910  66.700  1.00  0.00            
ATOM   1062  CA  ALA    70     116.430 140.120  64.870  1.00  0.00            
ATOM   1063  HA  ALA    70     117.300 139.510  64.690  1.00  0.00            
ATOM   1064  CB  ALA    70     115.210 139.210  65.110  1.00  0.00            
ATOM   1065  HB1 ALA    70     115.420 138.600  66.010  1.00  0.00            
ATOM   1066  HB2 ALA    70     114.290 139.780  65.320  1.00  0.00            
ATOM   1067  HB3 ALA    70     115.000 138.600  64.210  1.00  0.00            
ATOM   1068  C   ALA    70     116.200 140.960  63.660  1.00  0.00            
ATOM   1069  O   ALA    70     115.470 141.960  63.680  1.00  0.00            
ATOM   1070  N   ASN    71     116.850 140.630  62.540  1.00  0.00            
ATOM   1071  HN  ASN    71     117.350 139.760  62.550  1.00  0.00            
ATOM   1072  CA  ASN    71     116.470 141.270  61.320  1.00  0.00            
ATOM   1073  HA  ASN    71     116.340 142.330  61.490  1.00  0.00            
ATOM   1074  CB  ASN    71     117.650 141.030  60.350  1.00  0.00            
ATOM   1075  HB1 ASN    71     117.700 139.930  60.260  1.00  0.00            
ATOM   1076  HB2 ASN    71     118.650 141.380  60.680  1.00  0.00            
ATOM   1077  CG  ASN    71     117.400 141.550  58.940  1.00  0.00            
ATOM   1078  OD1 ASN    71     117.360 142.770  58.740  1.00  0.00            
ATOM   1079  ND2 ASN    71     117.350 140.650  57.930  1.00  0.00            
ATOM   1080 HD21 ASN    71     117.290 139.660  58.050  1.00  0.00            
ATOM   1081 HD22 ASN    71     117.200 140.990  57.000  1.00  0.00            
ATOM   1082  C   ASN    71     115.070 140.940  60.940  1.00  0.00            
ATOM   1083  O   ASN    71     114.750 139.760  60.870  1.00  0.00            
ATOM   1084  N   ARG    72     114.190 141.920  60.660  1.00  0.00            
ATOM   1085  HN  ARG    72     114.580 142.840  60.650  1.00  0.00            
ATOM   1086  CA  ARG    72     112.830 141.810  60.260  1.00  0.00            
ATOM   1087  HA  ARG    72     112.530 140.790  60.050  1.00  0.00            
ATOM   1088  CB  ARG    72     111.920 142.360  61.370  1.00  0.00            
ATOM   1089  HB1 ARG    72     110.910 142.340  60.900  1.00  0.00            
ATOM   1090  HB2 ARG    72     112.330 143.370  61.560  1.00  0.00            
ATOM   1091  CG  ARG    72     111.890 141.530  62.660  1.00  0.00            
ATOM   1092  HG1 ARG    72     111.160 142.010  63.340  1.00  0.00            
ATOM   1093  HG2 ARG    72     112.910 141.570  63.090  1.00  0.00            
ATOM   1094  CD  ARG    72     111.470 140.060  62.550  1.00  0.00            
ATOM   1095  HD1 ARG    72     112.200 139.460  61.980  1.00  0.00            
ATOM   1096  HD2 ARG    72     110.460 140.030  62.090  1.00  0.00            
ATOM   1097  NE  ARG    72     111.370 139.510  63.930  1.00  0.00            
ATOM   1098  HE  ARG    72     111.210 140.060  64.750  1.00  0.00            
ATOM   1099  CZ  ARG    72     111.270 138.180  64.200  1.00  0.00            
ATOM   1100  NH1 ARG    72     111.250 137.210  63.240  1.00  0.00            
ATOM   1101 HH11 ARG    72     111.070 137.560  62.320  1.00  0.00            
ATOM   1102 HH12 ARG    72     110.860 136.300  63.400  1.00  0.00            
ATOM   1103  NH2 ARG    72     111.240 137.770  65.500  1.00  0.00            
ATOM   1104 HH21 ARG    72     111.370 138.490  66.170  1.00  0.00            
ATOM   1105 HH22 ARG    72     111.500 136.840  65.770  1.00  0.00            
ATOM   1106  C   ARG    72     112.620 142.560  58.980  1.00  0.00            
ATOM   1107  O   ARG    72     112.530 143.780  59.000  1.00  0.00            
ATOM   1108  N   GLU    73     112.470 141.850  57.850  1.00  0.00            
ATOM   1109  HN  GLU    73     112.540 140.860  57.830  1.00  0.00            
ATOM   1110  CA  GLU    73     112.150 142.410  56.570  1.00  0.00            
ATOM   1111  HA  GLU    73     112.420 143.450  56.540  1.00  0.00            
ATOM   1112  CB  GLU    73     113.030 141.720  55.500  1.00  0.00            
ATOM   1113  HB1 GLU    73     112.590 141.780  54.490  1.00  0.00            
ATOM   1114  HB2 GLU    73     113.110 140.650  55.800  1.00  0.00            
ATOM   1115  CG  GLU    73     114.410 142.390  55.480  1.00  0.00            
ATOM   1116  HG1 GLU    73     114.810 142.410  56.520  1.00  0.00            
ATOM   1117  HG2 GLU    73     114.300 143.400  55.040  1.00  0.00            
ATOM   1118  CD  GLU    73     115.310 141.510  54.630  1.00  0.00            
ATOM   1119  OE1 GLU    73     115.120 141.640  53.390  1.00  0.00            
ATOM   1120  OE2 GLU    73     116.140 140.710  55.140  1.00  0.00            
ATOM   1121  C   GLU    73     110.730 142.340  56.140  1.00  0.00            
ATOM   1122  O   GLU    73     110.070 141.400  56.580  1.00  0.00            
ATOM   1123  N   PHE    74     110.150 143.290  55.380  1.00  0.00            
ATOM   1124  HN  PHE    74     110.680 144.070  55.060  1.00  0.00            
ATOM   1125  CA  PHE    74     108.760 143.400  55.080  1.00  0.00            
ATOM   1126  HA  PHE    74     108.110 143.080  55.890  1.00  0.00            
ATOM   1127  CB  PHE    74     108.470 144.900  54.920  1.00  0.00            
ATOM   1128  HB1 PHE    74     109.090 145.250  54.060  1.00  0.00            
ATOM   1129  HB2 PHE    74     108.870 145.420  55.810  1.00  0.00            
ATOM   1130  CG  PHE    74     107.090 145.330  54.550  1.00  0.00            
ATOM   1131  CD1 PHE    74     107.030 146.490  53.800  1.00  0.00            
ATOM   1132  HD1 PHE    74     107.960 146.980  53.580  1.00  0.00            
ATOM   1133  CE1 PHE    74     105.780 146.990  53.500  1.00  0.00            
ATOM   1134  HE1 PHE    74     105.730 147.810  52.790  1.00  0.00            
ATOM   1135  CZ  PHE    74     104.610 146.380  53.870  1.00  0.00            
ATOM   1136  HZ  PHE    74     103.660 146.650  53.440  1.00  0.00            
ATOM   1137  CD2 PHE    74     105.940 144.770  55.040  1.00  0.00            
ATOM   1138  HD2 PHE    74     106.010 143.960  55.740  1.00  0.00            
ATOM   1139  CE2 PHE    74     104.710 145.220  54.610  1.00  0.00            
ATOM   1140  HE2 PHE    74     103.790 144.760  54.950  1.00  0.00            
ATOM   1141  C   PHE    74     108.400 142.720  53.810  1.00  0.00            
ATOM   1142  O   PHE    74     108.890 143.120  52.760  1.00  0.00            
ATOM   1143  N   LYS    75     107.460 141.760  53.810  1.00  0.00            
ATOM   1144  HN  LYS    75     106.940 141.630  54.660  1.00  0.00            
ATOM   1145  CA  LYS    75     107.320 140.860  52.720  1.00  0.00            
ATOM   1146  HA  LYS    75     106.610 140.120  53.060  1.00  0.00            
ATOM   1147  CB  LYS    75     106.510 141.480  51.570  1.00  0.00            
ATOM   1148  HB1 LYS    75     106.300 140.700  50.800  1.00  0.00            
ATOM   1149  HB2 LYS    75     107.140 142.260  51.100  1.00  0.00            
ATOM   1150  CG  LYS    75     105.180 142.040  52.070  1.00  0.00            
ATOM   1151  HG1 LYS    75     105.390 142.770  52.890  1.00  0.00            
ATOM   1152  HG2 LYS    75     104.470 141.320  52.530  1.00  0.00            
ATOM   1153  CD  LYS    75     104.450 142.820  50.980  1.00  0.00            
ATOM   1154  HD1 LYS    75     104.770 142.290  50.060  1.00  0.00            
ATOM   1155  HD2 LYS    75     103.370 142.560  50.900  1.00  0.00            
ATOM   1156  CE  LYS    75     104.610 144.340  51.030  1.00  0.00            
ATOM   1157  HE1 LYS    75     105.680 144.640  51.010  1.00  0.00            
ATOM   1158  HE2 LYS    75     104.130 144.690  51.970  1.00  0.00            
ATOM   1159  NZ  LYS    75     103.840 144.900  49.890  1.00  0.00            
ATOM   1160  HZ1 LYS    75     104.070 144.450  48.990  1.00  0.00            
ATOM   1161  HZ2 LYS    75     102.840 144.670  50.040  1.00  0.00            
ATOM   1162  HZ3 LYS    75     104.010 145.920  49.740  1.00  0.00            
ATOM   1163  C   LYS    75     108.500 140.080  52.240  1.00  0.00            
ATOM   1164  O   LYS    75     109.010 140.270  51.140  1.00  0.00            
ATOM   1165  N   SER    76     109.060 139.150  53.040  1.00  0.00            
ATOM   1166  HN  SER    76     108.520 138.950  53.850  1.00  0.00            
ATOM   1167  CA  SER    76     110.420 138.720  52.950  1.00  0.00            
ATOM   1168  HA  SER    76     110.870 139.270  52.130  1.00  0.00            
ATOM   1169  CB  SER    76     111.220 138.980  54.240  1.00  0.00            
ATOM   1170  HB1 SER    76     110.670 138.630  55.140  1.00  0.00            
ATOM   1171  HB2 SER    76     111.370 140.070  54.420  1.00  0.00            
ATOM   1172  OG  SER    76     112.530 138.440  54.180  1.00  0.00            
ATOM   1173  HG1 SER    76     112.960 138.990  53.530  1.00  0.00            
ATOM   1174  C   SER    76     110.400 137.270  52.610  1.00  0.00            
ATOM   1175  O   SER    76     109.970 136.410  53.380  1.00  0.00            
ATOM   1176  N   GLU    77     110.960 136.950  51.440  1.00  0.00            
ATOM   1177  HN  GLU    77     111.440 137.570  50.820  1.00  0.00            
ATOM   1178  CA  GLU    77     110.960 135.660  50.810  1.00  0.00            
ATOM   1179  HA  GLU    77     110.270 134.990  51.310  1.00  0.00            
ATOM   1180  CB  GLU    77     110.650 135.770  49.310  1.00  0.00            
ATOM   1181  HB1 GLU    77     110.540 134.750  48.890  1.00  0.00            
ATOM   1182  HB2 GLU    77     111.520 136.310  48.870  1.00  0.00            
ATOM   1183  CG  GLU    77     109.390 136.580  48.990  1.00  0.00            
ATOM   1184  HG1 GLU    77     109.470 137.670  49.210  1.00  0.00            
ATOM   1185  HG2 GLU    77     108.620 136.290  49.740  1.00  0.00            
ATOM   1186  CD  GLU    77     108.830 136.400  47.590  1.00  0.00            
ATOM   1187  OE1 GLU    77     109.490 135.710  46.750  1.00  0.00            
ATOM   1188  OE2 GLU    77     107.770 137.000  47.280  1.00  0.00            
ATOM   1189  C   GLU    77     112.190 134.860  51.040  1.00  0.00            
ATOM   1190  O   GLU    77     112.340 133.820  50.400  1.00  0.00            
ATOM   1191  N   LYS    78     113.090 135.130  52.010  1.00  0.00            
ATOM   1192  HN  LYS    78     112.920 135.970  52.530  1.00  0.00            
ATOM   1193  CA  LYS    78     114.430 134.630  52.050  1.00  0.00            
ATOM   1194  HA  LYS    78     114.600 134.000  51.190  1.00  0.00            
ATOM   1195  CB  LYS    78     115.510 135.720  51.990  1.00  0.00            
ATOM   1196  HB1 LYS    78     115.370 136.200  51.000  1.00  0.00            
ATOM   1197  HB2 LYS    78     116.490 135.200  51.860  1.00  0.00            
ATOM   1198  CG  LYS    78     115.610 136.600  53.240  1.00  0.00            
ATOM   1199  HG1 LYS    78     116.030 136.040  54.100  1.00  0.00            
ATOM   1200  HG2 LYS    78     114.550 136.780  53.510  1.00  0.00            
ATOM   1201  CD  LYS    78     116.370 137.910  52.990  1.00  0.00            
ATOM   1202  HD1 LYS    78     116.170 138.570  53.860  1.00  0.00            
ATOM   1203  HD2 LYS    78     117.470 137.770  53.070  1.00  0.00            
ATOM   1204  CE  LYS    78     116.110 138.650  51.680  1.00  0.00            
ATOM   1205  HE1 LYS    78     115.070 138.950  51.410  1.00  0.00            
ATOM   1206  HE2 LYS    78     116.440 137.970  50.870  1.00  0.00            
ATOM   1207  NZ  LYS    78     116.900 139.900  51.660  1.00  0.00            
ATOM   1208  HZ1 LYS    78     116.640 140.490  52.470  1.00  0.00            
ATOM   1209  HZ2 LYS    78     117.920 139.710  51.700  1.00  0.00            
ATOM   1210  HZ3 LYS    78     116.740 140.420  50.780  1.00  0.00            
ATOM   1211  C   LYS    78     114.650 133.760  53.240  1.00  0.00            
ATOM   1212  O   LYS    78     114.050 133.900  54.300  1.00  0.00            
ATOM   1213  N   GLY    79     115.520 132.750  53.100  1.00  0.00            
ATOM   1214  HN  GLY    79     116.000 132.600  52.240  1.00  0.00            
ATOM   1215  CA  GLY    79     115.790 131.770  54.120  1.00  0.00            
ATOM   1216  HA1 GLY    79     114.900 131.160  54.200  1.00  0.00            
ATOM   1217  HA2 GLY    79     116.620 131.220  53.700  1.00  0.00            
ATOM   1218  C   GLY    79     116.290 132.260  55.440  1.00  0.00            
ATOM   1219  O   GLY    79     116.870 133.320  55.630  1.00  0.00            
ATOM   1220  N   ARG    80     116.090 131.480  56.520  1.00  0.00            
ATOM   1221  HN  ARG    80     115.540 130.650  56.490  1.00  0.00            
ATOM   1222  CA  ARG    80     116.670 131.720  57.800  1.00  0.00            
ATOM   1223  HA  ARG    80     116.410 132.760  57.970  1.00  0.00            
ATOM   1224  CB  ARG    80     116.000 130.790  58.830  1.00  0.00            
ATOM   1225  HB1 ARG    80     116.580 130.780  59.780  1.00  0.00            
ATOM   1226  HB2 ARG    80     116.000 129.800  58.340  1.00  0.00            
ATOM   1227  CG  ARG    80     114.580 131.230  59.190  1.00  0.00            
ATOM   1228  HG1 ARG    80     114.010 131.340  58.240  1.00  0.00            
ATOM   1229  HG2 ARG    80     114.570 132.250  59.630  1.00  0.00            
ATOM   1230  CD  ARG    80     113.920 130.170  60.080  1.00  0.00            
ATOM   1231  HD1 ARG    80     114.420 129.920  61.040  1.00  0.00            
ATOM   1232  HD2 ARG    80     113.790 129.180  59.590  1.00  0.00            
ATOM   1233  NE  ARG    80     112.570 130.700  60.430  1.00  0.00            
ATOM   1234  HE  ARG    80     111.950 130.900  59.670  1.00  0.00            
ATOM   1235  CZ  ARG    80     112.000 130.700  61.670  1.00  0.00            
ATOM   1236  NH1 ARG    80     112.500 130.050  62.770  1.00  0.00            
ATOM   1237 HH11 ARG    80     113.320 129.480  62.760  1.00  0.00            
ATOM   1238 HH12 ARG    80     111.810 130.040  63.490  1.00  0.00            
ATOM   1239  NH2 ARG    80     110.780 131.290  61.770  1.00  0.00            
ATOM   1240 HH21 ARG    80     110.530 132.060  61.190  1.00  0.00            
ATOM   1241 HH22 ARG    80     110.340 131.190  62.670  1.00  0.00            
ATOM   1242  C   ARG    80     118.150 131.650  57.950  1.00  0.00            
ATOM   1243  O   ARG    80     118.860 130.940  57.240  1.00  0.00            
ATOM   1244  N   ASN    81     118.680 132.520  58.820  1.00  0.00            
ATOM   1245  HN  ASN    81     118.060 133.250  59.100  1.00  0.00            
ATOM   1246  CA  ASN    81     120.000 132.530  59.380  1.00  0.00            
ATOM   1247  HA  ASN    81     119.880 133.060  60.320  1.00  0.00            
ATOM   1248  CB  ASN    81     120.640 131.160  59.690  1.00  0.00            
ATOM   1249  HB1 ASN    81     121.530 131.290  60.330  1.00  0.00            
ATOM   1250  HB2 ASN    81     120.840 130.640  58.730  1.00  0.00            
ATOM   1251  CG  ASN    81     119.670 130.350  60.530  1.00  0.00            
ATOM   1252  OD1 ASN    81     118.770 130.890  61.170  1.00  0.00            
ATOM   1253  ND2 ASN    81     119.750 129.000  60.380  1.00  0.00            
ATOM   1254 HD21 ASN    81     120.330 128.620  59.670  1.00  0.00            
ATOM   1255 HD22 ASN    81     119.000 128.420  60.700  1.00  0.00            
ATOM   1256  C   ASN    81     120.990 133.320  58.610  1.00  0.00            
ATOM   1257  O   ASN    81     121.230 133.060  57.430  1.00  0.00            
ATOM   1258  N   LYS    82     121.650 134.320  59.230  1.00  0.00            
ATOM   1259  HN  LYS    82     121.500 134.580  60.180  1.00  0.00            
ATOM   1260  CA  LYS    82     122.510 135.240  58.550  1.00  0.00            
ATOM   1261  HA  LYS    82     123.040 134.690  57.790  1.00  0.00            
ATOM   1262  CB  LYS    82     121.680 136.340  57.880  1.00  0.00            
ATOM   1263  HB1 LYS    82     121.000 135.810  57.170  1.00  0.00            
ATOM   1264  HB2 LYS    82     122.370 137.010  57.320  1.00  0.00            
ATOM   1265  CG  LYS    82     120.680 137.120  58.730  1.00  0.00            
ATOM   1266  HG1 LYS    82     119.980 136.440  59.270  1.00  0.00            
ATOM   1267  HG2 LYS    82     119.930 137.640  58.100  1.00  0.00            
ATOM   1268  CD  LYS    82     121.300 138.040  59.790  1.00  0.00            
ATOM   1269  HD1 LYS    82     120.500 138.170  60.540  1.00  0.00            
ATOM   1270  HD2 LYS    82     122.190 137.580  60.260  1.00  0.00            
ATOM   1271  CE  LYS    82     121.620 139.480  59.390  1.00  0.00            
ATOM   1272  HE1 LYS    82     121.980 140.070  60.260  1.00  0.00            
ATOM   1273  HE2 LYS    82     120.730 140.030  59.000  1.00  0.00            
ATOM   1274  NZ  LYS    82     122.630 139.600  58.320  1.00  0.00            
ATOM   1275  HZ1 LYS    82     123.560 139.250  58.630  1.00  0.00            
ATOM   1276  HZ2 LYS    82     122.340 139.050  57.490  1.00  0.00            
ATOM   1277  HZ3 LYS    82     122.790 140.580  58.000  1.00  0.00            
ATOM   1278  C   LYS    82     123.630 135.660  59.430  1.00  0.00            
ATOM   1279  O   LYS    82     123.660 135.450  60.640  1.00  0.00            
ATOM   1280  N   PHE    83     124.720 136.130  58.790  1.00  0.00            
ATOM   1281  HN  PHE    83     124.780 136.290  57.810  1.00  0.00            
ATOM   1282  CA  PHE    83     125.890 136.520  59.520  1.00  0.00            
ATOM   1283  HA  PHE    83     125.950 135.890  60.400  1.00  0.00            
ATOM   1284  CB  PHE    83     127.100 136.370  58.590  1.00  0.00            
ATOM   1285  HB1 PHE    83     128.070 136.770  58.950  1.00  0.00            
ATOM   1286  HB2 PHE    83     126.780 136.990  57.720  1.00  0.00            
ATOM   1287  CG  PHE    83     127.320 134.950  58.190  1.00  0.00            
ATOM   1288  CD1 PHE    83     127.120 134.650  56.860  1.00  0.00            
ATOM   1289  HD1 PHE    83     126.800 135.360  56.110  1.00  0.00            
ATOM   1290  CE1 PHE    83     127.680 133.520  56.330  1.00  0.00            
ATOM   1291  HE1 PHE    83     127.740 133.310  55.270  1.00  0.00            
ATOM   1292  CZ  PHE    83     128.360 132.650  57.160  1.00  0.00            
ATOM   1293  HZ  PHE    83     128.800 131.800  56.660  1.00  0.00            
ATOM   1294  CD2 PHE    83     127.920 133.980  58.960  1.00  0.00            
ATOM   1295  HD2 PHE    83     128.130 134.210  60.000  1.00  0.00            
ATOM   1296  CE2 PHE    83     128.390 132.760  58.530  1.00  0.00            
ATOM   1297  HE2 PHE    83     128.870 131.990  59.110  1.00  0.00            
ATOM   1298  C   PHE    83     125.790 137.910  60.030  1.00  0.00            
ATOM   1299  O   PHE    83     125.040 138.760  59.570  1.00  0.00            
ATOM   1300  N   VAL    84     126.580 138.170  61.090  1.00  0.00            
ATOM   1301  HN  VAL    84     127.030 137.420  61.570  1.00  0.00            
ATOM   1302  CA  VAL    84     126.770 139.470  61.640  1.00  0.00            
ATOM   1303  HA  VAL    84     126.490 140.160  60.850  1.00  0.00            
ATOM   1304  CB  VAL    84     126.000 139.630  62.920  1.00  0.00            
ATOM   1305  HB  VAL    84     126.130 140.680  63.270  1.00  0.00            
ATOM   1306  CG1 VAL    84     124.490 139.620  62.650  1.00  0.00            
ATOM   1307 HG11 VAL    84     124.150 138.580  62.460  1.00  0.00            
ATOM   1308 HG12 VAL    84     123.910 140.100  63.470  1.00  0.00            
ATOM   1309 HG13 VAL    84     124.220 140.340  61.850  1.00  0.00            
ATOM   1310  CG2 VAL    84     126.460 138.640  64.000  1.00  0.00            
ATOM   1311 HG21 VAL    84     125.970 138.870  64.980  1.00  0.00            
ATOM   1312 HG22 VAL    84     126.390 137.590  63.660  1.00  0.00            
ATOM   1313 HG23 VAL    84     127.550 138.830  64.090  1.00  0.00            
ATOM   1314  C   VAL    84     128.230 139.630  61.850  1.00  0.00            
ATOM   1315  O   VAL    84     129.000 138.670  61.820  1.00  0.00            
ATOM   1316  N   THR    85     128.700 140.890  61.930  1.00  0.00            
ATOM   1317  HN  THR    85     128.110 141.690  61.850  1.00  0.00            
ATOM   1318  CA  THR    85     130.090 141.180  62.020  1.00  0.00            
ATOM   1319  HA  THR    85     130.740 140.320  61.900  1.00  0.00            
ATOM   1320  CB  THR    85     130.650 142.210  61.080  1.00  0.00            
ATOM   1321  HB  THR    85     130.180 143.210  61.220  1.00  0.00            
ATOM   1322  OG1 THR    85     130.490 141.880  59.710  1.00  0.00            
ATOM   1323  HG1 THR    85     129.580 142.170  59.630  1.00  0.00            
ATOM   1324  CG2 THR    85     132.170 142.320  61.290  1.00  0.00            
ATOM   1325 HG21 THR    85     132.570 143.170  60.690  1.00  0.00            
ATOM   1326 HG22 THR    85     132.440 142.730  62.280  1.00  0.00            
ATOM   1327 HG23 THR    85     132.660 141.350  61.090  1.00  0.00            
ATOM   1328  C   THR    85     130.370 141.700  63.390  1.00  0.00            
ATOM   1329  O   THR    85     129.910 142.800  63.690  1.00  0.00            
ATOM   1330  N   VAL    86     130.980 140.940  64.310  1.00  0.00            
ATOM   1331  HN  VAL    86     131.320 140.020  64.160  1.00  0.00            
ATOM   1332  CA  VAL    86     131.320 141.480  65.590  1.00  0.00            
ATOM   1333  HA  VAL    86     130.550 142.120  66.010  1.00  0.00            
ATOM   1334  CB  VAL    86     131.290 140.320  66.540  1.00  0.00            
ATOM   1335  HB  VAL    86     131.970 139.550  66.130  1.00  0.00            
ATOM   1336  CG1 VAL    86     131.790 140.790  67.920  1.00  0.00            
ATOM   1337 HG11 VAL    86     131.070 141.500  68.390  1.00  0.00            
ATOM   1338 HG12 VAL    86     131.970 139.950  68.620  1.00  0.00            
ATOM   1339 HG13 VAL    86     132.790 141.290  67.890  1.00  0.00            
ATOM   1340  CG2 VAL    86     129.850 139.810  66.680  1.00  0.00            
ATOM   1341 HG21 VAL    86     129.930 138.810  67.160  1.00  0.00            
ATOM   1342 HG22 VAL    86     129.180 140.470  67.270  1.00  0.00            
ATOM   1343 HG23 VAL    86     129.300 139.680  65.720  1.00  0.00            
ATOM   1344  C   VAL    86     132.570 142.280  65.570  1.00  0.00            
ATOM   1345  O   VAL    86     133.630 141.820  65.150  1.00  0.00            
ATOM   1346  N   GLN    87     132.430 143.560  65.990  1.00  0.00            
ATOM   1347  HN  GLN    87     131.540 143.860  66.330  1.00  0.00            
ATOM   1348  CA  GLN    87     133.530 144.470  65.960  1.00  0.00            
ATOM   1349  HA  GLN    87     134.420 143.970  65.610  1.00  0.00            
ATOM   1350  CB  GLN    87     133.360 145.750  65.110  1.00  0.00            
ATOM   1351  HB1 GLN    87     134.210 146.420  65.350  1.00  0.00            
ATOM   1352  HB2 GLN    87     132.510 146.430  65.310  1.00  0.00            
ATOM   1353  CG  GLN    87     133.400 145.340  63.640  1.00  0.00            
ATOM   1354  HG1 GLN    87     132.430 144.930  63.290  1.00  0.00            
ATOM   1355  HG2 GLN    87     134.140 144.550  63.400  1.00  0.00            
ATOM   1356  CD  GLN    87     133.720 146.500  62.700  1.00  0.00            
ATOM   1357  OE1 GLN    87     134.720 146.600  61.990  1.00  0.00            
ATOM   1358  NE2 GLN    87     132.850 147.540  62.670  1.00  0.00            
ATOM   1359 HE21 GLN    87     131.940 147.500  63.070  1.00  0.00            
ATOM   1360 HE22 GLN    87     133.110 148.410  62.240  1.00  0.00            
ATOM   1361  C   GLN    87     133.750 144.900  67.370  1.00  0.00            
ATOM   1362  O   GLN    87     133.070 145.680  68.040  1.00  0.00            
ATOM   1363  N   ALA    88     134.840 144.340  67.930  1.00  0.00            
ATOM   1364  HN  ALA    88     135.280 143.550  67.510  1.00  0.00            
ATOM   1365  CA  ALA    88     135.290 144.620  69.260  1.00  0.00            
ATOM   1366  HA  ALA    88     134.550 145.170  69.820  1.00  0.00            
ATOM   1367  CB  ALA    88     135.510 143.300  70.010  1.00  0.00            
ATOM   1368  HB1 ALA    88     136.010 143.540  70.970  1.00  0.00            
ATOM   1369  HB2 ALA    88     134.540 142.750  70.070  1.00  0.00            
ATOM   1370  HB3 ALA    88     136.170 142.650  69.400  1.00  0.00            
ATOM   1371  C   ALA    88     136.490 145.480  69.050  1.00  0.00            
ATOM   1372  O   ALA    88     137.500 145.070  68.470  1.00  0.00            
ATOM   1373  N   THR    89     136.350 146.750  69.460  1.00  0.00            
ATOM   1374  HN  THR    89     135.520 147.070  69.910  1.00  0.00            
ATOM   1375  CA  THR    89     137.450 147.650  69.490  1.00  0.00            
ATOM   1376  HA  THR    89     138.250 147.360  68.830  1.00  0.00            
ATOM   1377  CB  THR    89     137.040 149.090  69.360  1.00  0.00            
ATOM   1378  HB  THR    89     136.320 149.260  70.200  1.00  0.00            
ATOM   1379  OG1 THR    89     136.500 149.370  68.080  1.00  0.00            
ATOM   1380  HG1 THR    89     135.660 148.930  67.930  1.00  0.00            
ATOM   1381  CG2 THR    89     138.210 150.080  69.500  1.00  0.00            
ATOM   1382 HG21 THR    89     137.870 151.130  69.370  1.00  0.00            
ATOM   1383 HG22 THR    89     138.660 149.970  70.510  1.00  0.00            
ATOM   1384 HG23 THR    89     139.030 149.870  68.780  1.00  0.00            
ATOM   1385  C   THR    89     138.110 147.560  70.830  1.00  0.00            
ATOM   1386  O   THR    89     137.490 147.960  71.820  1.00  0.00            
ATOM   1387  N   PHE    90     139.390 147.180  70.940  1.00  0.00            
ATOM   1388  HN  PHE    90     139.920 146.960  70.120  1.00  0.00            
ATOM   1389  CA  PHE    90     140.180 147.160  72.140  1.00  0.00            
ATOM   1390  HA  PHE    90     139.550 147.130  73.010  1.00  0.00            
ATOM   1391  CB  PHE    90     141.020 145.870  72.090  1.00  0.00            
ATOM   1392  HB1 PHE    90     141.790 145.880  72.880  1.00  0.00            
ATOM   1393  HB2 PHE    90     141.550 145.780  71.120  1.00  0.00            
ATOM   1394  CG  PHE    90     140.100 144.720  72.290  1.00  0.00            
ATOM   1395  CD1 PHE    90     139.980 144.000  73.450  1.00  0.00            
ATOM   1396  HD1 PHE    90     140.360 144.370  74.390  1.00  0.00            
ATOM   1397  CE1 PHE    90     139.500 142.710  73.520  1.00  0.00            
ATOM   1398  HE1 PHE    90     139.500 142.190  74.470  1.00  0.00            
ATOM   1399  CZ  PHE    90     139.120 142.160  72.320  1.00  0.00            
ATOM   1400  HZ  PHE    90     138.630 141.190  72.290  1.00  0.00            
ATOM   1401  CD2 PHE    90     139.590 144.140  71.150  1.00  0.00            
ATOM   1402  HD2 PHE    90     139.640 144.580  70.160  1.00  0.00            
ATOM   1403  CE2 PHE    90     139.150 142.840  71.130  1.00  0.00            
ATOM   1404  HE2 PHE    90     138.780 142.410  70.210  1.00  0.00            
ATOM   1405  C   PHE    90     141.070 148.350  72.090  1.00  0.00            
ATOM   1406  O   PHE    90     141.950 148.460  71.240  1.00  0.00            
ATOM   1407  N   GLY    91     140.750 149.410  72.850  1.00  0.00            
ATOM   1408  HN  GLY    91     140.190 149.200  73.660  1.00  0.00            
ATOM   1409  CA  GLY    91     141.440 150.660  72.820  1.00  0.00            
ATOM   1410  HA1 GLY    91     141.010 151.360  73.520  1.00  0.00            
ATOM   1411  HA2 GLY    91     142.470 150.490  73.060  1.00  0.00            
ATOM   1412  C   GLY    91     141.370 151.480  71.570  1.00  0.00            
ATOM   1413  O   GLY    91     140.430 152.230  71.340  1.00  0.00            
ATOM   1414  N   THR    92     142.360 151.340  70.670  1.00  0.00            
ATOM   1415  HN  THR    92     143.120 150.720  70.880  1.00  0.00            
ATOM   1416  CA  THR    92     142.400 151.890  69.350  1.00  0.00            
ATOM   1417  HA  THR    92     141.450 152.380  69.210  1.00  0.00            
ATOM   1418  CB  THR    92     143.520 152.880  69.240  1.00  0.00            
ATOM   1419  HB  THR    92     143.630 153.230  68.190  1.00  0.00            
ATOM   1420  OG1 THR    92     144.740 152.490  69.860  1.00  0.00            
ATOM   1421  HG1 THR    92     144.490 151.710  70.350  1.00  0.00            
ATOM   1422  CG2 THR    92     143.110 154.110  70.080  1.00  0.00            
ATOM   1423 HG21 THR    92     142.080 154.440  69.830  1.00  0.00            
ATOM   1424 HG22 THR    92     143.190 153.950  71.170  1.00  0.00            
ATOM   1425 HG23 THR    92     143.830 154.900  69.770  1.00  0.00            
ATOM   1426  C   THR    92     142.620 150.860  68.290  1.00  0.00            
ATOM   1427  O   THR    92     142.730 151.200  67.120  1.00  0.00            
ATOM   1428  N   GLN    93     142.550 149.580  68.680  1.00  0.00            
ATOM   1429  HN  GLN    93     142.260 149.420  69.620  1.00  0.00            
ATOM   1430  CA  GLN    93     142.550 148.470  67.780  1.00  0.00            
ATOM   1431  HA  GLN    93     142.820 148.830  66.790  1.00  0.00            
ATOM   1432  CB  GLN    93     143.570 147.450  68.320  1.00  0.00            
ATOM   1433  HB1 GLN    93     143.350 146.470  67.830  1.00  0.00            
ATOM   1434  HB2 GLN    93     143.400 147.020  69.330  1.00  0.00            
ATOM   1435  CG  GLN    93     145.030 147.780  68.030  1.00  0.00            
ATOM   1436  HG1 GLN    93     145.770 146.980  68.270  1.00  0.00            
ATOM   1437  HG2 GLN    93     145.350 148.580  68.730  1.00  0.00            
ATOM   1438  CD  GLN    93     145.360 148.230  66.620  1.00  0.00            
ATOM   1439  OE1 GLN    93     145.310 149.440  66.360  1.00  0.00            
ATOM   1440  NE2 GLN    93     145.670 147.280  65.700  1.00  0.00            
ATOM   1441 HE21 GLN    93     145.800 146.330  65.980  1.00  0.00            
ATOM   1442 HE22 GLN    93     145.830 147.620  64.780  1.00  0.00            
ATOM   1443  C   GLN    93     141.300 147.670  67.630  1.00  0.00            
ATOM   1444  O   GLN    93     140.810 147.120  68.610  1.00  0.00            
ATOM   1445  N   VAL    94     140.850 147.530  66.370  1.00  0.00            
ATOM   1446  HN  VAL    94     141.170 148.050  65.580  1.00  0.00            
ATOM   1447  CA  VAL    94     139.680 146.810  65.980  1.00  0.00            
ATOM   1448  HA  VAL    94     139.080 146.710  66.880  1.00  0.00            
ATOM   1449  CB  VAL    94     139.080 147.380  64.740  1.00  0.00            
ATOM   1450  HB  VAL    94     139.650 147.070  63.840  1.00  0.00            
ATOM   1451  CG1 VAL    94     137.600 146.980  64.570  1.00  0.00            
ATOM   1452 HG11 VAL    94     136.970 147.440  65.360  1.00  0.00            
ATOM   1453 HG12 VAL    94     137.180 147.350  63.610  1.00  0.00            
ATOM   1454 HG13 VAL    94     137.490 145.880  64.540  1.00  0.00            
ATOM   1455  CG2 VAL    94     139.190 148.910  64.750  1.00  0.00            
ATOM   1456 HG21 VAL    94     138.530 149.350  63.970  1.00  0.00            
ATOM   1457 HG22 VAL    94     138.830 149.210  65.760  1.00  0.00            
ATOM   1458 HG23 VAL    94     140.250 149.200  64.660  1.00  0.00            
ATOM   1459  C   VAL    94     139.880 145.350  65.760  1.00  0.00            
ATOM   1460  O   VAL    94     140.810 144.900  65.100  1.00  0.00            
ATOM   1461  N   VAL    95     139.080 144.450  66.370  1.00  0.00            
ATOM   1462  HN  VAL    95     138.470 144.730  67.100  1.00  0.00            
ATOM   1463  CA  VAL    95     139.140 143.060  66.020  1.00  0.00            
ATOM   1464  HA  VAL    95     139.850 142.820  65.250  1.00  0.00            
ATOM   1465  CB  VAL    95     139.490 142.180  67.190  1.00  0.00            
ATOM   1466  HB  VAL    95     138.860 142.510  68.050  1.00  0.00            
ATOM   1467  CG1 VAL    95     139.260 140.670  67.070  1.00  0.00            
ATOM   1468 HG11 VAL    95     139.650 140.150  66.170  1.00  0.00            
ATOM   1469 HG12 VAL    95     139.730 140.130  67.920  1.00  0.00            
ATOM   1470 HG13 VAL    95     138.150 140.560  67.070  1.00  0.00            
ATOM   1471  CG2 VAL    95     140.890 142.520  67.710  1.00  0.00            
ATOM   1472 HG21 VAL    95     141.590 142.220  66.900  1.00  0.00            
ATOM   1473 HG22 VAL    95     141.020 143.610  67.870  1.00  0.00            
ATOM   1474 HG23 VAL    95     141.200 141.890  68.570  1.00  0.00            
ATOM   1475  C   VAL    95     137.820 142.560  65.530  1.00  0.00            
ATOM   1476  O   VAL    95     136.750 142.840  66.060  1.00  0.00            
ATOM   1477  N   GLU    96     137.820 141.850  64.380  1.00  0.00            
ATOM   1478  HN  GLU    96     138.720 141.730  63.950  1.00  0.00            
ATOM   1479  CA  GLU    96     136.690 141.480  63.590  1.00  0.00            
ATOM   1480  HA  GLU    96     135.830 141.990  64.000  1.00  0.00            
ATOM   1481  CB  GLU    96     136.970 141.860  62.120  1.00  0.00            
ATOM   1482  HB1 GLU    96     137.880 141.320  61.790  1.00  0.00            
ATOM   1483  HB2 GLU    96     137.190 142.940  62.030  1.00  0.00            
ATOM   1484  CG  GLU    96     135.800 141.510  61.190  1.00  0.00            
ATOM   1485  HG1 GLU    96     134.900 141.940  61.670  1.00  0.00            
ATOM   1486  HG2 GLU    96     135.740 140.410  61.210  1.00  0.00            
ATOM   1487  CD  GLU    96     135.990 142.080  59.790  1.00  0.00            
ATOM   1488  OE1 GLU    96     137.070 142.010  59.150  1.00  0.00            
ATOM   1489  OE2 GLU    96     134.970 142.610  59.260  1.00  0.00            
ATOM   1490  C   GLU    96     136.400 140.030  63.780  1.00  0.00            
ATOM   1491  O   GLU    96     137.240 139.180  63.530  1.00  0.00            
ATOM   1492  N   LYS    97     135.140 139.700  64.120  1.00  0.00            
ATOM   1493  HN  LYS    97     134.400 140.360  64.190  1.00  0.00            
ATOM   1494  CA  LYS    97     134.730 138.330  64.180  1.00  0.00            
ATOM   1495  HA  LYS    97     135.390 137.680  63.620  1.00  0.00            
ATOM   1496  CB  LYS    97     134.500 137.810  65.610  1.00  0.00            
ATOM   1497  HB1 LYS    97     133.990 138.520  66.290  1.00  0.00            
ATOM   1498  HB2 LYS    97     135.480 137.600  66.080  1.00  0.00            
ATOM   1499  CG  LYS    97     133.790 136.460  65.680  1.00  0.00            
ATOM   1500  HG1 LYS    97     132.710 136.710  65.580  1.00  0.00            
ATOM   1501  HG2 LYS    97     133.810 136.140  66.740  1.00  0.00            
ATOM   1502  CD  LYS    97     134.440 135.340  64.860  1.00  0.00            
ATOM   1503  HD1 LYS    97     134.390 135.610  63.780  1.00  0.00            
ATOM   1504  HD2 LYS    97     135.540 135.190  64.980  1.00  0.00            
ATOM   1505  CE  LYS    97     133.700 134.000  64.880  1.00  0.00            
ATOM   1506  HE1 LYS    97     132.750 134.200  64.350  1.00  0.00            
ATOM   1507  HE2 LYS    97     133.530 133.610  65.900  1.00  0.00            
ATOM   1508  NZ  LYS    97     134.420 132.890  64.210  1.00  0.00            
ATOM   1509  HZ1 LYS    97     133.930 131.970  64.270  1.00  0.00            
ATOM   1510  HZ2 LYS    97     134.620 133.210  63.250  1.00  0.00            
ATOM   1511  HZ3 LYS    97     135.360 132.870  64.660  1.00  0.00            
ATOM   1512  C   LYS    97     133.440 138.200  63.430  1.00  0.00            
ATOM   1513  O   LYS    97     132.440 138.750  63.880  1.00  0.00            
ATOM   1514  N   VAL    98     133.470 137.500  62.280  1.00  0.00            
ATOM   1515  HN  VAL    98     134.300 137.130  61.870  1.00  0.00            
ATOM   1516  CA  VAL    98     132.270 137.330  61.530  1.00  0.00            
ATOM   1517  HA  VAL    98     131.610 138.180  61.610  1.00  0.00            
ATOM   1518  CB  VAL    98     132.440 137.490  60.050  1.00  0.00            
ATOM   1519  HB  VAL    98     133.140 136.700  59.710  1.00  0.00            
ATOM   1520  CG1 VAL    98     131.100 137.210  59.350  1.00  0.00            
ATOM   1521 HG11 VAL    98     131.250 137.470  58.280  1.00  0.00            
ATOM   1522 HG12 VAL    98     130.860 136.130  59.480  1.00  0.00            
ATOM   1523 HG13 VAL    98     130.260 137.840  59.720  1.00  0.00            
ATOM   1524  CG2 VAL    98     132.890 138.870  59.550  1.00  0.00            
ATOM   1525 HG21 VAL    98     133.910 139.120  59.890  1.00  0.00            
ATOM   1526 HG22 VAL    98     132.880 138.970  58.440  1.00  0.00            
ATOM   1527 HG23 VAL    98     132.240 139.690  59.930  1.00  0.00            
ATOM   1528  C   VAL    98     131.600 136.050  61.890  1.00  0.00            
ATOM   1529  O   VAL    98     132.290 135.030  61.870  1.00  0.00            
ATOM   1530  N   VAL    99     130.330 136.050  62.340  1.00  0.00            
ATOM   1531  HN  VAL    99     129.800 136.900  62.290  1.00  0.00            
ATOM   1532  CA  VAL    99     129.690 134.940  62.960  1.00  0.00            
ATOM   1533  HA  VAL    99     130.050 133.960  62.680  1.00  0.00            
ATOM   1534  CB  VAL    99     129.800 135.040  64.450  1.00  0.00            
ATOM   1535  HB  VAL    99     130.870 135.220  64.690  1.00  0.00            
ATOM   1536  CG1 VAL    99     128.950 136.190  65.040  1.00  0.00            
ATOM   1537 HG11 VAL    99     129.390 136.430  66.030  1.00  0.00            
ATOM   1538 HG12 VAL    99     129.050 137.140  64.470  1.00  0.00            
ATOM   1539 HG13 VAL    99     127.870 135.940  65.040  1.00  0.00            
ATOM   1540  CG2 VAL    99     129.480 133.750  65.230  1.00  0.00            
ATOM   1541 HG21 VAL    99     129.720 133.990  66.290  1.00  0.00            
ATOM   1542 HG22 VAL    99     128.450 133.340  65.190  1.00  0.00            
ATOM   1543 HG23 VAL    99     130.190 132.990  64.860  1.00  0.00            
ATOM   1544  C   VAL    99     128.260 134.830  62.540  1.00  0.00            
ATOM   1545  O   VAL    99     127.620 135.820  62.170  1.00  0.00            
ATOM   1546  N   LEU   100     127.740 133.600  62.380  1.00  0.00            
ATOM   1547  HN  LEU   100     128.270 132.810  62.680  1.00  0.00            
ATOM   1548  CA  LEU   100     126.380 133.280  62.120  1.00  0.00            
ATOM   1549  HA  LEU   100     126.050 133.860  61.260  1.00  0.00            
ATOM   1550  CB  LEU   100     126.230 131.840  61.600  1.00  0.00            
ATOM   1551  HB1 LEU   100     126.440 131.160  62.460  1.00  0.00            
ATOM   1552  HB2 LEU   100     127.060 131.770  60.870  1.00  0.00            
ATOM   1553  CG  LEU   100     124.910 131.450  60.910  1.00  0.00            
ATOM   1554  HG  LEU   100     124.020 131.750  61.490  1.00  0.00            
ATOM   1555  CD1 LEU   100     124.900 131.960  59.460  1.00  0.00            
ATOM   1556 HD11 LEU   100     124.890 133.070  59.490  1.00  0.00            
ATOM   1557 HD12 LEU   100     125.850 131.710  58.940  1.00  0.00            
ATOM   1558 HD13 LEU   100     124.070 131.610  58.820  1.00  0.00            
ATOM   1559  CD2 LEU   100     124.740 129.920  60.910  1.00  0.00            
ATOM   1560 HD21 LEU   100     123.830 129.670  60.320  1.00  0.00            
ATOM   1561 HD22 LEU   100     125.600 129.480  60.360  1.00  0.00            
ATOM   1562 HD23 LEU   100     124.730 129.450  61.910  1.00  0.00            
ATOM   1563  C   LEU   100     125.440 133.540  63.240  1.00  0.00            
ATOM   1564  O   LEU   100     125.860 133.220  64.350  1.00  0.00            
ATOM   1565  N   VAL   101     124.260 134.150  63.030  1.00  0.00            
ATOM   1566  HN  VAL   101     123.970 134.480  62.130  1.00  0.00            
ATOM   1567  CA  VAL   101     123.170 134.250  63.950  1.00  0.00            
ATOM   1568  HA  VAL   101     123.550 133.960  64.920  1.00  0.00            
ATOM   1569  CB  VAL   101     122.760 135.680  64.150  1.00  0.00            
ATOM   1570  HB  VAL   101     122.280 135.980  63.200  1.00  0.00            
ATOM   1571  CG1 VAL   101     121.670 135.770  65.230  1.00  0.00            
ATOM   1572 HG11 VAL   101     120.720 135.310  64.850  1.00  0.00            
ATOM   1573 HG12 VAL   101     121.960 135.340  66.210  1.00  0.00            
ATOM   1574 HG13 VAL   101     121.490 136.850  65.430  1.00  0.00            
ATOM   1575  CG2 VAL   101     124.010 136.510  64.520  1.00  0.00            
ATOM   1576 HG21 VAL   101     124.570 136.750  63.590  1.00  0.00            
ATOM   1577 HG22 VAL   101     123.680 137.430  65.040  1.00  0.00            
ATOM   1578 HG23 VAL   101     124.670 135.880  65.140  1.00  0.00            
ATOM   1579  C   VAL   101     122.020 133.480  63.410  1.00  0.00            
ATOM   1580  O   VAL   101     121.820 133.670  62.210  1.00  0.00            
ATOM   1581  N   SER   102     121.350 132.590  64.150  1.00  0.00            
ATOM   1582  HN  SER   102     121.570 132.370  65.100  1.00  0.00            
ATOM   1583  CA  SER   102     120.310 131.710  63.700  1.00  0.00            
ATOM   1584  HA  SER   102     120.110 131.810  62.650  1.00  0.00            
ATOM   1585  CB  SER   102     120.650 130.230  63.950  1.00  0.00            
ATOM   1586  HB1 SER   102     121.540 129.850  63.400  1.00  0.00            
ATOM   1587  HB2 SER   102     119.880 129.550  63.540  1.00  0.00            
ATOM   1588  OG  SER   102     120.920 129.940  65.310  1.00  0.00            
ATOM   1589  HG1 SER   102     120.110 129.670  65.740  1.00  0.00            
ATOM   1590  C   SER   102     118.980 132.040  64.290  1.00  0.00            
ATOM   1591  O   SER   102     118.840 132.350  65.470  1.00  0.00            
ATOM   1592  N   LEU   103     117.910 132.040  63.470  1.00  0.00            
ATOM   1593  HN  LEU   103     118.050 132.100  62.480  1.00  0.00            
ATOM   1594  CA  LEU   103     116.580 132.050  63.990  1.00  0.00            
ATOM   1595  HA  LEU   103     116.600 132.550  64.940  1.00  0.00            
ATOM   1596  CB  LEU   103     115.660 132.800  63.010  1.00  0.00            
ATOM   1597  HB1 LEU   103     115.600 132.230  62.060  1.00  0.00            
ATOM   1598  HB2 LEU   103     115.920 133.800  62.600  1.00  0.00            
ATOM   1599  CG  LEU   103     114.230 133.060  63.520  1.00  0.00            
ATOM   1600  HG  LEU   103     113.710 132.100  63.730  1.00  0.00            
ATOM   1601  CD1 LEU   103     114.160 133.870  64.820  1.00  0.00            
ATOM   1602 HD11 LEU   103     113.130 133.750  65.220  1.00  0.00            
ATOM   1603 HD12 LEU   103     114.890 133.560  65.600  1.00  0.00            
ATOM   1604 HD13 LEU   103     114.280 134.970  64.720  1.00  0.00            
ATOM   1605  CD2 LEU   103     113.540 133.860  62.400  1.00  0.00            
ATOM   1606 HD21 LEU   103     112.530 134.140  62.770  1.00  0.00            
ATOM   1607 HD22 LEU   103     114.000 134.860  62.220  1.00  0.00            
ATOM   1608 HD23 LEU   103     113.470 133.290  61.440  1.00  0.00            
ATOM   1609  C   LEU   103     115.970 130.700  64.110  1.00  0.00            
ATOM   1610  O   LEU   103     115.640 130.030  63.130  1.00  0.00            
ATOM   1611  N   GLN   104     115.880 130.250  65.380  1.00  0.00            
ATOM   1612  HN  GLN   104     116.260 130.800  66.110  1.00  0.00            
ATOM   1613  CA  GLN   104     115.310 129.020  65.850  1.00  0.00            
ATOM   1614  HA  GLN   104     115.440 128.190  65.180  1.00  0.00            
ATOM   1615  CB  GLN   104     115.620 128.590  67.300  1.00  0.00            
ATOM   1616  HB1 GLN   104     115.330 127.520  67.410  1.00  0.00            
ATOM   1617  HB2 GLN   104     114.990 129.150  68.020  1.00  0.00            
ATOM   1618  CG  GLN   104     117.070 128.600  67.790  1.00  0.00            
ATOM   1619  HG1 GLN   104     117.090 127.980  68.710  1.00  0.00            
ATOM   1620  HG2 GLN   104     117.320 129.650  68.040  1.00  0.00            
ATOM   1621  CD  GLN   104     117.960 127.980  66.720  1.00  0.00            
ATOM   1622  OE1 GLN   104     118.840 128.590  66.130  1.00  0.00            
ATOM   1623  NE2 GLN   104     117.750 126.660  66.470  1.00  0.00            
ATOM   1624 HE21 GLN   104     117.120 126.120  67.030  1.00  0.00            
ATOM   1625 HE22 GLN   104     118.190 126.200  65.690  1.00  0.00            
ATOM   1626  C   GLN   104     113.830 129.180  65.740  1.00  0.00            
ATOM   1627  O   GLN   104     113.290 130.240  66.070  1.00  0.00            
ATOM   1628  N   SER   105     113.190 128.040  65.440  1.00  0.00            
ATOM   1629  HN  SER   105     113.670 127.210  65.170  1.00  0.00            
ATOM   1630  CA  SER   105     111.810 127.740  65.670  1.00  0.00            
ATOM   1631  HA  SER   105     111.280 128.680  65.610  1.00  0.00            
ATOM   1632  CB  SER   105     110.980 126.910  64.670  1.00  0.00            
ATOM   1633  HB1 SER   105     110.730 127.330  63.670  1.00  0.00            
ATOM   1634  HB2 SER   105     109.970 126.650  65.060  1.00  0.00            
ATOM   1635  OG  SER   105     111.540 125.640  64.390  1.00  0.00            
ATOM   1636  HG1 SER   105     112.470 125.710  64.190  1.00  0.00            
ATOM   1637  C   SER   105     111.730 127.150  67.040  1.00  0.00            
ATOM   1638  O   SER   105     112.750 126.850  67.670  1.00  0.00            
ATOM   1639  N   GLY   106     110.520 127.110  67.620  1.00  0.00            
ATOM   1640  HN  GLY   106     109.740 127.580  67.210  1.00  0.00            
ATOM   1641  CA  GLY   106     110.260 126.620  68.940  1.00  0.00            
ATOM   1642  HA1 GLY   106     111.150 126.950  69.450  1.00  0.00            
ATOM   1643  HA2 GLY   106     109.320 126.970  69.340  1.00  0.00            
ATOM   1644  C   GLY   106     110.230 125.130  69.000  1.00  0.00            
ATOM   1645  O   GLY   106     110.840 124.420  68.210  1.00  0.00            
ATOM   1646  N   TYR   107     109.560 124.640  70.060  1.00  0.00            
ATOM   1647  HN  TYR   107     109.090 125.220  70.720  1.00  0.00            
ATOM   1648  CA  TYR   107     109.420 123.230  70.280  1.00  0.00            
ATOM   1649  HA  TYR   107     109.740 122.720  69.380  1.00  0.00            
ATOM   1650  CB  TYR   107     110.200 122.580  71.430  1.00  0.00            
ATOM   1651  HB1 TYR   107     109.750 122.750  72.440  1.00  0.00            
ATOM   1652  HB2 TYR   107     111.150 123.160  71.410  1.00  0.00            
ATOM   1653  CG  TYR   107     110.460 121.130  71.220  1.00  0.00            
ATOM   1654  CD1 TYR   107     109.720 120.120  71.800  1.00  0.00            
ATOM   1655  HD1 TYR   107     108.790 120.370  72.290  1.00  0.00            
ATOM   1656  CE1 TYR   107     109.990 118.810  71.510  1.00  0.00            
ATOM   1657  HE1 TYR   107     109.330 118.030  71.850  1.00  0.00            
ATOM   1658  CZ  TYR   107     111.180 118.470  70.900  1.00  0.00            
ATOM   1659  OH  TYR   107     111.550 117.120  70.780  1.00  0.00            
ATOM   1660  HH  TYR   107     111.070 116.590  71.420  1.00  0.00            
ATOM   1661  CD2 TYR   107     111.650 120.770  70.630  1.00  0.00            
ATOM   1662  HD2 TYR   107     112.280 121.550  70.260  1.00  0.00            
ATOM   1663  CE2 TYR   107     112.040 119.460  70.470  1.00  0.00            
ATOM   1664  HE2 TYR   107     112.970 119.200  69.980  1.00  0.00            
ATOM   1665  C   TYR   107     107.960 122.970  70.420  1.00  0.00            
ATOM   1666  O   TYR   107     107.250 123.920  70.730  1.00  0.00            
ATOM   1667  N   LEU   108     107.440 121.770  70.120  1.00  0.00            
ATOM   1668  HN  LEU   108     108.040 121.040  69.790  1.00  0.00            
ATOM   1669  CA  LEU   108     106.050 121.500  70.340  1.00  0.00            
ATOM   1670  HA  LEU   108     105.710 122.030  71.220  1.00  0.00            
ATOM   1671  CB  LEU   108     105.300 121.910  69.070  1.00  0.00            
ATOM   1672  HB1 LEU   108     105.550 121.280  68.200  1.00  0.00            
ATOM   1673  HB2 LEU   108     105.500 123.000  68.950  1.00  0.00            
ATOM   1674  CG  LEU   108     103.760 121.820  69.090  1.00  0.00            
ATOM   1675  HG  LEU   108     103.350 122.070  70.090  1.00  0.00            
ATOM   1676  CD1 LEU   108     103.110 122.680  68.000  1.00  0.00            
ATOM   1677 HD11 LEU   108     102.050 122.400  67.840  1.00  0.00            
ATOM   1678 HD12 LEU   108     103.070 123.760  68.260  1.00  0.00            
ATOM   1679 HD13 LEU   108     103.620 122.510  67.030  1.00  0.00            
ATOM   1680  CD2 LEU   108     103.330 120.360  68.920  1.00  0.00            
ATOM   1681 HD21 LEU   108     102.220 120.420  68.880  1.00  0.00            
ATOM   1682 HD22 LEU   108     103.730 119.860  68.010  1.00  0.00            
ATOM   1683 HD23 LEU   108     103.560 119.750  69.820  1.00  0.00            
ATOM   1684  C   LEU   108     105.890 120.090  70.800  1.00  0.00            
ATOM   1685  O   LEU   108     106.120 119.090  70.130  1.00  0.00            
ATOM   1686  N   PHE   109     105.170 119.830  71.910  1.00  0.00            
ATOM   1687  HN  PHE   109     104.730 120.540  72.460  1.00  0.00            
ATOM   1688  CA  PHE   109     104.810 118.530  72.370  1.00  0.00            
ATOM   1689  HA  PHE   109     105.330 117.710  71.880  1.00  0.00            
ATOM   1690  CB  PHE   109     105.160 118.380  73.870  1.00  0.00            
ATOM   1691  HB1 PHE   109     104.870 117.380  74.250  1.00  0.00            
ATOM   1692  HB2 PHE   109     104.590 119.240  74.290  1.00  0.00            
ATOM   1693  CG  PHE   109     106.590 118.540  74.260  1.00  0.00            
ATOM   1694  CD1 PHE   109     107.420 117.450  74.200  1.00  0.00            
ATOM   1695  HD1 PHE   109     107.080 116.460  73.940  1.00  0.00            
ATOM   1696  CE1 PHE   109     108.770 117.560  74.420  1.00  0.00            
ATOM   1697  HE1 PHE   109     109.330 116.640  74.460  1.00  0.00            
ATOM   1698  CZ  PHE   109     109.330 118.750  74.820  1.00  0.00            
ATOM   1699  HZ  PHE   109     110.380 118.770  75.100  1.00  0.00            
ATOM   1700  CD2 PHE   109     107.210 119.690  74.680  1.00  0.00            
ATOM   1701  HD2 PHE   109     106.630 120.600  74.670  1.00  0.00            
ATOM   1702  CE2 PHE   109     108.550 119.870  74.950  1.00  0.00            
ATOM   1703  HE2 PHE   109     108.800 120.830  75.370  1.00  0.00            
ATOM   1704  C   PHE   109     103.350 118.310  72.150  1.00  0.00            
ATOM   1705  O   PHE   109     102.520 119.130  72.540  1.00  0.00            
ATOM   1706  N   ILE   110     103.020 117.070  71.760  1.00  0.00            
ATOM   1707  HN  ILE   110     103.600 116.310  71.500  1.00  0.00            
ATOM   1708  CA  ILE   110     101.650 116.660  71.670  1.00  0.00            
ATOM   1709  HA  ILE   110     100.970 117.440  71.970  1.00  0.00            
ATOM   1710  CB  ILE   110     101.260 116.180  70.300  1.00  0.00            
ATOM   1711  HB  ILE   110     101.700 115.200  70.020  1.00  0.00            
ATOM   1712  CG2 ILE   110      99.730 116.100  70.210  1.00  0.00            
ATOM   1713 HG21 ILE   110      99.530 115.610  69.240  1.00  0.00            
ATOM   1714 HG22 ILE   110      99.360 115.410  70.990  1.00  0.00            
ATOM   1715 HG23 ILE   110      99.330 117.130  70.340  1.00  0.00            
ATOM   1716  CG1 ILE   110     101.720 117.150  69.200  1.00  0.00            
ATOM   1717 HG11 ILE   110     102.810 117.270  69.390  1.00  0.00            
ATOM   1718 HG12 ILE   110     101.220 118.130  69.310  1.00  0.00            
ATOM   1719  CD  ILE   110     101.520 116.690  67.760  1.00  0.00            
ATOM   1720  HD1 ILE   110     101.930 117.510  67.120  1.00  0.00            
ATOM   1721  HD2 ILE   110     101.950 115.700  67.500  1.00  0.00            
ATOM   1722  HD3 ILE   110     100.440 116.580  67.500  1.00  0.00            
ATOM   1723  C   ILE   110     101.480 115.500  72.590  1.00  0.00            
ATOM   1724  O   ILE   110     102.120 114.460  72.430  1.00  0.00            
ATOM   1725  N   GLN   111     100.630 115.570  73.630  1.00  0.00            
ATOM   1726  HN  GLN   111     100.140 116.420  73.810  1.00  0.00            
ATOM   1727  CA  GLN   111     100.630 114.520  74.600  1.00  0.00            
ATOM   1728  HA  GLN   111     101.210 113.650  74.320  1.00  0.00            
ATOM   1729  CB  GLN   111     101.370 114.790  75.920  1.00  0.00            
ATOM   1730  HB1 GLN   111     101.350 113.910  76.600  1.00  0.00            
ATOM   1731  HB2 GLN   111     100.850 115.640  76.430  1.00  0.00            
ATOM   1732  CG  GLN   111     102.830 115.250  75.840  1.00  0.00            
ATOM   1733  HG1 GLN   111     103.260 115.540  76.820  1.00  0.00            
ATOM   1734  HG2 GLN   111     102.830 116.210  75.290  1.00  0.00            
ATOM   1735  CD  GLN   111     103.860 114.410  75.090  1.00  0.00            
ATOM   1736  OE1 GLN   111     104.640 114.820  74.240  1.00  0.00            
ATOM   1737  NE2 GLN   111     103.970 113.120  75.510  1.00  0.00            
ATOM   1738 HE21 GLN   111     103.620 112.930  76.430  1.00  0.00            
ATOM   1739 HE22 GLN   111     104.400 112.390  74.970  1.00  0.00            
ATOM   1740  C   GLN   111      99.300 113.910  74.860  1.00  0.00            
ATOM   1741  O   GLN   111      98.410 114.410  75.550  1.00  0.00            
ATOM   1742  N   THR   112      99.020 112.770  74.200  1.00  0.00            
ATOM   1743  HN  THR   112      99.630 112.360  73.530  1.00  0.00            
ATOM   1744  CA  THR   112      97.780 112.060  74.310  1.00  0.00            
ATOM   1745  HA  THR   112      96.930 112.710  74.220  1.00  0.00            
ATOM   1746  CB  THR   112      97.550 111.060  73.210  1.00  0.00            
ATOM   1747  HB  THR   112      96.510 110.670  73.160  1.00  0.00            
ATOM   1748  OG1 THR   112      98.310 109.870  73.120  1.00  0.00            
ATOM   1749  HG1 THR   112      97.880 109.120  73.530  1.00  0.00            
ATOM   1750  CG2 THR   112      97.830 111.770  71.870  1.00  0.00            
ATOM   1751 HG21 THR   112      98.920 112.030  71.850  1.00  0.00            
ATOM   1752 HG22 THR   112      97.530 111.060  71.080  1.00  0.00            
ATOM   1753 HG23 THR   112      97.240 112.710  71.790  1.00  0.00            
ATOM   1754  C   THR   112      97.790 111.390  75.640  1.00  0.00            
ATOM   1755  O   THR   112      98.840 110.940  76.100  1.00  0.00            
ATOM   1756  N   ASP   113      96.630 111.210  76.300  1.00  0.00            
ATOM   1757  HN  ASP   113      95.800 111.700  76.060  1.00  0.00            
ATOM   1758  CA  ASP   113      96.470 110.620  77.590  1.00  0.00            
ATOM   1759  HA  ASP   113      97.120 111.120  78.290  1.00  0.00            
ATOM   1760  CB  ASP   113      95.010 110.770  78.040  1.00  0.00            
ATOM   1761  HB1 ASP   113      94.760 111.860  77.970  1.00  0.00            
ATOM   1762  HB2 ASP   113      95.070 110.630  79.140  1.00  0.00            
ATOM   1763  CG  ASP   113      93.840 110.040  77.390  1.00  0.00            
ATOM   1764  OD1 ASP   113      93.900 109.490  76.270  1.00  0.00            
ATOM   1765  OD2 ASP   113      92.740 109.930  78.000  1.00  0.00            
ATOM   1766  C   ASP   113      96.940 109.200  77.670  1.00  0.00            
ATOM   1767  O   ASP   113      97.660 108.760  78.560  1.00  0.00            
ATOM   1768  N   LYS   114      96.520 108.450  76.640  1.00  0.00            
ATOM   1769  HN  LYS   114      95.780 108.800  76.060  1.00  0.00            
ATOM   1770  CA  LYS   114      96.600 107.040  76.390  1.00  0.00            
ATOM   1771  HA  LYS   114      97.370 106.650  77.040  1.00  0.00            
ATOM   1772  CB  LYS   114      95.280 106.340  76.740  1.00  0.00            
ATOM   1773  HB1 LYS   114      95.320 105.270  76.460  1.00  0.00            
ATOM   1774  HB2 LYS   114      94.500 106.780  76.080  1.00  0.00            
ATOM   1775  CG  LYS   114      94.920 106.500  78.220  1.00  0.00            
ATOM   1776  HG1 LYS   114      95.010 107.570  78.520  1.00  0.00            
ATOM   1777  HG2 LYS   114      95.620 105.960  78.900  1.00  0.00            
ATOM   1778  CD  LYS   114      93.600 105.770  78.470  1.00  0.00            
ATOM   1779  HD1 LYS   114      93.570 104.930  77.750  1.00  0.00            
ATOM   1780  HD2 LYS   114      93.600 105.360  79.500  1.00  0.00            
ATOM   1781  CE  LYS   114      92.260 106.500  78.400  1.00  0.00            
ATOM   1782  HE1 LYS   114      92.120 107.300  79.150  1.00  0.00            
ATOM   1783  HE2 LYS   114      91.370 105.850  78.580  1.00  0.00            
ATOM   1784  NZ  LYS   114      91.990 107.080  77.060  1.00  0.00            
ATOM   1785  HZ1 LYS   114      91.070 107.560  76.980  1.00  0.00            
ATOM   1786  HZ2 LYS   114      92.700 107.800  76.820  1.00  0.00            
ATOM   1787  HZ3 LYS   114      92.090 106.350  76.330  1.00  0.00            
ATOM   1788  C   LYS   114      97.200 106.780  75.050  1.00  0.00            
ATOM   1789  O   LYS   114      97.230 107.760  74.310  1.00  0.00            
ATOM   1790  N   THR   115      97.780 105.640  74.640  1.00  0.00            
ATOM   1791  HN  THR   115      97.930 104.870  75.260  1.00  0.00            
ATOM   1792  CA  THR   115      98.450 105.520  73.380  1.00  0.00            
ATOM   1793  HA  THR   115      98.410 106.430  72.800  1.00  0.00            
ATOM   1794  CB  THR   115      99.880 105.110  73.570  1.00  0.00            
ATOM   1795  HB  THR   115     100.260 105.650  74.470  1.00  0.00            
ATOM   1796  OG1 THR   115     100.790 105.470  72.550  1.00  0.00            
ATOM   1797  HG1 THR   115     100.550 106.340  72.220  1.00  0.00            
ATOM   1798  CG2 THR   115     100.090 103.620  73.870  1.00  0.00            
ATOM   1799 HG21 THR   115     100.060 103.120  72.880  1.00  0.00            
ATOM   1800 HG22 THR   115     101.130 103.660  74.250  1.00  0.00            
ATOM   1801 HG23 THR   115      99.440 103.120  74.630  1.00  0.00            
ATOM   1802  C   THR   115      97.710 104.550  72.540  1.00  0.00            
ATOM   1803  O   THR   115      98.010 104.320  71.370  1.00  0.00            
ATOM   1804  N   ILE   116      96.590 104.040  73.080  1.00  0.00            
ATOM   1805  HN  ILE   116      96.200 104.500  73.870  1.00  0.00            
ATOM   1806  CA  ILE   116      95.770 103.020  72.490  1.00  0.00            
ATOM   1807  HA  ILE   116      96.030 103.010  71.450  1.00  0.00            
ATOM   1808  CB  ILE   116      96.140 101.650  72.980  1.00  0.00            
ATOM   1809  HB  ILE   116      97.190 101.410  72.730  1.00  0.00            
ATOM   1810  CG2 ILE   116      96.110 101.530  74.520  1.00  0.00            
ATOM   1811 HG21 ILE   116      96.860 102.160  75.050  1.00  0.00            
ATOM   1812 HG22 ILE   116      95.120 101.900  74.850  1.00  0.00            
ATOM   1813 HG23 ILE   116      96.330 100.470  74.750  1.00  0.00            
ATOM   1814  CG1 ILE   116      95.230 100.580  72.360  1.00  0.00            
ATOM   1815 HG11 ILE   116      95.170 100.960  71.310  1.00  0.00            
ATOM   1816 HG12 ILE   116      94.220 100.500  72.820  1.00  0.00            
ATOM   1817  CD  ILE   116      95.970  99.250  72.280  1.00  0.00            
ATOM   1818  HD1 ILE   116      96.430  98.810  73.180  1.00  0.00            
ATOM   1819  HD2 ILE   116      95.190  98.550  71.900  1.00  0.00            
ATOM   1820  HD3 ILE   116      96.810  99.320  71.560  1.00  0.00            
ATOM   1821  C   ILE   116      94.330 103.310  72.710  1.00  0.00            
ATOM   1822  O   ILE   116      93.970 103.630  73.840  1.00  0.00            
ATOM   1823  N   TYR   117      93.480 103.290  71.670  1.00  0.00            
ATOM   1824  HN  TYR   117      93.660 102.990  70.730  1.00  0.00            
ATOM   1825  CA  TYR   117      92.120 103.740  71.700  1.00  0.00            
ATOM   1826  HA  TYR   117      91.790 103.720  72.730  1.00  0.00            
ATOM   1827  CB  TYR   117      91.950 105.210  71.270  1.00  0.00            
ATOM   1828  HB1 TYR   117      90.900 105.560  71.280  1.00  0.00            
ATOM   1829  HB2 TYR   117      92.290 105.160  70.220  1.00  0.00            
ATOM   1830  CG  TYR   117      92.730 106.200  72.060  1.00  0.00            
ATOM   1831  CD1 TYR   117      92.140 106.830  73.130  1.00  0.00            
ATOM   1832  HD1 TYR   117      91.200 106.440  73.490  1.00  0.00            
ATOM   1833  CE1 TYR   117      92.700 107.950  73.700  1.00  0.00            
ATOM   1834  HE1 TYR   117      92.170 108.590  74.380  1.00  0.00            
ATOM   1835  CZ  TYR   117      93.820 108.500  73.110  1.00  0.00            
ATOM   1836  OH  TYR   117      94.390 109.680  73.630  1.00  0.00            
ATOM   1837  HH  TYR   117      94.140 109.750  74.550  1.00  0.00            
ATOM   1838  CD2 TYR   117      93.930 106.680  71.580  1.00  0.00            
ATOM   1839  HD2 TYR   117      94.290 106.230  70.670  1.00  0.00            
ATOM   1840  CE2 TYR   117      94.530 107.750  72.200  1.00  0.00            
ATOM   1841  HE2 TYR   117      95.510 108.020  71.840  1.00  0.00            
ATOM   1842  C   TYR   117      91.230 102.860  70.890  1.00  0.00            
ATOM   1843  O   TYR   117      91.630 102.240  69.910  1.00  0.00            
ATOM   1844  N   THR   118      89.930 102.750  71.230  1.00  0.00            
ATOM   1845  HN  THR   118      89.610 103.160  72.080  1.00  0.00            
ATOM   1846  CA  THR   118      88.930 102.150  70.400  1.00  0.00            
ATOM   1847  HA  THR   118      89.420 101.260  70.030  1.00  0.00            
ATOM   1848  CB  THR   118      87.900 101.590  71.330  1.00  0.00            
ATOM   1849  HB  THR   118      86.960 101.410  70.760  1.00  0.00            
ATOM   1850  OG1 THR   118      87.630 102.360  72.490  1.00  0.00            
ATOM   1851  HG1 THR   118      86.680 102.240  72.620  1.00  0.00            
ATOM   1852  CG2 THR   118      88.390 100.180  71.710  1.00  0.00            
ATOM   1853 HG21 THR   118      88.570  99.490  70.850  1.00  0.00            
ATOM   1854 HG22 THR   118      89.250 100.360  72.390  1.00  0.00            
ATOM   1855 HG23 THR   118      87.650  99.790  72.440  1.00  0.00            
ATOM   1856  C   THR   118      88.340 103.000  69.330  1.00  0.00            
ATOM   1857  O   THR   118      88.350 104.220  69.420  1.00  0.00            
ATOM   1858  N   PRO   119      87.770 102.460  68.290  1.00  0.00            
ATOM   1859  CD  PRO   119      87.970 101.100  67.810  1.00  0.00            
ATOM   1860  HD1 PRO   119      89.000 100.720  67.640  1.00  0.00            
ATOM   1861  HD2 PRO   119      87.380 100.370  68.400  1.00  0.00            
ATOM   1862  CA  PRO   119      86.770 103.190  67.570  1.00  0.00            
ATOM   1863  HA  PRO   119      87.210 104.100  67.200  1.00  0.00            
ATOM   1864  CB  PRO   119      86.270 102.190  66.530  1.00  0.00            
ATOM   1865  HB1 PRO   119      85.990 102.640  65.550  1.00  0.00            
ATOM   1866  HB2 PRO   119      85.410 101.540  66.790  1.00  0.00            
ATOM   1867  CG  PRO   119      87.400 101.150  66.380  1.00  0.00            
ATOM   1868  HG1 PRO   119      88.140 101.510  65.640  1.00  0.00            
ATOM   1869  HG2 PRO   119      87.030 100.140  66.120  1.00  0.00            
ATOM   1870  C   PRO   119      85.640 103.630  68.440  1.00  0.00            
ATOM   1871  O   PRO   119      85.090 102.950  69.300  1.00  0.00            
ATOM   1872  N   GLY   120      85.260 104.900  68.210  1.00  0.00            
ATOM   1873  HN  GLY   120      85.640 105.360  67.410  1.00  0.00            
ATOM   1874  CA  GLY   120      84.230 105.630  68.890  1.00  0.00            
ATOM   1875  HA1 GLY   120      83.860 106.360  68.180  1.00  0.00            
ATOM   1876  HA2 GLY   120      83.520 104.820  68.930  1.00  0.00            
ATOM   1877  C   GLY   120      84.590 106.380  70.130  1.00  0.00            
ATOM   1878  O   GLY   120      83.760 106.760  70.950  1.00  0.00            
ATOM   1879  N   SER   121      85.910 106.590  70.310  1.00  0.00            
ATOM   1880  HN  SER   121      86.470 106.490  69.500  1.00  0.00            
ATOM   1881  CA  SER   121      86.640 107.050  71.450  1.00  0.00            
ATOM   1882  HA  SER   121      85.890 107.240  72.200  1.00  0.00            
ATOM   1883  CB  SER   121      87.550 105.910  71.930  1.00  0.00            
ATOM   1884  HB1 SER   121      88.440 105.680  71.310  1.00  0.00            
ATOM   1885  HB2 SER   121      87.060 104.920  72.060  1.00  0.00            
ATOM   1886  OG  SER   121      87.920 106.300  73.250  1.00  0.00            
ATOM   1887  HG1 SER   121      87.170 106.230  73.840  1.00  0.00            
ATOM   1888  C   SER   121      87.210 108.400  71.180  1.00  0.00            
ATOM   1889  O   SER   121      87.390 108.780  70.030  1.00  0.00            
ATOM   1890  N   THR   122      87.420 109.180  72.270  1.00  0.00            
ATOM   1891  HN  THR   122      86.980 108.930  73.130  1.00  0.00            
ATOM   1892  CA  THR   122      88.090 110.440  72.310  1.00  0.00            
ATOM   1893  HA  THR   122      87.970 110.840  71.310  1.00  0.00            
ATOM   1894  CB  THR   122      87.420 111.500  73.120  1.00  0.00            
ATOM   1895  HB  THR   122      87.420 111.190  74.190  1.00  0.00            
ATOM   1896  OG1 THR   122      86.030 111.570  72.820  1.00  0.00            
ATOM   1897  HG1 THR   122      85.990 111.940  71.940  1.00  0.00            
ATOM   1898  CG2 THR   122      87.900 112.950  72.930  1.00  0.00            
ATOM   1899 HG21 THR   122      89.000 113.110  72.990  1.00  0.00            
ATOM   1900 HG22 THR   122      87.620 113.310  71.920  1.00  0.00            
ATOM   1901 HG23 THR   122      87.470 113.600  73.720  1.00  0.00            
ATOM   1902  C   THR   122      89.550 110.430  72.620  1.00  0.00            
ATOM   1903  O   THR   122      90.050 110.180  73.720  1.00  0.00            
ATOM   1904  N   VAL   123      90.340 110.750  71.580  1.00  0.00            
ATOM   1905  HN  VAL   123      89.970 110.970  70.680  1.00  0.00            
ATOM   1906  CA  VAL   123      91.700 111.120  71.790  1.00  0.00            
ATOM   1907  HA  VAL   123      92.200 110.360  72.370  1.00  0.00            
ATOM   1908  CB  VAL   123      92.480 111.370  70.530  1.00  0.00            
ATOM   1909  HB  VAL   123      91.970 112.110  69.890  1.00  0.00            
ATOM   1910  CG1 VAL   123      93.960 111.650  70.840  1.00  0.00            
ATOM   1911 HG11 VAL   123      94.320 111.070  71.710  1.00  0.00            
ATOM   1912 HG12 VAL   123      94.570 111.640  69.900  1.00  0.00            
ATOM   1913 HG13 VAL   123      94.090 112.740  71.060  1.00  0.00            
ATOM   1914  CG2 VAL   123      92.420 110.180  69.550  1.00  0.00            
ATOM   1915 HG21 VAL   123      93.010 110.590  68.710  1.00  0.00            
ATOM   1916 HG22 VAL   123      92.900 109.280  69.990  1.00  0.00            
ATOM   1917 HG23 VAL   123      91.400 110.060  69.150  1.00  0.00            
ATOM   1918  C   VAL   123      91.860 112.360  72.590  1.00  0.00            
ATOM   1919  O   VAL   123      91.510 113.470  72.180  1.00  0.00            
ATOM   1920  N   LEU   124      92.380 112.280  73.830  1.00  0.00            
ATOM   1921  HN  LEU   124      92.540 111.370  74.190  1.00  0.00            
ATOM   1922  CA  LEU   124      92.500 113.390  74.730  1.00  0.00            
ATOM   1923  HA  LEU   124      92.140 114.270  74.220  1.00  0.00            
ATOM   1924  CB  LEU   124      91.870 112.980  76.070  1.00  0.00            
ATOM   1925  HB1 LEU   124      92.260 113.600  76.920  1.00  0.00            
ATOM   1926  HB2 LEU   124      92.180 111.930  76.250  1.00  0.00            
ATOM   1927  CG  LEU   124      90.330 113.020  76.100  1.00  0.00            
ATOM   1928  HG  LEU   124      89.870 112.330  75.370  1.00  0.00            
ATOM   1929  CD1 LEU   124      89.630 112.810  77.450  1.00  0.00            
ATOM   1930 HD11 LEU   124      89.660 111.760  77.830  1.00  0.00            
ATOM   1931 HD12 LEU   124      89.890 113.430  78.340  1.00  0.00            
ATOM   1932 HD13 LEU   124      88.570 112.740  77.140  1.00  0.00            
ATOM   1933  CD2 LEU   124      89.780 114.350  75.560  1.00  0.00            
ATOM   1934 HD21 LEU   124      88.730 114.370  75.910  1.00  0.00            
ATOM   1935 HD22 LEU   124      90.180 115.230  76.110  1.00  0.00            
ATOM   1936 HD23 LEU   124      89.850 114.490  74.460  1.00  0.00            
ATOM   1937  C   LEU   124      93.920 113.750  74.960  1.00  0.00            
ATOM   1938  O   LEU   124      94.720 112.930  75.410  1.00  0.00            
ATOM   1939  N   TYR   125      94.220 114.950  74.420  1.00  0.00            
ATOM   1940  HN  TYR   125      93.520 115.510  73.990  1.00  0.00            
ATOM   1941  CA  TYR   125      95.590 115.360  74.280  1.00  0.00            
ATOM   1942  HA  TYR   125      96.140 114.810  75.030  1.00  0.00            
ATOM   1943  CB  TYR   125      96.090 115.020  72.860  1.00  0.00            
ATOM   1944  HB1 TYR   125      95.960 113.920  72.770  1.00  0.00            
ATOM   1945  HB2 TYR   125      97.190 115.070  72.740  1.00  0.00            
ATOM   1946  CG  TYR   125      95.490 115.700  71.680  1.00  0.00            
ATOM   1947  CD1 TYR   125      96.320 116.510  70.930  1.00  0.00            
ATOM   1948  HD1 TYR   125      97.310 116.640  71.330  1.00  0.00            
ATOM   1949  CE1 TYR   125      95.920 117.000  69.710  1.00  0.00            
ATOM   1950  HE1 TYR   125      96.500 117.700  69.130  1.00  0.00            
ATOM   1951  CZ  TYR   125      94.620 116.780  69.320  1.00  0.00            
ATOM   1952  OH  TYR   125      94.370 117.280  68.020  1.00  0.00            
ATOM   1953  HH  TYR   125      93.440 117.510  67.960  1.00  0.00            
ATOM   1954  CD2 TYR   125      94.170 115.570  71.330  1.00  0.00            
ATOM   1955  HD2 TYR   125      93.540 114.940  71.940  1.00  0.00            
ATOM   1956  CE2 TYR   125      93.750 116.100  70.140  1.00  0.00            
ATOM   1957  HE2 TYR   125      92.740 115.950  69.770  1.00  0.00            
ATOM   1958  C   TYR   125      95.780 116.780  74.660  1.00  0.00            
ATOM   1959  O   TYR   125      94.880 117.620  74.790  1.00  0.00            
ATOM   1960  N   ARG   126      97.050 117.120  74.960  1.00  0.00            
ATOM   1961  HN  ARG   126      97.710 116.370  75.000  1.00  0.00            
ATOM   1962  CA  ARG   126      97.380 118.470  75.280  1.00  0.00            
ATOM   1963  HA  ARG   126      96.540 119.120  75.070  1.00  0.00            
ATOM   1964  CB  ARG   126      97.850 118.690  76.730  1.00  0.00            
ATOM   1965  HB1 ARG   126      98.230 119.740  76.680  1.00  0.00            
ATOM   1966  HB2 ARG   126      98.570 117.910  77.030  1.00  0.00            
ATOM   1967  CG  ARG   126      96.770 118.570  77.810  1.00  0.00            
ATOM   1968  HG1 ARG   126      95.980 119.210  77.370  1.00  0.00            
ATOM   1969  HG2 ARG   126      97.050 119.050  78.770  1.00  0.00            
ATOM   1970  CD  ARG   126      96.150 117.200  78.090  1.00  0.00            
ATOM   1971  HD1 ARG   126      96.980 116.460  78.050  1.00  0.00            
ATOM   1972  HD2 ARG   126      95.430 116.980  77.280  1.00  0.00            
ATOM   1973  NE  ARG   126      95.350 117.210  79.350  1.00  0.00            
ATOM   1974  HE  ARG   126      95.250 118.040  79.890  1.00  0.00            
ATOM   1975  CZ  ARG   126      94.710 116.050  79.680  1.00  0.00            
ATOM   1976  NH1 ARG   126      94.670 115.000  78.810  1.00  0.00            
ATOM   1977 HH11 ARG   126      95.620 114.780  78.600  1.00  0.00            
ATOM   1978 HH12 ARG   126      94.030 114.300  79.110  1.00  0.00            
ATOM   1979  NH2 ARG   126      93.990 116.050  80.840  1.00  0.00            
ATOM   1980 HH21 ARG   126      94.090 116.810  81.490  1.00  0.00            
ATOM   1981 HH22 ARG   126      93.570 115.220  81.200  1.00  0.00            
ATOM   1982  C   ARG   126      98.430 118.840  74.290  1.00  0.00            
ATOM   1983  O   ARG   126      99.170 117.940  73.900  1.00  0.00            
ATOM   1984  N   ILE   127      98.550 120.100  73.820  1.00  0.00            
ATOM   1985  HN  ILE   127      97.750 120.620  74.090  1.00  0.00            
ATOM   1986  CA  ILE   127      99.660 120.590  73.060  1.00  0.00            
ATOM   1987  HA  ILE   127     100.350 119.790  72.870  1.00  0.00            
ATOM   1988  CB  ILE   127      99.190 121.190  71.770  1.00  0.00            
ATOM   1989  HB  ILE   127      98.500 122.030  72.020  1.00  0.00            
ATOM   1990  CG2 ILE   127     100.350 121.710  70.900  1.00  0.00            
ATOM   1991 HG21 ILE   127     100.850 122.590  71.340  1.00  0.00            
ATOM   1992 HG22 ILE   127     101.180 120.970  70.820  1.00  0.00            
ATOM   1993 HG23 ILE   127     100.100 121.930  69.840  1.00  0.00            
ATOM   1994  CG1 ILE   127      98.390 120.170  70.950  1.00  0.00            
ATOM   1995 HG11 ILE   127      97.410 120.090  71.480  1.00  0.00            
ATOM   1996 HG12 ILE   127      98.950 119.220  71.050  1.00  0.00            
ATOM   1997  CD  ILE   127      98.150 120.440  69.460  1.00  0.00            
ATOM   1998  HD1 ILE   127      97.960 121.520  69.310  1.00  0.00            
ATOM   1999  HD2 ILE   127      98.970 120.120  68.790  1.00  0.00            
ATOM   2000  HD3 ILE   127      97.210 119.940  69.130  1.00  0.00            
ATOM   2001  C   ILE   127     100.390 121.550  73.940  1.00  0.00            
ATOM   2002  O   ILE   127      99.790 122.320  74.680  1.00  0.00            
ATOM   2003  N   PHE   128     101.730 121.420  74.050  1.00  0.00            
ATOM   2004  HN  PHE   128     102.150 120.620  73.630  1.00  0.00            
ATOM   2005  CA  PHE   128     102.620 122.250  74.800  1.00  0.00            
ATOM   2006  HA  PHE   128     102.060 122.940  75.410  1.00  0.00            
ATOM   2007  CB  PHE   128     103.430 121.500  75.870  1.00  0.00            
ATOM   2008  HB1 PHE   128     104.060 122.170  76.490  1.00  0.00            
ATOM   2009  HB2 PHE   128     104.200 120.880  75.370  1.00  0.00            
ATOM   2010  CG  PHE   128     102.720 120.520  76.750  1.00  0.00            
ATOM   2011  CD1 PHE   128     101.470 120.880  77.190  1.00  0.00            
ATOM   2012  HD1 PHE   128     101.050 121.860  77.000  1.00  0.00            
ATOM   2013  CE1 PHE   128     100.820 120.130  78.130  1.00  0.00            
ATOM   2014  HE1 PHE   128      99.900 120.450  78.600  1.00  0.00            
ATOM   2015  CZ  PHE   128     101.350 118.950  78.580  1.00  0.00            
ATOM   2016  HZ  PHE   128     100.960 118.350  79.390  1.00  0.00            
ATOM   2017  CD2 PHE   128     103.260 119.360  77.270  1.00  0.00            
ATOM   2018  HD2 PHE   128     104.250 119.020  77.010  1.00  0.00            
ATOM   2019  CE2 PHE   128     102.620 118.580  78.210  1.00  0.00            
ATOM   2020  HE2 PHE   128     103.110 117.680  78.530  1.00  0.00            
ATOM   2021  C   PHE   128     103.580 122.950  73.900  1.00  0.00            
ATOM   2022  O   PHE   128     104.460 122.390  73.260  1.00  0.00            
ATOM   2023  N   THR   129     103.260 124.240  73.710  1.00  0.00            
ATOM   2024  HN  THR   129     102.430 124.530  74.180  1.00  0.00            
ATOM   2025  CA  THR   129     104.000 125.200  72.950  1.00  0.00            
ATOM   2026  HA  THR   129     104.690 124.710  72.280  1.00  0.00            
ATOM   2027  CB  THR   129     103.040 126.090  72.210  1.00  0.00            
ATOM   2028  HB  THR   129     103.530 126.780  71.480  1.00  0.00            
ATOM   2029  OG1 THR   129     102.240 126.930  73.020  1.00  0.00            
ATOM   2030  HG1 THR   129     102.830 127.520  73.500  1.00  0.00            
ATOM   2031  CG2 THR   129     102.100 125.190  71.400  1.00  0.00            
ATOM   2032 HG21 THR   129     102.600 124.450  70.750  1.00  0.00            
ATOM   2033 HG22 THR   129     101.470 124.510  72.010  1.00  0.00            
ATOM   2034 HG23 THR   129     101.380 125.760  70.780  1.00  0.00            
ATOM   2035  C   THR   129     104.980 126.070  73.650  1.00  0.00            
ATOM   2036  O   THR   129     104.700 126.810  74.590  1.00  0.00            
ATOM   2037  N   VAL   130     106.240 125.940  73.180  1.00  0.00            
ATOM   2038  HN  VAL   130     106.530 125.460  72.360  1.00  0.00            
ATOM   2039  CA  VAL   130     107.350 126.530  73.860  1.00  0.00            
ATOM   2040  HA  VAL   130     107.070 127.460  74.340  1.00  0.00            
ATOM   2041  CB  VAL   130     108.070 125.600  74.790  1.00  0.00            
ATOM   2042  HB  VAL   130     108.980 126.090  75.190  1.00  0.00            
ATOM   2043  CG1 VAL   130     107.240 125.120  75.990  1.00  0.00            
ATOM   2044 HG11 VAL   130     106.370 124.520  75.620  1.00  0.00            
ATOM   2045 HG12 VAL   130     107.790 124.380  76.600  1.00  0.00            
ATOM   2046 HG13 VAL   130     106.890 125.870  76.730  1.00  0.00            
ATOM   2047  CG2 VAL   130     108.570 124.330  74.070  1.00  0.00            
ATOM   2048 HG21 VAL   130     109.270 124.700  73.290  1.00  0.00            
ATOM   2049 HG22 VAL   130     109.090 123.640  74.760  1.00  0.00            
ATOM   2050 HG23 VAL   130     107.700 123.720  73.770  1.00  0.00            
ATOM   2051  C   VAL   130     108.350 126.930  72.820  1.00  0.00            
ATOM   2052  O   VAL   130     108.300 126.500  71.670  1.00  0.00            
ATOM   2053  N   ASN   131     109.280 127.840  73.150  1.00  0.00            
ATOM   2054  HN  ASN   131     109.210 128.260  74.050  1.00  0.00            
ATOM   2055  CA  ASN   131     110.400 128.170  72.330  1.00  0.00            
ATOM   2056  HA  ASN   131     110.130 128.180  71.280  1.00  0.00            
ATOM   2057  CB  ASN   131     110.710 129.660  72.480  1.00  0.00            
ATOM   2058  HB1 ASN   131     109.750 130.190  72.620  1.00  0.00            
ATOM   2059  HB2 ASN   131     111.100 130.090  71.530  1.00  0.00            
ATOM   2060  CG  ASN   131     111.600 130.070  73.650  1.00  0.00            
ATOM   2061  OD1 ASN   131     112.000 129.230  74.450  1.00  0.00            
ATOM   2062  ND2 ASN   131     112.000 131.360  73.750  1.00  0.00            
ATOM   2063 HD21 ASN   131     111.770 132.070  73.090  1.00  0.00            
ATOM   2064 HD22 ASN   131     112.640 131.710  74.440  1.00  0.00            
ATOM   2065  C   ASN   131     111.520 127.190  72.440  1.00  0.00            
ATOM   2066  O   ASN   131     111.510 126.190  73.160  1.00  0.00            
ATOM   2067  N   HIS   132     112.660 127.370  71.740  1.00  0.00            
ATOM   2068  HN  HIS   132     112.730 128.130  71.090  1.00  0.00            
ATOM   2069  CA  HIS   132     113.880 126.630  71.800  1.00  0.00            
ATOM   2070  HA  HIS   132     113.570 125.600  71.640  1.00  0.00            
ATOM   2071  CB  HIS   132     114.900 127.120  70.760  1.00  0.00            
ATOM   2072  HB1 HIS   132     114.450 127.110  69.750  1.00  0.00            
ATOM   2073  HB2 HIS   132     115.810 126.490  70.690  1.00  0.00            
ATOM   2074  ND1 HIS   132     114.440 129.580  70.530  1.00  0.00            
ATOM   2075  CG  HIS   132     115.330 128.560  70.790  1.00  0.00            
ATOM   2076  CE1 HIS   132     115.120 130.670  70.810  1.00  0.00            
ATOM   2077  HE1 HIS   132     114.800 131.700  70.710  1.00  0.00            
ATOM   2078  NE2 HIS   132     116.380 130.380  71.240  1.00  0.00            
ATOM   2079  HE2 HIS   132     117.080 131.000  71.600  1.00  0.00            
ATOM   2080  CD2 HIS   132     116.530 129.010  71.250  1.00  0.00            
ATOM   2081  HD2 HIS   132     117.330 128.400  71.650  1.00  0.00            
ATOM   2082  C   HIS   132     114.540 126.490  73.120  1.00  0.00            
ATOM   2083  O   HIS   132     115.370 125.600  73.290  1.00  0.00            
ATOM   2084  N   LYS   133     114.420 127.500  74.010  1.00  0.00            
ATOM   2085  HN  LYS   133     113.860 128.290  73.770  1.00  0.00            
ATOM   2086  CA  LYS   133     114.950 127.540  75.330  1.00  0.00            
ATOM   2087  HA  LYS   133     115.850 126.950  75.270  1.00  0.00            
ATOM   2088  CB  LYS   133     115.390 128.990  75.640  1.00  0.00            
ATOM   2089  HB1 LYS   133     115.800 128.890  76.670  1.00  0.00            
ATOM   2090  HB2 LYS   133     114.550 129.710  75.750  1.00  0.00            
ATOM   2091  CG  LYS   133     116.520 129.660  74.860  1.00  0.00            
ATOM   2092  HG1 LYS   133     116.910 130.450  75.530  1.00  0.00            
ATOM   2093  HG2 LYS   133     116.110 130.200  73.980  1.00  0.00            
ATOM   2094  CD  LYS   133     117.730 128.790  74.510  1.00  0.00            
ATOM   2095  HD1 LYS   133     118.030 128.180  75.380  1.00  0.00            
ATOM   2096  HD2 LYS   133     117.360 128.020  73.800  1.00  0.00            
ATOM   2097  CE  LYS   133     118.860 129.570  73.850  1.00  0.00            
ATOM   2098  HE1 LYS   133     119.250 130.430  74.430  1.00  0.00            
ATOM   2099  HE2 LYS   133     118.480 129.940  72.870  1.00  0.00            
ATOM   2100  NZ  LYS   133     120.050 128.750  73.540  1.00  0.00            
ATOM   2101  HZ1 LYS   133     120.880 129.380  73.570  1.00  0.00            
ATOM   2102  HZ2 LYS   133     120.220 128.070  74.300  1.00  0.00            
ATOM   2103  HZ3 LYS   133     120.080 128.160  72.680  1.00  0.00            
ATOM   2104  C   LYS   133     114.080 126.930  76.380  1.00  0.00            
ATOM   2105  O   LYS   133     114.500 126.880  77.540  1.00  0.00            
ATOM   2106  N   LEU   134     112.880 126.540  75.930  1.00  0.00            
ATOM   2107  HN  LEU   134     112.650 126.790  74.990  1.00  0.00            
ATOM   2108  CA  LEU   134     111.930 125.780  76.680  1.00  0.00            
ATOM   2109  HA  LEU   134     111.290 125.430  75.890  1.00  0.00            
ATOM   2110  CB  LEU   134     112.370 124.420  77.260  1.00  0.00            
ATOM   2111  HB1 LEU   134     111.520 123.770  77.550  1.00  0.00            
ATOM   2112  HB2 LEU   134     112.910 124.530  78.220  1.00  0.00            
ATOM   2113  CG  LEU   134     113.150 123.520  76.290  1.00  0.00            
ATOM   2114  HG  LEU   134     114.020 124.080  75.880  1.00  0.00            
ATOM   2115  CD1 LEU   134     113.780 122.320  77.020  1.00  0.00            
ATOM   2116 HD11 LEU   134     112.930 121.730  77.430  1.00  0.00            
ATOM   2117 HD12 LEU   134     114.410 121.730  76.310  1.00  0.00            
ATOM   2118 HD13 LEU   134     114.400 122.590  77.890  1.00  0.00            
ATOM   2119  CD2 LEU   134     112.210 123.130  75.140  1.00  0.00            
ATOM   2120 HD21 LEU   134     111.250 122.650  75.430  1.00  0.00            
ATOM   2121 HD22 LEU   134     112.010 124.080  74.580  1.00  0.00            
ATOM   2122 HD23 LEU   134     112.740 122.420  74.470  1.00  0.00            
ATOM   2123  C   LEU   134     111.070 126.660  77.510  1.00  0.00            
ATOM   2124  O   LEU   134     110.660 126.210  78.580  1.00  0.00            
ATOM   2125  N   LEU   135     110.700 127.860  77.030  1.00  0.00            
ATOM   2126  HN  LEU   135     111.000 128.130  76.120  1.00  0.00            
ATOM   2127  CA  LEU   135     109.950 128.890  77.680  1.00  0.00            
ATOM   2128  HA  LEU   135     109.890 128.630  78.720  1.00  0.00            
ATOM   2129  CB  LEU   135     110.680 130.240  77.710  1.00  0.00            
ATOM   2130  HB1 LEU   135     110.000 130.910  78.270  1.00  0.00            
ATOM   2131  HB2 LEU   135     110.910 130.630  76.700  1.00  0.00            
ATOM   2132  CG  LEU   135     112.100 130.220  78.320  1.00  0.00            
ATOM   2133  HG  LEU   135     112.560 129.270  77.980  1.00  0.00            
ATOM   2134  CD1 LEU   135     113.010 131.370  77.870  1.00  0.00            
ATOM   2135 HD11 LEU   135     114.060 131.130  78.170  1.00  0.00            
ATOM   2136 HD12 LEU   135     113.020 131.380  76.760  1.00  0.00            
ATOM   2137 HD13 LEU   135     112.630 132.360  78.210  1.00  0.00            
ATOM   2138  CD2 LEU   135     111.940 130.100  79.850  1.00  0.00            
ATOM   2139 HD21 LEU   135     111.440 129.140  80.100  1.00  0.00            
ATOM   2140 HD22 LEU   135     112.990 129.960  80.190  1.00  0.00            
ATOM   2141 HD23 LEU   135     111.530 131.010  80.340  1.00  0.00            
ATOM   2142  C   LEU   135     108.630 129.080  77.010  1.00  0.00            
ATOM   2143  O   LEU   135     108.620 129.300  75.800  1.00  0.00            
ATOM   2144  N   PRO   136     107.550 128.890  77.700  1.00  0.00            
ATOM   2145  CD  PRO   136     107.610 128.110  78.930  1.00  0.00            
ATOM   2146  HD1 PRO   136     108.180 127.160  78.820  1.00  0.00            
ATOM   2147  HD2 PRO   136     108.010 128.820  79.680  1.00  0.00            
ATOM   2148  CA  PRO   136     106.210 128.870  77.190  1.00  0.00            
ATOM   2149  HA  PRO   136     106.090 128.040  76.500  1.00  0.00            
ATOM   2150  CB  PRO   136     105.330 128.860  78.440  1.00  0.00            
ATOM   2151  HB1 PRO   136     104.360 128.430  78.120  1.00  0.00            
ATOM   2152  HB2 PRO   136     105.120 129.900  78.760  1.00  0.00            
ATOM   2153  CG  PRO   136     106.150 127.950  79.370  1.00  0.00            
ATOM   2154  HG1 PRO   136     105.960 126.870  79.220  1.00  0.00            
ATOM   2155  HG2 PRO   136     106.070 128.220  80.450  1.00  0.00            
ATOM   2156  C   PRO   136     105.880 130.010  76.290  1.00  0.00            
ATOM   2157  O   PRO   136     106.140 131.150  76.670  1.00  0.00            
ATOM   2158  N   VAL   137     105.200 129.770  75.150  1.00  0.00            
ATOM   2159  HN  VAL   137     104.900 128.870  74.860  1.00  0.00            
ATOM   2160  CA  VAL   137     105.040 130.750  74.120  1.00  0.00            
ATOM   2161  HA  VAL   137     105.130 131.790  74.410  1.00  0.00            
ATOM   2162  CB  VAL   137     106.060 130.610  73.040  1.00  0.00            
ATOM   2163  HB  VAL   137     106.920 130.070  73.490  1.00  0.00            
ATOM   2164  CG1 VAL   137     105.630 129.730  71.850  1.00  0.00            
ATOM   2165 HG11 VAL   137     105.420 128.700  72.220  1.00  0.00            
ATOM   2166 HG12 VAL   137     104.740 130.200  71.390  1.00  0.00            
ATOM   2167 HG13 VAL   137     106.440 129.750  71.090  1.00  0.00            
ATOM   2168  CG2 VAL   137     106.660 131.970  72.630  1.00  0.00            
ATOM   2169 HG21 VAL   137     107.080 132.520  73.500  1.00  0.00            
ATOM   2170 HG22 VAL   137     107.420 131.820  71.830  1.00  0.00            
ATOM   2171 HG23 VAL   137     105.820 132.570  72.220  1.00  0.00            
ATOM   2172  C   VAL   137     103.630 130.650  73.660  1.00  0.00            
ATOM   2173  O   VAL   137     103.000 129.590  73.670  1.00  0.00            
ATOM   2174  N   GLY   138     103.100 131.800  73.200  1.00  0.00            
ATOM   2175  HN  GLY   138     103.690 132.600  73.270  1.00  0.00            
ATOM   2176  CA  GLY   138     101.860 132.020  72.520  1.00  0.00            
ATOM   2177  HA1 GLY   138     101.340 131.080  72.470  1.00  0.00            
ATOM   2178  HA2 GLY   138     101.320 132.850  72.950  1.00  0.00            
ATOM   2179  C   GLY   138     102.150 132.340  71.090  1.00  0.00            
ATOM   2180  O   GLY   138     102.860 133.260  70.700  1.00  0.00            
ATOM   2181  N   ARG   139     101.590 131.600  70.120  1.00  0.00            
ATOM   2182  HN  ARG   139     101.020 130.860  70.460  1.00  0.00            
ATOM   2183  CA  ARG   139     101.780 131.680  68.700  1.00  0.00            
ATOM   2184  HA  ARG   139     101.860 132.690  68.330  1.00  0.00            
ATOM   2185  CB  ARG   139     103.060 130.920  68.310  1.00  0.00            
ATOM   2186  HB1 ARG   139     103.030 130.870  67.200  1.00  0.00            
ATOM   2187  HB2 ARG   139     102.960 129.860  68.640  1.00  0.00            
ATOM   2188  CG  ARG   139     104.390 131.580  68.680  1.00  0.00            
ATOM   2189  HG1 ARG   139     105.130 130.790  68.460  1.00  0.00            
ATOM   2190  HG2 ARG   139     104.490 131.670  69.780  1.00  0.00            
ATOM   2191  CD  ARG   139     104.590 132.910  67.950  1.00  0.00            
ATOM   2192  HD1 ARG   139     103.850 133.700  68.180  1.00  0.00            
ATOM   2193  HD2 ARG   139     104.610 132.770  66.850  1.00  0.00            
ATOM   2194  NE  ARG   139     105.930 133.410  68.380  1.00  0.00            
ATOM   2195  HE  ARG   139     106.710 133.470  67.750  1.00  0.00            
ATOM   2196  CZ  ARG   139     106.120 134.360  69.340  1.00  0.00            
ATOM   2197  NH1 ARG   139     105.210 134.690  70.300  1.00  0.00            
ATOM   2198 HH11 ARG   139     104.250 134.410  70.260  1.00  0.00            
ATOM   2199 HH12 ARG   139     105.290 135.570  70.770  1.00  0.00            
ATOM   2200  NH2 ARG   139     107.280 135.080  69.300  1.00  0.00            
ATOM   2201 HH21 ARG   139     107.980 134.850  68.620  1.00  0.00            
ATOM   2202 HH22 ARG   139     107.390 135.840  69.930  1.00  0.00            
ATOM   2203  C   ARG   139     100.590 131.060  68.050  1.00  0.00            
ATOM   2204  O   ARG   139      99.780 130.410  68.700  1.00  0.00            
ATOM   2205  N   THR   140     100.380 131.280  66.740  1.00  0.00            
ATOM   2206  HN  THR   140     101.040 131.860  66.270  1.00  0.00            
ATOM   2207  CA  THR   140      99.460 130.490  65.980  1.00  0.00            
ATOM   2208  HA  THR   140      98.550 130.390  66.550  1.00  0.00            
ATOM   2209  CB  THR   140      99.070 131.210  64.730  1.00  0.00            
ATOM   2210  HB  THR   140     100.030 131.540  64.270  1.00  0.00            
ATOM   2211  OG1 THR   140      98.270 132.310  65.130  1.00  0.00            
ATOM   2212  HG1 THR   140      97.900 132.700  64.330  1.00  0.00            
ATOM   2213  CG2 THR   140      98.080 130.450  63.830  1.00  0.00            
ATOM   2214 HG21 THR   140      98.530 129.570  63.320  1.00  0.00            
ATOM   2215 HG22 THR   140      97.200 130.050  64.370  1.00  0.00            
ATOM   2216 HG23 THR   140      97.710 131.130  63.030  1.00  0.00            
ATOM   2217  C   THR   140     100.040 129.140  65.700  1.00  0.00            
ATOM   2218  O   THR   140     101.160 129.010  65.200  1.00  0.00            
ATOM   2219  N   VAL   141      99.250 128.080  65.920  1.00  0.00            
ATOM   2220  HN  VAL   141      98.340 128.240  66.300  1.00  0.00            
ATOM   2221  CA  VAL   141      99.630 126.700  65.860  1.00  0.00            
ATOM   2222  HA  VAL   141     100.630 126.610  65.460  1.00  0.00            
ATOM   2223  CB  VAL   141      99.660 126.090  67.230  1.00  0.00            
ATOM   2224  HB  VAL   141      98.650 125.660  67.410  1.00  0.00            
ATOM   2225  CG1 VAL   141     100.650 124.920  67.150  1.00  0.00            
ATOM   2226 HG11 VAL   141     100.150 124.200  66.480  1.00  0.00            
ATOM   2227 HG12 VAL   141     101.640 125.230  66.750  1.00  0.00            
ATOM   2228 HG13 VAL   141     100.760 124.360  68.100  1.00  0.00            
ATOM   2229  CG2 VAL   141     100.060 127.080  68.350  1.00  0.00            
ATOM   2230 HG21 VAL   141     101.070 127.510  68.170  1.00  0.00            
ATOM   2231 HG22 VAL   141      99.350 127.920  68.500  1.00  0.00            
ATOM   2232 HG23 VAL   141     100.130 126.560  69.330  1.00  0.00            
ATOM   2233  C   VAL   141      98.660 126.030  64.940  1.00  0.00            
ATOM   2234  O   VAL   141      97.500 126.400  64.780  1.00  0.00            
ATOM   2235  N   MET   142      99.140 125.050  64.160  1.00  0.00            
ATOM   2236  HN  MET   142     100.070 124.690  64.210  1.00  0.00            
ATOM   2237  CA  MET   142      98.400 124.230  63.250  1.00  0.00            
ATOM   2238  HA  MET   142      97.370 124.570  63.250  1.00  0.00            
ATOM   2239  CB  MET   142      99.000 124.240  61.840  1.00  0.00            
ATOM   2240  HB1 MET   142      99.020 123.220  61.400  1.00  0.00            
ATOM   2241  HB2 MET   142     100.080 124.440  61.930  1.00  0.00            
ATOM   2242  CG  MET   142      98.380 125.370  61.010  1.00  0.00            
ATOM   2243  HG1 MET   142      99.050 125.530  60.130  1.00  0.00            
ATOM   2244  HG2 MET   142      98.470 126.320  61.570  1.00  0.00            
ATOM   2245  SD  MET   142      96.640 125.210  60.500  1.00  0.00            
ATOM   2246  CE  MET   142      96.870 123.630  59.650  1.00  0.00            
ATOM   2247  HE1 MET   142      97.280 122.790  60.240  1.00  0.00            
ATOM   2248  HE2 MET   142      95.890 123.360  59.200  1.00  0.00            
ATOM   2249  HE3 MET   142      97.470 123.760  58.720  1.00  0.00            
ATOM   2250  C   MET   142      98.500 122.830  63.730  1.00  0.00            
ATOM   2251  O   MET   142      99.540 122.240  64.040  1.00  0.00            
ATOM   2252  N   VAL   143      97.330 122.180  63.720  1.00  0.00            
ATOM   2253  HN  VAL   143      96.490 122.680  63.490  1.00  0.00            
ATOM   2254  CA  VAL   143      97.050 120.810  64.020  1.00  0.00            
ATOM   2255  HA  VAL   143      97.980 120.450  64.420  1.00  0.00            
ATOM   2256  CB  VAL   143      96.090 120.710  65.170  1.00  0.00            
ATOM   2257  HB  VAL   143      95.090 121.090  64.860  1.00  0.00            
ATOM   2258  CG1 VAL   143      96.030 119.250  65.660  1.00  0.00            
ATOM   2259 HG11 VAL   143      96.990 118.790  65.990  1.00  0.00            
ATOM   2260 HG12 VAL   143      95.380 119.260  66.570  1.00  0.00            
ATOM   2261 HG13 VAL   143      95.420 118.720  64.900  1.00  0.00            
ATOM   2262  CG2 VAL   143      96.620 121.610  66.300  1.00  0.00            
ATOM   2263 HG21 VAL   143      97.650 121.370  66.650  1.00  0.00            
ATOM   2264 HG22 VAL   143      96.860 122.640  65.950  1.00  0.00            
ATOM   2265 HG23 VAL   143      95.870 121.630  67.110  1.00  0.00            
ATOM   2266  C   VAL   143      96.630 119.970  62.860  1.00  0.00            
ATOM   2267  O   VAL   143      95.510 120.170  62.390  1.00  0.00            
ATOM   2268  N   ASN   144      97.310 118.870  62.500  1.00  0.00            
ATOM   2269  HN  ASN   144      98.130 118.580  62.980  1.00  0.00            
ATOM   2270  CA  ASN   144      96.750 117.890  61.610  1.00  0.00            
ATOM   2271  HA  ASN   144      95.790 118.220  61.250  1.00  0.00            
ATOM   2272  CB  ASN   144      97.650 117.580  60.400  1.00  0.00            
ATOM   2273  HB1 ASN   144      97.280 116.680  59.870  1.00  0.00            
ATOM   2274  HB2 ASN   144      98.710 117.380  60.670  1.00  0.00            
ATOM   2275  CG  ASN   144      97.870 118.730  59.430  1.00  0.00            
ATOM   2276  OD1 ASN   144      97.270 119.810  59.500  1.00  0.00            
ATOM   2277  ND2 ASN   144      98.760 118.430  58.450  1.00  0.00            
ATOM   2278 HD21 ASN   144      99.050 117.480  58.300  1.00  0.00            
ATOM   2279 HD22 ASN   144      99.020 119.050  57.710  1.00  0.00            
ATOM   2280  C   ASN   144      96.540 116.580  62.290  1.00  0.00            
ATOM   2281  O   ASN   144      97.450 116.120  62.960  1.00  0.00            
ATOM   2282  N   ILE   145      95.390 115.890  62.170  1.00  0.00            
ATOM   2283  HN  ILE   145      94.590 116.310  61.750  1.00  0.00            
ATOM   2284  CA  ILE   145      95.140 114.500  62.420  1.00  0.00            
ATOM   2285  HA  ILE   145      95.790 114.170  63.220  1.00  0.00            
ATOM   2286  CB  ILE   145      93.740 114.250  62.900  1.00  0.00            
ATOM   2287  HB  ILE   145      92.970 114.400  62.110  1.00  0.00            
ATOM   2288  CG2 ILE   145      93.730 112.770  63.290  1.00  0.00            
ATOM   2289 HG21 ILE   145      94.580 112.670  64.000  1.00  0.00            
ATOM   2290 HG22 ILE   145      92.800 112.470  63.820  1.00  0.00            
ATOM   2291 HG23 ILE   145      93.950 112.020  62.500  1.00  0.00            
ATOM   2292  CG1 ILE   145      93.210 115.080  64.080  1.00  0.00            
ATOM   2293 HG11 ILE   145      92.210 114.730  64.420  1.00  0.00            
ATOM   2294 HG12 ILE   145      93.030 116.130  63.750  1.00  0.00            
ATOM   2295  CD  ILE   145      94.120 115.170  65.310  1.00  0.00            
ATOM   2296  HD1 ILE   145      94.310 114.170  65.750  1.00  0.00            
ATOM   2297  HD2 ILE   145      95.050 115.770  65.190  1.00  0.00            
ATOM   2298  HD3 ILE   145      93.510 115.690  66.070  1.00  0.00            
ATOM   2299  C   ILE   145      95.380 113.800  61.130  1.00  0.00            
ATOM   2300  O   ILE   145      94.700 114.020  60.130  1.00  0.00            
ATOM   2301  N   GLU   146      96.370 112.890  61.110  1.00  0.00            
ATOM   2302  HN  GLU   146      97.000 112.670  61.850  1.00  0.00            
ATOM   2303  CA  GLU   146      96.610 112.120  59.940  1.00  0.00            
ATOM   2304  HA  GLU   146      96.100 112.430  59.040  1.00  0.00            
ATOM   2305  CB  GLU   146      98.120 112.200  59.620  1.00  0.00            
ATOM   2306  HB1 GLU   146      98.650 111.880  60.540  1.00  0.00            
ATOM   2307  HB2 GLU   146      98.340 113.290  59.580  1.00  0.00            
ATOM   2308  CG  GLU   146      98.620 111.600  58.310  1.00  0.00            
ATOM   2309  HG1 GLU   146      98.340 112.220  57.420  1.00  0.00            
ATOM   2310  HG2 GLU   146      98.210 110.570  58.250  1.00  0.00            
ATOM   2311  CD  GLU   146     100.130 111.460  58.350  1.00  0.00            
ATOM   2312  OE1 GLU   146     100.770 110.410  58.640  1.00  0.00            
ATOM   2313  OE2 GLU   146     100.690 112.560  58.090  1.00  0.00            
ATOM   2314  C   GLU   146      96.300 110.670  60.090  1.00  0.00            
ATOM   2315  O   GLU   146      96.480 110.010  61.120  1.00  0.00            
ATOM   2316  N   ASN   147      95.840 110.090  58.970  1.00  0.00            
ATOM   2317  HN  ASN   147      95.670 110.650  58.160  1.00  0.00            
ATOM   2318  CA  ASN   147      95.300 108.760  58.990  1.00  0.00            
ATOM   2319  HA  ASN   147      95.160 108.390  60.000  1.00  0.00            
ATOM   2320  CB  ASN   147      93.990 108.730  58.200  1.00  0.00            
ATOM   2321  HB1 ASN   147      93.410 109.570  58.640  1.00  0.00            
ATOM   2322  HB2 ASN   147      93.400 107.830  58.440  1.00  0.00            
ATOM   2323  CG  ASN   147      93.950 108.810  56.680  1.00  0.00            
ATOM   2324  OD1 ASN   147      95.000 108.670  56.040  1.00  0.00            
ATOM   2325  ND2 ASN   147      92.770 109.190  56.130  1.00  0.00            
ATOM   2326 HD21 ASN   147      91.900 109.170  56.630  1.00  0.00            
ATOM   2327 HD22 ASN   147      92.590 109.180  55.150  1.00  0.00            
ATOM   2328  C   ASN   147      96.340 107.800  58.530  1.00  0.00            
ATOM   2329  O   ASN   147      97.330 108.260  57.950  1.00  0.00            
ATOM   2330  N   PRO   148      96.220 106.530  58.760  1.00  0.00            
ATOM   2331  CD  PRO   148      95.390 105.990  59.820  1.00  0.00            
ATOM   2332  HD1 PRO   148      95.650 106.430  60.810  1.00  0.00            
ATOM   2333  HD2 PRO   148      94.340 106.170  59.530  1.00  0.00            
ATOM   2334  CA  PRO   148      97.100 105.570  58.150  1.00  0.00            
ATOM   2335  HA  PRO   148      98.010 105.760  58.700  1.00  0.00            
ATOM   2336  CB  PRO   148      96.350 104.270  58.420  1.00  0.00            
ATOM   2337  HB1 PRO   148      97.010 103.410  58.220  1.00  0.00            
ATOM   2338  HB2 PRO   148      95.440 104.250  57.770  1.00  0.00            
ATOM   2339  CG  PRO   148      95.780 104.500  59.830  1.00  0.00            
ATOM   2340  HG1 PRO   148      96.670 104.330  60.480  1.00  0.00            
ATOM   2341  HG2 PRO   148      94.910 103.850  60.060  1.00  0.00            
ATOM   2342  C   PRO   148      97.410 105.620  56.690  1.00  0.00            
ATOM   2343  O   PRO   148      98.400 105.030  56.260  1.00  0.00            
ATOM   2344  N   GLU   149      96.610 106.210  55.780  1.00  0.00            
ATOM   2345  HN  GLU   149      95.790 106.680  56.110  1.00  0.00            
ATOM   2346  CA  GLU   149      96.820 106.400  54.380  1.00  0.00            
ATOM   2347  HA  GLU   149      97.390 105.560  54.020  1.00  0.00            
ATOM   2348  CB  GLU   149      95.470 106.380  53.650  1.00  0.00            
ATOM   2349  HB1 GLU   149      95.620 106.440  52.550  1.00  0.00            
ATOM   2350  HB2 GLU   149      94.860 107.290  53.830  1.00  0.00            
ATOM   2351  CG  GLU   149      94.630 105.140  53.990  1.00  0.00            
ATOM   2352  HG1 GLU   149      94.330 104.990  55.050  1.00  0.00            
ATOM   2353  HG2 GLU   149      95.210 104.230  53.760  1.00  0.00            
ATOM   2354  CD  GLU   149      93.370 105.080  53.130  1.00  0.00            
ATOM   2355  OE1 GLU   149      92.480 105.950  53.320  1.00  0.00            
ATOM   2356  OE2 GLU   149      93.210 104.130  52.320  1.00  0.00            
ATOM   2357  C   GLU   149      97.530 107.670  54.090  1.00  0.00            
ATOM   2358  O   GLU   149      97.800 108.170  53.000  1.00  0.00            
ATOM   2359  N   GLY   150      97.930 108.390  55.150  1.00  0.00            
ATOM   2360  HN  GLY   150      97.630 108.040  56.040  1.00  0.00            
ATOM   2361  CA  GLY   150      98.730 109.580  55.230  1.00  0.00            
ATOM   2362  HA1 GLY   150      98.960 109.610  56.290  1.00  0.00            
ATOM   2363  HA2 GLY   150      99.550 109.590  54.530  1.00  0.00            
ATOM   2364  C   GLY   150      98.070 110.890  54.990  1.00  0.00            
ATOM   2365  O   GLY   150      98.690 111.940  54.820  1.00  0.00            
ATOM   2366  N   ILE   151      96.720 110.870  55.040  1.00  0.00            
ATOM   2367  HN  ILE   151      96.240 110.040  55.300  1.00  0.00            
ATOM   2368  CA  ILE   151      95.910 111.930  54.510  1.00  0.00            
ATOM   2369  HA  ILE   151      96.570 112.590  53.970  1.00  0.00            
ATOM   2370  CB  ILE   151      94.940 111.330  53.540  1.00  0.00            
ATOM   2371  HB  ILE   151      94.400 110.500  54.040  1.00  0.00            
ATOM   2372  CG2 ILE   151      93.980 112.430  53.070  1.00  0.00            
ATOM   2373 HG21 ILE   151      94.520 113.180  52.450  1.00  0.00            
ATOM   2374 HG22 ILE   151      93.210 112.020  52.380  1.00  0.00            
ATOM   2375 HG23 ILE   151      93.450 112.880  53.940  1.00  0.00            
ATOM   2376  CG1 ILE   151      95.670 110.760  52.310  1.00  0.00            
ATOM   2377 HG11 ILE   151      94.860 110.500  51.600  1.00  0.00            
ATOM   2378 HG12 ILE   151      96.040 109.800  52.720  1.00  0.00            
ATOM   2379  CD  ILE   151      96.700 111.630  51.590  1.00  0.00            
ATOM   2380  HD1 ILE   151      96.280 112.600  51.250  1.00  0.00            
ATOM   2381  HD2 ILE   151      97.580 111.990  52.150  1.00  0.00            
ATOM   2382  HD3 ILE   151      97.180 111.050  50.780  1.00  0.00            
ATOM   2383  C   ILE   151      95.290 112.610  55.680  1.00  0.00            
ATOM   2384  O   ILE   151      94.750 111.910  56.540  1.00  0.00            
ATOM   2385  N   PRO   152      95.390 113.880  55.970  1.00  0.00            
ATOM   2386  CD  PRO   152      96.550 114.620  55.490  1.00  0.00            
ATOM   2387  HD1 PRO   152      97.500 114.050  55.550  1.00  0.00            
ATOM   2388  HD2 PRO   152      96.340 114.790  54.410  1.00  0.00            
ATOM   2389  CA  PRO   152      94.630 114.680  56.880  1.00  0.00            
ATOM   2390  HA  PRO   152      94.890 114.250  57.840  1.00  0.00            
ATOM   2391  CB  PRO   152      95.120 116.110  56.670  1.00  0.00            
ATOM   2392  HB1 PRO   152      94.980 116.870  57.470  1.00  0.00            
ATOM   2393  HB2 PRO   152      94.560 116.420  55.770  1.00  0.00            
ATOM   2394  CG  PRO   152      96.610 115.900  56.340  1.00  0.00            
ATOM   2395  HG1 PRO   152      97.150 115.750  57.300  1.00  0.00            
ATOM   2396  HG2 PRO   152      97.110 116.630  55.660  1.00  0.00            
ATOM   2397  C   PRO   152      93.170 114.410  56.890  1.00  0.00            
ATOM   2398  O   PRO   152      92.550 114.510  55.840  1.00  0.00            
ATOM   2399  N   VAL   153      92.570 114.120  58.060  1.00  0.00            
ATOM   2400  HN  VAL   153      93.100 113.890  58.880  1.00  0.00            
ATOM   2401  CA  VAL   153      91.150 113.940  58.140  1.00  0.00            
ATOM   2402  HA  VAL   153      90.660 113.880  57.180  1.00  0.00            
ATOM   2403  CB  VAL   153      90.680 112.740  58.890  1.00  0.00            
ATOM   2404  HB  VAL   153      89.570 112.720  58.840  1.00  0.00            
ATOM   2405  CG1 VAL   153      91.270 111.470  58.250  1.00  0.00            
ATOM   2406 HG11 VAL   153      92.380 111.400  58.220  1.00  0.00            
ATOM   2407 HG12 VAL   153      90.930 110.670  58.940  1.00  0.00            
ATOM   2408 HG13 VAL   153      90.730 111.350  57.280  1.00  0.00            
ATOM   2409  CG2 VAL   153      91.000 112.780  60.400  1.00  0.00            
ATOM   2410 HG21 VAL   153      92.100 112.720  60.540  1.00  0.00            
ATOM   2411 HG22 VAL   153      90.610 113.660  60.950  1.00  0.00            
ATOM   2412 HG23 VAL   153      90.580 111.940  60.990  1.00  0.00            
ATOM   2413  C   VAL   153      90.580 115.170  58.760  1.00  0.00            
ATOM   2414  O   VAL   153      89.360 115.220  58.920  1.00  0.00            
ATOM   2415  N   LYS   154      91.410 116.200  58.960  1.00  0.00            
ATOM   2416  HN  LYS   154      92.370 116.190  58.670  1.00  0.00            
ATOM   2417  CA  LYS   154      90.960 117.410  59.590  1.00  0.00            
ATOM   2418  HA  LYS   154      90.430 117.970  58.840  1.00  0.00            
ATOM   2419  CB  LYS   154      90.070 117.250  60.830  1.00  0.00            
ATOM   2420  HB1 LYS   154      90.530 116.590  61.600  1.00  0.00            
ATOM   2421  HB2 LYS   154      89.190 116.630  60.540  1.00  0.00            
ATOM   2422  CG  LYS   154      89.580 118.580  61.390  1.00  0.00            
ATOM   2423  HG1 LYS   154      90.260 119.450  61.540  1.00  0.00            
ATOM   2424  HG2 LYS   154      89.380 118.350  62.460  1.00  0.00            
ATOM   2425  CD  LYS   154      88.300 119.040  60.680  1.00  0.00            
ATOM   2426  HD1 LYS   154      88.470 119.150  59.590  1.00  0.00            
ATOM   2427  HD2 LYS   154      87.430 118.350  60.730  1.00  0.00            
ATOM   2428  CE  LYS   154      87.930 120.410  61.240  1.00  0.00            
ATOM   2429  HE1 LYS   154      86.990 120.780  60.770  1.00  0.00            
ATOM   2430  HE2 LYS   154      88.710 121.200  61.230  1.00  0.00            
ATOM   2431  NZ  LYS   154      87.650 120.270  62.680  1.00  0.00            
ATOM   2432  HZ1 LYS   154      86.960 119.500  62.800  1.00  0.00            
ATOM   2433  HZ2 LYS   154      88.540 120.100  63.190  1.00  0.00            
ATOM   2434  HZ3 LYS   154      87.270 121.150  63.090  1.00  0.00            
ATOM   2435  C   LYS   154      92.130 118.230  60.020  1.00  0.00            
ATOM   2436  O   LYS   154      93.120 117.750  60.570  1.00  0.00            
ATOM   2437  N   GLN   155      92.060 119.530  59.690  1.00  0.00            
ATOM   2438  HN  GLN   155      91.280 119.880  59.180  1.00  0.00            
ATOM   2439  CA  GLN   155      93.140 120.460  59.870  1.00  0.00            
ATOM   2440  HA  GLN   155      93.960 119.930  60.340  1.00  0.00            
ATOM   2441  CB  GLN   155      93.810 120.870  58.550  1.00  0.00            
ATOM   2442  HB1 GLN   155      94.520 121.710  58.730  1.00  0.00            
ATOM   2443  HB2 GLN   155      93.090 121.220  57.790  1.00  0.00            
ATOM   2444  CG  GLN   155      94.460 119.680  57.830  1.00  0.00            
ATOM   2445  HG1 GLN   155      93.720 119.020  57.340  1.00  0.00            
ATOM   2446  HG2 GLN   155      95.140 119.120  58.510  1.00  0.00            
ATOM   2447  CD  GLN   155      95.340 120.130  56.670  1.00  0.00            
ATOM   2448  OE1 GLN   155      94.920 120.060  55.520  1.00  0.00            
ATOM   2449  NE2 GLN   155      96.610 120.550  56.920  1.00  0.00            
ATOM   2450 HE21 GLN   155      96.940 120.280  57.830  1.00  0.00            
ATOM   2451 HE22 GLN   155      97.250 120.780  56.180  1.00  0.00            
ATOM   2452  C   GLN   155      92.600 121.600  60.660  1.00  0.00            
ATOM   2453  O   GLN   155      91.540 122.160  60.410  1.00  0.00            
ATOM   2454  N   ASP   156      93.310 122.030  61.720  1.00  0.00            
ATOM   2455  HN  ASP   156      94.210 121.650  61.940  1.00  0.00            
ATOM   2456  CA  ASP   156      92.790 123.040  62.590  1.00  0.00            
ATOM   2457  HA  ASP   156      92.060 123.590  62.020  1.00  0.00            
ATOM   2458  CB  ASP   156      92.230 122.320  63.830  1.00  0.00            
ATOM   2459  HB1 ASP   156      92.180 122.970  64.730  1.00  0.00            
ATOM   2460  HB2 ASP   156      92.870 121.420  63.950  1.00  0.00            
ATOM   2461  CG  ASP   156      90.790 121.870  63.640  1.00  0.00            
ATOM   2462  OD1 ASP   156      89.940 122.710  63.240  1.00  0.00            
ATOM   2463  OD2 ASP   156      90.420 120.750  64.090  1.00  0.00            
ATOM   2464  C   ASP   156      93.870 123.980  62.990  1.00  0.00            
ATOM   2465  O   ASP   156      95.050 123.620  63.060  1.00  0.00            
ATOM   2466  N   SER   157      93.450 125.230  63.240  1.00  0.00            
ATOM   2467  HN  SER   157      92.470 125.440  63.190  1.00  0.00            
ATOM   2468  CA  SER   157      94.330 126.310  63.540  1.00  0.00            
ATOM   2469  HA  SER   157      95.330 125.930  63.690  1.00  0.00            
ATOM   2470  CB  SER   157      94.450 127.470  62.540  1.00  0.00            
ATOM   2471  HB1 SER   157      93.610 128.200  62.600  1.00  0.00            
ATOM   2472  HB2 SER   157      94.410 127.130  61.490  1.00  0.00            
ATOM   2473  OG  SER   157      95.620 128.230  62.840  1.00  0.00            
ATOM   2474  HG1 SER   157      96.330 127.670  63.150  1.00  0.00            
ATOM   2475  C   SER   157      93.920 126.900  64.840  1.00  0.00            
ATOM   2476  O   SER   157      92.740 127.130  65.080  1.00  0.00            
ATOM   2477  N   LEU   158      94.840 127.050  65.810  1.00  0.00            
ATOM   2478  HN  LEU   158      95.800 126.860  65.600  1.00  0.00            
ATOM   2479  CA  LEU   158      94.620 127.710  67.070  1.00  0.00            
ATOM   2480  HA  LEU   158      93.750 128.350  67.010  1.00  0.00            
ATOM   2481  CB  LEU   158      94.670 126.710  68.230  1.00  0.00            
ATOM   2482  HB1 LEU   158      94.700 127.150  69.260  1.00  0.00            
ATOM   2483  HB2 LEU   158      95.480 125.960  68.100  1.00  0.00            
ATOM   2484  CG  LEU   158      93.410 125.830  68.180  1.00  0.00            
ATOM   2485  HG  LEU   158      92.690 126.310  67.480  1.00  0.00            
ATOM   2486  CD1 LEU   158      93.670 124.390  67.740  1.00  0.00            
ATOM   2487 HD11 LEU   158      94.130 124.360  66.720  1.00  0.00            
ATOM   2488 HD12 LEU   158      94.420 123.990  68.460  1.00  0.00            
ATOM   2489 HD13 LEU   158      92.740 123.780  67.700  1.00  0.00            
ATOM   2490  CD2 LEU   158      92.750 125.670  69.560  1.00  0.00            
ATOM   2491 HD21 LEU   158      93.440 125.220  70.310  1.00  0.00            
ATOM   2492 HD22 LEU   158      92.420 126.710  69.780  1.00  0.00            
ATOM   2493 HD23 LEU   158      91.840 125.030  69.450  1.00  0.00            
ATOM   2494  C   LEU   158      95.700 128.690  67.360  1.00  0.00            
ATOM   2495  O   LEU   158      96.870 128.430  67.060  1.00  0.00            
ATOM   2496  N   SER   159      95.440 129.820  68.040  1.00  0.00            
ATOM   2497  HN  SER   159      94.510 129.880  68.390  1.00  0.00            
ATOM   2498  CA  SER   159      96.410 130.560  68.780  1.00  0.00            
ATOM   2499  HA  SER   159      97.320 130.520  68.200  1.00  0.00            
ATOM   2500  CB  SER   159      96.060 132.050  68.800  1.00  0.00            
ATOM   2501  HB1 SER   159      95.150 132.270  69.390  1.00  0.00            
ATOM   2502  HB2 SER   159      95.850 132.250  67.720  1.00  0.00            
ATOM   2503  OG  SER   159      97.150 132.790  69.330  1.00  0.00            
ATOM   2504  HG1 SER   159      97.620 133.110  68.550  1.00  0.00            
ATOM   2505  C   SER   159      96.560 129.900  70.110  1.00  0.00            
ATOM   2506  O   SER   159      95.600 129.450  70.720  1.00  0.00            
ATOM   2507  N   SER   160      97.830 129.800  70.570  1.00  0.00            
ATOM   2508  HN  SER   160      98.630 129.900  69.980  1.00  0.00            
ATOM   2509  CA  SER   160      98.170 129.440  71.910  1.00  0.00            
ATOM   2510  HA  SER   160      97.300 128.960  72.350  1.00  0.00            
ATOM   2511  CB  SER   160      99.280 128.390  72.070  1.00  0.00            
ATOM   2512  HB1 SER   160      99.060 127.430  71.560  1.00  0.00            
ATOM   2513  HB2 SER   160      99.380 128.140  73.150  1.00  0.00            
ATOM   2514  OG  SER   160     100.540 128.840  71.620  1.00  0.00            
ATOM   2515  HG1 SER   160     101.140 128.210  72.020  1.00  0.00            
ATOM   2516  C   SER   160      98.440 130.640  72.740  1.00  0.00            
ATOM   2517  O   SER   160      99.000 130.520  73.830  1.00  0.00            
ATOM   2518  N   GLN   161      98.010 131.860  72.350  1.00  0.00            
ATOM   2519  HN  GLN   161      97.620 132.000  71.450  1.00  0.00            
ATOM   2520  CA  GLN   161      98.120 133.020  73.170  1.00  0.00            
ATOM   2521  HA  GLN   161      99.120 133.020  73.590  1.00  0.00            
ATOM   2522  CB  GLN   161      97.810 134.280  72.340  1.00  0.00            
ATOM   2523  HB1 GLN   161      97.530 135.090  73.050  1.00  0.00            
ATOM   2524  HB2 GLN   161      96.940 134.120  71.670  1.00  0.00            
ATOM   2525  CG  GLN   161      98.920 134.700  71.380  1.00  0.00            
ATOM   2526  HG1 GLN   161      99.060 133.980  70.550  1.00  0.00            
ATOM   2527  HG2 GLN   161      99.870 134.680  71.960  1.00  0.00            
ATOM   2528  CD  GLN   161      98.420 136.020  70.820  1.00  0.00            
ATOM   2529  OE1 GLN   161      97.440 136.160  70.080  1.00  0.00            
ATOM   2530  NE2 GLN   161      99.160 137.110  71.150  1.00  0.00            
ATOM   2531 HE21 GLN   161      99.990 137.020  71.700  1.00  0.00            
ATOM   2532 HE22 GLN   161      98.870 138.000  70.790  1.00  0.00            
ATOM   2533  C   GLN   161      97.350 133.010  74.450  1.00  0.00            
ATOM   2534  O   GLN   161      96.270 132.410  74.550  1.00  0.00            
ATOM   2535  N   ASN   162      97.940 133.520  75.550  1.00  0.00            
ATOM   2536  HN  ASN   162      98.860 133.900  75.520  1.00  0.00            
ATOM   2537  CA  ASN   162      97.290 133.800  76.790  1.00  0.00            
ATOM   2538  HA  ASN   162      97.910 134.390  77.460  1.00  0.00            
ATOM   2539  CB  ASN   162      96.020 134.650  76.660  1.00  0.00            
ATOM   2540  HB1 ASN   162      95.590 134.780  77.680  1.00  0.00            
ATOM   2541  HB2 ASN   162      95.340 133.960  76.130  1.00  0.00            
ATOM   2542  CG  ASN   162      96.140 135.900  75.810  1.00  0.00            
ATOM   2543  OD1 ASN   162      97.180 136.530  75.610  1.00  0.00            
ATOM   2544  ND2 ASN   162      95.020 136.170  75.100  1.00  0.00            
ATOM   2545 HD21 ASN   162      94.200 135.600  75.200  1.00  0.00            
ATOM   2546 HD22 ASN   162      95.000 136.870  74.380  1.00  0.00            
ATOM   2547  C   ASN   162      96.960 132.560  77.550  1.00  0.00            
ATOM   2548  O   ASN   162      96.310 132.670  78.590  1.00  0.00            
ATOM   2549  N   GLN   163      97.490 131.360  77.240  1.00  0.00            
ATOM   2550  HN  GLN   163      98.140 131.550  76.500  1.00  0.00            
ATOM   2551  CA  GLN   163      97.280 130.060  77.800  1.00  0.00            
ATOM   2552  HA  GLN   163      96.570 130.230  78.600  1.00  0.00            
ATOM   2553  CB  GLN   163      96.660 128.980  76.900  1.00  0.00            
ATOM   2554  HB1 GLN   163      96.210 128.150  77.490  1.00  0.00            
ATOM   2555  HB2 GLN   163      97.310 128.380  76.230  1.00  0.00            
ATOM   2556  CG  GLN   163      95.480 129.480  76.070  1.00  0.00            
ATOM   2557  HG1 GLN   163      95.080 128.600  75.520  1.00  0.00            
ATOM   2558  HG2 GLN   163      95.910 130.100  75.250  1.00  0.00            
ATOM   2559  CD  GLN   163      94.410 130.260  76.820  1.00  0.00            
ATOM   2560  OE1 GLN   163      93.620 129.760  77.610  1.00  0.00            
ATOM   2561  NE2 GLN   163      94.250 131.580  76.550  1.00  0.00            
ATOM   2562 HE21 GLN   163      94.780 131.960  75.780  1.00  0.00            
ATOM   2563 HE22 GLN   163      93.410 132.010  76.860  1.00  0.00            
ATOM   2564  C   GLN   163      98.490 129.470  78.440  1.00  0.00            
ATOM   2565  O   GLN   163      98.510 128.270  78.710  1.00  0.00            
ATOM   2566  N   LEU   164      99.540 130.250  78.720  1.00  0.00            
ATOM   2567  HN  LEU   164      99.370 131.210  78.520  1.00  0.00            
ATOM   2568  CA  LEU   164     100.850 129.790  79.080  1.00  0.00            
ATOM   2569  HA  LEU   164     101.670 130.390  78.700  1.00  0.00            
ATOM   2570  CB  LEU   164     101.030 129.600  80.590  1.00  0.00            
ATOM   2571  HB1 LEU   164     101.850 128.880  80.780  1.00  0.00            
ATOM   2572  HB2 LEU   164     100.070 129.180  80.950  1.00  0.00            
ATOM   2573  CG  LEU   164     101.190 130.920  81.370  1.00  0.00            
ATOM   2574  HG  LEU   164     100.500 131.650  80.910  1.00  0.00            
ATOM   2575  CD1 LEU   164     100.830 130.560  82.830  1.00  0.00            
ATOM   2576 HD11 LEU   164      99.760 130.380  83.040  1.00  0.00            
ATOM   2577 HD12 LEU   164     101.370 129.630  83.070  1.00  0.00            
ATOM   2578 HD13 LEU   164     101.170 131.400  83.480  1.00  0.00            
ATOM   2579  CD2 LEU   164     102.600 131.550  81.360  1.00  0.00            
ATOM   2580 HD21 LEU   164     103.390 130.790  81.250  1.00  0.00            
ATOM   2581 HD22 LEU   164     102.790 132.150  80.450  1.00  0.00            
ATOM   2582 HD23 LEU   164     102.780 132.190  82.250  1.00  0.00            
ATOM   2583  C   LEU   164     101.290 128.550  78.380  1.00  0.00            
ATOM   2584  O   LEU   164     101.750 127.600  79.010  1.00  0.00            
ATOM   2585  N   GLY   165     101.120 128.480  77.050  1.00  0.00            
ATOM   2586  HN  GLY   165     100.580 129.260  76.740  1.00  0.00            
ATOM   2587  CA  GLY   165     101.610 127.570  76.060  1.00  0.00            
ATOM   2588  HA1 GLY   165     101.250 128.050  75.160  1.00  0.00            
ATOM   2589  HA2 GLY   165     102.670 127.390  76.160  1.00  0.00            
ATOM   2590  C   GLY   165     100.900 126.250  76.000  1.00  0.00            
ATOM   2591  O   GLY   165     101.460 125.260  75.550  1.00  0.00            
ATOM   2592  N   VAL   166      99.700 126.150  76.610  1.00  0.00            
ATOM   2593  HN  VAL   166      99.430 127.000  77.060  1.00  0.00            
ATOM   2594  CA  VAL   166      99.010 124.920  76.760  1.00  0.00            
ATOM   2595  HA  VAL   166      99.660 124.130  76.420  1.00  0.00            
ATOM   2596  CB  VAL   166      98.660 124.590  78.190  1.00  0.00            
ATOM   2597  HB  VAL   166      98.050 125.400  78.630  1.00  0.00            
ATOM   2598  CG1 VAL   166      97.790 123.320  78.260  1.00  0.00            
ATOM   2599 HG11 VAL   166      98.280 122.460  77.760  1.00  0.00            
ATOM   2600 HG12 VAL   166      97.510 123.140  79.320  1.00  0.00            
ATOM   2601 HG13 VAL   166      96.860 123.520  77.690  1.00  0.00            
ATOM   2602  CG2 VAL   166      99.970 124.310  78.940  1.00  0.00            
ATOM   2603 HG21 VAL   166      99.810 124.230  80.040  1.00  0.00            
ATOM   2604 HG22 VAL   166     100.450 123.370  78.590  1.00  0.00            
ATOM   2605 HG23 VAL   166     100.670 125.170  78.820  1.00  0.00            
ATOM   2606  C   VAL   166      97.710 125.010  76.040  1.00  0.00            
ATOM   2607  O   VAL   166      96.970 125.990  76.120  1.00  0.00            
ATOM   2608  N   LEU   167      97.400 123.990  75.220  1.00  0.00            
ATOM   2609  HN  LEU   167      98.080 123.270  75.110  1.00  0.00            
ATOM   2610  CA  LEU   167      96.090 123.710  74.710  1.00  0.00            
ATOM   2611  HA  LEU   167      95.460 124.480  75.140  1.00  0.00            
ATOM   2612  CB  LEU   167      96.150 123.730  73.170  1.00  0.00            
ATOM   2613  HB1 LEU   167      95.170 123.550  72.690  1.00  0.00            
ATOM   2614  HB2 LEU   167      96.790 122.870  72.900  1.00  0.00            
ATOM   2615  CG  LEU   167      96.600 125.000  72.430  1.00  0.00            
ATOM   2616  HG  LEU   167      97.630 125.160  72.810  1.00  0.00            
ATOM   2617  CD1 LEU   167      96.620 124.830  70.900  1.00  0.00            
ATOM   2618 HD11 LEU   167      95.620 124.540  70.500  1.00  0.00            
ATOM   2619 HD12 LEU   167      97.040 125.730  70.400  1.00  0.00            
ATOM   2620 HD13 LEU   167      97.360 124.030  70.690  1.00  0.00            
ATOM   2621  CD2 LEU   167      95.710 126.190  72.830  1.00  0.00            
ATOM   2622 HD21 LEU   167      95.790 126.300  73.930  1.00  0.00            
ATOM   2623 HD22 LEU   167      96.080 127.080  72.280  1.00  0.00            
ATOM   2624 HD23 LEU   167      94.640 126.010  72.610  1.00  0.00            
ATOM   2625  C   LEU   167      95.460 122.440  75.150  1.00  0.00            
ATOM   2626  O   LEU   167      96.200 121.470  74.970  1.00  0.00            
ATOM   2627  N   PRO   168      94.320 122.240  75.730  1.00  0.00            
ATOM   2628  CD  PRO   168      93.870 123.160  76.770  1.00  0.00            
ATOM   2629  HD1 PRO   168      94.650 123.760  77.280  1.00  0.00            
ATOM   2630  HD2 PRO   168      93.000 123.750  76.400  1.00  0.00            
ATOM   2631  CA  PRO   168      93.700 120.950  75.810  1.00  0.00            
ATOM   2632  HA  PRO   168      94.490 120.210  75.780  1.00  0.00            
ATOM   2633  CB  PRO   168      92.940 120.930  77.140  1.00  0.00            
ATOM   2634  HB1 PRO   168      93.300 120.050  77.710  1.00  0.00            
ATOM   2635  HB2 PRO   168      91.830 120.900  77.100  1.00  0.00            
ATOM   2636  CG  PRO   168      93.400 122.190  77.870  1.00  0.00            
ATOM   2637  HG1 PRO   168      94.150 121.700  78.540  1.00  0.00            
ATOM   2638  HG2 PRO   168      92.650 122.650  78.550  1.00  0.00            
ATOM   2639  C   PRO   168      92.870 120.780  74.580  1.00  0.00            
ATOM   2640  O   PRO   168      92.210 121.750  74.220  1.00  0.00            
ATOM   2641  N   LEU   169      92.950 119.640  73.870  1.00  0.00            
ATOM   2642  HN  LEU   169      93.560 118.890  74.120  1.00  0.00            
ATOM   2643  CA  LEU   169      92.260 119.480  72.630  1.00  0.00            
ATOM   2644  HA  LEU   169      91.430 120.110  72.380  1.00  0.00            
ATOM   2645  CB  LEU   169      93.260 119.510  71.460  1.00  0.00            
ATOM   2646  HB1 LEU   169      92.780 119.120  70.530  1.00  0.00            
ATOM   2647  HB2 LEU   169      94.230 118.990  71.590  1.00  0.00            
ATOM   2648  CG  LEU   169      93.750 120.930  71.130  1.00  0.00            
ATOM   2649  HG  LEU   169      94.160 121.460  72.020  1.00  0.00            
ATOM   2650  CD1 LEU   169      94.830 120.850  70.040  1.00  0.00            
ATOM   2651 HD11 LEU   169      95.620 120.150  70.400  1.00  0.00            
ATOM   2652 HD12 LEU   169      94.410 120.330  69.150  1.00  0.00            
ATOM   2653 HD13 LEU   169      95.180 121.840  69.700  1.00  0.00            
ATOM   2654  CD2 LEU   169      92.660 121.950  70.750  1.00  0.00            
ATOM   2655 HD21 LEU   169      93.060 122.950  70.500  1.00  0.00            
ATOM   2656 HD22 LEU   169      91.980 121.550  69.970  1.00  0.00            
ATOM   2657 HD23 LEU   169      92.040 122.150  71.660  1.00  0.00            
ATOM   2658  C   LEU   169      91.670 118.110  72.560  1.00  0.00            
ATOM   2659  O   LEU   169      91.880 117.190  73.340  1.00  0.00            
ATOM   2660  N   SER   170      90.680 117.900  71.670  1.00  0.00            
ATOM   2661  HN  SER   170      90.260 118.620  71.110  1.00  0.00            
ATOM   2662  CA  SER   170      90.110 116.590  71.630  1.00  0.00            
ATOM   2663  HA  SER   170      90.760 115.820  72.020  1.00  0.00            
ATOM   2664  CB  SER   170      88.910 116.550  72.600  1.00  0.00            
ATOM   2665  HB1 SER   170      89.000 117.070  73.570  1.00  0.00            
ATOM   2666  HB2 SER   170      88.510 115.550  72.870  1.00  0.00            
ATOM   2667  OG  SER   170      87.790 117.220  72.040  1.00  0.00            
ATOM   2668  HG1 SER   170      87.410 116.640  71.370  1.00  0.00            
ATOM   2669  C   SER   170      89.770 116.220  70.230  1.00  0.00            
ATOM   2670  O   SER   170      89.330 117.060  69.450  1.00  0.00            
ATOM   2671  N   TRP   171      89.920 114.970  69.770  1.00  0.00            
ATOM   2672  HN  TRP   171      90.260 114.280  70.410  1.00  0.00            
ATOM   2673  CA  TRP   171      89.530 114.610  68.440  1.00  0.00            
ATOM   2674  HA  TRP   171      88.820 115.340  68.060  1.00  0.00            
ATOM   2675  CB  TRP   171      90.620 114.570  67.360  1.00  0.00            
ATOM   2676  HB1 TRP   171      91.510 114.050  67.770  1.00  0.00            
ATOM   2677  HB2 TRP   171      90.890 115.640  67.230  1.00  0.00            
ATOM   2678  CG  TRP   171      90.220 114.050  66.020  1.00  0.00            
ATOM   2679  CD1 TRP   171      89.500 114.690  65.060  1.00  0.00            
ATOM   2680  HD1 TRP   171      89.140 115.710  65.110  1.00  0.00            
ATOM   2681  NE1 TRP   171      89.340 113.880  63.970  1.00  0.00            
ATOM   2682  HE1 TRP   171      88.900 114.110  63.130  1.00  0.00            
ATOM   2683  CE2 TRP   171      89.820 112.630  64.280  1.00  0.00            
ATOM   2684  CD2 TRP   171      90.350 112.710  65.550  1.00  0.00            
ATOM   2685  CE3 TRP   171      90.970 111.630  66.110  1.00  0.00            
ATOM   2686  HE3 TRP   171      91.490 111.640  67.060  1.00  0.00            
ATOM   2687  CZ3 TRP   171      90.920 110.430  65.440  1.00  0.00            
ATOM   2688  HZ3 TRP   171      91.430 109.620  65.930  1.00  0.00            
ATOM   2689  CZ2 TRP   171      89.720 111.460  63.600  1.00  0.00            
ATOM   2690  HZ2 TRP   171      89.210 111.410  62.650  1.00  0.00            
ATOM   2691  CH2 TRP   171      90.350 110.390  64.190  1.00  0.00            
ATOM   2692  HH2 TRP   171      90.300 109.440  63.670  1.00  0.00            
ATOM   2693  C   TRP   171      88.810 113.330  68.670  1.00  0.00            
ATOM   2694  O   TRP   171      89.310 112.420  69.340  1.00  0.00            
ATOM   2695  N   ASP   172      87.700 113.110  67.960  1.00  0.00            
ATOM   2696  HN  ASP   172      87.270 113.810  67.380  1.00  0.00            
ATOM   2697  CA  ASP   172      86.990 111.880  68.070  1.00  0.00            
ATOM   2698  HA  ASP   172      87.160 111.370  69.020  1.00  0.00            
ATOM   2699  CB  ASP   172      85.480 112.160  67.960  1.00  0.00            
ATOM   2700  HB1 ASP   172      84.810 111.540  67.330  1.00  0.00            
ATOM   2701  HB2 ASP   172      85.270 113.110  67.430  1.00  0.00            
ATOM   2702  CG  ASP   172      84.800 112.400  69.310  1.00  0.00            
ATOM   2703  OD1 ASP   172      85.490 112.800  70.280  1.00  0.00            
ATOM   2704  OD2 ASP   172      83.560 112.260  69.440  1.00  0.00            
ATOM   2705  C   ASP   172      87.210 110.900  66.970  1.00  0.00            
ATOM   2706  O   ASP   172      87.360 111.370  65.850  1.00  0.00            
ATOM   2707  N   ILE   173      87.150 109.620  67.380  1.00  0.00            
ATOM   2708  HN  ILE   173      87.060 109.410  68.350  1.00  0.00            
ATOM   2709  CA  ILE   173      87.510 108.550  66.510  1.00  0.00            
ATOM   2710  HA  ILE   173      88.230 108.940  65.810  1.00  0.00            
ATOM   2711  CB  ILE   173      88.220 107.410  67.190  1.00  0.00            
ATOM   2712  HB  ILE   173      87.630 106.920  67.990  1.00  0.00            
ATOM   2713  CG2 ILE   173      88.510 106.250  66.220  1.00  0.00            
ATOM   2714 HG21 ILE   173      87.600 105.690  65.900  1.00  0.00            
ATOM   2715 HG22 ILE   173      88.890 106.580  65.220  1.00  0.00            
ATOM   2716 HG23 ILE   173      89.200 105.480  66.620  1.00  0.00            
ATOM   2717  CG1 ILE   173      89.630 107.810  67.660  1.00  0.00            
ATOM   2718 HG11 ILE   173      89.640 108.910  67.810  1.00  0.00            
ATOM   2719 HG12 ILE   173      90.240 107.530  66.780  1.00  0.00            
ATOM   2720  CD  ILE   173      90.080 107.080  68.920  1.00  0.00            
ATOM   2721  HD1 ILE   173      89.280 107.240  69.680  1.00  0.00            
ATOM   2722  HD2 ILE   173      90.370 106.010  68.870  1.00  0.00            
ATOM   2723  HD3 ILE   173      90.880 107.720  69.350  1.00  0.00            
ATOM   2724  C   ILE   173      86.280 108.100  65.800  1.00  0.00            
ATOM   2725  O   ILE   173      85.410 107.590  66.510  1.00  0.00            
ATOM   2726  N   PRO   174      85.990 108.250  64.540  1.00  0.00            
ATOM   2727  CD  PRO   174      86.960 108.750  63.590  1.00  0.00            
ATOM   2728  HD1 PRO   174      87.420 109.700  63.960  1.00  0.00            
ATOM   2729  HD2 PRO   174      87.680 107.930  63.380  1.00  0.00            
ATOM   2730  CA  PRO   174      84.940 107.570  63.830  1.00  0.00            
ATOM   2731  HA  PRO   174      84.090 108.080  64.260  1.00  0.00            
ATOM   2732  CB  PRO   174      85.210 107.760  62.340  1.00  0.00            
ATOM   2733  HB1 PRO   174      84.260 108.050  61.830  1.00  0.00            
ATOM   2734  HB2 PRO   174      85.560 106.820  61.860  1.00  0.00            
ATOM   2735  CG  PRO   174      86.160 108.960  62.300  1.00  0.00            
ATOM   2736  HG1 PRO   174      85.560 109.900  62.290  1.00  0.00            
ATOM   2737  HG2 PRO   174      86.780 109.180  61.400  1.00  0.00            
ATOM   2738  C   PRO   174      84.760 106.110  64.060  1.00  0.00            
ATOM   2739  O   PRO   174      85.790 105.510  64.370  1.00  0.00            
ATOM   2740  N   GLU   175      83.530 105.560  64.020  1.00  0.00            
ATOM   2741  HN  GLU   175      82.830 106.250  63.860  1.00  0.00            
ATOM   2742  CA  GLU   175      83.230 104.230  64.450  1.00  0.00            
ATOM   2743  HA  GLU   175      83.730 104.060  65.390  1.00  0.00            
ATOM   2744  CB  GLU   175      81.770 103.920  64.800  1.00  0.00            
ATOM   2745  HB1 GLU   175      81.660 102.870  65.120  1.00  0.00            
ATOM   2746  HB2 GLU   175      81.180 104.160  63.880  1.00  0.00            
ATOM   2747  CG  GLU   175      81.260 104.680  66.020  1.00  0.00            
ATOM   2748  HG1 GLU   175      81.710 105.700  66.070  1.00  0.00            
ATOM   2749  HG2 GLU   175      81.640 104.270  66.980  1.00  0.00            
ATOM   2750  CD  GLU   175      79.750 104.810  65.950  1.00  0.00            
ATOM   2751  OE1 GLU   175      79.000 103.820  66.160  1.00  0.00            
ATOM   2752  OE2 GLU   175      79.210 105.930  65.730  1.00  0.00            
ATOM   2753  C   GLU   175      83.810 103.300  63.430  1.00  0.00            
ATOM   2754  O   GLU   175      84.240 102.200  63.770  1.00  0.00            
ATOM   2755  N   LEU   176      83.970 103.590  62.130  1.00  0.00            
ATOM   2756  HN  LEU   176      83.680 104.420  61.650  1.00  0.00            
ATOM   2757  CA  LEU   176      84.720 102.730  61.270  1.00  0.00            
ATOM   2758  HA  LEU   176      85.110 101.850  61.770  1.00  0.00            
ATOM   2759  CB  LEU   176      83.930 102.230  60.040  1.00  0.00            
ATOM   2760  HB1 LEU   176      84.610 101.760  59.300  1.00  0.00            
ATOM   2761  HB2 LEU   176      83.370 103.080  59.580  1.00  0.00            
ATOM   2762  CG  LEU   176      82.930 101.110  60.380  1.00  0.00            
ATOM   2763  HG  LEU   176      82.360 101.440  61.270  1.00  0.00            
ATOM   2764  CD1 LEU   176      82.050 101.020  59.130  1.00  0.00            
ATOM   2765 HD11 LEU   176      81.360 100.160  59.240  1.00  0.00            
ATOM   2766 HD12 LEU   176      81.500 101.990  59.040  1.00  0.00            
ATOM   2767 HD13 LEU   176      82.630 100.870  58.190  1.00  0.00            
ATOM   2768  CD2 LEU   176      83.610  99.800  60.810  1.00  0.00            
ATOM   2769 HD21 LEU   176      82.850  99.170  61.330  1.00  0.00            
ATOM   2770 HD22 LEU   176      84.070  99.350  59.910  1.00  0.00            
ATOM   2771 HD23 LEU   176      84.420  99.950  61.560  1.00  0.00            
ATOM   2772  C   LEU   176      85.990 103.400  60.870  1.00  0.00            
ATOM   2773  O   LEU   176      85.910 104.460  60.250  1.00  0.00            
ATOM   2774  N   VAL   177      87.160 102.830  61.190  1.00  0.00            
ATOM   2775  HN  VAL   177      87.240 101.980  61.700  1.00  0.00            
ATOM   2776  CA  VAL   177      88.380 103.480  60.810  1.00  0.00            
ATOM   2777  HA  VAL   177      88.190 104.250  60.070  1.00  0.00            
ATOM   2778  CB  VAL   177      89.070 104.210  61.930  1.00  0.00            
ATOM   2779  HB  VAL   177      90.120 104.510  61.700  1.00  0.00            
ATOM   2780  CG1 VAL   177      88.450 105.590  62.210  1.00  0.00            
ATOM   2781 HG11 VAL   177      89.020 106.150  62.990  1.00  0.00            
ATOM   2782 HG12 VAL   177      88.390 106.110  61.240  1.00  0.00            
ATOM   2783 HG13 VAL   177      87.420 105.500  62.610  1.00  0.00            
ATOM   2784  CG2 VAL   177      89.100 103.490  63.290  1.00  0.00            
ATOM   2785 HG21 VAL   177      89.530 104.140  64.080  1.00  0.00            
ATOM   2786 HG22 VAL   177      88.030 103.340  63.550  1.00  0.00            
ATOM   2787 HG23 VAL   177      89.620 102.510  63.340  1.00  0.00            
ATOM   2788  C   VAL   177      89.280 102.430  60.280  1.00  0.00            
ATOM   2789  O   VAL   177      89.040 101.220  60.340  1.00  0.00            
ATOM   2790  N   ASN   178      90.310 102.930  59.570  1.00  0.00            
ATOM   2791  HN  ASN   178      90.320 103.900  59.320  1.00  0.00            
ATOM   2792  CA  ASN   178      91.490 102.160  59.330  1.00  0.00            
ATOM   2793  HA  ASN   178      91.200 101.190  58.970  1.00  0.00            
ATOM   2794  CB  ASN   178      92.410 103.010  58.430  1.00  0.00            
ATOM   2795  HB1 ASN   178      93.480 102.730  58.560  1.00  0.00            
ATOM   2796  HB2 ASN   178      92.380 104.080  58.730  1.00  0.00            
ATOM   2797  CG  ASN   178      91.970 102.880  56.970  1.00  0.00            
ATOM   2798  OD1 ASN   178      91.300 103.760  56.440  1.00  0.00            
ATOM   2799  ND2 ASN   178      92.350 101.760  56.300  1.00  0.00            
ATOM   2800 HD21 ASN   178      92.790 100.980  56.760  1.00  0.00            
ATOM   2801 HD22 ASN   178      92.320 101.780  55.300  1.00  0.00            
ATOM   2802  C   ASN   178      92.240 101.820  60.570  1.00  0.00            
ATOM   2803  O   ASN   178      92.760 102.660  61.310  1.00  0.00            
ATOM   2804  N   MET   179      92.280 100.560  61.020  1.00  0.00            
ATOM   2805  HN  MET   179      91.740  99.850  60.560  1.00  0.00            
ATOM   2806  CA  MET   179      92.960 100.150  62.210  1.00  0.00            
ATOM   2807  HA  MET   179      92.780 100.850  63.010  1.00  0.00            
ATOM   2808  CB  MET   179      92.460  98.760  62.640  1.00  0.00            
ATOM   2809  HB1 MET   179      92.970  98.530  63.600  1.00  0.00            
ATOM   2810  HB2 MET   179      92.830  97.990  61.920  1.00  0.00            
ATOM   2811  CG  MET   179      90.970  98.420  62.550  1.00  0.00            
ATOM   2812  HG1 MET   179      90.940  97.330  62.750  1.00  0.00            
ATOM   2813  HG2 MET   179      90.430  98.510  61.580  1.00  0.00            
ATOM   2814  SD  MET   179      90.120  99.370  63.840  1.00  0.00            
ATOM   2815  CE  MET   179      88.800  98.130  63.760  1.00  0.00            
ATOM   2816  HE1 MET   179      88.030  98.340  64.530  1.00  0.00            
ATOM   2817  HE2 MET   179      88.440  98.080  62.720  1.00  0.00            
ATOM   2818  HE3 MET   179      89.290  97.160  64.030  1.00  0.00            
ATOM   2819  C   MET   179      94.420 100.060  61.930  1.00  0.00            
ATOM   2820  O   MET   179      94.860  99.610  60.880  1.00  0.00            
ATOM   2821  N   GLY   180      95.220 100.540  62.900  1.00  0.00            
ATOM   2822  HN  GLY   180      94.860 100.940  63.740  1.00  0.00            
ATOM   2823  CA  GLY   180      96.580 100.850  62.600  1.00  0.00            
ATOM   2824  HA1 GLY   180      97.270 100.060  62.870  1.00  0.00            
ATOM   2825  HA2 GLY   180      96.660 101.100  61.550  1.00  0.00            
ATOM   2826  C   GLY   180      97.050 102.090  63.280  1.00  0.00            
ATOM   2827  O   GLY   180      96.510 102.620  64.250  1.00  0.00            
ATOM   2828  N   GLN   181      98.150 102.680  62.790  1.00  0.00            
ATOM   2829  HN  GLN   181      98.580 102.280  61.980  1.00  0.00            
ATOM   2830  CA  GLN   181      98.880 103.680  63.510  1.00  0.00            
ATOM   2831  HA  GLN   181      98.570 103.650  64.540  1.00  0.00            
ATOM   2832  CB  GLN   181     100.400 103.470  63.390  1.00  0.00            
ATOM   2833  HB1 GLN   181     100.930 104.130  64.110  1.00  0.00            
ATOM   2834  HB2 GLN   181     100.900 103.800  62.450  1.00  0.00            
ATOM   2835  CG  GLN   181     100.810 102.040  63.710  1.00  0.00            
ATOM   2836  HG1 GLN   181     101.900 101.940  63.510  1.00  0.00            
ATOM   2837  HG2 GLN   181     100.280 101.320  63.060  1.00  0.00            
ATOM   2838  CD  GLN   181     100.510 101.630  65.150  1.00  0.00            
ATOM   2839  OE1 GLN   181     100.120 100.500  65.440  1.00  0.00            
ATOM   2840  NE2 GLN   181     100.830 102.460  66.180  1.00  0.00            
ATOM   2841 HE21 GLN   181     101.440 103.230  66.010  1.00  0.00            
ATOM   2842 HE22 GLN   181     100.450 102.200  67.070  1.00  0.00            
ATOM   2843  C   GLN   181      98.550 105.020  62.950  1.00  0.00            
ATOM   2844  O   GLN   181      98.810 105.310  61.790  1.00  0.00            
ATOM   2845  N   TRP   182      97.950 105.870  63.810  1.00  0.00            
ATOM   2846  HN  TRP   182      98.080 105.620  64.760  1.00  0.00            
ATOM   2847  CA  TRP   182      97.300 107.140  63.620  1.00  0.00            
ATOM   2848  HA  TRP   182      97.060 107.340  62.590  1.00  0.00            
ATOM   2849  CB  TRP   182      95.940 107.230  64.320  1.00  0.00            
ATOM   2850  HB1 TRP   182      95.690 108.300  64.520  1.00  0.00            
ATOM   2851  HB2 TRP   182      96.060 106.650  65.260  1.00  0.00            
ATOM   2852  CG  TRP   182      94.780 106.650  63.580  1.00  0.00            
ATOM   2853  CD1 TRP   182      94.580 105.300  63.460  1.00  0.00            
ATOM   2854  HD1 TRP   182      95.190 104.570  63.980  1.00  0.00            
ATOM   2855  NE1 TRP   182      93.490 105.120  62.660  1.00  0.00            
ATOM   2856  HE1 TRP   182      93.170 104.220  62.450  1.00  0.00            
ATOM   2857  CE2 TRP   182      92.930 106.320  62.340  1.00  0.00            
ATOM   2858  CD2 TRP   182      93.760 107.310  62.830  1.00  0.00            
ATOM   2859  CE3 TRP   182      93.520 108.640  62.630  1.00  0.00            
ATOM   2860  HE3 TRP   182      94.240 109.370  62.950  1.00  0.00            
ATOM   2861  CZ3 TRP   182      92.470 108.970  61.800  1.00  0.00            
ATOM   2862  HZ3 TRP   182      92.260 110.010  61.630  1.00  0.00            
ATOM   2863  CZ2 TRP   182      91.850 106.670  61.590  1.00  0.00            
ATOM   2864  HZ2 TRP   182      91.200 105.980  61.070  1.00  0.00            
ATOM   2865  CH2 TRP   182      91.610 108.000  61.330  1.00  0.00            
ATOM   2866  HH2 TRP   182      90.830 108.300  60.650  1.00  0.00            
ATOM   2867  C   TRP   182      98.280 108.160  64.100  1.00  0.00            
ATOM   2868  O   TRP   182      99.070 107.920  65.010  1.00  0.00            
ATOM   2869  N   LYS   183      98.380 109.330  63.450  1.00  0.00            
ATOM   2870  HN  LYS   183      97.680 109.670  62.830  1.00  0.00            
ATOM   2871  CA  LYS   183      99.440 110.240  63.740  1.00  0.00            
ATOM   2872  HA  LYS   183      99.910 109.980  64.680  1.00  0.00            
ATOM   2873  CB  LYS   183     100.470 110.250  62.590  1.00  0.00            
ATOM   2874  HB1 LYS   183     101.310 110.920  62.880  1.00  0.00            
ATOM   2875  HB2 LYS   183     100.030 110.620  61.640  1.00  0.00            
ATOM   2876  CG  LYS   183     101.160 108.960  62.160  1.00  0.00            
ATOM   2877  HG1 LYS   183     101.860 109.120  61.310  1.00  0.00            
ATOM   2878  HG2 LYS   183     100.460 108.190  61.760  1.00  0.00            
ATOM   2879  CD  LYS   183     102.070 108.490  63.290  1.00  0.00            
ATOM   2880  HD1 LYS   183     101.890 109.090  64.210  1.00  0.00            
ATOM   2881  HD2 LYS   183     101.830 107.410  63.430  1.00  0.00            
ATOM   2882  CE  LYS   183     103.560 108.590  62.950  1.00  0.00            
ATOM   2883  HE1 LYS   183     103.990 109.590  62.720  1.00  0.00            
ATOM   2884  HE2 LYS   183     103.720 107.930  62.070  1.00  0.00            
ATOM   2885  NZ  LYS   183     104.400 107.950  63.990  1.00  0.00            
ATOM   2886  HZ1 LYS   183     104.070 107.010  64.260  1.00  0.00            
ATOM   2887  HZ2 LYS   183     105.360 107.710  63.660  1.00  0.00            
ATOM   2888  HZ3 LYS   183     104.460 108.590  64.810  1.00  0.00            
ATOM   2889  C   LYS   183      98.740 111.520  63.980  1.00  0.00            
ATOM   2890  O   LYS   183      97.890 111.980  63.210  1.00  0.00            
ATOM   2891  N   ILE   184      99.180 112.190  65.060  1.00  0.00            
ATOM   2892  HN  ILE   184      99.950 111.850  65.590  1.00  0.00            
ATOM   2893  CA  ILE   184      98.770 113.540  65.290  1.00  0.00            
ATOM   2894  HA  ILE   184      97.920 113.820  64.690  1.00  0.00            
ATOM   2895  CB  ILE   184      98.310 113.980  66.640  1.00  0.00            
ATOM   2896  HB  ILE   184      99.180 114.090  67.330  1.00  0.00            
ATOM   2897  CG2 ILE   184      97.630 115.340  66.440  1.00  0.00            
ATOM   2898 HG21 ILE   184      96.850 115.230  65.650  1.00  0.00            
ATOM   2899 HG22 ILE   184      97.270 115.710  67.420  1.00  0.00            
ATOM   2900 HG23 ILE   184      98.260 116.140  65.980  1.00  0.00            
ATOM   2901  CG1 ILE   184      97.410 112.880  67.240  1.00  0.00            
ATOM   2902 HG11 ILE   184      97.970 111.930  67.230  1.00  0.00            
ATOM   2903 HG12 ILE   184      96.510 112.820  66.590  1.00  0.00            
ATOM   2904  CD  ILE   184      96.940 113.140  68.680  1.00  0.00            
ATOM   2905  HD1 ILE   184      96.380 112.240  69.010  1.00  0.00            
ATOM   2906  HD2 ILE   184      97.770 113.240  69.410  1.00  0.00            
ATOM   2907  HD3 ILE   184      96.210 113.980  68.710  1.00  0.00            
ATOM   2908  C   ILE   184      99.980 114.350  64.950  1.00  0.00            
ATOM   2909  O   ILE   184     101.070 114.060  65.420  1.00  0.00            
ATOM   2910  N   ARG   185      99.930 115.440  64.160  1.00  0.00            
ATOM   2911  HN  ARG   185      99.000 115.660  63.870  1.00  0.00            
ATOM   2912  CA  ARG   185     101.010 116.200  63.620  1.00  0.00            
ATOM   2913  HA  ARG   185     101.950 115.840  64.010  1.00  0.00            
ATOM   2914  CB  ARG   185     101.020 116.140  62.080  1.00  0.00            
ATOM   2915  HB1 ARG   185     101.920 116.690  61.740  1.00  0.00            
ATOM   2916  HB2 ARG   185     100.140 116.680  61.670  1.00  0.00            
ATOM   2917  CG  ARG   185     100.980 114.740  61.460  1.00  0.00            
ATOM   2918  HG1 ARG   185     100.860 114.860  60.370  1.00  0.00            
ATOM   2919  HG2 ARG   185     100.060 114.190  61.750  1.00  0.00            
ATOM   2920  CD  ARG   185     102.270 113.940  61.640  1.00  0.00            
ATOM   2921  HD1 ARG   185     102.510 113.680  62.690  1.00  0.00            
ATOM   2922  HD2 ARG   185     103.100 114.560  61.240  1.00  0.00            
ATOM   2923  NE  ARG   185     102.270 112.720  60.770  1.00  0.00            
ATOM   2924  HE  ARG   185     101.560 112.690  60.060  1.00  0.00            
ATOM   2925  CZ  ARG   185     103.300 111.840  60.650  1.00  0.00            
ATOM   2926  NH1 ARG   185     104.390 111.790  61.480  1.00  0.00            
ATOM   2927 HH11 ARG   185     104.600 112.600  62.030  1.00  0.00            
ATOM   2928 HH12 ARG   185     105.130 111.140  61.290  1.00  0.00            
ATOM   2929  NH2 ARG   185     103.130 110.890  59.690  1.00  0.00            
ATOM   2930 HH21 ARG   185     102.270 110.860  59.190  1.00  0.00            
ATOM   2931 HH22 ARG   185     103.860 110.220  59.540  1.00  0.00            
ATOM   2932  C   ARG   185     100.710 117.600  64.030  1.00  0.00            
ATOM   2933  O   ARG   185      99.540 117.980  64.080  1.00  0.00            
ATOM   2934  N   ALA   186     101.730 118.420  64.360  1.00  0.00            
ATOM   2935  HN  ALA   186     102.670 118.090  64.390  1.00  0.00            
ATOM   2936  CA  ALA   186     101.470 119.810  64.540  1.00  0.00            
ATOM   2937  HA  ALA   186     100.830 120.140  63.730  1.00  0.00            
ATOM   2938  CB  ALA   186     100.930 120.060  65.960  1.00  0.00            
ATOM   2939  HB1 ALA   186     100.580 121.100  66.140  1.00  0.00            
ATOM   2940  HB2 ALA   186     100.080 119.370  66.170  1.00  0.00            
ATOM   2941  HB3 ALA   186     101.700 119.770  66.710  1.00  0.00            
ATOM   2942  C   ALA   186     102.700 120.630  64.370  1.00  0.00            
ATOM   2943  O   ALA   186     103.840 120.190  64.500  1.00  0.00            
ATOM   2944  N   TYR   187     102.490 121.900  64.000  1.00  0.00            
ATOM   2945  HN  TYR   187     101.520 122.100  63.870  1.00  0.00            
ATOM   2946  CA  TYR   187     103.470 122.880  63.650  1.00  0.00            
ATOM   2947  HA  TYR   187     104.210 122.850  64.450  1.00  0.00            
ATOM   2948  CB  TYR   187     104.060 122.650  62.250  1.00  0.00            
ATOM   2949  HB1 TYR   187     104.620 121.690  62.240  1.00  0.00            
ATOM   2950  HB2 TYR   187     104.750 123.450  61.890  1.00  0.00            
ATOM   2951  CG  TYR   187     103.060 122.500  61.160  1.00  0.00            
ATOM   2952  CD1 TYR   187     102.460 123.610  60.630  1.00  0.00            
ATOM   2953  HD1 TYR   187     102.770 124.570  61.020  1.00  0.00            
ATOM   2954  CE1 TYR   187     101.490 123.490  59.660  1.00  0.00            
ATOM   2955  HE1 TYR   187     101.070 124.350  59.160  1.00  0.00            
ATOM   2956  CZ  TYR   187     100.990 122.230  59.390  1.00  0.00            
ATOM   2957  OH  TYR   187      99.960 122.010  58.460  1.00  0.00            
ATOM   2958  HH  TYR   187      99.840 122.830  57.970  1.00  0.00            
ATOM   2959  CD2 TYR   187     102.650 121.260  60.720  1.00  0.00            
ATOM   2960  HD2 TYR   187     103.140 120.410  61.160  1.00  0.00            
ATOM   2961  CE2 TYR   187     101.530 121.090  59.940  1.00  0.00            
ATOM   2962  HE2 TYR   187     101.150 120.110  59.700  1.00  0.00            
ATOM   2963  C   TYR   187     103.000 124.290  63.800  1.00  0.00            
ATOM   2964  O   TYR   187     101.820 124.540  64.020  1.00  0.00            
ATOM   2965  N   TYR   188     103.870 125.300  63.660  1.00  0.00            
ATOM   2966  HN  TYR   188     104.800 125.010  63.430  1.00  0.00            
ATOM   2967  CA  TYR   188     103.750 126.710  63.800  1.00  0.00            
ATOM   2968  HA  TYR   188     102.940 126.860  64.500  1.00  0.00            
ATOM   2969  CB  TYR   188     104.990 127.220  64.540  1.00  0.00            
ATOM   2970  HB1 TYR   188     104.950 128.330  64.630  1.00  0.00            
ATOM   2971  HB2 TYR   188     105.920 127.000  63.970  1.00  0.00            
ATOM   2972  CG  TYR   188     105.140 126.730  65.940  1.00  0.00            
ATOM   2973  CD1 TYR   188     106.130 125.910  66.430  1.00  0.00            
ATOM   2974  HD1 TYR   188     106.830 125.400  65.780  1.00  0.00            
ATOM   2975  CE1 TYR   188     106.350 125.690  67.770  1.00  0.00            
ATOM   2976  HE1 TYR   188     107.160 125.050  68.070  1.00  0.00            
ATOM   2977  CZ  TYR   188     105.460 126.270  68.650  1.00  0.00            
ATOM   2978  OH  TYR   188     105.630 126.140  70.050  1.00  0.00            
ATOM   2979  HH  TYR   188     106.190 125.370  70.130  1.00  0.00            
ATOM   2980  CD2 TYR   188     104.270 127.270  66.850  1.00  0.00            
ATOM   2981  HD2 TYR   188     103.440 127.900  66.540  1.00  0.00            
ATOM   2982  CE2 TYR   188     104.460 127.100  68.200  1.00  0.00            
ATOM   2983  HE2 TYR   188     103.710 127.420  68.910  1.00  0.00            
ATOM   2984  C   TYR   188     103.540 127.520  62.560  1.00  0.00            
ATOM   2985  O   TYR   188     103.970 127.190  61.460  1.00  0.00            
ATOM   2986  N   GLU   189     102.760 128.610  62.650  1.00  0.00            
ATOM   2987  HN  GLU   189     102.370 129.030  63.460  1.00  0.00            
ATOM   2988  CA  GLU   189     102.400 129.430  61.530  1.00  0.00            
ATOM   2989  HA  GLU   189     101.730 128.980  60.810  1.00  0.00            
ATOM   2990  CB  GLU   189     101.780 130.700  62.120  1.00  0.00            
ATOM   2991  HB1 GLU   189     102.350 130.960  63.040  1.00  0.00            
ATOM   2992  HB2 GLU   189     100.710 130.450  62.320  1.00  0.00            
ATOM   2993  CG  GLU   189     101.660 131.940  61.240  1.00  0.00            
ATOM   2994  HG1 GLU   189     101.310 131.590  60.250  1.00  0.00            
ATOM   2995  HG2 GLU   189     102.650 132.430  61.100  1.00  0.00            
ATOM   2996  CD  GLU   189     100.660 132.930  61.830  1.00  0.00            
ATOM   2997  OE1 GLU   189      99.550 133.040  61.260  1.00  0.00            
ATOM   2998  OE2 GLU   189     101.100 133.630  62.790  1.00  0.00            
ATOM   2999  C   GLU   189     103.560 129.910  60.740  1.00  0.00            
ATOM   3000  O   GLU   189     103.490 130.060  59.520  1.00  0.00            
ATOM   3001  N   ASN   190     104.590 130.300  61.510  1.00  0.00            
ATOM   3002  HN  ASN   190     104.620 130.300  62.510  1.00  0.00            
ATOM   3003  CA  ASN   190     105.770 130.890  60.970  1.00  0.00            
ATOM   3004  HA  ASN   190     105.510 131.290  60.000  1.00  0.00            
ATOM   3005  CB  ASN   190     106.200 131.940  62.010  1.00  0.00            
ATOM   3006  HB1 ASN   190     106.710 131.560  62.930  1.00  0.00            
ATOM   3007  HB2 ASN   190     105.320 132.560  62.290  1.00  0.00            
ATOM   3008  CG  ASN   190     107.160 132.980  61.430  1.00  0.00            
ATOM   3009  OD1 ASN   190     107.110 133.370  60.270  1.00  0.00            
ATOM   3010  ND2 ASN   190     108.150 133.410  62.250  1.00  0.00            
ATOM   3011 HD21 ASN   190     108.130 133.120  63.210  1.00  0.00            
ATOM   3012 HD22 ASN   190     108.840 134.050  61.920  1.00  0.00            
ATOM   3013  C   ASN   190     106.870 129.940  60.630  1.00  0.00            
ATOM   3014  O   ASN   190     107.980 130.330  60.270  1.00  0.00            
ATOM   3015  N   SER   191     106.600 128.630  60.780  1.00  0.00            
ATOM   3016  HN  SER   191     105.670 128.430  61.090  1.00  0.00            
ATOM   3017  CA  SER   191     107.510 127.560  60.550  1.00  0.00            
ATOM   3018  HA  SER   191     108.010 127.890  59.650  1.00  0.00            
ATOM   3019  CB  SER   191     108.420 127.510  61.790  1.00  0.00            
ATOM   3020  HB1 SER   191     108.880 126.500  61.930  1.00  0.00            
ATOM   3021  HB2 SER   191     107.780 127.690  62.680  1.00  0.00            
ATOM   3022  OG  SER   191     109.580 128.330  61.740  1.00  0.00            
ATOM   3023  HG1 SER   191     109.370 129.180  62.130  1.00  0.00            
ATOM   3024  C   SER   191     106.840 126.260  60.250  1.00  0.00            
ATOM   3025  O   SER   191     106.730 125.430  61.160  1.00  0.00            
ATOM   3026  N   PRO   192     106.350 125.980  59.080  1.00  0.00            
ATOM   3027  CD  PRO   192     106.070 126.970  58.050  1.00  0.00            
ATOM   3028  HD1 PRO   192     105.560 127.860  58.460  1.00  0.00            
ATOM   3029  HD2 PRO   192     107.060 127.250  57.620  1.00  0.00            
ATOM   3030  CA  PRO   192     105.380 124.930  58.960  1.00  0.00            
ATOM   3031  HA  PRO   192     104.960 124.630  59.900  1.00  0.00            
ATOM   3032  CB  PRO   192     104.300 125.460  58.010  1.00  0.00            
ATOM   3033  HB1 PRO   192     103.600 126.060  58.630  1.00  0.00            
ATOM   3034  HB2 PRO   192     103.740 124.660  57.490  1.00  0.00            
ATOM   3035  CG  PRO   192     105.140 126.300  57.030  1.00  0.00            
ATOM   3036  HG1 PRO   192     104.530 127.050  56.480  1.00  0.00            
ATOM   3037  HG2 PRO   192     105.740 125.670  56.350  1.00  0.00            
ATOM   3038  C   PRO   192     105.970 123.670  58.430  1.00  0.00            
ATOM   3039  O   PRO   192     105.290 122.660  58.210  1.00  0.00            
ATOM   3040  N   GLN   193     107.250 123.580  58.040  1.00  0.00            
ATOM   3041  HN  GLN   193     107.770 124.430  58.050  1.00  0.00            
ATOM   3042  CA  GLN   193     107.940 122.400  57.620  1.00  0.00            
ATOM   3043  HA  GLN   193     107.190 121.650  57.410  1.00  0.00            
ATOM   3044  CB  GLN   193     108.730 122.520  56.310  1.00  0.00            
ATOM   3045  HB1 GLN   193     109.110 121.490  56.130  1.00  0.00            
ATOM   3046  HB2 GLN   193     109.550 123.240  56.480  1.00  0.00            
ATOM   3047  CG  GLN   193     107.830 123.010  55.170  1.00  0.00            
ATOM   3048  HG1 GLN   193     107.340 123.990  55.380  1.00  0.00            
ATOM   3049  HG2 GLN   193     106.990 122.270  55.230  1.00  0.00            
ATOM   3050  CD  GLN   193     108.480 123.050  53.800  1.00  0.00            
ATOM   3051  OE1 GLN   193     108.750 124.140  53.300  1.00  0.00            
ATOM   3052  NE2 GLN   193     108.800 121.860  53.220  1.00  0.00            
ATOM   3053 HE21 GLN   193     108.580 121.020  53.720  1.00  0.00            
ATOM   3054 HE22 GLN   193     109.330 121.910  52.380  1.00  0.00            
ATOM   3055  C   GLN   193     108.670 121.830  58.780  1.00  0.00            
ATOM   3056  O   GLN   193     109.290 120.770  58.720  1.00  0.00            
ATOM   3057  N   GLN   194     108.620 122.340  60.030  1.00  0.00            
ATOM   3058  HN  GLN   194     108.180 123.220  60.200  1.00  0.00            
ATOM   3059  CA  GLN   194     109.240 121.710  61.150  1.00  0.00            
ATOM   3060  HA  GLN   194     110.050 121.070  60.830  1.00  0.00            
ATOM   3061  CB  GLN   194     109.940 122.730  62.070  1.00  0.00            
ATOM   3062  HB1 GLN   194     110.400 122.170  62.910  1.00  0.00            
ATOM   3063  HB2 GLN   194     109.190 123.370  62.570  1.00  0.00            
ATOM   3064  CG  GLN   194     110.970 123.610  61.350  1.00  0.00            
ATOM   3065  HG1 GLN   194     111.450 124.320  62.040  1.00  0.00            
ATOM   3066  HG2 GLN   194     110.470 124.250  60.590  1.00  0.00            
ATOM   3067  CD  GLN   194     112.060 122.900  60.560  1.00  0.00            
ATOM   3068  OE1 GLN   194     112.250 123.060  59.360  1.00  0.00            
ATOM   3069  NE2 GLN   194     112.980 122.240  61.320  1.00  0.00            
ATOM   3070 HE21 GLN   194     112.840 122.120  62.300  1.00  0.00            
ATOM   3071 HE22 GLN   194     113.840 121.920  60.920  1.00  0.00            
ATOM   3072  C   GLN   194     108.220 120.930  61.920  1.00  0.00            
ATOM   3073  O   GLN   194     107.690 121.400  62.920  1.00  0.00            
ATOM   3074  N   VAL   195     107.840 119.750  61.390  1.00  0.00            
ATOM   3075  HN  VAL   195     108.170 119.440  60.500  1.00  0.00            
ATOM   3076  CA  VAL   195     106.740 118.990  61.900  1.00  0.00            
ATOM   3077  HA  VAL   195     105.990 119.680  62.250  1.00  0.00            
ATOM   3078  CB  VAL   195     106.000 118.280  60.800  1.00  0.00            
ATOM   3079  HB  VAL   195     106.690 117.490  60.440  1.00  0.00            
ATOM   3080  CG1 VAL   195     104.800 117.490  61.350  1.00  0.00            
ATOM   3081 HG11 VAL   195     104.910 116.530  61.900  1.00  0.00            
ATOM   3082 HG12 VAL   195     104.450 118.300  62.020  1.00  0.00            
ATOM   3083 HG13 VAL   195     104.000 117.310  60.600  1.00  0.00            
ATOM   3084  CG2 VAL   195     105.700 119.330  59.710  1.00  0.00            
ATOM   3085 HG21 VAL   195     104.840 118.910  59.140  1.00  0.00            
ATOM   3086 HG22 VAL   195     105.270 120.220  60.230  1.00  0.00            
ATOM   3087 HG23 VAL   195     106.560 119.620  59.070  1.00  0.00            
ATOM   3088  C   VAL   195     106.970 118.210  63.150  1.00  0.00            
ATOM   3089  O   VAL   195     107.810 117.320  63.160  1.00  0.00            
ATOM   3090  N   PHE   196     106.290 118.620  64.240  1.00  0.00            
ATOM   3091  HN  PHE   196     105.770 119.470  64.240  1.00  0.00            
ATOM   3092  CA  PHE   196     106.180 117.850  65.430  1.00  0.00            
ATOM   3093  HA  PHE   196     107.130 117.340  65.570  1.00  0.00            
ATOM   3094  CB  PHE   196     106.010 118.740  66.670  1.00  0.00            
ATOM   3095  HB1 PHE   196     105.990 118.130  67.600  1.00  0.00            
ATOM   3096  HB2 PHE   196     105.100 119.350  66.480  1.00  0.00            
ATOM   3097  CG  PHE   196     107.250 119.560  66.740  1.00  0.00            
ATOM   3098  CD1 PHE   196     107.320 120.770  66.090  1.00  0.00            
ATOM   3099  HD1 PHE   196     106.460 121.070  65.510  1.00  0.00            
ATOM   3100  CE1 PHE   196     108.450 121.550  66.230  1.00  0.00            
ATOM   3101  HE1 PHE   196     108.500 122.520  65.750  1.00  0.00            
ATOM   3102  CZ  PHE   196     109.420 121.250  67.150  1.00  0.00            
ATOM   3103  HZ  PHE   196     110.240 121.950  67.230  1.00  0.00            
ATOM   3104  CD2 PHE   196     108.260 119.140  67.570  1.00  0.00            
ATOM   3105  HD2 PHE   196     108.200 118.180  68.060  1.00  0.00            
ATOM   3106  CE2 PHE   196     109.300 120.030  67.770  1.00  0.00            
ATOM   3107  HE2 PHE   196     110.140 119.710  68.360  1.00  0.00            
ATOM   3108  C   PHE   196     105.130 116.800  65.250  1.00  0.00            
ATOM   3109  O   PHE   196     104.110 116.990  64.590  1.00  0.00            
ATOM   3110  N   SER   197     105.300 115.640  65.900  1.00  0.00            
ATOM   3111  HN  SER   197     106.130 115.550  66.440  1.00  0.00            
ATOM   3112  CA  SER   197     104.400 114.540  65.680  1.00  0.00            
ATOM   3113  HA  SER   197     103.400 114.900  65.480  1.00  0.00            
ATOM   3114  CB  SER   197     104.840 113.630  64.530  1.00  0.00            
ATOM   3115  HB1 SER   197     104.140 112.780  64.400  1.00  0.00            
ATOM   3116  HB2 SER   197     105.880 113.240  64.600  1.00  0.00            
ATOM   3117  OG  SER   197     104.850 114.330  63.290  1.00  0.00            
ATOM   3118  HG1 SER   197     105.440 115.060  63.480  1.00  0.00            
ATOM   3119  C   SER   197     104.290 113.640  66.860  1.00  0.00            
ATOM   3120  O   SER   197     105.120 113.740  67.760  1.00  0.00            
ATOM   3121  N   THR   198     103.210 112.850  67.010  1.00  0.00            
ATOM   3122  HN  THR   198     102.600 112.830  66.230  1.00  0.00            
ATOM   3123  CA  THR   198     102.990 111.800  67.960  1.00  0.00            
ATOM   3124  HA  THR   198     103.990 111.400  67.980  1.00  0.00            
ATOM   3125  CB  THR   198     102.520 112.150  69.340  1.00  0.00            
ATOM   3126  HB  THR   198     103.110 112.980  69.790  1.00  0.00            
ATOM   3127  OG1 THR   198     102.690 111.080  70.260  1.00  0.00            
ATOM   3128  HG1 THR   198     103.540 111.230  70.690  1.00  0.00            
ATOM   3129  CG2 THR   198     101.030 112.490  69.370  1.00  0.00            
ATOM   3130 HG21 THR   198     100.760 113.280  68.640  1.00  0.00            
ATOM   3131 HG22 THR   198     100.280 111.670  69.250  1.00  0.00            
ATOM   3132 HG23 THR   198     100.780 112.890  70.380  1.00  0.00            
ATOM   3133  C   THR   198     102.180 110.730  67.320  1.00  0.00            
ATOM   3134  O   THR   198     101.570 111.030  66.290  1.00  0.00            
ATOM   3135  N   GLU   199     102.120 109.480  67.820  1.00  0.00            
ATOM   3136  HN  GLU   199     102.540 109.390  68.720  1.00  0.00            
ATOM   3137  CA  GLU   199     101.540 108.300  67.270  1.00  0.00            
ATOM   3138  HA  GLU   199     101.030 108.590  66.360  1.00  0.00            
ATOM   3139  CB  GLU   199     102.590 107.200  67.080  1.00  0.00            
ATOM   3140  HB1 GLU   199     103.060 106.900  68.040  1.00  0.00            
ATOM   3141  HB2 GLU   199     103.380 107.720  66.490  1.00  0.00            
ATOM   3142  CG  GLU   199     102.060 105.920  66.420  1.00  0.00            
ATOM   3143  HG1 GLU   199     101.440 106.030  65.510  1.00  0.00            
ATOM   3144  HG2 GLU   199     101.510 105.300  67.170  1.00  0.00            
ATOM   3145  CD  GLU   199     103.250 105.090  65.970  1.00  0.00            
ATOM   3146  OE1 GLU   199     104.140 105.580  65.220  1.00  0.00            
ATOM   3147  OE2 GLU   199     103.320 103.880  66.330  1.00  0.00            
ATOM   3148  C   GLU   199     100.550 107.670  68.200  1.00  0.00            
ATOM   3149  O   GLU   199     100.630 107.750  69.420  1.00  0.00            
ATOM   3150  N   PHE   200      99.490 107.080  67.620  1.00  0.00            
ATOM   3151  HN  PHE   200      99.270 107.180  66.650  1.00  0.00            
ATOM   3152  CA  PHE   200      98.760 106.140  68.420  1.00  0.00            
ATOM   3153  HA  PHE   200      99.330 105.720  69.240  1.00  0.00            
ATOM   3154  CB  PHE   200      97.630 106.890  69.130  1.00  0.00            
ATOM   3155  HB1 PHE   200      98.050 107.740  69.710  1.00  0.00            
ATOM   3156  HB2 PHE   200      97.180 106.150  69.820  1.00  0.00            
ATOM   3157  CG  PHE   200      96.520 107.530  68.360  1.00  0.00            
ATOM   3158  CD1 PHE   200      96.700 108.810  67.890  1.00  0.00            
ATOM   3159  HD1 PHE   200      97.610 109.370  68.100  1.00  0.00            
ATOM   3160  CE1 PHE   200      95.770 109.490  67.140  1.00  0.00            
ATOM   3161  HE1 PHE   200      95.900 110.510  66.820  1.00  0.00            
ATOM   3162  CZ  PHE   200      94.560 108.860  66.900  1.00  0.00            
ATOM   3163  HZ  PHE   200      93.890 109.320  66.190  1.00  0.00            
ATOM   3164  CD2 PHE   200      95.290 106.970  68.160  1.00  0.00            
ATOM   3165  HD2 PHE   200      95.260 105.970  68.580  1.00  0.00            
ATOM   3166  CE2 PHE   200      94.340 107.590  67.380  1.00  0.00            
ATOM   3167  HE2 PHE   200      93.480 107.050  67.010  1.00  0.00            
ATOM   3168  C   PHE   200      98.190 105.000  67.650  1.00  0.00            
ATOM   3169  O   PHE   200      97.940 105.090  66.450  1.00  0.00            
ATOM   3170  N   GLU   201      97.990 103.900  68.400  1.00  0.00            
ATOM   3171  HN  GLU   201      98.160 103.940  69.380  1.00  0.00            
ATOM   3172  CA  GLU   201      97.480 102.630  67.990  1.00  0.00            
ATOM   3173  HA  GLU   201      97.540 102.620  66.910  1.00  0.00            
ATOM   3174  CB  GLU   201      98.280 101.460  68.570  1.00  0.00            
ATOM   3175  HB1 GLU   201      98.550 101.840  69.570  1.00  0.00            
ATOM   3176  HB2 GLU   201      99.190 101.360  67.940  1.00  0.00            
ATOM   3177  CG  GLU   201      97.570 100.100  68.690  1.00  0.00            
ATOM   3178  HG1 GLU   201      97.140  99.860  67.700  1.00  0.00            
ATOM   3179  HG2 GLU   201      96.820 100.070  69.500  1.00  0.00            
ATOM   3180  CD  GLU   201      98.500  98.940  69.000  1.00  0.00            
ATOM   3181  OE1 GLU   201      98.030  97.790  68.790  1.00  0.00            
ATOM   3182  OE2 GLU   201      99.660  99.060  69.470  1.00  0.00            
ATOM   3183  C   GLU   201      96.010 102.530  68.260  1.00  0.00            
ATOM   3184  O   GLU   201      95.430 102.780  69.310  1.00  0.00            
ATOM   3185  N   VAL   202      95.320 102.080  67.200  1.00  0.00            
ATOM   3186  HN  VAL   202      95.690 101.840  66.300  1.00  0.00            
ATOM   3187  CA  VAL   202      93.890 102.050  67.160  1.00  0.00            
ATOM   3188  HA  VAL   202      93.520 102.310  68.130  1.00  0.00            
ATOM   3189  CB  VAL   202      93.310 102.970  66.130  1.00  0.00            
ATOM   3190  HB  VAL   202      93.870 102.920  65.170  1.00  0.00            
ATOM   3191  CG1 VAL   202      91.850 102.630  65.810  1.00  0.00            
ATOM   3192 HG11 VAL   202      91.630 101.630  65.370  1.00  0.00            
ATOM   3193 HG12 VAL   202      91.330 102.610  66.790  1.00  0.00            
ATOM   3194 HG13 VAL   202      91.380 103.400  65.160  1.00  0.00            
ATOM   3195  CG2 VAL   202      93.300 104.420  66.640  1.00  0.00            
ATOM   3196 HG21 VAL   202      94.360 104.700  66.800  1.00  0.00            
ATOM   3197 HG22 VAL   202      92.810 105.100  65.920  1.00  0.00            
ATOM   3198 HG23 VAL   202      92.730 104.420  67.600  1.00  0.00            
ATOM   3199  C   VAL   202      93.510 100.640  66.850  1.00  0.00            
ATOM   3200  O   VAL   202      94.000 100.140  65.840  1.00  0.00            
ATOM   3201  N   LYS   203      92.690 100.020  67.720  1.00  0.00            
ATOM   3202  HN  LYS   203      92.260 100.510  68.480  1.00  0.00            
ATOM   3203  CA  LYS   203      92.380  98.630  67.600  1.00  0.00            
ATOM   3204  HA  LYS   203      92.350  98.360  66.560  1.00  0.00            
ATOM   3205  CB  LYS   203      93.340  97.700  68.360  1.00  0.00            
ATOM   3206  HB1 LYS   203      92.940  96.670  68.260  1.00  0.00            
ATOM   3207  HB2 LYS   203      93.350  97.970  69.440  1.00  0.00            
ATOM   3208  CG  LYS   203      94.820  97.730  67.990  1.00  0.00            
ATOM   3209  HG1 LYS   203      95.470  97.230  68.740  1.00  0.00            
ATOM   3210  HG2 LYS   203      95.090  98.810  68.060  1.00  0.00            
ATOM   3211  CD  LYS   203      94.960  97.250  66.540  1.00  0.00            
ATOM   3212  HD1 LYS   203      94.670  96.190  66.410  1.00  0.00            
ATOM   3213  HD2 LYS   203      94.140  97.740  65.970  1.00  0.00            
ATOM   3214  CE  LYS   203      96.210  97.630  65.750  1.00  0.00            
ATOM   3215  HE1 LYS   203      96.450  98.720  65.780  1.00  0.00            
ATOM   3216  HE2 LYS   203      96.040  97.300  64.710  1.00  0.00            
ATOM   3217  NZ  LYS   203      97.290  96.820  66.350  1.00  0.00            
ATOM   3218  HZ1 LYS   203      98.060  96.650  65.670  1.00  0.00            
ATOM   3219  HZ2 LYS   203      97.620  97.290  67.210  1.00  0.00            
ATOM   3220  HZ3 LYS   203      97.000  95.860  66.630  1.00  0.00            
ATOM   3221  C   LYS   203      90.950  98.380  67.930  1.00  0.00            
ATOM   3222  O   LYS   203      90.380  99.120  68.730  1.00  0.00            
ATOM   3223  N   GLU   204      90.440  97.260  67.410  1.00  0.00            
ATOM   3224  HN  GLU   204      90.930  96.650  66.790  1.00  0.00            
ATOM   3225  CA  GLU   204      89.100  96.790  67.600  1.00  0.00            
ATOM   3226  HA  GLU   204      88.370  97.490  67.230  1.00  0.00            
ATOM   3227  CB  GLU   204      88.970  95.530  66.730  1.00  0.00            
ATOM   3228  HB1 GLU   204      89.570  94.750  67.260  1.00  0.00            
ATOM   3229  HB2 GLU   204      89.450  95.660  65.740  1.00  0.00            
ATOM   3230  CG  GLU   204      87.570  95.020  66.390  1.00  0.00            
ATOM   3231  HG1 GLU   204      87.120  94.630  67.330  1.00  0.00            
ATOM   3232  HG2 GLU   204      87.540  94.300  65.550  1.00  0.00            
ATOM   3233  CD  GLU   204      86.550  96.100  66.040  1.00  0.00            
ATOM   3234  OE1 GLU   204      86.320  96.300  64.820  1.00  0.00            
ATOM   3235  OE2 GLU   204      85.970  96.740  66.960  1.00  0.00            
ATOM   3236  C   GLU   204      88.670  96.380  68.970  1.00  0.00            
ATOM   3237  O   GLU   204      89.500  96.040  69.810  1.00  0.00            
ATOM   3238  N   TYR   205      87.380  96.430  69.330  1.00  0.00            
ATOM   3239  HN  TYR   205      86.730  96.580  68.590  1.00  0.00            
ATOM   3240  CA  TYR   205      86.860  96.280  70.660  1.00  0.00            
ATOM   3241  HA  TYR   205      87.550  96.730  71.360  1.00  0.00            
ATOM   3242  CB  TYR   205      85.510  97.010  70.680  1.00  0.00            
ATOM   3243  HB1 TYR   205      84.850  96.560  69.910  1.00  0.00            
ATOM   3244  HB2 TYR   205      85.610  98.090  70.420  1.00  0.00            
ATOM   3245  CG  TYR   205      84.930  97.000  72.050  1.00  0.00            
ATOM   3246  CD1 TYR   205      85.490  97.660  73.130  1.00  0.00            
ATOM   3247  HD1 TYR   205      86.320  98.320  72.960  1.00  0.00            
ATOM   3248  CE1 TYR   205      85.010  97.580  74.410  1.00  0.00            
ATOM   3249  HE1 TYR   205      85.400  98.080  75.280  1.00  0.00            
ATOM   3250  CZ  TYR   205      83.970  96.700  74.610  1.00  0.00            
ATOM   3251  OH  TYR   205      83.430  96.490  75.900  1.00  0.00            
ATOM   3252  HH  TYR   205      83.540  97.320  76.370  1.00  0.00            
ATOM   3253  CD2 TYR   205      83.900  96.130  72.330  1.00  0.00            
ATOM   3254  HD2 TYR   205      83.540  95.550  71.490  1.00  0.00            
ATOM   3255  CE2 TYR   205      83.360  96.000  73.590  1.00  0.00            
ATOM   3256  HE2 TYR   205      82.470  95.450  73.850  1.00  0.00            
ATOM   3257  C   TYR   205      86.710  94.910  71.210  1.00  0.00            
ATOM   3258  O   TYR   205      85.780  94.170  70.890  1.00  0.00            
ATOM   3259  N   VAL   206      87.620  94.510  72.120  1.00  0.00            
ATOM   3260  HN  VAL   206      88.300  95.190  72.360  1.00  0.00            
ATOM   3261  CA  VAL   206      87.600  93.350  72.960  1.00  0.00            
ATOM   3262  HA  VAL   206      87.310  92.510  72.360  1.00  0.00            
ATOM   3263  CB  VAL   206      89.030  93.020  73.290  1.00  0.00            
ATOM   3264  HB  VAL   206      89.600  93.830  73.800  1.00  0.00            
ATOM   3265  CG1 VAL   206      89.040  91.750  74.140  1.00  0.00            
ATOM   3266 HG11 VAL   206      90.110  91.560  74.370  1.00  0.00            
ATOM   3267 HG12 VAL   206      88.490  91.940  75.090  1.00  0.00            
ATOM   3268 HG13 VAL   206      88.610  90.890  73.580  1.00  0.00            
ATOM   3269  CG2 VAL   206      89.800  92.670  72.000  1.00  0.00            
ATOM   3270 HG21 VAL   206      89.900  93.560  71.340  1.00  0.00            
ATOM   3271 HG22 VAL   206      90.820  92.500  72.400  1.00  0.00            
ATOM   3272 HG23 VAL   206      89.290  91.840  71.480  1.00  0.00            
ATOM   3273  C   VAL   206      86.670  93.480  74.130  1.00  0.00            
ATOM   3274  O   VAL   206      86.780  94.350  74.980  1.00  0.00            
ATOM   3275  N   LEU   207      85.800  92.470  74.330  1.00  0.00            
ATOM   3276  HN  LEU   207      85.650  91.760  73.650  1.00  0.00            
ATOM   3277  CA  LEU   207      84.940  92.470  75.470  1.00  0.00            
ATOM   3278  HA  LEU   207      84.590  93.490  75.560  1.00  0.00            
ATOM   3279  CB  LEU   207      83.670  91.610  75.290  1.00  0.00            
ATOM   3280  HB1 LEU   207      83.070  91.560  76.220  1.00  0.00            
ATOM   3281  HB2 LEU   207      84.020  90.570  75.140  1.00  0.00            
ATOM   3282  CG  LEU   207      82.670  92.140  74.250  1.00  0.00            
ATOM   3283  HG  LEU   207      83.100  92.870  73.530  1.00  0.00            
ATOM   3284  CD1 LEU   207      82.120  90.940  73.460  1.00  0.00            
ATOM   3285 HD11 LEU   207      82.940  90.310  73.060  1.00  0.00            
ATOM   3286 HD12 LEU   207      81.500  90.310  74.130  1.00  0.00            
ATOM   3287 HD13 LEU   207      81.500  91.200  72.580  1.00  0.00            
ATOM   3288  CD2 LEU   207      81.630  93.020  74.970  1.00  0.00            
ATOM   3289 HD21 LEU   207      81.090  92.390  75.700  1.00  0.00            
ATOM   3290 HD22 LEU   207      82.080  93.860  75.550  1.00  0.00            
ATOM   3291 HD23 LEU   207      80.830  93.410  74.300  1.00  0.00            
ATOM   3292  C   LEU   207      85.720  92.150  76.690  1.00  0.00            
ATOM   3293  O   LEU   207      86.650  91.350  76.610  1.00  0.00            
ATOM   3294  N   PRO   208      85.340  92.640  77.830  1.00  0.00            
ATOM   3295  CD  PRO   208      84.420  93.770  77.910  1.00  0.00            
ATOM   3296  HD1 PRO   208      84.820  94.620  77.330  1.00  0.00            
ATOM   3297  HD2 PRO   208      83.410  93.410  77.620  1.00  0.00            
ATOM   3298  CA  PRO   208      86.150  92.520  79.010  1.00  0.00            
ATOM   3299  HA  PRO   208      87.180  92.560  78.690  1.00  0.00            
ATOM   3300  CB  PRO   208      85.860  93.780  79.840  1.00  0.00            
ATOM   3301  HB1 PRO   208      86.420  94.670  79.470  1.00  0.00            
ATOM   3302  HB2 PRO   208      86.040  93.500  80.900  1.00  0.00            
ATOM   3303  CG  PRO   208      84.400  94.020  79.430  1.00  0.00            
ATOM   3304  HG1 PRO   208      84.160  95.090  79.590  1.00  0.00            
ATOM   3305  HG2 PRO   208      83.730  93.350  80.000  1.00  0.00            
ATOM   3306  C   PRO   208      85.950  91.210  79.690  1.00  0.00            
ATOM   3307  O   PRO   208      85.240  91.150  80.690  1.00  0.00            
ATOM   3308  N   SER   209      86.410  90.110  79.070  1.00  0.00            
ATOM   3309  HN  SER   209      86.910  90.090  78.210  1.00  0.00            
ATOM   3310  CA  SER   209      86.020  88.780  79.420  1.00  0.00            
ATOM   3311  HA  SER   209      85.090  88.790  79.980  1.00  0.00            
ATOM   3312  CB  SER   209      85.810  87.910  78.170  1.00  0.00            
ATOM   3313  HB1 SER   209      85.690  86.850  78.510  1.00  0.00            
ATOM   3314  HB2 SER   209      86.740  87.960  77.580  1.00  0.00            
ATOM   3315  OG  SER   209      84.820  88.420  77.290  1.00  0.00            
ATOM   3316  HG1 SER   209      85.280  88.570  76.470  1.00  0.00            
ATOM   3317  C   SER   209      87.160  88.270  80.240  1.00  0.00            
ATOM   3318  O   SER   209      87.090  87.910  81.410  1.00  0.00            
ATOM   3319  N   PHE   210      88.360  88.200  79.620  1.00  0.00            
ATOM   3320  HN  PHE   210      88.550  88.450  78.680  1.00  0.00            
ATOM   3321  CA  PHE   210      89.520  87.720  80.310  1.00  0.00            
ATOM   3322  HA  PHE   210      89.530  88.100  81.320  1.00  0.00            
ATOM   3323  CB  PHE   210      89.470  86.180  80.380  1.00  0.00            
ATOM   3324  HB1 PHE   210      88.570  85.700  80.800  1.00  0.00            
ATOM   3325  HB2 PHE   210      90.310  85.930  81.060  1.00  0.00            
ATOM   3326  CG  PHE   210      89.720  85.490  79.080  1.00  0.00            
ATOM   3327  CD1 PHE   210      90.950  84.930  78.840  1.00  0.00            
ATOM   3328  HD1 PHE   210      91.790  85.170  79.480  1.00  0.00            
ATOM   3329  CE1 PHE   210      91.090  84.120  77.740  1.00  0.00            
ATOM   3330  HE1 PHE   210      92.060  83.680  77.560  1.00  0.00            
ATOM   3331  CZ  PHE   210      90.020  83.880  76.900  1.00  0.00            
ATOM   3332  HZ  PHE   210      90.150  83.250  76.030  1.00  0.00            
ATOM   3333  CD2 PHE   210      88.610  85.090  78.380  1.00  0.00            
ATOM   3334  HD2 PHE   210      87.670  85.540  78.670  1.00  0.00            
ATOM   3335  CE2 PHE   210      88.800  84.440  77.180  1.00  0.00            
ATOM   3336  HE2 PHE   210      87.930  84.230  76.570  1.00  0.00            
ATOM   3337  C   PHE   210      90.770  88.310  79.770  1.00  0.00            
ATOM   3338  O   PHE   210      90.870  88.960  78.720  1.00  0.00            
ATOM   3339  N   GLU   211      91.940  88.040  80.380  1.00  0.00            
ATOM   3340  HN  GLU   211      91.810  87.500  81.200  1.00  0.00            
ATOM   3341  CA  GLU   211      93.230  88.560  80.040  1.00  0.00            
ATOM   3342  HA  GLU   211      93.300  89.090  79.110  1.00  0.00            
ATOM   3343  CB  GLU   211      93.590  89.380  81.290  1.00  0.00            
ATOM   3344  HB1 GLU   211      93.110  89.070  82.240  1.00  0.00            
ATOM   3345  HB2 GLU   211      93.160  90.390  81.100  1.00  0.00            
ATOM   3346  CG  GLU   211      95.080  89.650  81.450  1.00  0.00            
ATOM   3347  HG1 GLU   211      95.400  90.190  80.530  1.00  0.00            
ATOM   3348  HG2 GLU   211      95.710  88.760  81.670  1.00  0.00            
ATOM   3349  CD  GLU   211      95.370  90.590  82.610  1.00  0.00            
ATOM   3350  OE1 GLU   211      95.450  90.120  83.770  1.00  0.00            
ATOM   3351  OE2 GLU   211      95.440  91.830  82.380  1.00  0.00            
ATOM   3352  C   GLU   211      94.250  87.490  79.860  1.00  0.00            
ATOM   3353  O   GLU   211      94.220  86.470  80.540  1.00  0.00            
ATOM   3354  N   VAL   212      95.250  87.700  78.980  1.00  0.00            
ATOM   3355  HN  VAL   212      95.300  88.540  78.450  1.00  0.00            
ATOM   3356  CA  VAL   212      96.410  86.910  78.760  1.00  0.00            
ATOM   3357  HA  VAL   212      96.540  86.160  79.530  1.00  0.00            
ATOM   3358  CB  VAL   212      96.310  86.370  77.360  1.00  0.00            
ATOM   3359  HB  VAL   212      96.030  87.120  76.600  1.00  0.00            
ATOM   3360  CG1 VAL   212      97.600  85.690  76.870  1.00  0.00            
ATOM   3361 HG11 VAL   212      97.350  85.320  75.850  1.00  0.00            
ATOM   3362 HG12 VAL   212      98.420  86.430  76.760  1.00  0.00            
ATOM   3363 HG13 VAL   212      97.930  84.860  77.540  1.00  0.00            
ATOM   3364  CG2 VAL   212      95.160  85.350  77.460  1.00  0.00            
ATOM   3365 HG21 VAL   212      94.900  84.890  76.490  1.00  0.00            
ATOM   3366 HG22 VAL   212      95.480  84.660  78.270  1.00  0.00            
ATOM   3367 HG23 VAL   212      94.260  85.870  77.860  1.00  0.00            
ATOM   3368  C   VAL   212      97.600  87.790  78.960  1.00  0.00            
ATOM   3369  O   VAL   212      97.620  88.980  78.660  1.00  0.00            
ATOM   3370  N   ILE   213      98.620  87.220  79.620  1.00  0.00            
ATOM   3371  HN  ILE   213      98.570  86.240  79.790  1.00  0.00            
ATOM   3372  CA  ILE   213      99.830  87.850  80.040  1.00  0.00            
ATOM   3373  HA  ILE   213      99.810  88.840  79.610  1.00  0.00            
ATOM   3374  CB  ILE   213     100.110  87.930  81.510  1.00  0.00            
ATOM   3375  HB  ILE   213     100.220  86.930  81.980  1.00  0.00            
ATOM   3376  CG2 ILE   213     101.390  88.750  81.770  1.00  0.00            
ATOM   3377 HG21 ILE   213     101.290  89.650  81.140  1.00  0.00            
ATOM   3378 HG22 ILE   213     101.560  88.990  82.840  1.00  0.00            
ATOM   3379 HG23 ILE   213     102.310  88.280  81.370  1.00  0.00            
ATOM   3380  CG1 ILE   213      98.950  88.580  82.270  1.00  0.00            
ATOM   3381 HG11 ILE   213      98.330  89.150  81.540  1.00  0.00            
ATOM   3382 HG12 ILE   213      99.340  89.180  83.120  1.00  0.00            
ATOM   3383  CD  ILE   213      98.100  87.530  82.990  1.00  0.00            
ATOM   3384  HD1 ILE   213      97.180  88.080  83.290  1.00  0.00            
ATOM   3385  HD2 ILE   213      97.910  86.720  82.250  1.00  0.00            
ATOM   3386  HD3 ILE   213      98.640  87.180  83.900  1.00  0.00            
ATOM   3387  C   ILE   213     100.930  87.090  79.380  1.00  0.00            
ATOM   3388  O   ILE   213     101.020  85.870  79.530  1.00  0.00            
ATOM   3389  N   VAL   214     101.770  87.780  78.590  1.00  0.00            
ATOM   3390  HN  VAL   214     101.630  88.760  78.480  1.00  0.00            
ATOM   3391  CA  VAL   214     102.870  87.200  77.880  1.00  0.00            
ATOM   3392  HA  VAL   214     102.920  86.150  78.150  1.00  0.00            
ATOM   3393  CB  VAL   214     102.740  87.210  76.390  1.00  0.00            
ATOM   3394  HB  VAL   214     103.050  88.200  75.980  1.00  0.00            
ATOM   3395  CG1 VAL   214     103.680  86.160  75.770  1.00  0.00            
ATOM   3396 HG11 VAL   214     103.300  85.190  76.160  1.00  0.00            
ATOM   3397 HG12 VAL   214     103.550  86.180  74.660  1.00  0.00            
ATOM   3398 HG13 VAL   214     104.770  86.340  75.870  1.00  0.00            
ATOM   3399  CG2 VAL   214     101.330  86.820  75.940  1.00  0.00            
ATOM   3400 HG21 VAL   214     101.130  86.740  74.850  1.00  0.00            
ATOM   3401 HG22 VAL   214     100.990  85.910  76.470  1.00  0.00            
ATOM   3402 HG23 VAL   214     100.700  87.660  76.330  1.00  0.00            
ATOM   3403  C   VAL   214     104.190  87.770  78.270  1.00  0.00            
ATOM   3404  O   VAL   214     104.370  88.960  78.020  1.00  0.00            
ATOM   3405  N   GLU   215     105.080  86.890  78.770  1.00  0.00            
ATOM   3406  HN  GLU   215     104.750  85.950  78.760  1.00  0.00            
ATOM   3407  CA  GLU   215     106.430  87.100  79.190  1.00  0.00            
ATOM   3408  HA  GLU   215     106.700  88.150  79.190  1.00  0.00            
ATOM   3409  CB  GLU   215     106.330  86.540  80.620  1.00  0.00            
ATOM   3410  HB1 GLU   215     107.360  86.520  81.030  1.00  0.00            
ATOM   3411  HB2 GLU   215     105.950  85.500  80.580  1.00  0.00            
ATOM   3412  CG  GLU   215     105.510  87.300  81.660  1.00  0.00            
ATOM   3413  HG1 GLU   215     105.780  86.940  82.670  1.00  0.00            
ATOM   3414  HG2 GLU   215     104.410  87.200  81.560  1.00  0.00            
ATOM   3415  CD  GLU   215     105.850  88.780  81.770  1.00  0.00            
ATOM   3416  OE1 GLU   215     106.940  89.300  81.410  1.00  0.00            
ATOM   3417  OE2 GLU   215     104.950  89.450  82.340  1.00  0.00            
ATOM   3418  C   GLU   215     107.450  86.240  78.520  1.00  0.00            
ATOM   3419  O   GLU   215     107.250  85.040  78.650  1.00  0.00            
ATOM   3420  N   PRO   216     108.390  86.790  77.810  1.00  0.00            
ATOM   3421  CD  PRO   216     108.150  87.930  76.940  1.00  0.00            
ATOM   3422  HD1 PRO   216     107.070  88.150  76.860  1.00  0.00            
ATOM   3423  HD2 PRO   216     108.720  88.810  77.310  1.00  0.00            
ATOM   3424  CA  PRO   216     109.520  86.010  77.390  1.00  0.00            
ATOM   3425  HA  PRO   216     109.220  85.000  77.190  1.00  0.00            
ATOM   3426  CB  PRO   216     109.930  86.610  76.040  1.00  0.00            
ATOM   3427  HB1 PRO   216     110.240  85.950  75.200  1.00  0.00            
ATOM   3428  HB2 PRO   216     110.740  87.360  76.140  1.00  0.00            
ATOM   3429  CG  PRO   216     108.740  87.470  75.600  1.00  0.00            
ATOM   3430  HG1 PRO   216     108.020  86.790  75.100  1.00  0.00            
ATOM   3431  HG2 PRO   216     109.100  88.270  74.910  1.00  0.00            
ATOM   3432  C   PRO   216     110.670  86.040  78.340  1.00  0.00            
ATOM   3433  O   PRO   216     110.720  86.980  79.140  1.00  0.00            
ATOM   3434  N   THR   217     111.660  85.130  78.320  1.00  0.00            
ATOM   3435  HN  THR   217     111.620  84.370  77.680  1.00  0.00            
ATOM   3436  CA  THR   217     112.770  85.090  79.220  1.00  0.00            
ATOM   3437  HA  THR   217     112.380  85.250  80.210  1.00  0.00            
ATOM   3438  CB  THR   217     113.650  83.890  79.100  1.00  0.00            
ATOM   3439  HB  THR   217     114.730  84.020  79.340  1.00  0.00            
ATOM   3440  OG1 THR   217     113.630  83.360  77.780  1.00  0.00            
ATOM   3441  HG1 THR   217     114.480  83.490  77.350  1.00  0.00            
ATOM   3442  CG2 THR   217     113.060  82.740  79.940  1.00  0.00            
ATOM   3443 HG21 THR   217     113.180  83.090  80.990  1.00  0.00            
ATOM   3444 HG22 THR   217     111.970  82.530  79.810  1.00  0.00            
ATOM   3445 HG23 THR   217     113.630  81.800  79.830  1.00  0.00            
ATOM   3446  C   THR   217     113.590  86.340  79.130  1.00  0.00            
ATOM   3447  O   THR   217     114.090  86.900  80.100  1.00  0.00            
ATOM   3448  N   GLU   218     113.720  86.780  77.860  1.00  0.00            
ATOM   3449  HN  GLU   218     113.200  86.390  77.120  1.00  0.00            
ATOM   3450  CA  GLU   218     114.530  87.930  77.560  1.00  0.00            
ATOM   3451  HA  GLU   218     114.750  88.430  78.490  1.00  0.00            
ATOM   3452  CB  GLU   218     115.880  87.480  76.990  1.00  0.00            
ATOM   3453  HB1 GLU   218     116.490  88.370  76.720  1.00  0.00            
ATOM   3454  HB2 GLU   218     115.720  86.890  76.050  1.00  0.00            
ATOM   3455  CG  GLU   218     116.730  86.630  77.940  1.00  0.00            
ATOM   3456  HG1 GLU   218     116.230  85.650  78.100  1.00  0.00            
ATOM   3457  HG2 GLU   218     116.650  87.100  78.940  1.00  0.00            
ATOM   3458  CD  GLU   218     118.170  86.270  77.620  1.00  0.00            
ATOM   3459  OE1 GLU   218     118.980  86.170  78.580  1.00  0.00            
ATOM   3460  OE2 GLU   218     118.480  86.100  76.410  1.00  0.00            
ATOM   3461  C   GLU   218     113.870  88.880  76.630  1.00  0.00            
ATOM   3462  O   GLU   218     112.850  88.770  75.950  1.00  0.00            
ATOM   3463  N   LYS   219     114.540  90.050  76.630  1.00  0.00            
ATOM   3464  HN  LYS   219     115.360  90.040  77.190  1.00  0.00            
ATOM   3465  CA  LYS   219     114.220  91.180  75.800  1.00  0.00            
ATOM   3466  HA  LYS   219     113.180  91.100  75.510  1.00  0.00            
ATOM   3467  CB  LYS   219     114.060  92.520  76.550  1.00  0.00            
ATOM   3468  HB1 LYS   219     114.300  93.410  75.930  1.00  0.00            
ATOM   3469  HB2 LYS   219     114.820  92.500  77.360  1.00  0.00            
ATOM   3470  CG  LYS   219     112.700  92.630  77.240  1.00  0.00            
ATOM   3471  HG1 LYS   219     112.330  91.630  77.530  1.00  0.00            
ATOM   3472  HG2 LYS   219     111.940  92.960  76.500  1.00  0.00            
ATOM   3473  CD  LYS   219     112.740  93.570  78.450  1.00  0.00            
ATOM   3474  HD1 LYS   219     113.240  92.980  79.240  1.00  0.00            
ATOM   3475  HD2 LYS   219     113.360  94.470  78.260  1.00  0.00            
ATOM   3476  CE  LYS   219     111.380  94.010  78.980  1.00  0.00            
ATOM   3477  HE1 LYS   219     110.840  93.080  79.270  1.00  0.00            
ATOM   3478  HE2 LYS   219     110.790  94.640  78.280  1.00  0.00            
ATOM   3479  NZ  LYS   219     111.310  94.790  80.250  1.00  0.00            
ATOM   3480  HZ1 LYS   219     112.100  95.460  80.330  1.00  0.00            
ATOM   3481  HZ2 LYS   219     110.390  95.250  80.430  1.00  0.00            
ATOM   3482  HZ3 LYS   219     111.470  94.160  81.060  1.00  0.00            
ATOM   3483  C   LYS   219     114.890  91.290  74.480  1.00  0.00            
ATOM   3484  O   LYS   219     114.650  92.270  73.770  1.00  0.00            
ATOM   3485  N   PHE   220     115.750  90.340  74.090  1.00  0.00            
ATOM   3486  HN  PHE   220     115.920  89.560  74.690  1.00  0.00            
ATOM   3487  CA  PHE   220     116.340  90.240  72.790  1.00  0.00            
ATOM   3488  HA  PHE   220     115.650  90.600  72.030  1.00  0.00            
ATOM   3489  CB  PHE   220     117.720  90.930  72.740  1.00  0.00            
ATOM   3490  HB1 PHE   220     117.590  92.030  72.860  1.00  0.00            
ATOM   3491  HB2 PHE   220     118.110  90.760  71.720  1.00  0.00            
ATOM   3492  CG  PHE   220     118.630  90.620  73.880  1.00  0.00            
ATOM   3493  CD1 PHE   220     119.370  89.460  73.850  1.00  0.00            
ATOM   3494  HD1 PHE   220     119.300  88.740  73.040  1.00  0.00            
ATOM   3495  CE1 PHE   220     120.120  89.140  74.960  1.00  0.00            
ATOM   3496  HE1 PHE   220     120.640  88.190  75.010  1.00  0.00            
ATOM   3497  CZ  PHE   220     120.220  89.970  76.040  1.00  0.00            
ATOM   3498  HZ  PHE   220     120.940  89.670  76.790  1.00  0.00            
ATOM   3499  CD2 PHE   220     118.700  91.420  74.990  1.00  0.00            
ATOM   3500  HD2 PHE   220     118.250  92.390  74.880  1.00  0.00            
ATOM   3501  CE2 PHE   220     119.550  91.170  76.040  1.00  0.00            
ATOM   3502  HE2 PHE   220     119.560  91.740  76.960  1.00  0.00            
ATOM   3503  C   PHE   220     116.400  88.780  72.530  1.00  0.00            
ATOM   3504  O   PHE   220     116.250  87.980  73.450  1.00  0.00            
ATOM   3505  N   TYR   221     116.580  88.340  71.270  1.00  0.00            
ATOM   3506  HN  TYR   221     116.750  88.990  70.530  1.00  0.00            
ATOM   3507  CA  TYR   221     116.840  86.980  70.930  1.00  0.00            
ATOM   3508  HA  TYR   221     116.620  86.370  71.800  1.00  0.00            
ATOM   3509  CB  TYR   221     115.960  86.440  69.790  1.00  0.00            
ATOM   3510  HB1 TYR   221     116.320  86.860  68.830  1.00  0.00            
ATOM   3511  HB2 TYR   221     114.930  86.840  69.920  1.00  0.00            
ATOM   3512  CG  TYR   221     115.890  84.960  69.680  1.00  0.00            
ATOM   3513  CD1 TYR   221     114.730  84.340  70.080  1.00  0.00            
ATOM   3514  HD1 TYR   221     113.890  84.940  70.410  1.00  0.00            
ATOM   3515  CE1 TYR   221     114.550  82.980  69.890  1.00  0.00            
ATOM   3516  HE1 TYR   221     113.590  82.520  70.020  1.00  0.00            
ATOM   3517  CZ  TYR   221     115.590  82.280  69.320  1.00  0.00            
ATOM   3518  OH  TYR   221     115.340  80.910  69.070  1.00  0.00            
ATOM   3519  HH  TYR   221     114.440  80.680  69.280  1.00  0.00            
ATOM   3520  CD2 TYR   221     116.930  84.200  69.210  1.00  0.00            
ATOM   3521  HD2 TYR   221     117.820  84.740  68.930  1.00  0.00            
ATOM   3522  CE2 TYR   221     116.810  82.840  69.050  1.00  0.00            
ATOM   3523  HE2 TYR   221     117.690  82.260  68.780  1.00  0.00            
ATOM   3524  C   TYR   221     118.290  86.810  70.630  1.00  0.00            
ATOM   3525  O   TYR   221     118.730  87.150  69.530  1.00  0.00            
ATOM   3526  N   TYR   222     119.140  86.380  71.580  1.00  0.00            
ATOM   3527  HN  TYR   222     118.830  86.090  72.480  1.00  0.00            
ATOM   3528  CA  TYR   222     120.490  85.970  71.360  1.00  0.00            
ATOM   3529  HA  TYR   222     120.980  86.680  70.710  1.00  0.00            
ATOM   3530  CB  TYR   222     121.190  85.940  72.730  1.00  0.00            
ATOM   3531  HB1 TYR   222     120.680  85.230  73.410  1.00  0.00            
ATOM   3532  HB2 TYR   222     121.220  86.940  73.220  1.00  0.00            
ATOM   3533  CG  TYR   222     122.630  85.560  72.590  1.00  0.00            
ATOM   3534  CD1 TYR   222     123.400  86.360  71.780  1.00  0.00            
ATOM   3535  HD1 TYR   222     123.000  87.210  71.250  1.00  0.00            
ATOM   3536  CE1 TYR   222     124.760  86.150  71.680  1.00  0.00            
ATOM   3537  HE1 TYR   222     125.370  86.680  70.960  1.00  0.00            
ATOM   3538  CZ  TYR   222     125.370  85.280  72.540  1.00  0.00            
ATOM   3539  OH  TYR   222     126.770  85.100  72.530  1.00  0.00            
ATOM   3540  HH  TYR   222     126.810  84.250  72.970  1.00  0.00            
ATOM   3541  CD2 TYR   222     123.250  84.760  73.520  1.00  0.00            
ATOM   3542  HD2 TYR   222     122.650  84.230  74.250  1.00  0.00            
ATOM   3543  CE2 TYR   222     124.620  84.620  73.490  1.00  0.00            
ATOM   3544  HE2 TYR   222     125.020  83.940  74.220  1.00  0.00            
ATOM   3545  C   TYR   222     120.490  84.680  70.620  1.00  0.00            
ATOM   3546  O   TYR   222     120.130  83.620  71.140  1.00  0.00            
ATOM   3547  N   ILE   223     120.950  84.710  69.360  1.00  0.00            
ATOM   3548  HN  ILE   223     121.130  85.580  68.900  1.00  0.00            
ATOM   3549  CA  ILE   223     120.840  83.560  68.520  1.00  0.00            
ATOM   3550  HA  ILE   223     119.890  83.060  68.600  1.00  0.00            
ATOM   3551  CB  ILE   223     120.930  84.090  67.120  1.00  0.00            
ATOM   3552  HB  ILE   223     120.350  85.030  66.960  1.00  0.00            
ATOM   3553  CG2 ILE   223     122.400  84.420  66.800  1.00  0.00            
ATOM   3554 HG21 ILE   223     123.080  83.540  66.700  1.00  0.00            
ATOM   3555 HG22 ILE   223     122.460  85.030  65.870  1.00  0.00            
ATOM   3556 HG23 ILE   223     122.730  85.000  67.690  1.00  0.00            
ATOM   3557  CG1 ILE   223     120.450  83.150  66.010  1.00  0.00            
ATOM   3558 HG11 ILE   223     121.140  82.280  66.030  1.00  0.00            
ATOM   3559 HG12 ILE   223     120.630  83.620  65.020  1.00  0.00            
ATOM   3560  CD  ILE   223     118.980  82.710  66.050  1.00  0.00            
ATOM   3561  HD1 ILE   223     118.740  81.940  65.290  1.00  0.00            
ATOM   3562  HD2 ILE   223     118.820  82.130  66.980  1.00  0.00            
ATOM   3563  HD3 ILE   223     118.290  83.580  66.030  1.00  0.00            
ATOM   3564  C   ILE   223     121.770  82.430  68.810  1.00  0.00            
ATOM   3565  O   ILE   223     121.500  81.300  68.430  1.00  0.00            
ATOM   3566  N   TYR   224     122.800  82.680  69.640  1.00  0.00            
ATOM   3567  HN  TYR   224     122.900  83.600  70.000  1.00  0.00            
ATOM   3568  CA  TYR   224     123.710  81.690  70.110  1.00  0.00            
ATOM   3569  HA  TYR   224     123.670  80.840  69.450  1.00  0.00            
ATOM   3570  CB  TYR   224     125.160  82.190  70.230  1.00  0.00            
ATOM   3571  HB1 TYR   224     125.880  81.390  70.530  1.00  0.00            
ATOM   3572  HB2 TYR   224     125.220  82.930  71.060  1.00  0.00            
ATOM   3573  CG  TYR   224     125.760  82.730  68.980  1.00  0.00            
ATOM   3574  CD1 TYR   224     126.800  83.630  69.050  1.00  0.00            
ATOM   3575  HD1 TYR   224     127.240  84.050  69.940  1.00  0.00            
ATOM   3576  CE1 TYR   224     127.380  84.110  67.900  1.00  0.00            
ATOM   3577  HE1 TYR   224     128.300  84.670  67.950  1.00  0.00            
ATOM   3578  CZ  TYR   224     126.990  83.640  66.660  1.00  0.00            
ATOM   3579  OH  TYR   224     127.570  84.100  65.460  1.00  0.00            
ATOM   3580  HH  TYR   224     128.230  84.790  65.580  1.00  0.00            
ATOM   3581  CD2 TYR   224     125.360  82.320  67.730  1.00  0.00            
ATOM   3582  HD2 TYR   224     124.550  81.620  67.600  1.00  0.00            
ATOM   3583  CE2 TYR   224     125.960  82.730  66.570  1.00  0.00            
ATOM   3584  HE2 TYR   224     125.630  82.320  65.630  1.00  0.00            
ATOM   3585  C   TYR   224     123.170  81.190  71.410  1.00  0.00            
ATOM   3586  O   TYR   224     123.620  80.190  71.970  1.00  0.00            
ATOM   3587  N   ASN   225     122.090  81.700  72.030  1.00  0.00            
ATOM   3588  HN  ASN   225     121.580  82.490  71.710  1.00  0.00            
ATOM   3589  CA  ASN   225     121.460  81.100  73.160  1.00  0.00            
ATOM   3590  HA  ASN   225     122.110  80.980  74.020  1.00  0.00            
ATOM   3591  CB  ASN   225     120.340  82.080  73.550  1.00  0.00            
ATOM   3592  HB1 ASN   225     119.530  82.110  72.790  1.00  0.00            
ATOM   3593  HB2 ASN   225     120.800  83.080  73.680  1.00  0.00            
ATOM   3594  CG  ASN   225     119.690  81.580  74.830  1.00  0.00            
ATOM   3595  OD1 ASN   225     120.420  81.110  75.700  1.00  0.00            
ATOM   3596  ND2 ASN   225     118.340  81.700  74.960  1.00  0.00            
ATOM   3597 HD21 ASN   225     117.840  82.090  74.180  1.00  0.00            
ATOM   3598 HD22 ASN   225     117.920  81.220  75.730  1.00  0.00            
ATOM   3599  C   ASN   225     120.850  79.770  72.880  1.00  0.00            
ATOM   3600  O   ASN   225     119.900  79.630  72.100  1.00  0.00            
ATOM   3601  N   GLU   226     121.390  78.680  73.460  1.00  0.00            
ATOM   3602  HN  GLU   226     122.090  78.810  74.160  1.00  0.00            
ATOM   3603  CA  GLU   226     121.450  77.340  72.970  1.00  0.00            
ATOM   3604  HA  GLU   226     121.990  77.370  72.040  1.00  0.00            
ATOM   3605  CB  GLU   226     122.150  76.500  74.060  1.00  0.00            
ATOM   3606  HB1 GLU   226     122.100  75.410  73.850  1.00  0.00            
ATOM   3607  HB2 GLU   226     121.630  76.740  75.010  1.00  0.00            
ATOM   3608  CG  GLU   226     123.660  76.720  74.150  1.00  0.00            
ATOM   3609  HG1 GLU   226     123.920  77.780  74.320  1.00  0.00            
ATOM   3610  HG2 GLU   226     124.080  76.380  73.180  1.00  0.00            
ATOM   3611  CD  GLU   226     124.270  75.970  75.320  1.00  0.00            
ATOM   3612  OE1 GLU   226     125.440  76.220  75.720  1.00  0.00            
ATOM   3613  OE2 GLU   226     123.630  75.050  75.890  1.00  0.00            
ATOM   3614  C   GLU   226     120.110  76.750  72.690  1.00  0.00            
ATOM   3615  O   GLU   226     119.880  76.120  71.650  1.00  0.00            
ATOM   3616  N   LYS   227     119.120  76.960  73.570  1.00  0.00            
ATOM   3617  HN  LYS   227     119.150  77.610  74.320  1.00  0.00            
ATOM   3618  CA  LYS   227     117.810  76.410  73.360  1.00  0.00            
ATOM   3619  HA  LYS   227     117.700  75.690  72.570  1.00  0.00            
ATOM   3620  CB  LYS   227     117.560  75.630  74.660  1.00  0.00            
ATOM   3621  HB1 LYS   227     116.530  75.200  74.700  1.00  0.00            
ATOM   3622  HB2 LYS   227     117.570  76.350  75.510  1.00  0.00            
ATOM   3623  CG  LYS   227     118.440  74.430  75.040  1.00  0.00            
ATOM   3624  HG1 LYS   227     119.500  74.740  74.910  1.00  0.00            
ATOM   3625  HG2 LYS   227     118.170  73.670  74.280  1.00  0.00            
ATOM   3626  CD  LYS   227     118.260  73.930  76.470  1.00  0.00            
ATOM   3627  HD1 LYS   227     119.080  73.270  76.820  1.00  0.00            
ATOM   3628  HD2 LYS   227     118.290  74.900  77.010  1.00  0.00            
ATOM   3629  CE  LYS   227     116.980  73.150  76.790  1.00  0.00            
ATOM   3630  HE1 LYS   227     117.150  72.090  76.500  1.00  0.00            
ATOM   3631  HE2 LYS   227     116.110  73.430  76.170  1.00  0.00            
ATOM   3632  NZ  LYS   227     116.590  73.290  78.210  1.00  0.00            
ATOM   3633  HZ1 LYS   227     115.760  72.680  78.370  1.00  0.00            
ATOM   3634  HZ2 LYS   227     117.350  73.000  78.860  1.00  0.00            
ATOM   3635  HZ3 LYS   227     116.320  74.280  78.370  1.00  0.00            
ATOM   3636  C   LYS   227     116.750  77.430  73.090  1.00  0.00            
ATOM   3637  O   LYS   227     115.580  77.110  73.300  1.00  0.00            
ATOM   3638  N   GLY   228     117.130  78.670  72.750  1.00  0.00            
ATOM   3639  HN  GLY   228     118.110  78.780  72.590  1.00  0.00            
ATOM   3640  CA  GLY   228     116.350  79.830  72.450  1.00  0.00            
ATOM   3641  HA1 GLY   228     117.070  80.580  72.170  1.00  0.00            
ATOM   3642  HA2 GLY   228     115.790  79.570  71.560  1.00  0.00            
ATOM   3643  C   GLY   228     115.470  80.420  73.510  1.00  0.00            
ATOM   3644  O   GLY   228     115.290  79.830  74.570  1.00  0.00            
ATOM   3645  N   LEU   229     114.920  81.630  73.310  1.00  0.00            
ATOM   3646  HN  LEU   229     115.230  82.200  72.550  1.00  0.00            
ATOM   3647  CA  LEU   229     113.970  82.370  74.070  1.00  0.00            
ATOM   3648  HA  LEU   229     114.440  82.760  74.960  1.00  0.00            
ATOM   3649  CB  LEU   229     113.600  83.610  73.240  1.00  0.00            
ATOM   3650  HB1 LEU   229     113.120  83.220  72.320  1.00  0.00            
ATOM   3651  HB2 LEU   229     114.550  84.140  73.020  1.00  0.00            
ATOM   3652  CG  LEU   229     112.610  84.590  73.890  1.00  0.00            
ATOM   3653  HG  LEU   229     111.880  84.040  74.520  1.00  0.00            
ATOM   3654  CD1 LEU   229     113.430  85.490  74.830  1.00  0.00            
ATOM   3655 HD11 LEU   229     113.820  84.850  75.650  1.00  0.00            
ATOM   3656 HD12 LEU   229     114.370  85.910  74.400  1.00  0.00            
ATOM   3657 HD13 LEU   229     112.720  86.210  75.280  1.00  0.00            
ATOM   3658  CD2 LEU   229     111.920  85.470  72.830  1.00  0.00            
ATOM   3659 HD21 LEU   229     111.210  84.790  72.310  1.00  0.00            
ATOM   3660 HD22 LEU   229     111.220  86.220  73.260  1.00  0.00            
ATOM   3661 HD23 LEU   229     112.780  85.870  72.260  1.00  0.00            
ATOM   3662  C   LEU   229     112.810  81.510  74.450  1.00  0.00            
ATOM   3663  O   LEU   229     112.280  80.780  73.610  1.00  0.00            
ATOM   3664  N   GLU   230     112.380  81.670  75.710  1.00  0.00            
ATOM   3665  HN  GLU   230     112.850  82.270  76.350  1.00  0.00            
ATOM   3666  CA  GLU   230     111.290  80.880  76.200  1.00  0.00            
ATOM   3667  HA  GLU   230     110.830  80.180  75.520  1.00  0.00            
ATOM   3668  CB  GLU   230     111.830  80.050  77.380  1.00  0.00            
ATOM   3669  HB1 GLU   230     110.990  79.530  77.890  1.00  0.00            
ATOM   3670  HB2 GLU   230     112.260  80.720  78.160  1.00  0.00            
ATOM   3671  CG  GLU   230     112.930  79.040  77.080  1.00  0.00            
ATOM   3672  HG1 GLU   230     113.810  79.550  76.620  1.00  0.00            
ATOM   3673  HG2 GLU   230     112.640  78.260  76.340  1.00  0.00            
ATOM   3674  CD  GLU   230     113.510  78.340  78.300  1.00  0.00            
ATOM   3675  OE1 GLU   230     114.580  77.670  78.250  1.00  0.00            
ATOM   3676  OE2 GLU   230     112.750  78.350  79.300  1.00  0.00            
ATOM   3677  C   GLU   230     110.200  81.790  76.650  1.00  0.00            
ATOM   3678  O   GLU   230     110.300  82.770  77.380  1.00  0.00            
ATOM   3679  N   VAL   231     108.990  81.460  76.160  1.00  0.00            
ATOM   3680  HN  VAL   231     108.860  80.710  75.520  1.00  0.00            
ATOM   3681  CA  VAL   231     107.880  82.360  76.280  1.00  0.00            
ATOM   3682  HA  VAL   231     108.270  83.210  76.820  1.00  0.00            
ATOM   3683  CB  VAL   231     107.380  82.910  74.970  1.00  0.00            
ATOM   3684  HB  VAL   231     107.000  82.180  74.230  1.00  0.00            
ATOM   3685  CG1 VAL   231     106.290  83.980  75.160  1.00  0.00            
ATOM   3686 HG11 VAL   231     106.610  84.770  75.860  1.00  0.00            
ATOM   3687 HG12 VAL   231     106.070  84.490  74.200  1.00  0.00            
ATOM   3688 HG13 VAL   231     105.370  83.440  75.490  1.00  0.00            
ATOM   3689  CG2 VAL   231     108.600  83.530  74.270  1.00  0.00            
ATOM   3690 HG21 VAL   231     109.140  84.260  74.910  1.00  0.00            
ATOM   3691 HG22 VAL   231     109.280  82.710  73.940  1.00  0.00            
ATOM   3692 HG23 VAL   231     108.300  84.040  73.330  1.00  0.00            
ATOM   3693  C   VAL   231     106.790  81.720  77.050  1.00  0.00            
ATOM   3694  O   VAL   231     106.520  80.530  76.890  1.00  0.00            
ATOM   3695  N   THR   232     106.040  82.420  77.920  1.00  0.00            
ATOM   3696  HN  THR   232     106.320  83.360  78.080  1.00  0.00            
ATOM   3697  CA  THR   232     104.990  81.820  78.690  1.00  0.00            
ATOM   3698  HA  THR   232     104.800  80.820  78.350  1.00  0.00            
ATOM   3699  CB  THR   232     104.990  81.690  80.180  1.00  0.00            
ATOM   3700  HB  THR   232     104.000  81.800  80.670  1.00  0.00            
ATOM   3701  OG1 THR   232     105.900  82.620  80.770  1.00  0.00            
ATOM   3702  HG1 THR   232     106.680  82.540  80.220  1.00  0.00            
ATOM   3703  CG2 THR   232     105.360  80.230  80.460  1.00  0.00            
ATOM   3704 HG21 THR   232     105.520  80.000  81.540  1.00  0.00            
ATOM   3705 HG22 THR   232     104.640  79.480  80.070  1.00  0.00            
ATOM   3706 HG23 THR   232     106.290  79.950  79.930  1.00  0.00            
ATOM   3707  C   THR   232     103.750  82.600  78.390  1.00  0.00            
ATOM   3708  O   THR   232     103.780  83.830  78.340  1.00  0.00            
ATOM   3709  N   ILE   233     102.650  81.850  78.200  1.00  0.00            
ATOM   3710  HN  ILE   233     102.710  80.860  78.320  1.00  0.00            
ATOM   3711  CA  ILE   233     101.360  82.420  78.010  1.00  0.00            
ATOM   3712  HA  ILE   233     101.480  83.470  77.770  1.00  0.00            
ATOM   3713  CB  ILE   233     100.570  81.720  76.940  1.00  0.00            
ATOM   3714  HB  ILE   233     100.420  80.670  77.260  1.00  0.00            
ATOM   3715  CG2 ILE   233      99.220  82.390  76.620  1.00  0.00            
ATOM   3716 HG21 ILE   233      98.580  82.220  77.510  1.00  0.00            
ATOM   3717 HG22 ILE   233      99.290  83.500  76.660  1.00  0.00            
ATOM   3718 HG23 ILE   233      98.590  81.960  75.810  1.00  0.00            
ATOM   3719  CG1 ILE   233     101.430  81.560  75.680  1.00  0.00            
ATOM   3720 HG11 ILE   233     102.410  82.080  75.760  1.00  0.00            
ATOM   3721 HG12 ILE   233     100.870  82.060  74.860  1.00  0.00            
ATOM   3722  CD  ILE   233     101.650  80.120  75.210  1.00  0.00            
ATOM   3723  HD1 ILE   233     101.780  79.510  76.120  1.00  0.00            
ATOM   3724  HD2 ILE   233     100.770  79.760  74.630  1.00  0.00            
ATOM   3725  HD3 ILE   233     102.480  80.060  74.470  1.00  0.00            
ATOM   3726  C   ILE   233     100.650  82.100  79.280  1.00  0.00            
ATOM   3727  O   ILE   233     100.560  80.930  79.630  1.00  0.00            
ATOM   3728  N   THR   234     100.190  83.140  80.010  1.00  0.00            
ATOM   3729  HN  THR   234     100.370  84.090  79.760  1.00  0.00            
ATOM   3730  CA  THR   234      99.510  83.050  81.260  1.00  0.00            
ATOM   3731  HA  THR   234      99.380  82.010  81.540  1.00  0.00            
ATOM   3732  CB  THR   234     100.150  83.710  82.440  1.00  0.00            
ATOM   3733  HB  THR   234     100.220  84.810  82.300  1.00  0.00            
ATOM   3734  OG1 THR   234     101.490  83.240  82.530  1.00  0.00            
ATOM   3735  HG1 THR   234     101.960  83.830  81.930  1.00  0.00            
ATOM   3736  CG2 THR   234      99.440  83.320  83.750  1.00  0.00            
ATOM   3737 HG21 THR   234      99.060  82.280  83.840  1.00  0.00            
ATOM   3738 HG22 THR   234     100.190  83.560  84.540  1.00  0.00            
ATOM   3739 HG23 THR   234      98.620  84.070  83.750  1.00  0.00            
ATOM   3740  C   THR   234      98.150  83.640  81.150  1.00  0.00            
ATOM   3741  O   THR   234      98.020  84.810  80.790  1.00  0.00            
ATOM   3742  N   ALA   235      97.060  82.910  81.440  1.00  0.00            
ATOM   3743  HN  ALA   235      97.140  82.000  81.840  1.00  0.00            
ATOM   3744  CA  ALA   235      95.770  83.410  81.070  1.00  0.00            
ATOM   3745  HA  ALA   235      95.870  84.410  80.660  1.00  0.00            
ATOM   3746  CB  ALA   235      95.240  82.490  79.960  1.00  0.00            
ATOM   3747  HB1 ALA   235      96.150  82.480  79.320  1.00  0.00            
ATOM   3748  HB2 ALA   235      95.080  81.410  80.140  1.00  0.00            
ATOM   3749  HB3 ALA   235      94.400  82.910  79.370  1.00  0.00            
ATOM   3750  C   ALA   235      94.820  83.340  82.210  1.00  0.00            
ATOM   3751  O   ALA   235      94.860  82.350  82.940  1.00  0.00            
ATOM   3752  N   ARG   236      93.930  84.320  82.470  1.00  0.00            
ATOM   3753  HN  ARG   236      93.850  85.090  81.840  1.00  0.00            
ATOM   3754  CA  ARG   236      93.020  84.390  83.570  1.00  0.00            
ATOM   3755  HA  ARG   236      92.500  83.450  83.630  1.00  0.00            
ATOM   3756  CB  ARG   236      93.820  84.580  84.870  1.00  0.00            
ATOM   3757  HB1 ARG   236      94.350  83.640  85.110  1.00  0.00            
ATOM   3758  HB2 ARG   236      93.170  84.810  85.740  1.00  0.00            
ATOM   3759  CG  ARG   236      94.770  85.770  84.750  1.00  0.00            
ATOM   3760  HG1 ARG   236      94.400  86.610  84.130  1.00  0.00            
ATOM   3761  HG2 ARG   236      95.700  85.440  84.240  1.00  0.00            
ATOM   3762  CD  ARG   236      95.230  86.420  86.060  1.00  0.00            
ATOM   3763  HD1 ARG   236      95.980  85.770  86.570  1.00  0.00            
ATOM   3764  HD2 ARG   236      94.380  86.770  86.680  1.00  0.00            
ATOM   3765  NE  ARG   236      95.950  87.660  85.650  1.00  0.00            
ATOM   3766  HE  ARG   236      95.750  88.030  84.740  1.00  0.00            
ATOM   3767  CZ  ARG   236      96.510  88.530  86.540  1.00  0.00            
ATOM   3768  NH1 ARG   236      96.630  88.290  87.880  1.00  0.00            
ATOM   3769 HH11 ARG   236      96.170  87.470  88.230  1.00  0.00            
ATOM   3770 HH12 ARG   236      97.130  88.880  88.510  1.00  0.00            
ATOM   3771  NH2 ARG   236      96.910  89.790  86.200  1.00  0.00            
ATOM   3772 HH21 ARG   236      96.490  90.090  85.340  1.00  0.00            
ATOM   3773 HH22 ARG   236      97.510  90.420  86.690  1.00  0.00            
ATOM   3774  C   ARG   236      91.870  85.330  83.470  1.00  0.00            
ATOM   3775  O   ARG   236      91.890  86.310  82.720  1.00  0.00            
ATOM   3776  N   PHE   237      90.810  85.130  84.270  1.00  0.00            
ATOM   3777  HN  PHE   237      90.950  84.350  84.880  1.00  0.00            
ATOM   3778  CA  PHE   237      89.690  86.000  84.490  1.00  0.00            
ATOM   3779  HA  PHE   237      89.490  86.450  83.540  1.00  0.00            
ATOM   3780  CB  PHE   237      88.530  85.160  85.060  1.00  0.00            
ATOM   3781  HB1 PHE   237      87.710  85.850  85.350  1.00  0.00            
ATOM   3782  HB2 PHE   237      88.940  84.750  86.010  1.00  0.00            
ATOM   3783  CG  PHE   237      88.040  84.070  84.170  1.00  0.00            
ATOM   3784  CD1 PHE   237      88.010  82.740  84.530  1.00  0.00            
ATOM   3785  HD1 PHE   237      88.470  82.440  85.460  1.00  0.00            
ATOM   3786  CE1 PHE   237      87.410  81.830  83.700  1.00  0.00            
ATOM   3787  HE1 PHE   237      87.150  80.860  84.120  1.00  0.00            
ATOM   3788  CZ  PHE   237      86.880  82.250  82.510  1.00  0.00            
ATOM   3789  HZ  PHE   237      86.400  81.550  81.830  1.00  0.00            
ATOM   3790  CD2 PHE   237      87.410  84.480  83.020  1.00  0.00            
ATOM   3791  HD2 PHE   237      87.600  85.500  82.700  1.00  0.00            
ATOM   3792  CE2 PHE   237      86.820  83.580  82.170  1.00  0.00            
ATOM   3793  HE2 PHE   237      86.380  84.020  81.280  1.00  0.00            
ATOM   3794  C   PHE   237      90.020  87.150  85.380  1.00  0.00            
ATOM   3795  O   PHE   237      91.120  87.280  85.920  1.00  0.00            
ATOM   3796  N   LEU   238      89.090  88.070  85.660  1.00  0.00            
ATOM   3797  HN  LEU   238      88.170  87.890  85.320  1.00  0.00            
ATOM   3798  CA  LEU   238      89.430  89.340  86.220  1.00  0.00            
ATOM   3799  HA  LEU   238      90.450  89.510  85.880  1.00  0.00            
ATOM   3800  CB  LEU   238      88.470  90.360  85.590  1.00  0.00            
ATOM   3801  HB1 LEU   238      88.570  91.350  86.080  1.00  0.00            
ATOM   3802  HB2 LEU   238      87.450  90.010  85.860  1.00  0.00            
ATOM   3803  CG  LEU   238      88.560  90.630  84.080  1.00  0.00            
ATOM   3804  HG  LEU   238      88.300  89.640  83.650  1.00  0.00            
ATOM   3805  CD1 LEU   238      87.620  91.700  83.500  1.00  0.00            
ATOM   3806 HD11 LEU   238      87.720  91.690  82.400  1.00  0.00            
ATOM   3807 HD12 LEU   238      86.560  91.520  83.780  1.00  0.00            
ATOM   3808 HD13 LEU   238      87.870  92.710  83.890  1.00  0.00            
ATOM   3809  CD2 LEU   238      89.980  90.870  83.530  1.00  0.00            
ATOM   3810 HD21 LEU   238      89.920  90.880  82.420  1.00  0.00            
ATOM   3811 HD22 LEU   238      90.340  91.870  83.860  1.00  0.00            
ATOM   3812 HD23 LEU   238      90.640  90.070  83.920  1.00  0.00            
ATOM   3813  C   LEU   238      89.470  89.340  87.710  1.00  0.00            
ATOM   3814  O   LEU   238      90.020  90.210  88.380  1.00  0.00            
ATOM   3815  N   TYR   239      89.030  88.240  88.330  1.00  0.00            
ATOM   3816  HN  TYR   239      88.610  87.510  87.790  1.00  0.00            
ATOM   3817  CA  TYR   239      89.080  88.030  89.740  1.00  0.00            
ATOM   3818  HA  TYR   239      89.360  88.910  90.320  1.00  0.00            
ATOM   3819  CB  TYR   239      87.720  87.620  90.320  1.00  0.00            
ATOM   3820  HB1 TYR   239      87.030  88.480  90.440  1.00  0.00            
ATOM   3821  HB2 TYR   239      87.920  87.160  91.310  1.00  0.00            
ATOM   3822  CG  TYR   239      87.000  86.740  89.350  1.00  0.00            
ATOM   3823  CD1 TYR   239      86.300  87.260  88.300  1.00  0.00            
ATOM   3824  HD1 TYR   239      86.010  88.310  88.280  1.00  0.00            
ATOM   3825  CE1 TYR   239      85.710  86.420  87.380  1.00  0.00            
ATOM   3826  HE1 TYR   239      84.990  86.710  86.620  1.00  0.00            
ATOM   3827  CZ  TYR   239      85.820  85.060  87.540  1.00  0.00            
ATOM   3828  OH  TYR   239      85.220  84.210  86.590  1.00  0.00            
ATOM   3829  HH  TYR   239      85.070  84.740  85.800  1.00  0.00            
ATOM   3830  CD2 TYR   239      87.020  85.390  89.590  1.00  0.00            
ATOM   3831  HD2 TYR   239      87.600  84.980  90.410  1.00  0.00            
ATOM   3832  CE2 TYR   239      86.420  84.560  88.670  1.00  0.00            
ATOM   3833  HE2 TYR   239      86.440  83.480  88.750  1.00  0.00            
ATOM   3834  C   TYR   239      90.140  87.020  90.020  1.00  0.00            
ATOM   3835  O   TYR   239      90.080  86.430  91.090  1.00  0.00            
ATOM   3836  N   GLY   240      90.940  86.680  89.000  1.00  0.00            
ATOM   3837  HN  GLY   240      90.720  87.020  88.090  1.00  0.00            
ATOM   3838  CA  GLY   240      92.150  85.940  89.210  1.00  0.00            
ATOM   3839  HA1 GLY   240      92.740  86.260  88.370  1.00  0.00            
ATOM   3840  HA2 GLY   240      92.560  86.010  90.210  1.00  0.00            
ATOM   3841  C   GLY   240      91.940  84.470  89.060  1.00  0.00            
ATOM   3842  O   GLY   240      92.800  83.680  89.430  1.00  0.00            
ATOM   3843  N   LYS   241      90.760  84.060  88.570  1.00  0.00            
ATOM   3844  HN  LYS   241      90.120  84.810  88.450  1.00  0.00            
ATOM   3845  CA  LYS   241      90.410  82.690  88.340  1.00  0.00            
ATOM   3846  HA  LYS   241      90.910  82.070  89.070  1.00  0.00            
ATOM   3847  CB  LYS   241      88.880  82.600  88.380  1.00  0.00            
ATOM   3848  HB1 LYS   241      88.620  83.370  87.620  1.00  0.00            
ATOM   3849  HB2 LYS   241      88.590  83.040  89.350  1.00  0.00            
ATOM   3850  CG  LYS   241      88.170  81.280  88.060  1.00  0.00            
ATOM   3851  HG1 LYS   241      88.610  80.710  87.220  1.00  0.00            
ATOM   3852  HG2 LYS   241      87.140  81.570  87.750  1.00  0.00            
ATOM   3853  CD  LYS   241      88.210  80.310  89.240  1.00  0.00            
ATOM   3854  HD1 LYS   241      89.300  80.170  89.420  1.00  0.00            
ATOM   3855  HD2 LYS   241      87.790  80.690  90.200  1.00  0.00            
ATOM   3856  CE  LYS   241      87.510  78.990  88.940  1.00  0.00            
ATOM   3857  HE1 LYS   241      87.870  78.560  87.980  1.00  0.00            
ATOM   3858  HE2 LYS   241      86.420  79.060  88.790  1.00  0.00            
ATOM   3859  NZ  LYS   241      87.720  77.980  90.010  1.00  0.00            
ATOM   3860  HZ1 LYS   241      88.730  77.790  90.150  1.00  0.00            
ATOM   3861  HZ2 LYS   241      87.380  78.490  90.850  1.00  0.00            
ATOM   3862  HZ3 LYS   241      87.150  77.110  89.880  1.00  0.00            
ATOM   3863  C   LYS   241      90.980  82.340  87.010  1.00  0.00            
ATOM   3864  O   LYS   241      91.030  83.100  86.040  1.00  0.00            
ATOM   3865  N   LYS   242      91.550  81.110  86.980  1.00  0.00            
ATOM   3866  HN  LYS   242      91.700  80.490  87.740  1.00  0.00            
ATOM   3867  CA  LYS   242      92.360  80.700  85.880  1.00  0.00            
ATOM   3868  HA  LYS   242      92.950  81.550  85.550  1.00  0.00            
ATOM   3869  CB  LYS   242      93.360  79.600  86.270  1.00  0.00            
ATOM   3870  HB1 LYS   242      93.990  79.970  87.110  1.00  0.00            
ATOM   3871  HB2 LYS   242      94.070  79.570  85.420  1.00  0.00            
ATOM   3872  CG  LYS   242      92.670  78.280  86.650  1.00  0.00            
ATOM   3873  HG1 LYS   242      91.770  78.100  86.030  1.00  0.00            
ATOM   3874  HG2 LYS   242      92.270  78.390  87.680  1.00  0.00            
ATOM   3875  CD  LYS   242      93.580  77.060  86.550  1.00  0.00            
ATOM   3876  HD1 LYS   242      93.690  76.790  85.470  1.00  0.00            
ATOM   3877  HD2 LYS   242      94.550  77.490  86.900  1.00  0.00            
ATOM   3878  CE  LYS   242      93.260  75.820  87.380  1.00  0.00            
ATOM   3879  HE1 LYS   242      93.220  76.190  88.430  1.00  0.00            
ATOM   3880  HE2 LYS   242      94.120  75.140  87.250  1.00  0.00            
ATOM   3881  NZ  LYS   242      91.960  75.200  87.030  1.00  0.00            
ATOM   3882  HZ1 LYS   242      91.910  74.830  86.060  1.00  0.00            
ATOM   3883  HZ2 LYS   242      91.790  74.380  87.650  1.00  0.00            
ATOM   3884  HZ3 LYS   242      91.180  75.860  87.210  1.00  0.00            
ATOM   3885  C   LYS   242      91.530  80.420  84.680  1.00  0.00            
ATOM   3886  O   LYS   242      90.410  79.940  84.820  1.00  0.00            
ATOM   3887  N   VAL   243      92.090  80.690  83.480  1.00  0.00            
ATOM   3888  HN  VAL   243      93.060  80.930  83.480  1.00  0.00            
ATOM   3889  CA  VAL   243      91.540  80.420  82.190  1.00  0.00            
ATOM   3890  HA  VAL   243      90.510  80.100  82.310  1.00  0.00            
ATOM   3891  CB  VAL   243      91.620  81.510  81.160  1.00  0.00            
ATOM   3892  HB  VAL   243      92.560  82.080  81.320  1.00  0.00            
ATOM   3893  CG1 VAL   243      91.560  81.010  79.710  1.00  0.00            
ATOM   3894 HG11 VAL   243      92.360  80.330  79.360  1.00  0.00            
ATOM   3895 HG12 VAL   243      90.570  80.540  79.530  1.00  0.00            
ATOM   3896 HG13 VAL   243      91.520  81.960  79.130  1.00  0.00            
ATOM   3897  CG2 VAL   243      90.530  82.510  81.600  1.00  0.00            
ATOM   3898 HG21 VAL   243      89.550  82.000  81.530  1.00  0.00            
ATOM   3899 HG22 VAL   243      90.660  82.960  82.600  1.00  0.00            
ATOM   3900 HG23 VAL   243      90.500  83.340  80.860  1.00  0.00            
ATOM   3901  C   VAL   243      92.350  79.270  81.720  1.00  0.00            
ATOM   3902  O   VAL   243      93.570  79.390  81.630  1.00  0.00            
ATOM   3903  N   GLU   244      91.670  78.180  81.330  1.00  0.00            
ATOM   3904  HN  GLU   244      90.680  78.110  81.300  1.00  0.00            
ATOM   3905  CA  GLU   244      92.300  77.120  80.590  1.00  0.00            
ATOM   3906  HA  GLU   244      93.360  77.230  80.400  1.00  0.00            
ATOM   3907  CB  GLU   244      92.140  75.750  81.280  1.00  0.00            
ATOM   3908  HB1 GLU   244      92.440  74.880  80.660  1.00  0.00            
ATOM   3909  HB2 GLU   244      91.070  75.600  81.530  1.00  0.00            
ATOM   3910  CG  GLU   244      92.900  75.790  82.610  1.00  0.00            
ATOM   3911  HG1 GLU   244      92.500  76.500  83.370  1.00  0.00            
ATOM   3912  HG2 GLU   244      93.920  76.200  82.430  1.00  0.00            
ATOM   3913  CD  GLU   244      92.960  74.450  83.320  1.00  0.00            
ATOM   3914  OE1 GLU   244      92.430  74.390  84.460  1.00  0.00            
ATOM   3915  OE2 GLU   244      93.580  73.480  82.780  1.00  0.00            
ATOM   3916  C   GLU   244      91.840  77.150  79.180  1.00  0.00            
ATOM   3917  O   GLU   244      90.890  77.860  78.880  1.00  0.00            
ATOM   3918  N   GLY   245      92.450  76.440  78.210  1.00  0.00            
ATOM   3919  HN  GLY   245      93.130  75.790  78.530  1.00  0.00            
ATOM   3920  CA  GLY   245      92.170  76.590  76.810  1.00  0.00            
ATOM   3921  HA1 GLY   245      91.200  76.140  76.620  1.00  0.00            
ATOM   3922  HA2 GLY   245      92.220  77.640  76.590  1.00  0.00            
ATOM   3923  C   GLY   245      93.260  76.060  75.940  1.00  0.00            
ATOM   3924  O   GLY   245      94.230  75.530  76.460  1.00  0.00            
ATOM   3925  N   THR   246      93.170  76.330  74.620  1.00  0.00            
ATOM   3926  HN  THR   246      92.370  76.840  74.320  1.00  0.00            
ATOM   3927  CA  THR   246      94.090  75.940  73.600  1.00  0.00            
ATOM   3928  HA  THR   246      94.930  75.520  74.140  1.00  0.00            
ATOM   3929  CB  THR   246      93.600  75.070  72.480  1.00  0.00            
ATOM   3930  HB  THR   246      92.800  75.610  71.940  1.00  0.00            
ATOM   3931  OG1 THR   246      93.190  73.810  73.000  1.00  0.00            
ATOM   3932  HG1 THR   246      92.360  73.990  73.430  1.00  0.00            
ATOM   3933  CG2 THR   246      94.770  74.790  71.520  1.00  0.00            
ATOM   3934 HG21 THR   246      94.560  73.970  70.810  1.00  0.00            
ATOM   3935 HG22 THR   246      95.190  75.710  71.070  1.00  0.00            
ATOM   3936 HG23 THR   246      95.670  74.390  72.040  1.00  0.00            
ATOM   3937  C   THR   246      94.590  77.210  73.020  1.00  0.00            
ATOM   3938  O   THR   246      93.730  78.040  72.720  1.00  0.00            
ATOM   3939  N   ALA   247      95.910  77.480  73.060  1.00  0.00            
ATOM   3940  HN  ALA   247      96.550  76.790  73.390  1.00  0.00            
ATOM   3941  CA  ALA   247      96.470  78.720  72.620  1.00  0.00            
ATOM   3942  HA  ALA   247      95.640  79.350  72.310  1.00  0.00            
ATOM   3943  CB  ALA   247      97.320  79.530  73.610  1.00  0.00            
ATOM   3944  HB1 ALA   247      97.510  80.470  73.050  1.00  0.00            
ATOM   3945  HB2 ALA   247      96.730  79.730  74.530  1.00  0.00            
ATOM   3946  HB3 ALA   247      98.250  78.950  73.830  1.00  0.00            
ATOM   3947  C   ALA   247      97.230  78.490  71.360  1.00  0.00            
ATOM   3948  O   ALA   247      97.970  77.510  71.290  1.00  0.00            
ATOM   3949  N   PHE   248      97.060  79.310  70.310  1.00  0.00            
ATOM   3950  HN  PHE   248      96.370  80.030  70.290  1.00  0.00            
ATOM   3951  CA  PHE   248      97.780  79.090  69.100  1.00  0.00            
ATOM   3952  HA  PHE   248      98.250  78.120  69.060  1.00  0.00            
ATOM   3953  CB  PHE   248      96.900  79.170  67.840  1.00  0.00            
ATOM   3954  HB1 PHE   248      97.520  79.220  66.910  1.00  0.00            
ATOM   3955  HB2 PHE   248      96.280  80.090  67.780  1.00  0.00            
ATOM   3956  CG  PHE   248      95.940  78.040  67.780  1.00  0.00            
ATOM   3957  CD1 PHE   248      96.290  76.830  67.240  1.00  0.00            
ATOM   3958  HD1 PHE   248      97.280  76.690  66.810  1.00  0.00            
ATOM   3959  CE1 PHE   248      95.350  75.830  67.170  1.00  0.00            
ATOM   3960  HE1 PHE   248      95.610  74.970  66.570  1.00  0.00            
ATOM   3961  CZ  PHE   248      94.100  75.950  67.720  1.00  0.00            
ATOM   3962  HZ  PHE   248      93.320  75.220  67.560  1.00  0.00            
ATOM   3963  CD2 PHE   248      94.680  78.180  68.320  1.00  0.00            
ATOM   3964  HD2 PHE   248      94.400  79.110  68.790  1.00  0.00            
ATOM   3965  CE2 PHE   248      93.770  77.150  68.310  1.00  0.00            
ATOM   3966  HE2 PHE   248      92.770  77.370  68.650  1.00  0.00            
ATOM   3967  C   PHE   248      98.890  80.080  69.030  1.00  0.00            
ATOM   3968  O   PHE   248      98.580  81.270  69.160  1.00  0.00            
ATOM   3969  N   VAL   249     100.150  79.600  69.050  1.00  0.00            
ATOM   3970  HN  VAL   249     100.420  78.650  68.970  1.00  0.00            
ATOM   3971  CA  VAL   249     101.230  80.510  69.280  1.00  0.00            
ATOM   3972  HA  VAL   249     100.900  81.470  69.630  1.00  0.00            
ATOM   3973  CB  VAL   249     102.140  79.970  70.350  1.00  0.00            
ATOM   3974  HB  VAL   249     102.530  78.960  70.080  1.00  0.00            
ATOM   3975  CG1 VAL   249     103.410  80.830  70.450  1.00  0.00            
ATOM   3976 HG11 VAL   249     103.900  80.600  71.420  1.00  0.00            
ATOM   3977 HG12 VAL   249     104.040  80.650  69.550  1.00  0.00            
ATOM   3978 HG13 VAL   249     103.130  81.900  70.520  1.00  0.00            
ATOM   3979  CG2 VAL   249     101.320  80.030  71.650  1.00  0.00            
ATOM   3980 HG21 VAL   249     102.050  80.060  72.490  1.00  0.00            
ATOM   3981 HG22 VAL   249     100.800  81.010  71.670  1.00  0.00            
ATOM   3982 HG23 VAL   249     100.650  79.150  71.720  1.00  0.00            
ATOM   3983  C   VAL   249     101.980  80.680  68.000  1.00  0.00            
ATOM   3984  O   VAL   249     102.270  79.700  67.320  1.00  0.00            
ATOM   3985  N   ILE   250     102.310  81.920  67.590  1.00  0.00            
ATOM   3986  HN  ILE   250     102.030  82.720  68.120  1.00  0.00            
ATOM   3987  CA  ILE   250     102.980  81.980  66.330  1.00  0.00            
ATOM   3988  HA  ILE   250     103.650  81.150  66.170  1.00  0.00            
ATOM   3989  CB  ILE   250     102.040  82.250  65.190  1.00  0.00            
ATOM   3990  HB  ILE   250     101.200  81.520  65.200  1.00  0.00            
ATOM   3991  CG2 ILE   250     101.130  83.470  65.420  1.00  0.00            
ATOM   3992 HG21 ILE   250     101.700  84.370  65.700  1.00  0.00            
ATOM   3993 HG22 ILE   250     100.610  83.720  64.470  1.00  0.00            
ATOM   3994 HG23 ILE   250     100.400  83.530  66.250  1.00  0.00            
ATOM   3995  CG1 ILE   250     102.670  82.140  63.800  1.00  0.00            
ATOM   3996 HG11 ILE   250     103.420  81.320  63.910  1.00  0.00            
ATOM   3997 HG12 ILE   250     103.170  83.070  63.460  1.00  0.00            
ATOM   3998  CD  ILE   250     101.630  81.690  62.770  1.00  0.00            
ATOM   3999  HD1 ILE   250     100.910  80.980  63.240  1.00  0.00            
ATOM   4000  HD2 ILE   250     101.100  82.580  62.360  1.00  0.00            
ATOM   4001  HD3 ILE   250     102.260  81.330  61.930  1.00  0.00            
ATOM   4002  C   ILE   250     103.900  83.130  66.560  1.00  0.00            
ATOM   4003  O   ILE   250     103.700  83.980  67.430  1.00  0.00            
ATOM   4004  N   PHE   251     104.900  83.230  65.660  1.00  0.00            
ATOM   4005  HN  PHE   251     105.010  82.540  64.950  1.00  0.00            
ATOM   4006  CA  PHE   251     105.910  84.240  65.640  1.00  0.00            
ATOM   4007  HA  PHE   251     105.440  85.140  66.000  1.00  0.00            
ATOM   4008  CB  PHE   251     107.060  83.860  66.590  1.00  0.00            
ATOM   4009  HB1 PHE   251     106.550  83.990  67.560  1.00  0.00            
ATOM   4010  HB2 PHE   251     107.880  84.600  66.420  1.00  0.00            
ATOM   4011  CG  PHE   251     107.620  82.490  66.430  1.00  0.00            
ATOM   4012  CD1 PHE   251     107.140  81.370  67.060  1.00  0.00            
ATOM   4013  HD1 PHE   251     106.260  81.540  67.670  1.00  0.00            
ATOM   4014  CE1 PHE   251     107.770  80.150  67.010  1.00  0.00            
ATOM   4015  HE1 PHE   251     107.480  79.330  67.650  1.00  0.00            
ATOM   4016  CZ  PHE   251     108.920  80.100  66.250  1.00  0.00            
ATOM   4017  HZ  PHE   251     109.370  79.120  66.300  1.00  0.00            
ATOM   4018  CD2 PHE   251     108.780  82.380  65.710  1.00  0.00            
ATOM   4019  HD2 PHE   251     109.210  83.190  65.140  1.00  0.00            
ATOM   4020  CE2 PHE   251     109.380  81.160  65.500  1.00  0.00            
ATOM   4021  HE2 PHE   251     110.310  80.880  65.030  1.00  0.00            
ATOM   4022  C   PHE   251     106.400  84.540  64.270  1.00  0.00            
ATOM   4023  O   PHE   251     106.010  83.840  63.330  1.00  0.00            
ATOM   4024  N   GLY   252     107.150  85.630  64.040  1.00  0.00            
ATOM   4025  HN  GLY   252     107.380  86.240  64.800  1.00  0.00            
ATOM   4026  CA  GLY   252     107.750  85.900  62.770  1.00  0.00            
ATOM   4027  HA1 GLY   252     108.270  85.010  62.440  1.00  0.00            
ATOM   4028  HA2 GLY   252     106.960  86.300  62.150  1.00  0.00            
ATOM   4029  C   GLY   252     108.800  86.930  62.950  1.00  0.00            
ATOM   4030  O   GLY   252     108.850  87.580  63.990  1.00  0.00            
ATOM   4031  N   ILE   253     109.680  87.150  61.950  1.00  0.00            
ATOM   4032  HN  ILE   253     109.620  86.590  61.120  1.00  0.00            
ATOM   4033  CA  ILE   253     110.570  88.260  61.870  1.00  0.00            
ATOM   4034  HA  ILE   253     110.750  88.600  62.880  1.00  0.00            
ATOM   4035  CB  ILE   253     111.920  88.050  61.250  1.00  0.00            
ATOM   4036  HB  ILE   253     112.450  89.020  61.190  1.00  0.00            
ATOM   4037  CG2 ILE   253     112.750  87.100  62.140  1.00  0.00            
ATOM   4038 HG21 ILE   253     112.790  87.510  63.170  1.00  0.00            
ATOM   4039 HG22 ILE   253     112.300  86.090  62.050  1.00  0.00            
ATOM   4040 HG23 ILE   253     113.790  86.930  61.780  1.00  0.00            
ATOM   4041  CG1 ILE   253     111.730  87.500  59.830  1.00  0.00            
ATOM   4042 HG11 ILE   253     111.310  88.300  59.180  1.00  0.00            
ATOM   4043 HG12 ILE   253     110.970  86.690  59.780  1.00  0.00            
ATOM   4044  CD  ILE   253     113.020  87.050  59.140  1.00  0.00            
ATOM   4045  HD1 ILE   253     113.420  86.120  59.590  1.00  0.00            
ATOM   4046  HD2 ILE   253     112.890  86.760  58.080  1.00  0.00            
ATOM   4047  HD3 ILE   253     113.760  87.870  59.200  1.00  0.00            
ATOM   4048  C   ILE   253     109.860  89.430  61.260  1.00  0.00            
ATOM   4049  O   ILE   253     108.960  89.290  60.440  1.00  0.00            
ATOM   4050  N   GLN   254     110.240  90.660  61.620  1.00  0.00            
ATOM   4051  HN  GLN   254     111.000  90.590  62.270  1.00  0.00            
ATOM   4052  CA  GLN   254     109.900  91.910  61.000  1.00  0.00            
ATOM   4053  HA  GLN   254     109.220  91.780  60.180  1.00  0.00            
ATOM   4054  CB  GLN   254     109.490  92.850  62.150  1.00  0.00            
ATOM   4055  HB1 GLN   254     108.950  93.690  61.660  1.00  0.00            
ATOM   4056  HB2 GLN   254     110.480  93.230  62.500  1.00  0.00            
ATOM   4057  CG  GLN   254     108.470  92.140  63.040  1.00  0.00            
ATOM   4058  HG1 GLN   254     108.900  91.270  63.580  1.00  0.00            
ATOM   4059  HG2 GLN   254     107.710  91.640  62.400  1.00  0.00            
ATOM   4060  CD  GLN   254     107.760  93.040  64.030  1.00  0.00            
ATOM   4061  OE1 GLN   254     106.560  92.880  64.260  1.00  0.00            
ATOM   4062  NE2 GLN   254     108.530  93.990  64.630  1.00  0.00            
ATOM   4063 HE21 GLN   254     109.450  94.270  64.360  1.00  0.00            
ATOM   4064 HE22 GLN   254     108.120  94.360  65.470  1.00  0.00            
ATOM   4065  C   GLN   254     111.090  92.430  60.280  1.00  0.00            
ATOM   4066  O   GLN   254     112.150  92.660  60.870  1.00  0.00            
ATOM   4067  N   ASP   255     111.020  92.630  58.950  1.00  0.00            
ATOM   4068  HN  ASP   255     110.160  92.540  58.460  1.00  0.00            
ATOM   4069  CA  ASP   255     112.120  93.030  58.130  1.00  0.00            
ATOM   4070  HA  ASP   255     113.050  93.040  58.670  1.00  0.00            
ATOM   4071  CB  ASP   255     112.210  91.930  57.050  1.00  0.00            
ATOM   4072  HB1 ASP   255     111.250  91.750  56.530  1.00  0.00            
ATOM   4073  HB2 ASP   255     112.400  91.030  57.680  1.00  0.00            
ATOM   4074  CG  ASP   255     113.330  92.230  56.050  1.00  0.00            
ATOM   4075  OD1 ASP   255     113.380  91.690  54.910  1.00  0.00            
ATOM   4076  OD2 ASP   255     114.230  92.980  56.500  1.00  0.00            
ATOM   4077  C   ASP   255     111.850  94.410  57.650  1.00  0.00            
ATOM   4078  O   ASP   255     110.960  94.570  56.810  1.00  0.00            
ATOM   4079  N   GLY   256     112.580  95.370  58.240  1.00  0.00            
ATOM   4080  HN  GLY   256     113.410  95.180  58.760  1.00  0.00            
ATOM   4081  CA  GLY   256     112.230  96.760  58.230  1.00  0.00            
ATOM   4082  HA1 GLY   256     112.980  97.260  58.820  1.00  0.00            
ATOM   4083  HA2 GLY   256     112.180  97.120  57.210  1.00  0.00            
ATOM   4084  C   GLY   256     110.880  97.060  58.780  1.00  0.00            
ATOM   4085  O   GLY   256     110.700  97.150  60.000  1.00  0.00            
ATOM   4086  N   GLU   257     109.880  97.370  57.930  1.00  0.00            
ATOM   4087  HN  GLU   257     110.160  97.460  56.980  1.00  0.00            
ATOM   4088  CA  GLU   257     108.510  97.620  58.240  1.00  0.00            
ATOM   4089  HA  GLU   257     108.340  97.670  59.310  1.00  0.00            
ATOM   4090  CB  GLU   257     108.080  98.960  57.610  1.00  0.00            
ATOM   4091  HB1 GLU   257     107.010  99.230  57.610  1.00  0.00            
ATOM   4092  HB2 GLU   257     108.280  98.840  56.520  1.00  0.00            
ATOM   4093  CG  GLU   257     108.650 100.180  58.340  1.00  0.00            
ATOM   4094  HG1 GLU   257     109.760 100.200  58.350  1.00  0.00            
ATOM   4095  HG2 GLU   257     108.250 100.260  59.370  1.00  0.00            
ATOM   4096  CD  GLU   257     108.290 101.520  57.700  1.00  0.00            
ATOM   4097  OE1 GLU   257     107.540 101.550  56.690  1.00  0.00            
ATOM   4098  OE2 GLU   257     108.750 102.580  58.190  1.00  0.00            
ATOM   4099  C   GLU   257     107.530  96.590  57.800  1.00  0.00            
ATOM   4100  O   GLU   257     106.320  96.840  57.770  1.00  0.00            
ATOM   4101  N   GLN   258     107.920  95.310  57.640  1.00  0.00            
ATOM   4102  HN  GLN   258     108.900  95.130  57.630  1.00  0.00            
ATOM   4103  CA  GLN   258     107.000  94.320  57.180  1.00  0.00            
ATOM   4104  HA  GLN   258     105.970  94.590  57.360  1.00  0.00            
ATOM   4105  CB  GLN   258     107.140  94.190  55.650  1.00  0.00            
ATOM   4106  HB1 GLN   258     106.410  93.390  55.410  1.00  0.00            
ATOM   4107  HB2 GLN   258     108.160  93.810  55.440  1.00  0.00            
ATOM   4108  CG  GLN   258     106.900  95.400  54.740  1.00  0.00            
ATOM   4109  HG1 GLN   258     106.740  95.050  53.690  1.00  0.00            
ATOM   4110  HG2 GLN   258     107.760  96.090  54.720  1.00  0.00            
ATOM   4111  CD  GLN   258     105.550  96.060  54.990  1.00  0.00            
ATOM   4112  OE1 GLN   258     104.570  95.400  55.330  1.00  0.00            
ATOM   4113  NE2 GLN   258     105.620  97.420  54.980  1.00  0.00            
ATOM   4114 HE21 GLN   258     106.420  97.760  54.480  1.00  0.00            
ATOM   4115 HE22 GLN   258     105.040  98.000  55.560  1.00  0.00            
ATOM   4116  C   GLN   258     107.230  93.000  57.840  1.00  0.00            
ATOM   4117  O   GLN   258     108.370  92.550  57.720  1.00  0.00            
ATOM   4118  N   ARG   259     106.180  92.340  58.350  1.00  0.00            
ATOM   4119  HN  ARG   259     105.250  92.660  58.180  1.00  0.00            
ATOM   4120  CA  ARG   259     106.100  91.100  59.050  1.00  0.00            
ATOM   4121  HA  ARG   259     106.950  91.060  59.720  1.00  0.00            
ATOM   4122  CB  ARG   259     104.750  90.930  59.780  1.00  0.00            
ATOM   4123  HB1 ARG   259     104.670  89.830  59.930  1.00  0.00            
ATOM   4124  HB2 ARG   259     103.900  91.280  59.160  1.00  0.00            
ATOM   4125  CG  ARG   259     104.910  91.580  61.150  1.00  0.00            
ATOM   4126  HG1 ARG   259     104.960  92.690  61.060  1.00  0.00            
ATOM   4127  HG2 ARG   259     105.830  91.290  61.700  1.00  0.00            
ATOM   4128  CD  ARG   259     103.740  91.330  62.110  1.00  0.00            
ATOM   4129  HD1 ARG   259     103.510  90.250  62.230  1.00  0.00            
ATOM   4130  HD2 ARG   259     102.870  91.940  61.790  1.00  0.00            
ATOM   4131  NE  ARG   259     104.190  91.910  63.400  1.00  0.00            
ATOM   4132  HE  ARG   259     105.150  92.110  63.610  1.00  0.00            
ATOM   4133  CZ  ARG   259     103.420  92.100  64.510  1.00  0.00            
ATOM   4134  NH1 ARG   259     102.140  91.650  64.670  1.00  0.00            
ATOM   4135 HH11 ARG   259     101.770  91.050  63.960  1.00  0.00            
ATOM   4136 HH12 ARG   259     101.790  91.570  65.600  1.00  0.00            
ATOM   4137  NH2 ARG   259     104.010  92.690  65.590  1.00  0.00            
ATOM   4138 HH21 ARG   259     104.980  92.920  65.560  1.00  0.00            
ATOM   4139 HH22 ARG   259     103.540  92.840  66.460  1.00  0.00            
ATOM   4140  C   ARG   259     106.320  90.040  58.030  1.00  0.00            
ATOM   4141  O   ARG   259     105.510  89.910  57.100  1.00  0.00            
ATOM   4142  N   ILE   260     107.350  89.210  58.240  1.00  0.00            
ATOM   4143  HN  ILE   260     107.940  89.220  59.050  1.00  0.00            
ATOM   4144  CA  ILE   260     107.600  88.150  57.320  1.00  0.00            
ATOM   4145  HA  ILE   260     107.040  88.340  56.410  1.00  0.00            
ATOM   4146  CB  ILE   260     109.070  88.000  57.100  1.00  0.00            
ATOM   4147  HB  ILE   260     109.600  87.870  58.070  1.00  0.00            
ATOM   4148  CG2 ILE   260     109.410  86.850  56.140  1.00  0.00            
ATOM   4149 HG21 ILE   260     110.520  86.730  56.050  1.00  0.00            
ATOM   4150 HG22 ILE   260     109.100  85.910  56.640  1.00  0.00            
ATOM   4151 HG23 ILE   260     108.860  86.800  55.180  1.00  0.00            
ATOM   4152  CG1 ILE   260     109.780  89.240  56.520  1.00  0.00            
ATOM   4153 HG11 ILE   260     110.680  88.750  56.080  1.00  0.00            
ATOM   4154 HG12 ILE   260     109.990  89.980  57.330  1.00  0.00            
ATOM   4155  CD  ILE   260     109.010  90.100  55.520  1.00  0.00            
ATOM   4156  HD1 ILE   260     108.450  89.420  54.850  1.00  0.00            
ATOM   4157  HD2 ILE   260     108.210  90.690  56.020  1.00  0.00            
ATOM   4158  HD3 ILE   260     109.710  90.850  55.100  1.00  0.00            
ATOM   4159  C   ILE   260     107.080  86.900  57.950  1.00  0.00            
ATOM   4160  O   ILE   260     107.460  86.670  59.090  1.00  0.00            
ATOM   4161  N   SER   261     106.320  86.070  57.210  1.00  0.00            
ATOM   4162  HN  SER   261     106.140  86.300  56.260  1.00  0.00            
ATOM   4163  CA  SER   261     105.970  84.760  57.670  1.00  0.00            
ATOM   4164  HA  SER   261     105.710  84.760  58.720  1.00  0.00            
ATOM   4165  CB  SER   261     104.850  84.090  56.860  1.00  0.00            
ATOM   4166  HB1 SER   261     104.510  83.160  57.370  1.00  0.00            
ATOM   4167  HB2 SER   261     105.170  83.830  55.830  1.00  0.00            
ATOM   4168  OG  SER   261     103.740  84.970  56.690  1.00  0.00            
ATOM   4169  HG1 SER   261     104.070  85.610  56.060  1.00  0.00            
ATOM   4170  C   SER   261     107.080  83.770  57.690  1.00  0.00            
ATOM   4171  O   SER   261     107.880  83.710  56.750  1.00  0.00            
ATOM   4172  N   LEU   262     107.150  82.960  58.760  1.00  0.00            
ATOM   4173  HN  LEU   262     106.430  82.910  59.450  1.00  0.00            
ATOM   4174  CA  LEU   262     108.180  81.970  58.860  1.00  0.00            
ATOM   4175  HA  LEU   262     108.810  81.960  57.980  1.00  0.00            
ATOM   4176  CB  LEU   262     109.100  82.030  60.090  1.00  0.00            
ATOM   4177  HB1 LEU   262     109.860  81.210  60.170  1.00  0.00            
ATOM   4178  HB2 LEU   262     108.500  81.950  61.020  1.00  0.00            
ATOM   4179  CG  LEU   262     109.780  83.400  60.150  1.00  0.00            
ATOM   4180  HG  LEU   262     109.040  84.220  60.230  1.00  0.00            
ATOM   4181  CD1 LEU   262     110.760  83.490  61.340  1.00  0.00            
ATOM   4182 HD11 LEU   262     110.160  83.600  62.270  1.00  0.00            
ATOM   4183 HD12 LEU   262     111.420  82.600  61.360  1.00  0.00            
ATOM   4184 HD13 LEU   262     111.470  84.330  61.280  1.00  0.00            
ATOM   4185  CD2 LEU   262     110.580  83.670  58.860  1.00  0.00            
ATOM   4186 HD21 LEU   262     111.050  84.680  58.810  1.00  0.00            
ATOM   4187 HD22 LEU   262     111.380  82.910  58.700  1.00  0.00            
ATOM   4188 HD23 LEU   262     109.860  83.670  58.020  1.00  0.00            
ATOM   4189  C   LEU   262     107.580  80.600  58.900  1.00  0.00            
ATOM   4190  O   LEU   262     106.860  80.280  59.840  1.00  0.00            
ATOM   4191  N   PRO   263     107.680  79.700  57.970  1.00  0.00            
ATOM   4192  CD  PRO   263     107.820  80.020  56.560  1.00  0.00            
ATOM   4193  HD1 PRO   263     107.240  80.930  56.280  1.00  0.00            
ATOM   4194  HD2 PRO   263     108.890  80.200  56.290  1.00  0.00            
ATOM   4195  CA  PRO   263     107.360  78.310  58.140  1.00  0.00            
ATOM   4196  HA  PRO   263     106.280  78.400  58.100  1.00  0.00            
ATOM   4197  CB  PRO   263     107.720  77.640  56.820  1.00  0.00            
ATOM   4198  HB1 PRO   263     107.230  76.680  56.540  1.00  0.00            
ATOM   4199  HB2 PRO   263     108.830  77.540  56.840  1.00  0.00            
ATOM   4200  CG  PRO   263     107.310  78.760  55.850  1.00  0.00            
ATOM   4201  HG1 PRO   263     106.200  78.780  55.810  1.00  0.00            
ATOM   4202  HG2 PRO   263     107.700  78.690  54.810  1.00  0.00            
ATOM   4203  C   PRO   263     107.650  77.540  59.380  1.00  0.00            
ATOM   4204  O   PRO   263     108.720  77.740  59.960  1.00  0.00            
ATOM   4205  N   GLU   264     106.720  76.720  59.900  1.00  0.00            
ATOM   4206  HN  GLU   264     105.760  76.710  59.630  1.00  0.00            
ATOM   4207  CA  GLU   264     106.770  75.940  61.090  1.00  0.00            
ATOM   4208  HA  GLU   264     105.750  75.570  61.080  1.00  0.00            
ATOM   4209  CB  GLU   264     107.780  74.800  60.850  1.00  0.00            
ATOM   4210  HB1 GLU   264     107.880  74.240  61.810  1.00  0.00            
ATOM   4211  HB2 GLU   264     108.840  75.070  60.660  1.00  0.00            
ATOM   4212  CG  GLU   264     107.530  73.990  59.580  1.00  0.00            
ATOM   4213  HG1 GLU   264     107.760  74.620  58.700  1.00  0.00            
ATOM   4214  HG2 GLU   264     106.450  73.720  59.560  1.00  0.00            
ATOM   4215  CD  GLU   264     108.330  72.690  59.550  1.00  0.00            
ATOM   4216  OE1 GLU   264     109.050  72.520  58.530  1.00  0.00            
ATOM   4217  OE2 GLU   264     108.170  71.870  60.490  1.00  0.00            
ATOM   4218  C   GLU   264     106.850  76.730  62.350  1.00  0.00            
ATOM   4219  O   GLU   264     107.360  76.350  63.400  1.00  0.00            
ATOM   4220  N   SER   265     106.330  77.970  62.370  1.00  0.00            
ATOM   4221  HN  SER   265     105.950  78.270  61.500  1.00  0.00            
ATOM   4222  CA  SER   265     106.320  78.800  63.540  1.00  0.00            
ATOM   4223  HA  SER   265     107.050  78.570  64.300  1.00  0.00            
ATOM   4224  CB  SER   265     106.470  80.290  63.160  1.00  0.00            
ATOM   4225  HB1 SER   265     107.520  80.400  62.800  1.00  0.00            
ATOM   4226  HB2 SER   265     106.440  81.040  63.980  1.00  0.00            
ATOM   4227  OG  SER   265     105.540  80.690  62.170  1.00  0.00            
ATOM   4228  HG1 SER   265     106.010  80.640  61.330  1.00  0.00            
ATOM   4229  C   SER   265     105.080  78.730  64.360  1.00  0.00            
ATOM   4230  O   SER   265     105.130  79.020  65.550  1.00  0.00            
ATOM   4231  N   LEU   266     103.960  78.200  63.830  1.00  0.00            
ATOM   4232  HN  LEU   266     103.990  78.080  62.840  1.00  0.00            
ATOM   4233  CA  LEU   266     102.720  78.010  64.510  1.00  0.00            
ATOM   4234  HA  LEU   266     102.510  78.850  65.160  1.00  0.00            
ATOM   4235  CB  LEU   266     101.640  77.940  63.420  1.00  0.00            
ATOM   4236  HB1 LEU   266     102.000  77.170  62.710  1.00  0.00            
ATOM   4237  HB2 LEU   266     101.580  78.890  62.850  1.00  0.00            
ATOM   4238  CG  LEU   266     100.180  77.650  63.820  1.00  0.00            
ATOM   4239  HG  LEU   266     100.020  76.570  64.020  1.00  0.00            
ATOM   4240  CD1 LEU   266      99.700  78.530  64.990  1.00  0.00            
ATOM   4241 HD11 LEU   266     100.330  78.170  65.830  1.00  0.00            
ATOM   4242 HD12 LEU   266      99.700  79.630  64.890  1.00  0.00            
ATOM   4243 HD13 LEU   266      98.610  78.360  65.110  1.00  0.00            
ATOM   4244  CD2 LEU   266      99.290  78.190  62.690  1.00  0.00            
ATOM   4245 HD21 LEU   266      99.370  79.290  62.620  1.00  0.00            
ATOM   4246 HD22 LEU   266      99.570  77.750  61.700  1.00  0.00            
ATOM   4247 HD23 LEU   266      98.230  77.880  62.820  1.00  0.00            
ATOM   4248  C   LEU   266     102.780  76.820  65.410  1.00  0.00            
ATOM   4249  O   LEU   266     103.160  75.720  65.010  1.00  0.00            
ATOM   4250  N   LYS   267     102.400  77.040  66.680  1.00  0.00            
ATOM   4251  HN  LYS   267     102.140  77.950  66.990  1.00  0.00            
ATOM   4252  CA  LYS   267     102.320  75.960  67.610  1.00  0.00            
ATOM   4253  HA  LYS   267     102.390  75.000  67.110  1.00  0.00            
ATOM   4254  CB  LYS   267     103.230  76.100  68.840  1.00  0.00            
ATOM   4255  HB1 LYS   267     103.230  75.190  69.470  1.00  0.00            
ATOM   4256  HB2 LYS   267     102.800  76.930  69.450  1.00  0.00            
ATOM   4257  CG  LYS   267     104.700  76.470  68.600  1.00  0.00            
ATOM   4258  HG1 LYS   267     105.140  76.360  69.610  1.00  0.00            
ATOM   4259  HG2 LYS   267     104.720  77.550  68.340  1.00  0.00            
ATOM   4260  CD  LYS   267     105.490  75.600  67.630  1.00  0.00            
ATOM   4261  HD1 LYS   267     105.380  75.950  66.580  1.00  0.00            
ATOM   4262  HD2 LYS   267     106.590  75.680  67.800  1.00  0.00            
ATOM   4263  CE  LYS   267     105.210  74.110  67.830  1.00  0.00            
ATOM   4264  HE1 LYS   267     104.170  73.780  67.640  1.00  0.00            
ATOM   4265  HE2 LYS   267     105.600  73.900  68.840  1.00  0.00            
ATOM   4266  NZ  LYS   267     106.000  73.290  66.880  1.00  0.00            
ATOM   4267  HZ1 LYS   267     106.940  73.710  66.720  1.00  0.00            
ATOM   4268  HZ2 LYS   267     106.040  72.330  67.270  1.00  0.00            
ATOM   4269  HZ3 LYS   267     105.650  73.280  65.900  1.00  0.00            
ATOM   4270  C   LYS   267     100.930  75.840  68.120  1.00  0.00            
ATOM   4271  O   LYS   267     100.240  76.830  68.380  1.00  0.00            
ATOM   4272  N   ARG   268     100.450  74.610  68.360  1.00  0.00            
ATOM   4273  HN  ARG   268     100.980  73.790  68.150  1.00  0.00            
ATOM   4274  CA  ARG   268      99.370  74.540  69.290  1.00  0.00            
ATOM   4275  HA  ARG   268      98.790  75.450  69.340  1.00  0.00            
ATOM   4276  CB  ARG   268      98.440  73.390  68.860  1.00  0.00            
ATOM   4277  HB1 ARG   268      99.100  72.520  68.690  1.00  0.00            
ATOM   4278  HB2 ARG   268      97.940  73.630  67.890  1.00  0.00            
ATOM   4279  CG  ARG   268      97.330  73.060  69.860  1.00  0.00            
ATOM   4280  HG1 ARG   268      96.830  74.030  70.070  1.00  0.00            
ATOM   4281  HG2 ARG   268      97.730  72.490  70.720  1.00  0.00            
ATOM   4282  CD  ARG   268      96.190  72.210  69.290  1.00  0.00            
ATOM   4283  HD1 ARG   268      95.830  72.730  68.380  1.00  0.00            
ATOM   4284  HD2 ARG   268      95.400  72.020  70.050  1.00  0.00            
ATOM   4285  NE  ARG   268      96.920  70.970  68.930  1.00  0.00            
ATOM   4286  HE  ARG   268      97.860  70.740  69.180  1.00  0.00            
ATOM   4287  CZ  ARG   268      96.330  70.110  68.040  1.00  0.00            
ATOM   4288  NH1 ARG   268      95.080  70.300  67.510  1.00  0.00            
ATOM   4289 HH11 ARG   268      94.490  71.010  67.890  1.00  0.00            
ATOM   4290 HH12 ARG   268      94.720  69.630  66.870  1.00  0.00            
ATOM   4291  NH2 ARG   268      96.990  68.980  67.650  1.00  0.00            
ATOM   4292 HH21 ARG   268      97.940  68.850  67.950  1.00  0.00            
ATOM   4293 HH22 ARG   268      96.550  68.360  67.020  1.00  0.00            
ATOM   4294  C   ARG   268      99.890  74.260  70.660  1.00  0.00            
ATOM   4295  O   ARG   268     100.600  73.270  70.820  1.00  0.00            
ATOM   4296  N   ILE   269      99.540  75.040  71.690  1.00  0.00            
ATOM   4297  HN  ILE   269      98.930  75.800  71.460  1.00  0.00            
ATOM   4298  CA  ILE   269     100.090  75.000  73.010  1.00  0.00            
ATOM   4299  HA  ILE   269     100.660  74.090  73.140  1.00  0.00            
ATOM   4300  CB  ILE   269     100.900  76.180  73.450  1.00  0.00            
ATOM   4301  HB  ILE   269     100.330  77.110  73.210  1.00  0.00            
ATOM   4302  CG2 ILE   269     101.250  76.090  74.940  1.00  0.00            
ATOM   4303 HG21 ILE   269     101.930  75.220  75.070  1.00  0.00            
ATOM   4304 HG22 ILE   269     101.870  76.910  75.350  1.00  0.00            
ATOM   4305 HG23 ILE   269     100.390  76.060  75.650  1.00  0.00            
ATOM   4306  CG1 ILE   269     102.090  76.350  72.490  1.00  0.00            
ATOM   4307 HG11 ILE   269     102.640  77.260  72.830  1.00  0.00            
ATOM   4308 HG12 ILE   269     101.760  76.530  71.450  1.00  0.00            
ATOM   4309  CD  ILE   269     103.120  75.230  72.510  1.00  0.00            
ATOM   4310  HD1 ILE   269     103.490  74.880  73.500  1.00  0.00            
ATOM   4311  HD2 ILE   269     102.630  74.350  72.030  1.00  0.00            
ATOM   4312  HD3 ILE   269     104.050  75.500  71.980  1.00  0.00            
ATOM   4313  C   ILE   269      98.890  74.920  73.890  1.00  0.00            
ATOM   4314  O   ILE   269      97.990  75.750  73.800  1.00  0.00            
ATOM   4315  N   PRO   270      98.760  73.940  74.750  1.00  0.00            
ATOM   4316  CD  PRO   270      99.410  72.650  74.670  1.00  0.00            
ATOM   4317  HD1 PRO   270      99.150  72.020  73.780  1.00  0.00            
ATOM   4318  HD2 PRO   270     100.510  72.720  74.810  1.00  0.00            
ATOM   4319  CA  PRO   270      97.630  73.960  75.620  1.00  0.00            
ATOM   4320  HA  PRO   270      96.730  74.290  75.110  1.00  0.00            
ATOM   4321  CB  PRO   270      97.380  72.500  75.990  1.00  0.00            
ATOM   4322  HB1 PRO   270      96.610  72.050  75.320  1.00  0.00            
ATOM   4323  HB2 PRO   270      97.040  72.400  77.040  1.00  0.00            
ATOM   4324  CG  PRO   270      98.770  71.850  75.810  1.00  0.00            
ATOM   4325  HG1 PRO   270      98.810  70.760  75.640  1.00  0.00            
ATOM   4326  HG2 PRO   270      99.210  72.010  76.820  1.00  0.00            
ATOM   4327  C   PRO   270      97.880  74.840  76.800  1.00  0.00            
ATOM   4328  O   PRO   270      98.950  74.800  77.400  1.00  0.00            
ATOM   4329  N   ILE   271      96.890  75.620  77.240  1.00  0.00            
ATOM   4330  HN  ILE   271      96.010  75.830  76.820  1.00  0.00            
ATOM   4331  CA  ILE   271      97.090  76.450  78.390  1.00  0.00            
ATOM   4332  HA  ILE   271      98.090  76.730  78.660  1.00  0.00            
ATOM   4333  CB  ILE   271      96.340  77.740  78.210  1.00  0.00            
ATOM   4334  HB  ILE   271      95.270  77.550  78.000  1.00  0.00            
ATOM   4335  CG2 ILE   271      96.350  78.640  79.460  1.00  0.00            
ATOM   4336 HG21 ILE   271      97.370  78.860  79.830  1.00  0.00            
ATOM   4337 HG22 ILE   271      95.820  79.600  79.300  1.00  0.00            
ATOM   4338 HG23 ILE   271      95.760  78.080  80.210  1.00  0.00            
ATOM   4339  CG1 ILE   271      96.840  78.610  77.050  1.00  0.00            
ATOM   4340 HG11 ILE   271      96.480  79.640  77.210  1.00  0.00            
ATOM   4341 HG12 ILE   271      96.390  78.160  76.140  1.00  0.00            
ATOM   4342  CD  ILE   271      98.370  78.740  77.020  1.00  0.00            
ATOM   4343  HD1 ILE   271      98.600  79.390  76.150  1.00  0.00            
ATOM   4344  HD2 ILE   271      98.760  79.150  77.980  1.00  0.00            
ATOM   4345  HD3 ILE   271      98.870  77.760  76.840  1.00  0.00            
ATOM   4346  C   ILE   271      96.580  75.610  79.510  1.00  0.00            
ATOM   4347  O   ILE   271      95.400  75.430  79.810  1.00  0.00            
ATOM   4348  N   GLU   272      97.550  75.000  80.220  1.00  0.00            
ATOM   4349  HN  GLU   272      98.480  75.300  80.010  1.00  0.00            
ATOM   4350  CA  GLU   272      97.290  73.940  81.140  1.00  0.00            
ATOM   4351  HA  GLU   272      96.290  73.580  80.950  1.00  0.00            
ATOM   4352  CB  GLU   272      98.260  72.750  81.010  1.00  0.00            
ATOM   4353  HB1 GLU   272      98.070  72.020  81.830  1.00  0.00            
ATOM   4354  HB2 GLU   272      99.270  73.130  81.240  1.00  0.00            
ATOM   4355  CG  GLU   272      98.120  72.130  79.620  1.00  0.00            
ATOM   4356  HG1 GLU   272      98.250  72.870  78.800  1.00  0.00            
ATOM   4357  HG2 GLU   272      97.060  71.840  79.490  1.00  0.00            
ATOM   4358  CD  GLU   272      99.080  70.970  79.380  1.00  0.00            
ATOM   4359  OE1 GLU   272      98.640  69.820  79.120  1.00  0.00            
ATOM   4360  OE2 GLU   272     100.310  71.240  79.370  1.00  0.00            
ATOM   4361  C   GLU   272      97.460  74.500  82.510  1.00  0.00            
ATOM   4362  O   GLU   272      98.500  75.090  82.810  1.00  0.00            
ATOM   4363  N   ASP   273      96.410  74.430  83.350  1.00  0.00            
ATOM   4364  HN  ASP   273      95.630  73.880  83.060  1.00  0.00            
ATOM   4365  CA  ASP   273      96.380  74.980  84.670  1.00  0.00            
ATOM   4366  HA  ASP   273      95.400  74.780  85.060  1.00  0.00            
ATOM   4367  CB  ASP   273      97.340  74.240  85.610  1.00  0.00            
ATOM   4368  HB1 ASP   273      97.370  74.640  86.650  1.00  0.00            
ATOM   4369  HB2 ASP   273      98.400  74.330  85.270  1.00  0.00            
ATOM   4370  CG  ASP   273      96.990  72.780  85.860  1.00  0.00            
ATOM   4371  OD1 ASP   273      97.700  72.180  86.710  1.00  0.00            
ATOM   4372  OD2 ASP   273      95.940  72.300  85.360  1.00  0.00            
ATOM   4373  C   ASP   273      96.540  76.460  84.710  1.00  0.00            
ATOM   4374  O   ASP   273      96.730  77.080  85.760  1.00  0.00            
ATOM   4375  N   GLY   274      96.300  77.100  83.550  1.00  0.00            
ATOM   4376  HN  GLY   274      96.190  76.470  82.780  1.00  0.00            
ATOM   4377  CA  GLY   274      96.350  78.520  83.370  1.00  0.00            
ATOM   4378  HA1 GLY   274      95.690  78.700  82.540  1.00  0.00            
ATOM   4379  HA2 GLY   274      96.130  79.030  84.290  1.00  0.00            
ATOM   4380  C   GLY   274      97.610  79.100  82.820  1.00  0.00            
ATOM   4381  O   GLY   274      97.590  80.280  82.500  1.00  0.00            
ATOM   4382  N   SER   275      98.590  78.200  82.590  1.00  0.00            
ATOM   4383  HN  SER   275      98.690  77.230  82.780  1.00  0.00            
ATOM   4384  CA  SER   275      99.690  78.700  81.840  1.00  0.00            
ATOM   4385  HA  SER   275      99.280  79.420  81.140  1.00  0.00            
ATOM   4386  CB  SER   275     100.730  79.420  82.710  1.00  0.00            
ATOM   4387  HB1 SER   275     101.290  78.690  83.330  1.00  0.00            
ATOM   4388  HB2 SER   275     100.400  80.090  83.540  1.00  0.00            
ATOM   4389  OG  SER   275     101.670  80.160  81.940  1.00  0.00            
ATOM   4390  HG1 SER   275     101.320  81.000  81.630  1.00  0.00            
ATOM   4391  C   SER   275     100.380  77.700  80.980  1.00  0.00            
ATOM   4392  O   SER   275     100.340  76.540  81.400  1.00  0.00            
ATOM   4393  N   GLY   276     100.880  78.060  79.790  1.00  0.00            
ATOM   4394  HN  GLY   276     100.770  79.030  79.590  1.00  0.00            
ATOM   4395  CA  GLY   276     101.470  77.230  78.790  1.00  0.00            
ATOM   4396  HA1 GLY   276     101.620  76.220  79.150  1.00  0.00            
ATOM   4397  HA2 GLY   276     100.850  77.190  77.900  1.00  0.00            
ATOM   4398  C   GLY   276     102.790  77.770  78.370  1.00  0.00            
ATOM   4399  O   GLY   276     102.880  78.980  78.150  1.00  0.00            
ATOM   4400  N   GLU   277     103.870  76.970  78.380  1.00  0.00            
ATOM   4401  HN  GLU   277     103.790  75.980  78.500  1.00  0.00            
ATOM   4402  CA  GLU   277     105.220  77.400  78.180  1.00  0.00            
ATOM   4403  HA  GLU   277     105.440  78.450  78.320  1.00  0.00            
ATOM   4404  CB  GLU   277     106.080  76.670  79.230  1.00  0.00            
ATOM   4405  HB1 GLU   277     105.970  75.570  79.090  1.00  0.00            
ATOM   4406  HB2 GLU   277     105.660  76.920  80.220  1.00  0.00            
ATOM   4407  CG  GLU   277     107.560  77.050  79.330  1.00  0.00            
ATOM   4408  HG1 GLU   277     107.630  78.140  79.160  1.00  0.00            
ATOM   4409  HG2 GLU   277     108.100  76.540  78.500  1.00  0.00            
ATOM   4410  CD  GLU   277     108.230  76.710  80.650  1.00  0.00            
ATOM   4411  OE1 GLU   277     109.150  75.840  80.650  1.00  0.00            
ATOM   4412  OE2 GLU   277     107.830  77.280  81.700  1.00  0.00            
ATOM   4413  C   GLU   277     105.650  76.990  76.820  1.00  0.00            
ATOM   4414  O   GLU   277     105.650  75.800  76.510  1.00  0.00            
ATOM   4415  N   VAL   278     106.100  77.870  75.910  1.00  0.00            
ATOM   4416  HN  VAL   278     106.140  78.820  76.210  1.00  0.00            
ATOM   4417  CA  VAL   278     106.560  77.550  74.590  1.00  0.00            
ATOM   4418  HA  VAL   278     106.610  76.470  74.580  1.00  0.00            
ATOM   4419  CB  VAL   278     105.580  78.180  73.650  1.00  0.00            
ATOM   4420  HB  VAL   278     104.610  77.700  73.900  1.00  0.00            
ATOM   4421  CG1 VAL   278     105.410  79.700  73.820  1.00  0.00            
ATOM   4422 HG11 VAL   278     105.290  80.030  74.880  1.00  0.00            
ATOM   4423 HG12 VAL   278     106.320  80.180  73.400  1.00  0.00            
ATOM   4424 HG13 VAL   278     104.560  79.970  73.160  1.00  0.00            
ATOM   4425  CG2 VAL   278     105.870  77.760  72.200  1.00  0.00            
ATOM   4426 HG21 VAL   278     105.930  76.650  72.110  1.00  0.00            
ATOM   4427 HG22 VAL   278     105.080  78.100  71.500  1.00  0.00            
ATOM   4428 HG23 VAL   278     106.780  78.270  71.810  1.00  0.00            
ATOM   4429  C   VAL   278     107.940  78.030  74.310  1.00  0.00            
ATOM   4430  O   VAL   278     108.270  79.190  74.560  1.00  0.00            
ATOM   4431  N   VAL   279     108.760  77.200  73.650  1.00  0.00            
ATOM   4432  HN  VAL   279     108.640  76.240  73.370  1.00  0.00            
ATOM   4433  CA  VAL   279     110.130  77.530  73.420  1.00  0.00            
ATOM   4434  HA  VAL   279     110.280  78.440  73.960  1.00  0.00            
ATOM   4435  CB  VAL   279     111.130  76.480  73.810  1.00  0.00            
ATOM   4436  HB  VAL   279     110.870  75.570  73.230  1.00  0.00            
ATOM   4437  CG1 VAL   279     112.570  76.950  73.570  1.00  0.00            
ATOM   4438 HG11 VAL   279     112.710  76.950  72.470  1.00  0.00            
ATOM   4439 HG12 VAL   279     112.700  78.010  73.870  1.00  0.00            
ATOM   4440 HG13 VAL   279     113.330  76.350  74.110  1.00  0.00            
ATOM   4441  CG2 VAL   279     110.830  76.090  75.270  1.00  0.00            
ATOM   4442 HG21 VAL   279     109.790  75.700  75.340  1.00  0.00            
ATOM   4443 HG22 VAL   279     111.540  75.290  75.580  1.00  0.00            
ATOM   4444 HG23 VAL   279     110.770  77.000  75.900  1.00  0.00            
ATOM   4445  C   VAL   279     110.200  77.770  71.950  1.00  0.00            
ATOM   4446  O   VAL   279     109.830  76.920  71.140  1.00  0.00            
ATOM   4447  N   LEU   280     110.640  78.990  71.590  1.00  0.00            
ATOM   4448  HN  LEU   280     110.800  79.720  72.250  1.00  0.00            
ATOM   4449  CA  LEU   280     110.680  79.380  70.210  1.00  0.00            
ATOM   4450  HA  LEU   280     109.830  78.950  69.700  1.00  0.00            
ATOM   4451  CB  LEU   280     110.550  80.900  70.060  1.00  0.00            
ATOM   4452  HB1 LEU   280     110.420  81.070  68.970  1.00  0.00            
ATOM   4453  HB2 LEU   280     111.470  81.430  70.400  1.00  0.00            
ATOM   4454  CG  LEU   280     109.360  81.410  70.890  1.00  0.00            
ATOM   4455  HG  LEU   280     109.750  81.450  71.920  1.00  0.00            
ATOM   4456  CD1 LEU   280     108.960  82.830  70.450  1.00  0.00            
ATOM   4457 HD11 LEU   280     108.640  82.980  69.400  1.00  0.00            
ATOM   4458 HD12 LEU   280     108.150  83.330  71.030  1.00  0.00            
ATOM   4459 HD13 LEU   280     109.780  83.560  70.570  1.00  0.00            
ATOM   4460  CD2 LEU   280     108.060  80.600  70.750  1.00  0.00            
ATOM   4461 HD21 LEU   280     108.190  79.530  71.010  1.00  0.00            
ATOM   4462 HD22 LEU   280     107.330  81.100  71.430  1.00  0.00            
ATOM   4463 HD23 LEU   280     107.580  80.690  69.750  1.00  0.00            
ATOM   4464  C   LEU   280     111.920  78.850  69.590  1.00  0.00            
ATOM   4465  O   LEU   280     113.050  79.120  70.000  1.00  0.00            
ATOM   4466  N   SER   281     111.730  78.010  68.550  1.00  0.00            
ATOM   4467  HN  SER   281     110.840  77.850  68.130  1.00  0.00            
ATOM   4468  CA  SER   281     112.750  77.410  67.760  1.00  0.00            
ATOM   4469  HA  SER   281     113.330  76.880  68.500  1.00  0.00            
ATOM   4470  CB  SER   281     112.250  76.350  66.760  1.00  0.00            
ATOM   4471  HB1 SER   281     111.610  76.850  66.000  1.00  0.00            
ATOM   4472  HB2 SER   281     111.660  75.640  67.360  1.00  0.00            
ATOM   4473  OG  SER   281     113.270  75.660  66.060  1.00  0.00            
ATOM   4474  HG1 SER   281     113.650  75.030  66.680  1.00  0.00            
ATOM   4475  C   SER   281     113.600  78.360  66.990  1.00  0.00            
ATOM   4476  O   SER   281     113.040  78.980  66.090  1.00  0.00            
ATOM   4477  N   ARG   282     114.940  78.330  67.170  1.00  0.00            
ATOM   4478  HN  ARG   282     115.420  77.760  67.840  1.00  0.00            
ATOM   4479  CA  ARG   282     115.870  79.030  66.340  1.00  0.00            
ATOM   4480  HA  ARG   282     115.520  80.030  66.150  1.00  0.00            
ATOM   4481  CB  ARG   282     117.190  79.280  67.090  1.00  0.00            
ATOM   4482  HB1 ARG   282     117.060  79.870  68.020  1.00  0.00            
ATOM   4483  HB2 ARG   282     117.880  79.850  66.420  1.00  0.00            
ATOM   4484  CG  ARG   282     117.960  78.080  67.630  1.00  0.00            
ATOM   4485  HG1 ARG   282     117.740  77.150  67.060  1.00  0.00            
ATOM   4486  HG2 ARG   282     117.740  77.950  68.720  1.00  0.00            
ATOM   4487  CD  ARG   282     119.470  78.270  67.430  1.00  0.00            
ATOM   4488  HD1 ARG   282     119.740  79.150  68.050  1.00  0.00            
ATOM   4489  HD2 ARG   282     119.780  78.490  66.390  1.00  0.00            
ATOM   4490  NE  ARG   282     120.100  77.010  67.900  1.00  0.00            
ATOM   4491  HE  ARG   282     119.520  76.190  67.910  1.00  0.00            
ATOM   4492  CZ  ARG   282     121.340  76.940  68.470  1.00  0.00            
ATOM   4493  NH1 ARG   282     122.220  77.980  68.300  1.00  0.00            
ATOM   4494 HH11 ARG   282     121.890  78.830  67.890  1.00  0.00            
ATOM   4495 HH12 ARG   282     123.140  77.950  68.680  1.00  0.00            
ATOM   4496  NH2 ARG   282     121.840  75.840  69.100  1.00  0.00            
ATOM   4497 HH21 ARG   282     121.290  75.010  69.150  1.00  0.00            
ATOM   4498 HH22 ARG   282     122.780  75.860  69.440  1.00  0.00            
ATOM   4499  C   ARG   282     116.200  78.480  65.000  1.00  0.00            
ATOM   4500  O   ARG   282     116.660  79.230  64.140  1.00  0.00            
ATOM   4501  N   LYS   283     115.900  77.190  64.780  1.00  0.00            
ATOM   4502  HN  LYS   283     115.510  76.590  65.470  1.00  0.00            
ATOM   4503  CA  LYS   283     115.750  76.620  63.470  1.00  0.00            
ATOM   4504  HA  LYS   283     116.610  76.840  62.860  1.00  0.00            
ATOM   4505  CB  LYS   283     115.700  75.090  63.600  1.00  0.00            
ATOM   4506  HB1 LYS   283     114.870  74.900  64.320  1.00  0.00            
ATOM   4507  HB2 LYS   283     116.630  74.760  64.120  1.00  0.00            
ATOM   4508  CG  LYS   283     115.540  74.380  62.250  1.00  0.00            
ATOM   4509  HG1 LYS   283     115.990  75.060  61.500  1.00  0.00            
ATOM   4510  HG2 LYS   283     114.450  74.290  62.020  1.00  0.00            
ATOM   4511  CD  LYS   283     116.150  72.980  62.210  1.00  0.00            
ATOM   4512  HD1 LYS   283     117.240  73.200  62.190  1.00  0.00            
ATOM   4513  HD2 LYS   283     115.970  72.430  63.160  1.00  0.00            
ATOM   4514  CE  LYS   283     115.700  72.010  61.120  1.00  0.00            
ATOM   4515  HE1 LYS   283     114.600  71.880  61.200  1.00  0.00            
ATOM   4516  HE2 LYS   283     116.180  71.010  61.140  1.00  0.00            
ATOM   4517  NZ  LYS   283     115.950  72.590  59.780  1.00  0.00            
ATOM   4518  HZ1 LYS   283     115.500  72.000  59.050  1.00  0.00            
ATOM   4519  HZ2 LYS   283     115.460  73.510  59.850  1.00  0.00            
ATOM   4520  HZ3 LYS   283     116.970  72.710  59.640  1.00  0.00            
ATOM   4521  C   LYS   283     114.600  77.140  62.680  1.00  0.00            
ATOM   4522  O   LYS   283     114.770  77.530  61.530  1.00  0.00            
ATOM   4523  N   VAL   284     113.450  77.400  63.340  1.00  0.00            
ATOM   4524  HN  VAL   284     113.310  77.060  64.270  1.00  0.00            
ATOM   4525  CA  VAL   284     112.310  78.040  62.770  1.00  0.00            
ATOM   4526  HA  VAL   284     112.190  77.540  61.820  1.00  0.00            
ATOM   4527  CB  VAL   284     111.050  77.920  63.570  1.00  0.00            
ATOM   4528  HB  VAL   284     111.320  78.280  64.590  1.00  0.00            
ATOM   4529  CG1 VAL   284     109.850  78.750  63.070  1.00  0.00            
ATOM   4530 HG11 VAL   284     109.420  78.320  62.140  1.00  0.00            
ATOM   4531 HG12 VAL   284     109.010  78.710  63.800  1.00  0.00            
ATOM   4532 HG13 VAL   284     110.050  79.830  62.950  1.00  0.00            
ATOM   4533  CG2 VAL   284     110.750  76.410  63.560  1.00  0.00            
ATOM   4534 HG21 VAL   284     110.530  76.120  62.520  1.00  0.00            
ATOM   4535 HG22 VAL   284     111.580  75.850  64.040  1.00  0.00            
ATOM   4536 HG23 VAL   284     109.870  76.080  64.150  1.00  0.00            
ATOM   4537  C   VAL   284     112.620  79.440  62.360  1.00  0.00            
ATOM   4538  O   VAL   284     112.260  79.930  61.290  1.00  0.00            
ATOM   4539  N   LEU   285     113.360  80.230  63.150  1.00  0.00            
ATOM   4540  HN  LEU   285     113.580  79.790  64.010  1.00  0.00            
ATOM   4541  CA  LEU   285     113.970  81.460  62.730  1.00  0.00            
ATOM   4542  HA  LEU   285     113.180  82.070  62.310  1.00  0.00            
ATOM   4543  CB  LEU   285     114.840  82.150  63.800  1.00  0.00            
ATOM   4544  HB1 LEU   285     115.280  83.120  63.480  1.00  0.00            
ATOM   4545  HB2 LEU   285     115.580  81.440  64.230  1.00  0.00            
ATOM   4546  CG  LEU   285     113.900  82.460  64.980  1.00  0.00            
ATOM   4547  HG  LEU   285     113.570  81.500  65.440  1.00  0.00            
ATOM   4548  CD1 LEU   285     114.590  83.280  66.090  1.00  0.00            
ATOM   4549 HD11 LEU   285     115.280  82.680  66.720  1.00  0.00            
ATOM   4550 HD12 LEU   285     115.130  84.080  65.530  1.00  0.00            
ATOM   4551 HD13 LEU   285     113.870  83.720  66.810  1.00  0.00            
ATOM   4552  CD2 LEU   285     112.670  83.280  64.550  1.00  0.00            
ATOM   4553 HD21 LEU   285     112.030  82.620  63.930  1.00  0.00            
ATOM   4554 HD22 LEU   285     112.110  83.520  65.480  1.00  0.00            
ATOM   4555 HD23 LEU   285     112.930  84.190  63.980  1.00  0.00            
ATOM   4556  C   LEU   285     114.920  81.300  61.600  1.00  0.00            
ATOM   4557  O   LEU   285     114.730  82.000  60.600  1.00  0.00            
ATOM   4558  N   LEU   286     115.960  80.460  61.690  1.00  0.00            
ATOM   4559  HN  LEU   286     115.970  79.940  62.540  1.00  0.00            
ATOM   4560  CA  LEU   286     117.030  80.200  60.770  1.00  0.00            
ATOM   4561  HA  LEU   286     117.370  81.200  60.560  1.00  0.00            
ATOM   4562  CB  LEU   286     118.210  79.390  61.340  1.00  0.00            
ATOM   4563  HB1 LEU   286     118.910  78.920  60.620  1.00  0.00            
ATOM   4564  HB2 LEU   286     117.800  78.600  62.020  1.00  0.00            
ATOM   4565  CG  LEU   286     119.140  80.210  62.260  1.00  0.00            
ATOM   4566  HG  LEU   286     118.540  80.910  62.880  1.00  0.00            
ATOM   4567  CD1 LEU   286     120.100  79.350  63.090  1.00  0.00            
ATOM   4568 HD11 LEU   286     120.810  78.830  62.420  1.00  0.00            
ATOM   4569 HD12 LEU   286     120.610  80.040  63.800  1.00  0.00            
ATOM   4570 HD13 LEU   286     119.530  78.600  63.680  1.00  0.00            
ATOM   4571  CD2 LEU   286     119.990  81.170  61.410  1.00  0.00            
ATOM   4572 HD21 LEU   286     119.280  81.810  60.840  1.00  0.00            
ATOM   4573 HD22 LEU   286     120.480  81.800  62.180  1.00  0.00            
ATOM   4574 HD23 LEU   286     120.700  80.680  60.710  1.00  0.00            
ATOM   4575  C   LEU   286     116.620  79.780  59.400  1.00  0.00            
ATOM   4576  O   LEU   286     117.170  80.200  58.380  1.00  0.00            
ATOM   4577  N   ASP   287     115.590  78.920  59.350  1.00  0.00            
ATOM   4578  HN  ASP   287     115.180  78.560  60.180  1.00  0.00            
ATOM   4579  CA  ASP   287     115.100  78.230  58.190  1.00  0.00            
ATOM   4580  HA  ASP   287     116.020  78.070  57.650  1.00  0.00            
ATOM   4581  CB  ASP   287     114.200  77.010  58.460  1.00  0.00            
ATOM   4582  HB1 ASP   287     113.650  76.700  57.550  1.00  0.00            
ATOM   4583  HB2 ASP   287     113.510  77.170  59.310  1.00  0.00            
ATOM   4584  CG  ASP   287     114.980  75.760  58.860  1.00  0.00            
ATOM   4585  OD1 ASP   287     114.350  74.790  59.370  1.00  0.00            
ATOM   4586  OD2 ASP   287     116.200  75.780  58.560  1.00  0.00            
ATOM   4587  C   ASP   287     114.310  79.080  57.260  1.00  0.00            
ATOM   4588  O   ASP   287     114.160  78.630  56.120  1.00  0.00            
ATOM   4589  N   GLY   288     113.770  80.240  57.680  1.00  0.00            
ATOM   4590  HN  GLY   288     113.950  80.610  58.590  1.00  0.00            
ATOM   4591  CA  GLY   288     112.900  81.070  56.910  1.00  0.00            
ATOM   4592  HA1 GLY   288     112.350  80.480  56.190  1.00  0.00            
ATOM   4593  HA2 GLY   288     112.180  81.670  57.450  1.00  0.00            
ATOM   4594  C   GLY   288     113.580  82.020  55.990  1.00  0.00            
ATOM   4595  O   GLY   288     112.980  82.590  55.080  1.00  0.00            
ATOM   4596  N   VAL   289     114.880  82.250  56.230  1.00  0.00            
ATOM   4597  HN  VAL   289     115.360  81.560  56.770  1.00  0.00            
ATOM   4598  CA  VAL   289     115.640  83.280  55.580  1.00  0.00            
ATOM   4599  HA  VAL   289     114.980  84.070  55.270  1.00  0.00            
ATOM   4600  CB  VAL   289     116.510  83.960  56.590  1.00  0.00            
ATOM   4601  HB  VAL   289     116.840  84.900  56.090  1.00  0.00            
ATOM   4602  CG1 VAL   289     115.720  84.260  57.880  1.00  0.00            
ATOM   4603 HG11 VAL   289     115.450  83.370  58.480  1.00  0.00            
ATOM   4604 HG12 VAL   289     116.240  84.950  58.570  1.00  0.00            
ATOM   4605 HG13 VAL   289     114.820  84.860  57.620  1.00  0.00            
ATOM   4606  CG2 VAL   289     117.760  83.120  56.910  1.00  0.00            
ATOM   4607 HG21 VAL   289     118.130  83.480  57.900  1.00  0.00            
ATOM   4608 HG22 VAL   289     117.530  82.040  57.020  1.00  0.00            
ATOM   4609 HG23 VAL   289     118.610  83.260  56.210  1.00  0.00            
ATOM   4610  C   VAL   289     116.340  82.860  54.340  1.00  0.00            
ATOM   4611  O   VAL   289     116.170  81.700  53.950  1.00  0.00            
ATOM   4612  N   GLN   290     117.050  83.750  53.620  1.00  0.00            
ATOM   4613  HN  GLN   290     117.200  84.680  53.930  1.00  0.00            
ATOM   4614  CA  GLN   290     117.530  83.520  52.290  1.00  0.00            
ATOM   4615  HA  GLN   290     116.830  82.900  51.750  1.00  0.00            
ATOM   4616  CB  GLN   290     117.730  84.850  51.550  1.00  0.00            
ATOM   4617  HB1 GLN   290     118.230  84.510  50.620  1.00  0.00            
ATOM   4618  HB2 GLN   290     118.360  85.630  52.030  1.00  0.00            
ATOM   4619  CG  GLN   290     116.370  85.410  51.150  1.00  0.00            
ATOM   4620  HG1 GLN   290     115.880  84.640  50.510  1.00  0.00            
ATOM   4621  HG2 GLN   290     116.500  86.190  50.370  1.00  0.00            
ATOM   4622  CD  GLN   290     115.390  85.860  52.230  1.00  0.00            
ATOM   4623  OE1 GLN   290     114.610  85.060  52.760  1.00  0.00            
ATOM   4624  NE2 GLN   290     115.340  87.170  52.590  1.00  0.00            
ATOM   4625 HE21 GLN   290     114.620  87.450  53.230  1.00  0.00            
ATOM   4626 HE22 GLN   290     115.910  87.850  52.150  1.00  0.00            
ATOM   4627  C   GLN   290     118.780  82.690  52.320  1.00  0.00            
ATOM   4628  O   GLN   290     118.850  81.690  51.610  1.00  0.00            
ATOM   4629  N   ASN   291     119.810  83.100  53.090  1.00  0.00            
ATOM   4630  HN  ASN   291     119.770  83.940  53.630  1.00  0.00            
ATOM   4631  CA  ASN   291     121.080  82.440  53.080  1.00  0.00            
ATOM   4632  HA  ASN   291     121.270  82.000  52.110  1.00  0.00            
ATOM   4633  CB  ASN   291     122.200  83.470  53.240  1.00  0.00            
ATOM   4634  HB1 ASN   291     123.170  82.960  53.030  1.00  0.00            
ATOM   4635  HB2 ASN   291     122.230  83.960  54.240  1.00  0.00            
ATOM   4636  CG  ASN   291     122.110  84.530  52.150  1.00  0.00            
ATOM   4637  OD1 ASN   291     122.380  84.170  51.010  1.00  0.00            
ATOM   4638  ND2 ASN   291     121.650  85.790  52.360  1.00  0.00            
ATOM   4639 HD21 ASN   291     121.420  86.010  53.310  1.00  0.00            
ATOM   4640 HD22 ASN   291     121.370  86.340  51.570  1.00  0.00            
ATOM   4641  C   ASN   291     121.190  81.370  54.120  1.00  0.00            
ATOM   4642  O   ASN   291     122.140  80.590  54.120  1.00  0.00            
ATOM   4643  N   LEU   292     120.190  81.190  54.990  1.00  0.00            
ATOM   4644  HN  LEU   292     119.410  81.800  54.840  1.00  0.00            
ATOM   4645  CA  LEU   292     120.010  80.280  56.090  1.00  0.00            
ATOM   4646  HA  LEU   292     119.040  80.580  56.450  1.00  0.00            
ATOM   4647  CB  LEU   292     119.970  78.850  55.530  1.00  0.00            
ATOM   4648  HB1 LEU   292     119.750  78.080  56.300  1.00  0.00            
ATOM   4649  HB2 LEU   292     120.890  78.530  55.010  1.00  0.00            
ATOM   4650  CG  LEU   292     118.830  78.640  54.520  1.00  0.00            
ATOM   4651  HG  LEU   292     118.880  79.440  53.750  1.00  0.00            
ATOM   4652  CD1 LEU   292     118.950  77.310  53.760  1.00  0.00            
ATOM   4653 HD11 LEU   292     119.970  77.390  53.310  1.00  0.00            
ATOM   4654 HD12 LEU   292     118.960  76.430  54.430  1.00  0.00            
ATOM   4655 HD13 LEU   292     118.260  77.130  52.910  1.00  0.00            
ATOM   4656  CD2 LEU   292     117.470  78.940  55.180  1.00  0.00            
ATOM   4657 HD21 LEU   292     116.620  78.710  54.490  1.00  0.00            
ATOM   4658 HD22 LEU   292     117.280  78.380  56.120  1.00  0.00            
ATOM   4659 HD23 LEU   292     117.330  80.020  55.360  1.00  0.00            
ATOM   4660  C   LEU   292     120.930  80.490  57.240  1.00  0.00            
ATOM   4661  O   LEU   292     121.550  79.630  57.860  1.00  0.00            
ATOM   4662  N   ARG   293     121.160  81.760  57.640  1.00  0.00            
ATOM   4663  HN  ARG   293     120.700  82.490  57.150  1.00  0.00            
ATOM   4664  CA  ARG   293     122.250  82.090  58.510  1.00  0.00            
ATOM   4665  HA  ARG   293     122.390  81.190  59.080  1.00  0.00            
ATOM   4666  CB  ARG   293     123.440  82.420  57.600  1.00  0.00            
ATOM   4667  HB1 ARG   293     123.420  81.670  56.790  1.00  0.00            
ATOM   4668  HB2 ARG   293     124.370  82.370  58.210  1.00  0.00            
ATOM   4669  CG  ARG   293     123.410  83.790  56.910  1.00  0.00            
ATOM   4670  HG1 ARG   293     123.540  84.570  57.690  1.00  0.00            
ATOM   4671  HG2 ARG   293     122.410  83.780  56.440  1.00  0.00            
ATOM   4672  CD  ARG   293     124.620  83.970  55.990  1.00  0.00            
ATOM   4673  HD1 ARG   293     124.660  83.180  55.200  1.00  0.00            
ATOM   4674  HD2 ARG   293     125.520  84.020  56.640  1.00  0.00            
ATOM   4675  NE  ARG   293     124.340  85.290  55.350  1.00  0.00            
ATOM   4676  HE  ARG   293     123.360  85.470  55.320  1.00  0.00            
ATOM   4677  CZ  ARG   293     125.160  85.880  54.430  1.00  0.00            
ATOM   4678  NH1 ARG   293     126.440  85.450  54.250  1.00  0.00            
ATOM   4679 HH11 ARG   293     126.890  84.790  54.850  1.00  0.00            
ATOM   4680 HH12 ARG   293     126.990  85.930  53.570  1.00  0.00            
ATOM   4681  NH2 ARG   293     124.640  86.870  53.650  1.00  0.00            
ATOM   4682 HH21 ARG   293     123.710  87.190  53.830  1.00  0.00            
ATOM   4683 HH22 ARG   293     125.330  87.420  53.180  1.00  0.00            
ATOM   4684  C   ARG   293     121.990  83.190  59.470  1.00  0.00            
ATOM   4685  O   ARG   293     121.210  84.070  59.110  1.00  0.00            
ATOM   4686  N   ALA   294     122.700  83.240  60.620  1.00  0.00            
ATOM   4687  HN  ALA   294     123.470  82.640  60.830  1.00  0.00            
ATOM   4688  CA  ALA   294     122.420  84.230  61.610  1.00  0.00            
ATOM   4689  HA  ALA   294     121.360  84.450  61.600  1.00  0.00            
ATOM   4690  CB  ALA   294     122.810  83.660  62.980  1.00  0.00            
ATOM   4691  HB1 ALA   294     122.330  84.310  63.740  1.00  0.00            
ATOM   4692  HB2 ALA   294     122.660  82.560  63.070  1.00  0.00            
ATOM   4693  HB3 ALA   294     123.910  83.760  63.160  1.00  0.00            
ATOM   4694  C   ALA   294     123.060  85.550  61.360  1.00  0.00            
ATOM   4695  O   ALA   294     122.720  86.530  62.020  1.00  0.00            
ATOM   4696  N   GLU   295     123.930  85.670  60.340  1.00  0.00            
ATOM   4697  HN  GLU   295     124.430  84.860  60.050  1.00  0.00            
ATOM   4698  CA  GLU   295     124.210  86.890  59.650  1.00  0.00            
ATOM   4699  HA  GLU   295     124.550  87.570  60.420  1.00  0.00            
ATOM   4700  CB  GLU   295     125.330  86.760  58.600  1.00  0.00            
ATOM   4701  HB1 GLU   295     125.520  87.790  58.240  1.00  0.00            
ATOM   4702  HB2 GLU   295     125.010  86.110  57.760  1.00  0.00            
ATOM   4703  CG  GLU   295     126.640  86.230  59.200  1.00  0.00            
ATOM   4704  HG1 GLU   295     126.570  85.190  59.580  1.00  0.00            
ATOM   4705  HG2 GLU   295     126.990  86.830  60.070  1.00  0.00            
ATOM   4706  CD  GLU   295     127.680  86.220  58.100  1.00  0.00            
ATOM   4707  OE1 GLU   295     127.760  87.290  57.430  1.00  0.00            
ATOM   4708  OE2 GLU   295     128.580  85.350  58.010  1.00  0.00            
ATOM   4709  C   GLU   295     123.090  87.590  58.980  1.00  0.00            
ATOM   4710  O   GLU   295     123.250  88.770  58.660  1.00  0.00            
ATOM   4711  N   ASP   296     121.990  86.920  58.590  1.00  0.00            
ATOM   4712  HN  ASP   296     121.870  85.950  58.760  1.00  0.00            
ATOM   4713  CA  ASP   296     120.780  87.480  58.070  1.00  0.00            
ATOM   4714  HA  ASP   296     121.040  88.340  57.460  1.00  0.00            
ATOM   4715  CB  ASP   296     120.050  86.440  57.210  1.00  0.00            
ATOM   4716  HB1 ASP   296     119.120  86.830  56.750  1.00  0.00            
ATOM   4717  HB2 ASP   296     119.850  85.450  57.680  1.00  0.00            
ATOM   4718  CG  ASP   296     120.750  85.980  55.930  1.00  0.00            
ATOM   4719  OD1 ASP   296     120.160  85.270  55.070  1.00  0.00            
ATOM   4720  OD2 ASP   296     121.850  86.510  55.640  1.00  0.00            
ATOM   4721  C   ASP   296     119.860  88.120  59.050  1.00  0.00            
ATOM   4722  O   ASP   296     119.200  89.120  58.790  1.00  0.00            
ATOM   4723  N   LEU   297     119.740  87.470  60.230  1.00  0.00            
ATOM   4724  HN  LEU   297     120.250  86.620  60.340  1.00  0.00            
ATOM   4725  CA  LEU   297     118.860  87.880  61.280  1.00  0.00            
ATOM   4726  HA  LEU   297     117.910  88.100  60.800  1.00  0.00            
ATOM   4727  CB  LEU   297     118.560  86.730  62.250  1.00  0.00            
ATOM   4728  HB1 LEU   297     117.840  86.990  63.060  1.00  0.00            
ATOM   4729  HB2 LEU   297     119.530  86.420  62.690  1.00  0.00            
ATOM   4730  CG  LEU   297     118.000  85.410  61.700  1.00  0.00            
ATOM   4731  HG  LEU   297     118.600  85.010  60.850  1.00  0.00            
ATOM   4732  CD1 LEU   297     117.900  84.360  62.820  1.00  0.00            
ATOM   4733 HD11 LEU   297     117.060  84.500  63.530  1.00  0.00            
ATOM   4734 HD12 LEU   297     117.800  83.300  62.490  1.00  0.00            
ATOM   4735 HD13 LEU   297     118.810  84.430  63.460  1.00  0.00            
ATOM   4736  CD2 LEU   297     116.600  85.540  61.080  1.00  0.00            
ATOM   4737 HD21 LEU   297     116.250  84.570  60.680  1.00  0.00            
ATOM   4738 HD22 LEU   297     115.870  85.960  61.810  1.00  0.00            
ATOM   4739 HD23 LEU   297     116.640  86.340  60.310  1.00  0.00            
ATOM   4740  C   LEU   297     119.350  89.050  62.060  1.00  0.00            
ATOM   4741  O   LEU   297     118.580  89.650  62.800  1.00  0.00            
ATOM   4742  N   VAL   298     120.620  89.470  61.940  1.00  0.00            
ATOM   4743  HN  VAL   298     121.290  88.840  61.550  1.00  0.00            
ATOM   4744  CA  VAL   298     121.120  90.720  62.430  1.00  0.00            
ATOM   4745  HA  VAL   298     120.920  90.770  63.490  1.00  0.00            
ATOM   4746  CB  VAL   298     122.610  90.770  62.290  1.00  0.00            
ATOM   4747  HB  VAL   298     123.020  90.830  61.260  1.00  0.00            
ATOM   4748  CG1 VAL   298     123.190  92.070  62.880  1.00  0.00            
ATOM   4749 HG11 VAL   298     122.740  92.050  63.900  1.00  0.00            
ATOM   4750 HG12 VAL   298     124.290  91.930  62.940  1.00  0.00            
ATOM   4751 HG13 VAL   298     122.940  93.010  62.350  1.00  0.00            
ATOM   4752  CG2 VAL   298     123.250  89.630  63.100  1.00  0.00            
ATOM   4753 HG21 VAL   298     124.300  89.850  63.380  1.00  0.00            
ATOM   4754 HG22 VAL   298     122.580  89.370  63.950  1.00  0.00            
ATOM   4755 HG23 VAL   298     123.320  88.790  62.380  1.00  0.00            
ATOM   4756  C   VAL   298     120.440  91.860  61.750  1.00  0.00            
ATOM   4757  O   VAL   298     120.240  91.850  60.530  1.00  0.00            
ATOM   4758  N   GLY   299     119.950  92.830  62.540  1.00  0.00            
ATOM   4759  HN  GLY   299     120.120  92.920  63.510  1.00  0.00            
ATOM   4760  CA  GLY   299     119.120  93.890  62.060  1.00  0.00            
ATOM   4761  HA1 GLY   299     119.010  94.670  62.810  1.00  0.00            
ATOM   4762  HA2 GLY   299     119.660  94.270  61.210  1.00  0.00            
ATOM   4763  C   GLY   299     117.710  93.590  61.690  1.00  0.00            
ATOM   4764  O   GLY   299     117.130  94.250  60.830  1.00  0.00            
ATOM   4765  N   LYS   300     117.100  92.580  62.350  1.00  0.00            
ATOM   4766  HN  LYS   300     117.680  92.060  62.970  1.00  0.00            
ATOM   4767  CA  LYS   300     115.730  92.190  62.250  1.00  0.00            
ATOM   4768  HA  LYS   300     115.140  93.020  61.890  1.00  0.00            
ATOM   4769  CB  LYS   300     115.610  90.870  61.470  1.00  0.00            
ATOM   4770  HB1 LYS   300     114.550  90.710  61.170  1.00  0.00            
ATOM   4771  HB2 LYS   300     115.860  90.120  62.250  1.00  0.00            
ATOM   4772  CG  LYS   300     116.480  90.710  60.230  1.00  0.00            
ATOM   4773  HG1 LYS   300     116.480  89.610  60.070  1.00  0.00            
ATOM   4774  HG2 LYS   300     117.540  91.010  60.370  1.00  0.00            
ATOM   4775  CD  LYS   300     115.840  91.350  59.000  1.00  0.00            
ATOM   4776  HD1 LYS   300     114.780  91.010  58.960  1.00  0.00            
ATOM   4777  HD2 LYS   300     115.810  92.450  59.120  1.00  0.00            
ATOM   4778  CE  LYS   300     116.580  91.130  57.680  1.00  0.00            
ATOM   4779  HE1 LYS   300     116.120  91.720  56.860  1.00  0.00            
ATOM   4780  HE2 LYS   300     116.550  90.050  57.410  1.00  0.00            
ATOM   4781  NZ  LYS   300     117.990  91.470  57.950  1.00  0.00            
ATOM   4782  HZ1 LYS   300     118.470  91.500  57.030  1.00  0.00            
ATOM   4783  HZ2 LYS   300     117.900  92.410  58.390  1.00  0.00            
ATOM   4784  HZ3 LYS   300     118.400  90.780  58.620  1.00  0.00            
ATOM   4785  C   LYS   300     115.290  92.060  63.670  1.00  0.00            
ATOM   4786  O   LYS   300     116.020  91.810  64.630  1.00  0.00            
ATOM   4787  N   SER   301     113.980  92.230  63.900  1.00  0.00            
ATOM   4788  HN  SER   301     113.450  92.490  63.090  1.00  0.00            
ATOM   4789  CA  SER   301     113.220  92.180  65.110  1.00  0.00            
ATOM   4790  HA  SER   301     113.940  92.060  65.910  1.00  0.00            
ATOM   4791  CB  SER   301     112.310  93.390  65.380  1.00  0.00            
ATOM   4792  HB1 SER   301     111.530  93.440  64.590  1.00  0.00            
ATOM   4793  HB2 SER   301     112.950  94.300  65.290  1.00  0.00            
ATOM   4794  OG  SER   301     111.700  93.460  66.660  1.00  0.00            
ATOM   4795  HG1 SER   301     111.620  94.390  66.880  1.00  0.00            
ATOM   4796  C   SER   301     112.280  91.020  65.040  1.00  0.00            
ATOM   4797  O   SER   301     111.690  90.760  63.990  1.00  0.00            
ATOM   4798  N   LEU   302     112.130  90.240  66.120  1.00  0.00            
ATOM   4799  HN  LEU   302     112.660  90.460  66.930  1.00  0.00            
ATOM   4800  CA  LEU   302     111.140  89.220  66.300  1.00  0.00            
ATOM   4801  HA  LEU   302     110.880  88.920  65.300  1.00  0.00            
ATOM   4802  CB  LEU   302     111.870  88.090  67.030  1.00  0.00            
ATOM   4803  HB1 LEU   302     112.150  88.570  67.990  1.00  0.00            
ATOM   4804  HB2 LEU   302     112.830  87.820  66.550  1.00  0.00            
ATOM   4805  CG  LEU   302     111.150  86.740  67.250  1.00  0.00            
ATOM   4806  HG  LEU   302     110.060  86.940  67.380  1.00  0.00            
ATOM   4807  CD1 LEU   302     111.180  85.870  65.990  1.00  0.00            
ATOM   4808 HD11 LEU   302     112.260  85.670  65.810  1.00  0.00            
ATOM   4809 HD12 LEU   302     110.730  84.890  66.260  1.00  0.00            
ATOM   4810 HD13 LEU   302     110.680  86.360  65.120  1.00  0.00            
ATOM   4811  CD2 LEU   302     111.690  85.890  68.410  1.00  0.00            
ATOM   4812 HD21 LEU   302     111.150  84.910  68.370  1.00  0.00            
ATOM   4813 HD22 LEU   302     112.720  85.510  68.270  1.00  0.00            
ATOM   4814 HD23 LEU   302     111.580  86.510  69.320  1.00  0.00            
ATOM   4815  C   LEU   302     109.890  89.680  66.990  1.00  0.00            
ATOM   4816  O   LEU   302     109.950  90.650  67.740  1.00  0.00            
ATOM   4817  N   TYR   303     108.760  89.020  66.670  1.00  0.00            
ATOM   4818  HN  TYR   303     108.800  88.160  66.170  1.00  0.00            
ATOM   4819  CA  TYR   303     107.630  89.190  67.530  1.00  0.00            
ATOM   4820  HA  TYR   303     107.940  89.720  68.420  1.00  0.00            
ATOM   4821  CB  TYR   303     106.500  90.020  66.920  1.00  0.00            
ATOM   4822  HB1 TYR   303     106.870  91.040  66.680  1.00  0.00            
ATOM   4823  HB2 TYR   303     105.840  90.180  67.800  1.00  0.00            
ATOM   4824  CG  TYR   303     105.710  89.510  65.760  1.00  0.00            
ATOM   4825  CD1 TYR   303     106.240  89.220  64.530  1.00  0.00            
ATOM   4826  HD1 TYR   303     107.280  89.360  64.250  1.00  0.00            
ATOM   4827  CE1 TYR   303     105.470  88.640  63.550  1.00  0.00            
ATOM   4828  HE1 TYR   303     105.840  88.360  62.570  1.00  0.00            
ATOM   4829  CZ  TYR   303     104.160  88.300  63.790  1.00  0.00            
ATOM   4830  OH  TYR   303     103.410  87.590  62.830  1.00  0.00            
ATOM   4831  HH  TYR   303     103.970  87.410  62.070  1.00  0.00            
ATOM   4832  CD2 TYR   303     104.390  89.180  65.950  1.00  0.00            
ATOM   4833  HD2 TYR   303     103.890  89.310  66.910  1.00  0.00            
ATOM   4834  CE2 TYR   303     103.590  88.600  65.000  1.00  0.00            
ATOM   4835  HE2 TYR   303     102.530  88.500  65.190  1.00  0.00            
ATOM   4836  C   TYR   303     107.090  87.820  67.720  1.00  0.00            
ATOM   4837  O   TYR   303     107.400  86.900  66.960  1.00  0.00            
ATOM   4838  N   VAL   304     106.380  87.620  68.850  1.00  0.00            
ATOM   4839  HN  VAL   304     106.440  88.350  69.530  1.00  0.00            
ATOM   4840  CA  VAL   304     105.690  86.430  69.220  1.00  0.00            
ATOM   4841  HA  VAL   304     105.540  85.770  68.370  1.00  0.00            
ATOM   4842  CB  VAL   304     106.420  85.650  70.270  1.00  0.00            
ATOM   4843  HB  VAL   304     107.440  85.420  69.910  1.00  0.00            
ATOM   4844  CG1 VAL   304     106.690  86.460  71.550  1.00  0.00            
ATOM   4845 HG11 VAL   304     105.740  86.800  72.030  1.00  0.00            
ATOM   4846 HG12 VAL   304     107.410  85.860  72.160  1.00  0.00            
ATOM   4847 HG13 VAL   304     107.190  87.410  71.280  1.00  0.00            
ATOM   4848  CG2 VAL   304     105.630  84.370  70.600  1.00  0.00            
ATOM   4849 HG21 VAL   304     106.160  83.910  71.460  1.00  0.00            
ATOM   4850 HG22 VAL   304     104.610  84.620  70.980  1.00  0.00            
ATOM   4851 HG23 VAL   304     105.710  83.630  69.770  1.00  0.00            
ATOM   4852  C   VAL   304     104.330  86.850  69.660  1.00  0.00            
ATOM   4853  O   VAL   304     104.170  87.980  70.130  1.00  0.00            
ATOM   4854  N   SER   305     103.260  86.090  69.390  1.00  0.00            
ATOM   4855  HN  SER   305     103.300  85.260  68.840  1.00  0.00            
ATOM   4856  CA  SER   305     101.920  86.510  69.660  1.00  0.00            
ATOM   4857  HA  SER   305     101.800  87.130  70.530  1.00  0.00            
ATOM   4858  CB  SER   305     101.250  87.200  68.450  1.00  0.00            
ATOM   4859  HB1 SER   305     101.100  86.640  67.500  1.00  0.00            
ATOM   4860  HB2 SER   305     102.070  87.900  68.170  1.00  0.00            
ATOM   4861  OG  SER   305     100.080  87.890  68.850  1.00  0.00            
ATOM   4862  HG1 SER   305      99.920  88.540  68.160  1.00  0.00            
ATOM   4863  C   SER   305     101.220  85.250  70.020  1.00  0.00            
ATOM   4864  O   SER   305     101.550  84.170  69.520  1.00  0.00            
ATOM   4865  N   ALA   306     100.120  85.270  70.800  1.00  0.00            
ATOM   4866  HN  ALA   306      99.640  86.090  71.090  1.00  0.00            
ATOM   4867  CA  ALA   306      99.400  84.080  71.130  1.00  0.00            
ATOM   4868  HA  ALA   306      99.500  83.320  70.370  1.00  0.00            
ATOM   4869  CB  ALA   306      99.800  83.500  72.500  1.00  0.00            
ATOM   4870  HB1 ALA   306      99.510  82.440  72.630  1.00  0.00            
ATOM   4871  HB2 ALA   306     100.900  83.510  72.620  1.00  0.00            
ATOM   4872  HB3 ALA   306      99.470  84.090  73.380  1.00  0.00            
ATOM   4873  C   ALA   306      97.960  84.420  71.320  1.00  0.00            
ATOM   4874  O   ALA   306      97.580  85.470  71.850  1.00  0.00            
ATOM   4875  N   THR   307      97.050  83.570  70.820  1.00  0.00            
ATOM   4876  HN  THR   307      97.300  82.690  70.430  1.00  0.00            
ATOM   4877  CA  THR   307      95.680  83.950  70.630  1.00  0.00            
ATOM   4878  HA  THR   307      95.490  84.860  71.180  1.00  0.00            
ATOM   4879  CB  THR   307      95.180  83.830  69.220  1.00  0.00            
ATOM   4880  HB  THR   307      95.280  82.830  68.750  1.00  0.00            
ATOM   4881  OG1 THR   307      95.910  84.740  68.410  1.00  0.00            
ATOM   4882  HG1 THR   307      96.800  84.440  68.220  1.00  0.00            
ATOM   4883  CG2 THR   307      93.690  84.210  69.130  1.00  0.00            
ATOM   4884 HG21 THR   307      93.140  83.470  69.740  1.00  0.00            
ATOM   4885 HG22 THR   307      93.520  85.220  69.560  1.00  0.00            
ATOM   4886 HG23 THR   307      93.240  84.240  68.120  1.00  0.00            
ATOM   4887  C   THR   307      95.030  82.890  71.460  1.00  0.00            
ATOM   4888  O   THR   307      95.270  81.700  71.290  1.00  0.00            
ATOM   4889  N   VAL   308      94.270  83.200  72.520  1.00  0.00            
ATOM   4890  HN  VAL   308      94.010  84.130  72.790  1.00  0.00            
ATOM   4891  CA  VAL   308      93.970  82.180  73.480  1.00  0.00            
ATOM   4892  HA  VAL   308      94.310  81.190  73.220  1.00  0.00            
ATOM   4893  CB  VAL   308      94.380  82.640  74.850  1.00  0.00            
ATOM   4894  HB  VAL   308      94.000  83.670  74.970  1.00  0.00            
ATOM   4895  CG1 VAL   308      93.760  81.840  76.010  1.00  0.00            
ATOM   4896 HG11 VAL   308      93.980  80.760  75.900  1.00  0.00            
ATOM   4897 HG12 VAL   308      94.180  82.060  77.010  1.00  0.00            
ATOM   4898 HG13 VAL   308      92.650  81.790  76.020  1.00  0.00            
ATOM   4899  CG2 VAL   308      95.910  82.750  74.950  1.00  0.00            
ATOM   4900 HG21 VAL   308      96.260  83.740  74.570  1.00  0.00            
ATOM   4901 HG22 VAL   308      96.280  82.810  75.990  1.00  0.00            
ATOM   4902 HG23 VAL   308      96.410  81.890  74.460  1.00  0.00            
ATOM   4903  C   VAL   308      92.480  82.110  73.490  1.00  0.00            
ATOM   4904  O   VAL   308      91.760  83.090  73.690  1.00  0.00            
ATOM   4905  N   ILE   309      91.970  80.870  73.330  1.00  0.00            
ATOM   4906  HN  ILE   309      92.490  80.030  73.310  1.00  0.00            
ATOM   4907  CA  ILE   309      90.560  80.640  73.290  1.00  0.00            
ATOM   4908  HA  ILE   309      89.980  81.560  73.290  1.00  0.00            
ATOM   4909  CB  ILE   309      90.190  79.700  72.180  1.00  0.00            
ATOM   4910  HB  ILE   309      90.760  78.750  72.220  1.00  0.00            
ATOM   4911  CG2 ILE   309      88.680  79.430  72.270  1.00  0.00            
ATOM   4912 HG21 ILE   309      88.440  78.860  73.190  1.00  0.00            
ATOM   4913 HG22 ILE   309      88.110  80.380  72.260  1.00  0.00            
ATOM   4914 HG23 ILE   309      88.120  78.890  71.470  1.00  0.00            
ATOM   4915  CG1 ILE   309      90.410  80.320  70.800  1.00  0.00            
ATOM   4916 HG11 ILE   309      90.180  81.410  70.850  1.00  0.00            
ATOM   4917 HG12 ILE   309      89.710  79.790  70.110  1.00  0.00            
ATOM   4918  CD  ILE   309      91.830  80.080  70.280  1.00  0.00            
ATOM   4919  HD1 ILE   309      92.510  80.700  70.900  1.00  0.00            
ATOM   4920  HD2 ILE   309      92.110  79.010  70.180  1.00  0.00            
ATOM   4921  HD3 ILE   309      91.880  80.450  69.240  1.00  0.00            
ATOM   4922  C   ILE   309      90.190  79.950  74.560  1.00  0.00            
ATOM   4923  O   ILE   309      90.850  78.990  74.960  1.00  0.00            
ATOM   4924  N   LEU   310      89.190  80.440  75.310  1.00  0.00            
ATOM   4925  HN  LEU   310      88.720  81.210  74.890  1.00  0.00            
ATOM   4926  CA  LEU   310      88.790  79.850  76.550  1.00  0.00            
ATOM   4927  HA  LEU   310      89.710  79.610  77.080  1.00  0.00            
ATOM   4928  CB  LEU   310      87.850  80.820  77.280  1.00  0.00            
ATOM   4929  HB1 LEU   310      87.160  81.280  76.540  1.00  0.00            
ATOM   4930  HB2 LEU   310      88.540  81.550  77.750  1.00  0.00            
ATOM   4931  CG  LEU   310      86.990  80.220  78.410  1.00  0.00            
ATOM   4932  HG  LEU   310      86.370  79.350  78.120  1.00  0.00            
ATOM   4933  CD1 LEU   310      87.840  79.750  79.600  1.00  0.00            
ATOM   4934 HD11 LEU   310      88.650  79.050  79.300  1.00  0.00            
ATOM   4935 HD12 LEU   310      88.240  80.700  80.000  1.00  0.00            
ATOM   4936 HD13 LEU   310      87.150  79.270  80.330  1.00  0.00            
ATOM   4937  CD2 LEU   310      85.980  81.320  78.790  1.00  0.00            
ATOM   4938 HD21 LEU   310      85.300  81.430  77.920  1.00  0.00            
ATOM   4939 HD22 LEU   310      85.470  80.940  79.700  1.00  0.00            
ATOM   4940 HD23 LEU   310      86.400  82.320  78.980  1.00  0.00            
ATOM   4941  C   LEU   310      88.260  78.480  76.330  1.00  0.00            
ATOM   4942  O   LEU   310      87.730  78.230  75.250  1.00  0.00            
ATOM   4943  N   HIS   311      88.540  77.480  77.180  1.00  0.00            
ATOM   4944  HN  HIS   311      89.270  77.730  77.820  1.00  0.00            
ATOM   4945  CA  HIS   311      88.110  76.130  76.940  1.00  0.00            
ATOM   4946  HA  HIS   311      88.520  75.700  76.040  1.00  0.00            
ATOM   4947  CB  HIS   311      88.650  75.140  77.980  1.00  0.00            
ATOM   4948  HB1 HIS   311      88.260  75.470  78.960  1.00  0.00            
ATOM   4949  HB2 HIS   311      89.750  75.340  77.970  1.00  0.00            
ATOM   4950  ND1 HIS   311      88.890  73.060  76.640  1.00  0.00            
ATOM   4951  CG  HIS   311      88.240  73.730  77.660  1.00  0.00            
ATOM   4952  CE1 HIS   311      88.210  71.930  76.510  1.00  0.00            
ATOM   4953  HE1 HIS   311      88.470  71.090  75.870  1.00  0.00            
ATOM   4954  NE2 HIS   311      87.220  71.800  77.430  1.00  0.00            
ATOM   4955  HE2 HIS   311      86.580  71.030  77.470  1.00  0.00            
ATOM   4956  CD2 HIS   311      87.190  73.000  78.120  1.00  0.00            
ATOM   4957  HD2 HIS   311      86.390  73.200  78.820  1.00  0.00            
ATOM   4958  C   HIS   311      86.630  75.930  76.900  1.00  0.00            
ATOM   4959  O   HIS   311      85.910  76.290  77.820  1.00  0.00            
ATOM   4960  N   SER   312      86.120  75.500  75.730  1.00  0.00            
ATOM   4961  HN  SER   312      86.750  75.150  75.040  1.00  0.00            
ATOM   4962  CA  SER   312      84.760  75.190  75.440  1.00  0.00            
ATOM   4963  HA  SER   312      84.800  74.900  74.410  1.00  0.00            
ATOM   4964  CB  SER   312      84.160  74.050  76.300  1.00  0.00            
ATOM   4965  HB1 SER   312      83.770  74.430  77.260  1.00  0.00            
ATOM   4966  HB2 SER   312      84.940  73.300  76.560  1.00  0.00            
ATOM   4967  OG  SER   312      83.110  73.300  75.710  1.00  0.00            
ATOM   4968  HG1 SER   312      83.420  72.750  74.980  1.00  0.00            
ATOM   4969  C   SER   312      83.860  76.380  75.420  1.00  0.00            
ATOM   4970  O   SER   312      82.640  76.340  75.530  1.00  0.00            
ATOM   4971  N   GLY   313      84.490  77.530  75.130  1.00  0.00            
ATOM   4972  HN  GLY   313      85.480  77.600  75.060  1.00  0.00            
ATOM   4973  CA  GLY   313      83.840  78.810  75.130  1.00  0.00            
ATOM   4974  HA1 GLY   313      82.800  78.640  75.360  1.00  0.00            
ATOM   4975  HA2 GLY   313      84.330  79.520  75.790  1.00  0.00            
ATOM   4976  C   GLY   313      84.000  79.310  73.740  1.00  0.00            
ATOM   4977  O   GLY   313      84.330  78.670  72.750  1.00  0.00            
ATOM   4978  N   SER   314      83.880  80.650  73.650  1.00  0.00            
ATOM   4979  HN  SER   314      83.750  81.190  74.470  1.00  0.00            
ATOM   4980  CA  SER   314      83.900  81.370  72.420  1.00  0.00            
ATOM   4981  HA  SER   314      84.530  80.790  71.760  1.00  0.00            
ATOM   4982  CB  SER   314      82.470  81.590  71.890  1.00  0.00            
ATOM   4983  HB1 SER   314      81.930  82.230  72.620  1.00  0.00            
ATOM   4984  HB2 SER   314      82.000  80.590  71.820  1.00  0.00            
ATOM   4985  OG  SER   314      82.330  82.250  70.640  1.00  0.00            
ATOM   4986  HG1 SER   314      82.760  81.670  70.020  1.00  0.00            
ATOM   4987  C   SER   314      84.720  82.600  72.580  1.00  0.00            
ATOM   4988  O   SER   314      85.310  83.150  71.650  1.00  0.00            
ATOM   4989  N   ASP   315      84.680  83.210  73.780  1.00  0.00            
ATOM   4990  HN  ASP   315      84.110  82.780  74.470  1.00  0.00            
ATOM   4991  CA  ASP   315      85.490  84.320  74.190  1.00  0.00            
ATOM   4992  HA  ASP   315      85.310  85.140  73.510  1.00  0.00            
ATOM   4993  CB  ASP   315      85.270  84.480  75.710  1.00  0.00            
ATOM   4994  HB1 ASP   315      85.980  85.250  76.070  1.00  0.00            
ATOM   4995  HB2 ASP   315      85.400  83.540  76.280  1.00  0.00            
ATOM   4996  CG  ASP   315      83.920  85.130  75.960  1.00  0.00            
ATOM   4997  OD1 ASP   315      83.250  84.840  76.990  1.00  0.00            
ATOM   4998  OD2 ASP   315      83.550  86.010  75.130  1.00  0.00            
ATOM   4999  C   ASP   315      86.940  84.030  73.970  1.00  0.00            
ATOM   5000  O   ASP   315      87.380  82.900  74.170  1.00  0.00            
ATOM   5001  N   MET   316      87.760  85.010  73.560  1.00  0.00            
ATOM   5002  HN  MET   316      87.510  85.970  73.570  1.00  0.00            
ATOM   5003  CA  MET   316      89.120  84.790  73.170  1.00  0.00            
ATOM   5004  HA  MET   316      89.580  84.100  73.860  1.00  0.00            
ATOM   5005  CB  MET   316      89.250  84.210  71.750  1.00  0.00            
ATOM   5006  HB1 MET   316      88.560  83.340  71.760  1.00  0.00            
ATOM   5007  HB2 MET   316      90.260  83.790  71.580  1.00  0.00            
ATOM   5008  CG  MET   316      88.810  85.100  70.590  1.00  0.00            
ATOM   5009  HG1 MET   316      87.860  85.640  70.800  1.00  0.00            
ATOM   5010  HG2 MET   316      88.590  84.350  69.800  1.00  0.00            
ATOM   5011  SD  MET   316      90.050  86.150  69.770  1.00  0.00            
ATOM   5012  CE  MET   316      90.320  84.930  68.450  1.00  0.00            
ATOM   5013  HE1 MET   316      89.390  84.920  67.840  1.00  0.00            
ATOM   5014  HE2 MET   316      91.110  85.310  67.770  1.00  0.00            
ATOM   5015  HE3 MET   316      90.590  83.870  68.670  1.00  0.00            
ATOM   5016  C   MET   316      89.900  86.050  73.320  1.00  0.00            
ATOM   5017  O   MET   316      89.270  87.100  73.170  1.00  0.00            
ATOM   5018  N   VAL   317      91.230  86.080  73.470  1.00  0.00            
ATOM   5019  HN  VAL   317      91.730  85.220  73.490  1.00  0.00            
ATOM   5020  CA  VAL   317      92.030  87.260  73.600  1.00  0.00            
ATOM   5021  HA  VAL   317      91.550  88.030  73.010  1.00  0.00            
ATOM   5022  CB  VAL   317      92.120  87.940  74.940  1.00  0.00            
ATOM   5023  HB  VAL   317      93.040  88.580  74.930  1.00  0.00            
ATOM   5024  CG1 VAL   317      91.000  88.980  75.100  1.00  0.00            
ATOM   5025 HG11 VAL   317      91.230  89.630  75.980  1.00  0.00            
ATOM   5026 HG12 VAL   317      90.950  89.590  74.180  1.00  0.00            
ATOM   5027 HG13 VAL   317      89.970  88.600  75.210  1.00  0.00            
ATOM   5028  CG2 VAL   317      92.300  86.910  76.070  1.00  0.00            
ATOM   5029 HG21 VAL   317      91.300  86.430  76.180  1.00  0.00            
ATOM   5030 HG22 VAL   317      93.050  86.210  75.650  1.00  0.00            
ATOM   5031 HG23 VAL   317      92.620  87.320  77.050  1.00  0.00            
ATOM   5032  C   VAL   317      93.370  86.980  73.010  1.00  0.00            
ATOM   5033  O   VAL   317      93.940  85.890  73.060  1.00  0.00            
ATOM   5034  N   GLN   318      93.830  88.010  72.270  1.00  0.00            
ATOM   5035  HN  GLN   318      93.390  88.900  72.220  1.00  0.00            
ATOM   5036  CA  GLN   318      95.150  87.920  71.740  1.00  0.00            
ATOM   5037  HA  GLN   318      95.550  86.920  71.770  1.00  0.00            
ATOM   5038  CB  GLN   318      95.000  88.150  70.220  1.00  0.00            
ATOM   5039  HB1 GLN   318      94.650  89.200  70.160  1.00  0.00            
ATOM   5040  HB2 GLN   318      94.120  87.600  69.840  1.00  0.00            
ATOM   5041  CG  GLN   318      96.260  87.930  69.380  1.00  0.00            
ATOM   5042  HG1 GLN   318      96.530  86.850  69.480  1.00  0.00            
ATOM   5043  HG2 GLN   318      97.020  88.660  69.730  1.00  0.00            
ATOM   5044  CD  GLN   318      96.030  88.250  67.910  1.00  0.00            
ATOM   5045  OE1 GLN   318      96.040  89.430  67.560  1.00  0.00            
ATOM   5046  NE2 GLN   318      95.930  87.190  67.050  1.00  0.00            
ATOM   5047 HE21 GLN   318      96.160  86.300  67.430  1.00  0.00            
ATOM   5048 HE22 GLN   318      95.730  87.340  66.090  1.00  0.00            
ATOM   5049  C   GLN   318      96.070  88.830  72.470  1.00  0.00            
ATOM   5050  O   GLN   318      95.820  90.020  72.650  1.00  0.00            
ATOM   5051  N   ALA   319      97.280  88.270  72.650  1.00  0.00            
ATOM   5052  HN  ALA   319      97.450  87.410  72.180  1.00  0.00            
ATOM   5053  CA  ALA   319      98.360  88.850  73.400  1.00  0.00            
ATOM   5054  HA  ALA   319      98.000  89.860  73.540  1.00  0.00            
ATOM   5055  CB  ALA   319      98.430  88.270  74.830  1.00  0.00            
ATOM   5056  HB1 ALA   319      99.350  88.620  75.330  1.00  0.00            
ATOM   5057  HB2 ALA   319      97.550  88.610  75.410  1.00  0.00            
ATOM   5058  HB3 ALA   319      98.330  87.170  74.660  1.00  0.00            
ATOM   5059  C   ALA   319      99.700  88.710  72.770  1.00  0.00            
ATOM   5060  O   ALA   319     100.160  87.620  72.440  1.00  0.00            
ATOM   5061  N   GLU   320     100.300  89.880  72.470  1.00  0.00            
ATOM   5062  HN  GLU   320     100.020  90.770  72.820  1.00  0.00            
ATOM   5063  CA  GLU   320     101.450  89.970  71.630  1.00  0.00
[truncated: 1,785,965 more chars]
