# Supplementary material for: Modulating the complement system through epitope-specific inhibition by complement C3 inhibitors
Source: J Biol Chem. 2025 Jan 31;301(3):108250. doi: 10.1016/j.jbc.2025.108250 (PMC11910092; doi:10.1016/j.jbc.2025.108250)
Supplement: C3b-C345C_gene_sequencing [file mmc1.zip › Supporting_Information/C3b-MI3_central.pdb]

ATOM      1  N   SER     1      59.069   1.876 -15.387  1.00  0.00            
ATOM      2  H1  SER     1      58.869   1.155 -16.117  1.00  0.00            
ATOM      3  H2  SER     1      59.498   2.726 -15.808  1.00  0.00            
ATOM      4  H3  SER     1      59.849   1.467 -14.837  1.00  0.00            
ATOM      5  CA  SER     1      57.908   2.105 -14.488  1.00  0.00            
ATOM      6  HA  SER     1      58.258   2.656 -13.618  1.00  0.00            
ATOM      7  CB  SER     1      56.938   3.104 -15.138  1.00  0.00            
ATOM      8  HB1 SER     1      55.988   2.564 -15.338  1.00  0.00            
ATOM      9  HB2 SER     1      57.278   3.374 -16.158  1.00  0.00            
ATOM     10  OG  SER     1      56.707   4.274 -14.379  1.00  0.00            
ATOM     11  HG1 SER     1      55.966   4.694 -14.809  1.00  0.00            
ATOM     12  C   SER     1      57.239   0.855 -14.037  1.00  0.00            
ATOM     13  O   SER     1      56.770   0.084 -14.867  1.00  0.00            
ATOM     14  N   PRO     2      57.109   0.545 -12.787  1.00  0.00            
ATOM     15  CD  PRO     2      58.089   0.806 -11.757  1.00  0.00            
ATOM     16  HD1 PRO     2      59.139   0.597 -12.087  1.00  0.00            
ATOM     17  HD2 PRO     2      57.948   1.866 -11.478  1.00  0.00            
ATOM     18  CA  PRO     2      56.040  -0.285 -12.317  1.00  0.00            
ATOM     19  HA  PRO     2      56.120  -1.285 -12.727  1.00  0.00            
ATOM     20  CB  PRO     2      56.169  -0.325 -10.787  1.00  0.00            
ATOM     21  HB1 PRO     2      55.770  -1.275 -10.367  1.00  0.00            
ATOM     22  HB2 PRO     2      55.708   0.585 -10.358  1.00  0.00            
ATOM     23  CG  PRO     2      57.689  -0.213 -10.677  1.00  0.00            
ATOM     24  HG1 PRO     2      58.040  -1.253 -10.896  1.00  0.00            
ATOM     25  HG2 PRO     2      57.829   0.137  -9.637  1.00  0.00            
ATOM     26  C   PRO     2      54.649   0.024 -12.748  1.00  0.00            
ATOM     27  O   PRO     2      54.389   1.183 -13.018  1.00  0.00            
ATOM     28  N   MET     3      53.810  -1.027 -12.807  1.00  0.00            
ATOM     29  HN  MET     3      54.181  -1.947 -12.677  1.00  0.00            
ATOM     30  CA  MET     3      52.430  -0.898 -13.158  1.00  0.00            
ATOM     31  HA  MET     3      52.100   0.051 -13.538  1.00  0.00            
ATOM     32  CB  MET     3      52.111  -1.859 -14.317  1.00  0.00            
ATOM     33  HB1 MET     3      52.412  -2.919 -14.167  1.00  0.00            
ATOM     34  HB2 MET     3      52.831  -1.509 -15.097  1.00  0.00            
ATOM     35  CG  MET     3      50.631  -1.760 -14.678  1.00  0.00            
ATOM     36  HG1 MET     3      50.572  -1.991 -15.768  1.00  0.00            
ATOM     37  HG2 MET     3      50.250  -0.710 -14.588  1.00  0.00            
ATOM     38  SD  MET     3      49.442  -2.771 -13.758  1.00  0.00            
ATOM     39  CE  MET     3      49.923  -4.311 -14.587  1.00  0.00            
ATOM     40  HE1 MET     3      49.324  -5.171 -14.237  1.00  0.00            
ATOM     41  HE2 MET     3      49.773  -4.141 -15.677  1.00  0.00            
ATOM     42  HE3 MET     3      51.023  -4.390 -14.447  1.00  0.00            
ATOM     43  C   MET     3      51.610  -1.048 -11.908  1.00  0.00            
ATOM     44  O   MET     3      51.791  -1.998 -11.147  1.00  0.00            
ATOM     45  N   TYR     4      50.719  -0.109 -11.588  1.00  0.00            
ATOM     46  HN  TYR     4      50.649   0.771 -12.069  1.00  0.00            
ATOM     47  CA  TYR     4      49.819  -0.179 -10.479  1.00  0.00            
ATOM     48  HA  TYR     4      49.960  -1.069  -9.888  1.00  0.00            
ATOM     49  CB  TYR     4      49.968   1.031  -9.549  1.00  0.00            
ATOM     50  HB1 TYR     4      49.338   0.831  -8.639  1.00  0.00            
ATOM     51  HB2 TYR     4      49.427   1.921  -9.909  1.00  0.00            
ATOM     52  CG  TYR     4      51.388   1.342  -9.279  1.00  0.00            
ATOM     53  CD1 TYR     4      51.998   0.863  -8.129  1.00  0.00            
ATOM     54  HD1 TYR     4      51.338   0.263  -7.528  1.00  0.00            
ATOM     55  CE1 TYR     4      53.207   1.374  -7.728  1.00  0.00            
ATOM     56  HE1 TYR     4      53.677   1.045  -6.808  1.00  0.00            
ATOM     57  CZ  TYR     4      53.877   2.285  -8.509  1.00  0.00            
ATOM     58  OH  TYR     4      55.206   2.646  -8.178  1.00  0.00            
ATOM     59  HH  TYR     4      55.486   3.346  -8.769  1.00  0.00            
ATOM     60  CD2 TYR     4      52.047   2.273 -10.029  1.00  0.00            
ATOM     61  HD2 TYR     4      51.567   2.692 -10.909  1.00  0.00            
ATOM     62  CE2 TYR     4      53.337   2.654  -9.719  1.00  0.00            
ATOM     63  HE2 TYR     4      53.856   3.324 -10.369  1.00  0.00            
ATOM     64  C   TYR     4      48.439  -0.220 -11.059  1.00  0.00            
ATOM     65  O   TYR     4      48.089   0.449 -12.009  1.00  0.00            
ATOM     66  N   SER     5      47.610  -1.021 -10.349  1.00  0.00            
ATOM     67  HN  SER     5      48.030  -1.490  -9.578  1.00  0.00            
ATOM     68  CA  SER     5      46.270  -1.292 -10.759  1.00  0.00            
ATOM     69  HA  SER     5      45.949  -0.532 -11.469  1.00  0.00            
ATOM     70  CB  SER     5      46.171  -2.702 -11.358  1.00  0.00            
ATOM     71  HB1 SER     5      46.041  -3.492 -10.578  1.00  0.00            
ATOM     72  HB2 SER     5      47.121  -2.942 -11.878  1.00  0.00            
ATOM     73  OG  SER     5      45.121  -2.693 -12.309  1.00  0.00            
ATOM     74  HG1 SER     5      44.271  -3.014 -11.999  1.00  0.00            
ATOM     75  C   SER     5      45.299  -1.082  -9.659  1.00  0.00            
ATOM     76  O   SER     5      45.669  -1.342  -8.519  1.00  0.00            
ATOM     77  N   ILE     6      44.059  -0.733 -10.010  1.00  0.00            
ATOM     78  HN  ILE     6      43.919  -0.564 -10.990  1.00  0.00            
ATOM     79  CA  ILE     6      42.939  -0.754  -9.120  1.00  0.00            
ATOM     80  HA  ILE     6      43.109  -1.383  -8.270  1.00  0.00            
ATOM     81  CB  ILE     6      42.588   0.516  -8.411  1.00  0.00            
ATOM     82  HB  ILE     6      41.758   0.296  -7.711  1.00  0.00            
ATOM     83  CG2 ILE     6      43.778   0.887  -7.510  1.00  0.00            
ATOM     84 1HG2 ILE     6      43.377   1.777  -6.961  1.00  0.00            
ATOM     85 2HG2 ILE     6      44.018   0.008  -6.870  1.00  0.00            
ATOM     86 3HG2 ILE     6      44.578   1.138  -8.230  1.00  0.00            
ATOM     87  CG1 ILE     6      42.217   1.676  -9.361  1.00  0.00            
ATOM     88 1HG1 ILE     6      41.378   1.475 -10.061  1.00  0.00            
ATOM     89 2HG1 ILE     6      43.167   1.756  -9.921  1.00  0.00            
ATOM     90  CD  ILE     6      41.906   3.046  -8.772  1.00  0.00            
ATOM     91  HD1 ILE     6      42.696   3.286  -8.032  1.00  0.00            
ATOM     92  HD2 ILE     6      41.826   3.875  -9.522  1.00  0.00            
ATOM     93  HD3 ILE     6      40.916   3.005  -8.292  1.00  0.00            
ATOM     94  C   ILE     6      41.770  -1.295  -9.870  1.00  0.00            
ATOM     95  O   ILE     6      41.470  -0.906 -11.010  1.00  0.00            
ATOM     96  N   ILE     7      41.080  -2.195  -9.170  1.00  0.00            
ATOM     97  HN  ILE     7      41.420  -2.655  -8.360  1.00  0.00            
ATOM     98  CA  ILE     7      39.801  -2.716  -9.580  1.00  0.00            
ATOM     99  HA  ILE     7      39.330  -2.107 -10.340  1.00  0.00            
ATOM    100  CB  ILE     7      39.882  -4.086 -10.209  1.00  0.00            
ATOM    101  HB  ILE     7      40.732  -4.006 -10.929  1.00  0.00            
ATOM    102  CG2 ILE     7      40.132  -5.156  -9.149  1.00  0.00            
ATOM    103 1HG2 ILE     7      40.003  -6.156  -9.609  1.00  0.00            
ATOM    104 2HG2 ILE     7      41.182  -5.155  -8.759  1.00  0.00            
ATOM    105 3HG2 ILE     7      39.282  -5.166  -8.429  1.00  0.00            
ATOM    106  CG1 ILE     7      38.582  -4.298 -10.990  1.00  0.00            
ATOM    107 1HG1 ILE     7      38.562  -3.398 -11.630  1.00  0.00            
ATOM    108 2HG1 ILE     7      37.712  -4.418 -10.310  1.00  0.00            
ATOM    109  CD  ILE     7      38.683  -5.528 -11.889  1.00  0.00            
ATOM    110  HD1 ILE     7      38.554  -6.498 -11.369  1.00  0.00            
ATOM    111  HD2 ILE     7      37.993  -5.489 -12.749  1.00  0.00            
ATOM    112  HD3 ILE     7      39.673  -5.597 -12.399  1.00  0.00            
ATOM    113  C   ILE     7      38.840  -2.557  -8.460  1.00  0.00            
ATOM    114  O   ILE     7      39.200  -2.846  -7.320  1.00  0.00            
ATOM    115  N   THR     8      37.650  -1.978  -8.721  1.00  0.00            
ATOM    116  HN  THR     8      37.380  -1.768  -9.651  1.00  0.00            
ATOM    117  CA  THR     8      36.679  -1.428  -7.821  1.00  0.00            
ATOM    118  HA  THR     8      36.809  -1.837  -6.821  1.00  0.00            
ATOM    119  CB  THR     8      36.938   0.012  -7.522  1.00  0.00            
ATOM    120  HB  THR     8      36.738   0.682  -8.392  1.00  0.00            
ATOM    121  OG1 THR     8      38.318   0.333  -7.361  1.00  0.00            
ATOM    122  HG1 THR     8      38.779  -0.326  -7.881  1.00  0.00            
ATOM    123  CG2 THR     8      36.257   0.572  -6.262  1.00  0.00            
ATOM    124 1HG2 THR     8      35.177   0.832  -6.292  1.00  0.00            
ATOM    125 2HG2 THR     8      36.368  -0.167  -5.452  1.00  0.00            
ATOM    126 3HG2 THR     8      36.737   1.523  -5.952  1.00  0.00            
ATOM    127  C   THR     8      35.280  -1.589  -8.301  1.00  0.00            
ATOM    128  O   THR     8      35.040  -1.490  -9.511  1.00  0.00            
ATOM    129  N   PRO     9      34.280  -1.810  -7.511  1.00  0.00            
ATOM    130  CD  PRO     9      34.420  -2.499  -6.231  1.00  0.00            
ATOM    131  HD1 PRO     9      35.280  -3.188  -6.181  1.00  0.00            
ATOM    132  HD2 PRO     9      34.679  -1.679  -5.511  1.00  0.00            
ATOM    133  CA  PRO     9      32.909  -1.591  -7.892  1.00  0.00            
ATOM    134  HA  PRO     9      32.610  -2.341  -8.602  1.00  0.00            
ATOM    135  CB  PRO     9      32.169  -1.901  -6.582  1.00  0.00            
ATOM    136  HB1 PRO     9      31.170  -2.282  -6.872  1.00  0.00            
ATOM    137  HB2 PRO     9      32.149  -1.051  -5.872  1.00  0.00            
ATOM    138  CG  PRO     9      33.010  -3.000  -5.931  1.00  0.00            
ATOM    139  HG1 PRO     9      32.721  -3.960  -6.411  1.00  0.00            
ATOM    140  HG2 PRO     9      32.950  -3.220  -4.841  1.00  0.00            
ATOM    141  C   PRO     9      32.679  -0.221  -8.432  1.00  0.00            
ATOM    142  O   PRO     9      33.098   0.779  -7.843  1.00  0.00            
ATOM    143  N   ASN    10      31.929  -0.132  -9.543  1.00  0.00            
ATOM    144  HN  ASN    10      31.700  -0.992 -10.002  1.00  0.00            
ATOM    145  CA  ASN    10      31.688   1.017 -10.373  1.00  0.00            
ATOM    146  HA  ASN    10      32.558   1.668 -10.373  1.00  0.00            
ATOM    147  CB  ASN    10      31.269   0.657 -11.803  1.00  0.00            
ATOM    148  HB1 ASN    10      30.279   0.176 -11.683  1.00  0.00            
ATOM    149  HB2 ASN    10      32.049  -0.073 -12.153  1.00  0.00            
ATOM    150  CG  ASN    10      31.158   1.746 -12.844  1.00  0.00            
ATOM    151  OD1 ASN    10      31.887   2.737 -12.964  1.00  0.00            
ATOM    152  ND2 ASN    10      30.078   1.625 -13.644  1.00  0.00            
ATOM    153 1HD2 ASN    10      29.639   0.725 -13.724  1.00  0.00            
ATOM    154 2HD2 ASN    10      29.948   2.285 -14.394  1.00  0.00            
ATOM    155  C   ASN    10      30.737   1.957  -9.704  1.00  0.00            
ATOM    156  O   ASN    10      30.876   3.167  -9.904  1.00  0.00            
ATOM    157  N   ILE    11      29.717   1.546  -8.934  1.00  0.00            
ATOM    158  HN  ILE    11      29.588   0.576  -8.753  1.00  0.00            
ATOM    159  CA  ILE    11      28.707   2.376  -8.354  1.00  0.00            
ATOM    160  HA  ILE    11      29.016   3.416  -8.455  1.00  0.00            
ATOM    161  CB  ILE    11      27.307   2.225  -8.845  1.00  0.00            
ATOM    162  HB  ILE    11      27.058   1.205  -8.484  1.00  0.00            
ATOM    163  CG2 ILE    11      26.336   3.274  -8.285  1.00  0.00            
ATOM    164 1HG2 ILE    11      25.326   3.223  -8.745  1.00  0.00            
ATOM    165 2HG2 ILE    11      26.266   3.095  -7.195  1.00  0.00            
ATOM    166 3HG2 ILE    11      26.595   4.364  -8.226  1.00  0.00            
ATOM    167  CG1 ILE    11      27.207   2.264 -10.375  1.00  0.00            
ATOM    168 1HG1 ILE    11      28.098   1.775 -10.814  1.00  0.00            
ATOM    169 2HG1 ILE    11      27.157   3.284 -10.825  1.00  0.00            
ATOM    170  CD  ILE    11      25.958   1.613 -10.965  1.00  0.00            
ATOM    171  HD1 ILE    11      25.918   1.592 -12.075  1.00  0.00            
ATOM    172  HD2 ILE    11      25.979   0.543 -10.664  1.00  0.00            
ATOM    173  HD3 ILE    11      25.067   2.182 -10.645  1.00  0.00            
ATOM    174  C   ILE    11      28.806   2.237  -6.874  1.00  0.00            
ATOM    175  O   ILE    11      28.497   1.117  -6.454  1.00  0.00            
ATOM    176  N   LEU    12      29.195   3.317  -6.185  1.00  0.00            
ATOM    177  HN  LEU    12      29.425   4.137  -6.735  1.00  0.00            
ATOM    178  CA  LEU    12      29.285   3.328  -4.765  1.00  0.00            
ATOM    179  HA  LEU    12      29.276   2.318  -4.394  1.00  0.00            
ATOM    180  CB  LEU    12      30.504   4.089  -4.225  1.00  0.00            
ATOM    181  HB1 LEU    12      30.644   4.089  -3.125  1.00  0.00            
ATOM    182  HB2 LEU    12      30.244   5.159  -4.425  1.00  0.00            
ATOM    183  CG  LEU    12      31.875   3.900  -4.894  1.00  0.00            
ATOM    184  HG  LEU    12      31.775   4.129  -5.984  1.00  0.00            
ATOM    185  CD1 LEU    12      33.024   4.741  -4.294  1.00  0.00            
ATOM    186 1HD1 LEU    12      32.824   4.821  -3.204  1.00  0.00            
ATOM    187 2HD1 LEU    12      34.004   4.311  -4.574  1.00  0.00            
ATOM    188 3HD1 LEU    12      33.023   5.751  -4.745  1.00  0.00            
ATOM    189  CD2 LEU    12      32.176   2.390  -4.814  1.00  0.00            
ATOM    190 1HD2 LEU    12      33.006   2.150  -5.513  1.00  0.00            
ATOM    191 2HD2 LEU    12      32.456   2.161  -3.773  1.00  0.00            
ATOM    192 3HD2 LEU    12      31.316   1.729  -5.044  1.00  0.00            
ATOM    193  C   LEU    12      28.015   3.887  -4.195  1.00  0.00            
ATOM    194  O   LEU    12      27.094   4.246  -4.925  1.00  0.00            
ATOM    195  N   ARG    13      27.754   3.957  -2.885  1.00  0.00            
ATOM    196  HN  ARG    13      28.384   3.518  -2.245  1.00  0.00            
ATOM    197  CA  ARG    13      26.624   4.667  -2.366  1.00  0.00            
ATOM    198  HA  ARG    13      26.363   5.486  -3.016  1.00  0.00            
ATOM    199  CB  ARG    13      25.364   3.776  -2.306  1.00  0.00            
ATOM    200  HB1 ARG    13      25.265   3.255  -3.285  1.00  0.00            
ATOM    201  HB2 ARG    13      24.504   4.415  -2.026  1.00  0.00            
ATOM    202  CG  ARG    13      25.305   2.656  -1.265  1.00  0.00            
ATOM    203  HG1 ARG    13      24.465   2.055  -1.655  1.00  0.00            
ATOM    204  HG2 ARG    13      24.824   3.216  -0.426  1.00  0.00            
ATOM    205  CD  ARG    13      26.465   1.747  -0.855  1.00  0.00            
ATOM    206  HD1 ARG    13      26.126   1.047  -0.054  1.00  0.00            
ATOM    207  HD2 ARG    13      27.325   2.278  -0.415  1.00  0.00            
ATOM    208  NE  ARG    13      26.996   0.987  -2.024  1.00  0.00            
ATOM    209  HE  ARG    13      26.456   0.896  -2.854  1.00  0.00            
ATOM    210  CZ  ARG    13      27.897  -0.012  -1.814  1.00  0.00            
ATOM    211  NH1 ARG    13      28.457  -0.321  -0.603  1.00  0.00            
ATOM    212 1HH1 ARG    13      28.226   0.249   0.186  1.00  0.00            
ATOM    213 2HH1 ARG    13      29.217  -0.961  -0.633  1.00  0.00            
ATOM    214  NH2 ARG    13      28.138  -0.892  -2.823  1.00  0.00            
ATOM    215 1HH2 ARG    13      27.598  -0.953  -3.663  1.00  0.00            
ATOM    216 2HH2 ARG    13      28.838  -1.582  -2.633  1.00  0.00            
ATOM    217  C   ARG    13      26.953   5.227  -1.026  1.00  0.00            
ATOM    218  O   ARG    13      27.863   4.838  -0.296  1.00  0.00            
ATOM    219  N   LEU    14      26.242   6.327  -0.686  1.00  0.00            
ATOM    220  HN  LEU    14      25.522   6.566  -1.337  1.00  0.00            
ATOM    221  CA  LEU    14      26.421   7.108   0.493  1.00  0.00            
ATOM    222  HA  LEU    14      27.381   7.608   0.463  1.00  0.00            
ATOM    223  CB  LEU    14      25.400   8.257   0.553  1.00  0.00            
ATOM    224  HB1 LEU    14      25.620   8.917   1.412  1.00  0.00            
ATOM    225  HB2 LEU    14      24.360   7.866   0.623  1.00  0.00            
ATOM    226  CG  LEU    14      25.550   9.317  -0.558  1.00  0.00            
ATOM    227  HG  LEU    14      25.390   8.826  -1.538  1.00  0.00            
ATOM    228  CD1 LEU    14      24.429  10.376  -0.608  1.00  0.00            
ATOM    229 1HD1 LEU    14      23.539   9.775  -0.308  1.00  0.00            
ATOM    230 2HD1 LEU    14      24.728  11.216   0.051  1.00  0.00            
ATOM    231 3HD1 LEU    14      24.219  10.825  -1.599  1.00  0.00            
ATOM    232  CD2 LEU    14      26.899  10.058  -0.568  1.00  0.00            
ATOM    233 1HD2 LEU    14      26.988  10.688   0.342  1.00  0.00            
ATOM    234 2HD2 LEU    14      27.710   9.308  -0.507  1.00  0.00            
ATOM    235 3HD2 LEU    14      26.909  10.807  -1.388  1.00  0.00            
ATOM    236  C   LEU    14      26.321   6.378   1.794  1.00  0.00            
ATOM    237  O   LEU    14      25.412   5.567   1.964  1.00  0.00            
ATOM    238  N   GLU    15      27.151   6.649   2.824  1.00  0.00            
ATOM    239  HN  GLU    15      27.941   7.210   2.654  1.00  0.00            
ATOM    240  CA  GLU    15      27.141   6.250   4.194  1.00  0.00            
ATOM    241  HA  GLU    15      27.800   6.850   4.804  1.00  0.00            
ATOM    242  CB  GLU    15      25.831   6.459   4.973  1.00  0.00            
ATOM    243  HB1 GLU    15      26.001   5.969   5.954  1.00  0.00            
ATOM    244  HB2 GLU    15      24.971   6.028   4.403  1.00  0.00            
ATOM    245  CG  GLU    15      25.539   7.919   5.313  1.00  0.00            
ATOM    246  HG1 GLU    15      25.279   8.438   4.372  1.00  0.00            
ATOM    247  HG2 GLU    15      26.379   8.450   5.823  1.00  0.00            
ATOM    248  CD  GLU    15      24.349   8.088   6.242  1.00  0.00            
ATOM    249  OE1 GLU    15      23.259   8.487   5.742  1.00  0.00            
ATOM    250  OE2 GLU    15      24.449   7.849   7.473  1.00  0.00            
ATOM    251  C   GLU    15      27.532   4.830   4.384  1.00  0.00            
ATOM    252  O   GLU    15      27.202   4.110   5.335  1.00  0.00            
ATOM    253  N   SER    16      28.362   4.320   3.455  1.00  0.00            
ATOM    254  HN  SER    16      28.662   4.850   2.665  1.00  0.00            
ATOM    255  CA  SER    16      28.584   2.910   3.355  1.00  0.00            
ATOM    256  HA  SER    16      28.394   2.481   4.336  1.00  0.00            
ATOM    257  CB  SER    16      27.524   2.219   2.505  1.00  0.00            
ATOM    258  HB1 SER    16      27.424   2.779   1.545  1.00  0.00            
ATOM    259  HB2 SER    16      26.544   2.299   3.015  1.00  0.00            
ATOM    260  OG  SER    16      27.745   0.849   2.186  1.00  0.00            
ATOM    261  HG1 SER    16      27.096   0.279   2.606  1.00  0.00            
ATOM    262  C   SER    16      29.974   2.651   2.876  1.00  0.00            
ATOM    263  O   SER    16      30.563   3.441   2.146  1.00  0.00            
ATOM    264  N   GLU    17      30.515   1.472   3.226  1.00  0.00            
ATOM    265  HN  GLU    17      29.955   0.932   3.856  1.00  0.00            
ATOM    266  CA  GLU    17      31.855   1.053   2.937  1.00  0.00            
ATOM    267  HA  GLU    17      32.494   1.893   2.697  1.00  0.00            
ATOM    268  CB  GLU    17      32.525   0.314   4.117  1.00  0.00            
ATOM    269  HB1 GLU    17      33.506  -0.106   3.868  1.00  0.00            
ATOM    270  HB2 GLU    17      31.846  -0.487   4.487  1.00  0.00            
ATOM    271  CG  GLU    17      32.974   1.244   5.257  1.00  0.00            
ATOM    272  HG1 GLU    17      33.404   2.185   4.867  1.00  0.00            
ATOM    273  HG2 GLU    17      33.775   0.725   5.827  1.00  0.00            
ATOM    274  CD  GLU    17      31.904   1.554   6.297  1.00  0.00            
ATOM    275  OE1 GLU    17      31.484   0.624   7.027  1.00  0.00            
ATOM    276  OE2 GLU    17      31.483   2.734   6.446  1.00  0.00            
ATOM    277  C   GLU    17      31.836   0.112   1.787  1.00  0.00            
ATOM    278  O   GLU    17      31.067  -0.838   1.697  1.00  0.00            
ATOM    279  N   GLU    18      32.716   0.332   0.787  1.00  0.00            
ATOM    280  HN  GLU    18      33.195   1.203   0.697  1.00  0.00            
ATOM    281  CA  GLU    18      32.947  -0.618  -0.242  1.00  0.00            
ATOM    282  HA  GLU    18      32.498  -1.568   0.018  1.00  0.00            
ATOM    283  CB  GLU    18      32.557  -0.039  -1.623  1.00  0.00            
ATOM    284  HB1 GLU    18      33.246   0.722  -2.033  1.00  0.00            
ATOM    285  HB2 GLU    18      31.616   0.481  -1.323  1.00  0.00            
ATOM    286  CG  GLU    18      32.268  -1.059  -2.722  1.00  0.00            
ATOM    287  HG1 GLU    18      33.228  -1.419  -3.112  1.00  0.00            
ATOM    288  HG2 GLU    18      31.678  -0.670  -3.593  1.00  0.00            
ATOM    289  CD  GLU    18      31.519  -2.290  -2.242  1.00  0.00            
ATOM    290  OE1 GLU    18      30.329  -2.230  -1.842  1.00  0.00            
ATOM    291  OE2 GLU    18      32.190  -3.359  -2.251  1.00  0.00            
ATOM    292  C   GLU    18      34.417  -0.807  -0.282  1.00  0.00            
ATOM    293  O   GLU    18      35.176  -0.136   0.428  1.00  0.00            
ATOM    294  N   THR    19      34.928  -1.817  -1.031  1.00  0.00            
ATOM    295  HN  THR    19      34.299  -2.187  -1.691  1.00  0.00            
ATOM    296  CA  THR    19      36.268  -2.316  -0.971  1.00  0.00            
ATOM    297  HA  THR    19      36.788  -1.635  -0.311  1.00  0.00            
ATOM    298  CB  THR    19      36.399  -3.735  -0.500  1.00  0.00            
ATOM    299  HB  THR    19      36.170  -4.456  -1.310  1.00  0.00            
ATOM    300  OG1 THR    19      35.599  -3.995   0.640  1.00  0.00            
ATOM    301  HG1 THR    19      34.709  -4.126   0.320  1.00  0.00            
ATOM    302  CG2 THR    19      37.819  -3.974   0.020  1.00  0.00            
ATOM    303 1HG2 THR    19      38.099  -3.154   0.730  1.00  0.00            
ATOM    304 2HG2 THR    19      37.910  -4.894   0.631  1.00  0.00            
ATOM    305 3HG2 THR    19      38.630  -3.924  -0.740  1.00  0.00            
ATOM    306  C   THR    19      36.839  -2.146  -2.321  1.00  0.00            
ATOM    307  O   THR    19      36.179  -1.957  -3.341  1.00  0.00            
ATOM    308  N   MET    20      38.179  -2.045  -2.431  1.00  0.00            
ATOM    309  HN  MET    20      38.738  -1.994  -1.610  1.00  0.00            
ATOM    310  CA  MET    20      38.849  -2.075  -3.700  1.00  0.00            
ATOM    311  HA  MET    20      38.219  -2.306  -4.540  1.00  0.00            
ATOM    312  CB  MET    20      39.418  -0.714  -4.151  1.00  0.00            
ATOM    313  HB1 MET    20      38.597  -0.015  -4.391  1.00  0.00            
ATOM    314  HB2 MET    20      39.978  -0.844  -5.101  1.00  0.00            
ATOM    315  CG  MET    20      40.187   0.146  -3.151  1.00  0.00            
ATOM    316  HG1 MET    20      40.887  -0.483  -2.561  1.00  0.00            
ATOM    317  HG2 MET    20      39.547   0.616  -2.371  1.00  0.00            
ATOM    318  SD  MET    20      41.216   1.467  -3.871  1.00  0.00            
ATOM    319  CE  MET    20      39.936   2.426  -4.732  1.00  0.00            
ATOM    320  HE1 MET    20      39.286   1.835  -5.402  1.00  0.00            
ATOM    321  HE2 MET    20      39.305   3.055  -4.062  1.00  0.00            
ATOM    322  HE3 MET    20      40.475   3.146  -5.392  1.00  0.00            
ATOM    323  C   MET    20      40.030  -2.974  -3.630  1.00  0.00            
ATOM    324  O   MET    20      40.520  -3.273  -2.540  1.00  0.00            
ATOM    325  N   VAL    21      40.420  -3.464  -4.809  1.00  0.00            
ATOM    326  HN  VAL    21      40.100  -3.095  -5.690  1.00  0.00            
ATOM    327  CA  VAL    21      41.511  -4.383  -4.899  1.00  0.00            
ATOM    328  HA  VAL    21      41.921  -4.703  -3.949  1.00  0.00            
ATOM    329  CB  VAL    21      41.112  -5.684  -5.538  1.00  0.00            
ATOM    330  HB  VAL    21      40.542  -5.505  -6.479  1.00  0.00            
ATOM    331  CG1 VAL    21      42.373  -6.523  -5.818  1.00  0.00            
ATOM    332 1HG1 VAL    21      42.113  -7.523  -6.207  1.00  0.00            
ATOM    333 2HG1 VAL    21      43.092  -5.973  -6.458  1.00  0.00            
ATOM    334 3HG1 VAL    21      42.953  -6.782  -4.898  1.00  0.00            
ATOM    335  CG2 VAL    21      40.282  -6.394  -4.468  1.00  0.00            
ATOM    336 1HG2 VAL    21      39.713  -7.265  -4.878  1.00  0.00            
ATOM    337 2HG2 VAL    21      40.952  -6.713  -3.638  1.00  0.00            
ATOM    338 3HG2 VAL    21      39.512  -5.694  -4.079  1.00  0.00            
ATOM    339  C   VAL    21      42.600  -3.593  -5.559  1.00  0.00            
ATOM    340  O   VAL    21      42.400  -2.873  -6.519  1.00  0.00            
ATOM    341  N   LEU    22      43.810  -3.742  -4.979  1.00  0.00            
ATOM    342  HN  LEU    22      43.791  -4.501  -4.338  1.00  0.00            
ATOM    343  CA  LEU    22      45.040  -3.051  -5.179  1.00  0.00            
ATOM    344  HA  LEU    22      44.960  -2.271  -5.929  1.00  0.00            
ATOM    345  CB  LEU    22      45.519  -2.420  -3.859  1.00  0.00            
ATOM    346  HB1 LEU    22      46.319  -1.659  -3.989  1.00  0.00            
ATOM    347  HB2 LEU    22      45.940  -3.239  -3.228  1.00  0.00            
ATOM    348  CG  LEU    22      44.508  -1.570  -3.069  1.00  0.00            
ATOM    349  HG  LEU    22      43.549  -2.121  -3.179  1.00  0.00            
ATOM    350  CD1 LEU    22      44.928  -1.449  -1.589  1.00  0.00            
ATOM    351 1HD1 LEU    22      45.988  -1.089  -1.579  1.00  0.00            
ATOM    352 2HD1 LEU    22      44.237  -0.770  -1.070  1.00  0.00            
ATOM    353 3HD1 LEU    22      44.889  -2.389  -1.009  1.00  0.00            
ATOM    354  CD2 LEU    22      44.457  -0.191  -3.730  1.00  0.00            
ATOM    355 1HD2 LEU    22      45.427   0.260  -4.030  1.00  0.00            
ATOM    356 2HD2 LEU    22      43.868  -0.161  -4.680  1.00  0.00            
ATOM    357 3HD2 LEU    22      43.997   0.599  -3.080  1.00  0.00            
ATOM    358  C   LEU    22      46.071  -4.020  -5.638  1.00  0.00            
ATOM    359  O   LEU    22      46.321  -5.010  -4.958  1.00  0.00            
ATOM    360  N   GLU    23      46.711  -3.710  -6.778  1.00  0.00            
ATOM    361  HN  GLU    23      46.490  -2.870  -7.258  1.00  0.00            
ATOM    362  CA  GLU    23      47.801  -4.479  -7.287  1.00  0.00            
ATOM    363  HA  GLU    23      48.132  -5.109  -6.467  1.00  0.00            
ATOM    364  CB  GLU    23      47.342  -5.270  -8.527  1.00  0.00            
ATOM    365  HB1 GLU    23      48.243  -5.830  -8.897  1.00  0.00            
ATOM    366  HB2 GLU    23      47.002  -4.611  -9.348  1.00  0.00            
ATOM    367  CG  GLU    23      46.323  -6.361  -8.247  1.00  0.00            
ATOM    368  HG1 GLU    23      45.363  -5.981  -7.837  1.00  0.00            
ATOM    369  HG2 GLU    23      46.644  -7.180  -7.557  1.00  0.00            
ATOM    370  CD  GLU    23      45.754  -6.872  -9.557  1.00  0.00            
ATOM    371  OE1 GLU    23      44.933  -6.123 -10.167  1.00  0.00            
ATOM    372  OE2 GLU    23      45.905  -8.102  -9.796  1.00  0.00            
ATOM    373  C   GLU    23      48.951  -3.609  -7.647  1.00  0.00            
ATOM    374  O   GLU    23      48.740  -2.569  -8.278  1.00  0.00            
ATOM    375  N   ALA    24      50.201  -3.908  -7.247  1.00  0.00            
ATOM    376  HN  ALA    24      50.301  -4.627  -6.567  1.00  0.00            
ATOM    377  CA  ALA    24      51.401  -3.347  -7.767  1.00  0.00            
ATOM    378  HA  ALA    24      51.280  -2.527  -8.457  1.00  0.00            
ATOM    379  CB  ALA    24      52.310  -2.726  -6.687  1.00  0.00            
ATOM    380  HB1 ALA    24      53.260  -2.315  -7.077  1.00  0.00            
ATOM    381  HB2 ALA    24      51.729  -1.926  -6.167  1.00  0.00            
ATOM    382  HB3 ALA    24      52.530  -3.485  -5.907  1.00  0.00            
ATOM    383  C   ALA    24      52.122  -4.447  -8.466  1.00  0.00            
ATOM    384  O   ALA    24      52.262  -5.566  -7.986  1.00  0.00            
ATOM    385  N   HIS    25      52.702  -4.207  -9.656  1.00  0.00            
ATOM    386  HN  HIS    25      52.541  -3.267  -9.937  1.00  0.00            
ATOM    387  CA  HIS    25      53.433  -5.116 -10.486  1.00  0.00            
ATOM    388  HA  HIS    25      53.693  -6.056 -10.015  1.00  0.00            
ATOM    389  CB  HIS    25      52.653  -5.438 -11.776  1.00  0.00            
ATOM    390  HB1 HIS    25      53.264  -6.037 -12.476  1.00  0.00            
ATOM    391  HB2 HIS    25      52.373  -4.478 -12.226  1.00  0.00            
ATOM    392  ND1 HIS    25      51.295  -7.509 -11.815  1.00  0.00            
ATOM    393  CG  HIS    25      51.354  -6.158 -11.546  1.00  0.00            
ATOM    394  CE1 HIS    25      49.995  -7.770 -11.816  1.00  0.00            
ATOM    395  HE1 HIS    25      49.536  -8.710 -12.105  1.00  0.00            
ATOM    396  NE2 HIS    25      49.234  -6.670 -11.626  1.00  0.00            
ATOM    397  HE2 HIS    25      48.244  -6.631 -11.786  1.00  0.00            
ATOM    398  CD2 HIS    25      50.113  -5.619 -11.506  1.00  0.00            
ATOM    399  HD2 HIS    25      49.713  -4.630 -11.337  1.00  0.00            
ATOM    400  C   HIS    25      54.762  -4.556 -10.866  1.00  0.00            
ATOM    401  O   HIS    25      54.772  -3.406 -11.296  1.00  0.00            
ATOM    402  N   ASP    26      55.833  -5.305 -10.585  1.00  0.00            
ATOM    403  HN  ASP    26      55.653  -6.235 -10.255  1.00  0.00            
ATOM    404  CA  ASP    26      57.203  -5.144 -10.945  1.00  0.00            
ATOM    405  HA  ASP    26      57.763  -6.073 -10.925  1.00  0.00            
ATOM    406  CB  ASP    26      57.353  -4.514 -12.345  1.00  0.00            
ATOM    407  HB1 ASP    26      58.402  -4.224 -12.555  1.00  0.00            
ATOM    408  HB2 ASP    26      56.732  -3.615 -12.546  1.00  0.00            
ATOM    409  CG  ASP    26      57.024  -5.565 -13.395  1.00  0.00            
ATOM    410  OD1 ASP    26      57.254  -5.255 -14.595  1.00  0.00            
ATOM    411  OD2 ASP    26      56.654  -6.705 -13.005  1.00  0.00            
ATOM    412  C   ASP    26      58.002  -4.453  -9.895  1.00  0.00            
ATOM    413  O   ASP    26      59.092  -3.932 -10.175  1.00  0.00            
ATOM    414  N   ALA    27      57.452  -4.433  -8.665  1.00  0.00            
ATOM    415  HN  ALA    27      56.632  -4.993  -8.565  1.00  0.00            
ATOM    416  CA  ALA    27      57.991  -3.622  -7.615  1.00  0.00            
ATOM    417  HA  ALA    27      58.741  -2.972  -8.045  1.00  0.00            
ATOM    418  CB  ALA    27      57.040  -2.732  -6.796  1.00  0.00            
ATOM    419  HB1 ALA    27      56.600  -1.963  -7.456  1.00  0.00            
ATOM    420  HB2 ALA    27      56.180  -3.263  -6.336  1.00  0.00            
ATOM    421  HB3 ALA    27      57.680  -2.212  -6.056  1.00  0.00            
ATOM    422  C   ALA    27      58.711  -4.601  -6.745  1.00  0.00            
ATOM    423  O   ALA    27      58.102  -5.481  -6.175  1.00  0.00            
ATOM    424  N   GLN    28      60.011  -4.330  -6.555  1.00  0.00            
ATOM    425  HN  GLN    28      60.441  -3.510  -6.935  1.00  0.00            
ATOM    426  CA  GLN    28      60.892  -5.239  -5.874  1.00  0.00            
ATOM    427  HA  GLN    28      60.493  -6.210  -6.134  1.00  0.00            
ATOM    428  CB  GLN    28      62.352  -5.148  -6.334  1.00  0.00            
ATOM    429  HB1 GLN    28      62.812  -6.038  -5.843  1.00  0.00            
ATOM    430  HB2 GLN    28      62.841  -4.228  -5.964  1.00  0.00            
ATOM    431  CG  GLN    28      62.602  -5.329  -7.834  1.00  0.00            
ATOM    432  HG1 GLN    28      63.603  -5.788  -7.903  1.00  0.00            
ATOM    433  HG2 GLN    28      62.552  -4.369  -8.384  1.00  0.00            
ATOM    434  CD  GLN    28      61.763  -6.440  -8.473  1.00  0.00            
ATOM    435  OE1 GLN    28      61.764  -7.619  -8.143  1.00  0.00            
ATOM    436  NE2 GLN    28      60.953  -6.091  -9.504  1.00  0.00            
ATOM    437 1HE2 GLN    28      60.803  -5.161  -9.804  1.00  0.00            
ATOM    438 2HE2 GLN    28      60.374  -6.771  -9.974  1.00  0.00            
ATOM    439  C   GLN    28      60.771  -5.139  -4.384  1.00  0.00            
ATOM    440  O   GLN    28      61.142  -6.058  -3.654  1.00  0.00            
ATOM    441  N   GLY    29      60.390  -3.939  -3.945  1.00  0.00            
ATOM    442  HN  GLY    29      60.240  -3.309  -4.705  1.00  0.00            
ATOM    443  CA  GLY    29      60.140  -3.588  -2.575  1.00  0.00            
ATOM    444  HA1 GLY    29      60.620  -4.338  -1.975  1.00  0.00            
ATOM    445  HA2 GLY    29      60.509  -2.598  -2.355  1.00  0.00            
ATOM    446  C   GLY    29      58.710  -3.679  -2.145  1.00  0.00            
ATOM    447  O   GLY    29      57.820  -3.920  -2.945  1.00  0.00            
ATOM    448  N   ASP    30      58.479  -3.409  -0.855  1.00  0.00            
ATOM    449  HN  ASP    30      59.259  -3.188  -0.265  1.00  0.00            
ATOM    450  CA  ASP    30      57.199  -3.250  -0.226  1.00  0.00            
ATOM    451  HA  ASP    30      56.470  -3.950  -0.626  1.00  0.00            
ATOM    452  CB  ASP    30      57.199  -3.479   1.294  1.00  0.00            
ATOM    453  HB1 ASP    30      56.139  -3.530   1.624  1.00  0.00            
ATOM    454  HB2 ASP    30      57.728  -2.639   1.794  1.00  0.00            
ATOM    455  CG  ASP    30      57.920  -4.809   1.535  1.00  0.00            
ATOM    456  OD1 ASP    30      57.290  -5.849   1.835  1.00  0.00            
ATOM    457  OD2 ASP    30      59.170  -4.798   1.605  1.00  0.00            
ATOM    458  C   ASP    30      56.628  -1.880  -0.416  1.00  0.00            
ATOM    459  O   ASP    30      57.387  -0.920  -0.567  1.00  0.00            
ATOM    460  N   VAL    31      55.308  -1.731  -0.617  1.00  0.00            
ATOM    461  HN  VAL    31      54.678  -2.472  -0.417  1.00  0.00            
ATOM    462  CA  VAL    31      54.737  -0.522  -1.127  1.00  0.00            
ATOM    463  HA  VAL    31      55.487   0.239  -1.037  1.00  0.00            
ATOM    464  CB  VAL    31      54.348  -0.743  -2.557  1.00  0.00            
ATOM    465  HB  VAL    31      53.708  -1.643  -2.657  1.00  0.00            
ATOM    466  CG1 VAL    31      53.537   0.446  -3.108  1.00  0.00            
ATOM    467 1HG1 VAL    31      52.617   0.606  -2.508  1.00  0.00            
ATOM    468 2HG1 VAL    31      54.016   1.437  -2.938  1.00  0.00            
ATOM    469 3HG1 VAL    31      53.307   0.366  -4.178  1.00  0.00            
ATOM    470  CG2 VAL    31      55.598  -1.042  -3.387  1.00  0.00            
ATOM    471 1HG2 VAL    31      55.969  -2.052  -3.126  1.00  0.00            
ATOM    472 2HG2 VAL    31      55.328  -0.973  -4.467  1.00  0.00            
ATOM    473 3HG2 VAL    31      56.367  -0.331  -3.007  1.00  0.00            
ATOM    474  C   VAL    31      53.627   0.028  -0.288  1.00  0.00            
ATOM    475  O   VAL    31      52.577  -0.613  -0.238  1.00  0.00            
ATOM    476  N   PRO    32      53.656   1.048   0.522  1.00  0.00            
ATOM    477  CD  PRO    32      54.945   1.499   0.992  1.00  0.00            
ATOM    478  HD1 PRO    32      55.666   0.650   1.022  1.00  0.00            
ATOM    479  HD2 PRO    32      55.355   2.349   0.372  1.00  0.00            
ATOM    480  CA  PRO    32      52.605   1.657   1.271  1.00  0.00            
ATOM    481  HA  PRO    32      52.095   0.937   1.892  1.00  0.00            
ATOM    482  CB  PRO    32      53.274   2.708   2.161  1.00  0.00            
ATOM    483  HB1 PRO    32      52.764   2.958   3.101  1.00  0.00            
ATOM    484  HB2 PRO    32      53.313   3.688   1.651  1.00  0.00            
ATOM    485  CG  PRO    32      54.644   2.029   2.402  1.00  0.00            
ATOM    486  HG1 PRO    32      54.505   1.150   3.072  1.00  0.00            
ATOM    487  HG2 PRO    32      55.374   2.740   2.822  1.00  0.00            
ATOM    488  C   PRO    32      51.565   2.186   0.331  1.00  0.00            
ATOM    489  O   PRO    32      52.014   3.046  -0.419  1.00  0.00            
ATOM    490  N   VAL    33      50.285   1.785   0.281  1.00  0.00            
ATOM    491  HN  VAL    33      50.016   0.995   0.841  1.00  0.00            
ATOM    492  CA  VAL    33      49.315   2.244  -0.660  1.00  0.00            
ATOM    493  HA  VAL    33      49.755   2.924  -1.390  1.00  0.00            
ATOM    494  CB  VAL    33      48.736   1.074  -1.389  1.00  0.00            
ATOM    495  HB  VAL    33      48.176   0.393  -0.709  1.00  0.00            
ATOM    496  CG1 VAL    33      47.826   1.502  -2.550  1.00  0.00            
ATOM    497 1HG1 VAL    33      48.205   2.392  -3.100  1.00  0.00            
ATOM    498 2HG1 VAL    33      47.707   0.692  -3.299  1.00  0.00            
ATOM    499 3HG1 VAL    33      46.826   1.802  -2.150  1.00  0.00            
ATOM    500  CG2 VAL    33      49.917   0.444  -2.149  1.00  0.00            
ATOM    501 1HG2 VAL    33      50.446   1.214  -2.739  1.00  0.00            
ATOM    502 2HG2 VAL    33      50.607  -0.085  -1.448  1.00  0.00            
ATOM    503 3HG2 VAL    33      49.477  -0.386  -2.739  1.00  0.00            
ATOM    504  C   VAL    33      48.174   2.874   0.080  1.00  0.00            
ATOM    505  O   VAL    33      47.365   2.213   0.720  1.00  0.00            
ATOM    506  N   THR    34      48.153   4.194  -0.081  1.00  0.00            
ATOM    507  HN  THR    34      48.863   4.644  -0.611  1.00  0.00            
ATOM    508  CA  THR    34      47.163   5.053   0.519  1.00  0.00            
ATOM    509  HA  THR    34      46.723   4.593   1.379  1.00  0.00            
ATOM    510  CB  THR    34      47.792   6.374   0.878  1.00  0.00            
ATOM    511  HB  THR    34      47.961   6.983  -0.042  1.00  0.00            
ATOM    512  OG1 THR    34      48.891   6.245   1.769  1.00  0.00            
ATOM    513  HG1 THR    34      49.622   6.005   1.179  1.00  0.00            
ATOM    514  CG2 THR    34      46.821   7.163   1.768  1.00  0.00            
ATOM    515 1HG2 THR    34      46.441   6.503   2.578  1.00  0.00            
ATOM    516 2HG2 THR    34      47.260   8.114   2.118  1.00  0.00            
ATOM    517 3HG2 THR    34      45.951   7.442   1.128  1.00  0.00            
ATOM    518  C   THR    34      46.033   5.382  -0.392  1.00  0.00            
ATOM    519  O   THR    34      46.282   5.922  -1.472  1.00  0.00            
ATOM    520  N   VAL    35      44.773   5.151   0.018  1.00  0.00            
ATOM    521  HN  VAL    35      44.613   4.841   0.948  1.00  0.00            
ATOM    522  CA  VAL    35      43.533   5.430  -0.652  1.00  0.00            
ATOM    523  HA  VAL    35      43.703   5.760  -1.682  1.00  0.00            
ATOM    524  CB  VAL    35      42.724   4.179  -0.812  1.00  0.00            
ATOM    525  HB  VAL    35      42.444   3.919   0.238  1.00  0.00            
ATOM    526  CG1 VAL    35      41.504   4.438  -1.712  1.00  0.00            
ATOM    527 1HG1 VAL    35      40.683   5.058  -1.293  1.00  0.00            
ATOM    528 2HG1 VAL    35      41.783   4.948  -2.662  1.00  0.00            
ATOM    529 3HG1 VAL    35      41.114   3.438  -2.022  1.00  0.00            
ATOM    530  CG2 VAL    35      43.595   3.060  -1.381  1.00  0.00            
ATOM    531 1HG2 VAL    35      44.024   3.460  -2.321  1.00  0.00            
ATOM    532 2HG2 VAL    35      44.385   2.691  -0.711  1.00  0.00            
ATOM    533 3HG2 VAL    35      43.025   2.119  -1.601  1.00  0.00            
ATOM    534  C   VAL    35      42.852   6.550   0.057  1.00  0.00            
ATOM    535  O   VAL    35      42.511   6.550   1.237  1.00  0.00            
ATOM    536  N   THR    36      42.711   7.619  -0.723  1.00  0.00            
ATOM    537  HN  THR    36      42.891   7.469  -1.693  1.00  0.00            
ATOM    538  CA  THR    36      42.190   8.899  -0.364  1.00  0.00            
ATOM    539  HA  THR    36      41.750   8.949   0.626  1.00  0.00            
ATOM    540  CB  THR    36      43.129  10.040  -0.624  1.00  0.00            
ATOM    541  HB  THR    36      43.469  10.270  -1.654  1.00  0.00            
ATOM    542  OG1 THR    36      44.259   9.811   0.206  1.00  0.00            
ATOM    543  HG1 THR    36      44.920   9.311  -0.283  1.00  0.00            
ATOM    544  CG2 THR    36      42.528  11.349  -0.105  1.00  0.00            
ATOM    545 1HG2 THR    36      43.038  12.220  -0.585  1.00  0.00            
ATOM    546 2HG2 THR    36      41.478  11.549  -0.415  1.00  0.00            
ATOM    547 3HG2 THR    36      42.608  11.450   0.995  1.00  0.00            
ATOM    548  C   THR    36      41.010   9.168  -1.234  1.00  0.00            
ATOM    549  O   THR    36      41.080   9.037  -2.454  1.00  0.00            
ATOM    550  N   VAL    37      39.840   9.527  -0.685  1.00  0.00            
ATOM    551  HN  VAL    37      39.689   9.517   0.305  1.00  0.00            
ATOM    552  CA  VAL    37      38.699   9.936  -1.445  1.00  0.00            
ATOM    553  HA  VAL    37      38.800   9.786  -2.505  1.00  0.00            
ATOM    554  CB  VAL    37      37.540   9.045  -1.105  1.00  0.00            
ATOM    555  HB  VAL    37      37.340   9.126  -0.025  1.00  0.00            
ATOM    556  CG1 VAL    37      36.210   9.414  -1.785  1.00  0.00            
ATOM    557 1HG1 VAL    37      35.899  10.444  -1.506  1.00  0.00            
ATOM    558 2HG1 VAL    37      36.140   9.304  -2.895  1.00  0.00            
ATOM    559 3HG1 VAL    37      35.490   8.664  -1.385  1.00  0.00            
ATOM    560  CG2 VAL    37      37.901   7.585  -1.444  1.00  0.00            
ATOM    561 1HG2 VAL    37      36.992   6.945  -1.344  1.00  0.00            
ATOM    562 2HG2 VAL    37      38.062   7.415  -2.534  1.00  0.00            
ATOM    563 3HG2 VAL    37      38.721   7.126  -0.874  1.00  0.00            
ATOM    564  C   VAL    37      38.378  11.376  -1.296  1.00  0.00            
ATOM    565  O   VAL    37      38.468  12.046  -0.266  1.00  0.00            
ATOM    566  N   HIS    38      38.118  12.065  -2.416  1.00  0.00            
ATOM    567  HN  HIS    38      38.059  11.545  -3.266  1.00  0.00            
ATOM    568  CA  HIS    38      38.027  13.495  -2.477  1.00  0.00            
ATOM    569  HA  HIS    38      38.057  13.876  -1.477  1.00  0.00            
ATOM    570  CB  HIS    38      39.127  14.106  -3.377  1.00  0.00            
ATOM    571  HB1 HIS    38      38.966  15.205  -3.467  1.00  0.00            
ATOM    572  HB2 HIS    38      39.187  13.585  -4.356  1.00  0.00            
ATOM    573  ND1 HIS    38      41.497  13.347  -3.256  1.00  0.00            
ATOM    574  CG  HIS    38      40.427  13.967  -2.636  1.00  0.00            
ATOM    575  CE1 HIS    38      42.557  13.599  -2.506  1.00  0.00            
ATOM    576  HE1 HIS    38      43.537  13.189  -2.775  1.00  0.00            
ATOM    577  NE2 HIS    38      42.196  14.329  -1.416  1.00  0.00            
ATOM    578  HE2 HIS    38      42.866  14.869  -0.896  1.00  0.00            
ATOM    579  CD2 HIS    38      40.836  14.508  -1.456  1.00  0.00            
ATOM    580  HD2 HIS    38      40.435  15.388  -0.957  1.00  0.00            
ATOM    581  C   HIS    38      36.737  13.974  -3.047  1.00  0.00            
ATOM    582  O   HIS    38      36.267  13.513  -4.087  1.00  0.00            
ATOM    583  N   ASP    39      36.036  14.884  -2.338  1.00  0.00            
ATOM    584  HN  ASP    39      36.396  15.214  -1.468  1.00  0.00            
ATOM    585  CA  ASP    39      34.766  15.393  -2.728  1.00  0.00            
ATOM    586  HA  ASP    39      34.146  14.522  -2.938  1.00  0.00            
ATOM    587  CB  ASP    39      34.175  16.053  -1.468  1.00  0.00            
ATOM    588  HB1 ASP    39      35.024  16.633  -1.068  1.00  0.00            
ATOM    589  HB2 ASP    39      33.995  15.413  -0.578  1.00  0.00            
ATOM    590  CG  ASP    39      32.884  16.842  -1.659  1.00  0.00            
ATOM    591  OD1 ASP    39      32.634  17.672  -0.749  1.00  0.00            
ATOM    592  OD2 ASP    39      32.085  16.561  -2.589  1.00  0.00            
ATOM    593  C   ASP    39      34.855  16.222  -3.958  1.00  0.00            
ATOM    594  O   ASP    39      35.304  17.373  -3.939  1.00  0.00            
ATOM    595  N   PHE    40      34.486  15.592  -5.088  1.00  0.00            
ATOM    596  HN  PHE    40      34.077  14.711  -4.918  1.00  0.00            
ATOM    597  CA  PHE    40      34.786  16.001  -6.428  1.00  0.00            
ATOM    598  HA  PHE    40      35.866  16.012  -6.388  1.00  0.00            
ATOM    599  CB  PHE    40      34.507  14.841  -7.398  1.00  0.00            
ATOM    600  HB1 PHE    40      33.567  14.320  -7.088  1.00  0.00            
ATOM    601  HB2 PHE    40      35.258  14.041  -7.257  1.00  0.00            
ATOM    602  CG  PHE    40      34.317  15.200  -8.828  1.00  0.00            
ATOM    603  CD1 PHE    40      35.218  14.900  -9.818  1.00  0.00            
ATOM    604  HD1 PHE    40      36.138  14.401  -9.587  1.00  0.00            
ATOM    605  CE1 PHE    40      34.928  15.300 -11.098  1.00  0.00            
ATOM    606  HE1 PHE    40      35.658  15.110 -11.888  1.00  0.00            
ATOM    607  CZ  PHE    40      33.787  16.019 -11.419  1.00  0.00            
ATOM    608  HZ  PHE    40      33.637  16.208 -12.469  1.00  0.00            
ATOM    609  CD2 PHE    40      33.107  15.779  -9.159  1.00  0.00            
ATOM    610  HD2 PHE    40      32.376  15.999  -8.399  1.00  0.00            
ATOM    611  CE2 PHE    40      32.847  16.208 -10.449  1.00  0.00            
ATOM    612  HE2 PHE    40      31.887  16.627 -10.699  1.00  0.00            
ATOM    613  C   PHE    40      34.295  17.371  -6.769  1.00  0.00            
ATOM    614  O   PHE    40      33.285  17.740  -6.179  1.00  0.00            
ATOM    615  N   PRO    41      34.835  18.151  -7.669  1.00  0.00            
ATOM    616  CD  PRO    41      34.254  19.430  -8.050  1.00  0.00            
ATOM    617  HD1 PRO    41      33.264  19.259  -8.510  1.00  0.00            
ATOM    618  HD2 PRO    41      34.223  20.190  -7.240  1.00  0.00            
ATOM    619  CA  PRO    41      36.085  17.891  -8.319  1.00  0.00            
ATOM    620  HA  PRO    41      36.106  16.821  -8.468  1.00  0.00            
ATOM    621  CB  PRO    41      35.895  18.731  -9.589  1.00  0.00            
ATOM    622  HB1 PRO    41      35.545  17.990 -10.359  1.00  0.00            
ATOM    623  HB2 PRO    41      36.905  19.031  -9.959  1.00  0.00            
ATOM    624  CG  PRO    41      35.084  19.980  -9.220  1.00  0.00            
ATOM    625  HG1 PRO    41      34.474  20.310 -10.070  1.00  0.00            
ATOM    626  HG2 PRO    41      35.713  20.781  -8.760  1.00  0.00            
ATOM    627  C   PRO    41      37.235  18.173  -7.429  1.00  0.00            
ATOM    628  O   PRO    41      38.395  18.013  -7.828  1.00  0.00            
ATOM    629  N   GLY    42      37.104  18.733  -6.219  1.00  0.00            
ATOM    630  HN  GLY    42      36.184  19.032  -5.989  1.00  0.00            
ATOM    631  CA  GLY    42      38.193  19.294  -5.479  1.00  0.00            
ATOM    632  HA1 GLY    42      38.713  19.884  -6.219  1.00  0.00            
ATOM    633  HA2 GLY    42      37.743  19.884  -4.699  1.00  0.00            
ATOM    634  C   GLY    42      39.114  18.305  -4.848  1.00  0.00            
ATOM    635  O   GLY    42      38.815  17.115  -4.868  1.00  0.00            
ATOM    636  N   LYS    43      40.223  18.866  -4.328  1.00  0.00            
ATOM    637  HN  LYS    43      40.493  19.786  -4.598  1.00  0.00            
ATOM    638  CA  LYS    43      41.164  18.207  -3.468  1.00  0.00            
ATOM    639  HA  LYS    43      40.864  17.167  -3.387  1.00  0.00            
ATOM    640  CB  LYS    43      42.524  18.388  -4.157  1.00  0.00            
ATOM    641  HB1 LYS    43      43.234  17.899  -3.447  1.00  0.00            
ATOM    642  HB2 LYS    43      42.743  19.468  -4.258  1.00  0.00            
ATOM    643  CG  LYS    43      42.695  17.637  -5.487  1.00  0.00            
ATOM    644  HG1 LYS    43      43.725  17.878  -5.817  1.00  0.00            
ATOM    645  HG2 LYS    43      41.955  17.937  -6.237  1.00  0.00            
ATOM    646  CD  LYS    43      42.576  16.127  -5.257  1.00  0.00            
ATOM    647  HD1 LYS    43      43.076  15.798  -4.326  1.00  0.00            
ATOM    648  HD2 LYS    43      41.506  15.917  -5.057  1.00  0.00            
ATOM    649  CE  LYS    43      43.257  15.298  -6.336  1.00  0.00            
ATOM    650  HE1 LYS    43      43.207  14.218  -6.076  1.00  0.00            
ATOM    651  HE2 LYS    43      44.326  15.578  -6.446  1.00  0.00            
ATOM    652  NZ  LYS    43      42.507  15.306  -7.606  1.00  0.00            
ATOM    653  HZ1 LYS    43      42.638  14.416  -8.136  1.00  0.00            
ATOM    654  HZ2 LYS    43      41.497  15.416  -7.337  1.00  0.00            
ATOM    655  HZ3 LYS    43      42.826  16.127  -8.156  1.00  0.00            
ATOM    656  C   LYS    43      41.123  18.798  -2.118  1.00  0.00            
ATOM    657  O   LYS    43      41.923  18.499  -1.228  1.00  0.00            
ATOM    658  N   LYS    44      40.192  19.747  -1.858  1.00  0.00            
ATOM    659  HN  LYS    44      39.652  19.996  -2.659  1.00  0.00            
ATOM    660  CA  LYS    44      40.061  20.417  -0.599  1.00  0.00            
ATOM    661  HA  LYS    44      41.021  20.828  -0.349  1.00  0.00            
ATOM    662  CB  LYS    44      39.101  21.617  -0.739  1.00  0.00            
ATOM    663  HB1 LYS    44      38.281  21.196  -1.349  1.00  0.00            
ATOM    664  HB2 LYS    44      39.600  22.507  -1.160  1.00  0.00            
ATOM    665  CG  LYS    44      38.490  22.037   0.600  1.00  0.00            
ATOM    666  HG1 LYS    44      39.310  22.468   1.210  1.00  0.00            
ATOM    667  HG2 LYS    44      37.970  21.267   1.200  1.00  0.00            
ATOM    668  CD  LYS    44      37.539  23.206   0.320  1.00  0.00            
ATOM    669  HD1 LYS    44      37.979  23.956  -0.361  1.00  0.00            
ATOM    670  HD2 LYS    44      36.559  22.925  -0.131  1.00  0.00            
ATOM    671  CE  LYS    44      37.008  23.856   1.599  1.00  0.00            
ATOM    672  HE1 LYS    44      36.899  23.126   2.429  1.00  0.00            
ATOM    673  HE2 LYS    44      36.078  24.435   1.389  1.00  0.00            
ATOM    674  NZ  LYS    44      38.028  24.757   2.169  1.00  0.00            
ATOM    675  HZ1 LYS    44      38.458  24.278   2.989  1.00  0.00            
ATOM    676  HZ2 LYS    44      38.808  24.907   1.499  1.00  0.00            
ATOM    677  HZ3 LYS    44      37.547  25.637   2.449  1.00  0.00            
ATOM    678  C   LYS    44      39.682  19.478   0.491  1.00  0.00            
ATOM    679  O   LYS    44      40.182  19.588   1.612  1.00  0.00            
ATOM    680  N   LEU    45      38.883  18.427   0.242  1.00  0.00            
ATOM    681  HN  LEU    45      38.593  18.166  -0.678  1.00  0.00            
ATOM    682  CA  LEU    45      38.243  17.757   1.332  1.00  0.00            
ATOM    683  HA  LEU    45      38.713  17.968   2.282  1.00  0.00            
ATOM    684  CB  LEU    45      36.763  18.176   1.331  1.00  0.00            
ATOM    685  HB1 LEU    45      36.223  17.915   0.401  1.00  0.00            
ATOM    686  HB2 LEU    45      36.762  19.276   1.271  1.00  0.00            
ATOM    687  CG  LEU    45      35.853  17.635   2.461  1.00  0.00            
ATOM    688  HG  LEU    45      35.804  16.535   2.342  1.00  0.00            
ATOM    689  CD1 LEU    45      36.372  17.976   3.871  1.00  0.00            
ATOM    690 1HD1 LEU    45      36.451  19.086   3.851  1.00  0.00            
ATOM    691 2HD1 LEU    45      35.592  17.756   4.621  1.00  0.00            
ATOM    692 3HD1 LEU    45      37.343  17.467   4.052  1.00  0.00            
ATOM    693  CD2 LEU    45      34.412  18.154   2.381  1.00  0.00            
ATOM    694 1HD2 LEU    45      33.703  17.684   3.111  1.00  0.00            
ATOM    695 2HD2 LEU    45      34.312  19.174   2.800  1.00  0.00            
ATOM    696 3HD2 LEU    45      33.833  18.034   1.441  1.00  0.00            
ATOM    697  C   LEU    45      38.304  16.277   1.152  1.00  0.00            
ATOM    698  O   LEU    45      37.885  15.586   0.223  1.00  0.00            
ATOM    699  N   VAL    46      39.014  15.718   2.143  1.00  0.00            
ATOM    700  HN  VAL    46      39.264  16.278   2.933  1.00  0.00            
ATOM    701  CA  VAL    46      39.375  14.348   2.253  1.00  0.00            
ATOM    702  HA  VAL    46      39.546  13.978   1.254  1.00  0.00            
ATOM    703  CB  VAL    46      40.625  14.229   3.074  1.00  0.00            
ATOM    704  HB  VAL    46      40.415  14.669   4.074  1.00  0.00            
ATOM    705  CG1 VAL    46      41.106  12.790   3.304  1.00  0.00            
ATOM    706 1HG1 VAL    46      42.106  12.691   3.765  1.00  0.00            
ATOM    707 2HG1 VAL    46      40.327  12.239   3.874  1.00  0.00            
ATOM    708 3HG1 VAL    46      41.317  12.359   2.315  1.00  0.00            
ATOM    709  CG2 VAL    46      41.785  14.990   2.374  1.00  0.00            
ATOM    710 1HG2 VAL    46      41.875  14.609   1.334  1.00  0.00            
ATOM    711 2HG2 VAL    46      41.584  16.070   2.243  1.00  0.00            
ATOM    712 3HG2 VAL    46      42.805  14.981   2.824  1.00  0.00            
ATOM    713  C   VAL    46      38.276  13.577   2.903  1.00  0.00            
ATOM    714  O   VAL    46      38.025  13.728   4.093  1.00  0.00            
ATOM    715  N   LEU    47      37.466  12.906   2.064  1.00  0.00            
ATOM    716  HN  LEU    47      37.677  12.896   1.074  1.00  0.00            
ATOM    717  CA  LEU    47      36.357  12.116   2.494  1.00  0.00            
ATOM    718  HA  LEU    47      35.796  12.786   3.143  1.00  0.00            
ATOM    719  CB  LEU    47      35.447  11.775   1.304  1.00  0.00            
ATOM    720  HB1 LEU    47      34.748  11.084   1.834  1.00  0.00            
ATOM    721  HB2 LEU    47      36.068  11.265   0.544  1.00  0.00            
ATOM    722  CG  LEU    47      34.557  12.834   0.653  1.00  0.00            
ATOM    723  HG  LEU    47      35.326  13.474   0.163  1.00  0.00            
ATOM    724  CD1 LEU    47      33.497  12.293  -0.337  1.00  0.00            
ATOM    725 1HD1 LEU    47      32.867  13.172  -0.598  1.00  0.00            
ATOM    726 2HD1 LEU    47      33.878  11.713  -1.197  1.00  0.00            
ATOM    727 3HD1 LEU    47      32.788  11.652   0.223  1.00  0.00            
ATOM    728  CD2 LEU    47      33.896  13.664   1.752  1.00  0.00            
ATOM    729 1HD2 LEU    47      33.856  13.094   2.713  1.00  0.00            
ATOM    730 2HD2 LEU    47      34.395  14.614   1.992  1.00  0.00            
ATOM    731 3HD2 LEU    47      32.876  13.973   1.442  1.00  0.00            
ATOM    732  C   LEU    47      36.648  10.956   3.374  1.00  0.00            
ATOM    733  O   LEU    47      35.928  10.716   4.354  1.00  0.00            
ATOM    734  N   SER    48      37.588  10.077   2.975  1.00  0.00            
ATOM    735  HN  SER    48      38.098  10.327   2.145  1.00  0.00            
ATOM    736  CA  SER    48      38.049   8.948   3.725  1.00  0.00            
ATOM    737  HA  SER    48      38.019   9.168   4.795  1.00  0.00            
ATOM    738  CB  SER    48      37.250   7.687   3.406  1.00  0.00            
ATOM    739  HB1 SER    48      37.000   7.626   2.325  1.00  0.00            
ATOM    740  HB2 SER    48      36.290   7.816   3.955  1.00  0.00            
ATOM    741  OG  SER    48      37.771   6.447   3.846  1.00  0.00            
ATOM    742  HG1 SER    48      38.581   6.248   3.366  1.00  0.00            
ATOM    743  C   SER    48      39.519   8.819   3.476  1.00  0.00            
ATOM    744  O   SER    48      39.939   9.018   2.346  1.00  0.00            
ATOM    745  N   SER    49      40.289   8.370   4.476  1.00  0.00            
ATOM    746  HN  SER    49      39.809   8.250   5.346  1.00  0.00            
ATOM    747  CA  SER    49      41.680   8.040   4.306  1.00  0.00            
ATOM    748  HA  SER    49      41.960   8.100   3.276  1.00  0.00            
ATOM    749  CB  SER    49      42.579   9.041   5.056  1.00  0.00            
ATOM    750  HB1 SER    49      42.218   9.182   6.096  1.00  0.00            
ATOM    751  HB2 SER    49      42.598  10.071   4.636  1.00  0.00            
ATOM    752  OG  SER    49      43.919   8.582   5.057  1.00  0.00            
ATOM    753  HG1 SER    49      44.379   9.043   4.357  1.00  0.00            
ATOM    754  C   SER    49      41.910   6.681   4.887  1.00  0.00            
ATOM    755  O   SER    49      41.380   6.361   5.947  1.00  0.00            
ATOM    756  N   GLU    50      42.651   5.821   4.167  1.00  0.00            
ATOM    757  HN  GLU    50      43.011   6.071   3.277  1.00  0.00            
ATOM    758  CA  GLU    50      42.992   4.522   4.678  1.00  0.00            
ATOM    759  HA  GLU    50      43.332   4.612   5.708  1.00  0.00            
ATOM    760  CB  GLU    50      41.733   3.661   4.518  1.00  0.00            
ATOM    761  HB1 GLU    50      41.493   3.510   3.448  1.00  0.00            
ATOM    762  HB2 GLU    50      40.832   4.130   4.968  1.00  0.00            
ATOM    763  CG  GLU    50      41.884   2.281   5.169  1.00  0.00            
ATOM    764  HG1 GLU    50      42.574   1.691   4.529  1.00  0.00            
ATOM    765  HG2 GLU    50      40.974   1.650   5.179  1.00  0.00            
ATOM    766  CD  GLU    50      42.473   2.242   6.569  1.00  0.00            
ATOM    767  OE1 GLU    50      41.763   2.282   7.609  1.00  0.00            
ATOM    768  OE2 GLU    50      43.704   1.963   6.689  1.00  0.00            
ATOM    769  C   GLU    50      44.133   3.932   3.929  1.00  0.00            
ATOM    770  O   GLU    50      44.283   4.262   2.748  1.00  0.00            
ATOM    771  N   LYS    51      45.003   3.093   4.509  1.00  0.00            
ATOM    772  HN  LYS    51      44.683   2.623   5.329  1.00  0.00            
ATOM    773  CA  LYS    51      46.224   2.664   3.889  1.00  0.00            
ATOM    774  HA  LYS    51      45.944   2.563   2.859  1.00  0.00            
ATOM    775  CB  LYS    51      47.433   3.595   4.059  1.00  0.00            
ATOM    776  HB1 LYS    51      47.172   4.514   3.519  1.00  0.00            
ATOM    777  HB2 LYS    51      48.333   3.195   3.550  1.00  0.00            
ATOM    778  CG  LYS    51      47.752   4.025   5.509  1.00  0.00            
ATOM    779  HG1 LYS    51      48.832   4.206   5.649  1.00  0.00            
ATOM    780  HG2 LYS    51      47.573   3.306   6.330  1.00  0.00            
ATOM    781  CD  LYS    51      47.031   5.315   5.889  1.00  0.00            
ATOM    782  HD1 LYS    51      46.961   5.865   4.928  1.00  0.00            
ATOM    783  HD2 LYS    51      46.021   5.044   6.259  1.00  0.00            
ATOM    784  CE  LYS    51      47.810   6.266   6.788  1.00  0.00            
ATOM    785  HE1 LYS    51      48.710   6.737   6.348  1.00  0.00            
ATOM    786  HE2 LYS    51      47.970   5.757   7.769  1.00  0.00            
ATOM    787  NZ  LYS    51      46.939   7.415   7.088  1.00  0.00            
ATOM    788  HZ1 LYS    51      47.009   7.896   7.998  1.00  0.00            
ATOM    789  HZ2 LYS    51      46.959   8.075   6.278  1.00  0.00            
ATOM    790  HZ3 LYS    51      45.970   7.065   7.168  1.00  0.00            
ATOM    791  C   LYS    51      46.635   1.274   4.210  1.00  0.00            
ATOM    792  O   LYS    51      46.295   0.764   5.280  1.00  0.00            
ATOM    793  N   THR    52      47.305   0.564   3.281  1.00  0.00            
ATOM    794  HN  THR    52      47.565   1.054   2.460  1.00  0.00            
ATOM    795  CA  THR    52      47.856  -0.735   3.551  1.00  0.00            
ATOM    796  HA  THR    52      47.916  -0.875   4.621  1.00  0.00            
ATOM    797  CB  THR    52      46.817  -1.736   3.151  1.00  0.00            
ATOM    798  HB  THR    52      45.837  -1.427   3.571  1.00  0.00            
ATOM    799  OG1 THR    52      46.978  -3.066   3.642  1.00  0.00            
ATOM    800  HG1 THR    52      46.608  -3.046   4.522  1.00  0.00            
ATOM    801  CG2 THR    52      46.608  -1.847   1.631  1.00  0.00            
ATOM    802 1HG2 THR    52      45.708  -2.418   1.321  1.00  0.00            
ATOM    803 2HG2 THR    52      46.267  -0.857   1.251  1.00  0.00            
ATOM    804 3HG2 THR    52      47.428  -2.356   1.072  1.00  0.00            
ATOM    805  C   THR    52      49.107  -0.985   2.792  1.00  0.00            
ATOM    806  O   THR    52      49.356  -0.295   1.801  1.00  0.00            
ATOM    807  N   VAL    53      50.057  -1.814   3.272  1.00  0.00            
ATOM    808  HN  VAL    53      50.047  -2.333   4.122  1.00  0.00            
ATOM    809  CA  VAL    53      51.307  -2.023   2.612  1.00  0.00            
ATOM    810  HA  VAL    53      51.627  -1.213   1.972  1.00  0.00            
ATOM    811  CB  VAL    53      52.487  -2.092   3.553  1.00  0.00            
ATOM    812  HB  VAL    53      52.628  -2.971   4.213  1.00  0.00            
ATOM    813  CG1 VAL    53      53.767  -2.051   2.703  1.00  0.00            
ATOM    814 1HG1 VAL    53      53.748  -2.831   1.903  1.00  0.00            
ATOM    815 2HG1 VAL    53      53.887  -1.021   2.323  1.00  0.00            
ATOM    816 3HG1 VAL    53      54.637  -2.260   3.363  1.00  0.00            
ATOM    817  CG2 VAL    53      52.506  -0.891   4.502  1.00  0.00            
ATOM    818 1HG2 VAL    53      53.386  -0.950   5.183  1.00  0.00            
ATOM    819 2HG2 VAL    53      52.446   0.028   3.882  1.00  0.00            
ATOM    820 3HG2 VAL    53      51.636  -0.902   5.182  1.00  0.00            
ATOM    821  C   VAL    53      51.279  -3.283   1.823  1.00  0.00            
ATOM    822  O   VAL    53      51.259  -4.373   2.383  1.00  0.00            
ATOM    823  N   LEU    54      51.349  -3.164   0.473  1.00  0.00            
ATOM    824  HN  LEU    54      51.318  -2.254   0.053  1.00  0.00            
ATOM    825  CA  LEU    54      51.600  -4.214  -0.457  1.00  0.00            
ATOM    826  HA  LEU    54      50.860  -4.994  -0.336  1.00  0.00            
ATOM    827  CB  LEU    54      51.360  -3.765  -1.897  1.00  0.00            
ATOM    828  HB1 LEU    54      51.690  -4.515  -2.646  1.00  0.00            
ATOM    829  HB2 LEU    54      52.069  -2.904  -1.987  1.00  0.00            
ATOM    830  CG  LEU    54      49.920  -3.426  -2.297  1.00  0.00            
ATOM    831  HG  LEU    54      49.589  -2.496  -1.798  1.00  0.00            
ATOM    832  CD1 LEU    54      49.810  -3.187  -3.807  1.00  0.00            
ATOM    833 1HD1 LEU    54      50.579  -2.446  -4.138  1.00  0.00            
ATOM    834 2HD1 LEU    54      49.901  -4.137  -4.357  1.00  0.00            
ATOM    835 3HD1 LEU    54      48.829  -2.677  -3.958  1.00  0.00            
ATOM    836  CD2 LEU    54      48.940  -4.506  -1.767  1.00  0.00            
ATOM    837 1HD2 LEU    54      49.211  -5.496  -2.187  1.00  0.00            
ATOM    838 2HD2 LEU    54      48.880  -4.586  -0.667  1.00  0.00            
ATOM    839 3HD2 LEU    54      47.900  -4.297  -2.067  1.00  0.00            
ATOM    840  C   LEU    54      52.930  -4.863  -0.366  1.00  0.00            
ATOM    841  O   LEU    54      54.010  -4.272  -0.266  1.00  0.00            
ATOM    842  N   THR    55      52.941  -6.213  -0.446  1.00  0.00            
ATOM    843  HN  THR    55      52.082  -6.684  -0.606  1.00  0.00            
ATOM    844  CA  THR    55      54.082  -6.972  -0.045  1.00  0.00            
ATOM    845  HA  THR    55      54.941  -6.331  -0.185  1.00  0.00            
ATOM    846  CB  THR    55      54.092  -7.191   1.435  1.00  0.00            
ATOM    847  HB  THR    55      53.921  -6.181   1.875  1.00  0.00            
ATOM    848  OG1 THR    55      55.302  -7.670   2.026  1.00  0.00            
ATOM    849  HG1 THR    55      56.021  -7.050   1.855  1.00  0.00            
ATOM    850  CG2 THR    55      52.922  -8.082   1.895  1.00  0.00            
ATOM    851 1HG2 THR    55      52.722  -7.982   2.985  1.00  0.00            
ATOM    852 2HG2 THR    55      51.932  -7.793   1.485  1.00  0.00            
ATOM    853 3HG2 THR    55      53.053  -9.132   1.586  1.00  0.00            
ATOM    854  C   THR    55      54.433  -8.222  -0.774  1.00  0.00            
ATOM    855  O   THR    55      53.523  -8.943  -1.184  1.00  0.00            
ATOM    856  N   PRO    56      55.643  -8.651  -0.954  1.00  0.00            
ATOM    857  CD  PRO    56      56.863  -7.950  -0.544  1.00  0.00            
ATOM    858  HD1 PRO    56      56.762  -6.850  -0.544  1.00  0.00            
ATOM    859  HD2 PRO    56      57.333  -8.369   0.366  1.00  0.00            
ATOM    860  CA  PRO    56      55.974  -9.801  -1.733  1.00  0.00            
ATOM    861  HA  PRO    56      55.654  -9.582  -2.754  1.00  0.00            
ATOM    862  CB  PRO    56      57.504  -9.760  -1.773  1.00  0.00            
ATOM    863  HB1 PRO    56      57.865 -10.140  -2.743  1.00  0.00            
ATOM    864  HB2 PRO    56      58.074 -10.369  -1.043  1.00  0.00            
ATOM    865  CG  PRO    56      57.933  -8.300  -1.594  1.00  0.00            
ATOM    866  HG1 PRO    56      57.813  -7.750  -2.544  1.00  0.00            
ATOM    867  HG2 PRO    56      58.963  -8.329  -1.173  1.00  0.00            
ATOM    868  C   PRO    56      55.475 -11.141  -1.303  1.00  0.00            
ATOM    869  O   PRO    56      55.026 -11.862  -2.183  1.00  0.00            
ATOM    870  N   ALA    57      55.375 -11.501  -0.013  1.00  0.00            
ATOM    871  HN  ALA    57      55.654 -10.910   0.737  1.00  0.00            
ATOM    872  CA  ALA    57      54.806 -12.671   0.587  1.00  0.00            
ATOM    873  HA  ALA    57      55.426 -13.531   0.368  1.00  0.00            
ATOM    874  CB  ALA    57      54.815 -12.421   2.097  1.00  0.00            
ATOM    875  HB1 ALA    57      54.145 -11.621   2.467  1.00  0.00            
ATOM    876  HB2 ALA    57      54.386 -13.361   2.528  1.00  0.00            
ATOM    877  HB3 ALA    57      55.845 -12.370   2.498  1.00  0.00            
ATOM    878  C   ALA    57      53.396 -12.912   0.197  1.00  0.00            
ATOM    879  O   ALA    57      52.957 -13.993  -0.203  1.00  0.00            
ATOM    880  N   THR    58      52.565 -11.863   0.087  1.00  0.00            
ATOM    881  HN  THR    58      52.785 -11.003   0.546  1.00  0.00            
ATOM    882  CA  THR    58      51.195 -11.964  -0.334  1.00  0.00            
ATOM    883  HA  THR    58      50.856 -12.994  -0.283  1.00  0.00            
ATOM    884  CB  THR    58      50.265 -11.225   0.566  1.00  0.00            
ATOM    885  HB  THR    58      49.255 -11.106   0.096  1.00  0.00            
ATOM    886  OG1 THR    58      50.804  -9.954   0.885  1.00  0.00            
ATOM    887  HG1 THR    58      50.223  -9.514   1.505  1.00  0.00            
ATOM    888  CG2 THR    58      50.215 -12.034   1.876  1.00  0.00            
ATOM    889 1HG2 THR    58      51.205 -12.133   2.346  1.00  0.00            
ATOM    890 2HG2 THR    58      49.564 -11.474   2.586  1.00  0.00            
ATOM    891 3HG2 THR    58      49.806 -13.045   1.626  1.00  0.00            
ATOM    892  C   THR    58      51.006 -11.615  -1.764  1.00  0.00            
ATOM    893  O   THR    58      49.906 -11.566  -2.314  1.00  0.00            
ATOM    894  N   ASN    59      52.135 -11.274  -2.414  1.00  0.00            
ATOM    895  HN  ASN    59      53.045 -11.253  -1.984  1.00  0.00            
ATOM    896  CA  ASN    59      52.336 -11.235  -3.824  1.00  0.00            
ATOM    897  HA  ASN    59      53.396 -11.144  -3.994  1.00  0.00            
ATOM    898  CB  ASN    59      51.827 -12.545  -4.443  1.00  0.00            
ATOM    899  HB1 ASN    59      50.717 -12.526  -4.314  1.00  0.00            
ATOM    900  HB2 ASN    59      52.297 -13.445  -3.973  1.00  0.00            
ATOM    901  CG  ASN    59      51.777 -12.666  -5.963  1.00  0.00            
ATOM    902  OD1 ASN    59      50.758 -13.137  -6.453  1.00  0.00            
ATOM    903  ND2 ASN    59      52.767 -12.106  -6.713  1.00  0.00            
ATOM    904 1HD2 ASN    59      53.507 -11.625  -6.213  1.00  0.00            
ATOM    905 2HD2 ASN    59      52.627 -12.016  -7.693  1.00  0.00            
ATOM    906  C   ASN    59      51.835  -9.935  -4.344  1.00  0.00            
ATOM    907  O   ASN    59      51.415  -9.746  -5.485  1.00  0.00            
ATOM    908  N   HIS    60      51.944  -8.825  -3.585  1.00  0.00            
ATOM    909  HN  HIS    60      52.294  -9.064  -2.685  1.00  0.00            
ATOM    910  CA  HIS    60      51.633  -7.465  -3.905  1.00  0.00            
ATOM    911  HA  HIS    60      51.682  -6.975  -2.936  1.00  0.00            
ATOM    912  CB  HIS    60      52.523  -6.815  -4.975  1.00  0.00            
ATOM    913  HB1 HIS    60      52.152  -5.785  -5.146  1.00  0.00            
ATOM    914  HB2 HIS    60      52.453  -7.385  -5.935  1.00  0.00            
ATOM    915  ND1 HIS    60      54.873  -7.563  -4.795  1.00  0.00            
ATOM    916  CG  HIS    60      53.942  -6.574  -4.565  1.00  0.00            
ATOM    917  CE1 HIS    60      56.053  -7.042  -4.515  1.00  0.00            
ATOM    918  HE1 HIS    60      57.043  -7.481  -4.494  1.00  0.00            
ATOM    919  NE2 HIS    60      55.892  -5.792  -4.015  1.00  0.00            
ATOM    920  HE2 HIS    60      56.651  -5.162  -3.835  1.00  0.00            
ATOM    921  CD2 HIS    60      54.551  -5.463  -4.075  1.00  0.00            
ATOM    922  HD2 HIS    60      54.281  -4.473  -3.706  1.00  0.00            
ATOM    923  C   HIS    60      50.203  -7.186  -4.256  1.00  0.00            
ATOM    924  O   HIS    60      49.842  -6.237  -4.936  1.00  0.00            
ATOM    925  N   MET    61      49.343  -8.047  -3.696  1.00  0.00            
ATOM    926  HN  MET    61      49.764  -8.816  -3.215  1.00  0.00            
ATOM    927  CA  MET    61      47.923  -8.108  -3.856  1.00  0.00            
ATOM    928  HA  MET    61      47.573  -7.409  -4.586  1.00  0.00            
ATOM    929  CB  MET    61      47.645  -9.508  -4.415  1.00  0.00            
ATOM    930  HB1 MET    61      48.275 -10.238  -3.865  1.00  0.00            
ATOM    931  HB2 MET    61      47.905  -9.529  -5.495  1.00  0.00            
ATOM    932  CG  MET    61      46.185  -9.980  -4.446  1.00  0.00            
ATOM    933  HG1 MET    61      45.705  -9.970  -3.436  1.00  0.00            
ATOM    934  HG2 MET    61      46.196 -10.990  -4.905  1.00  0.00            
ATOM    935  SD  MET    61      45.144  -8.921  -5.486  1.00  0.00            
ATOM    936  CE  MET    61      43.705  -9.972  -5.126  1.00  0.00            
ATOM    937  HE1 MET    61      43.285  -9.822  -4.106  1.00  0.00            
ATOM    938  HE2 MET    61      42.825  -9.883  -5.806  1.00  0.00            
ATOM    939  HE3 MET    61      43.976 -11.051  -5.126  1.00  0.00            
ATOM    940  C   MET    61      47.283  -7.918  -2.516  1.00  0.00            
ATOM    941  O   MET    61      47.813  -8.347  -1.486  1.00  0.00            
ATOM    942  N   GLY    62      46.202  -7.119  -2.507  1.00  0.00            
ATOM    943  HN  GLY    62      45.842  -6.799  -3.377  1.00  0.00            
ATOM    944  CA  GLY    62      45.732  -6.609  -1.257  1.00  0.00            
ATOM    945  HA1 GLY    62      45.502  -7.539  -0.787  1.00  0.00            
ATOM    946  HA2 GLY    62      46.431  -5.958  -0.737  1.00  0.00            
ATOM    947  C   GLY    62      44.491  -5.810  -1.488  1.00  0.00            
ATOM    948  O   GLY    62      44.021  -5.530  -2.578  1.00  0.00            
ATOM    949  N   ASN    63      43.921  -5.300  -0.378  1.00  0.00            
ATOM    950  HN  ASN    63      44.361  -5.569   0.482  1.00  0.00            
ATOM    951  CA  ASN    63      42.650  -4.671  -0.258  1.00  0.00            
ATOM    952  HA  ASN    63      42.640  -4.071  -1.169  1.00  0.00            
ATOM    953  CB  ASN    63      41.461  -5.632  -0.448  1.00  0.00            
ATOM    954  HB1 ASN    63      41.501  -6.112  -1.448  1.00  0.00            
ATOM    955  HB2 ASN    63      40.460  -5.152  -0.419  1.00  0.00            
ATOM    956  CG  ASN    63      41.571  -6.701   0.632  1.00  0.00            
ATOM    957  OD1 ASN    63      42.521  -6.850   1.392  1.00  0.00            
ATOM    958  ND2 ASN    63      40.412  -7.292   1.002  1.00  0.00            
ATOM    959 1HD2 ASN    63      39.622  -7.163   0.412  1.00  0.00            
ATOM    960 2HD2 ASN    63      40.582  -8.101   1.562  1.00  0.00            
ATOM    961  C   ASN    63      42.409  -3.620   0.781  1.00  0.00            
ATOM    962  O   ASN    63      42.909  -3.690   1.901  1.00  0.00            
ATOM    963  N   VAL    64      41.658  -2.571   0.400  1.00  0.00            
ATOM    964  HN  VAL    64      41.258  -2.472  -0.510  1.00  0.00            
ATOM    965  CA  VAL    64      41.257  -1.511   1.280  1.00  0.00            
ATOM    966  HA  VAL    64      41.337  -1.961   2.260  1.00  0.00            
ATOM    967  CB  VAL    64      42.096  -0.280   1.110  1.00  0.00            
ATOM    968  HB  VAL    64      42.317  -0.101   0.040  1.00  0.00            
ATOM    969  CG1 VAL    64      41.525   0.999   1.729  1.00  0.00            
ATOM    970 1HG1 VAL    64      42.245   1.840   1.719  1.00  0.00            
ATOM    971 2HG1 VAL    64      40.645   1.459   1.239  1.00  0.00            
ATOM    972 3HG1 VAL    64      41.315   0.820   2.809  1.00  0.00            
ATOM    973  CG2 VAL    64      43.467  -0.559   1.760  1.00  0.00            
ATOM    974 1HG2 VAL    64      43.326  -0.829   2.830  1.00  0.00            
ATOM    975 2HG2 VAL    64      44.017  -1.339   1.181  1.00  0.00            
ATOM    976 3HG2 VAL    64      44.066   0.381   1.750  1.00  0.00            
ATOM    977  C   VAL    64      39.827  -1.112   1.150  1.00  0.00            
ATOM    978  O   VAL    64      39.327  -0.913   0.049  1.00  0.00            
ATOM    979  N   THR    65      39.197  -1.012   2.339  1.00  0.00            
ATOM    980  HN  THR    65      39.677  -1.191   3.189  1.00  0.00            
ATOM    981  CA  THR    65      37.787  -0.863   2.519  1.00  0.00            
ATOM    982  HA  THR    65      37.377  -1.164   1.559  1.00  0.00            
ATOM    983  CB  THR    65      37.327  -1.853   3.559  1.00  0.00            
ATOM    984  HB  THR    65      37.797  -1.582   4.519  1.00  0.00            
ATOM    985  OG1 THR    65      37.708  -3.193   3.300  1.00  0.00            
ATOM    986  HG1 THR    65      37.888  -3.642   4.130  1.00  0.00            
ATOM    987  CG2 THR    65      35.787  -1.924   3.549  1.00  0.00            
ATOM    988 1HG2 THR    65      35.428  -2.185   2.529  1.00  0.00            
ATOM    989 2HG2 THR    65      35.478  -2.764   4.179  1.00  0.00            
ATOM    990 3HG2 THR    65      35.406  -0.914   3.798  1.00  0.00            
ATOM    991  C   THR    65      37.495   0.547   2.878  1.00  0.00            
ATOM    992  O   THR    65      37.885   1.018   3.938  1.00  0.00            
ATOM    993  N   PHE    66      36.745   1.306   2.048  1.00  0.00            
ATOM    994  HN  PHE    66      36.275   1.005   1.228  1.00  0.00            
ATOM    995  CA  PHE    66      36.664   2.706   2.297  1.00  0.00            
ATOM    996  HA  PHE    66      37.023   3.047   3.257  1.00  0.00            
ATOM    997  CB  PHE    66      37.343   3.636   1.277  1.00  0.00            
ATOM    998  HB1 PHE    66      38.424   3.407   1.167  1.00  0.00            
ATOM    999  HB2 PHE    66      37.323   4.716   1.517  1.00  0.00            
ATOM   1000  CG  PHE    66      37.034   3.395  -0.173  1.00  0.00            
ATOM   1001  CD1 PHE    66      36.263   4.344  -0.793  1.00  0.00            
ATOM   1002  HD1 PHE    66      35.873   5.234  -0.324  1.00  0.00            
ATOM   1003  CE1 PHE    66      35.924   4.204  -2.113  1.00  0.00            
ATOM   1004  HE1 PHE    66      35.413   5.033  -2.574  1.00  0.00            
ATOM   1005  CZ  PHE    66      36.325   3.104  -2.843  1.00  0.00            
ATOM   1006  HZ  PHE    66      36.005   3.003  -3.863  1.00  0.00            
ATOM   1007  CD2 PHE    66      37.315   2.225  -0.852  1.00  0.00            
ATOM   1008  HD2 PHE    66      37.865   1.466  -0.322  1.00  0.00            
ATOM   1009  CE2 PHE    66      36.995   2.095  -2.172  1.00  0.00            
ATOM   1010  HE2 PHE    66      37.196   1.194  -2.742  1.00  0.00            
ATOM   1011  C   PHE    66      35.234   3.115   2.207  1.00  0.00            
ATOM   1012  O   PHE    66      34.404   2.464   1.577  1.00  0.00            
ATOM   1013  N   THR    67      34.903   4.155   2.986  1.00  0.00            
ATOM   1014  HN  THR    67      35.552   4.826   3.356  1.00  0.00            
ATOM   1015  CA  THR    67      33.572   4.654   3.226  1.00  0.00            
ATOM   1016  HA  THR    67      32.983   3.863   2.776  1.00  0.00            
ATOM   1017  CB  THR    67      33.222   4.994   4.636  1.00  0.00            
ATOM   1018  HB  THR    67      33.692   4.195   5.236  1.00  0.00            
ATOM   1019  OG1 THR    67      31.832   4.833   4.835  1.00  0.00            
ATOM   1020  HG1 THR    67      31.702   4.063   5.386  1.00  0.00            
ATOM   1021  CG2 THR    67      33.611   6.425   5.055  1.00  0.00            
ATOM   1022 1HG2 THR    67      33.630   6.615   6.145  1.00  0.00            
ATOM   1023 2HG2 THR    67      34.671   6.565   4.745  1.00  0.00            
ATOM   1024 3HG2 THR    67      32.940   7.134   4.525  1.00  0.00            
ATOM   1025  C   THR    67      33.252   5.783   2.305  1.00  0.00            
ATOM   1026  O   THR    67      34.121   6.414   1.735  1.00  0.00            
ATOM   1027  N   ILE    68      31.991   6.192   2.095  1.00  0.00            
ATOM   1028  HN  ILE    68      31.282   5.662   2.555  1.00  0.00            
ATOM   1029  CA  ILE    68      31.621   7.402   1.424  1.00  0.00            
ATOM   1030  HA  ILE    68      32.480   8.032   1.204  1.00  0.00            
ATOM   1031  CB  ILE    68      30.891   7.061   0.144  1.00  0.00            
ATOM   1032  HB  ILE    68      30.092   6.360   0.454  1.00  0.00            
ATOM   1033  CG2 ILE    68      30.330   8.340  -0.506  1.00  0.00            
ATOM   1034 1HG2 ILE    68      31.090   9.141  -0.616  1.00  0.00            
ATOM   1035 2HG2 ILE    68      30.001   8.150  -1.556  1.00  0.00            
ATOM   1036 3HG2 ILE    68      29.520   8.650   0.183  1.00  0.00            
ATOM   1037  CG1 ILE    68      31.682   6.311  -0.935  1.00  0.00            
ATOM   1038 1HG1 ILE    68      31.012   6.000  -1.755  1.00  0.00            
ATOM   1039 2HG1 ILE    68      31.913   5.291  -0.555  1.00  0.00            
ATOM   1040  CD  ILE    68      32.932   7.062  -1.405  1.00  0.00            
ATOM   1041  HD1 ILE    68      33.611   7.273  -0.565  1.00  0.00            
ATOM   1042  HD2 ILE    68      33.422   6.272  -2.015  1.00  0.00            
ATOM   1043  HD3 ILE    68      32.701   7.981  -1.986  1.00  0.00            
ATOM   1044  C   ILE    68      30.750   8.122   2.404  1.00  0.00            
ATOM   1045  O   ILE    68      29.610   7.671   2.534  1.00  0.00            
ATOM   1046  N   PRO    69      31.069   9.102   3.174  1.00  0.00            
ATOM   1047  CD  PRO    69      32.349   9.813   3.034  1.00  0.00            
ATOM   1048  HD1 PRO    69      33.159   9.084   3.284  1.00  0.00            
ATOM   1049  HD2 PRO    69      32.508  10.233   2.023  1.00  0.00            
ATOM   1050  CA  PRO    69      30.158   9.652   4.133  1.00  0.00            
ATOM   1051  HA  PRO    69      29.689   8.872   4.713  1.00  0.00            
ATOM   1052  CB  PRO    69      31.088  10.403   5.083  1.00  0.00            
ATOM   1053  HB1 PRO    69      31.438   9.713   5.883  1.00  0.00            
ATOM   1054  HB2 PRO    69      30.717  11.333   5.543  1.00  0.00            
ATOM   1055  CG  PRO    69      32.298  10.793   4.203  1.00  0.00            
ATOM   1056  HG1 PRO    69      33.227  10.744   4.823  1.00  0.00            
ATOM   1057  HG2 PRO    69      32.147  11.813   3.793  1.00  0.00            
ATOM   1058  C   PRO    69      29.248  10.651   3.493  1.00  0.00            
ATOM   1059  O   PRO    69      29.548  11.171   2.412  1.00  0.00            
ATOM   1060  N   ALA    70      28.087  10.980   4.082  1.00  0.00            
ATOM   1061  HN  ALA    70      27.788  10.550   4.932  1.00  0.00            
ATOM   1062  CA  ALA    70      27.187  11.969   3.592  1.00  0.00            
ATOM   1063  HA  ALA    70      27.407  12.199   2.562  1.00  0.00            
ATOM   1064  CB  ALA    70      25.797  11.338   3.631  1.00  0.00            
ATOM   1065  HB1 ALA    70      25.768  10.548   2.852  1.00  0.00            
ATOM   1066  HB2 ALA    70      25.757  10.719   4.562  1.00  0.00            
ATOM   1067  HB3 ALA    70      24.837  11.888   3.581  1.00  0.00            
ATOM   1068  C   ALA    70      27.156  13.200   4.421  1.00  0.00            
ATOM   1069  O   ALA    70      27.475  13.140   5.611  1.00  0.00            
ATOM   1070  N   ASN    71      26.615  14.279   3.831  1.00  0.00            
ATOM   1071  HN  ASN    71      26.155  14.228   2.960  1.00  0.00            
ATOM   1072  CA  ASN    71      26.654  15.569   4.460  1.00  0.00            
ATOM   1073  HA  ASN    71      27.004  15.530   5.490  1.00  0.00            
ATOM   1074  CB  ASN    71      27.623  16.500   3.720  1.00  0.00            
ATOM   1075  HB1 ASN    71      27.504  16.439   2.620  1.00  0.00            
ATOM   1076  HB2 ASN    71      28.614  16.011   3.900  1.00  0.00            
ATOM   1077  CG  ASN    71      27.762  17.940   4.169  1.00  0.00            
ATOM   1078  OD1 ASN    71      26.992  18.430   4.979  1.00  0.00            
ATOM   1079  ND2 ASN    71      28.652  18.630   3.399  1.00  0.00            
ATOM   1080 1HD2 ASN    71      29.182  18.161   2.700  1.00  0.00            
ATOM   1081 2HD2 ASN    71      28.771  19.621   3.469  1.00  0.00            
ATOM   1082  C   ASN    71      25.264  16.078   4.430  1.00  0.00            
ATOM   1083  O   ASN    71      24.783  16.498   3.369  1.00  0.00            
ATOM   1084  N   ARG    72      24.553  16.228   5.569  1.00  0.00            
ATOM   1085  HN  ARG    72      25.063  15.909   6.370  1.00  0.00            
ATOM   1086  CA  ARG    72      23.173  16.577   5.639  1.00  0.00            
ATOM   1087  HA  ARG    72      22.833  16.607   4.619  1.00  0.00            
ATOM   1088  CB  ARG    72      22.443  15.497   6.449  1.00  0.00            
ATOM   1089  HB1 ARG    72      21.383  15.786   6.599  1.00  0.00            
ATOM   1090  HB2 ARG    72      22.853  15.398   7.479  1.00  0.00            
ATOM   1091  CG  ARG    72      22.555  14.107   5.840  1.00  0.00            
ATOM   1092  HG1 ARG    72      21.935  13.357   6.360  1.00  0.00            
ATOM   1093  HG2 ARG    72      23.565  13.678   6.060  1.00  0.00            
ATOM   1094  CD  ARG    72      22.275  14.046   4.330  1.00  0.00            
ATOM   1095  HD1 ARG    72      23.065  14.546   3.740  1.00  0.00            
ATOM   1096  HD2 ARG    72      21.315  14.515   4.049  1.00  0.00            
ATOM   1097  NE  ARG    72      22.336  12.666   3.780  1.00  0.00            
ATOM   1098  HE  ARG    72      22.357  11.926   4.450  1.00  0.00            
ATOM   1099  CZ  ARG    72      22.297  12.425   2.440  1.00  0.00            
ATOM   1100  NH1 ARG    72      22.196  13.385   1.470  1.00  0.00            
ATOM   1101 1HH1 ARG    72      22.145  14.355   1.709  1.00  0.00            
ATOM   1102 2HH1 ARG    72      22.097  13.014   0.550  1.00  0.00            
ATOM   1103  NH2 ARG    72      22.278  11.115   2.021  1.00  0.00            
ATOM   1104 1HH2 ARG    72      22.158  10.515   2.811  1.00  0.00            
ATOM   1105 2HH2 ARG    72      21.998  11.055   1.061  1.00  0.00            
ATOM   1106  C   ARG    72      22.942  17.907   6.278  1.00  0.00            
ATOM   1107  O   ARG    72      21.851  18.217   6.758  1.00  0.00            
ATOM   1108  N   GLU    73      23.941  18.808   6.358  1.00  0.00            
ATOM   1109  HN  GLU    73      24.881  18.579   6.108  1.00  0.00            
ATOM   1110  CA  GLU    73      23.740  20.108   6.918  1.00  0.00            
ATOM   1111  HA  GLU    73      23.150  19.948   7.808  1.00  0.00            
ATOM   1112  CB  GLU    73      25.109  20.709   7.298  1.00  0.00            
ATOM   1113  HB1 GLU    73      25.740  20.789   6.378  1.00  0.00            
ATOM   1114  HB2 GLU    73      25.700  20.020   7.938  1.00  0.00            
ATOM   1115  CG  GLU    73      25.048  22.110   7.907  1.00  0.00            
ATOM   1116  HG1 GLU    73      24.428  21.919   8.807  1.00  0.00            
ATOM   1117  HG2 GLU    73      24.548  22.839   7.237  1.00  0.00            
ATOM   1118  CD  GLU    73      26.388  22.721   8.277  1.00  0.00            
ATOM   1119  OE1 GLU    73      26.447  23.501   9.277  1.00  0.00            
ATOM   1120  OE2 GLU    73      27.408  22.431   7.588  1.00  0.00            
ATOM   1121  C   GLU    73      22.989  21.087   6.087  1.00  0.00            
ATOM   1122  O   GLU    73      22.189  21.847   6.637  1.00  0.00            
ATOM   1123  N   PHE    74      23.270  21.017   4.767  1.00  0.00            
ATOM   1124  HN  PHE    74      23.980  20.437   4.388  1.00  0.00            
ATOM   1125  CA  PHE    74      22.559  21.856   3.857  1.00  0.00            
ATOM   1126  HA  PHE    74      22.379  22.836   4.256  1.00  0.00            
ATOM   1127  CB  PHE    74      23.370  22.046   2.557  1.00  0.00            
ATOM   1128  HB1 PHE    74      23.740  21.056   2.227  1.00  0.00            
ATOM   1129  HB2 PHE    74      24.199  22.667   2.977  1.00  0.00            
ATOM   1130  CG  PHE    74      22.829  22.765   1.366  1.00  0.00            
ATOM   1131  CD1 PHE    74      23.118  24.075   1.076  1.00  0.00            
ATOM   1132  HD1 PHE    74      23.648  24.596   1.856  1.00  0.00            
ATOM   1133  CE1 PHE    74      22.498  24.665   0.006  1.00  0.00            
ATOM   1134  HE1 PHE    74      22.858  25.625  -0.315  1.00  0.00            
ATOM   1135  CZ  PHE    74      21.639  23.944  -0.794  1.00  0.00            
ATOM   1136  HZ  PHE    74      21.159  24.423  -1.645  1.00  0.00            
ATOM   1137  CD2 PHE    74      22.040  22.014   0.527  1.00  0.00            
ATOM   1138  HD2 PHE    74      21.871  20.944   0.637  1.00  0.00            
ATOM   1139  CE2 PHE    74      21.420  22.604  -0.544  1.00  0.00            
ATOM   1140  HE2 PHE    74      20.820  22.013  -1.214  1.00  0.00            
ATOM   1141  C   PHE    74      21.200  21.295   3.637  1.00  0.00            
ATOM   1142  O   PHE    74      21.031  20.115   3.357  1.00  0.00            
ATOM   1143  N   LYS    75      20.179  22.104   3.966  1.00  0.00            
ATOM   1144  HN  LYS    75      20.228  23.045   4.286  1.00  0.00            
ATOM   1145  CA  LYS    75      18.819  21.653   3.926  1.00  0.00            
ATOM   1146  HA  LYS    75      18.860  20.573   3.996  1.00  0.00            
ATOM   1147  CB  LYS    75      17.929  22.253   5.015  1.00  0.00            
ATOM   1148  HB1 LYS    75      16.929  21.832   4.805  1.00  0.00            
ATOM   1149  HB2 LYS    75      17.748  23.323   4.795  1.00  0.00            
ATOM   1150  CG  LYS    75      18.439  22.014   6.446  1.00  0.00            
ATOM   1151  HG1 LYS    75      17.588  22.114   7.145  1.00  0.00            
ATOM   1152  HG2 LYS    75      19.188  22.825   6.606  1.00  0.00            
ATOM   1153  CD  LYS    75      19.080  20.655   6.706  1.00  0.00            
ATOM   1154  HD1 LYS    75      18.350  19.844   6.507  1.00  0.00            
ATOM   1155  HD2 LYS    75      19.990  20.515   6.077  1.00  0.00            
ATOM   1156  CE  LYS    75      19.509  20.546   8.176  1.00  0.00            
ATOM   1157  HE1 LYS    75      20.259  21.306   8.486  1.00  0.00            
ATOM   1158  HE2 LYS    75      20.030  19.576   8.237  1.00  0.00            
ATOM   1159  NZ  LYS    75      18.419  20.595   9.166  1.00  0.00            
ATOM   1160  HZ1 LYS    75      18.078  21.575   9.206  1.00  0.00            
ATOM   1161  HZ2 LYS    75      17.600  20.054   8.816  1.00  0.00            
ATOM   1162  HZ3 LYS    75      18.609  20.336  10.166  1.00  0.00            
ATOM   1163  C   LYS    75      18.220  21.932   2.586  1.00  0.00            
ATOM   1164  O   LYS    75      18.549  22.892   1.865  1.00  0.00            
ATOM   1165  N   SER    76      17.350  21.042   2.106  1.00  0.00            
ATOM   1166  HN  SER    76      16.941  20.391   2.746  1.00  0.00            
ATOM   1167  CA  SER    76      16.781  21.151   0.796  1.00  0.00            
ATOM   1168  HA  SER    76      15.981  20.420   0.746  1.00  0.00            
ATOM   1169  CB  SER    76      16.010  22.440   0.445  1.00  0.00            
ATOM   1170  HB1 SER    76      15.680  22.479  -0.615  1.00  0.00            
ATOM   1171  HB2 SER    76      16.579  23.380   0.535  1.00  0.00            
ATOM   1172  OG  SER    76      14.899  22.659   1.315  1.00  0.00            
ATOM   1173  HG1 SER    76      14.390  21.849   1.275  1.00  0.00            
ATOM   1174  C   SER    76      17.721  20.701  -0.264  1.00  0.00            
ATOM   1175  O   SER    76      18.231  21.391  -1.134  1.00  0.00            
ATOM   1176  N   GLU    77      18.142  19.421  -0.163  1.00  0.00            
ATOM   1177  HN  GLU    77      17.592  18.851   0.457  1.00  0.00            
ATOM   1178  CA  GLU    77      19.063  18.822  -1.083  1.00  0.00            
ATOM   1179  HA  GLU    77      19.812  19.572  -1.193  1.00  0.00            
ATOM   1180  CB  GLU    77      19.564  17.522  -0.422  1.00  0.00            
ATOM   1181  HB1 GLU    77      18.754  17.032   0.158  1.00  0.00            
ATOM   1182  HB2 GLU    77      20.293  17.703   0.388  1.00  0.00            
ATOM   1183  CG  GLU    77      20.165  16.492  -1.372  1.00  0.00            
ATOM   1184  HG1 GLU    77      19.415  16.061  -2.072  1.00  0.00            
ATOM   1185  HG2 GLU    77      20.505  15.663  -0.711  1.00  0.00            
ATOM   1186  CD  GLU    77      21.324  17.003  -2.222  1.00  0.00            
ATOM   1187  OE1 GLU    77      22.414  17.314  -1.652  1.00  0.00            
ATOM   1188  OE2 GLU    77      21.255  17.092  -3.472  1.00  0.00            
ATOM   1189  C   GLU    77      18.383  18.611  -2.403  1.00  0.00            
ATOM   1190  O   GLU    77      17.274  18.090  -2.533  1.00  0.00            
ATOM   1191  N   LYS    78      19.013  19.011  -3.523  1.00  0.00            
ATOM   1192  HN  LYS    78      19.983  19.281  -3.473  1.00  0.00            
ATOM   1193  CA  LYS    78      18.484  18.900  -4.833  1.00  0.00            
ATOM   1194  HA  LYS    78      17.503  19.339  -4.793  1.00  0.00            
ATOM   1195  CB  LYS    78      19.213  19.770  -5.873  1.00  0.00            
ATOM   1196  HB1 LYS    78      20.213  19.360  -6.093  1.00  0.00            
ATOM   1197  HB2 LYS    78      19.292  20.750  -5.364  1.00  0.00            
ATOM   1198  CG  LYS    78      18.563  20.089  -7.224  1.00  0.00            
ATOM   1199  HG1 LYS    78      17.473  20.238  -7.134  1.00  0.00            
ATOM   1200  HG2 LYS    78      18.684  19.149  -7.813  1.00  0.00            
ATOM   1201  CD  LYS    78      19.262  21.249  -7.934  1.00  0.00            
ATOM   1202  HD1 LYS    78      18.622  21.558  -8.784  1.00  0.00            
ATOM   1203  HD2 LYS    78      19.312  22.109  -7.234  1.00  0.00            
ATOM   1204  CE  LYS    78      20.543  20.930  -8.693  1.00  0.00            
ATOM   1205  HE1 LYS    78      20.324  20.209  -9.513  1.00  0.00            
ATOM   1206  HE2 LYS    78      21.283  20.491  -7.973  1.00  0.00            
ATOM   1207  NZ  LYS    78      21.062  22.190  -9.264  1.00  0.00            
ATOM   1208  HZ1 LYS    78      21.742  22.020 -10.034  1.00  0.00            
ATOM   1209  HZ2 LYS    78      20.312  22.779  -9.654  1.00  0.00            
ATOM   1210  HZ3 LYS    78      21.652  22.721  -8.574  1.00  0.00            
ATOM   1211  C   LYS    78      18.245  17.509  -5.333  1.00  0.00            
ATOM   1212  O   LYS    78      17.265  17.228  -6.043  1.00  0.00            
ATOM   1213  N   GLY    79      19.075  16.550  -4.902  1.00  0.00            
ATOM   1214  HN  GLY    79      19.805  16.811  -4.272  1.00  0.00            
ATOM   1215  CA  GLY    79      18.896  15.140  -5.102  1.00  0.00            
ATOM   1216  HA1 GLY    79      19.547  14.671  -4.381  1.00  0.00            
ATOM   1217  HA2 GLY    79      17.867  14.869  -4.932  1.00  0.00            
ATOM   1218  C   GLY    79      19.257  14.670  -6.461  1.00  0.00            
ATOM   1219  O   GLY    79      18.608  13.759  -6.991  1.00  0.00            
ATOM   1220  N   ARG    80      20.387  15.110  -7.001  1.00  0.00            
ATOM   1221  HN  ARG    80      20.876  15.861  -6.561  1.00  0.00            
ATOM   1222  CA  ARG    80      21.027  14.640  -8.201  1.00  0.00            
ATOM   1223  HA  ARG    80      20.458  13.910  -8.731  1.00  0.00            
ATOM   1224  CB  ARG    80      21.457  15.850  -9.051  1.00  0.00            
ATOM   1225  HB1 ARG    80      22.057  15.450  -9.891  1.00  0.00            
ATOM   1226  HB2 ARG    80      22.136  16.571  -8.541  1.00  0.00            
ATOM   1227  CG  ARG    80      20.346  16.639  -9.762  1.00  0.00            
ATOM   1228  HG1 ARG    80      20.806  17.459 -10.352  1.00  0.00            
ATOM   1229  HG2 ARG    80      19.726  17.149  -8.992  1.00  0.00            
ATOM   1230  CD  ARG    80      19.517  15.808 -10.752  1.00  0.00            
ATOM   1231  HD1 ARG    80      18.637  16.427 -11.042  1.00  0.00            
ATOM   1232  HD2 ARG    80      19.328  14.798 -10.341  1.00  0.00            
ATOM   1233  NE  ARG    80      20.438  15.548 -11.891  1.00  0.00            
ATOM   1234  HE  ARG    80      21.407  15.759 -11.791  1.00  0.00            
ATOM   1235  CZ  ARG    80      20.038  15.688 -13.192  1.00  0.00            
ATOM   1236  NH1 ARG    80      18.858  15.257 -13.722  1.00  0.00            
ATOM   1237 1HH1 ARG    80      18.248  14.936 -13.002  1.00  0.00            
ATOM   1238 2HH1 ARG    80      18.719  15.026 -14.692  1.00  0.00            
ATOM   1239  NH2 ARG    80      21.128  15.798 -14.001  1.00  0.00            
ATOM   1240 1HH2 ARG    80      22.108  15.839 -13.771  1.00  0.00            
ATOM   1241 2HH2 ARG    80      20.938  15.718 -14.981  1.00  0.00            
ATOM   1242  C   ARG    80      22.268  13.881  -7.860  1.00  0.00            
ATOM   1243  O   ARG    80      22.588  13.952  -6.670  1.00  0.00            
ATOM   1244  N   ASN    81      22.769  13.041  -8.780  1.00  0.00            
ATOM   1245  HN  ASN    81      22.399  13.051  -9.700  1.00  0.00            
ATOM   1246  CA  ASN    81      23.849  12.132  -8.529  1.00  0.00            
ATOM   1247  HA  ASN    81      23.550  11.632  -7.629  1.00  0.00            
ATOM   1248  CB  ASN    81      24.240  11.222  -9.709  1.00  0.00            
ATOM   1249  HB1 ASN    81      25.121  10.593  -9.458  1.00  0.00            
ATOM   1250  HB2 ASN    81      24.440  11.682 -10.699  1.00  0.00            
ATOM   1251  CG  ASN    81      23.121  10.201  -9.859  1.00  0.00            
ATOM   1252  OD1 ASN    81      22.401   9.771  -8.949  1.00  0.00            
ATOM   1253  ND2 ASN    81      22.862   9.931 -11.169  1.00  0.00            
ATOM   1254 1HD2 ASN    81      23.431  10.401 -11.849  1.00  0.00            
ATOM   1255 2HD2 ASN    81      22.162   9.220 -11.269  1.00  0.00            
ATOM   1256  C   ASN    81      25.109  12.783  -8.069  1.00  0.00            
ATOM   1257  O   ASN    81      25.498  13.863  -8.510  1.00  0.00            
ATOM   1258  N   LYS    82      25.819  11.984  -7.239  1.00  0.00            
ATOM   1259  HN  LYS    82      25.580  11.024  -7.038  1.00  0.00            
ATOM   1260  CA  LYS    82      26.949  12.455  -6.519  1.00  0.00            
ATOM   1261  HA  LYS    82      27.138  13.465  -6.829  1.00  0.00            
ATOM   1262  CB  LYS    82      26.698  12.436  -4.999  1.00  0.00            
ATOM   1263  HB1 LYS    82      27.658  12.717  -4.529  1.00  0.00            
ATOM   1264  HB2 LYS    82      26.459  11.396  -4.698  1.00  0.00            
ATOM   1265  CG  LYS    82      25.648  13.425  -4.469  1.00  0.00            
ATOM   1266  HG1 LYS    82      25.517  13.255  -3.389  1.00  0.00            
ATOM   1267  HG2 LYS    82      24.698  13.194  -4.979  1.00  0.00            
ATOM   1268  CD  LYS    82      26.016  14.905  -4.560  1.00  0.00            
ATOM   1269  HD1 LYS    82      25.346  15.305  -3.760  1.00  0.00            
ATOM   1270  HD2 LYS    82      27.036  15.096  -4.160  1.00  0.00            
ATOM   1271  CE  LYS    82      25.856  15.485  -5.970  1.00  0.00            
ATOM   1272  HE1 LYS    82      24.907  15.034  -6.330  1.00  0.00            
ATOM   1273  HE2 LYS    82      26.677  15.325  -6.700  1.00  0.00            
ATOM   1274  NZ  LYS    82      25.645  16.945  -5.881  1.00  0.00            
ATOM   1275  HZ1 LYS    82      24.885  17.074  -5.171  1.00  0.00            
ATOM   1276  HZ2 LYS    82      26.535  17.415  -5.641  1.00  0.00            
ATOM   1277  HZ3 LYS    82      25.245  17.274  -6.791  1.00  0.00            
ATOM   1278  C   LYS    82      28.179  11.736  -6.958  1.00  0.00            
ATOM   1279  O   LYS    82      28.150  10.626  -7.478  1.00  0.00            
ATOM   1280  N   PHE    83      29.319  12.467  -6.898  1.00  0.00            
ATOM   1281  HN  PHE    83      29.458  13.357  -6.488  1.00  0.00            
ATOM   1282  CA  PHE    83      30.539  11.998  -7.488  1.00  0.00            
ATOM   1283  HA  PHE    83      30.390  10.928  -7.457  1.00  0.00            
ATOM   1284  CB  PHE    83      30.839  12.667  -8.838  1.00  0.00            
ATOM   1285  HB1 PHE    83      31.889  12.478  -9.128  1.00  0.00            
ATOM   1286  HB2 PHE    83      30.878  13.777  -8.838  1.00  0.00            
ATOM   1287  CG  PHE    83      29.970  12.176  -9.938  1.00  0.00            
ATOM   1288  CD1 PHE    83      28.769  12.755 -10.288  1.00  0.00            
ATOM   1289  HD1 PHE    83      28.459  13.635  -9.749  1.00  0.00            
ATOM   1290  CE1 PHE    83      27.950  12.284 -11.288  1.00  0.00            
ATOM   1291  HE1 PHE    83      26.980  12.763 -11.379  1.00  0.00            
ATOM   1292  CZ  PHE    83      28.361  11.234 -12.068  1.00  0.00            
ATOM   1293  HZ  PHE    83      27.701  10.793 -12.798  1.00  0.00            
ATOM   1294  CD2 PHE    83      30.361  11.136 -10.757  1.00  0.00            
ATOM   1295  HD2 PHE    83      31.391  10.847 -10.647  1.00  0.00            
ATOM   1296  CE2 PHE    83      29.581  10.665 -11.787  1.00  0.00            
ATOM   1297  HE2 PHE    83      29.932   9.895 -12.457  1.00  0.00            
ATOM   1298  C   PHE    83      31.669  12.199  -6.538  1.00  0.00            
ATOM   1299  O   PHE    83      31.778  13.189  -5.838  1.00  0.00            
ATOM   1300  N   VAL    84      32.610  11.240  -6.547  1.00  0.00            
ATOM   1301  HN  VAL    84      32.670  10.449  -7.157  1.00  0.00            
ATOM   1302  CA  VAL    84      33.779  11.401  -5.737  1.00  0.00            
ATOM   1303  HA  VAL    84      34.019  12.441  -5.557  1.00  0.00            
ATOM   1304  CB  VAL    84      33.820  10.581  -4.486  1.00  0.00            
ATOM   1305  HB  VAL    84      34.809  10.642  -3.976  1.00  0.00            
ATOM   1306  CG1 VAL    84      32.699  11.071  -3.557  1.00  0.00            
ATOM   1307 1HG1 VAL    84      32.679  10.461  -2.627  1.00  0.00            
ATOM   1308 2HG1 VAL    84      32.928  12.121  -3.287  1.00  0.00            
ATOM   1309 3HG1 VAL    84      31.739  10.960  -4.097  1.00  0.00            
ATOM   1310  CG2 VAL    84      33.671   9.061  -4.746  1.00  0.00            
ATOM   1311 1HG2 VAL    84      34.341   8.811  -5.596  1.00  0.00            
ATOM   1312 2HG2 VAL    84      33.831   8.371  -3.896  1.00  0.00            
ATOM   1313 3HG2 VAL    84      32.621   8.890  -5.066  1.00  0.00            
ATOM   1314  C   VAL    84      34.900  11.071  -6.656  1.00  0.00            
ATOM   1315  O   VAL    84      34.791  10.391  -7.666  1.00  0.00            
ATOM   1316  N   THR    85      36.109  11.592  -6.366  1.00  0.00            
ATOM   1317  HN  THR    85      36.269  12.153  -5.556  1.00  0.00            
ATOM   1318  CA  THR    85      37.380  11.203  -6.906  1.00  0.00            
ATOM   1319  HA  THR    85      37.310  10.763  -7.886  1.00  0.00            
ATOM   1320  CB  THR    85      38.249  12.404  -7.116  1.00  0.00            
ATOM   1321  HB  THR    85      38.268  13.024  -6.196  1.00  0.00            
ATOM   1322  OG1 THR    85      37.889  13.113  -8.306  1.00  0.00            
ATOM   1323  HG1 THR    85      38.548  13.763  -8.537  1.00  0.00            
ATOM   1324  CG2 THR    85      39.719  12.005  -7.276  1.00  0.00            
ATOM   1325 1HG2 THR    85      40.369  12.835  -7.646  1.00  0.00            
ATOM   1326 2HG2 THR    85      40.169  11.705  -6.315  1.00  0.00            
ATOM   1327 3HG2 THR    85      39.850  11.384  -8.195  1.00  0.00            
ATOM   1328  C   THR    85      37.960  10.214  -5.955  1.00  0.00            
ATOM   1329  O   THR    85      38.000  10.584  -4.785  1.00  0.00            
ATOM   1330  N   VAL    86      38.371   9.024  -6.405  1.00  0.00            
ATOM   1331  HN  VAL    86      38.422   8.804  -7.375  1.00  0.00            
ATOM   1332  CA  VAL    86      38.922   7.965  -5.614  1.00  0.00            
ATOM   1333  HA  VAL    86      39.071   8.295  -4.594  1.00  0.00            
ATOM   1334  CB  VAL    86      38.153   6.684  -5.674  1.00  0.00            
ATOM   1335  HB  VAL    86      38.193   6.394  -6.754  1.00  0.00            
ATOM   1336  CG1 VAL    86      38.903   5.615  -4.873  1.00  0.00            
ATOM   1337 1HG1 VAL    86      39.914   5.355  -5.243  1.00  0.00            
ATOM   1338 2HG1 VAL    86      39.033   5.935  -3.813  1.00  0.00            
ATOM   1339 3HG1 VAL    86      38.234   4.724  -4.823  1.00  0.00            
ATOM   1340  CG2 VAL    86      36.683   6.853  -5.264  1.00  0.00            
ATOM   1341 1HG2 VAL    86      36.642   7.343  -4.265  1.00  0.00            
ATOM   1342 2HG2 VAL    86      36.132   7.522  -5.955  1.00  0.00            
ATOM   1343 3HG2 VAL    86      36.173   5.873  -5.224  1.00  0.00            
ATOM   1344  C   VAL    86      40.312   7.685  -6.084  1.00  0.00            
ATOM   1345  O   VAL    86      40.573   7.435  -7.244  1.00  0.00            
ATOM   1346  N   GLN    87      41.252   7.887  -5.134  1.00  0.00            
ATOM   1347  HN  GLN    87      41.032   7.947  -4.164  1.00  0.00            
ATOM   1348  CA  GLN    87      42.612   8.227  -5.413  1.00  0.00            
ATOM   1349  HA  GLN    87      42.832   8.197  -6.473  1.00  0.00            
ATOM   1350  CB  GLN    87      42.840   9.698  -5.044  1.00  0.00            
ATOM   1351  HB1 GLN    87      42.830   9.828  -3.944  1.00  0.00            
ATOM   1352  HB2 GLN    87      42.030  10.357  -5.414  1.00  0.00            
ATOM   1353  CG  GLN    87      44.190  10.239  -5.514  1.00  0.00            
ATOM   1354  HG1 GLN    87      44.029  11.308  -5.764  1.00  0.00            
ATOM   1355  HG2 GLN    87      44.471   9.708  -6.444  1.00  0.00            
ATOM   1356  CD  GLN    87      45.330  10.180  -4.504  1.00  0.00            
ATOM   1357  OE1 GLN    87      45.541   9.180  -3.833  1.00  0.00            
ATOM   1358  NE2 GLN    87      45.979  11.360  -4.314  1.00  0.00            
ATOM   1359 1HE2 GLN    87      45.849  12.160  -4.894  1.00  0.00            
ATOM   1360 2HE2 GLN    87      46.629  11.271  -3.554  1.00  0.00            
ATOM   1361  C   GLN    87      43.462   7.248  -4.673  1.00  0.00            
ATOM   1362  O   GLN    87      43.372   7.209  -3.443  1.00  0.00            
ATOM   1363  N   ALA    88      44.273   6.459  -5.382  1.00  0.00            
ATOM   1364  HN  ALA    88      44.373   6.718  -6.343  1.00  0.00            
ATOM   1365  CA  ALA    88      45.233   5.600  -4.752  1.00  0.00            
ATOM   1366  HA  ALA    88      45.123   5.690  -3.672  1.00  0.00            
ATOM   1367  CB  ALA    88      45.005   4.139  -5.161  1.00  0.00            
ATOM   1368  HB1 ALA    88      44.855   4.079  -6.261  1.00  0.00            
ATOM   1369  HB2 ALA    88      45.805   3.490  -4.791  1.00  0.00            
ATOM   1370  HB3 ALA    88      44.025   3.799  -4.761  1.00  0.00            
ATOM   1371  C   ALA    88      46.543   6.170  -5.172  1.00  0.00            
ATOM   1372  O   ALA    88      46.943   6.300  -6.322  1.00  0.00            
ATOM   1373  N   THR    89      47.353   6.571  -4.172  1.00  0.00            
ATOM   1374  HN  THR    89      47.072   6.452  -3.222  1.00  0.00            
ATOM   1375  CA  THR    89      48.762   6.812  -4.202  1.00  0.00            
ATOM   1376  HA  THR    89      48.972   7.022  -5.242  1.00  0.00            
ATOM   1377  CB  THR    89      49.191   8.053  -3.472  1.00  0.00            
ATOM   1378  HB  THR    89      49.131   7.853  -2.382  1.00  0.00            
ATOM   1379  OG1 THR    89      48.481   9.182  -3.953  1.00  0.00            
ATOM   1380  HG1 THR    89      47.551   9.022  -3.833  1.00  0.00            
ATOM   1381  CG2 THR    89      50.651   8.414  -3.742  1.00  0.00            
ATOM   1382 1HG2 THR    89      50.820   9.474  -3.482  1.00  0.00            
ATOM   1383 2HG2 THR    89      51.322   7.665  -3.271  1.00  0.00            
ATOM   1384 3HG2 THR    89      50.751   8.464  -4.852  1.00  0.00            
ATOM   1385  C   THR    89      49.413   5.563  -3.721  1.00  0.00            
ATOM   1386  O   THR    89      49.123   5.043  -2.641  1.00  0.00            
ATOM   1387  N   PHE    90      50.224   4.953  -4.600  1.00  0.00            
ATOM   1388  HN  PHE    90      50.254   5.303  -5.541  1.00  0.00            
ATOM   1389  CA  PHE    90      51.045   3.824  -4.310  1.00  0.00            
ATOM   1390  HA  PHE    90      50.705   3.354  -3.390  1.00  0.00            
ATOM   1391  CB  PHE    90      51.026   2.834  -5.479  1.00  0.00            
ATOM   1392  HB1 PHE    90      51.726   2.004  -5.229  1.00  0.00            
ATOM   1393  HB2 PHE    90      51.365   3.434  -6.360  1.00  0.00            
ATOM   1394  CG  PHE    90      49.676   2.243  -5.700  1.00  0.00            
ATOM   1395  CD1 PHE    90      48.666   2.942  -6.310  1.00  0.00            
ATOM   1396  HD1 PHE    90      48.715   3.982  -6.580  1.00  0.00            
ATOM   1397  CE1 PHE    90      47.486   2.301  -6.630  1.00  0.00            
ATOM   1398  HE1 PHE    90      46.626   2.850  -6.980  1.00  0.00            
ATOM   1399  CZ  PHE    90      47.327   0.951  -6.410  1.00  0.00            
ATOM   1400  HZ  PHE    90      46.518   0.390  -6.840  1.00  0.00            
ATOM   1401  CD2 PHE    90      49.567   0.883  -5.529  1.00  0.00            
ATOM   1402  HD2 PHE    90      50.278   0.193  -5.099  1.00  0.00            
ATOM   1403  CE2 PHE    90      48.378   0.252  -5.849  1.00  0.00            
ATOM   1404  HE2 PHE    90      48.238  -0.758  -5.489  1.00  0.00            
ATOM   1405  C   PHE    90      52.464   4.285  -4.190  1.00  0.00            
ATOM   1406  O   PHE    90      53.104   4.765  -5.130  1.00  0.00            
ATOM   1407  N   GLY    91      53.074   4.266  -3.000  1.00  0.00            
ATOM   1408  HN  GLY    91      52.594   3.896  -2.220  1.00  0.00            
ATOM   1409  CA  GLY    91      54.364   4.837  -2.770  1.00  0.00            
ATOM   1410  HA1 GLY    91      54.543   4.618  -1.729  1.00  0.00            
ATOM   1411  HA2 GLY    91      55.114   4.457  -3.449  1.00  0.00            
ATOM   1412  C   GLY    91      54.433   6.297  -3.100  1.00  0.00            
ATOM   1413  O   GLY    91      53.992   7.177  -2.370  1.00  0.00            
ATOM   1414  N   THR    92      54.923   6.627  -4.290  1.00  0.00            
ATOM   1415  HN  THR    92      55.323   5.847  -4.770  1.00  0.00            
ATOM   1416  CA  THR    92      54.972   7.977  -4.791  1.00  0.00            
ATOM   1417  HA  THR    92      54.791   8.657  -3.981  1.00  0.00            
ATOM   1418  CB  THR    92      56.401   8.348  -5.070  1.00  0.00            
ATOM   1419  HB  THR    92      56.521   9.228  -5.741  1.00  0.00            
ATOM   1420  OG1 THR    92      57.092   7.258  -5.640  1.00  0.00            
ATOM   1421  HG1 THR    92      57.383   6.719  -4.910  1.00  0.00            
ATOM   1422  CG2 THR    92      57.211   8.709  -3.810  1.00  0.00            
ATOM   1423 1HG2 THR    92      56.760   9.579  -3.301  1.00  0.00            
ATOM   1424 2HG2 THR    92      57.361   7.849  -3.130  1.00  0.00            
ATOM   1425 3HG2 THR    92      58.191   9.079  -4.180  1.00  0.00            
ATOM   1426  C   THR    92      54.132   8.256  -5.991  1.00  0.00            
ATOM   1427  O   THR    92      53.981   9.375  -6.481  1.00  0.00            
ATOM   1428  N   GLN    93      53.563   7.205  -6.611  1.00  0.00            
ATOM   1429  HN  GLN    93      53.643   6.265  -6.260  1.00  0.00            
ATOM   1430  CA  GLN    93      52.863   7.174  -7.841  1.00  0.00            
ATOM   1431  HA  GLN    93      53.122   8.114  -8.301  1.00  0.00            
ATOM   1432  CB  GLN    93      53.444   6.174  -8.850  1.00  0.00            
ATOM   1433  HB1 GLN    93      52.694   6.093  -9.670  1.00  0.00            
ATOM   1434  HB2 GLN    93      53.455   5.154  -8.400  1.00  0.00            
ATOM   1435  CG  GLN    93      54.764   6.615  -9.470  1.00  0.00            
ATOM   1436  HG1 GLN    93      55.503   7.146  -8.820  1.00  0.00            
ATOM   1437  HG2 GLN    93      54.523   7.314 -10.310  1.00  0.00            
ATOM   1438  CD  GLN    93      55.685   5.555 -10.049  1.00  0.00            
ATOM   1439  OE1 GLN    93      56.365   4.736  -9.449  1.00  0.00            
ATOM   1440  NE2 GLN    93      55.695   5.445 -11.399  1.00  0.00            
ATOM   1441 1HE2 GLN    93      55.095   6.014 -11.950  1.00  0.00            
ATOM   1442 2HE2 GLN    93      56.176   4.645 -11.769  1.00  0.00            
ATOM   1443  C   GLN    93      51.373   7.103  -7.731  1.00  0.00            
ATOM   1444  O   GLN    93      50.743   6.333  -7.011  1.00  0.00            
ATOM   1445  N   VAL    94      50.692   8.012  -8.482  1.00  0.00            
ATOM   1446  HN  VAL    94      51.152   8.562  -9.152  1.00  0.00            
ATOM   1447  CA  VAL    94      49.302   8.231  -8.232  1.00  0.00            
ATOM   1448  HA  VAL    94      49.002   7.731  -7.322  1.00  0.00            
ATOM   1449  CB  VAL    94      48.911   9.671  -8.053  1.00  0.00            
ATOM   1450  HB  VAL    94      49.011  10.251  -8.993  1.00  0.00            
ATOM   1451  CG1 VAL    94      47.451   9.660  -7.553  1.00  0.00            
ATOM   1452 1HG1 VAL    94      47.160  10.670  -7.193  1.00  0.00            
ATOM   1453 2HG1 VAL    94      46.651   9.279  -8.213  1.00  0.00            
ATOM   1454 3HG1 VAL    94      47.441   8.981  -6.673  1.00  0.00            
ATOM   1455  CG2 VAL    94      49.760  10.322  -6.953  1.00  0.00            
ATOM   1456 1HG2 VAL    94      50.740  10.483  -7.453  1.00  0.00            
ATOM   1457 2HG2 VAL    94      49.360  11.342  -6.723  1.00  0.00            
ATOM   1458 3HG2 VAL    94      49.971   9.693  -6.072  1.00  0.00            
ATOM   1459  C   VAL    94      48.413   7.670  -9.292  1.00  0.00            
ATOM   1460  O   VAL    94      48.603   7.930 -10.472  1.00  0.00            
ATOM   1461  N   VAL    95      47.373   6.910  -8.902  1.00  0.00            
ATOM   1462  HN  VAL    95      47.223   6.650  -7.952  1.00  0.00            
ATOM   1463  CA  VAL    95      46.264   6.608  -9.752  1.00  0.00            
ATOM   1464  HA  VAL    95      46.384   7.018 -10.732  1.00  0.00            
ATOM   1465  CB  VAL    95      46.005   5.128  -9.652  1.00  0.00            
ATOM   1466  HB  VAL    95      45.635   4.998  -8.622  1.00  0.00            
ATOM   1467  CG1 VAL    95      44.945   4.667 -10.672  1.00  0.00            
ATOM   1468 1HG1 VAL    95      43.885   4.926 -10.452  1.00  0.00            
ATOM   1469 2HG1 VAL    95      45.255   5.017 -11.682  1.00  0.00            
ATOM   1470 3HG1 VAL    95      44.886   3.557 -10.671  1.00  0.00            
ATOM   1471  CG2 VAL    95      47.266   4.299  -9.961  1.00  0.00            
ATOM   1472 1HG2 VAL    95      47.166   3.199  -9.880  1.00  0.00            
ATOM   1473 2HG2 VAL    95      47.636   4.519 -10.991  1.00  0.00            
ATOM   1474 3HG2 VAL    95      48.115   4.580  -9.321  1.00  0.00            
ATOM   1475  C   VAL    95      45.003   7.278  -9.313  1.00  0.00            
ATOM   1476  O   VAL    95      44.643   7.278  -8.133  1.00  0.00            
ATOM   1477  N   GLU    96      44.273   7.927 -10.233  1.00  0.00            
ATOM   1478  HN  GLU    96      44.463   7.777 -11.203  1.00  0.00            
ATOM   1479  CA  GLU    96      43.092   8.686  -9.944  1.00  0.00            
ATOM   1480  HA  GLU    96      42.632   8.336  -9.034  1.00  0.00            
ATOM   1481  CB  GLU    96      43.321  10.206  -9.934  1.00  0.00            
ATOM   1482  HB1 GLU    96      43.301  10.526 -10.994  1.00  0.00            
ATOM   1483  HB2 GLU    96      44.321  10.277  -9.454  1.00  0.00            
ATOM   1484  CG  GLU    96      42.450  11.136  -9.075  1.00  0.00            
ATOM   1485  HG1 GLU    96      42.440  10.776  -8.015  1.00  0.00            
ATOM   1486  HG2 GLU    96      41.440  11.105  -9.545  1.00  0.00            
ATOM   1487  CD  GLU    96      42.899  12.596  -9.075  1.00  0.00            
ATOM   1488  OE1 GLU    96      43.939  12.987  -8.475  1.00  0.00            
ATOM   1489  OE2 GLU    96      42.159  13.455  -9.636  1.00  0.00            
ATOM   1490  C   GLU    96      41.933   8.375 -10.824  1.00  0.00            
ATOM   1491  O   GLU    96      42.123   8.354 -12.034  1.00  0.00            
ATOM   1492  N   LYS    97      40.753   8.094 -10.254  1.00  0.00            
ATOM   1493  HN  LYS    97      40.583   8.194  -9.274  1.00  0.00            
ATOM   1494  CA  LYS    97      39.593   7.863 -11.074  1.00  0.00            
ATOM   1495  HA  LYS    97      39.773   8.413 -11.994  1.00  0.00            
ATOM   1496  CB  LYS    97      39.504   6.383 -11.443  1.00  0.00            
ATOM   1497  HB1 LYS    97      39.215   5.773 -10.553  1.00  0.00            
ATOM   1498  HB2 LYS    97      40.515   6.063 -11.783  1.00  0.00            
ATOM   1499  CG  LYS    97      38.605   5.932 -12.594  1.00  0.00            
ATOM   1500  HG1 LYS    97      37.575   5.801 -12.204  1.00  0.00            
ATOM   1501  HG2 LYS    97      39.046   4.962 -12.893  1.00  0.00            
ATOM   1502  CD  LYS    97      38.405   6.801 -13.844  1.00  0.00            
ATOM   1503  HD1 LYS    97      37.705   6.240 -14.504  1.00  0.00            
ATOM   1504  HD2 LYS    97      37.854   7.711 -13.564  1.00  0.00            
ATOM   1505  CE  LYS    97      39.715   6.922 -14.634  1.00  0.00            
ATOM   1506  HE1 LYS    97      40.494   7.413 -14.014  1.00  0.00            
ATOM   1507  HE2 LYS    97      39.394   7.541 -15.504  1.00  0.00            
ATOM   1508  NZ  LYS    97      40.186   5.652 -15.233  1.00  0.00            
ATOM   1509  HZ1 LYS    97      39.476   5.451 -15.963  1.00  0.00            
ATOM   1510  HZ2 LYS    97      41.106   5.672 -15.733  1.00  0.00            
ATOM   1511  HZ3 LYS    97      40.096   4.832 -14.613  1.00  0.00            
ATOM   1512  C   LYS    97      38.353   8.292 -10.364  1.00  0.00            
ATOM   1513  O   LYS    97      38.332   8.363  -9.145  1.00  0.00            
ATOM   1514  N   VAL    98      37.392   8.881 -11.115  1.00  0.00            
ATOM   1515  HN  VAL    98      37.553   8.891 -12.095  1.00  0.00            
ATOM   1516  CA  VAL    98      36.202   9.491 -10.625  1.00  0.00            
ATOM   1517  HA  VAL    98      36.311   9.891  -9.626  1.00  0.00            
ATOM   1518  CB  VAL    98      35.861  10.650 -11.516  1.00  0.00            
ATOM   1519  HB  VAL    98      35.662  10.309 -12.556  1.00  0.00            
ATOM   1520  CG1 VAL    98      34.511  11.259 -11.116  1.00  0.00            
ATOM   1521 1HG1 VAL    98      34.590  11.600 -10.067  1.00  0.00            
ATOM   1522 2HG1 VAL    98      34.320  12.129 -11.797  1.00  0.00            
ATOM   1523 3HG1 VAL    98      33.661  10.549 -11.116  1.00  0.00            
ATOM   1524  CG2 VAL    98      37.050  11.621 -11.586  1.00  0.00            
ATOM   1525 1HG2 VAL    98      37.400  11.982 -10.596  1.00  0.00            
ATOM   1526 2HG2 VAL    98      37.881  11.191 -12.196  1.00  0.00            
ATOM   1527 3HG2 VAL    98      36.730  12.470 -12.236  1.00  0.00            
ATOM   1528  C   VAL    98      35.063   8.520 -10.615  1.00  0.00            
ATOM   1529  O   VAL    98      34.763   7.819 -11.575  1.00  0.00            
ATOM   1530  N   VAL    99      34.412   8.270  -9.455  1.00  0.00            
ATOM   1531  HN  VAL    99      34.732   8.890  -8.746  1.00  0.00            
ATOM   1532  CA  VAL    99      33.443   7.259  -9.175  1.00  0.00            
ATOM   1533  HA  VAL    99      33.224   6.799 -10.115  1.00  0.00            
ATOM   1534  CB  VAL    99      33.894   6.280  -8.145  1.00  0.00            
ATOM   1535  HB  VAL    99      34.033   6.680  -7.115  1.00  0.00            
ATOM   1536  CG1 VAL    99      32.965   5.049  -8.164  1.00  0.00            
ATOM   1537 1HG1 VAL    99      31.874   5.208  -7.985  1.00  0.00            
ATOM   1538 2HG1 VAL    99      32.945   4.669  -9.204  1.00  0.00            
ATOM   1539 3HG1 VAL    99      33.275   4.160  -7.584  1.00  0.00            
ATOM   1540  CG2 VAL    99      35.244   5.761  -8.664  1.00  0.00            
ATOM   1541 1HG2 VAL    99      35.994   6.551  -8.454  1.00  0.00            
ATOM   1542 2HG2 VAL    99      35.565   4.811  -8.184  1.00  0.00            
ATOM   1543 3HG2 VAL    99      35.215   5.650  -9.764  1.00  0.00            
ATOM   1544  C   VAL    99      32.123   7.828  -8.786  1.00  0.00            
ATOM   1545  O   VAL    99      32.102   8.789  -7.986  1.00  0.00            
ATOM   1546  N   LEU   100      31.013   7.357  -9.376  1.00  0.00            
ATOM   1547  HN  LEU   100      31.104   6.727 -10.156  1.00  0.00            
ATOM   1548  CA  LEU   100      29.683   7.726  -9.056  1.00  0.00            
ATOM   1549  HA  LEU   100      29.522   8.786  -9.017  1.00  0.00            
ATOM   1550  CB  LEU   100      28.833   7.185 -10.236  1.00  0.00            
ATOM   1551  HB1 LEU   100      28.634   6.125 -10.016  1.00  0.00            
ATOM   1552  HB2 LEU   100      29.544   7.256 -11.086  1.00  0.00            
ATOM   1553  CG  LEU   100      27.483   7.884 -10.477  1.00  0.00            
ATOM   1554  HG  LEU   100      27.592   8.974 -10.437  1.00  0.00            
ATOM   1555  CD1 LEU   100      27.004   7.453 -11.887  1.00  0.00            
ATOM   1556 1HD1 LEU   100      26.994   6.353 -12.006  1.00  0.00            
ATOM   1557 2HD1 LEU   100      26.013   7.862 -12.177  1.00  0.00            
ATOM   1558 3HD1 LEU   100      27.754   7.814 -12.617  1.00  0.00            
ATOM   1559  CD2 LEU   100      26.313   7.494  -9.557  1.00  0.00            
ATOM   1560 1HD2 LEU   100      26.493   7.934  -8.557  1.00  0.00            
ATOM   1561 2HD2 LEU   100      25.293   7.793  -9.927  1.00  0.00            
ATOM   1562 3HD2 LEU   100      26.424   6.384  -9.496  1.00  0.00            
ATOM   1563  C   LEU   100      29.253   7.147  -7.746  1.00  0.00            
ATOM   1564  O   LEU   100      29.424   5.947  -7.506  1.00  0.00            
ATOM   1565  N   VAL   101      28.622   7.976  -6.907  1.00  0.00            
ATOM   1566  HN  VAL   101      28.421   8.906  -7.207  1.00  0.00            
ATOM   1567  CA  VAL   101      28.092   7.717  -5.617  1.00  0.00            
ATOM   1568  HA  VAL   101      28.183   6.667  -5.326  1.00  0.00            
ATOM   1569  CB  VAL   101      28.511   8.617  -4.507  1.00  0.00            
ATOM   1570  HB  VAL   101      28.300   9.697  -4.677  1.00  0.00            
ATOM   1571  CG1 VAL   101      27.861   8.137  -3.197  1.00  0.00            
ATOM   1572 1HG1 VAL   101      28.321   8.738  -2.387  1.00  0.00            
ATOM   1573 2HG1 VAL   101      26.751   8.256  -3.187  1.00  0.00            
ATOM   1574 3HG1 VAL   101      28.152   7.078  -3.076  1.00  0.00            
ATOM   1575  CG2 VAL   101      30.051   8.728  -4.527  1.00  0.00            
ATOM   1576 1HG2 VAL   101      30.400   9.269  -3.627  1.00  0.00            
ATOM   1577 2HG2 VAL   101      30.542   7.729  -4.456  1.00  0.00            
ATOM   1578 3HG2 VAL   101      30.431   9.288  -5.407  1.00  0.00            
ATOM   1579  C   VAL   101      26.622   7.805  -5.817  1.00  0.00            
ATOM   1580  O   VAL   101      26.061   8.805  -6.257  1.00  0.00            
ATOM   1581  N   SER   102      25.903   6.705  -5.507  1.00  0.00            
ATOM   1582  HN  SER   102      26.353   5.905  -5.106  1.00  0.00            
ATOM   1583  CA  SER   102      24.493   6.554  -5.627  1.00  0.00            
ATOM   1584  HA  SER   102      24.132   7.303  -6.327  1.00  0.00            
ATOM   1585  CB  SER   102      23.974   5.193  -6.137  1.00  0.00            
ATOM   1586  HB1 SER   102      24.464   5.043  -7.116  1.00  0.00            
ATOM   1587  HB2 SER   102      22.864   5.202  -6.147  1.00  0.00            
ATOM   1588  OG  SER   102      24.315   4.164  -5.226  1.00  0.00            
ATOM   1589  HG1 SER   102      25.275   4.145  -5.156  1.00  0.00            
ATOM   1590  C   SER   102      23.832   6.974  -4.357  1.00  0.00            
ATOM   1591  O   SER   102      24.502   6.925  -3.317  1.00  0.00            
ATOM   1592  N   LEU   103      22.532   7.303  -4.478  1.00  0.00            
ATOM   1593  HN  LEU   103      22.062   7.132  -5.338  1.00  0.00            
ATOM   1594  CA  LEU   103      21.821   7.993  -3.448  1.00  0.00            
ATOM   1595  HA  LEU   103      22.471   8.513  -2.768  1.00  0.00            
ATOM   1596  CB  LEU   103      20.931   9.122  -3.989  1.00  0.00            
ATOM   1597  HB1 LEU   103      20.370   9.702  -3.219  1.00  0.00            
ATOM   1598  HB2 LEU   103      20.171   8.651  -4.659  1.00  0.00            
ATOM   1599  CG  LEU   103      21.720  10.162  -4.799  1.00  0.00            
ATOM   1600  HG  LEU   103      22.121   9.632  -5.679  1.00  0.00            
ATOM   1601  CD1 LEU   103      20.819  11.311  -5.330  1.00  0.00            
ATOM   1602 1HD1 LEU   103      20.639  12.061  -4.520  1.00  0.00            
ATOM   1603 2HD1 LEU   103      21.209  11.951  -6.140  1.00  0.00            
ATOM   1604 3HD1 LEU   103      19.810  10.920  -5.570  1.00  0.00            
ATOM   1605  CD2 LEU   103      22.939  10.733  -4.069  1.00  0.00            
ATOM   1606 1HD2 LEU   103      22.539  11.283  -3.179  1.00  0.00            
ATOM   1607 2HD2 LEU   103      23.580   9.994  -3.538  1.00  0.00            
ATOM   1608 3HD2 LEU   103      23.549  11.464  -4.649  1.00  0.00            
ATOM   1609  C   LEU   103      21.002   7.132  -2.548  1.00  0.00            
ATOM   1610  O   LEU   103      20.301   7.562  -1.638  1.00  0.00            
ATOM   1611  N   GLN   104      21.083   5.802  -2.717  1.00  0.00            
ATOM   1612  HN  GLN   104      21.663   5.543  -3.477  1.00  0.00            
ATOM   1613  CA  GLN   104      20.353   4.812  -1.977  1.00  0.00            
ATOM   1614  HA  GLN   104      19.803   5.262  -1.178  1.00  0.00            
ATOM   1615  CB  GLN   104      19.344   4.151  -2.927  1.00  0.00            
ATOM   1616  HB1 GLN   104      20.004   3.861  -3.777  1.00  0.00            
ATOM   1617  HB2 GLN   104      18.674   4.930  -3.348  1.00  0.00            
ATOM   1618  CG  GLN   104      18.565   2.941  -2.397  1.00  0.00            
ATOM   1619  HG1 GLN   104      19.305   2.141  -2.236  1.00  0.00            
ATOM   1620  HG2 GLN   104      17.865   2.660  -3.227  1.00  0.00            
ATOM   1621  CD  GLN   104      17.784   3.401  -1.177  1.00  0.00            
ATOM   1622  OE1 GLN   104      17.123   4.430  -1.248  1.00  0.00            
ATOM   1623  NE2 GLN   104      17.894   2.701  -0.007  1.00  0.00            
ATOM   1624 1HE2 GLN   104      18.465   1.882   0.033  1.00  0.00            
ATOM   1625 2HE2 GLN   104      17.914   3.161   0.873  1.00  0.00            
ATOM   1626  C   GLN   104      21.284   3.833  -1.347  1.00  0.00            
ATOM   1627  O   GLN   104      22.125   3.194  -1.956  1.00  0.00            
ATOM   1628  N   SER   105      21.114   3.634  -0.017  1.00  0.00            
ATOM   1629  HN  SER   105      20.433   4.203   0.453  1.00  0.00            
ATOM   1630  CA  SER   105      21.914   2.704   0.704  1.00  0.00            
ATOM   1631  HA  SER   105      22.545   2.105   0.054  1.00  0.00            
ATOM   1632  CB  SER   105      22.824   3.515   1.644  1.00  0.00            
ATOM   1633  HB1 SER   105      22.343   3.715   2.634  1.00  0.00            
ATOM   1634  HB2 SER   105      22.973   4.565   1.283  1.00  0.00            
ATOM   1635  OG  SER   105      24.134   3.016   1.854  1.00  0.00            
ATOM   1636  HG1 SER   105      24.563   3.707   2.354  1.00  0.00            
ATOM   1637  C   SER   105      21.055   1.754   1.474  1.00  0.00            
ATOM   1638  O   SER   105      20.304   2.174   2.354  1.00  0.00            
ATOM   1639  N   GLY   106      21.216   0.424   1.315  1.00  0.00            
ATOM   1640  HN  GLY   106      21.866   0.144   0.615  1.00  0.00            
ATOM   1641  CA  GLY   106      20.527  -0.706   1.835  1.00  0.00            
ATOM   1642  HA1 GLY   106      20.987  -1.596   1.445  1.00  0.00            
ATOM   1643  HA2 GLY   106      20.306  -0.636   2.895  1.00  0.00            
ATOM   1644  C   GLY   106      19.147  -0.937   1.305  1.00  0.00            
ATOM   1645  O   GLY   106      18.917  -0.558   0.165  1.00  0.00            
ATOM   1646  N   TYR   107      18.247  -1.598   2.065  1.00  0.00            
ATOM   1647  HN  TYR   107      18.497  -1.877   2.985  1.00  0.00            
ATOM   1648  CA  TYR   107      17.038  -2.209   1.615  1.00  0.00            
ATOM   1649  HA  TYR   107      16.808  -1.759   0.665  1.00  0.00            
ATOM   1650  CB  TYR   107      17.279  -3.729   1.485  1.00  0.00            
ATOM   1651  HB1 TYR   107      16.409  -4.320   1.095  1.00  0.00            
ATOM   1652  HB2 TYR   107      17.479  -4.208   2.466  1.00  0.00            
ATOM   1653  CG  TYR   107      18.459  -4.058   0.636  1.00  0.00            
ATOM   1654  CD1 TYR   107      18.360  -3.939  -0.724  1.00  0.00            
ATOM   1655  HD1 TYR   107      17.509  -3.440  -1.155  1.00  0.00            
ATOM   1656  CE1 TYR   107      19.420  -4.348  -1.484  1.00  0.00            
ATOM   1657  HE1 TYR   107      19.410  -3.989  -2.504  1.00  0.00            
ATOM   1658  CZ  TYR   107      20.470  -5.057  -0.933  1.00  0.00            
ATOM   1659  OH  TYR   107      21.561  -5.577  -1.643  1.00  0.00            
ATOM   1660  HH  TYR   107      21.531  -5.517  -2.583  1.00  0.00            
ATOM   1661  CD2 TYR   107      19.550  -4.687   1.196  1.00  0.00            
ATOM   1662  HD2 TYR   107      19.370  -4.957   2.216  1.00  0.00            
ATOM   1663  CE2 TYR   107      20.560  -5.237   0.427  1.00  0.00            
ATOM   1664  HE2 TYR   107      21.311  -5.836   0.927  1.00  0.00            
ATOM   1665  C   TYR   107      15.957  -1.889   2.584  1.00  0.00            
ATOM   1666  O   TYR   107      16.247  -1.559   3.744  1.00  0.00            
ATOM   1667  N   LEU   108      14.668  -2.060   2.254  1.00  0.00            
ATOM   1668  HN  LEU   108      14.398  -2.261   1.314  1.00  0.00            
ATOM   1669  CA  LEU   108      13.637  -2.051   3.244  1.00  0.00            
ATOM   1670  HA  LEU   108      14.017  -2.310   4.224  1.00  0.00            
ATOM   1671  CB  LEU   108      12.796  -0.761   3.313  1.00  0.00            
ATOM   1672  HB1 LEU   108      11.916  -0.812   3.983  1.00  0.00            
ATOM   1673  HB2 LEU   108      12.446  -0.562   2.283  1.00  0.00            
ATOM   1674  CG  LEU   108      13.565   0.469   3.823  1.00  0.00            
ATOM   1675  HG  LEU   108      14.415   0.680   3.133  1.00  0.00            
ATOM   1676  CD1 LEU   108      12.754   1.779   3.742  1.00  0.00            
ATOM   1677 1HD1 LEU   108      12.074   1.779   4.632  1.00  0.00            
ATOM   1678 2HD1 LEU   108      13.494   2.579   3.962  1.00  0.00            
ATOM   1679 3HD1 LEU   108      12.354   2.008   2.742  1.00  0.00            
ATOM   1680  CD2 LEU   108      14.125   0.250   5.233  1.00  0.00            
ATOM   1681 1HD2 LEU   108      14.926  -0.509   5.324  1.00  0.00            
ATOM   1682 2HD2 LEU   108      14.484   1.231   5.653  1.00  0.00            
ATOM   1683 3HD2 LEU   108      13.345   0.030   5.993  1.00  0.00            
ATOM   1684  C   LEU   108      12.688  -3.132   2.884  1.00  0.00            
ATOM   1685  O   LEU   108      12.379  -3.232   1.694  1.00  0.00            
ATOM   1686  N   PHE   109      12.079  -3.882   3.824  1.00  0.00            
ATOM   1687  HN  PHE   109      12.258  -3.831   4.804  1.00  0.00            
ATOM   1688  CA  PHE   109      11.079  -4.853   3.524  1.00  0.00            
ATOM   1689  HA  PHE   109      10.759  -4.813   2.484  1.00  0.00            
ATOM   1690  CB  PHE   109      11.540  -6.262   3.915  1.00  0.00            
ATOM   1691  HB1 PHE   109      10.751  -6.973   3.575  1.00  0.00            
ATOM   1692  HB2 PHE   109      11.740  -6.602   4.955  1.00  0.00            
ATOM   1693  CG  PHE   109      12.671  -6.582   3.005  1.00  0.00            
ATOM   1694  CD1 PHE   109      12.401  -6.832   1.685  1.00  0.00            
ATOM   1695  HD1 PHE   109      11.391  -6.903   1.325  1.00  0.00            
ATOM   1696  CE1 PHE   109      13.482  -7.052   0.856  1.00  0.00            
ATOM   1697  HE1 PHE   109      13.212  -7.352  -0.144  1.00  0.00            
ATOM   1698  CZ  PHE   109      14.781  -6.981   1.296  1.00  0.00            
ATOM   1699  HZ  PHE   109      15.602  -7.090   0.596  1.00  0.00            
ATOM   1700  CD2 PHE   109      13.960  -6.330   3.396  1.00  0.00            
ATOM   1701  HD2 PHE   109      14.160  -6.120   4.426  1.00  0.00            
ATOM   1702  CE2 PHE   109      15.051  -6.530   2.576  1.00  0.00            
ATOM   1703  HE2 PHE   109      16.041  -6.399   2.986  1.00  0.00            
ATOM   1704  C   PHE   109       9.929  -4.403   4.364  1.00  0.00            
ATOM   1705  O   PHE   109      10.048  -4.153   5.564  1.00  0.00            
ATOM   1706  N   ILE   110       8.749  -4.364   3.744  1.00  0.00            
ATOM   1707  HN  ILE   110       8.619  -4.775   2.844  1.00  0.00            
ATOM   1708  CA  ILE   110       7.548  -3.975   4.413  1.00  0.00            
ATOM   1709  HA  ILE   110       7.808  -3.574   5.383  1.00  0.00            
ATOM   1710  CB  ILE   110       6.788  -2.896   3.713  1.00  0.00            
ATOM   1711  HB  ILE   110       6.388  -3.156   2.713  1.00  0.00            
ATOM   1712  CG2 ILE   110       5.617  -2.486   4.622  1.00  0.00            
ATOM   1713 1HG2 ILE   110       5.347  -1.416   4.532  1.00  0.00            
ATOM   1714 2HG2 ILE   110       4.758  -3.157   4.422  1.00  0.00            
ATOM   1715 3HG2 ILE   110       5.957  -2.676   5.662  1.00  0.00            
ATOM   1716  CG1 ILE   110       7.627  -1.625   3.422  1.00  0.00            
ATOM   1717 1HG1 ILE   110       8.547  -2.065   2.963  1.00  0.00            
ATOM   1718 2HG1 ILE   110       7.886  -1.045   4.322  1.00  0.00            
ATOM   1719  CD  ILE   110       6.906  -0.726   2.412  1.00  0.00            
ATOM   1720  HD1 ILE   110       7.366   0.284   2.332  1.00  0.00            
ATOM   1721  HD2 ILE   110       6.767  -1.177   1.402  1.00  0.00            
ATOM   1722  HD3 ILE   110       5.876  -0.597   2.802  1.00  0.00            
ATOM   1723  C   ILE   110       6.639  -5.155   4.544  1.00  0.00            
ATOM   1724  O   ILE   110       6.380  -5.876   3.584  1.00  0.00            
ATOM   1725  N   GLN   111       6.219  -5.425   5.794  1.00  0.00            
ATOM   1726  HN  GLN   111       6.519  -4.755   6.453  1.00  0.00            
ATOM   1727  CA  GLN   111       5.280  -6.476   6.094  1.00  0.00            
ATOM   1728  HA  GLN   111       5.031  -7.216   5.344  1.00  0.00            
ATOM   1729  CB  GLN   111       5.790  -7.245   7.324  1.00  0.00            
ATOM   1730  HB1 GLN   111       5.959  -6.515   8.154  1.00  0.00            
ATOM   1731  HB2 GLN   111       6.731  -7.684   6.955  1.00  0.00            
ATOM   1732  CG  GLN   111       4.851  -8.406   7.694  1.00  0.00            
ATOM   1733  HG1 GLN   111       4.732  -9.146   6.885  1.00  0.00            
ATOM   1734  HG2 GLN   111       3.841  -8.036   7.944  1.00  0.00            
ATOM   1735  CD  GLN   111       5.431  -9.115   8.925  1.00  0.00            
ATOM   1736  OE1 GLN   111       5.871  -8.574   9.945  1.00  0.00            
ATOM   1737  NE2 GLN   111       5.082 -10.425   8.955  1.00  0.00            
ATOM   1738 1HE2 GLN   111       4.413 -10.756   8.295  1.00  0.00            
ATOM   1739 2HE2 GLN   111       5.352 -11.034   9.716  1.00  0.00            
ATOM   1740  C   GLN   111       3.989  -5.847   6.483  1.00  0.00            
ATOM   1741  O   GLN   111       3.938  -4.767   7.063  1.00  0.00            
ATOM   1742  N   THR   112       2.810  -6.408   6.123  1.00  0.00            
ATOM   1743  HN  THR   112       2.711  -7.138   5.453  1.00  0.00            
ATOM   1744  CA  THR   112       1.539  -6.038   6.663  1.00  0.00            
ATOM   1745  HA  THR   112       1.679  -5.348   7.472  1.00  0.00            
ATOM   1746  CB  THR   112       0.609  -5.310   5.732  1.00  0.00            
ATOM   1747  HB  THR   112      -0.311  -5.130   6.312  1.00  0.00            
ATOM   1748  OG1 THR   112       0.340  -6.040   4.532  1.00  0.00            
ATOM   1749  HG1 THR   112      -0.520  -6.451   4.592  1.00  0.00            
ATOM   1750  CG2 THR   112       1.298  -4.029   5.242  1.00  0.00            
ATOM   1751 1HG2 THR   112       0.388  -3.530   4.871  1.00  0.00            
ATOM   1752 2HG2 THR   112       1.798  -3.488   6.072  1.00  0.00            
ATOM   1753 3HG2 THR   112       1.969  -4.149   4.352  1.00  0.00            
ATOM   1754  C   THR   112       0.820  -7.219   7.223  1.00  0.00            
ATOM   1755  O   THR   112       1.071  -8.339   6.753  1.00  0.00            
ATOM   1756  N   ASP   113       0.020  -7.049   8.283  1.00  0.00            
ATOM   1757  HN  ASP   113      -0.281  -6.179   8.702  1.00  0.00            
ATOM   1758  CA  ASP   113      -0.489  -8.219   8.913  1.00  0.00            
ATOM   1759  HA  ASP   113       0.271  -8.948   9.144  1.00  0.00            
ATOM   1760  CB  ASP   113      -0.940  -7.859  10.353  1.00  0.00            
ATOM   1761  HB1 ASP   113      -0.131  -7.198  10.723  1.00  0.00            
ATOM   1762  HB2 ASP   113      -0.859  -8.809  10.933  1.00  0.00            
ATOM   1763  CG  ASP   113      -2.211  -7.110  10.732  1.00  0.00            
ATOM   1764  OD1 ASP   113      -2.541  -6.030  10.172  1.00  0.00            
ATOM   1765  OD2 ASP   113      -2.951  -7.570  11.632  1.00  0.00            
ATOM   1766  C   ASP   113      -1.499  -9.010   8.153  1.00  0.00            
ATOM   1767  O   ASP   113      -1.438 -10.240   8.184  1.00  0.00            
ATOM   1768  N   LYS   114      -2.519  -8.421   7.483  1.00  0.00            
ATOM   1769  HN  LYS   114      -2.700  -7.451   7.552  1.00  0.00            
ATOM   1770  CA  LYS   114      -3.528  -9.202   6.833  1.00  0.00            
ATOM   1771  HA  LYS   114      -3.317 -10.262   6.903  1.00  0.00            
ATOM   1772  CB  LYS   114      -4.929  -8.873   7.362  1.00  0.00            
ATOM   1773  HB1 LYS   114      -5.718  -9.514   6.932  1.00  0.00            
ATOM   1774  HB2 LYS   114      -5.159  -7.793   7.222  1.00  0.00            
ATOM   1775  CG  LYS   114      -5.009  -9.062   8.872  1.00  0.00            
ATOM   1776  HG1 LYS   114      -4.690  -8.102   9.322  1.00  0.00            
ATOM   1777  HG2 LYS   114      -4.358  -9.922   9.133  1.00  0.00            
ATOM   1778  CD  LYS   114      -6.489  -9.273   9.232  1.00  0.00            
ATOM   1779  HD1 LYS   114      -6.948 -10.114   8.662  1.00  0.00            
ATOM   1780  HD2 LYS   114      -6.469  -9.583  10.302  1.00  0.00            
ATOM   1781  CE  LYS   114      -7.310  -7.994   9.121  1.00  0.00            
ATOM   1782  HE1 LYS   114      -6.580  -7.154   9.041  1.00  0.00            
ATOM   1783  HE2 LYS   114      -8.000  -7.834   9.981  1.00  0.00            
ATOM   1784  NZ  LYS   114      -8.169  -7.895   7.911  1.00  0.00            
ATOM   1785  HZ1 LYS   114      -8.710  -7.006   7.911  1.00  0.00            
ATOM   1786  HZ2 LYS   114      -7.649  -7.995   7.021  1.00  0.00            
ATOM   1787  HZ3 LYS   114      -8.799  -8.716   7.921  1.00  0.00            
ATOM   1788  C   LYS   114      -3.518  -8.823   5.383  1.00  0.00            
ATOM   1789  O   LYS   114      -3.269  -7.663   5.032  1.00  0.00            
ATOM   1790  N   THR   115      -3.807  -9.723   4.433  1.00  0.00            
ATOM   1791  HN  THR   115      -4.247 -10.574   4.713  1.00  0.00            
ATOM   1792  CA  THR   115      -3.717  -9.454   3.033  1.00  0.00            
ATOM   1793  HA  THR   115      -2.797  -8.953   2.763  1.00  0.00            
ATOM   1794  CB  THR   115      -3.816 -10.744   2.263  1.00  0.00            
ATOM   1795  HB  THR   115      -4.076 -10.615   1.183  1.00  0.00            
ATOM   1796  OG1 THR   115      -4.635 -11.725   2.864  1.00  0.00            
ATOM   1797  HG1 THR   115      -4.895 -12.215   2.094  1.00  0.00            
ATOM   1798  CG2 THR   115      -2.416 -11.373   2.174  1.00  0.00            
ATOM   1799 1HG2 THR   115      -2.455 -12.293   1.544  1.00  0.00            
ATOM   1800 2HG2 THR   115      -1.816 -10.563   1.714  1.00  0.00            
ATOM   1801 3HG2 THR   115      -2.066 -11.622   3.184  1.00  0.00            
ATOM   1802  C   THR   115      -4.848  -8.635   2.502  1.00  0.00            
ATOM   1803  O   THR   115      -4.658  -8.115   1.402  1.00  0.00            
ATOM   1804  N   ILE   116      -5.958  -8.455   3.242  1.00  0.00            
ATOM   1805  HN  ILE   116      -6.088  -9.025   4.052  1.00  0.00            
ATOM   1806  CA  ILE   116      -7.118  -7.716   2.881  1.00  0.00            
ATOM   1807  HA  ILE   116      -6.729  -6.936   2.231  1.00  0.00            
ATOM   1808  CB  ILE   116      -7.988  -8.587   2.012  1.00  0.00            
ATOM   1809  HB  ILE   116      -7.407  -8.887   1.112  1.00  0.00            
ATOM   1810  CG2 ILE   116      -8.307  -9.787   2.912  1.00  0.00            
ATOM   1811 1HG2 ILE   116      -8.887  -9.487   3.812  1.00  0.00            
ATOM   1812 2HG2 ILE   116      -8.936 -10.488   2.302  1.00  0.00            
ATOM   1813 3HG2 ILE   116      -7.427 -10.306   3.322  1.00  0.00            
ATOM   1814  CG1 ILE   116      -9.298  -7.969   1.491  1.00  0.00            
ATOM   1815 1HG1 ILE   116      -9.199  -6.889   1.241  1.00  0.00            
ATOM   1816 2HG1 ILE   116     -10.118  -7.969   2.231  1.00  0.00            
ATOM   1817  CD  ILE   116      -9.837  -8.649   0.241  1.00  0.00            
ATOM   1818  HD1 ILE   116     -10.857  -8.360  -0.079  1.00  0.00            
ATOM   1819  HD2 ILE   116      -9.197  -8.579  -0.659  1.00  0.00            
ATOM   1820  HD3 ILE   116      -9.886  -9.729   0.492  1.00  0.00            
ATOM   1821  C   ILE   116      -7.719  -7.066   4.071  1.00  0.00            
ATOM   1822  O   ILE   116      -7.689  -7.686   5.141  1.00  0.00            
ATOM   1823  N   TYR   117      -8.270  -5.857   3.880  1.00  0.00            
ATOM   1824  HN  TYR   117      -8.130  -5.367   3.030  1.00  0.00            
ATOM   1825  CA  TYR   117      -8.801  -5.167   5.020  1.00  0.00            
ATOM   1826  HA  TYR   117      -8.871  -5.726   5.950  1.00  0.00            
ATOM   1827  CB  TYR   117      -7.912  -3.956   5.400  1.00  0.00            
ATOM   1828  HB1 TYR   117      -8.482  -3.376   6.149  1.00  0.00            
ATOM   1829  HB2 TYR   117      -7.742  -3.356   4.490  1.00  0.00            
ATOM   1830  CG  TYR   117      -6.662  -4.485   6.010  1.00  0.00            
ATOM   1831  CD1 TYR   117      -5.531  -4.674   5.241  1.00  0.00            
ATOM   1832  HD1 TYR   117      -5.531  -4.485   4.180  1.00  0.00            
ATOM   1833  CE1 TYR   117      -4.301  -4.913   5.821  1.00  0.00            
ATOM   1834  HE1 TYR   117      -3.411  -5.083   5.231  1.00  0.00            
ATOM   1835  CZ  TYR   117      -4.281  -5.193   7.171  1.00  0.00            
ATOM   1836  OH  TYR   117      -3.021  -5.551   7.681  1.00  0.00            
ATOM   1837  HH  TYR   117      -3.031  -5.511   8.641  1.00  0.00            
ATOM   1838  CD2 TYR   117      -6.592  -4.604   7.380  1.00  0.00            
ATOM   1839  HD2 TYR   117      -7.472  -4.315   7.930  1.00  0.00            
ATOM   1840  CE2 TYR   117      -5.402  -5.053   7.941  1.00  0.00            
ATOM   1841  HE2 TYR   117      -5.322  -5.013   9.021  1.00  0.00            
ATOM   1842  C   TYR   117     -10.191  -4.718   4.750  1.00  0.00            
ATOM   1843  O   TYR   117     -10.531  -4.619   3.579  1.00  0.00            
ATOM   1844  N   THR   118     -10.972  -4.438   5.799  1.00  0.00            
ATOM   1845  HN  THR   118     -10.622  -4.537   6.729  1.00  0.00            
ATOM   1846  CA  THR   118     -12.242  -3.779   5.729  1.00  0.00            
ATOM   1847  HA  THR   118     -12.592  -3.850   4.709  1.00  0.00            
ATOM   1848  CB  THR   118     -13.322  -4.310   6.639  1.00  0.00            
ATOM   1849  HB  THR   118     -14.252  -3.730   6.718  1.00  0.00            
ATOM   1850  OG1 THR   118     -12.792  -4.409   7.959  1.00  0.00            
ATOM   1851  HG1 THR   118     -12.401  -5.278   7.929  1.00  0.00            
ATOM   1852  CG2 THR   118     -13.691  -5.740   6.209  1.00  0.00            
ATOM   1853 1HG2 THR   118     -12.790  -6.389   6.260  1.00  0.00            
ATOM   1854 2HG2 THR   118     -14.520  -6.230   6.739  1.00  0.00            
ATOM   1855 3HG2 THR   118     -13.980  -5.761   5.129  1.00  0.00            
ATOM   1856  C   THR   118     -12.193  -2.339   6.098  1.00  0.00            
ATOM   1857  O   THR   118     -11.384  -1.908   6.928  1.00  0.00            
ATOM   1858  N   PRO   119     -12.954  -1.480   5.488  1.00  0.00            
ATOM   1859  CD  PRO   119     -13.623  -1.671   4.218  1.00  0.00            
ATOM   1860  HD1 PRO   119     -12.893  -1.890   3.418  1.00  0.00            
ATOM   1861  HD2 PRO   119     -14.313  -2.541   4.328  1.00  0.00            
ATOM   1862  CA  PRO   119     -13.295  -0.210   6.027  1.00  0.00            
ATOM   1863  HA  PRO   119     -12.445   0.441   5.877  1.00  0.00            
ATOM   1864  CB  PRO   119     -14.555   0.229   5.287  1.00  0.00            
ATOM   1865  HB1 PRO   119     -14.656   1.339   5.286  1.00  0.00            
ATOM   1866  HB2 PRO   119     -15.445  -0.211   5.777  1.00  0.00            
ATOM   1867  CG  PRO   119     -14.414  -0.401   3.887  1.00  0.00            
ATOM   1868  HG1 PRO   119     -13.764   0.249   3.257  1.00  0.00            
ATOM   1869  HG2 PRO   119     -15.384  -0.752   3.467  1.00  0.00            
ATOM   1870  C   PRO   119     -13.545  -0.069   7.487  1.00  0.00            
ATOM   1871  O   PRO   119     -14.355  -0.820   8.027  1.00  0.00            
ATOM   1872  N   GLY   120     -12.876   0.841   8.217  1.00  0.00            
ATOM   1873  HN  GLY   120     -12.266   1.462   7.737  1.00  0.00            
ATOM   1874  CA  GLY   120     -12.986   1.012   9.637  1.00  0.00            
ATOM   1875  HA1 GLY   120     -12.457   1.912   9.906  1.00  0.00            
ATOM   1876  HA2 GLY   120     -14.026   0.951   9.926  1.00  0.00            
ATOM   1877  C   GLY   120     -12.256  -0.077  10.337  1.00  0.00            
ATOM   1878  O   GLY   120     -12.816  -0.687  11.247  1.00  0.00            
ATOM   1879  N   SER   121     -10.976  -0.346  10.018  1.00  0.00            
ATOM   1880  HN  SER   121     -10.536   0.304   9.388  1.00  0.00            
ATOM   1881  CA  SER   121     -10.155  -1.326  10.638  1.00  0.00            
ATOM   1882  HA  SER   121     -10.495  -1.405  11.668  1.00  0.00            
ATOM   1883  CB  SER   121     -10.344  -2.746  10.059  1.00  0.00            
ATOM   1884  HB1 SER   121     -11.424  -2.967   9.969  1.00  0.00            
ATOM   1885  HB2 SER   121      -9.873  -3.495  10.729  1.00  0.00            
ATOM   1886  OG  SER   121      -9.813  -2.876   8.739  1.00  0.00            
ATOM   1887  HG1 SER   121     -10.214  -2.237   8.149  1.00  0.00            
ATOM   1888  C   SER   121      -8.715  -0.955  10.638  1.00  0.00            
ATOM   1889  O   SER   121      -8.276  -0.064   9.908  1.00  0.00            
ATOM   1890  N   THR   122      -7.805  -1.534  11.449  1.00  0.00            
ATOM   1891  HN  THR   122      -8.105  -2.274  12.039  1.00  0.00            
ATOM   1892  CA  THR   122      -6.455  -1.132  11.699  1.00  0.00            
ATOM   1893  HA  THR   122      -6.336  -0.092  11.449  1.00  0.00            
ATOM   1894  CB  THR   122      -6.236  -1.142  13.179  1.00  0.00            
ATOM   1895  HB  THR   122      -7.126  -0.592  13.569  1.00  0.00            
ATOM   1896  OG1 THR   122      -5.126  -0.371  13.599  1.00  0.00            
ATOM   1897  HG1 THR   122      -5.267   0.479  13.169  1.00  0.00            
ATOM   1898  CG2 THR   122      -6.235  -2.541  13.790  1.00  0.00            
ATOM   1899 1HG2 THR   122      -5.494  -3.261  13.380  1.00  0.00            
ATOM   1900 2HG2 THR   122      -6.135  -2.501  14.900  1.00  0.00            
ATOM   1901 3HG2 THR   122      -7.214  -3.052  13.650  1.00  0.00            
ATOM   1902  C   THR   122      -5.445  -1.972  10.990  1.00  0.00            
ATOM   1903  O   THR   122      -5.484  -3.192  10.920  1.00  0.00            
ATOM   1904  N   VAL   123      -4.445  -1.281  10.400  1.00  0.00            
ATOM   1905  HN  VAL   123      -4.396  -0.291  10.359  1.00  0.00            
ATOM   1906  CA  VAL   123      -3.444  -1.991   9.660  1.00  0.00            
ATOM   1907  HA  VAL   123      -3.733  -3.031   9.560  1.00  0.00            
ATOM   1908  CB  VAL   123      -3.184  -1.301   8.360  1.00  0.00            
ATOM   1909  HB  VAL   123      -2.805  -0.301   8.639  1.00  0.00            
ATOM   1910  CG1 VAL   123      -2.134  -2.171   7.620  1.00  0.00            
ATOM   1911 1HG1 VAL   123      -1.814  -1.681   6.680  1.00  0.00            
ATOM   1912 2HG1 VAL   123      -1.274  -2.470   8.251  1.00  0.00            
ATOM   1913 3HG1 VAL   123      -2.683  -3.121   7.511  1.00  0.00            
ATOM   1914  CG2 VAL   123      -4.414  -1.193   7.459  1.00  0.00            
ATOM   1915 1HG2 VAL   123      -4.215  -0.583   6.549  1.00  0.00            
ATOM   1916 2HG2 VAL   123      -4.764  -2.213   7.150  1.00  0.00            
ATOM   1917 3HG2 VAL   123      -5.255  -0.573   7.839  1.00  0.00            
ATOM   1918  C   VAL   123      -2.214  -2.070  10.510  1.00  0.00            
ATOM   1919  O   VAL   123      -1.635  -1.049  10.890  1.00  0.00            
ATOM   1920  N   LEU   124      -1.824  -3.289  10.911  1.00  0.00            
ATOM   1921  HN  LEU   124      -2.213  -4.170  10.631  1.00  0.00            
ATOM   1922  CA  LEU   124      -0.614  -3.348  11.651  1.00  0.00            
ATOM   1923  HA  LEU   124      -0.425  -2.378  12.131  1.00  0.00            
ATOM   1924  CB  LEU   124      -0.623  -4.488  12.682  1.00  0.00            
ATOM   1925  HB1 LEU   124       0.147  -4.347  13.472  1.00  0.00            
ATOM   1926  HB2 LEU   124      -0.462  -5.478  12.222  1.00  0.00            
ATOM   1927  CG  LEU   124      -1.853  -4.348  13.611  1.00  0.00            
ATOM   1928  HG  LEU   124      -2.753  -4.109  13.021  1.00  0.00            
ATOM   1929  CD1 LEU   124      -2.123  -5.698  14.302  1.00  0.00            
ATOM   1930 1HD1 LEU   124      -3.083  -5.739  14.852  1.00  0.00            
ATOM   1931 2HD1 LEU   124      -2.122  -6.409  13.442  1.00  0.00            
ATOM   1932 3HD1 LEU   124      -1.292  -5.967  14.992  1.00  0.00            
ATOM   1933  CD2 LEU   124      -1.684  -3.288  14.711  1.00  0.00            
ATOM   1934 1HD2 LEU   124      -0.794  -3.477  15.351  1.00  0.00            
ATOM   1935 2HD2 LEU   124      -1.615  -2.278  14.251  1.00  0.00            
ATOM   1936 3HD2 LEU   124      -2.595  -3.258  15.351  1.00  0.00            
ATOM   1937  C   LEU   124       0.477  -3.568  10.652  1.00  0.00            
ATOM   1938  O   LEU   124       0.338  -4.398   9.762  1.00  0.00            
ATOM   1939  N   TYR   125       1.626  -2.877  10.792  1.00  0.00            
ATOM   1940  HN  TYR   125       1.685  -2.136  11.461  1.00  0.00            
ATOM   1941  CA  TYR   125       2.607  -3.106   9.782  1.00  0.00            
ATOM   1942  HA  TYR   125       2.557  -4.137   9.472  1.00  0.00            
ATOM   1943  CB  TYR   125       2.456  -2.227   8.531  1.00  0.00            
ATOM   1944  HB1 TYR   125       1.446  -2.228   8.081  1.00  0.00            
ATOM   1945  HB2 TYR   125       3.177  -2.537   7.742  1.00  0.00            
ATOM   1946  CG  TYR   125       2.565  -0.757   8.791  1.00  0.00            
ATOM   1947  CD1 TYR   125       1.474   0.012   9.110  1.00  0.00            
ATOM   1948  HD1 TYR   125       0.535  -0.518   9.100  1.00  0.00            
ATOM   1949  CE1 TYR   125       1.453   1.372   8.950  1.00  0.00            
ATOM   1950  HE1 TYR   125       0.563   1.952   9.139  1.00  0.00            
ATOM   1951  CZ  TYR   125       2.603   2.063   8.670  1.00  0.00            
ATOM   1952  OH  TYR   125       2.892   3.433   8.879  1.00  0.00            
ATOM   1953  HH  TYR   125       2.102   3.853   9.229  1.00  0.00            
ATOM   1954  CD2 TYR   125       3.655  -0.046   8.331  1.00  0.00            
ATOM   1955  HD2 TYR   125       4.465  -0.606   7.891  1.00  0.00            
ATOM   1956  CE2 TYR   125       3.694   1.324   8.250  1.00  0.00            
ATOM   1957  HE2 TYR   125       4.583   1.834   7.930  1.00  0.00            
ATOM   1958  C   TYR   125       3.966  -3.015  10.402  1.00  0.00            
ATOM   1959  O   TYR   125       4.136  -2.265  11.362  1.00  0.00            
ATOM   1960  N   ARG   126       4.987  -3.745   9.903  1.00  0.00            
ATOM   1961  HN  ARG   126       4.928  -4.255   9.043  1.00  0.00            
ATOM   1962  CA  ARG   126       6.357  -3.813  10.283  1.00  0.00            
ATOM   1963  HA  ARG   126       6.556  -3.063  11.043  1.00  0.00            
ATOM   1964  CB  ARG   126       6.658  -5.143  10.984  1.00  0.00            
ATOM   1965  HB1 ARG   126       7.748  -5.372  11.024  1.00  0.00            
ATOM   1966  HB2 ARG   126       6.219  -5.914  10.294  1.00  0.00            
ATOM   1967  CG  ARG   126       6.288  -5.193  12.463  1.00  0.00            
ATOM   1968  HG1 ARG   126       5.187  -4.983  12.553  1.00  0.00            
ATOM   1969  HG2 ARG   126       6.737  -4.302  12.933  1.00  0.00            
ATOM   1970  CD  ARG   126       6.598  -6.452  13.274  1.00  0.00            
ATOM   1971  HD1 ARG   126       6.338  -6.192  14.324  1.00  0.00            
ATOM   1972  HD2 ARG   126       7.668  -6.731  13.304  1.00  0.00            
ATOM   1973  NE  ARG   126       5.799  -7.543  12.654  1.00  0.00            
ATOM   1974  HE  ARG   126       5.870  -7.793  11.684  1.00  0.00            
ATOM   1975  CZ  ARG   126       5.210  -8.573  13.345  1.00  0.00            
ATOM   1976  NH1 ARG   126       5.100  -8.623  14.695  1.00  0.00            
ATOM   1977 1HH1 ARG   126       5.169  -7.752  15.184  1.00  0.00            
ATOM   1978 2HH1 ARG   126       4.590  -9.423  15.005  1.00  0.00            
ATOM   1979  NH2 ARG   126       4.741  -9.624  12.625  1.00  0.00            
ATOM   1980 1HH2 ARG   126       5.031  -9.744  11.665  1.00  0.00            
ATOM   1981 2HH2 ARG   126       4.301 -10.394  13.085  1.00  0.00            
ATOM   1982  C   ARG   126       7.307  -3.513   9.163  1.00  0.00            
ATOM   1983  O   ARG   126       7.308  -4.204   8.133  1.00  0.00            
ATOM   1984  N   ILE   127       8.156  -2.502   9.343  1.00  0.00            
ATOM   1985  HN  ILE   127       8.296  -2.022  10.213  1.00  0.00            
ATOM   1986  CA  ILE   127       9.106  -2.202   8.303  1.00  0.00            
ATOM   1987  HA  ILE   127       8.947  -2.823   7.443  1.00  0.00            
ATOM   1988  CB  ILE   127       9.055  -0.772   7.832  1.00  0.00            
ATOM   1989  HB  ILE   127       9.515  -0.072   8.562  1.00  0.00            
ATOM   1990  CG2 ILE   127       9.925  -0.592   6.583  1.00  0.00            
ATOM   1991 1HG2 ILE   127      10.105   0.488   6.342  1.00  0.00            
ATOM   1992 2HG2 ILE   127      10.936  -1.001   6.823  1.00  0.00            
ATOM   1993 3HG2 ILE   127       9.466  -1.103   5.723  1.00  0.00            
ATOM   1994  CG1 ILE   127       7.655  -0.234   7.462  1.00  0.00            
ATOM   1995 1HG1 ILE   127       6.835  -0.444   8.182  1.00  0.00            
ATOM   1996 2HG1 ILE   127       7.346  -0.774   6.532  1.00  0.00            
ATOM   1997  CD  ILE   127       7.604   1.276   7.281  1.00  0.00            
ATOM   1998  HD1 ILE   127       6.584   1.585   6.991  1.00  0.00            
ATOM   1999  HD2 ILE   127       8.033   1.787   8.181  1.00  0.00            
ATOM   2000  HD3 ILE   127       8.194   1.576   6.381  1.00  0.00            
ATOM   2001  C   ILE   127      10.406  -2.621   8.893  1.00  0.00            
ATOM   2002  O   ILE   127      10.846  -2.370  10.013  1.00  0.00            
ATOM   2003  N   PHE   128      11.217  -3.341   8.084  1.00  0.00            
ATOM   2004  HN  PHE   128      10.858  -3.641   7.204  1.00  0.00            
ATOM   2005  CA  PHE   128      12.457  -3.840   8.594  1.00  0.00            
ATOM   2006  HA  PHE   128      12.587  -3.749   9.664  1.00  0.00            
ATOM   2007  CB  PHE   128      12.569  -5.320   8.215  1.00  0.00            
ATOM   2008  HB1 PHE   128      13.599  -5.679   8.425  1.00  0.00            
ATOM   2009  HB2 PHE   128      12.479  -5.490   7.115  1.00  0.00            
ATOM   2010  CG  PHE   128      11.609  -6.250   8.875  1.00  0.00            
ATOM   2011  CD1 PHE   128      11.959  -6.949  10.005  1.00  0.00            
ATOM   2012  HD1 PHE   128      12.929  -6.769  10.446  1.00  0.00            
ATOM   2013  CE1 PHE   128      10.990  -7.680  10.655  1.00  0.00            
ATOM   2014  HE1 PHE   128      11.160  -7.999  11.676  1.00  0.00            
ATOM   2015  CZ  PHE   128       9.710  -7.761  10.165  1.00  0.00            
ATOM   2016  HZ  PHE   128       8.990  -8.391  10.655  1.00  0.00            
ATOM   2017  CD2 PHE   128      10.409  -6.501   8.255  1.00  0.00            
ATOM   2018  HD2 PHE   128      10.119  -5.902   7.415  1.00  0.00            
ATOM   2019  CE2 PHE   128       9.430  -7.182   8.945  1.00  0.00            
ATOM   2020  HE2 PHE   128       8.470  -7.253   8.455  1.00  0.00            
ATOM   2021  C   PHE   128      13.567  -3.059   7.964  1.00  0.00            
ATOM   2022  O   PHE   128      13.637  -2.909   6.744  1.00  0.00            
ATOM   2023  N   THR   129      14.506  -2.578   8.794  1.00  0.00            
ATOM   2024  HN  THR   129      14.416  -2.778   9.764  1.00  0.00            
ATOM   2025  CA  THR   129      15.616  -1.797   8.364  1.00  0.00            
ATOM   2026  HA  THR   129      15.436  -1.398   7.374  1.00  0.00            
ATOM   2027  CB  THR   129      15.855  -0.537   9.154  1.00  0.00            
ATOM   2028  HB  THR   129      16.875  -0.206   8.864  1.00  0.00            
ATOM   2029  OG1 THR   129      15.855  -0.826  10.544  1.00  0.00            
ATOM   2030  HG1 THR   129      16.795  -0.756  10.754  1.00  0.00            
ATOM   2031  CG2 THR   129      14.724   0.482   8.903  1.00  0.00            
ATOM   2032 1HG2 THR   129      14.634   0.842   7.853  1.00  0.00            
ATOM   2033 2HG2 THR   129      13.825  -0.128   9.163  1.00  0.00            
ATOM   2034 3HG2 THR   129      14.843   1.423   9.473  1.00  0.00            
ATOM   2035  C   THR   129      16.787  -2.706   8.275  1.00  0.00            
ATOM   2036  O   THR   129      17.397  -3.086   9.285  1.00  0.00            
ATOM   2037  N   VAL   130      17.367  -2.837   7.065  1.00  0.00            
ATOM   2038  HN  VAL   130      16.827  -2.577   6.265  1.00  0.00            
ATOM   2039  CA  VAL   130      18.418  -3.756   6.766  1.00  0.00            
ATOM   2040  HA  VAL   130      18.968  -3.875   7.676  1.00  0.00            
ATOM   2041  CB  VAL   130      17.969  -5.096   6.266  1.00  0.00            
ATOM   2042  HB  VAL   130      18.759  -5.586   5.656  1.00  0.00            
ATOM   2043  CG1 VAL   130      17.489  -5.966   7.436  1.00  0.00            
ATOM   2044 1HG1 VAL   130      16.559  -5.557   7.876  1.00  0.00            
ATOM   2045 2HG1 VAL   130      17.270  -6.967   7.007  1.00  0.00            
ATOM   2046 3HG1 VAL   130      18.329  -6.055   8.167  1.00  0.00            
ATOM   2047  CG2 VAL   130      16.789  -4.908   5.306  1.00  0.00            
ATOM   2048 1HG2 VAL   130      17.019  -4.248   4.436  1.00  0.00            
ATOM   2049 2HG2 VAL   130      16.440  -5.888   4.886  1.00  0.00            
ATOM   2050 3HG2 VAL   130      15.938  -4.438   5.845  1.00  0.00            
ATOM   2051  C   VAL   130      19.287  -3.096   5.746  1.00  0.00            
ATOM   2052  O   VAL   130      18.967  -2.526   4.715  1.00  0.00            
ATOM   2053  N   ASN   131      20.587  -3.085   6.096  1.00  0.00            
ATOM   2054  HN  ASN   131      20.778  -3.654   6.906  1.00  0.00            
ATOM   2055  CA  ASN   131      21.717  -2.584   5.376  1.00  0.00            
ATOM   2056  HA  ASN   131      21.317  -1.604   5.145  1.00  0.00            
ATOM   2057  CB  ASN   131      22.897  -2.303   6.316  1.00  0.00            
ATOM   2058  HB1 ASN   131      22.376  -2.013   7.256  1.00  0.00            
ATOM   2059  HB2 ASN   131      23.456  -1.382   6.016  1.00  0.00            
ATOM   2060  CG  ASN   131      23.917  -3.372   6.667  1.00  0.00            
ATOM   2061  OD1 ASN   131      23.678  -4.542   6.367  1.00  0.00            
ATOM   2062  ND2 ASN   131      25.107  -3.031   7.227  1.00  0.00            
ATOM   2063 1HD2 ASN   131      25.476  -2.100   7.167  1.00  0.00            
ATOM   2064 2HD2 ASN   131      25.778  -3.710   7.537  1.00  0.00            
ATOM   2065  C   ASN   131      21.988  -3.244   4.066  1.00  0.00            
ATOM   2066  O   ASN   131      21.369  -4.245   3.687  1.00  0.00            
ATOM   2067  N   HIS   132      23.088  -2.814   3.416  1.00  0.00            
ATOM   2068  HN  HIS   132      23.687  -2.093   3.756  1.00  0.00            
ATOM   2069  CA  HIS   132      23.658  -3.294   2.197  1.00  0.00            
ATOM   2070  HA  HIS   132      22.919  -3.275   1.406  1.00  0.00            
ATOM   2071  CB  HIS   132      24.898  -2.503   1.747  1.00  0.00            
ATOM   2072  HB1 HIS   132      24.557  -1.523   1.346  1.00  0.00            
ATOM   2073  HB2 HIS   132      25.468  -2.913   0.887  1.00  0.00            
ATOM   2074  ND1 HIS   132      25.756  -1.012   3.546  1.00  0.00            
ATOM   2075  CG  HIS   132      25.937  -2.142   2.787  1.00  0.00            
ATOM   2076  CE1 HIS   132      26.846  -0.921   4.286  1.00  0.00            
ATOM   2077  HE1 HIS   132      26.965  -0.150   5.056  1.00  0.00            
ATOM   2078  NE2 HIS   132      27.747  -1.900   3.957  1.00  0.00            
ATOM   2079  HE2 HIS   132      28.707  -2.019   4.187  1.00  0.00            
ATOM   2080  CD2 HIS   132      27.158  -2.681   2.997  1.00  0.00            
ATOM   2081  HD2 HIS   132      27.609  -3.601   2.628  1.00  0.00            
ATOM   2082  C   HIS   132      24.049  -4.733   2.327  1.00  0.00            
ATOM   2083  O   HIS   132      24.160  -5.404   1.308  1.00  0.00            
ATOM   2084  N   LYS   133      24.170  -5.303   3.528  1.00  0.00            
ATOM   2085  HN  LYS   133      23.939  -4.813   4.367  1.00  0.00            
ATOM   2086  CA  LYS   133      24.681  -6.622   3.768  1.00  0.00            
ATOM   2087  HA  LYS   133      25.181  -7.052   2.918  1.00  0.00            
ATOM   2088  CB  LYS   133      25.750  -6.631   4.868  1.00  0.00            
ATOM   2089  HB1 LYS   133      25.961  -7.711   5.039  1.00  0.00            
ATOM   2090  HB2 LYS   133      25.230  -6.241   5.778  1.00  0.00            
ATOM   2091  CG  LYS   133      27.030  -5.800   4.738  1.00  0.00            
ATOM   2092  HG1 LYS   133      26.779  -4.741   4.528  1.00  0.00            
ATOM   2093  HG2 LYS   133      27.560  -6.230   3.859  1.00  0.00            
ATOM   2094  CD  LYS   133      27.910  -6.049   5.959  1.00  0.00            
ATOM   2095  HD1 LYS   133      27.399  -5.409   6.718  1.00  0.00            
ATOM   2096  HD2 LYS   133      27.800  -7.109   6.299  1.00  0.00            
ATOM   2097  CE  LYS   133      29.369  -5.648   5.779  1.00  0.00            
ATOM   2098  HE1 LYS   133      29.579  -4.598   5.499  1.00  0.00            
ATOM   2099  HE2 LYS   133      29.890  -6.328   5.069  1.00  0.00            
ATOM   2100  NZ  LYS   133      30.069  -5.887   7.069  1.00  0.00            
ATOM   2101  HZ1 LYS   133      29.389  -5.697   7.829  1.00  0.00            
ATOM   2102  HZ2 LYS   133      30.460  -6.847   7.150  1.00  0.00            
ATOM   2103  HZ3 LYS   133      30.809  -5.206   7.299  1.00  0.00            
ATOM   2104  C   LYS   133      23.571  -7.573   4.098  1.00  0.00            
ATOM   2105  O   LYS   133      23.772  -8.773   4.259  1.00  0.00            
ATOM   2106  N   LEU   134      22.361  -7.024   4.218  1.00  0.00            
ATOM   2107  HN  LEU   134      22.190  -6.144   3.767  1.00  0.00            
ATOM   2108  CA  LEU   134      21.221  -7.675   4.788  1.00  0.00            
ATOM   2109  HA  LEU   134      20.401  -7.025   4.517  1.00  0.00            
ATOM   2110  CB  LEU   134      20.882  -9.045   4.158  1.00  0.00            
ATOM   2111  HB1 LEU   134      20.063  -9.585   4.698  1.00  0.00            
ATOM   2112  HB2 LEU   134      21.713  -9.774   4.259  1.00  0.00            
ATOM   2113  CG  LEU   134      20.573  -8.976   2.658  1.00  0.00            
ATOM   2114  HG  LEU   134      21.412  -8.455   2.138  1.00  0.00            
ATOM   2115  CD1 LEU   134      20.534 -10.406   2.079  1.00  0.00            
ATOM   2116 1HD1 LEU   134      20.164 -10.327   1.039  1.00  0.00            
ATOM   2117 2HD1 LEU   134      21.504 -10.945   2.119  1.00  0.00            
ATOM   2118 3HD1 LEU   134      19.774 -10.946   2.689  1.00  0.00            
ATOM   2119  CD2 LEU   134      19.172  -8.427   2.338  1.00  0.00            
ATOM   2120 1HD2 LEU   134      18.323  -9.068   2.638  1.00  0.00            
ATOM   2121 2HD2 LEU   134      19.001  -7.447   2.837  1.00  0.00            
ATOM   2122 3HD2 LEU   134      19.032  -8.238   1.248  1.00  0.00            
ATOM   2123  C   LEU   134      21.171  -7.694   6.268  1.00  0.00            
ATOM   2124  O   LEU   134      20.371  -8.414   6.888  1.00  0.00            
ATOM   2125  N   LEU   135      22.000  -6.843   6.898  1.00  0.00            
ATOM   2126  HN  LEU   135      22.690  -6.213   6.528  1.00  0.00            
ATOM   2127  CA  LEU   135      22.030  -6.843   8.328  1.00  0.00            
ATOM   2128  HA  LEU   135      21.630  -7.783   8.678  1.00  0.00            
ATOM   2129  CB  LEU   135      23.450  -7.001   8.888  1.00  0.00            
ATOM   2130  HB1 LEU   135      23.380  -7.231   9.978  1.00  0.00            
ATOM   2131  HB2 LEU   135      24.029  -6.061   8.748  1.00  0.00            
ATOM   2132  CG  LEU   135      24.421  -8.011   8.259  1.00  0.00            
ATOM   2133  HG  LEU   135      24.491  -7.741   7.189  1.00  0.00            
ATOM   2134  CD1 LEU   135      25.840  -7.690   8.749  1.00  0.00            
ATOM   2135 1HD1 LEU   135      26.039  -6.599   8.598  1.00  0.00            
ATOM   2136 2HD1 LEU   135      25.980  -7.969   9.809  1.00  0.00            
ATOM   2137 3HD1 LEU   135      26.621  -8.239   8.179  1.00  0.00            
ATOM   2138  CD2 LEU   135      24.092  -9.511   8.339  1.00  0.00            
ATOM   2139 1HD2 LEU   135      23.252  -9.832   7.689  1.00  0.00            
ATOM   2140 2HD2 LEU   135      24.942 -10.131   7.980  1.00  0.00            
ATOM   2141 3HD2 LEU   135      24.022  -9.751   9.419  1.00  0.00            
ATOM   2142  C   LEU   135      21.279  -5.703   8.937  1.00  0.00            
ATOM   2143  O   LEU   135      21.318  -4.613   8.357  1.00  0.00            
ATOM   2144  N   PRO   136      20.569  -5.803  10.027  1.00  0.00            
ATOM   2145  CD  PRO   136      20.419  -7.013  10.807  1.00  0.00            
ATOM   2146  HD1 PRO   136      19.570  -7.594  10.397  1.00  0.00            
ATOM   2147  HD2 PRO   136      21.370  -7.562  10.978  1.00  0.00            
ATOM   2148  CA  PRO   136      19.788  -4.733  10.566  1.00  0.00            
ATOM   2149  HA  PRO   136      19.148  -4.534   9.726  1.00  0.00            
ATOM   2150  CB  PRO   136      18.988  -5.274  11.746  1.00  0.00            
ATOM   2151  HB1 PRO   136      18.038  -5.694  11.356  1.00  0.00            
ATOM   2152  HB2 PRO   136      18.767  -4.563  12.576  1.00  0.00            
ATOM   2153  CG  PRO   136      19.939  -6.423  12.137  1.00  0.00            
ATOM   2154  HG1 PRO   136      19.309  -7.143  12.697  1.00  0.00            
ATOM   2155  HG2 PRO   136      20.828  -6.112  12.737  1.00  0.00            
ATOM   2156  C   PRO   136      20.507  -3.483  10.926  1.00  0.00            
ATOM   2157  O   PRO   136      21.567  -3.592  11.546  1.00  0.00            
ATOM   2158  N   VAL   137      20.026  -2.263  10.575  1.00  0.00            
ATOM   2159  HN  VAL   137      19.186  -2.234  10.025  1.00  0.00            
ATOM   2160  CA  VAL   137      20.535  -1.003  10.985  1.00  0.00            
ATOM   2161  HA  VAL   137      21.175  -1.162  11.845  1.00  0.00            
ATOM   2162  CB  VAL   137      21.354  -0.222   9.995  1.00  0.00            
ATOM   2163  HB  VAL   137      21.584   0.768  10.425  1.00  0.00            
ATOM   2164  CG1 VAL   137      22.585  -1.122   9.766  1.00  0.00            
ATOM   2165 1HG1 VAL   137      23.205  -1.431  10.646  1.00  0.00            
ATOM   2166 2HG1 VAL   137      22.356  -2.062   9.226  1.00  0.00            
ATOM   2167 3HG1 VAL   137      23.315  -0.501   9.206  1.00  0.00            
ATOM   2168  CG2 VAL   137      20.495  -0.034   8.725  1.00  0.00            
ATOM   2169 1HG2 VAL   137      19.414   0.126   8.914  1.00  0.00            
ATOM   2170 2HG2 VAL   137      20.884   0.887   8.214  1.00  0.00            
ATOM   2171 3HG2 VAL   137      20.515  -0.934   8.075  1.00  0.00            
ATOM   2172  C   VAL   137      19.514  -0.173  11.695  1.00  0.00            
ATOM   2173  O   VAL   137      18.324  -0.384  11.544  1.00  0.00            
ATOM   2174  N   GLY   138      19.973   0.738  12.574  1.00  0.00            
ATOM   2175  HN  GLY   138      20.923   0.828  12.884  1.00  0.00            
ATOM   2176  CA  GLY   138      19.082   1.657  13.204  1.00  0.00            
ATOM   2177  HA1 GLY   138      18.103   1.216  13.314  1.00  0.00            
ATOM   2178  HA2 GLY   138      19.582   1.938  14.124  1.00  0.00            
ATOM   2179  C   GLY   138      18.971   2.917  12.423  1.00  0.00            
ATOM   2180  O   GLY   138      19.901   3.717  12.343  1.00  0.00            
ATOM   2181  N   ARG   139      17.841   3.166  11.723  1.00  0.00            
ATOM   2182  HN  ARG   139      17.082   2.525  11.733  1.00  0.00            
ATOM   2183  CA  ARG   139      17.671   4.265  10.822  1.00  0.00            
ATOM   2184  HA  ARG   139      18.370   5.066  11.042  1.00  0.00            
ATOM   2185  CB  ARG   139      17.921   3.885   9.353  1.00  0.00            
ATOM   2186  HB1 ARG   139      17.721   4.594   8.522  1.00  0.00            
ATOM   2187  HB2 ARG   139      17.292   2.994   9.123  1.00  0.00            
ATOM   2188  CG  ARG   139      19.362   3.406   9.113  1.00  0.00            
ATOM   2189  HG1 ARG   139      19.342   2.965   8.103  1.00  0.00            
ATOM   2190  HG2 ARG   139      19.732   2.576   9.744  1.00  0.00            
ATOM   2191  CD  ARG   139      20.391   4.547   9.083  1.00  0.00            
ATOM   2192  HD1 ARG   139      20.390   5.127  10.023  1.00  0.00            
ATOM   2193  HD2 ARG   139      20.281   5.286   8.263  1.00  0.00            
ATOM   2194  NE  ARG   139      21.682   3.867   8.793  1.00  0.00            
ATOM   2195  HE  ARG   139      22.022   4.077   7.883  1.00  0.00            
ATOM   2196  CZ  ARG   139      22.552   3.138   9.564  1.00  0.00            
ATOM   2197  NH1 ARG   139      22.432   3.089  10.914  1.00  0.00            
ATOM   2198 1HH1 ARG   139      21.661   3.548  11.364  1.00  0.00            
ATOM   2199 2HH1 ARG   139      23.152   2.709  11.504  1.00  0.00            
ATOM   2200  NH2 ARG   139      23.543   2.469   8.894  1.00  0.00            
ATOM   2201 1HH2 ARG   139      23.453   2.258   7.924  1.00  0.00            
ATOM   2202 2HH2 ARG   139      24.333   2.060   9.355  1.00  0.00            
ATOM   2203  C   ARG   139      16.340   4.914  10.962  1.00  0.00            
ATOM   2204  O   ARG   139      15.421   4.254  11.412  1.00  0.00            
ATOM   2205  N   THR   140      16.149   6.214  10.611  1.00  0.00            
ATOM   2206  HN  THR   140      16.879   6.834  10.371  1.00  0.00            
ATOM   2207  CA  THR   140      14.819   6.723  10.491  1.00  0.00            
ATOM   2208  HA  THR   140      14.309   6.463  11.401  1.00  0.00            
ATOM   2209  CB  THR   140      14.778   8.223  10.540  1.00  0.00            
ATOM   2210  HB  THR   140      14.948   8.733   9.570  1.00  0.00            
ATOM   2211  OG1 THR   140      15.667   8.744  11.510  1.00  0.00            
ATOM   2212  HG1 THR   140      16.217   9.384  11.030  1.00  0.00            
ATOM   2213  CG2 THR   140      13.358   8.692  10.920  1.00  0.00            
ATOM   2214 1HG2 THR   140      13.457   9.802  10.969  1.00  0.00            
ATOM   2215 2HG2 THR   140      12.518   8.471  10.230  1.00  0.00            
ATOM   2216 3HG2 THR   140      13.208   8.282  11.940  1.00  0.00            
ATOM   2217  C   THR   140      14.210   6.262   9.211  1.00  0.00            
ATOM   2218  O   THR   140      14.910   6.242   8.201  1.00  0.00            
ATOM   2219  N   VAL   141      12.900   5.961   9.251  1.00  0.00            
ATOM   2220  HN  VAL   141      12.460   5.801  10.131  1.00  0.00            
ATOM   2221  CA  VAL   141      12.160   5.680   8.071  1.00  0.00            
ATOM   2222  HA  VAL   141      12.770   5.890   7.201  1.00  0.00            
ATOM   2223  CB  VAL   141      11.661   4.260   8.061  1.00  0.00            
ATOM   2224  HB  VAL   141      10.901   4.169   8.861  1.00  0.00            
ATOM   2225  CG1 VAL   141      11.052   3.819   6.721  1.00  0.00            
ATOM   2226 1HG1 VAL   141      11.922   3.889   6.011  1.00  0.00            
ATOM   2227 2HG1 VAL   141      10.763   2.748   6.691  1.00  0.00            
ATOM   2228 3HG1 VAL   141      10.192   4.408   6.371  1.00  0.00            
ATOM   2229  CG2 VAL   141      12.862   3.311   8.262  1.00  0.00            
ATOM   2230 1HG2 VAL   141      13.292   3.571   9.252  1.00  0.00            
ATOM   2231 2HG2 VAL   141      12.663   2.230   8.122  1.00  0.00            
ATOM   2232 3HG2 VAL   141      13.672   3.611   7.572  1.00  0.00            
ATOM   2233  C   VAL   141      11.080   6.709   7.930  1.00  0.00            
ATOM   2234  O   VAL   141      10.599   7.199   8.950  1.00  0.00            
ATOM   2235  N   MET   142      10.720   7.128   6.710  1.00  0.00            
ATOM   2236  HN  MET   142      11.100   6.608   5.950  1.00  0.00            
ATOM   2237  CA  MET   142       9.659   8.068   6.469  1.00  0.00            
ATOM   2238  HA  MET   142       9.099   8.307   7.359  1.00  0.00            
ATOM   2239  CB  MET   142      10.308   9.158   5.609  1.00  0.00            
ATOM   2240  HB1 MET   142       9.548   9.727   5.048  1.00  0.00            
ATOM   2241  HB2 MET   142      10.769   8.628   4.739  1.00  0.00            
ATOM   2242  CG  MET   142      11.308  10.099   6.279  1.00  0.00            
ATOM   2243  HG1 MET   142      11.677  10.919   5.628  1.00  0.00            
ATOM   2244  HG2 MET   142      12.248   9.539   6.479  1.00  0.00            
ATOM   2245  SD  MET   142      10.737  10.939   7.778  1.00  0.00            
ATOM   2246  CE  MET   142      12.286  11.120   8.699  1.00  0.00            
ATOM   2247  HE1 MET   142      12.266  11.641   9.678  1.00  0.00            
ATOM   2248  HE2 MET   142      12.767  10.161   8.959  1.00  0.00            
ATOM   2249  HE3 MET   142      13.046  11.671   8.108  1.00  0.00            
ATOM   2250  C   MET   142       8.710   7.177   5.729  1.00  0.00            
ATOM   2251  O   MET   142       9.071   6.276   4.980  1.00  0.00            
ATOM   2252  N   VAL   143       7.410   7.496   5.819  1.00  0.00            
ATOM   2253  HN  VAL   143       7.149   8.206   6.468  1.00  0.00            
ATOM   2254  CA  VAL   143       6.390   6.555   5.449  1.00  0.00            
ATOM   2255  HA  VAL   143       6.781   5.875   4.699  1.00  0.00            
ATOM   2256  CB  VAL   143       5.871   5.875   6.689  1.00  0.00            
ATOM   2257  HB  VAL   143       5.340   6.575   7.369  1.00  0.00            
ATOM   2258  CG1 VAL   143       4.872   4.784   6.269  1.00  0.00            
ATOM   2259 1HG1 VAL   143       5.362   4.104   5.550  1.00  0.00            
ATOM   2260 2HG1 VAL   143       4.542   4.124   7.089  1.00  0.00            
ATOM   2261 3HG1 VAL   143       3.961   5.283   5.859  1.00  0.00            
ATOM   2262  CG2 VAL   143       6.961   5.206   7.550  1.00  0.00            
ATOM   2263 1HG2 VAL   143       6.471   4.626   8.360  1.00  0.00            
ATOM   2264 2HG2 VAL   143       7.572   4.546   6.910  1.00  0.00            
ATOM   2265 3HG2 VAL   143       7.650   5.977   7.949  1.00  0.00            
ATOM   2266  C   VAL   143       5.260   7.274   4.798  1.00  0.00            
ATOM   2267  O   VAL   143       4.759   8.223   5.418  1.00  0.00            
ATOM   2268  N   ASN   144       4.781   6.853   3.618  1.00  0.00            
ATOM   2269  HN  ASN   144       5.041   6.003   3.189  1.00  0.00            
ATOM   2270  CA  ASN   144       3.590   7.392   3.048  1.00  0.00            
ATOM   2271  HA  ASN   144       3.240   8.192   3.698  1.00  0.00            
ATOM   2272  CB  ASN   144       3.790   7.991   1.648  1.00  0.00            
ATOM   2273  HB1 ASN   144       2.780   8.330   1.337  1.00  0.00            
ATOM   2274  HB2 ASN   144       4.061   7.231   0.878  1.00  0.00            
ATOM   2275  CG  ASN   144       4.699   9.212   1.658  1.00  0.00            
ATOM   2276  OD1 ASN   144       5.219   9.693   2.657  1.00  0.00            
ATOM   2277  ND2 ASN   144       4.919   9.792   0.447  1.00  0.00            
ATOM   2278 1HD2 ASN   144       4.410   9.351  -0.293  1.00  0.00            
ATOM   2279 2HD2 ASN   144       5.499  10.592   0.457  1.00  0.00            
ATOM   2280  C   ASN   144       2.561   6.321   2.928  1.00  0.00            
ATOM   2281  O   ASN   144       2.782   5.151   2.609  1.00  0.00            
ATOM   2282  N   ILE   145       1.301   6.620   3.308  1.00  0.00            
ATOM   2283  HN  ILE   145       0.980   7.430   3.767  1.00  0.00            
ATOM   2284  CA  ILE   145       0.191   5.749   3.138  1.00  0.00            
ATOM   2285  HA  ILE   145       0.502   4.789   2.758  1.00  0.00            
ATOM   2286  CB  ILE   145      -0.679   5.459   4.328  1.00  0.00            
ATOM   2287  HB  ILE   145      -1.209   6.379   4.637  1.00  0.00            
ATOM   2288  CG2 ILE   145      -1.808   4.448   4.038  1.00  0.00            
ATOM   2289 1HG2 ILE   145      -2.448   4.428   4.948  1.00  0.00            
ATOM   2290 2HG2 ILE   145      -2.478   4.627   3.178  1.00  0.00            
ATOM   2291 3HG2 ILE   145      -1.287   3.468   4.028  1.00  0.00            
ATOM   2292  CG1 ILE   145       0.121   5.060   5.578  1.00  0.00            
ATOM   2293 1HG1 ILE   145      -0.459   4.860   6.498  1.00  0.00            
ATOM   2294 2HG1 ILE   145       0.761   5.931   5.838  1.00  0.00            
ATOM   2295  CD  ILE   145       1.162   3.941   5.399  1.00  0.00            
ATOM   2296  HD1 ILE   145       1.912   3.992   6.209  1.00  0.00            
ATOM   2297  HD2 ILE   145       0.623   2.970   5.499  1.00  0.00            
ATOM   2298  HD3 ILE   145       1.643   3.941   4.409  1.00  0.00            
ATOM   2299  C   ILE   145      -0.679   6.338   2.077  1.00  0.00            
ATOM   2300  O   ILE   145      -1.280   7.398   2.207  1.00  0.00            
ATOM   2301  N   GLU   146      -0.768   5.598   0.958  1.00  0.00            
ATOM   2302  HN  GLU   146      -0.437   4.658   0.978  1.00  0.00            
ATOM   2303  CA  GLU   146      -1.298   6.117  -0.273  1.00  0.00            
ATOM   2304  HA  GLU   146      -1.769   7.066  -0.123  1.00  0.00            
ATOM   2305  CB  GLU   146      -0.048   6.197  -1.172  1.00  0.00            
ATOM   2306  HB1 GLU   146       0.203   5.147  -1.402  1.00  0.00            
ATOM   2307  HB2 GLU   146       0.892   6.508  -0.652  1.00  0.00            
ATOM   2308  CG  GLU   146      -0.248   7.077  -2.403  1.00  0.00            
ATOM   2309  HG1 GLU   146      -0.089   8.157  -2.223  1.00  0.00            
ATOM   2310  HG2 GLU   146      -1.298   7.096  -2.763  1.00  0.00            
ATOM   2311  CD  GLU   146       0.702   6.557  -3.482  1.00  0.00            
ATOM   2312  OE1 GLU   146       0.253   6.026  -4.532  1.00  0.00            
ATOM   2313  OE2 GLU   146       1.932   6.558  -3.232  1.00  0.00            
ATOM   2314  C   GLU   146      -2.447   5.296  -0.763  1.00  0.00            
ATOM   2315  O   GLU   146      -2.516   4.086  -0.652  1.00  0.00            
ATOM   2316  N   ASN   147      -3.478   6.025  -1.233  1.00  0.00            
ATOM   2317  HN  ASN   147      -3.388   7.015  -1.163  1.00  0.00            
ATOM   2318  CA  ASN   147      -4.727   5.514  -1.713  1.00  0.00            
ATOM   2319  HA  ASN   147      -4.917   4.574  -1.203  1.00  0.00            
ATOM   2320  CB  ASN   147      -5.808   6.563  -1.414  1.00  0.00            
ATOM   2321  HB1 ASN   147      -5.568   6.784  -0.354  1.00  0.00            
ATOM   2322  HB2 ASN   147      -6.848   6.192  -1.404  1.00  0.00            
ATOM   2323  CG  ASN   147      -5.599   7.823  -2.254  1.00  0.00            
ATOM   2324  OD1 ASN   147      -4.659   8.123  -2.994  1.00  0.00            
ATOM   2325  ND2 ASN   147      -6.570   8.722  -1.975  1.00  0.00            
ATOM   2326 1HD2 ASN   147      -7.319   8.422  -1.395  1.00  0.00            
ATOM   2327 2HD2 ASN   147      -6.880   9.332  -2.705  1.00  0.00            
ATOM   2328  C   ASN   147      -4.587   5.203  -3.163  1.00  0.00            
ATOM   2329  O   ASN   147      -3.547   5.474  -3.763  1.00  0.00            
ATOM   2330  N   PRO   148      -5.476   4.582  -3.883  1.00  0.00            
ATOM   2331  CD  PRO   148      -6.776   4.151  -3.393  1.00  0.00            
ATOM   2332  HD1 PRO   148      -6.826   4.012  -2.293  1.00  0.00            
ATOM   2333  HD2 PRO   148      -7.416   4.981  -3.784  1.00  0.00            
ATOM   2334  CA  PRO   148      -5.255   4.082  -5.203  1.00  0.00            
ATOM   2335  HA  PRO   148      -4.325   3.543  -5.182  1.00  0.00            
ATOM   2336  CB  PRO   148      -6.525   3.261  -5.503  1.00  0.00            
ATOM   2337  HB1 PRO   148      -6.294   2.411  -6.172  1.00  0.00            
ATOM   2338  HB2 PRO   148      -7.275   3.940  -5.953  1.00  0.00            
ATOM   2339  CG  PRO   148      -7.135   2.881  -4.153  1.00  0.00            
ATOM   2340  HG1 PRO   148      -6.624   2.031  -3.642  1.00  0.00            
ATOM   2341  HG2 PRO   148      -8.194   2.540  -4.233  1.00  0.00            
ATOM   2342  C   PRO   148      -5.176   5.172  -6.213  1.00  0.00            
ATOM   2343  O   PRO   148      -4.856   5.001  -7.393  1.00  0.00            
ATOM   2344  N   GLU   149      -5.457   6.431  -5.854  1.00  0.00            
ATOM   2345  HN  GLU   149      -5.957   6.571  -5.004  1.00  0.00            
ATOM   2346  CA  GLU   149      -5.488   7.551  -6.754  1.00  0.00            
ATOM   2347  HA  GLU   149      -5.627   7.171  -7.754  1.00  0.00            
ATOM   2348  CB  GLU   149      -6.758   8.370  -6.455  1.00  0.00            
ATOM   2349  HB1 GLU   149      -6.699   9.280  -7.085  1.00  0.00            
ATOM   2350  HB2 GLU   149      -6.729   8.711  -5.395  1.00  0.00            
ATOM   2351  CG  GLU   149      -8.118   7.759  -6.825  1.00  0.00            
ATOM   2352  HG1 GLU   149      -8.197   6.909  -6.115  1.00  0.00            
ATOM   2353  HG2 GLU   149      -8.087   7.399  -7.875  1.00  0.00            
ATOM   2354  CD  GLU   149      -9.308   8.688  -6.675  1.00  0.00            
ATOM   2355  OE1 GLU   149      -9.769   9.058  -5.556  1.00  0.00            
ATOM   2356  OE2 GLU   149      -9.859   9.128  -7.716  1.00  0.00            
ATOM   2357  C   GLU   149      -4.198   8.302  -6.724  1.00  0.00            
ATOM   2358  O   GLU   149      -3.898   9.002  -7.684  1.00  0.00            
ATOM   2359  N   GLY   150      -3.338   8.163  -5.694  1.00  0.00            
ATOM   2360  HN  GLY   150      -3.608   7.523  -4.984  1.00  0.00            
ATOM   2361  CA  GLY   150      -1.949   8.484  -5.724  1.00  0.00            
ATOM   2362  HA1 GLY   150      -1.348   7.585  -5.693  1.00  0.00            
ATOM   2363  HA2 GLY   150      -1.649   9.054  -6.604  1.00  0.00            
ATOM   2364  C   GLY   150      -1.619   9.435  -4.624  1.00  0.00            
ATOM   2365  O   GLY   150      -0.550  10.046  -4.604  1.00  0.00            
ATOM   2366  N   ILE   151      -2.450   9.655  -3.594  1.00  0.00            
ATOM   2367  HN  ILE   151      -3.360   9.254  -3.584  1.00  0.00            
ATOM   2368  CA  ILE   151      -2.311  10.725  -2.645  1.00  0.00            
ATOM   2369  HA  ILE   151      -1.571  11.435  -3.005  1.00  0.00            
ATOM   2370  CB  ILE   151      -3.572  11.414  -2.205  1.00  0.00            
ATOM   2371  HB  ILE   151      -4.281  10.724  -1.725  1.00  0.00            
ATOM   2372  CG2 ILE   151      -3.213  12.575  -1.266  1.00  0.00            
ATOM   2373 1HG2 ILE   151      -2.343  13.155  -1.616  1.00  0.00            
ATOM   2374 2HG2 ILE   151      -4.093  13.254  -1.386  1.00  0.00            
ATOM   2375 3HG2 ILE   151      -3.113  12.315  -0.195  1.00  0.00            
ATOM   2376  CG1 ILE   151      -4.392  11.783  -3.456  1.00  0.00            
ATOM   2377 1HG1 ILE   151      -5.262  12.293  -2.986  1.00  0.00            
ATOM   2378 2HG1 ILE   151      -4.721  10.943  -4.105  1.00  0.00            
ATOM   2379  CD  ILE   151      -3.862  12.883  -4.376  1.00  0.00            
ATOM   2380  HD1 ILE   151      -4.732  13.232  -4.956  1.00  0.00            
ATOM   2381  HD2 ILE   151      -3.413  13.694  -3.756  1.00  0.00            
ATOM   2382  HD3 ILE   151      -3.112  12.514  -5.116  1.00  0.00            
ATOM   2383  C   ILE   151      -1.651  10.246  -1.404  1.00  0.00            
ATOM   2384  O   ILE   151      -2.200   9.276  -0.894  1.00  0.00            
ATOM   2385  N   PRO   152      -0.671  10.727  -0.684  1.00  0.00            
ATOM   2386  CD  PRO   152       0.068  11.907  -1.085  1.00  0.00            
ATOM   2387  HD1 PRO   152       0.498  11.717  -2.094  1.00  0.00            
ATOM   2388  HD2 PRO   152      -0.393  12.917  -1.025  1.00  0.00            
ATOM   2389  CA  PRO   152      -0.211  10.248   0.586  1.00  0.00            
ATOM   2390  HA  PRO   152      -0.260   9.178   0.566  1.00  0.00            
ATOM   2391  CB  PRO   152       1.228  10.759   0.696  1.00  0.00            
ATOM   2392  HB1 PRO   152       1.899  10.039   0.157  1.00  0.00            
ATOM   2393  HB2 PRO   152       1.648  10.830   1.726  1.00  0.00            
ATOM   2394  CG  PRO   152       1.298  12.019  -0.184  1.00  0.00            
ATOM   2395  HG1 PRO   152       2.238  12.159  -0.774  1.00  0.00            
ATOM   2396  HG2 PRO   152       1.207  12.929   0.445  1.00  0.00            
ATOM   2397  C   PRO   152      -1.102  10.838   1.616  1.00  0.00            
ATOM   2398  O   PRO   152      -0.853  11.918   2.155  1.00  0.00            
ATOM   2399  N   VAL   153      -2.241  10.137   1.826  1.00  0.00            
ATOM   2400  HN  VAL   153      -2.441   9.317   1.306  1.00  0.00            
ATOM   2401  CA  VAL   153      -3.322  10.576   2.655  1.00  0.00            
ATOM   2402  HA  VAL   153      -3.663  11.536   2.275  1.00  0.00            
ATOM   2403  CB  VAL   153      -4.531   9.725   2.545  1.00  0.00            
ATOM   2404  HB  VAL   153      -5.242   9.905   3.375  1.00  0.00            
ATOM   2405  CG1 VAL   153      -5.321   9.974   1.245  1.00  0.00            
ATOM   2406 1HG1 VAL   153      -6.231   9.324   1.195  1.00  0.00            
ATOM   2407 2HG1 VAL   153      -5.552  11.054   1.104  1.00  0.00            
ATOM   2408 3HG1 VAL   153      -4.811   9.674   0.315  1.00  0.00            
ATOM   2409  CG2 VAL   153      -4.110   8.256   2.646  1.00  0.00            
ATOM   2410 1HG2 VAL   153      -5.030   7.615   2.626  1.00  0.00            
ATOM   2411 2HG2 VAL   153      -3.600   7.926   1.716  1.00  0.00            
ATOM   2412 3HG2 VAL   153      -3.640   7.987   3.626  1.00  0.00            
ATOM   2413  C   VAL   153      -2.952  10.767   4.085  1.00  0.00            
ATOM   2414  O   VAL   153      -3.493  11.597   4.815  1.00  0.00            
ATOM   2415  N   LYS   154      -2.052   9.938   4.656  1.00  0.00            
ATOM   2416  HN  LYS   154      -1.601   9.268   4.086  1.00  0.00            
ATOM   2417  CA  LYS   154      -1.472  10.109   5.946  1.00  0.00            
ATOM   2418  HA  LYS   154      -1.543  11.149   6.205  1.00  0.00            
ATOM   2419  CB  LYS   154      -2.052   9.119   6.976  1.00  0.00            
ATOM   2420  HB1 LYS   154      -1.442   9.190   7.896  1.00  0.00            
ATOM   2421  HB2 LYS   154      -1.931   8.119   6.506  1.00  0.00            
ATOM   2422  CG  LYS   154      -3.532   9.378   7.276  1.00  0.00            
ATOM   2423  HG1 LYS   154      -3.962   8.518   7.816  1.00  0.00            
ATOM   2424  HG2 LYS   154      -4.002   9.357   6.265  1.00  0.00            
ATOM   2425  CD  LYS   154      -3.953  10.718   7.855  1.00  0.00            
ATOM   2426  HD1 LYS   154      -3.544  11.648   7.395  1.00  0.00            
ATOM   2427  HD2 LYS   154      -5.023  10.877   7.625  1.00  0.00            
ATOM   2428  CE  LYS   154      -3.704  10.739   9.365  1.00  0.00            
ATOM   2429  HE1 LYS   154      -2.624  10.630   9.615  1.00  0.00            
ATOM   2430  HE2 LYS   154      -4.313   9.938   9.845  1.00  0.00            
ATOM   2431  NZ  LYS   154      -4.255  11.959   9.994  1.00  0.00            
ATOM   2432  HZ1 LYS   154      -5.255  12.158   9.774  1.00  0.00            
ATOM   2433  HZ2 LYS   154      -4.085  11.979  11.024  1.00  0.00            
ATOM   2434  HZ3 LYS   154      -3.785  12.759   9.534  1.00  0.00            
ATOM   2435  C   LYS   154      -0.022   9.820   5.746  1.00  0.00            
ATOM   2436  O   LYS   154       0.439   9.140   4.827  1.00  0.00            
ATOM   2437  N   GLN   155       0.777  10.331   6.716  1.00  0.00            
ATOM   2438  HN  GLN   155       0.387  10.971   7.366  1.00  0.00            
ATOM   2439  CA  GLN   155       2.197  10.172   6.657  1.00  0.00            
ATOM   2440  HA  GLN   155       2.318   9.242   6.117  1.00  0.00            
ATOM   2441  CB  GLN   155       2.927  11.242   5.826  1.00  0.00            
ATOM   2442  HB1 GLN   155       2.417  11.251   4.836  1.00  0.00            
ATOM   2443  HB2 GLN   155       3.987  11.003   5.587  1.00  0.00            
ATOM   2444  CG  GLN   155       2.786  12.672   6.376  1.00  0.00            
ATOM   2445  HG1 GLN   155       3.435  12.823   7.266  1.00  0.00            
ATOM   2446  HG2 GLN   155       1.725  12.942   6.515  1.00  0.00            
ATOM   2447  CD  GLN   155       3.415  13.602   5.346  1.00  0.00            
ATOM   2448  OE1 GLN   155       2.765  14.042   4.395  1.00  0.00            
ATOM   2449  NE2 GLN   155       4.755  13.803   5.476  1.00  0.00            
ATOM   2450 1HE2 GLN   155       5.195  13.584   6.346  1.00  0.00            
ATOM   2451 2HE2 GLN   155       5.355  14.254   4.816  1.00  0.00            
ATOM   2452  C   GLN   155       2.707  10.043   8.047  1.00  0.00            
ATOM   2453  O   GLN   155       2.017  10.333   9.026  1.00  0.00            
ATOM   2454  N   ASP   156       3.888   9.404   8.167  1.00  0.00            
ATOM   2455  HN  ASP   156       4.348   9.144   7.307  1.00  0.00            
ATOM   2456  CA  ASP   156       4.408   8.785   9.338  1.00  0.00            
ATOM   2457  HA  ASP   156       4.347   9.485  10.167  1.00  0.00            
ATOM   2458  CB  ASP   156       3.749   7.454   9.728  1.00  0.00            
ATOM   2459  HB1 ASP   156       4.279   6.525   9.428  1.00  0.00            
ATOM   2460  HB2 ASP   156       2.749   7.383   9.268  1.00  0.00            
ATOM   2461  CG  ASP   156       3.608   7.365  11.248  1.00  0.00            
ATOM   2462  OD1 ASP   156       4.528   7.856  11.968  1.00  0.00            
ATOM   2463  OD2 ASP   156       2.749   6.594  11.738  1.00  0.00            
ATOM   2464  C   ASP   156       5.888   8.626   9.238  1.00  0.00            
ATOM   2465  O   ASP   156       6.518   9.126   8.298  1.00  0.00            
ATOM   2466  N   SER   157       6.598   8.167  10.268  1.00  0.00            
ATOM   2467  HN  SER   157       6.038   7.837  11.038  1.00  0.00            
ATOM   2468  CA  SER   157       7.998   8.098  10.539  1.00  0.00            
ATOM   2469  HA  SER   157       8.549   7.548   9.799  1.00  0.00            
ATOM   2470  CB  SER   157       8.657   9.478  10.708  1.00  0.00            
ATOM   2471  HB1 SER   157       8.336   9.999  11.638  1.00  0.00            
ATOM   2472  HB2 SER   157       8.307  10.138   9.888  1.00  0.00            
ATOM   2473  OG  SER   157      10.077   9.409  10.689  1.00  0.00            
ATOM   2474  HG1 SER   157      10.248   9.039   9.819  1.00  0.00            
ATOM   2475  C   SER   157       8.198   7.359  11.819  1.00  0.00            
ATOM   2476  O   SER   157       7.418   7.398  12.769  1.00  0.00            
ATOM   2477  N   LEU   158       9.259   6.549  11.910  1.00  0.00            
ATOM   2478  HN  LEU   158       9.879   6.369  11.150  1.00  0.00            
ATOM   2479  CA  LEU   158       9.709   5.980  13.150  1.00  0.00            
ATOM   2480  HA  LEU   158       9.588   6.790  13.850  1.00  0.00            
ATOM   2481  CB  LEU   158       8.880   4.740  13.480  1.00  0.00            
ATOM   2482  HB1 LEU   158       8.951   3.989  12.661  1.00  0.00            
ATOM   2483  HB2 LEU   158       7.810   5.019  13.380  1.00  0.00            
ATOM   2484  CG  LEU   158       9.100   4.030  14.831  1.00  0.00            
ATOM   2485  HG  LEU   158      10.100   3.571  14.791  1.00  0.00            
ATOM   2486  CD1 LEU   158       8.909   5.021  15.980  1.00  0.00            
ATOM   2487 1HD1 LEU   158       9.089   4.571  16.980  1.00  0.00            
ATOM   2488 2HD1 LEU   158       9.709   5.801  15.890  1.00  0.00            
ATOM   2489 3HD1 LEU   158       7.909   5.490  15.970  1.00  0.00            
ATOM   2490  CD2 LEU   158       8.081   2.890  15.021  1.00  0.00            
ATOM   2491 1HD2 LEU   158       8.141   2.540  16.071  1.00  0.00            
ATOM   2492 2HD2 LEU   158       7.011   3.179  14.830  1.00  0.00            
ATOM   2493 3HD2 LEU   158       8.402   2.090  14.331  1.00  0.00            
ATOM   2494  C   LEU   158      11.139   5.621  12.950  1.00  0.00            
ATOM   2495  O   LEU   158      11.580   5.501  11.811  1.00  0.00            
ATOM   2496  N   SER   159      11.939   5.532  14.031  1.00  0.00            
ATOM   2497  HN  SER   159      11.739   5.592  15.001  1.00  0.00            
ATOM   2498  CA  SER   159      13.319   5.183  13.851  1.00  0.00            
ATOM   2499  HA  SER   159      13.640   5.053  12.831  1.00  0.00            
ATOM   2500  CB  SER   159      14.369   6.084  14.521  1.00  0.00            
ATOM   2501  HB1 SER   159      14.368   7.134  14.171  1.00  0.00            
ATOM   2502  HB2 SER   159      15.369   5.765  14.151  1.00  0.00            
ATOM   2503  OG  SER   159      14.278   6.175  15.931  1.00  0.00            
ATOM   2504  HG1 SER   159      13.618   6.804  16.230  1.00  0.00            
ATOM   2505  C   SER   159      13.570   3.884  14.532  1.00  0.00            
ATOM   2506  O   SER   159      12.900   3.443  15.462  1.00  0.00            
ATOM   2507  N   SER   160      14.541   3.114  14.002  1.00  0.00            
ATOM   2508  HN  SER   160      14.901   3.344  13.102  1.00  0.00            
ATOM   2509  CA  SER   160      14.872   1.845  14.573  1.00  0.00            
ATOM   2510  HA  SER   160      14.072   1.414  15.163  1.00  0.00            
ATOM   2511  CB  SER   160      14.993   0.704  13.533  1.00  0.00            
ATOM   2512  HB1 SER   160      13.943   0.453  13.293  1.00  0.00            
ATOM   2513  HB2 SER   160      15.483  -0.185  13.994  1.00  0.00            
ATOM   2514  OG  SER   160      15.773   1.054  12.403  1.00  0.00            
ATOM   2515  HG1 SER   160      15.504   0.414  11.723  1.00  0.00            
ATOM   2516  C   SER   160      16.062   1.846  15.463  1.00  0.00            
ATOM   2517  O   SER   160      16.752   0.846  15.663  1.00  0.00            
ATOM   2518  N   GLN   161      16.281   2.996  16.113  1.00  0.00            
ATOM   2519  HN  GLN   161      15.560   3.706  16.152  1.00  0.00            
ATOM   2520  CA  GLN   161      17.350   3.157  17.043  1.00  0.00            
ATOM   2521  HA  GLN   161      18.171   2.918  16.393  1.00  0.00            
ATOM   2522  CB  GLN   161      17.549   4.638  17.442  1.00  0.00            
ATOM   2523  HB1 GLN   161      18.369   4.809  18.172  1.00  0.00            
ATOM   2524  HB2 GLN   161      16.729   5.037  18.072  1.00  0.00            
ATOM   2525  CG  GLN   161      17.839   5.627  16.322  1.00  0.00            
ATOM   2526  HG1 GLN   161      18.398   6.448  16.822  1.00  0.00            
ATOM   2527  HG2 GLN   161      16.908   6.087  15.932  1.00  0.00            
ATOM   2528  CD  GLN   161      18.499   5.157  15.032  1.00  0.00            
ATOM   2529  OE1 GLN   161      17.899   5.187  13.972  1.00  0.00            
ATOM   2530  NE2 GLN   161      19.839   4.898  15.113  1.00  0.00            
ATOM   2531 1HE2 GLN   161      20.219   4.729  16.023  1.00  0.00            
ATOM   2532 2HE2 GLN   161      20.250   4.818  14.193  1.00  0.00            
ATOM   2533  C   GLN   161      17.301   2.318  18.273  1.00  0.00            
ATOM   2534  O   GLN   161      16.490   2.518  19.193  1.00  0.00            
ATOM   2535  N   ASN   162      18.181   1.308  18.374  1.00  0.00            
ATOM   2536  HN  ASN   162      18.862   1.169  17.674  1.00  0.00            
ATOM   2537  CA  ASN   162      18.342   0.389  19.454  1.00  0.00            
ATOM   2538  HA  ASN   162      19.242  -0.190  19.284  1.00  0.00            
ATOM   2539  CB  ASN   162      18.371   0.930  20.894  1.00  0.00            
ATOM   2540  HB1 ASN   162      18.651   0.220  21.704  1.00  0.00            
ATOM   2541  HB2 ASN   162      17.391   1.389  21.143  1.00  0.00            
ATOM   2542  CG  ASN   162      19.460   1.990  20.874  1.00  0.00            
ATOM   2543  OD1 ASN   162      20.611   1.781  20.464  1.00  0.00            
ATOM   2544  ND2 ASN   162      19.189   3.220  21.383  1.00  0.00            
ATOM   2545 1HD2 ASN   162      18.239   3.450  21.633  1.00  0.00            
ATOM   2546 2HD2 ASN   162      19.939   3.841  21.603  1.00  0.00            
ATOM   2547  C   ASN   162      17.363  -0.732  19.414  1.00  0.00            
ATOM   2548  O   ASN   162      17.083  -1.352  20.434  1.00  0.00            
ATOM   2549  N   GLN   163      16.713  -0.923  18.244  1.00  0.00            
ATOM   2550  HN  GLN   163      16.883  -0.243  17.534  1.00  0.00            
ATOM   2551  CA  GLN   163      15.534  -1.734  18.174  1.00  0.00            
ATOM   2552  HA  GLN   163      15.104  -1.894  19.154  1.00  0.00            
ATOM   2553  CB  GLN   163      14.443  -0.995  17.384  1.00  0.00            
ATOM   2554  HB1 GLN   163      13.624  -1.695  17.114  1.00  0.00            
ATOM   2555  HB2 GLN   163      14.783  -0.735  16.364  1.00  0.00            
ATOM   2556  CG  GLN   163      13.802   0.205  18.083  1.00  0.00            
ATOM   2557  HG1 GLN   163      13.212   0.754  17.313  1.00  0.00            
ATOM   2558  HG2 GLN   163      14.632   0.886  18.393  1.00  0.00            
ATOM   2559  CD  GLN   163      12.942  -0.185  19.273  1.00  0.00            
ATOM   2560  OE1 GLN   163      12.913  -1.315  19.763  1.00  0.00            
ATOM   2561  NE2 GLN   163      12.141   0.775  19.772  1.00  0.00            
ATOM   2562 1HE2 GLN   163      12.171   1.734  19.472  1.00  0.00            
ATOM   2563 2HE2 GLN   163      11.401   0.564  20.402  1.00  0.00            
ATOM   2564  C   GLN   163      15.715  -3.044  17.495  1.00  0.00            
ATOM   2565  O   GLN   163      14.815  -3.904  17.575  1.00  0.00            
ATOM   2566  N   LEU   164      16.865  -3.203  16.805  1.00  0.00            
ATOM   2567  HN  LEU   164      17.454  -2.413  16.735  1.00  0.00            
ATOM   2568  CA  LEU   164      17.386  -4.403  16.216  1.00  0.00            
ATOM   2569  HA  LEU   164      18.366  -4.122  15.866  1.00  0.00            
ATOM   2570  CB  LEU   164      17.647  -5.602  17.136  1.00  0.00            
ATOM   2571  HB1 LEU   164      16.627  -5.933  17.456  1.00  0.00            
ATOM   2572  HB2 LEU   164      18.126  -5.322  18.096  1.00  0.00            
ATOM   2573  CG  LEU   164      18.588  -6.662  16.557  1.00  0.00            
ATOM   2574  HG  LEU   164      18.088  -7.013  15.637  1.00  0.00            
ATOM   2575  CD1 LEU   164      19.957  -6.101  16.127  1.00  0.00            
ATOM   2576 1HD1 LEU   164      20.588  -6.881  15.657  1.00  0.00            
ATOM   2577 2HD1 LEU   164      19.987  -5.191  15.507  1.00  0.00            
ATOM   2578 3HD1 LEU   164      20.347  -5.830  17.137  1.00  0.00            
ATOM   2579  CD2 LEU   164      18.768  -7.841  17.537  1.00  0.00            
ATOM   2580 1HD2 LEU   164      17.778  -8.112  17.957  1.00  0.00            
ATOM   2581 2HD2 LEU   164      19.409  -8.661  17.148  1.00  0.00            
ATOM   2582 3HD2 LEU   164      19.358  -7.391  18.367  1.00  0.00            
ATOM   2583  C   LEU   164      16.787  -4.664  14.876  1.00  0.00            
ATOM   2584  O   LEU   164      16.397  -5.784  14.546  1.00  0.00            
ATOM   2585  N   GLY   165      16.596  -3.624  14.035  1.00  0.00            
ATOM   2586  HN  GLY   165      17.035  -2.754  14.255  1.00  0.00            
ATOM   2587  CA  GLY   165      16.036  -3.775  12.735  1.00  0.00            
ATOM   2588  HA1 GLY   165      16.506  -2.955  12.225  1.00  0.00            
ATOM   2589  HA2 GLY   165      16.217  -4.755  12.316  1.00  0.00            
ATOM   2590  C   GLY   165      14.566  -3.646  12.545  1.00  0.00            
ATOM   2591  O   GLY   165      14.067  -3.887  11.455  1.00  0.00            
ATOM   2592  N   VAL   166      13.826  -3.267  13.594  1.00  0.00            
ATOM   2593  HN  VAL   166      14.406  -3.066  14.394  1.00  0.00            
ATOM   2594  CA  VAL   166      12.426  -3.518  13.754  1.00  0.00            
ATOM   2595  HA  VAL   166      12.026  -3.818  12.794  1.00  0.00            
ATOM   2596  CB  VAL   166      12.196  -4.367  14.974  1.00  0.00            
ATOM   2597  HB  VAL   166      12.516  -3.817  15.884  1.00  0.00            
ATOM   2598  CG1 VAL   166      10.686  -4.538  15.204  1.00  0.00            
ATOM   2599 1HG1 VAL   166      10.597  -5.128  16.144  1.00  0.00            
ATOM   2600 2HG1 VAL   166       9.986  -3.679  15.134  1.00  0.00            
ATOM   2601 3HG1 VAL   166      10.377  -5.339  14.494  1.00  0.00            
ATOM   2602  CG2 VAL   166      12.887  -5.717  14.725  1.00  0.00            
ATOM   2603 1HG2 VAL   166      13.957  -5.656  15.025  1.00  0.00            
ATOM   2604 2HG2 VAL   166      12.528  -6.457  15.455  1.00  0.00            
ATOM   2605 3HG2 VAL   166      12.898  -6.027  13.655  1.00  0.00            
ATOM   2606  C   VAL   166      11.745  -2.198  13.964  1.00  0.00            
ATOM   2607  O   VAL   166      12.064  -1.397  14.843  1.00  0.00            
ATOM   2608  N   LEU   167      10.765  -1.909  13.103  1.00  0.00            
ATOM   2609  HN  LEU   167      10.556  -2.530  12.353  1.00  0.00            
ATOM   2610  CA  LEU   167       9.844  -0.820  13.263  1.00  0.00            
ATOM   2611  HA  LEU   167      10.043  -0.309  14.192  1.00  0.00            
ATOM   2612  CB  LEU   167       9.854   0.240  12.142  1.00  0.00            
ATOM   2613  HB1 LEU   167       9.063   0.999  12.382  1.00  0.00            
ATOM   2614  HB2 LEU   167       9.734  -0.201  11.132  1.00  0.00            
ATOM   2615  CG  LEU   167      11.263   0.861  12.082  1.00  0.00            
ATOM   2616  HG  LEU   167      11.773   0.562  13.022  1.00  0.00            
ATOM   2617  CD1 LEU   167      12.154   0.351  10.943  1.00  0.00            
ATOM   2618 1HD1 LEU   167      11.574   0.350   9.993  1.00  0.00            
ATOM   2619 2HD1 LEU   167      13.113   0.922  10.853  1.00  0.00            
ATOM   2620 3HD1 LEU   167      12.465  -0.719  11.043  1.00  0.00            
ATOM   2621  CD2 LEU   167      11.182   2.391  11.972  1.00  0.00            
ATOM   2622 1HD2 LEU   167      10.372   2.580  11.241  1.00  0.00            
ATOM   2623 2HD2 LEU   167      10.872   2.691  12.991  1.00  0.00            
ATOM   2624 3HD2 LEU   167      12.182   2.871  11.802  1.00  0.00            
ATOM   2625  C   LEU   167       8.444  -1.331  13.252  1.00  0.00            
ATOM   2626  O   LEU   167       8.055  -1.881  12.233  1.00  0.00            
ATOM   2627  N   PRO   168       7.604  -1.201  14.242  1.00  0.00            
ATOM   2628  CD  PRO   168       8.004  -1.550  15.592  1.00  0.00            
ATOM   2629  HD1 PRO   168       9.084  -1.839  15.663  1.00  0.00            
ATOM   2630  HD2 PRO   168       8.053  -0.560  16.112  1.00  0.00            
ATOM   2631  CA  PRO   168       6.214  -1.442  14.032  1.00  0.00            
ATOM   2632  HA  PRO   168       5.955  -2.033  13.162  1.00  0.00            
ATOM   2633  CB  PRO   168       5.735  -2.052  15.342  1.00  0.00            
ATOM   2634  HB1 PRO   168       5.065  -2.932  15.282  1.00  0.00            
ATOM   2635  HB2 PRO   168       5.184  -1.352  16.012  1.00  0.00            
ATOM   2636  CG  PRO   168       6.975  -2.571  16.083  1.00  0.00            
ATOM   2637  HG1 PRO   168       7.306  -3.581  15.773  1.00  0.00            
ATOM   2638  HG2 PRO   168       6.874  -2.570  17.183  1.00  0.00            
ATOM   2639  C   PRO   168       5.503  -0.123  13.901  1.00  0.00            
ATOM   2640  O   PRO   168       5.793   0.888  14.541  1.00  0.00            
ATOM   2641  N   LEU   169       4.454  -0.194  13.061  1.00  0.00            
ATOM   2642  HN  LEU   169       4.174  -1.064  12.651  1.00  0.00            
ATOM   2643  CA  LEU   169       3.643   0.935  12.750  1.00  0.00            
ATOM   2644  HA  LEU   169       3.552   1.656  13.550  1.00  0.00            
ATOM   2645  CB  LEU   169       4.213   1.615  11.490  1.00  0.00            
ATOM   2646  HB1 LEU   169       3.572   2.455  11.140  1.00  0.00            
ATOM   2647  HB2 LEU   169       4.353   0.825  10.731  1.00  0.00            
ATOM   2648  CG  LEU   169       5.562   2.336  11.620  1.00  0.00            
ATOM   2649  HG  LEU   169       5.932   2.377  12.660  1.00  0.00            
ATOM   2650  CD1 LEU   169       6.683   1.547  10.891  1.00  0.00            
ATOM   2651 1HD1 LEU   169       7.723   1.938  10.941  1.00  0.00            
ATOM   2652 2HD1 LEU   169       6.664   0.537  11.331  1.00  0.00            
ATOM   2653 3HD1 LEU   169       6.453   1.376   9.821  1.00  0.00            
ATOM   2654  CD2 LEU   169       5.361   3.736  11.020  1.00  0.00            
ATOM   2655 1HD2 LEU   169       4.661   4.366  11.609  1.00  0.00            
ATOM   2656 2HD2 LEU   169       6.291   4.337  10.920  1.00  0.00            
ATOM   2657 3HD2 LEU   169       4.971   3.715   9.990  1.00  0.00            
ATOM   2658  C   LEU   169       2.233   0.444  12.690  1.00  0.00            
ATOM   2659  O   LEU   169       1.954  -0.746  12.721  1.00  0.00            
ATOM   2660  N   SER   170       1.323   1.444  12.730  1.00  0.00            
ATOM   2661  HN  SER   170       1.672   2.374  12.809  1.00  0.00            
ATOM   2662  CA  SER   170      -0.067   1.153  12.670  1.00  0.00            
ATOM   2663  HA  SER   170      -0.246   0.242  12.120  1.00  0.00            
ATOM   2664  CB  SER   170      -0.778   1.133  14.029  1.00  0.00            
ATOM   2665  HB1 SER   170      -1.088   2.123  14.419  1.00  0.00            
ATOM   2666  HB2 SER   170      -0.187   0.533  14.740  1.00  0.00            
ATOM   2667  OG  SER   170      -1.987   0.402  13.819  1.00  0.00            
ATOM   2668  HG1 SER   170      -1.806  -0.358  13.270  1.00  0.00            
ATOM   2669  C   SER   170      -0.718   2.292  11.949  1.00  0.00            
ATOM   2670  O   SER   170      -0.349   3.452  12.079  1.00  0.00            
ATOM   2671  N   TRP   171      -1.737   1.951  11.139  1.00  0.00            
ATOM   2672  HN  TRP   171      -1.887   0.991  10.909  1.00  0.00            
ATOM   2673  CA  TRP   171      -2.538   2.950  10.488  1.00  0.00            
ATOM   2674  HA  TRP   171      -2.609   3.750  11.188  1.00  0.00            
ATOM   2675  CB  TRP   171      -1.998   3.370   9.098  1.00  0.00            
ATOM   2676  HB1 TRP   171      -1.587   2.530   8.509  1.00  0.00            
ATOM   2677  HB2 TRP   171      -1.139   4.051   9.288  1.00  0.00            
ATOM   2678  CG  TRP   171      -2.929   4.199   8.268  1.00  0.00            
ATOM   2679  CD1 TRP   171      -3.290   5.499   8.477  1.00  0.00            
ATOM   2680  HD1 TRP   171      -2.830   6.159   9.197  1.00  0.00            
ATOM   2681  NE1 TRP   171      -4.070   5.898   7.427  1.00  0.00            
ATOM   2682  HE1 TRP   171      -4.720   6.637   7.366  1.00  0.00            
ATOM   2683  CE2 TRP   171      -4.469   4.787   6.727  1.00  0.00            
ATOM   2684  CD2 TRP   171      -3.738   3.708   7.208  1.00  0.00            
ATOM   2685  CE3 TRP   171      -3.937   2.497   6.618  1.00  0.00            
ATOM   2686  HE3 TRP   171      -3.406   1.628   7.009  1.00  0.00            
ATOM   2687  CZ3 TRP   171      -4.847   2.356   5.618  1.00  0.00            
ATOM   2688  HZ3 TRP   171      -5.076   1.406   5.158  1.00  0.00            
ATOM   2689  CZ2 TRP   171      -5.398   4.706   5.737  1.00  0.00            
ATOM   2690  HZ2 TRP   171      -5.899   5.545   5.287  1.00  0.00            
ATOM   2691  CH2 TRP   171      -5.517   3.466   5.147  1.00  0.00            
ATOM   2692  HH2 TRP   171      -6.237   3.285   4.367  1.00  0.00            
ATOM   2693  C   TRP   171      -3.938   2.459  10.418  1.00  0.00            
ATOM   2694  O   TRP   171      -4.177   1.279  10.149  1.00  0.00            
ATOM   2695  N   ASP   172      -4.958   3.308  10.628  1.00  0.00            
ATOM   2696  HN  ASP   172      -4.909   4.218  11.027  1.00  0.00            
ATOM   2697  CA  ASP   172      -6.348   2.927  10.597  1.00  0.00            
ATOM   2698  HA  ASP   172      -6.447   1.857  10.678  1.00  0.00            
ATOM   2699  CB  ASP   172      -7.019   3.527  11.847  1.00  0.00            
ATOM   2700  HB1 ASP   172      -8.009   3.087  12.087  1.00  0.00            
ATOM   2701  HB2 ASP   172      -7.080   4.627  11.707  1.00  0.00            
ATOM   2702  CG  ASP   172      -6.239   3.148  13.097  1.00  0.00            
ATOM   2703  OD1 ASP   172      -5.528   2.109  13.108  1.00  0.00            
ATOM   2704  OD2 ASP   172      -6.440   3.879  14.097  1.00  0.00            
ATOM   2705  C   ASP   172      -6.998   3.346   9.337  1.00  0.00            
ATOM   2706  O   ASP   172      -6.909   4.516   8.937  1.00  0.00            
ATOM   2707  N   ILE   173      -7.727   2.425   8.687  1.00  0.00            
ATOM   2708  HN  ILE   173      -7.917   1.525   9.058  1.00  0.00            
ATOM   2709  CA  ILE   173      -8.457   2.664   7.477  1.00  0.00            
ATOM   2710  HA  ILE   173      -7.938   3.285   6.777  1.00  0.00            
ATOM   2711  CB  ILE   173      -8.916   1.374   6.847  1.00  0.00            
ATOM   2712  HB  ILE   173      -9.656   0.844   7.497  1.00  0.00            
ATOM   2713  CG2 ILE   173      -9.486   1.623   5.437  1.00  0.00            
ATOM   2714 1HG2 ILE   173     -10.287   2.382   5.507  1.00  0.00            
ATOM   2715 2HG2 ILE   173      -8.646   2.013   4.817  1.00  0.00            
ATOM   2716 3HG2 ILE   173      -9.895   0.722   4.947  1.00  0.00            
ATOM   2717  CG1 ILE   173      -7.735   0.415   6.678  1.00  0.00            
ATOM   2718 1HG1 ILE   173      -7.445   0.015   7.668  1.00  0.00            
ATOM   2719 2HG1 ILE   173      -6.816   0.985   6.398  1.00  0.00            
ATOM   2720  CD  ILE   173      -7.934  -0.726   5.688  1.00  0.00            
ATOM   2721  HD1 ILE   173      -6.974  -1.275   5.729  1.00  0.00            
ATOM   2722  HD2 ILE   173      -8.734  -1.426   6.019  1.00  0.00            
ATOM   2723  HD3 ILE   173      -8.104  -0.446   4.618  1.00  0.00            
ATOM   2724  C   ILE   173      -9.708   3.374   7.887  1.00  0.00            
ATOM   2725  O   ILE   173     -10.468   2.853   8.697  1.00  0.00            
ATOM   2726  N   PRO   174     -10.079   4.513   7.386  1.00  0.00            
ATOM   2727  CD  PRO   174      -9.249   5.363   6.566  1.00  0.00            
ATOM   2728  HD1 PRO   174      -8.199   5.304   6.936  1.00  0.00            
ATOM   2729  HD2 PRO   174      -9.249   5.083   5.496  1.00  0.00            
ATOM   2730  CA  PRO   174     -11.399   5.102   7.555  1.00  0.00            
ATOM   2731  HA  PRO   174     -11.580   5.443   8.555  1.00  0.00            
ATOM   2732  CB  PRO   174     -11.360   6.362   6.705  1.00  0.00            
ATOM   2733  HB1 PRO   174     -11.960   7.222   7.055  1.00  0.00            
ATOM   2734  HB2 PRO   174     -11.589   6.191   5.635  1.00  0.00            
ATOM   2735  CG  PRO   174      -9.860   6.743   6.835  1.00  0.00            
ATOM   2736  HG1 PRO   174      -9.691   7.074   7.885  1.00  0.00            
ATOM   2737  HG2 PRO   174      -9.621   7.593   6.165  1.00  0.00            
ATOM   2738  C   PRO   174     -12.568   4.251   7.236  1.00  0.00            
ATOM   2739  O   PRO   174     -12.347   3.371   6.406  1.00  0.00            
ATOM   2740  N   GLU   175     -13.829   4.381   7.695  1.00  0.00            
ATOM   2741  HN  GLU   175     -13.929   5.091   8.385  1.00  0.00            
ATOM   2742  CA  GLU   175     -15.048   3.829   7.185  1.00  0.00            
ATOM   2743  HA  GLU   175     -14.827   2.770   7.076  1.00  0.00            
ATOM   2744  CB  GLU   175     -16.068   4.069   8.305  1.00  0.00            
ATOM   2745  HB1 GLU   175     -17.098   3.928   7.895  1.00  0.00            
ATOM   2746  HB2 GLU   175     -16.149   5.169   8.484  1.00  0.00            
ATOM   2747  CG  GLU   175     -15.918   3.190   9.535  1.00  0.00            
ATOM   2748  HG1 GLU   175     -15.108   3.561  10.215  1.00  0.00            
ATOM   2749  HG2 GLU   175     -15.737   2.150   9.166  1.00  0.00            
ATOM   2750  CD  GLU   175     -17.188   3.179  10.375  1.00  0.00            
ATOM   2751  OE1 GLU   175     -17.259   3.859  11.425  1.00  0.00            
ATOM   2752  OE2 GLU   175     -18.158   2.458  10.025  1.00  0.00            
ATOM   2753  C   GLU   175     -15.528   4.369   5.885  1.00  0.00            
ATOM   2754  O   GLU   175     -15.937   3.618   5.005  1.00  0.00            
ATOM   2755  N   LEU   176     -15.159   5.639   5.654  1.00  0.00            
ATOM   2756  HN  LEU   176     -14.679   6.069   6.414  1.00  0.00            
ATOM   2757  CA  LEU   176     -15.399   6.298   4.414  1.00  0.00            
ATOM   2758  HA  LEU   176     -16.189   5.717   3.964  1.00  0.00            
ATOM   2759  CB  LEU   176     -15.970   7.708   4.653  1.00  0.00            
ATOM   2760  HB1 LEU   176     -15.961   8.307   3.723  1.00  0.00            
ATOM   2761  HB2 LEU   176     -15.341   8.189   5.423  1.00  0.00            
ATOM   2762  CG  LEU   176     -17.440   7.807   5.113  1.00  0.00            
ATOM   2763  HG  LEU   176     -17.600   6.997   5.873  1.00  0.00            
ATOM   2764  CD1 LEU   176     -17.632   9.127   5.872  1.00  0.00            
ATOM   2765 1HD1 LEU   176     -16.912   9.248   6.713  1.00  0.00            
ATOM   2766 2HD1 LEU   176     -17.422   9.867   5.062  1.00  0.00            
ATOM   2767 3HD1 LEU   176     -18.652   9.456   6.132  1.00  0.00            
ATOM   2768  CD2 LEU   176     -18.390   7.596   3.933  1.00  0.00            
ATOM   2769 1HD2 LEU   176     -18.009   6.706   3.393  1.00  0.00            
ATOM   2770 2HD2 LEU   176     -19.460   7.545   4.203  1.00  0.00            
ATOM   2771 3HD2 LEU   176     -18.151   8.426   3.233  1.00  0.00            
ATOM   2772  C   LEU   176     -14.159   6.359   3.594  1.00  0.00            
ATOM   2773  O   LEU   176     -13.390   7.309   3.644  1.00  0.00            
ATOM   2774  N   VAL   177     -13.858   5.309   2.805  1.00  0.00            
ATOM   2775  HN  VAL   177     -14.478   4.538   2.725  1.00  0.00            
ATOM   2776  CA  VAL   177     -12.598   5.119   2.135  1.00  0.00            
ATOM   2777  HA  VAL   177     -12.059   6.050   2.105  1.00  0.00            
ATOM   2778  CB  VAL   177     -11.807   4.070   2.846  1.00  0.00            
ATOM   2779  HB  VAL   177     -11.868   4.371   3.916  1.00  0.00            
ATOM   2780  CG1 VAL   177     -12.426   2.670   2.876  1.00  0.00            
ATOM   2781 1HG1 VAL   177     -11.746   1.970   3.427  1.00  0.00            
ATOM   2782 2HG1 VAL   177     -13.476   2.629   3.246  1.00  0.00            
ATOM   2783 3HG1 VAL   177     -12.436   2.249   1.846  1.00  0.00            
ATOM   2784  CG2 VAL   177     -10.327   4.001   2.426  1.00  0.00            
ATOM   2785 1HG2 VAL   177     -10.106   3.351   1.556  1.00  0.00            
ATOM   2786 2HG2 VAL   177     -10.048   5.051   2.196  1.00  0.00            
ATOM   2787 3HG2 VAL   177      -9.717   3.592   3.266  1.00  0.00            
ATOM   2788  C   VAL   177     -12.877   4.689   0.735  1.00  0.00            
ATOM   2789  O   VAL   177     -13.957   4.248   0.335  1.00  0.00            
ATOM   2790  N   ASN   178     -11.867   4.909  -0.135  1.00  0.00            
ATOM   2791  HN  ASN   178     -11.158   5.550   0.155  1.00  0.00            
ATOM   2792  CA  ASN   178     -11.847   4.528  -1.504  1.00  0.00            
ATOM   2793  HA  ASN   178     -12.867   4.588  -1.825  1.00  0.00            
ATOM   2794  CB  ASN   178     -11.017   5.409  -2.455  1.00  0.00            
ATOM   2795  HB1 ASN   178      -9.917   5.210  -2.404  1.00  0.00            
ATOM   2796  HB2 ASN   178     -11.228   6.459  -2.155  1.00  0.00            
ATOM   2797  CG  ASN   178     -11.527   5.308  -3.885  1.00  0.00            
ATOM   2798  OD1 ASN   178     -12.576   4.797  -4.285  1.00  0.00            
ATOM   2799  ND2 ASN   178     -10.697   5.828  -4.835  1.00  0.00            
ATOM   2800 1HD2 ASN   178      -9.987   6.489  -4.635  1.00  0.00            
ATOM   2801 2HD2 ASN   178     -11.017   5.827  -5.785  1.00  0.00            
ATOM   2802  C   ASN   178     -11.485   3.089  -1.614  1.00  0.00            
ATOM   2803  O   ASN   178     -10.405   2.560  -1.313  1.00  0.00            
ATOM   2804  N   MET   179     -12.425   2.278  -2.124  1.00  0.00            
ATOM   2805  HN  MET   179     -13.245   2.707  -2.484  1.00  0.00            
ATOM   2806  CA  MET   179     -12.194   0.868  -2.253  1.00  0.00            
ATOM   2807  HA  MET   179     -11.854   0.469  -1.303  1.00  0.00            
ATOM   2808  CB  MET   179     -13.413  -0.023  -2.563  1.00  0.00            
ATOM   2809  HB1 MET   179     -13.082  -1.073  -2.523  1.00  0.00            
ATOM   2810  HB2 MET   179     -13.853   0.306  -3.533  1.00  0.00            
ATOM   2811  CG  MET   179     -14.663   0.166  -1.703  1.00  0.00            
ATOM   2812  HG1 MET   179     -15.433  -0.305  -2.373  1.00  0.00            
ATOM   2813  HG2 MET   179     -14.814   1.266  -1.684  1.00  0.00            
ATOM   2814  SD  MET   179     -14.453  -0.413   0.007  1.00  0.00            
ATOM   2815  CE  MET   179     -15.964   0.336   0.646  1.00  0.00            
ATOM   2816  HE1 MET   179     -16.105   1.426   0.426  1.00  0.00            
ATOM   2817  HE2 MET   179     -16.833  -0.075   0.096  1.00  0.00            
ATOM   2818  HE3 MET   179     -15.904   0.187   1.746  1.00  0.00            
ATOM   2819  C   MET   179     -11.183   0.458  -3.263  1.00  0.00            
ATOM   2820  O   MET   179     -10.983   1.058  -4.323  1.00  0.00            
ATOM   2821  N   GLY   180     -10.382  -0.561  -2.932  1.00  0.00            
ATOM   2822  HN  GLY   180     -10.462  -1.001  -2.052  1.00  0.00            
ATOM   2823  CA  GLY   180      -9.442  -1.231  -3.782  1.00  0.00            
ATOM   2824  HA1 GLY   180      -9.811  -2.241  -3.901  1.00  0.00            
ATOM   2825  HA2 GLY   180      -9.362  -0.661  -4.702  1.00  0.00            
ATOM   2826  C   GLY   180      -8.032  -1.259  -3.291  1.00  0.00            
ATOM   2827  O   GLY   180      -7.902  -1.539  -2.101  1.00  0.00            
ATOM   2828  N   GLN   181      -6.982  -1.019  -4.101  1.00  0.00            
ATOM   2829  HN  GLN   181      -7.122  -0.729  -5.041  1.00  0.00            
ATOM   2830  CA  GLN   181      -5.612  -1.258  -3.821  1.00  0.00            
ATOM   2831  HA  GLN   181      -5.461  -2.167  -3.240  1.00  0.00            
ATOM   2832  CB  GLN   181      -4.881  -1.488  -5.151  1.00  0.00            
ATOM   2833  HB1 GLN   181      -3.791  -1.687  -4.980  1.00  0.00            
ATOM   2834  HB2 GLN   181      -5.012  -0.548  -5.731  1.00  0.00            
ATOM   2835  CG  GLN   181      -5.520  -2.599  -5.980  1.00  0.00            
ATOM   2836  HG1 GLN   181      -4.750  -2.708  -6.760  1.00  0.00            
ATOM   2837  HG2 GLN   181      -6.480  -2.320  -6.461  1.00  0.00            
ATOM   2838  CD  GLN   181      -5.589  -3.938  -5.270  1.00  0.00            
ATOM   2839  OE1 GLN   181      -6.679  -4.459  -4.990  1.00  0.00            
ATOM   2840  NE2 GLN   181      -4.399  -4.457  -4.929  1.00  0.00            
ATOM   2841 1HE2 GLN   181      -3.579  -3.927  -5.189  1.00  0.00            
ATOM   2842 2HE2 GLN   181      -4.509  -5.197  -4.259  1.00  0.00            
ATOM   2843  C   GLN   181      -4.863  -0.227  -3.021  1.00  0.00            
ATOM   2844  O   GLN   181      -4.403   0.753  -3.591  1.00  0.00            
ATOM   2845  N   TRP   182      -4.653  -0.476  -1.721  1.00  0.00            
ATOM   2846  HN  TRP   182      -4.982  -1.346  -1.361  1.00  0.00            
ATOM   2847  CA  TRP   182      -3.984   0.485  -0.911  1.00  0.00            
ATOM   2848  HA  TRP   182      -4.014   1.454  -1.421  1.00  0.00            
ATOM   2849  CB  TRP   182      -4.754   0.714   0.419  1.00  0.00            
ATOM   2850  HB1 TRP   182      -4.115   1.195   1.189  1.00  0.00            
ATOM   2851  HB2 TRP   182      -5.173  -0.286   0.649  1.00  0.00            
ATOM   2852  CG  TRP   182      -5.945   1.604   0.338  1.00  0.00            
ATOM   2853  CD1 TRP   182      -7.084   1.292  -0.342  1.00  0.00            
ATOM   2854  HD1 TRP   182      -7.184   0.502  -1.072  1.00  0.00            
ATOM   2855  NE1 TRP   182      -7.905   2.402  -0.333  1.00  0.00            
ATOM   2856  HE1 TRP   182      -8.805   2.481  -0.723  1.00  0.00            
ATOM   2857  CE2 TRP   182      -7.256   3.433   0.297  1.00  0.00            
ATOM   2858  CD2 TRP   182      -6.046   2.964   0.797  1.00  0.00            
ATOM   2859  CE3 TRP   182      -5.187   3.705   1.537  1.00  0.00            
ATOM   2860  HE3 TRP   182      -4.176   3.395   1.748  1.00  0.00            
ATOM   2861  CZ3 TRP   182      -5.788   4.784   2.127  1.00  0.00            
ATOM   2862  HZ3 TRP   182      -5.268   5.445   2.807  1.00  0.00            
ATOM   2863  CZ2 TRP   182      -7.757   4.612   0.746  1.00  0.00            
ATOM   2864  HZ2 TRP   182      -8.597   5.002   0.206  1.00  0.00            
ATOM   2865  CH2 TRP   182      -7.008   5.263   1.706  1.00  0.00            
ATOM   2866  HH2 TRP   182      -7.449   6.073   2.246  1.00  0.00            
ATOM   2867  C   TRP   182      -2.554   0.176  -0.591  1.00  0.00            
ATOM   2868  O   TRP   182      -2.223  -0.994  -0.410  1.00  0.00            
ATOM   2869  N   LYS   183      -1.774   1.256  -0.471  1.00  0.00            
ATOM   2870  HN  LYS   183      -2.155   2.166  -0.361  1.00  0.00            
ATOM   2871  CA  LYS   183      -0.354   1.107  -0.520  1.00  0.00            
ATOM   2872  HA  LYS   183      -0.143   0.047  -0.620  1.00  0.00            
ATOM   2873  CB  LYS   183       0.346   1.637  -1.791  1.00  0.00            
ATOM   2874  HB1 LYS   183       1.396   1.308  -1.710  1.00  0.00            
ATOM   2875  HB2 LYS   183       0.435   2.737  -1.771  1.00  0.00            
ATOM   2876  CG  LYS   183      -0.294   1.156  -3.090  1.00  0.00            
ATOM   2877  HG1 LYS   183      -0.823   0.196  -3.000  1.00  0.00            
ATOM   2878  HG2 LYS   183       0.547   0.947  -3.790  1.00  0.00            
ATOM   2879  CD  LYS   183      -1.154   2.205  -3.801  1.00  0.00            
ATOM   2880  HD1 LYS   183      -2.154   2.325  -3.321  1.00  0.00            
ATOM   2881  HD2 LYS   183      -0.715   3.226  -3.751  1.00  0.00            
ATOM   2882  CE  LYS   183      -1.354   1.895  -5.291  1.00  0.00            
ATOM   2883  HE1 LYS   183      -0.333   1.715  -5.721  1.00  0.00            
ATOM   2884  HE2 LYS   183      -1.974   2.714  -5.721  1.00  0.00            
ATOM   2885  NZ  LYS   183      -2.213   0.694  -5.441  1.00  0.00            
ATOM   2886  HZ1 LYS   183      -2.473   0.593  -6.441  1.00  0.00            
ATOM   2887  HZ2 LYS   183      -1.632  -0.145  -5.230  1.00  0.00            
ATOM   2888  HZ3 LYS   183      -3.043   0.764  -4.841  1.00  0.00            
ATOM   2889  C   LYS   183       0.365   1.608   0.689  1.00  0.00            
ATOM   2890  O   LYS   183       0.044   2.668   1.219  1.00  0.00            
ATOM   2891  N   ILE   184       1.376   0.839   1.150  1.00  0.00            
ATOM   2892  HN  ILE   184       1.546  -0.041   0.710  1.00  0.00            
ATOM   2893  CA  ILE   184       2.305   1.360   2.100  1.00  0.00            
ATOM   2894  HA  ILE   184       1.954   2.320   2.450  1.00  0.00            
ATOM   2895  CB  ILE   184       2.455   0.561   3.370  1.00  0.00            
ATOM   2896  HB  ILE   184       2.846  -0.429   3.071  1.00  0.00            
ATOM   2897  CG2 ILE   184       3.515   1.142   4.320  1.00  0.00            
ATOM   2898 1HG2 ILE   184       3.124   2.162   4.570  1.00  0.00            
ATOM   2899 2HG2 ILE   184       3.725   0.563   5.241  1.00  0.00            
ATOM   2900 3HG2 ILE   184       4.465   1.303   3.781  1.00  0.00            
ATOM   2901  CG1 ILE   184       1.085   0.290   4.010  1.00  0.00            
ATOM   2902 1HG1 ILE   184       0.406  -0.381   3.440  1.00  0.00            
ATOM   2903 2HG1 ILE   184       0.565   1.260   4.160  1.00  0.00            
ATOM   2904  CD  ILE   184       1.165  -0.289   5.420  1.00  0.00            
ATOM   2905  HD1 ILE   184       1.856  -1.169   5.451  1.00  0.00            
ATOM   2906  HD2 ILE   184       1.425   0.481   6.180  1.00  0.00            
ATOM   2907  HD3 ILE   184       0.146  -0.640   5.690  1.00  0.00            
ATOM   2908  C   ILE   184       3.555   1.641   1.340  1.00  0.00            
ATOM   2909  O   ILE   184       4.126   0.731   0.721  1.00  0.00            
ATOM   2910  N   ARG   185       4.044   2.881   1.440  1.00  0.00            
ATOM   2911  HN  ARG   185       3.493   3.551   1.949  1.00  0.00            
ATOM   2912  CA  ARG   185       5.314   3.232   0.900  1.00  0.00            
ATOM   2913  HA  ARG   185       5.775   2.452   0.300  1.00  0.00            
ATOM   2914  CB  ARG   185       5.073   4.482   0.029  1.00  0.00            
ATOM   2915  HB1 ARG   185       6.093   4.742  -0.290  1.00  0.00            
ATOM   2916  HB2 ARG   185       4.782   5.272   0.749  1.00  0.00            
ATOM   2917  CG  ARG   185       3.943   4.510  -1.011  1.00  0.00            
ATOM   2918  HG1 ARG   185       4.073   5.500  -1.501  1.00  0.00            
ATOM   2919  HG2 ARG   185       2.893   4.620  -0.651  1.00  0.00            
ATOM   2920  CD  ARG   185       3.914   3.430  -2.090  1.00  0.00            
ATOM   2921  HD1 ARG   185       3.655   2.440  -1.670  1.00  0.00            
ATOM   2922  HD2 ARG   185       4.994   3.481  -2.360  1.00  0.00            
ATOM   2923  NE  ARG   185       2.984   3.899  -3.151  1.00  0.00            
ATOM   2924  HE  ARG   185       2.474   4.758  -3.101  1.00  0.00            
ATOM   2925  CZ  ARG   185       2.605   3.208  -4.261  1.00  0.00            
ATOM   2926  NH1 ARG   185       3.216   2.008  -4.560  1.00  0.00            
ATOM   2927 1HH1 ARG   185       3.906   1.609  -3.960  1.00  0.00            
ATOM   2928 2HH1 ARG   185       2.827   1.508  -5.340  1.00  0.00            
ATOM   2929  NH2 ARG   185       1.685   3.647  -5.171  1.00  0.00            
ATOM   2930 1HH2 ARG   185       1.114   4.427  -4.901  1.00  0.00            
ATOM   2931 2HH2 ARG   185       1.485   3.187  -6.021  1.00  0.00            
ATOM   2932  C   ARG   185       6.283   3.653   1.950  1.00  0.00            
ATOM   2933  O   ARG   185       6.012   4.523   2.780  1.00  0.00            
ATOM   2934  N   ALA   186       7.514   3.114   1.991  1.00  0.00            
ATOM   2935  HN  ALA   186       7.864   2.344   1.471  1.00  0.00            
ATOM   2936  CA  ALA   186       8.483   3.465   2.971  1.00  0.00            
ATOM   2937  HA  ALA   186       8.232   4.355   3.530  1.00  0.00            
ATOM   2938  CB  ALA   186       8.494   2.316   3.981  1.00  0.00            
ATOM   2939  HB1 ALA   186       9.274   2.437   4.761  1.00  0.00            
ATOM   2940  HB2 ALA   186       7.544   2.235   4.561  1.00  0.00            
ATOM   2941  HB3 ALA   186       8.725   1.326   3.541  1.00  0.00            
ATOM   2942  C   ALA   186       9.803   3.716   2.321  1.00  0.00            
ATOM   2943  O   ALA   186      10.144   3.026   1.361  1.00  0.00            
ATOM   2944  N   TYR   187      10.632   4.667   2.781  1.00  0.00            
ATOM   2945  HN  TYR   187      10.352   5.217   3.570  1.00  0.00            
ATOM   2946  CA  TYR   187      11.892   5.058   2.241  1.00  0.00            
ATOM   2947  HA  TYR   187      12.393   4.208   1.801  1.00  0.00            
ATOM   2948  CB  TYR   187      11.772   6.107   1.120  1.00  0.00            
ATOM   2949  HB1 TYR   187      11.132   5.706   0.310  1.00  0.00            
ATOM   2950  HB2 TYR   187      12.802   6.208   0.711  1.00  0.00            
ATOM   2951  CG  TYR   187      11.171   7.427   1.500  1.00  0.00            
ATOM   2952  CD1 TYR   187       9.811   7.446   1.689  1.00  0.00            
ATOM   2953  HD1 TYR   187       9.261   6.535   1.510  1.00  0.00            
ATOM   2954  CE1 TYR   187       9.240   8.695   1.859  1.00  0.00            
ATOM   2955  HE1 TYR   187       8.190   8.665   2.129  1.00  0.00            
ATOM   2956  CZ  TYR   187       9.959   9.826   2.098  1.00  0.00            
ATOM   2957  OH  TYR   187       9.358  11.036   2.498  1.00  0.00            
ATOM   2958  HH  TYR   187      10.057  11.696   2.518  1.00  0.00            
ATOM   2959  CD2 TYR   187      11.920   8.567   1.669  1.00  0.00            
ATOM   2960  HD2 TYR   187      12.970   8.468   1.490  1.00  0.00            
ATOM   2961  CE2 TYR   187      11.339   9.777   1.999  1.00  0.00            
ATOM   2962  HE2 TYR   187      11.958  10.638   2.179  1.00  0.00            
ATOM   2963  C   TYR   187      12.732   5.469   3.401  1.00  0.00            
ATOM   2964  O   TYR   187      12.281   5.919   4.451  1.00  0.00            
ATOM   2965  N   TYR   188      14.062   5.290   3.341  1.00  0.00            
ATOM   2966  HN  TYR   188      14.502   4.770   2.601  1.00  0.00            
ATOM   2967  CA  TYR   188      14.961   5.931   4.241  1.00  0.00            
ATOM   2968  HA  TYR   188      14.721   5.611   5.251  1.00  0.00            
ATOM   2969  CB  TYR   188      16.431   5.502   4.052  1.00  0.00            
ATOM   2970  HB1 TYR   188      17.111   6.062   4.712  1.00  0.00            
ATOM   2971  HB2 TYR   188      16.642   5.721   2.982  1.00  0.00            
ATOM   2972  CG  TYR   188      16.662   4.062   4.382  1.00  0.00            
ATOM   2973  CD1 TYR   188      16.852   3.663   5.692  1.00  0.00            
ATOM   2974  HD1 TYR   188      16.852   4.393   6.492  1.00  0.00            
ATOM   2975  CE1 TYR   188      17.053   2.343   5.973  1.00  0.00            
ATOM   2976  HE1 TYR   188      17.073   1.963   6.983  1.00  0.00            
ATOM   2977  CZ  TYR   188      17.254   1.423   4.963  1.00  0.00            
ATOM   2978  OH  TYR   188      17.505   0.113   5.424  1.00  0.00            
ATOM   2979  HH  TYR   188      17.426  -0.457   4.654  1.00  0.00            
ATOM   2980  CD2 TYR   188      16.743   3.132   3.383  1.00  0.00            
ATOM   2981  HD2 TYR   188      16.613   3.351   2.322  1.00  0.00            
ATOM   2982  CE2 TYR   188      17.144   1.852   3.653  1.00  0.00            
ATOM   2983  HE2 TYR   188      17.265   1.092   2.904  1.00  0.00            
ATOM   2984  C   TYR   188      14.830   7.401   4.311  1.00  0.00            
ATOM   2985  O   TYR   188      14.520   8.110   3.350  1.00  0.00            
ATOM   2986  N   GLU   189      15.119   7.941   5.520  1.00  0.00            
ATOM   2987  HN  GLU   189      15.240   7.242   6.221  1.00  0.00            
ATOM   2988  CA  GLU   189      15.248   9.291   5.980  1.00  0.00            
ATOM   2989  HA  GLU   189      14.348   9.441   6.560  1.00  0.00            
ATOM   2990  CB  GLU   189      16.408   9.253   6.990  1.00  0.00            
ATOM   2991  HB1 GLU   189      17.308   8.853   6.491  1.00  0.00            
ATOM   2992  HB2 GLU   189      16.008   8.533   7.740  1.00  0.00            
ATOM   2993  CG  GLU   189      16.737  10.563   7.700  1.00  0.00            
ATOM   2994  HG1 GLU   189      15.746  11.043   7.879  1.00  0.00            
ATOM   2995  HG2 GLU   189      17.216  11.303   7.000  1.00  0.00            
ATOM   2996  CD  GLU   189      17.587  10.474   8.970  1.00  0.00            
ATOM   2997  OE1 GLU   189      17.056  10.524  10.110  1.00  0.00            
ATOM   2998  OE2 GLU   189      18.827  10.425   8.810  1.00  0.00            
ATOM   2999  C   GLU   189      15.398  10.431   5.039  1.00  0.00            
ATOM   3000  O   GLU   189      14.647  11.381   5.199  1.00  0.00            
ATOM   3001  N   ASN   190      16.278  10.331   4.030  1.00  0.00            
ATOM   3002  HN  ASN   190      16.878   9.542   3.970  1.00  0.00            
ATOM   3003  CA  ASN   190      16.647  11.341   3.079  1.00  0.00            
ATOM   3004  HA  ASN   190      15.867  12.071   2.919  1.00  0.00            
ATOM   3005  CB  ASN   190      17.877  12.063   3.659  1.00  0.00            
ATOM   3006  HB1 ASN   190      18.436  12.723   2.969  1.00  0.00            
ATOM   3007  HB2 ASN   190      18.607  11.313   4.030  1.00  0.00            
ATOM   3008  CG  ASN   190      17.416  13.093   4.689  1.00  0.00            
ATOM   3009  OD1 ASN   190      16.445  13.802   4.448  1.00  0.00            
ATOM   3010  ND2 ASN   190      18.215  13.224   5.789  1.00  0.00            
ATOM   3011 1HD2 ASN   190      18.886  12.534   6.059  1.00  0.00            
ATOM   3012 2HD2 ASN   190      17.855  13.744   6.569  1.00  0.00            
ATOM   3013  C   ASN   190      16.858  10.821   1.690  1.00  0.00            
ATOM   3014  O   ASN   190      17.388  11.451   0.790  1.00  0.00            
ATOM   3015  N   SER   191      16.459   9.561   1.460  1.00  0.00            
ATOM   3016  HN  SER   191      15.969   9.061   2.190  1.00  0.00            
ATOM   3017  CA  SER   191      16.610   8.930   0.190  1.00  0.00            
ATOM   3018  HA  SER   191      17.049   9.610  -0.520  1.00  0.00            
ATOM   3019  CB  SER   191      17.531   7.681   0.271  1.00  0.00            
ATOM   3020  HB1 SER   191      17.741   7.291  -0.749  1.00  0.00            
ATOM   3021  HB2 SER   191      17.101   6.821   0.811  1.00  0.00            
ATOM   3022  OG  SER   191      18.740   8.082   0.891  1.00  0.00            
ATOM   3023  HG1 SER   191      18.570   8.402   1.781  1.00  0.00            
ATOM   3024  C   SER   191      15.370   8.449  -0.470  1.00  0.00            
ATOM   3025  O   SER   191      15.241   7.239  -0.689  1.00  0.00            
ATOM   3026  N   PRO   192      14.470   9.268  -0.900  1.00  0.00            
ATOM   3027  CD  PRO   192      14.469  10.718  -0.711  1.00  0.00            
ATOM   3028  HD1 PRO   192      14.058  10.928   0.289  1.00  0.00            
ATOM   3029  HD2 PRO   192      15.418  11.239  -0.951  1.00  0.00            
ATOM   3030  CA  PRO   192      13.400   8.827  -1.740  1.00  0.00            
ATOM   3031  HA  PRO   192      12.921   7.967  -1.290  1.00  0.00            
ATOM   3032  CB  PRO   192      12.469  10.026  -1.791  1.00  0.00            
ATOM   3033  HB1 PRO   192      11.889  10.036  -0.841  1.00  0.00            
ATOM   3034  HB2 PRO   192      11.870  10.036  -2.731  1.00  0.00            
ATOM   3035  CG  PRO   192      13.469  11.187  -1.791  1.00  0.00            
ATOM   3036  HG1 PRO   192      13.108  12.187  -1.432  1.00  0.00            
ATOM   3037  HG2 PRO   192      14.039  11.277  -2.731  1.00  0.00            
ATOM   3038  C   PRO   192      13.841   8.517  -3.140  1.00  0.00            
ATOM   3039  O   PRO   192      13.011   8.306  -4.020  1.00  0.00            
ATOM   3040  N   GLN   193      15.131   8.258  -3.400  1.00  0.00            
ATOM   3041  HN  GLN   193      15.731   8.539  -2.650  1.00  0.00            
ATOM   3042  CA  GLN   193      15.552   7.528  -4.549  1.00  0.00            
ATOM   3043  HA  GLN   193      15.092   7.947  -5.430  1.00  0.00            
ATOM   3044  CB  GLN   193      17.042   7.739  -4.859  1.00  0.00            
ATOM   3045  HB1 GLN   193      17.372   7.149  -5.739  1.00  0.00            
ATOM   3046  HB2 GLN   193      17.552   7.369  -3.949  1.00  0.00            
ATOM   3047  CG  GLN   193      17.331   9.169  -5.340  1.00  0.00            
ATOM   3048  HG1 GLN   193      16.561   9.488  -6.090  1.00  0.00            
ATOM   3049  HG2 GLN   193      18.351   9.239  -5.769  1.00  0.00            
ATOM   3050  CD  GLN   193      17.280  10.189  -4.230  1.00  0.00            
ATOM   3051  OE1 GLN   193      17.430   9.940  -3.030  1.00  0.00            
ATOM   3052  NE2 GLN   193      17.139  11.469  -4.661  1.00  0.00            
ATOM   3053 1HE2 GLN   193      16.849  11.578  -5.621  1.00  0.00            
ATOM   3054 2HE2 GLN   193      16.968  12.299  -4.131  1.00  0.00            
ATOM   3055  C   GLN   193      15.013   6.147  -4.769  1.00  0.00            
ATOM   3056  O   GLN   193      14.794   5.677  -5.879  1.00  0.00            
ATOM   3057  N   GLN   194      14.743   5.407  -3.679  1.00  0.00            
ATOM   3058  HN  GLN   194      15.103   5.628  -2.769  1.00  0.00            
ATOM   3059  CA  GLN   194      14.024   4.177  -3.808  1.00  0.00            
ATOM   3060  HA  GLN   194      13.394   4.196  -4.669  1.00  0.00            
ATOM   3061  CB  GLN   194      14.925   2.927  -3.758  1.00  0.00            
ATOM   3062  HB1 GLN   194      15.365   2.938  -2.738  1.00  0.00            
ATOM   3063  HB2 GLN   194      15.805   3.068  -4.398  1.00  0.00            
ATOM   3064  CG  GLN   194      14.306   1.557  -4.047  1.00  0.00            
ATOM   3065  HG1 GLN   194      13.746   1.107  -3.197  1.00  0.00            
ATOM   3066  HG2 GLN   194      15.117   0.817  -4.267  1.00  0.00            
ATOM   3067  CD  GLN   194      13.327   1.526  -5.218  1.00  0.00            
ATOM   3068  OE1 GLN   194      12.297   0.865  -5.188  1.00  0.00            
ATOM   3069  NE2 GLN   194      13.686   2.176  -6.358  1.00  0.00            
ATOM   3070 1HE2 GLN   194      14.656   2.366  -6.498  1.00  0.00            
ATOM   3071 2HE2 GLN   194      12.926   2.475  -6.928  1.00  0.00            
ATOM   3072  C   GLN   194      13.014   4.176  -2.699  1.00  0.00            
ATOM   3073  O   GLN   194      13.294   4.227  -1.509  1.00  0.00            
ATOM   3074  N   VAL   195      11.744   4.075  -3.129  1.00  0.00            
ATOM   3075  HN  VAL   195      11.504   4.075  -4.099  1.00  0.00            
ATOM   3076  CA  VAL   195      10.644   3.935  -2.219  1.00  0.00            
ATOM   3077  HA  VAL   195      11.004   4.056  -1.209  1.00  0.00            
ATOM   3078  CB  VAL   195       9.513   4.904  -2.440  1.00  0.00            
ATOM   3079  HB  VAL   195       8.854   4.673  -3.310  1.00  0.00            
ATOM   3080  CG1 VAL   195       8.503   4.934  -1.280  1.00  0.00            
ATOM   3081 1HG1 VAL   195       7.533   5.223  -1.730  1.00  0.00            
ATOM   3082 2HG1 VAL   195       8.404   3.934  -0.810  1.00  0.00            
ATOM   3083 3HG1 VAL   195       8.822   5.724  -0.560  1.00  0.00            
ATOM   3084  CG2 VAL   195      10.102   6.314  -2.620  1.00  0.00            
ATOM   3085 1HG2 VAL   195      10.873   6.365  -3.420  1.00  0.00            
ATOM   3086 2HG2 VAL   195       9.242   6.974  -2.891  1.00  0.00            
ATOM   3087 3HG2 VAL   195      10.572   6.695  -1.700  1.00  0.00            
ATOM   3088  C   VAL   195      10.215   2.515  -2.329  1.00  0.00            
ATOM   3089  O   VAL   195       9.746   2.034  -3.359  1.00  0.00            
ATOM   3090  N   PHE   196      10.335   1.765  -1.218  1.00  0.00            
ATOM   3091  HN  PHE   196      10.635   2.186  -0.368  1.00  0.00            
ATOM   3092  CA  PHE   196       9.846   0.415  -1.158  1.00  0.00            
ATOM   3093  HA  PHE   196       9.927  -0.026  -2.138  1.00  0.00            
ATOM   3094  CB  PHE   196      10.647  -0.394  -0.127  1.00  0.00            
ATOM   3095  HB1 PHE   196      10.318  -1.445  -0.017  1.00  0.00            
ATOM   3096  HB2 PHE   196      10.626   0.036   0.892  1.00  0.00            
ATOM   3097  CG  PHE   196      12.087  -0.503  -0.547  1.00  0.00            
ATOM   3098  CD1 PHE   196      12.916   0.487  -0.117  1.00  0.00            
ATOM   3099  HD1 PHE   196      12.435   1.297   0.412  1.00  0.00            
ATOM   3100  CE1 PHE   196      14.256   0.388  -0.447  1.00  0.00            
ATOM   3101  HE1 PHE   196      14.986   1.119  -0.127  1.00  0.00            
ATOM   3102  CZ  PHE   196      14.747  -0.672  -1.166  1.00  0.00            
ATOM   3103  HZ  PHE   196      15.747  -0.821  -1.536  1.00  0.00            
ATOM   3104  CD2 PHE   196      12.618  -1.673  -1.036  1.00  0.00            
ATOM   3105  HD2 PHE   196      12.029  -2.484  -1.436  1.00  0.00            
ATOM   3106  CE2 PHE   196      13.928  -1.742  -1.436  1.00  0.00            
ATOM   3107  HE2 PHE   196      14.289  -2.562  -2.036  1.00  0.00            
ATOM   3108  C   PHE   196       8.436   0.284  -0.688  1.00  0.00            
ATOM   3109  O   PHE   196       7.946   1.114   0.081  1.00  0.00            
ATOM   3110  N   SER   197       7.707  -0.717  -1.208  1.00  0.00            
ATOM   3111  HN  SER   197       8.088  -1.437  -1.798  1.00  0.00            
ATOM   3112  CA  SER   197       6.297  -0.618  -1.408  1.00  0.00            
ATOM   3113  HA  SER   197       5.827   0.012  -0.659  1.00  0.00            
ATOM   3114  CB  SER   197       5.987  -0.109  -2.829  1.00  0.00            
ATOM   3115  HB1 SER   197       6.238  -0.829  -3.628  1.00  0.00            
ATOM   3116  HB2 SER   197       6.697   0.742  -2.879  1.00  0.00            
ATOM   3117  OG  SER   197       4.607   0.200  -2.979  1.00  0.00            
ATOM   3118  HG1 SER   197       4.198  -0.610  -3.279  1.00  0.00            
ATOM   3119  C   SER   197       5.658  -1.958  -1.258  1.00  0.00            
ATOM   3120  O   SER   197       6.019  -2.958  -1.867  1.00  0.00            
ATOM   3121  N   THR   198       4.648  -1.969  -0.368  1.00  0.00            
ATOM   3122  HN  THR   198       4.387  -1.189   0.191  1.00  0.00            
ATOM   3123  CA  THR   198       3.769  -3.099  -0.318  1.00  0.00            
ATOM   3124  HA  THR   198       3.819  -3.530  -1.298  1.00  0.00            
ATOM   3125  CB  THR   198       4.049  -4.139   0.733  1.00  0.00            
ATOM   3126  HB  THR   198       5.130  -4.348   0.803  1.00  0.00            
ATOM   3127  OG1 THR   198       3.480  -5.419   0.493  1.00  0.00            
ATOM   3128  HG1 THR   198       3.741  -5.660  -0.397  1.00  0.00            
ATOM   3129  CG2 THR   198       3.589  -3.649   2.112  1.00  0.00            
ATOM   3130 1HG2 THR   198       4.038  -2.678   2.422  1.00  0.00            
ATOM   3131 2HG2 THR   198       2.499  -3.749   2.252  1.00  0.00            
ATOM   3132 3HG2 THR   198       3.949  -4.358   2.893  1.00  0.00            
ATOM   3133  C   THR   198       2.349  -2.641  -0.318  1.00  0.00            
ATOM   3134  O   THR   198       2.108  -1.451  -0.179  1.00  0.00            
ATOM   3135  N   GLU   199       1.349  -3.521  -0.478  1.00  0.00            
ATOM   3136  HN  GLU   199       1.550  -4.491  -0.418  1.00  0.00            
ATOM   3137  CA  GLU   199       0.029  -3.213  -0.939  1.00  0.00            
ATOM   3138  HA  GLU   199      -0.302  -2.283  -0.459  1.00  0.00            
ATOM   3139  CB  GLU   199       0.019  -2.953  -2.449  1.00  0.00            
ATOM   3140  HB1 GLU   199       0.700  -3.663  -2.968  1.00  0.00            
ATOM   3141  HB2 GLU   199       0.388  -1.913  -2.509  1.00  0.00            
ATOM   3142  CG  GLU   199      -1.361  -3.014  -3.119  1.00  0.00            
ATOM   3143  HG1 GLU   199      -2.001  -2.225  -2.690  1.00  0.00            
ATOM   3144  HG2 GLU   199      -1.950  -3.935  -2.929  1.00  0.00            
ATOM   3145  CD  GLU   199      -1.290  -2.665  -4.609  1.00  0.00            
ATOM   3146  OE1 GLU   199      -1.630  -3.585  -5.409  1.00  0.00            
ATOM   3147  OE2 GLU   199      -0.851  -1.545  -4.950  1.00  0.00            
ATOM   3148  C   GLU   199      -0.970  -4.163  -0.369  1.00  0.00            
ATOM   3149  O   GLU   199      -0.600  -5.253   0.072  1.00  0.00            
ATOM   3150  N   PHE   200      -2.261  -3.794  -0.259  1.00  0.00            
ATOM   3151  HN  PHE   200      -2.501  -2.834  -0.259  1.00  0.00            
ATOM   3152  CA  PHE   200      -3.240  -4.684   0.271  1.00  0.00            
ATOM   3153  HA  PHE   200      -3.059  -5.645  -0.158  1.00  0.00            
ATOM   3154  CB  PHE   200      -3.310  -4.774   1.811  1.00  0.00            
ATOM   3155  HB1 PHE   200      -2.340  -5.133   2.221  1.00  0.00            
ATOM   3156  HB2 PHE   200      -4.040  -5.524   2.151  1.00  0.00            
ATOM   3157  CG  PHE   200      -3.382  -3.404   2.411  1.00  0.00            
ATOM   3158  CD1 PHE   200      -2.272  -2.703   2.801  1.00  0.00            
ATOM   3159  HD1 PHE   200      -1.312  -3.112   2.501  1.00  0.00            
ATOM   3160  CE1 PHE   200      -2.373  -1.443   3.330  1.00  0.00            
ATOM   3161  HE1 PHE   200      -1.484  -0.882   3.550  1.00  0.00            
ATOM   3162  CZ  PHE   200      -3.594  -0.833   3.550  1.00  0.00            
ATOM   3163  HZ  PHE   200      -3.525   0.137   4.029  1.00  0.00            
ATOM   3164  CD2 PHE   200      -4.592  -2.795   2.640  1.00  0.00            
ATOM   3165  HD2 PHE   200      -5.502  -3.295   2.330  1.00  0.00            
ATOM   3166  CE2 PHE   200      -4.693  -1.624   3.350  1.00  0.00            
ATOM   3167  HE2 PHE   200      -5.713  -1.275   3.469  1.00  0.00            
ATOM   3168  C   PHE   200      -4.540  -4.266  -0.339  1.00  0.00            
ATOM   3169  O   PHE   200      -4.711  -3.126  -0.770  1.00  0.00            
ATOM   3170  N   GLU   201      -5.530  -5.166  -0.459  1.00  0.00            
ATOM   3171  HN  GLU   201      -5.429  -6.106  -0.129  1.00  0.00            
ATOM   3172  CA  GLU   201      -6.860  -4.788  -0.800  1.00  0.00            
ATOM   3173  HA  GLU   201      -6.770  -3.988  -1.530  1.00  0.00            
ATOM   3174  CB  GLU   201      -7.429  -5.898  -1.699  1.00  0.00            
ATOM   3175  HB1 GLU   201      -7.388  -6.868  -1.189  1.00  0.00            
ATOM   3176  HB2 GLU   201      -6.829  -5.878  -2.639  1.00  0.00            
ATOM   3177  CG  GLU   201      -8.909  -5.840  -2.070  1.00  0.00            
ATOM   3178  HG1 GLU   201      -9.129  -4.750  -2.210  1.00  0.00            
ATOM   3179  HG2 GLU   201      -9.499  -6.130  -1.180  1.00  0.00            
ATOM   3180  CD  GLU   201      -9.308  -6.610  -3.330  1.00  0.00            
ATOM   3181  OE1 GLU   201      -8.637  -7.620  -3.659  1.00  0.00            
ATOM   3182  OE2 GLU   201     -10.318  -6.201  -3.960  1.00  0.00            
ATOM   3183  C   GLU   201      -7.740  -4.278   0.300  1.00  0.00            
ATOM   3184  O   GLU   201      -7.620  -4.797   1.410  1.00  0.00            
ATOM   3185  N   VAL   202      -8.641  -3.339  -0.021  1.00  0.00            
ATOM   3186  HN  VAL   202      -8.651  -2.869  -0.911  1.00  0.00            
ATOM   3187  CA  VAL   202      -9.502  -2.749   0.949  1.00  0.00            
ATOM   3188  HA  VAL   202      -9.571  -3.319   1.859  1.00  0.00            
ATOM   3189  CB  VAL   202      -9.243  -1.329   1.398  1.00  0.00            
ATOM   3190  HB  VAL   202      -9.173  -0.579   0.588  1.00  0.00            
ATOM   3191  CG1 VAL   202     -10.283  -0.889   2.438  1.00  0.00            
ATOM   3192 1HG1 VAL   202     -11.253  -0.680   1.948  1.00  0.00            
ATOM   3193 2HG1 VAL   202     -10.413  -1.769   3.118  1.00  0.00            
ATOM   3194 3HG1 VAL   202      -9.944  -0.018   3.048  1.00  0.00            
ATOM   3195  CG2 VAL   202      -7.803  -1.387   1.939  1.00  0.00            
ATOM   3196 1HG2 VAL   202      -7.143  -1.447   1.049  1.00  0.00            
ATOM   3197 2HG2 VAL   202      -7.584  -0.397   2.388  1.00  0.00            
ATOM   3198 3HG2 VAL   202      -7.573  -2.147   2.719  1.00  0.00            
ATOM   3199  C   VAL   202     -10.861  -2.850   0.359  1.00  0.00            
ATOM   3200  O   VAL   202     -11.302  -2.191  -0.582  1.00  0.00            
ATOM   3201  N   LYS   203     -11.721  -3.721   0.909  1.00  0.00            
ATOM   3202  HN  LYS   203     -11.471  -4.220   1.749  1.00  0.00            
ATOM   3203  CA  LYS   203     -13.021  -4.102   0.449  1.00  0.00            
ATOM   3204  HA  LYS   203     -13.401  -3.312  -0.182  1.00  0.00            
ATOM   3205  CB  LYS   203     -12.749  -5.372  -0.381  1.00  0.00            
ATOM   3206  HB1 LYS   203     -13.739  -5.863  -0.551  1.00  0.00            
ATOM   3207  HB2 LYS   203     -12.119  -6.151   0.080  1.00  0.00            
ATOM   3208  CG  LYS   203     -12.189  -5.232  -1.801  1.00  0.00            
ATOM   3209  HG1 LYS   203     -12.188  -6.242  -2.230  1.00  0.00            
ATOM   3210  HG2 LYS   203     -11.150  -4.851  -1.791  1.00  0.00            
ATOM   3211  CD  LYS   203     -13.050  -4.313  -2.691  1.00  0.00            
ATOM   3212  HD1 LYS   203     -14.049  -4.744  -2.541  1.00  0.00            
ATOM   3213  HD2 LYS   203     -12.911  -3.313  -2.252  1.00  0.00            
ATOM   3214  CE  LYS   203     -12.589  -4.163  -4.141  1.00  0.00            
ATOM   3215  HE1 LYS   203     -11.510  -3.922  -4.241  1.00  0.00            
ATOM   3216  HE2 LYS   203     -13.230  -3.454  -4.702  1.00  0.00            
ATOM   3217  NZ  LYS   203     -12.718  -5.434  -4.891  1.00  0.00            
ATOM   3218  HZ1 LYS   203     -13.628  -5.834  -4.591  1.00  0.00            
ATOM   3219  HZ2 LYS   203     -12.688  -5.314  -5.921  1.00  0.00            
ATOM   3220  HZ3 LYS   203     -11.868  -6.003  -4.700  1.00  0.00            
ATOM   3221  C   LYS   203     -13.981  -4.372   1.559  1.00  0.00            
ATOM   3222  O   LYS   203     -13.561  -4.541   2.699  1.00  0.00            
ATOM   3223  N   GLU   204     -15.250  -4.513   1.128  1.00  0.00            
ATOM   3224  HN  GLU   204     -15.470  -4.274   0.188  1.00  0.00            
ATOM   3225  CA  GLU   204     -16.280  -5.044   1.958  1.00  0.00            
ATOM   3226  HA  GLU   204     -16.040  -4.983   3.018  1.00  0.00            
ATOM   3227  CB  GLU   204     -17.641  -4.325   1.888  1.00  0.00            
ATOM   3228  HB1 GLU   204     -18.371  -4.835   2.538  1.00  0.00            
ATOM   3229  HB2 GLU   204     -17.970  -4.385   0.818  1.00  0.00            
ATOM   3230  CG  GLU   204     -17.602  -2.884   2.397  1.00  0.00            
ATOM   3231  HG1 GLU   204     -16.942  -2.324   1.697  1.00  0.00            
ATOM   3232  HG2 GLU   204     -17.162  -2.794   3.417  1.00  0.00            
ATOM   3233  CD  GLU   204     -18.962  -2.205   2.447  1.00  0.00            
ATOM   3234  OE1 GLU   204     -19.163  -1.425   3.416  1.00  0.00            
ATOM   3235  OE2 GLU   204     -19.792  -2.486   1.536  1.00  0.00            
ATOM   3236  C   GLU   204     -16.439  -6.494   1.639  1.00  0.00            
ATOM   3237  O   GLU   204     -16.489  -6.884   0.479  1.00  0.00            
ATOM   3238  N   TYR   205     -16.299  -7.333   2.669  1.00  0.00            
ATOM   3239  HN  TYR   205     -16.429  -6.973   3.589  1.00  0.00            
ATOM   3240  CA  TYR   205     -16.148  -8.753   2.540  1.00  0.00            
ATOM   3241  HA  TYR   205     -16.687  -9.084   1.660  1.00  0.00            
ATOM   3242  CB  TYR   205     -14.687  -9.232   2.440  1.00  0.00            
ATOM   3243  HB1 TYR   205     -14.137  -8.862   1.560  1.00  0.00            
ATOM   3244  HB2 TYR   205     -14.816 -10.302   2.181  1.00  0.00            
ATOM   3245  CG  TYR   205     -13.798  -8.971   3.600  1.00  0.00            
ATOM   3246  CD1 TYR   205     -13.827  -9.661   4.791  1.00  0.00            
ATOM   3247  HD1 TYR   205     -14.647 -10.351   4.941  1.00  0.00            
ATOM   3248  CE1 TYR   205     -12.848  -9.550   5.741  1.00  0.00            
ATOM   3249  HE1 TYR   205     -12.797 -10.139   6.651  1.00  0.00            
ATOM   3250  CZ  TYR   205     -11.878  -8.629   5.451  1.00  0.00            
ATOM   3251  OH  TYR   205     -10.839  -8.528   6.421  1.00  0.00            
ATOM   3252  HH  TYR   205     -10.708  -9.307   6.941  1.00  0.00            
ATOM   3253  CD2 TYR   205     -12.758  -8.110   3.320  1.00  0.00            
ATOM   3254  HD2 TYR   205     -12.598  -7.551   2.410  1.00  0.00            
ATOM   3255  CE2 TYR   205     -11.809  -7.889   4.290  1.00  0.00            
ATOM   3256  HE2 TYR   205     -11.039  -7.139   4.250  1.00  0.00            
ATOM   3257  C   TYR   205     -16.857  -9.403   3.680  1.00  0.00            
ATOM   3258  O   TYR   205     -16.978  -8.873   4.790  1.00  0.00            
ATOM   3259  N   VAL   206     -17.286 -10.654   3.460  1.00  0.00            
ATOM   3260  HN  VAL   206     -17.316 -11.054   2.550  1.00  0.00            
ATOM   3261  CA  VAL   206     -17.626 -11.534   4.540  1.00  0.00            
ATOM   3262  HA  VAL   206     -17.537 -10.973   5.470  1.00  0.00            
ATOM   3263  CB  VAL   206     -19.096 -11.825   4.390  1.00  0.00            
ATOM   3264  HB  VAL   206     -19.616 -10.835   4.420  1.00  0.00            
ATOM   3265  CG1 VAL   206     -19.375 -12.345   2.970  1.00  0.00            
ATOM   3266 1HG1 VAL   206     -20.465 -12.576   2.920  1.00  0.00            
ATOM   3267 2HG1 VAL   206     -19.125 -11.656   2.130  1.00  0.00            
ATOM   3268 3HG1 VAL   206     -18.824 -13.285   2.751  1.00  0.00            
ATOM   3269  CG2 VAL   206     -19.705 -12.765   5.440  1.00  0.00            
ATOM   3270 1HG2 VAL   206     -19.165 -13.734   5.431  1.00  0.00            
ATOM   3271 2HG2 VAL   206     -19.496 -12.444   6.480  1.00  0.00            
ATOM   3272 3HG2 VAL   206     -20.775 -12.936   5.190  1.00  0.00            
ATOM   3273  C   VAL   206     -16.755 -12.733   4.481  1.00  0.00            
ATOM   3274  O   VAL   206     -16.564 -13.323   3.421  1.00  0.00            
ATOM   3275  N   LEU   207     -16.055 -13.052   5.591  1.00  0.00            
ATOM   3276  HN  LEU   207     -16.256 -12.612   6.451  1.00  0.00            
ATOM   3277  CA  LEU   207     -15.014 -14.031   5.542  1.00  0.00            
ATOM   3278  HA  LEU   207     -14.354 -13.711   4.752  1.00  0.00            
ATOM   3279  CB  LEU   207     -14.215 -14.020   6.842  1.00  0.00            
ATOM   3280  HB1 LEU   207     -13.404 -14.790   6.773  1.00  0.00            
ATOM   3281  HB2 LEU   207     -14.815 -14.260   7.742  1.00  0.00            
ATOM   3282  CG  LEU   207     -13.366 -12.749   7.002  1.00  0.00            
ATOM   3283  HG  LEU   207     -13.986 -11.950   6.561  1.00  0.00            
ATOM   3284  CD1 LEU   207     -13.226 -12.369   8.492  1.00  0.00            
ATOM   3285 1HD1 LEU   207     -12.727 -11.378   8.622  1.00  0.00            
ATOM   3286 2HD1 LEU   207     -14.266 -12.169   8.821  1.00  0.00            
ATOM   3287 3HD1 LEU   207     -12.606 -13.128   9.002  1.00  0.00            
ATOM   3288  CD2 LEU   207     -11.925 -12.839   6.462  1.00  0.00            
ATOM   3289 1HD2 LEU   207     -11.506 -11.818   6.572  1.00  0.00            
ATOM   3290 2HD2 LEU   207     -11.265 -13.538   7.023  1.00  0.00            
ATOM   3291 3HD2 LEU   207     -11.925 -13.259   5.442  1.00  0.00            
ATOM   3292  C   LEU   207     -15.523 -15.432   5.402  1.00  0.00            
ATOM   3293  O   LEU   207     -16.383 -15.832   6.182  1.00  0.00            
ATOM   3294  N   PRO   208     -15.033 -16.182   4.463  1.00  0.00            
ATOM   3295  CD  PRO   208     -14.303 -15.682   3.303  1.00  0.00            
ATOM   3296  HD1 PRO   208     -14.973 -14.952   2.792  1.00  0.00            
ATOM   3297  HD2 PRO   208     -13.293 -15.321   3.573  1.00  0.00            
ATOM   3298  CA  PRO   208     -15.061 -17.612   4.443  1.00  0.00            
ATOM   3299  HA  PRO   208     -16.111 -17.763   4.213  1.00  0.00            
ATOM   3300  CB  PRO   208     -14.091 -18.071   3.354  1.00  0.00            
ATOM   3301  HB1 PRO   208     -14.290 -19.072   2.924  1.00  0.00            
ATOM   3302  HB2 PRO   208     -13.051 -18.120   3.764  1.00  0.00            
ATOM   3303  CG  PRO   208     -14.151 -16.892   2.373  1.00  0.00            
ATOM   3304  HG1 PRO   208     -15.081 -17.043   1.793  1.00  0.00            
ATOM   3305  HG2 PRO   208     -13.261 -16.781   1.704  1.00  0.00            
ATOM   3306  C   PRO   208     -14.971 -18.441   5.684  1.00  0.00            
ATOM   3307  O   PRO   208     -14.031 -18.290   6.454  1.00  0.00            
ATOM   3308  N   SER   209     -15.800 -19.482   5.794  1.00  0.00            
ATOM   3309  HN  SER   209     -16.690 -19.473   5.324  1.00  0.00            
ATOM   3310  CA  SER   209     -15.690 -20.511   6.784  1.00  0.00            
ATOM   3311  HA  SER   209     -15.070 -20.140   7.594  1.00  0.00            
ATOM   3312  CB  SER   209     -17.010 -21.022   7.394  1.00  0.00            
ATOM   3313  HB1 SER   209     -17.380 -20.292   8.134  1.00  0.00            
ATOM   3314  HB2 SER   209     -16.899 -21.952   7.985  1.00  0.00            
ATOM   3315  OG  SER   209     -18.039 -21.313   6.454  1.00  0.00            
ATOM   3316  HG1 SER   209     -18.130 -20.613   5.804  1.00  0.00            
ATOM   3317  C   SER   209     -14.999 -21.701   6.225  1.00  0.00            
ATOM   3318  O   SER   209     -14.688 -22.630   6.975  1.00  0.00            
ATOM   3319  N   PHE   210     -14.659 -21.671   4.935  1.00  0.00            
ATOM   3320  HN  PHE   210     -15.009 -21.002   4.285  1.00  0.00            
ATOM   3321  CA  PHE   210     -14.048 -22.821   4.336  1.00  0.00            
ATOM   3322  HA  PHE   210     -13.347 -23.220   5.056  1.00  0.00            
ATOM   3323  CB  PHE   210     -15.047 -23.962   4.086  1.00  0.00            
ATOM   3324  HB1 PHE   210     -15.617 -24.152   5.016  1.00  0.00            
ATOM   3325  HB2 PHE   210     -14.576 -24.961   3.956  1.00  0.00            
ATOM   3326  CG  PHE   210     -15.977 -23.713   2.946  1.00  0.00            
ATOM   3327  CD1 PHE   210     -17.027 -22.844   3.135  1.00  0.00            
ATOM   3328  HD1 PHE   210     -17.248 -22.243   4.005  1.00  0.00            
ATOM   3329  CE1 PHE   210     -18.007 -22.735   2.175  1.00  0.00            
ATOM   3330  HE1 PHE   210     -18.808 -22.025   2.394  1.00  0.00            
ATOM   3331  CZ  PHE   210     -17.916 -23.585   1.105  1.00  0.00            
ATOM   3332  HZ  PHE   210     -18.656 -23.466   0.325  1.00  0.00            
ATOM   3333  CD2 PHE   210     -15.866 -24.523   1.846  1.00  0.00            
ATOM   3334  HD2 PHE   210     -14.985 -25.153   1.776  1.00  0.00            
ATOM   3335  CE2 PHE   210     -16.866 -24.444   0.906  1.00  0.00            
ATOM   3336  HE2 PHE   210     -16.815 -25.115   0.066  1.00  0.00            
ATOM   3337  C   PHE   210     -13.258 -22.451   3.136  1.00  0.00            
ATOM   3338  O   PHE   210     -13.388 -21.391   2.535  1.00  0.00            
ATOM   3339  N   GLU   211     -12.337 -23.370   2.786  1.00  0.00            
ATOM   3340  HN  GLU   211     -12.196 -24.240   3.257  1.00  0.00            
ATOM   3341  CA  GLU   211     -11.447 -23.220   1.666  1.00  0.00            
ATOM   3342  HA  GLU   211     -11.507 -22.190   1.356  1.00  0.00            
ATOM   3343  CB  GLU   211      -9.996 -23.609   1.977  1.00  0.00            
ATOM   3344  HB1 GLU   211      -9.986 -24.599   2.467  1.00  0.00            
ATOM   3345  HB2 GLU   211      -9.617 -22.848   2.687  1.00  0.00            
ATOM   3346  CG  GLU   211      -9.056 -23.529   0.767  1.00  0.00            
ATOM   3347  HG1 GLU   211      -9.107 -22.449   0.507  1.00  0.00            
ATOM   3348  HG2 GLU   211      -9.315 -24.279  -0.003  1.00  0.00            
ATOM   3349  CD  GLU   211      -7.606 -23.847   1.118  1.00  0.00            
ATOM   3350  OE1 GLU   211      -7.295 -24.907   1.738  1.00  0.00            
ATOM   3351  OE2 GLU   211      -6.777 -22.957   0.817  1.00  0.00            
ATOM   3352  C   GLU   211     -11.886 -24.081   0.527  1.00  0.00            
ATOM   3353  O   GLU   211     -12.115 -25.271   0.667  1.00  0.00            
ATOM   3354  N   VAL   212     -11.916 -23.531  -0.714  1.00  0.00            
ATOM   3355  HN  VAL   212     -11.617 -22.581  -0.784  1.00  0.00            
ATOM   3356  CA  VAL   212     -12.225 -24.282  -1.893  1.00  0.00            
ATOM   3357  HA  VAL   212     -12.474 -25.242  -1.473  1.00  0.00            
ATOM   3358  CB  VAL   212     -13.375 -23.633  -2.594  1.00  0.00            
ATOM   3359  HB  VAL   212     -13.076 -22.573  -2.754  1.00  0.00            
ATOM   3360  CG1 VAL   212     -13.735 -24.244  -3.954  1.00  0.00            
ATOM   3361 1HG1 VAL   212     -13.914 -25.334  -3.833  1.00  0.00            
ATOM   3362 2HG1 VAL   212     -14.635 -23.875  -4.464  1.00  0.00            
ATOM   3363 3HG1 VAL   212     -12.865 -24.064  -4.634  1.00  0.00            
ATOM   3364  CG2 VAL   212     -14.615 -23.954  -1.744  1.00  0.00            
ATOM   3365 1HG2 VAL   212     -14.486 -23.523  -0.724  1.00  0.00            
ATOM   3366 2HG2 VAL   212     -15.546 -23.525  -2.164  1.00  0.00            
ATOM   3367 3HG2 VAL   212     -14.795 -25.034  -1.554  1.00  0.00            
ATOM   3368  C   VAL   212     -11.085 -24.172  -2.853  1.00  0.00            
ATOM   3369  O   VAL   212     -10.596 -23.071  -3.063  1.00  0.00            
ATOM   3370  N   ILE   213     -10.574 -25.301  -3.383  1.00  0.00            
ATOM   3371  HN  ILE   213     -11.033 -26.152  -3.162  1.00  0.00            
ATOM   3372  CA  ILE   213      -9.414 -25.341  -4.222  1.00  0.00            
ATOM   3373  HA  ILE   213      -9.124 -24.321  -4.423  1.00  0.00            
ATOM   3374  CB  ILE   213      -8.213 -26.020  -3.662  1.00  0.00            
ATOM   3375  HB  ILE   213      -7.393 -26.179  -4.402  1.00  0.00            
ATOM   3376  CG2 ILE   213      -7.684 -24.949  -2.672  1.00  0.00            
ATOM   3377 1HG2 ILE   213      -7.385 -24.009  -3.172  1.00  0.00            
ATOM   3378 2HG2 ILE   213      -8.495 -24.689  -1.972  1.00  0.00            
ATOM   3379 3HG2 ILE   213      -6.914 -25.418  -2.022  1.00  0.00            
ATOM   3380  CG1 ILE   213      -8.543 -27.330  -2.931  1.00  0.00            
ATOM   3381 1HG1 ILE   213      -9.412 -27.731  -3.491  1.00  0.00            
ATOM   3382 2HG1 ILE   213      -8.783 -27.009  -1.902  1.00  0.00            
ATOM   3383  CD  ILE   213      -7.392 -28.339  -3.041  1.00  0.00            
ATOM   3384  HD1 ILE   213      -7.511 -29.149  -2.280  1.00  0.00            
ATOM   3385  HD2 ILE   213      -7.271 -28.799  -4.050  1.00  0.00            
ATOM   3386  HD3 ILE   213      -6.412 -27.858  -2.861  1.00  0.00            
ATOM   3387  C   ILE   213      -9.873 -25.822  -5.562  1.00  0.00            
ATOM   3388  O   ILE   213     -10.652 -26.762  -5.662  1.00  0.00            
ATOM   3389  N   VAL   214      -9.343 -25.142  -6.592  1.00  0.00            
ATOM   3390  HN  VAL   214      -8.904 -24.261  -6.463  1.00  0.00            
ATOM   3391  CA  VAL   214      -9.603 -25.532  -7.942  1.00  0.00            
ATOM   3392  HA  VAL   214     -10.252 -26.403  -8.042  1.00  0.00            
ATOM   3393  CB  VAL   214     -10.243 -24.493  -8.813  1.00  0.00            
ATOM   3394  HB  VAL   214      -9.724 -23.523  -8.713  1.00  0.00            
ATOM   3395  CG1 VAL   214     -10.353 -24.824 -10.313  1.00  0.00            
ATOM   3396 1HG1 VAL   214     -11.073 -24.155 -10.793  1.00  0.00            
ATOM   3397 2HG1 VAL   214      -9.363 -24.743 -10.823  1.00  0.00            
ATOM   3398 3HG1 VAL   214     -10.812 -25.834 -10.312  1.00  0.00            
ATOM   3399  CG2 VAL   214     -11.604 -24.144  -8.153  1.00  0.00            
ATOM   3400 1HG2 VAL   214     -12.314 -23.615  -8.824  1.00  0.00            
ATOM   3401 2HG2 VAL   214     -12.103 -25.084  -7.833  1.00  0.00            
ATOM   3402 3HG2 VAL   214     -11.394 -23.563  -7.233  1.00  0.00            
ATOM   3403  C   VAL   214      -8.332 -26.042  -8.532  1.00  0.00            
ATOM   3404  O   VAL   214      -7.393 -25.261  -8.662  1.00  0.00            
ATOM   3405  N   GLU   215      -8.221 -27.352  -8.841  1.00  0.00            
ATOM   3406  HN  GLU   215      -8.991 -27.962  -8.721  1.00  0.00            
ATOM   3407  CA  GLU   215      -6.951 -27.861  -9.281  1.00  0.00            
ATOM   3408  HA  GLU   215      -6.211 -27.080  -9.281  1.00  0.00            
ATOM   3409  CB  GLU   215      -6.390 -28.970  -8.370  1.00  0.00            
ATOM   3410  HB1 GLU   215      -5.480 -29.400  -8.860  1.00  0.00            
ATOM   3411  HB2 GLU   215      -7.059 -29.851  -8.300  1.00  0.00            
ATOM   3412  CG  GLU   215      -6.021 -28.529  -6.950  1.00  0.00            
ATOM   3413  HG1 GLU   215      -6.911 -28.320  -6.321  1.00  0.00            
ATOM   3414  HG2 GLU   215      -5.261 -27.719  -7.020  1.00  0.00            
ATOM   3415  CD  GLU   215      -5.310 -29.709  -6.320  1.00  0.00            
ATOM   3416  OE1 GLU   215      -4.080 -29.558  -6.079  1.00  0.00            
ATOM   3417  OE2 GLU   215      -5.919 -30.769  -5.999  1.00  0.00            
ATOM   3418  C   GLU   215      -7.040 -28.452 -10.631  1.00  0.00            
ATOM   3419  O   GLU   215      -7.579 -29.562 -10.740  1.00  0.00            
ATOM   3420  N   PRO   216      -6.430 -27.891 -11.631  1.00  0.00            
ATOM   3421  CD  PRO   216      -6.431 -26.442 -11.771  1.00  0.00            
ATOM   3422  HD1 PRO   216      -7.342 -25.982 -11.342  1.00  0.00            
ATOM   3423  HD2 PRO   216      -5.532 -26.071 -11.221  1.00  0.00            
ATOM   3424  CA  PRO   216      -5.839 -28.541 -12.770  1.00  0.00            
ATOM   3425  HA  PRO   216      -6.679 -28.972 -13.280  1.00  0.00            
ATOM   3426  CB  PRO   216      -5.250 -27.381 -13.571  1.00  0.00            
ATOM   3427  HB1 PRO   216      -5.210 -27.682 -14.640  1.00  0.00            
ATOM   3428  HB2 PRO   216      -4.190 -27.200 -13.270  1.00  0.00            
ATOM   3429  CG  PRO   216      -6.191 -26.212 -13.271  1.00  0.00            
ATOM   3430  HG1 PRO   216      -7.131 -26.253 -13.861  1.00  0.00            
ATOM   3431  HG2 PRO   216      -5.692 -25.222 -13.362  1.00  0.00            
ATOM   3432  C   PRO   216      -4.949 -29.741 -12.690  1.00  0.00            
ATOM   3433  O   PRO   216      -3.969 -29.790 -11.959  1.00  0.00            
ATOM   3434  N   THR   217      -5.238 -30.781 -13.499  1.00  0.00            
ATOM   3435  HN  THR   217      -6.157 -30.882 -13.879  1.00  0.00            
ATOM   3436  CA  THR   217      -4.297 -31.841 -13.659  1.00  0.00            
ATOM   3437  HA  THR   217      -3.797 -32.070 -12.728  1.00  0.00            
ATOM   3438  CB  THR   217      -4.956 -33.081 -14.168  1.00  0.00            
ATOM   3439  HB  THR   217      -5.355 -33.052 -15.218  1.00  0.00            
ATOM   3440  OG1 THR   217      -6.156 -33.372 -13.458  1.00  0.00            
ATOM   3441  HG1 THR   217      -6.395 -34.232 -13.828  1.00  0.00            
ATOM   3442  CG2 THR   217      -4.095 -34.321 -13.908  1.00  0.00            
ATOM   3443 1HG2 THR   217      -3.575 -34.270 -12.928  1.00  0.00            
ATOM   3444 2HG2 THR   217      -4.644 -35.271 -13.807  1.00  0.00            
ATOM   3445 3HG2 THR   217      -3.355 -34.480 -14.727  1.00  0.00            
ATOM   3446  C   THR   217      -3.237 -31.500 -14.649  1.00  0.00            
ATOM   3447  O   THR   217      -2.116 -32.019 -14.568  1.00  0.00            
ATOM   3448  N   GLU   218      -3.377 -30.451 -15.489  1.00  0.00            
ATOM   3449  HN  GLU   218      -4.198 -29.871 -15.419  1.00  0.00            
ATOM   3450  CA  GLU   218      -2.377 -30.040 -16.429  1.00  0.00            
ATOM   3451  HA  GLU   218      -1.477 -30.600 -16.268  1.00  0.00            
ATOM   3452  CB  GLU   218      -2.897 -30.401 -17.839  1.00  0.00            
ATOM   3453  HB1 GLU   218      -2.127 -29.901 -18.459  1.00  0.00            
ATOM   3454  HB2 GLU   218      -3.717 -29.772 -18.239  1.00  0.00            
ATOM   3455  CG  GLU   218      -3.056 -31.872 -18.208  1.00  0.00            
ATOM   3456  HG1 GLU   218      -3.485 -31.812 -19.218  1.00  0.00            
ATOM   3457  HG2 GLU   218      -3.795 -32.332 -17.528  1.00  0.00            
ATOM   3458  CD  GLU   218      -1.725 -32.621 -18.168  1.00  0.00            
ATOM   3459  OE1 GLU   218      -0.696 -31.920 -18.408  1.00  0.00            
ATOM   3460  OE2 GLU   218      -1.674 -33.870 -18.047  1.00  0.00            
ATOM   3461  C   GLU   218      -2.169 -28.600 -16.099  1.00  0.00            
ATOM   3462  O   GLU   218      -3.059 -27.761 -16.020  1.00  0.00            
ATOM   3463  N   LYS   219      -0.919 -28.179 -15.859  1.00  0.00            
ATOM   3464  HN  LYS   219      -0.188 -28.859 -15.979  1.00  0.00            
ATOM   3465  CA  LYS   219      -0.590 -26.879 -15.390  1.00  0.00            
ATOM   3466  HA  LYS   219      -1.410 -26.449 -14.830  1.00  0.00            
ATOM   3467  CB  LYS   219       0.710 -26.827 -14.559  1.00  0.00            
ATOM   3468  HB1 LYS   219       1.139 -25.827 -14.390  1.00  0.00            
ATOM   3469  HB2 LYS   219       1.480 -27.387 -15.109  1.00  0.00            
ATOM   3470  CG  LYS   219       0.540 -27.357 -13.129  1.00  0.00            
ATOM   3471  HG1 LYS   219      -0.220 -28.167 -13.149  1.00  0.00            
ATOM   3472  HG2 LYS   219       0.049 -26.657 -12.420  1.00  0.00            
ATOM   3473  CD  LYS   219       1.870 -27.886 -12.569  1.00  0.00            
ATOM   3474  HD1 LYS   219       1.631 -28.716 -11.848  1.00  0.00            
ATOM   3475  HD2 LYS   219       2.451 -28.496 -13.298  1.00  0.00            
ATOM   3476  CE  LYS   219       2.809 -26.735 -12.239  1.00  0.00            
ATOM   3477  HE1 LYS   219       2.299 -26.225 -11.399  1.00  0.00            
ATOM   3478  HE2 LYS   219       2.969 -25.975 -13.029  1.00  0.00            
ATOM   3479  NZ  LYS   219       4.059 -27.284 -11.648  1.00  0.00            
ATOM   3480  HZ1 LYS   219       3.849 -27.523 -10.658  1.00  0.00            
ATOM   3481  HZ2 LYS   219       4.460 -28.134 -12.088  1.00  0.00            
ATOM   3482  HZ3 LYS   219       4.799 -26.553 -11.569  1.00  0.00            
ATOM   3483  C   LYS   219      -0.501 -25.889 -16.510  1.00  0.00            
ATOM   3484  O   LYS   219      -0.611 -24.669 -16.431  1.00  0.00            
ATOM   3485  N   PHE   220      -0.440 -26.439 -17.720  1.00  0.00            
ATOM   3486  HN  PHE   220      -0.379 -27.439 -17.839  1.00  0.00            
ATOM   3487  CA  PHE   220      -0.370 -25.790 -19.000  1.00  0.00            
ATOM   3488  HA  PHE   220      -0.871 -24.850 -18.881  1.00  0.00            
ATOM   3489  CB  PHE   220       1.080 -25.559 -19.450  1.00  0.00            
ATOM   3490  HB1 PHE   220       1.619 -24.908 -18.710  1.00  0.00            
ATOM   3491  HB2 PHE   220       1.180 -25.029 -20.420  1.00  0.00            
ATOM   3492  CG  PHE   220       1.911 -26.798 -19.499  1.00  0.00            
ATOM   3493  CD1 PHE   220       2.082 -27.339 -20.749  1.00  0.00            
ATOM   3494  HD1 PHE   220       1.371 -26.999 -21.489  1.00  0.00            
ATOM   3495  CE1 PHE   220       3.032 -28.288 -21.038  1.00  0.00            
ATOM   3496  HE1 PHE   220       3.033 -28.728 -22.018  1.00  0.00            
ATOM   3497  CZ  PHE   220       3.922 -28.627 -20.048  1.00  0.00            
ATOM   3498  HZ  PHE   220       4.723 -29.327 -20.238  1.00  0.00            
ATOM   3499  CD2 PHE   220       2.841 -27.147 -18.539  1.00  0.00            
ATOM   3500  HD2 PHE   220       2.730 -26.817 -17.519  1.00  0.00            
ATOM   3501  CE2 PHE   220       3.822 -28.067 -18.798  1.00  0.00            
ATOM   3502  HE2 PHE   220       4.352 -28.366 -17.908  1.00  0.00            
ATOM   3503  C   PHE   220      -1.089 -26.701 -19.920  1.00  0.00            
ATOM   3504  O   PHE   220      -1.188 -27.881 -19.589  1.00  0.00            
ATOM   3505  N   TYR   221      -1.659 -26.212 -21.040  1.00  0.00            
ATOM   3506  HN  TYR   221      -1.660 -25.232 -21.221  1.00  0.00            
ATOM   3507  CA  TYR   221      -2.619 -26.863 -21.870  1.00  0.00            
ATOM   3508  HA  TYR   221      -2.798 -27.873 -21.500  1.00  0.00            
ATOM   3509  CB  TYR   221      -3.969 -26.164 -21.611  1.00  0.00            
ATOM   3510  HB1 TYR   221      -3.870 -25.114 -21.971  1.00  0.00            
ATOM   3511  HB2 TYR   221      -4.179 -26.153 -20.531  1.00  0.00            
ATOM   3512  CG  TYR   221      -5.028 -26.815 -22.421  1.00  0.00            
ATOM   3513  CD1 TYR   221      -5.177 -28.175 -22.400  1.00  0.00            
ATOM   3514  HD1 TYR   221      -4.637 -28.674 -21.600  1.00  0.00            
ATOM   3515  CE1 TYR   221      -5.947 -28.866 -23.320  1.00  0.00            
ATOM   3516  HE1 TYR   221      -5.886 -29.936 -23.300  1.00  0.00            
ATOM   3517  CZ  TYR   221      -6.577 -28.146 -24.301  1.00  0.00            
ATOM   3518  OH  TYR   221      -7.366 -28.777 -25.291  1.00  0.00            
ATOM   3519  HH  TYR   221      -6.886 -29.597 -25.420  1.00  0.00            
ATOM   3520  CD2 TYR   221      -5.689 -26.095 -23.411  1.00  0.00            
ATOM   3521  HD2 TYR   221      -5.550 -25.035 -23.412  1.00  0.00            
ATOM   3522  CE2 TYR   221      -6.448 -26.776 -24.331  1.00  0.00            
ATOM   3523  HE2 TYR   221      -7.008 -26.157 -25.001  1.00  0.00            
ATOM   3524  C   TYR   221      -2.168 -26.853 -23.300  1.00  0.00            
ATOM   3525  O   TYR   221      -2.149 -25.863 -24.010  1.00  0.00            
ATOM   3526  N   TYR   222      -1.887 -28.053 -23.830  1.00  0.00            
ATOM   3527  HN  TYR   222      -1.937 -28.953 -23.389  1.00  0.00            
ATOM   3528  CA  TYR   222      -1.517 -28.153 -25.199  1.00  0.00            
ATOM   3529  HA  TYR   222      -0.877 -27.333 -25.490  1.00  0.00            
ATOM   3530  CB  TYR   222      -0.676 -29.432 -25.269  1.00  0.00            
ATOM   3531  HB1 TYR   222      -1.405 -30.253 -25.079  1.00  0.00            
ATOM   3532  HB2 TYR   222       0.064 -29.322 -24.459  1.00  0.00            
ATOM   3533  CG  TYR   222       0.065 -29.652 -26.548  1.00  0.00            
ATOM   3534  CD1 TYR   222       1.064 -28.802 -26.989  1.00  0.00            
ATOM   3535  HD1 TYR   222       1.163 -27.872 -26.439  1.00  0.00            
ATOM   3536  CE1 TYR   222       1.845 -29.112 -28.068  1.00  0.00            
ATOM   3537  HE1 TYR   222       2.594 -28.401 -28.368  1.00  0.00            
ATOM   3538  CZ  TYR   222       1.526 -30.242 -28.778  1.00  0.00            
ATOM   3539  OH  TYR   222       2.336 -30.512 -29.888  1.00  0.00            
ATOM   3540  HH  TYR   222       2.047 -31.382 -30.187  1.00  0.00            
ATOM   3541  CD2 TYR   222      -0.184 -30.813 -27.228  1.00  0.00            
ATOM   3542  HD2 TYR   222      -0.984 -31.433 -26.818  1.00  0.00            
ATOM   3543  CE2 TYR   222       0.536 -31.113 -28.348  1.00  0.00            
ATOM   3544  HE2 TYR   222       0.207 -31.983 -28.908  1.00  0.00            
ATOM   3545  C   TYR   222      -2.647 -28.144 -26.180  1.00  0.00            
ATOM   3546  O   TYR   222      -3.476 -29.055 -26.070  1.00  0.00            
ATOM   3547  N   ILE   223      -2.697 -27.185 -27.110  1.00  0.00            
ATOM   3548  HN  ILE   223      -2.038 -26.444 -27.130  1.00  0.00            
ATOM   3549  CA  ILE   223      -3.807 -26.946 -27.980  1.00  0.00            
ATOM   3550  HA  ILE   223      -4.747 -26.926 -27.451  1.00  0.00            
ATOM   3551  CB  ILE   223      -3.718 -25.666 -28.771  1.00  0.00            
ATOM   3552  HB  ILE   223      -3.649 -24.846 -28.021  1.00  0.00            
ATOM   3553  CG2 ILE   223      -2.478 -25.686 -29.681  1.00  0.00            
ATOM   3554 1HG2 ILE   223      -2.138 -24.675 -30.001  1.00  0.00            
ATOM   3555 2HG2 ILE   223      -1.618 -26.055 -29.090  1.00  0.00            
ATOM   3556 3HG2 ILE   223      -2.677 -26.266 -30.610  1.00  0.00            
ATOM   3557  CG1 ILE   223      -5.038 -25.307 -29.491  1.00  0.00            
ATOM   3558 1HG1 ILE   223      -5.197 -25.798 -30.471  1.00  0.00            
ATOM   3559 2HG1 ILE   223      -4.949 -24.247 -29.842  1.00  0.00            
ATOM   3560  CD  ILE   223      -6.308 -25.358 -28.642  1.00  0.00            
ATOM   3561  HD1 ILE   223      -6.487 -26.428 -28.401  1.00  0.00            
ATOM   3562  HD2 ILE   223      -6.169 -24.768 -27.702  1.00  0.00            
ATOM   3563  HD3 ILE   223      -7.168 -24.979 -29.222  1.00  0.00            
ATOM   3564  C   ILE   223      -3.996 -28.076 -28.920  1.00  0.00            
ATOM   3565  O   ILE   223      -5.066 -28.287 -29.510  1.00  0.00            
ATOM   3566  N   TYR   224      -3.035 -29.006 -29.029  1.00  0.00            
ATOM   3567  HN  TYR   224      -2.126 -28.855 -28.649  1.00  0.00            
ATOM   3568  CA  TYR   224      -3.104 -30.146 -29.909  1.00  0.00            
ATOM   3569  HA  TYR   224      -4.004 -30.017 -30.499  1.00  0.00            
ATOM   3570  CB  TYR   224      -1.864 -30.156 -30.809  1.00  0.00            
ATOM   3571  HB1 TYR   224      -1.773 -31.016 -31.488  1.00  0.00            
ATOM   3572  HB2 TYR   224      -0.974 -29.965 -30.159  1.00  0.00            
ATOM   3573  CG  TYR   224      -1.795 -28.996 -31.739  1.00  0.00            
ATOM   3574  CD1 TYR   224      -0.525 -28.535 -31.989  1.00  0.00            
ATOM   3575  HD1 TYR   224       0.345 -29.014 -31.569  1.00  0.00            
ATOM   3576  CE1 TYR   224      -0.336 -27.365 -32.689  1.00  0.00            
ATOM   3577  HE1 TYR   224       0.654 -26.934 -32.649  1.00  0.00            
ATOM   3578  CZ  TYR   224      -1.406 -26.836 -33.390  1.00  0.00            
ATOM   3579  OH  TYR   224      -1.077 -25.756 -34.240  1.00  0.00            
ATOM   3580  HH  TYR   224      -0.127 -25.646 -34.170  1.00  0.00            
ATOM   3581  CD2 TYR   224      -2.855 -28.447 -32.410  1.00  0.00            
ATOM   3582  HD2 TYR   224      -3.815 -28.928 -32.260  1.00  0.00            
ATOM   3583  CE2 TYR   224      -2.656 -27.417 -33.300  1.00  0.00            
ATOM   3584  HE2 TYR   224      -3.486 -26.968 -33.830  1.00  0.00            
ATOM   3585  C   TYR   224      -3.384 -31.366 -29.099  1.00  0.00            
ATOM   3586  O   TYR   224      -3.343 -32.456 -29.678  1.00  0.00            
ATOM   3587  N   ASN   225      -3.684 -31.286 -27.789  1.00  0.00            
ATOM   3588  HN  ASN   225      -3.555 -30.475 -27.219  1.00  0.00            
ATOM   3589  CA  ASN   225      -4.253 -32.416 -27.118  1.00  0.00            
ATOM   3590  HA  ASN   225      -3.922 -33.306 -27.628  1.00  0.00            
ATOM   3591  CB  ASN   225      -3.843 -32.555 -25.638  1.00  0.00            
ATOM   3592  HB1 ASN   225      -4.414 -31.785 -25.069  1.00  0.00            
ATOM   3593  HB2 ASN   225      -2.774 -32.254 -25.598  1.00  0.00            
ATOM   3594  CG  ASN   225      -4.153 -33.935 -25.078  1.00  0.00            
ATOM   3595  OD1 ASN   225      -4.482 -34.836 -25.848  1.00  0.00            
ATOM   3596  ND2 ASN   225      -4.193 -34.185 -23.748  1.00  0.00            
ATOM   3597 1HD2 ASN   225      -4.033 -33.424 -23.108  1.00  0.00            
ATOM   3598 2HD2 ASN   225      -4.422 -35.095 -23.377  1.00  0.00            
ATOM   3599  C   ASN   225      -5.743 -32.397 -27.169  1.00  0.00            
ATOM   3600  O   ASN   225      -6.314 -31.397 -26.739  1.00  0.00            
ATOM   3601  N   GLU   226      -6.382 -33.498 -27.618  1.00  0.00            
ATOM   3602  HN  GLU   226      -5.872 -34.317 -27.898  1.00  0.00            
ATOM   3603  CA  GLU   226      -7.772 -33.539 -27.929  1.00  0.00            
ATOM   3604  HA  GLU   226      -8.003 -32.519 -28.219  1.00  0.00            
ATOM   3605  CB  GLU   226      -7.941 -34.599 -29.018  1.00  0.00            
ATOM   3606  HB1 GLU   226      -7.121 -34.499 -29.778  1.00  0.00            
ATOM   3607  HB2 GLU   226      -8.901 -34.320 -29.519  1.00  0.00            
ATOM   3608  CG  GLU   226      -8.060 -36.049 -28.548  1.00  0.00            
ATOM   3609  HG1 GLU   226      -8.660 -36.650 -29.258  1.00  0.00            
ATOM   3610  HG2 GLU   226      -8.530 -36.239 -27.558  1.00  0.00            
ATOM   3611  CD  GLU   226      -6.740 -36.798 -28.487  1.00  0.00            
ATOM   3612  OE1 GLU   226      -5.730 -36.198 -28.947  1.00  0.00            
ATOM   3613  OE2 GLU   226      -6.679 -38.008 -28.147  1.00  0.00            
ATOM   3614  C   GLU   226      -8.532 -33.869 -26.679  1.00  0.00            
ATOM   3615  O   GLU   226      -9.752 -33.860 -26.659  1.00  0.00            
ATOM   3616  N   LYS   227      -7.852 -34.268 -25.588  1.00  0.00            
ATOM   3617  HN  LYS   227      -6.852 -34.167 -25.628  1.00  0.00            
ATOM   3618  CA  LYS   227      -8.322 -34.988 -24.448  1.00  0.00            
ATOM   3619  HA  LYS   227      -9.171 -35.579 -24.768  1.00  0.00            
ATOM   3620  CB  LYS   227      -7.311 -36.007 -23.928  1.00  0.00            
ATOM   3621  HB1 LYS   227      -7.571 -36.417 -22.918  1.00  0.00            
ATOM   3622  HB2 LYS   227      -6.432 -35.356 -23.718  1.00  0.00            
ATOM   3623  CG  LYS   227      -7.000 -37.177 -24.867  1.00  0.00            
ATOM   3624  HG1 LYS   227      -6.610 -36.687 -25.787  1.00  0.00            
ATOM   3625  HG2 LYS   227      -7.960 -37.718 -24.997  1.00  0.00            
ATOM   3626  CD  LYS   227      -5.900 -38.046 -24.247  1.00  0.00            
ATOM   3627  HD1 LYS   227      -4.950 -37.475 -24.147  1.00  0.00            
ATOM   3628  HD2 LYS   227      -6.260 -38.386 -23.257  1.00  0.00            
ATOM   3629  CE  LYS   227      -5.619 -39.226 -25.186  1.00  0.00            
ATOM   3630  HE1 LYS   227      -6.488 -39.917 -25.356  1.00  0.00            
ATOM   3631  HE2 LYS   227      -4.898 -39.905 -24.666  1.00  0.00            
ATOM   3632  NZ  LYS   227      -4.989 -38.836 -26.466  1.00  0.00            
ATOM   3633  HZ1 LYS   227      -5.579 -38.327 -27.146  1.00  0.00            
ATOM   3634  HZ2 LYS   227      -4.159 -38.255 -26.236  1.00  0.00            
ATOM   3635  HZ3 LYS   227      -4.638 -39.706 -26.906  1.00  0.00            
ATOM   3636  C   LYS   227      -8.733 -34.028 -23.389  1.00  0.00            
ATOM   3637  O   LYS   227      -8.753 -34.337 -22.199  1.00  0.00            
ATOM   3638  N   GLY   228      -9.144 -32.818 -23.819  1.00  0.00            
ATOM   3639  HN  GLY   228      -9.024 -32.729 -24.809  1.00  0.00            
ATOM   3640  CA  GLY   228      -9.475 -31.678 -23.030  1.00  0.00            
ATOM   3641  HA1 GLY   228      -9.365 -30.798 -23.640  1.00  0.00            
ATOM   3642  HA2 GLY   228     -10.505 -31.719 -22.710  1.00  0.00            
ATOM   3643  C   GLY   228      -8.575 -31.397 -21.880  1.00  0.00            
ATOM   3644  O   GLY   228      -7.385 -31.656 -21.969  1.00  0.00            
ATOM   3645  N   LEU   229      -9.116 -30.717 -20.840  1.00  0.00            
ATOM   3646  HN  LEU   229     -10.066 -30.438 -20.800  1.00  0.00            
ATOM   3647  CA  LEU   229      -8.467 -30.296 -19.640  1.00  0.00            
ATOM   3648  HA  LEU   229      -7.486 -30.755 -19.610  1.00  0.00            
ATOM   3649  CB  LEU   229      -8.018 -28.816 -19.731  1.00  0.00            
ATOM   3650  HB1 LEU   229      -8.698 -28.147 -20.311  1.00  0.00            
ATOM   3651  HB2 LEU   229      -7.097 -28.785 -20.350  1.00  0.00            
ATOM   3652  CG  LEU   229      -7.668 -28.165 -18.381  1.00  0.00            
ATOM   3653  HG  LEU   229      -8.508 -28.385 -17.691  1.00  0.00            
ATOM   3654  CD1 LEU   229      -6.308 -28.684 -17.880  1.00  0.00            
ATOM   3655 1HD1 LEU   229      -6.299 -28.093 -16.931  1.00  0.00            
ATOM   3656 2HD1 LEU   229      -6.257 -29.774 -17.710  1.00  0.00            
ATOM   3657 3HD1 LEU   229      -5.538 -28.263 -18.560  1.00  0.00            
ATOM   3658  CD2 LEU   229      -7.640 -26.625 -18.421  1.00  0.00            
ATOM   3659 1HD2 LEU   229      -6.890 -26.285 -19.171  1.00  0.00            
ATOM   3660 2HD2 LEU   229      -8.610 -26.156 -18.672  1.00  0.00            
ATOM   3661 3HD2 LEU   229      -7.360 -26.214 -17.432  1.00  0.00            
ATOM   3662  C   LEU   229      -9.327 -30.636 -18.470  1.00  0.00            
ATOM   3663  O   LEU   229     -10.367 -30.027 -18.211  1.00  0.00            
ATOM   3664  N   GLU   230      -8.956 -31.636 -17.660  1.00  0.00            
ATOM   3665  HN  GLU   230      -8.086 -31.995 -18.019  1.00  0.00            
ATOM   3666  CA  GLU   230      -9.386 -32.086 -16.380  1.00  0.00            
ATOM   3667  HA  GLU   230     -10.466 -32.146 -16.500  1.00  0.00            
ATOM   3668  CB  GLU   230      -8.865 -33.515 -16.109  1.00  0.00            
ATOM   3669  HB1 GLU   230      -7.765 -33.394 -16.009  1.00  0.00            
ATOM   3670  HB2 GLU   230      -8.864 -34.185 -16.989  1.00  0.00            
ATOM   3671  CG  GLU   230      -9.265 -34.235 -14.829  1.00  0.00            
ATOM   3672  HG1 GLU   230     -10.355 -34.456 -14.779  1.00  0.00            
ATOM   3673  HG2 GLU   230      -8.965 -33.674 -13.919  1.00  0.00            
ATOM   3674  CD  GLU   230      -8.524 -35.564 -14.678  1.00  0.00            
ATOM   3675  OE1 GLU   230      -7.324 -35.513 -14.288  1.00  0.00            
ATOM   3676  OE2 GLU   230      -9.093 -36.625 -15.048  1.00  0.00            
ATOM   3677  C   GLU   230      -9.177 -31.185 -15.210  1.00  0.00            
ATOM   3678  O   GLU   230      -8.097 -30.634 -14.960  1.00  0.00            
ATOM   3679  N   VAL   231     -10.177 -31.015 -14.350  1.00  0.00            
ATOM   3680  HN  VAL   231     -11.037 -31.466 -14.610  1.00  0.00            
ATOM   3681  CA  VAL   231     -10.308 -30.195 -13.191  1.00  0.00            
ATOM   3682  HA  VAL   231      -9.338 -29.844 -12.871  1.00  0.00            
ATOM   3683  CB  VAL   231     -10.999 -28.886 -13.461  1.00  0.00            
ATOM   3684  HB  VAL   231     -11.949 -29.136 -13.991  1.00  0.00            
ATOM   3685  CG1 VAL   231     -11.420 -28.135 -12.182  1.00  0.00            
ATOM   3686 1HG1 VAL   231     -11.810 -27.156 -12.512  1.00  0.00            
ATOM   3687 2HG1 VAL   231     -12.110 -28.746 -11.572  1.00  0.00            
ATOM   3688 3HG1 VAL   231     -10.600 -27.845 -11.492  1.00  0.00            
ATOM   3689  CG2 VAL   231     -10.059 -28.025 -14.311  1.00  0.00            
ATOM   3690 1HG2 VAL   231      -9.100 -27.774 -13.811  1.00  0.00            
ATOM   3691 2HG2 VAL   231      -9.789 -28.555 -15.241  1.00  0.00            
ATOM   3692 3HG2 VAL   231     -10.520 -27.066 -14.612  1.00  0.00            
ATOM   3693  C   VAL   231     -10.928 -30.965 -12.070  1.00  0.00            
ATOM   3694  O   VAL   231     -11.947 -31.636 -12.210  1.00  0.00            
ATOM   3695  N   THR   232     -10.328 -30.824 -10.860  1.00  0.00            
ATOM   3696  HN  THR   232      -9.479 -30.333 -10.720  1.00  0.00            
ATOM   3697  CA  THR   232     -10.938 -31.304  -9.670  1.00  0.00            
ATOM   3698  HA  THR   232     -11.878 -31.835  -9.830  1.00  0.00            
ATOM   3699  CB  THR   232     -10.067 -32.273  -8.910  1.00  0.00            
ATOM   3700  HB  THR   232      -9.118 -31.782  -8.620  1.00  0.00            
ATOM   3701  OG1 THR   232      -9.656 -33.393  -9.689  1.00  0.00            
ATOM   3702  HG1 THR   232      -9.097 -33.003 -10.359  1.00  0.00            
ATOM   3703  CG2 THR   232     -10.557 -32.923  -7.610  1.00  0.00            
ATOM   3704 1HG2 THR   232     -10.658 -32.123  -6.850  1.00  0.00            
ATOM   3705 2HG2 THR   232     -11.437 -33.584  -7.730  1.00  0.00            
ATOM   3706 3HG2 THR   232      -9.797 -33.492  -7.039  1.00  0.00            
ATOM   3707  C   THR   232     -11.169 -30.214  -8.691  1.00  0.00            
ATOM   3708  O   THR   232     -10.340 -29.303  -8.591  1.00  0.00            
ATOM   3709  N   ILE   233     -12.279 -30.054  -7.941  1.00  0.00            
ATOM   3710  HN  ILE   233     -12.819 -30.875  -7.801  1.00  0.00            
ATOM   3711  CA  ILE   233     -12.590 -29.004  -7.022  1.00  0.00            
ATOM   3712  HA  ILE   233     -11.761 -28.334  -7.022  1.00  0.00            
ATOM   3713  CB  ILE   233     -13.831 -28.215  -7.362  1.00  0.00            
ATOM   3714  HB  ILE   233     -14.640 -28.966  -7.472  1.00  0.00            
ATOM   3715  CG2 ILE   233     -14.162 -27.235  -6.223  1.00  0.00            
ATOM   3716 1HG2 ILE   233     -13.292 -26.584  -6.023  1.00  0.00            
ATOM   3717 2HG2 ILE   233     -15.082 -26.646  -6.453  1.00  0.00            
ATOM   3718 3HG2 ILE   233     -14.312 -27.665  -5.213  1.00  0.00            
ATOM   3719  CG1 ILE   233     -13.781 -27.476  -8.702  1.00  0.00            
ATOM   3720 1HG1 ILE   233     -12.721 -27.185  -8.882  1.00  0.00            
ATOM   3721 2HG1 ILE   233     -14.192 -26.446  -8.583  1.00  0.00            
ATOM   3722  CD  ILE   233     -14.350 -28.197  -9.922  1.00  0.00            
ATOM   3723  HD1 ILE   233     -13.800 -29.106 -10.252  1.00  0.00            
ATOM   3724  HD2 ILE   233     -15.380 -28.557  -9.772  1.00  0.00            
ATOM   3725  HD3 ILE   233     -14.301 -27.507 -10.773  1.00  0.00            
ATOM   3726  C   ILE   233     -12.700 -29.614  -5.671  1.00  0.00            
ATOM   3727  O   ILE   233     -13.520 -30.524  -5.531  1.00  0.00            
ATOM   3728  N   THR   234     -11.841 -29.243  -4.701  1.00  0.00            
ATOM   3729  HN  THR   234     -11.201 -28.502  -4.901  1.00  0.00            
ATOM   3730  CA  THR   234     -11.811 -29.802  -3.381  1.00  0.00            
ATOM   3731  HA  THR   234     -12.560 -30.573  -3.311  1.00  0.00            
ATOM   3732  CB  THR   234     -10.490 -30.391  -2.971  1.00  0.00            
ATOM   3733  HB  THR   234      -9.601 -29.731  -3.091  1.00  0.00            
ATOM   3734  OG1 THR   234     -10.199 -31.471  -3.850  1.00  0.00            
ATOM   3735  HG1 THR   234      -9.889 -31.041  -4.650  1.00  0.00            
ATOM   3736  CG2 THR   234     -10.330 -30.900  -1.540  1.00  0.00            
ATOM   3737 1HG2 THR   234     -10.451 -30.110  -0.761  1.00  0.00            
ATOM   3738 2HG2 THR   234     -11.080 -31.601  -1.130  1.00  0.00            
ATOM   3739 3HG2 THR   234      -9.340 -31.370  -1.340  1.00  0.00            
ATOM   3740  C   THR   234     -12.112 -28.732  -2.392  1.00  0.00            
ATOM   3741  O   THR   234     -11.692 -27.582  -2.472  1.00  0.00            
ATOM   3742  N   ALA   235     -13.062 -29.062  -1.502  1.00  0.00            
ATOM   3743  HN  ALA   235     -13.601 -29.903  -1.441  1.00  0.00            
ATOM   3744  CA  ALA   235     -13.642 -28.153  -0.572  1.00  0.00            
ATOM   3745  HA  ALA   235     -13.133 -27.192  -0.542  1.00  0.00            
ATOM   3746  CB  ALA   235     -15.103 -27.934  -0.993  1.00  0.00            
ATOM   3747  HB1 ALA   235     -15.102 -27.784  -2.093  1.00  0.00            
ATOM   3748  HB2 ALA   235     -15.682 -28.874  -0.862  1.00  0.00            
ATOM   3749  HB3 ALA   235     -15.573 -27.024  -0.563  1.00  0.00            
ATOM   3750  C   ALA   235     -13.372 -28.762   0.758  1.00  0.00            
ATOM   3751  O   ALA   235     -13.782 -29.892   0.998  1.00  0.00            
ATOM   3752  N   ARG   236     -12.753 -28.031   1.698  1.00  0.00            
ATOM   3753  HN  ARG   236     -12.554 -27.051   1.618  1.00  0.00            
ATOM   3754  CA  ARG   236     -12.473 -28.490   3.028  1.00  0.00            
ATOM   3755  HA  ARG   236     -13.253 -29.171   3.368  1.00  0.00            
ATOM   3756  CB  ARG   236     -11.123 -29.199   3.139  1.00  0.00            
ATOM   3757  HB1 ARG   236     -11.192 -30.120   2.529  1.00  0.00            
ATOM   3758  HB2 ARG   236     -10.953 -29.499   4.189  1.00  0.00            
ATOM   3759  CG  ARG   236      -9.853 -28.398   2.819  1.00  0.00            
ATOM   3760  HG1 ARG   236      -9.033 -29.108   3.039  1.00  0.00            
ATOM   3761  HG2 ARG   236      -9.724 -27.698   3.669  1.00  0.00            
ATOM   3762  CD  ARG   236      -9.733 -27.739   1.449  1.00  0.00            
ATOM   3763  HD1 ARG   236     -10.144 -26.709   1.378  1.00  0.00            
ATOM   3764  HD2 ARG   236     -10.143 -28.250   0.559  1.00  0.00            
ATOM   3765  NE  ARG   236      -8.283 -27.528   1.179  1.00  0.00            
ATOM   3766  HE  ARG   236      -7.894 -26.618   1.279  1.00  0.00            
ATOM   3767  CZ  ARG   236      -7.443 -28.418   0.559  1.00  0.00            
ATOM   3768  NH1 ARG   236      -7.821 -29.708   0.320  1.00  0.00            
ATOM   3769 1HH1 ARG   236      -8.681 -30.148   0.550  1.00  0.00            
ATOM   3770 2HH1 ARG   236      -7.141 -30.308  -0.100  1.00  0.00            
ATOM   3771  NH2 ARG   236      -6.233 -28.037   0.059  1.00  0.00            
ATOM   3772 1HH2 ARG   236      -5.903 -27.126   0.289  1.00  0.00            
ATOM   3773 2HH2 ARG   236      -5.652 -28.737  -0.380  1.00  0.00            
ATOM   3774  C   ARG   236     -12.544 -27.330   3.958  1.00  0.00            
ATOM   3775  O   ARG   236     -12.325 -26.170   3.597  1.00  0.00            
ATOM   3776  N   PHE   237     -13.024 -27.560   5.188  1.00  0.00            
ATOM   3777  HN  PHE   237     -13.103 -28.550   5.248  1.00  0.00            
ATOM   3778  CA  PHE   237     -13.015 -26.619   6.267  1.00  0.00            
ATOM   3779  HA  PHE   237     -13.316 -25.650   5.907  1.00  0.00            
ATOM   3780  CB  PHE   237     -13.725 -27.259   7.477  1.00  0.00            
ATOM   3781  HB1 PHE   237     -13.706 -26.649   8.397  1.00  0.00            
ATOM   3782  HB2 PHE   237     -13.304 -28.219   7.848  1.00  0.00            
ATOM   3783  CG  PHE   237     -15.185 -27.371   7.197  1.00  0.00            
ATOM   3784  CD1 PHE   237     -15.916 -26.241   6.977  1.00  0.00            
ATOM   3785  HD1 PHE   237     -15.406 -25.291   6.966  1.00  0.00            
ATOM   3786  CE1 PHE   237     -17.296 -26.212   7.056  1.00  0.00            
ATOM   3787  HE1 PHE   237     -17.816 -25.293   6.826  1.00  0.00            
ATOM   3788  CZ  PHE   237     -17.975 -27.403   7.217  1.00  0.00            
ATOM   3789  HZ  PHE   237     -19.045 -27.504   7.206  1.00  0.00            
ATOM   3790  CD2 PHE   237     -15.894 -28.531   7.377  1.00  0.00            
ATOM   3791  HD2 PHE   237     -15.423 -29.491   7.568  1.00  0.00            
ATOM   3792  CE2 PHE   237     -17.274 -28.572   7.407  1.00  0.00            
ATOM   3793  HE2 PHE   237     -17.753 -29.492   7.677  1.00  0.00            
ATOM   3794  C   PHE   237     -11.635 -26.288   6.718  1.00  0.00            
ATOM   3795  O   PHE   237     -10.685 -26.958   6.308  1.00  0.00            
ATOM   3796  N   LEU   238     -11.576 -25.188   7.487  1.00  0.00            
ATOM   3797  HN  LEU   238     -12.437 -24.758   7.747  1.00  0.00            
ATOM   3798  CA  LEU   238     -10.317 -24.547   7.687  1.00  0.00            
ATOM   3799  HA  LEU   238      -9.697 -24.677   6.827  1.00  0.00            
ATOM   3800  CB  LEU   238     -10.568 -23.087   8.107  1.00  0.00            
ATOM   3801  HB1 LEU   238      -9.589 -22.566   8.287  1.00  0.00            
ATOM   3802  HB2 LEU   238     -11.078 -23.047   9.086  1.00  0.00            
ATOM   3803  CG  LEU   238     -11.169 -22.238   6.986  1.00  0.00            
ATOM   3804  HG  LEU   238     -12.128 -22.659   6.626  1.00  0.00            
ATOM   3805  CD1 LEU   238     -11.560 -20.838   7.475  1.00  0.00            
ATOM   3806 1HD1 LEU   238     -12.330 -20.279   6.895  1.00  0.00            
ATOM   3807 2HD1 LEU   238     -11.980 -21.078   8.485  1.00  0.00            
ATOM   3808 3HD1 LEU   238     -10.630 -20.267   7.685  1.00  0.00            
ATOM   3809  CD2 LEU   238     -10.178 -22.138   5.816  1.00  0.00            
ATOM   3810 1HD2 LEU   238     -10.519 -21.398   5.046  1.00  0.00            
ATOM   3811 2HD2 LEU   238      -9.189 -21.697   6.076  1.00  0.00            
ATOM   3812 3HD2 LEU   238     -10.008 -23.068   5.237  1.00  0.00            
ATOM   3813  C   LEU   238      -9.667 -25.176   8.878  1.00  0.00            
ATOM   3814  O   LEU   238      -8.507 -24.895   9.168  1.00  0.00            
ATOM   3815  N   TYR   239     -10.296 -26.176   9.508  1.00  0.00            
ATOM   3816  HN  TYR   239     -11.266 -26.267   9.258  1.00  0.00            
ATOM   3817  CA  TYR   239      -9.776 -26.995  10.558  1.00  0.00            
ATOM   3818  HA  TYR   239      -8.866 -26.545  10.898  1.00  0.00            
ATOM   3819  CB  TYR   239     -10.716 -26.996  11.778  1.00  0.00            
ATOM   3820  HB1 TYR   239     -10.597 -25.985  12.228  1.00  0.00            
ATOM   3821  HB2 TYR   239     -10.406 -27.735  12.558  1.00  0.00            
ATOM   3822  CG  TYR   239     -12.156 -27.147  11.418  1.00  0.00            
ATOM   3823  CD1 TYR   239     -13.017 -26.088  11.267  1.00  0.00            
ATOM   3824  HD1 TYR   239     -12.597 -25.097  11.367  1.00  0.00            
ATOM   3825  CE1 TYR   239     -14.366 -26.299  11.087  1.00  0.00            
ATOM   3826  HE1 TYR   239     -14.967 -25.429  10.866  1.00  0.00            
ATOM   3827  CZ  TYR   239     -14.825 -27.589  10.987  1.00  0.00            
ATOM   3828  OH  TYR   239     -16.185 -27.790  10.637  1.00  0.00            
ATOM   3829  HH  TYR   239     -16.596 -26.920  10.557  1.00  0.00            
ATOM   3830  CD2 TYR   239     -12.605 -28.447  11.308  1.00  0.00            
ATOM   3831  HD2 TYR   239     -11.864 -29.217  11.429  1.00  0.00            
ATOM   3832  CE2 TYR   239     -13.955 -28.628  11.118  1.00  0.00            
ATOM   3833  HE2 TYR   239     -14.334 -29.619  10.878  1.00  0.00            
ATOM   3834  C   TYR   239      -9.355 -28.365  10.129  1.00  0.00            
ATOM   3835  O   TYR   239      -8.994 -29.225  10.939  1.00  0.00            
ATOM   3836  N   GLY   240      -9.444 -28.536   8.799  1.00  0.00            
ATOM   3837  HN  GLY   240      -9.675 -27.726   8.269  1.00  0.00            
ATOM   3838  CA  GLY   240      -8.963 -29.676   8.079  1.00  0.00            
ATOM   3839  HA1 GLY   240      -8.703 -29.356   7.089  1.00  0.00            
ATOM   3840  HA2 GLY   240      -8.073 -30.075   8.530  1.00  0.00            
ATOM   3841  C   GLY   240      -9.852 -30.856   7.860  1.00  0.00            
ATOM   3842  O   GLY   240      -9.292 -31.936   7.950  1.00  0.00            
ATOM   3843  N   LYS   241     -11.153 -30.588   7.619  1.00  0.00            
ATOM   3844  HN  LYS   241     -11.433 -29.638   7.489  1.00  0.00            
ATOM   3845  CA  LYS   241     -12.112 -31.638   7.450  1.00  0.00            
ATOM   3846  HA  LYS   241     -11.521 -32.538   7.390  1.00  0.00            
ATOM   3847  CB  LYS   241     -13.212 -31.669   8.509  1.00  0.00            
ATOM   3848  HB1 LYS   241     -13.901 -32.519   8.309  1.00  0.00            
ATOM   3849  HB2 LYS   241     -13.753 -30.689   8.459  1.00  0.00            
ATOM   3850  CG  LYS   241     -12.692 -32.038   9.890  1.00  0.00            
ATOM   3851  HG1 LYS   241     -13.462 -31.918  10.699  1.00  0.00            
ATOM   3852  HG2 LYS   241     -11.883 -31.327  10.169  1.00  0.00            
ATOM   3853  CD  LYS   241     -12.001 -33.407  10.010  1.00  0.00            
ATOM   3854  HD1 LYS   241     -12.750 -34.158   9.650  1.00  0.00            
ATOM   3855  HD2 LYS   241     -11.211 -33.387   9.240  1.00  0.00            
ATOM   3856  CE  LYS   241     -11.481 -33.746  11.410  1.00  0.00            
ATOM   3857  HE1 LYS   241     -12.321 -34.037  12.080  1.00  0.00            
ATOM   3858  HE2 LYS   241     -11.092 -32.836  11.900  1.00  0.00            
ATOM   3859  NZ  LYS   241     -10.390 -34.726  11.381  1.00  0.00            
ATOM   3860  HZ1 LYS   241     -10.699 -35.656  11.001  1.00  0.00            
ATOM   3861  HZ2 LYS   241      -9.700 -34.325  10.711  1.00  0.00            
ATOM   3862  HZ3 LYS   241      -9.990 -34.845  12.341  1.00  0.00            
ATOM   3863  C   LYS   241     -12.722 -31.419   6.099  1.00  0.00            
ATOM   3864  O   LYS   241     -12.992 -30.280   5.739  1.00  0.00            
ATOM   3865  N   LYS   242     -13.131 -32.530   5.460  1.00  0.00            
ATOM   3866  HN  LYS   242     -12.930 -33.480   5.670  1.00  0.00            
ATOM   3867  CA  LYS   242     -13.950 -32.601   4.279  1.00  0.00            
ATOM   3868  HA  LYS   242     -13.501 -31.921   3.569  1.00  0.00            
ATOM   3869  CB  LYS   242     -14.149 -34.051   3.810  1.00  0.00            
ATOM   3870  HB1 LYS   242     -13.139 -34.431   3.530  1.00  0.00            
ATOM   3871  HB2 LYS   242     -14.769 -33.932   2.890  1.00  0.00            
ATOM   3872  CG  LYS   242     -14.848 -35.081   4.700  1.00  0.00            
ATOM   3873  HG1 LYS   242     -15.909 -34.762   4.820  1.00  0.00            
ATOM   3874  HG2 LYS   242     -14.289 -35.021   5.650  1.00  0.00            
ATOM   3875  CD  LYS   242     -14.697 -36.482   4.101  1.00  0.00            
ATOM   3876  HD1 LYS   242     -15.317 -36.392   3.181  1.00  0.00            
ATOM   3877  HD2 LYS   242     -13.647 -36.691   3.771  1.00  0.00            
ATOM   3878  CE  LYS   242     -15.117 -37.541   5.111  1.00  0.00            
ATOM   3879  HE1 LYS   242     -16.197 -37.402   5.361  1.00  0.00            
ATOM   3880  HE2 LYS   242     -14.497 -37.441   6.031  1.00  0.00            
ATOM   3881  NZ  LYS   242     -15.016 -38.912   4.582  1.00  0.00            
ATOM   3882  HZ1 LYS   242     -15.455 -38.812   3.652  1.00  0.00            
ATOM   3883  HZ2 LYS   242     -14.055 -39.241   4.382  1.00  0.00            
ATOM   3884  HZ3 LYS   242     -15.575 -39.612   5.112  1.00  0.00            
ATOM   3885  C   LYS   242     -15.271 -31.962   4.469  1.00  0.00            
ATOM   3886  O   LYS   242     -15.901 -32.032   5.529  1.00  0.00            
ATOM   3887  N   VAL   243     -15.871 -31.323   3.449  1.00  0.00            
ATOM   3888  HN  VAL   243     -15.501 -31.213   2.529  1.00  0.00            
ATOM   3889  CA  VAL   243     -17.221 -30.874   3.488  1.00  0.00            
ATOM   3890  HA  VAL   243     -17.761 -31.514   4.158  1.00  0.00            
ATOM   3891  CB  VAL   243     -17.273 -29.473   4.038  1.00  0.00            
ATOM   3892  HB  VAL   243     -16.683 -29.513   4.988  1.00  0.00            
ATOM   3893  CG1 VAL   243     -16.663 -28.473   3.067  1.00  0.00            
ATOM   3894 1HG1 VAL   243     -15.643 -28.753   2.698  1.00  0.00            
ATOM   3895 2HG1 VAL   243     -17.273 -28.384   2.137  1.00  0.00            
ATOM   3896 3HG1 VAL   243     -16.714 -27.433   3.457  1.00  0.00            
ATOM   3897  CG2 VAL   243     -18.743 -29.144   4.297  1.00  0.00            
ATOM   3898 1HG2 VAL   243     -19.403 -29.105   3.407  1.00  0.00            
ATOM   3899 2HG2 VAL   243     -19.282 -29.835   4.977  1.00  0.00            
ATOM   3900 3HG2 VAL   243     -18.864 -28.134   4.757  1.00  0.00            
ATOM   3901  C   VAL   243     -17.741 -31.035   2.098  1.00  0.00            
ATOM   3902  O   VAL   243     -17.091 -30.994   1.048  1.00  0.00            
ATOM   3903  N   GLU   244     -19.061 -31.276   1.998  1.00  0.00            
ATOM   3904  HN  GLU   244     -19.591 -31.066   2.808  1.00  0.00            
ATOM   3905  CA  GLU   244     -19.730 -31.637   0.778  1.00  0.00            
ATOM   3906  HA  GLU   244     -19.050 -31.866  -0.022  1.00  0.00            
ATOM   3907  CB  GLU   244     -20.659 -32.837   1.068  1.00  0.00            
ATOM   3908  HB1 GLU   244     -21.109 -33.068   0.078  1.00  0.00            
ATOM   3909  HB2 GLU   244     -21.460 -32.447   1.738  1.00  0.00            
ATOM   3910  CG  GLU   244     -19.829 -34.056   1.469  1.00  0.00            
ATOM   3911  HG1 GLU   244     -19.349 -33.996   2.479  1.00  0.00            
ATOM   3912  HG2 GLU   244     -19.068 -34.206   0.669  1.00  0.00            
ATOM   3913  CD  GLU   244     -20.708 -35.287   1.409  1.00  0.00            
ATOM   3914  OE1 GLU   244     -20.287 -36.347   0.879  1.00  0.00            
ATOM   3915  OE2 GLU   244     -21.868 -35.288   1.909  1.00  0.00            
ATOM   3916  C   GLU   244     -20.551 -30.457   0.387  1.00  0.00            
ATOM   3917  O   GLU   244     -20.742 -29.517   1.147  1.00  0.00            
ATOM   3918  N   GLY   245     -21.091 -30.458  -0.843  1.00  0.00            
ATOM   3919  HN  GLY   245     -21.070 -31.318  -1.353  1.00  0.00            
ATOM   3920  CA  GLY   245     -21.771 -29.329  -1.384  1.00  0.00            
ATOM   3921  HA1 GLY   245     -22.712 -29.129  -0.894  1.00  0.00            
ATOM   3922  HA2 GLY   245     -21.162 -28.438  -1.394  1.00  0.00            
ATOM   3923  C   GLY   245     -22.161 -29.440  -2.814  1.00  0.00            
ATOM   3924  O   GLY   245     -22.180 -30.540  -3.353  1.00  0.00            
ATOM   3925  N   THR   246     -22.592 -28.340  -3.484  1.00  0.00            
ATOM   3926  HN  THR   246     -22.522 -27.440  -3.084  1.00  0.00            
ATOM   3927  CA  THR   246     -22.751 -28.261  -4.894  1.00  0.00            
ATOM   3928  HA  THR   246     -22.391 -29.171  -5.364  1.00  0.00            
ATOM   3929  CB  THR   246     -24.131 -27.982  -5.395  1.00  0.00            
ATOM   3930  HB  THR   246     -24.412 -26.902  -5.245  1.00  0.00            
ATOM   3931  OG1 THR   246     -25.101 -28.743  -4.705  1.00  0.00            
ATOM   3932  HG1 THR   246     -25.132 -28.222  -3.895  1.00  0.00            
ATOM   3933  CG2 THR   246     -24.211 -28.283  -6.905  1.00  0.00            
ATOM   3934 1HG2 THR   246     -24.260 -29.383  -7.064  1.00  0.00            
ATOM   3935 2HG2 THR   246     -25.171 -27.854  -7.265  1.00  0.00            
ATOM   3936 3HG2 THR   246     -23.311 -27.882  -7.434  1.00  0.00            
ATOM   3937  C   THR   246     -21.772 -27.200  -5.284  1.00  0.00            
ATOM   3938  O   THR   246     -21.743 -26.120  -4.705  1.00  0.00            
ATOM   3939  N   ALA   247     -21.102 -27.310  -6.434  1.00  0.00            
ATOM   3940  HN  ALA   247     -21.091 -28.181  -6.924  1.00  0.00            
ATOM   3941  CA  ALA   247     -20.222 -26.290  -6.914  1.00  0.00            
ATOM   3942  HA  ALA   247     -20.253 -25.410  -6.285  1.00  0.00            
ATOM   3943  CB  ALA   247     -18.772 -26.799  -6.994  1.00  0.00            
ATOM   3944  HB1 ALA   247     -18.132 -26.059  -7.524  1.00  0.00            
ATOM   3945  HB2 ALA   247     -18.542 -26.938  -5.904  1.00  0.00            
ATOM   3946  HB3 ALA   247     -18.781 -27.749  -7.564  1.00  0.00            
ATOM   3947  C   ALA   247     -20.612 -25.941  -8.305  1.00  0.00            
ATOM   3948  O   ALA   247     -20.732 -26.771  -9.204  1.00  0.00            
ATOM   3949  N   PHE   248     -20.963 -24.651  -8.475  1.00  0.00            
ATOM   3950  HN  PHE   248     -20.984 -23.961  -7.745  1.00  0.00            
ATOM   3951  CA  PHE   248     -21.233 -24.072  -9.745  1.00  0.00            
ATOM   3952  HA  PHE   248     -21.573 -24.852 -10.395  1.00  0.00            
ATOM   3953  CB  PHE   248     -22.304 -22.962  -9.606  1.00  0.00            
ATOM   3954  HB1 PHE   248     -22.525 -22.333 -10.496  1.00  0.00            
ATOM   3955  HB2 PHE   248     -21.985 -22.202  -8.856  1.00  0.00            
ATOM   3956  CG  PHE   248     -23.614 -23.563  -9.256  1.00  0.00            
ATOM   3957  CD1 PHE   248     -23.994 -23.853  -7.966  1.00  0.00            
ATOM   3958  HD1 PHE   248     -23.314 -23.702  -7.136  1.00  0.00            
ATOM   3959  CE1 PHE   248     -25.204 -24.494  -7.776  1.00  0.00            
ATOM   3960  HE1 PHE   248     -25.434 -24.854  -6.786  1.00  0.00            
ATOM   3961  CZ  PHE   248     -26.123 -24.685  -8.776  1.00  0.00            
ATOM   3962  HZ  PHE   248     -26.953 -25.346  -8.586  1.00  0.00            
ATOM   3963  CD2 PHE   248     -24.544 -23.734 -10.246  1.00  0.00            
ATOM   3964  HD2 PHE   248     -24.343 -23.595 -11.296  1.00  0.00            
ATOM   3965  CE2 PHE   248     -25.773 -24.315 -10.046  1.00  0.00            
ATOM   3966  HE2 PHE   248     -26.483 -24.646 -10.806  1.00  0.00            
ATOM   3967  C   PHE   248     -19.974 -23.561 -10.355  1.00  0.00            
ATOM   3968  O   PHE   248     -19.354 -22.600  -9.896  1.00  0.00            
ATOM   3969  N   VAL   249     -19.503 -24.151 -11.465  1.00  0.00            
ATOM   3970  HN  VAL   249     -20.102 -24.732 -12.005  1.00  0.00            
ATOM   3971  CA  VAL   249     -18.173 -23.960 -11.995  1.00  0.00            
ATOM   3972  HA  VAL   249     -17.614 -23.210 -11.455  1.00  0.00            
ATOM   3973  CB  VAL   249     -17.292 -25.170 -11.904  1.00  0.00            
ATOM   3974  HB  VAL   249     -17.771 -25.940 -12.534  1.00  0.00            
ATOM   3975  CG1 VAL   249     -15.862 -24.899 -12.404  1.00  0.00            
ATOM   3976 1HG1 VAL   249     -15.403 -24.048 -11.854  1.00  0.00            
ATOM   3977 2HG1 VAL   249     -15.232 -25.798 -12.223  1.00  0.00            
ATOM   3978 3HG1 VAL   249     -15.812 -24.819 -13.514  1.00  0.00            
ATOM   3979  CG2 VAL   249     -17.292 -25.689 -10.454  1.00  0.00            
ATOM   3980 1HG2 VAL   249     -16.392 -26.268 -10.184  1.00  0.00            
ATOM   3981 2HG2 VAL   249     -17.273 -24.739  -9.864  1.00  0.00            
ATOM   3982 3HG2 VAL   249     -18.222 -26.220 -10.174  1.00  0.00            
ATOM   3983  C   VAL   249     -18.283 -23.471 -13.395  1.00  0.00            
ATOM   3984  O   VAL   249     -19.062 -24.012 -14.185  1.00  0.00            
ATOM   3985  N   ILE   250     -17.494 -22.481 -13.825  1.00  0.00            
ATOM   3986  HN  ILE   250     -16.854 -22.030 -13.205  1.00  0.00            
ATOM   3987  CA  ILE   250     -17.504 -22.071 -15.205  1.00  0.00            
ATOM   3988  HA  ILE   250     -17.943 -22.782 -15.875  1.00  0.00            
ATOM   3989  CB  ILE   250     -18.365 -20.862 -15.426  1.00  0.00            
ATOM   3990  HB  ILE   250     -19.375 -20.982 -14.966  1.00  0.00            
ATOM   3991  CG2 ILE   250     -17.726 -19.721 -14.626  1.00  0.00            
ATOM   3992 1HG2 ILE   250     -18.416 -18.862 -14.607  1.00  0.00            
ATOM   3993 2HG2 ILE   250     -17.516 -19.970 -13.556  1.00  0.00            
ATOM   3994 3HG2 ILE   250     -16.686 -19.460 -14.936  1.00  0.00            
ATOM   3995  CG1 ILE   250     -18.544 -20.493 -16.906  1.00  0.00            
ATOM   3996 1HG1 ILE   250     -18.824 -21.353 -17.576  1.00  0.00            
ATOM   3997 2HG1 ILE   250     -17.515 -20.172 -17.176  1.00  0.00            
ATOM   3998  CD  ILE   250     -19.555 -19.373 -17.177  1.00  0.00            
ATOM   3999  HD1 ILE   250     -20.565 -19.774 -16.987  1.00  0.00            
ATOM   4000  HD2 ILE   250     -19.386 -18.533 -16.477  1.00  0.00            
ATOM   4001  HD3 ILE   250     -19.595 -19.134 -18.257  1.00  0.00            
ATOM   4002  C   ILE   250     -16.074 -21.900 -15.545  1.00  0.00            
ATOM   4003  O   ILE   250     -15.234 -21.659 -14.675  1.00  0.00            
ATOM   4004  N   PHE   251     -15.683 -22.080 -16.825  1.00  0.00            
ATOM   4005  HN  PHE   251     -16.313 -22.351 -17.555  1.00  0.00            
ATOM   4006  CA  PHE   251     -14.353 -21.930 -17.315  1.00  0.00            
ATOM   4007  HA  PHE   251     -13.703 -21.929 -16.455  1.00  0.00            
ATOM   4008  CB  PHE   251     -13.792 -23.010 -18.264  1.00  0.00            
ATOM   4009  HB1 PHE   251     -12.772 -22.689 -18.564  1.00  0.00            
ATOM   4010  HB2 PHE   251     -14.432 -23.140 -19.154  1.00  0.00            
ATOM   4011  CG  PHE   251     -13.651 -24.339 -17.594  1.00  0.00            
ATOM   4012  CD1 PHE   251     -14.731 -25.210 -17.554  1.00  0.00            
ATOM   4013  HD1 PHE   251     -15.711 -24.891 -17.874  1.00  0.00            
ATOM   4014  CE1 PHE   251     -14.620 -26.430 -16.933  1.00  0.00            
ATOM   4015  HE1 PHE   251     -15.430 -27.090 -16.683  1.00  0.00            
ATOM   4016  CZ  PHE   251     -13.380 -26.929 -16.643  1.00  0.00            
ATOM   4017  HZ  PHE   251     -13.189 -27.878 -16.172  1.00  0.00            
ATOM   4018  CD2 PHE   251     -12.431 -24.828 -17.243  1.00  0.00            
ATOM   4019  HD2 PHE   251     -11.602 -24.128 -17.363  1.00  0.00            
ATOM   4020  CE2 PHE   251     -12.270 -26.148 -16.903  1.00  0.00            
ATOM   4021  HE2 PHE   251     -11.280 -26.557 -16.742  1.00  0.00            
ATOM   4022  C   PHE   251     -14.224 -20.540 -17.835  1.00  0.00            
ATOM   4023  O   PHE   251     -15.154 -19.991 -18.406  1.00  0.00            
ATOM   4024  N   GLY   252     -13.005 -19.959 -17.835  1.00  0.00            
ATOM   4025  HN  GLY   252     -12.254 -20.498 -17.465  1.00  0.00            
ATOM   4026  CA  GLY   252     -12.675 -18.709 -18.446  1.00  0.00            
ATOM   4027  HA1 GLY   252     -13.506 -18.260 -18.986  1.00  0.00            
ATOM   4028  HA2 GLY   252     -12.436 -18.088 -17.596  1.00  0.00            
ATOM   4029  C   GLY   252     -11.405 -18.658 -19.235  1.00  0.00            
ATOM   4030  O   GLY   252     -10.655 -19.628 -19.155  1.00  0.00            
ATOM   4031  N   ILE   253     -11.176 -17.588 -20.036  1.00  0.00            
ATOM   4032  HN  ILE   253     -11.836 -16.849 -20.056  1.00  0.00            
ATOM   4033  CA  ILE   253     -10.056 -17.158 -20.806  1.00  0.00            
ATOM   4034  HA  ILE   253      -9.246 -17.727 -20.385  1.00  0.00            
ATOM   4035  CB  ILE   253     -10.065 -17.578 -22.245  1.00  0.00            
ATOM   4036  HB  ILE   253     -10.025 -18.678 -22.335  1.00  0.00            
ATOM   4037  CG2 ILE   253     -11.376 -17.230 -22.956  1.00  0.00            
ATOM   4038 1HG2 ILE   253     -11.325 -17.610 -23.996  1.00  0.00            
ATOM   4039 2HG2 ILE   253     -12.245 -17.680 -22.436  1.00  0.00            
ATOM   4040 3HG2 ILE   253     -11.446 -16.140 -23.086  1.00  0.00            
ATOM   4041  CG1 ILE   253      -8.775 -17.228 -22.995  1.00  0.00            
ATOM   4042 1HG1 ILE   253      -8.016 -17.327 -22.195  1.00  0.00            
ATOM   4043 2HG1 ILE   253      -8.836 -16.168 -23.326  1.00  0.00            
ATOM   4044  CD  ILE   253      -8.505 -18.068 -24.255  1.00  0.00            
ATOM   4045  HD1 ILE   253      -7.495 -17.847 -24.645  1.00  0.00            
ATOM   4046  HD2 ILE   253      -8.444 -19.108 -23.875  1.00  0.00            
ATOM   4047  HD3 ILE   253      -9.304 -17.969 -25.025  1.00  0.00            
ATOM   4048  C   ILE   253      -9.747 -15.707 -20.656  1.00  0.00            
ATOM   4049  O   ILE   253     -10.628 -14.868 -20.867  1.00  0.00            
ATOM   4050  N   GLN   254      -8.518 -15.316 -20.276  1.00  0.00            
ATOM   4051  HN  GLN   254      -7.877 -16.016 -19.986  1.00  0.00            
ATOM   4052  CA  GLN   254      -8.269 -13.926 -20.056  1.00  0.00            
ATOM   4053  HA  GLN   254      -9.129 -13.377 -19.737  1.00  0.00            
ATOM   4054  CB  GLN   254      -7.219 -13.845 -18.946  1.00  0.00            
ATOM   4055  HB1 GLN   254      -7.160 -12.775 -18.637  1.00  0.00            
ATOM   4056  HB2 GLN   254      -6.249 -14.234 -19.326  1.00  0.00            
ATOM   4057  CG  GLN   254      -7.589 -14.625 -17.686  1.00  0.00            
ATOM   4058  HG1 GLN   254      -7.698 -15.695 -17.946  1.00  0.00            
ATOM   4059  HG2 GLN   254      -8.609 -14.385 -17.306  1.00  0.00            
ATOM   4060  CD  GLN   254      -6.609 -14.503 -16.526  1.00  0.00            
ATOM   4061  OE1 GLN   254      -5.938 -15.503 -16.285  1.00  0.00            
ATOM   4062  NE2 GLN   254      -6.410 -13.303 -15.906  1.00  0.00            
ATOM   4063 1HE2 GLN   254      -6.851 -12.454 -16.227  1.00  0.00            
ATOM   4064 2HE2 GLN   254      -5.900 -13.232 -15.046  1.00  0.00            
ATOM   4065  C   GLN   254      -7.769 -13.346 -21.337  1.00  0.00            
ATOM   4066  O   GLN   254      -7.088 -14.056 -22.086  1.00  0.00            
ATOM   4067  N   ASP   255      -8.060 -12.067 -21.617  1.00  0.00            
ATOM   4068  HN  ASP   255      -8.530 -11.477 -20.967  1.00  0.00            
ATOM   4069  CA  ASP   255      -7.450 -11.337 -22.687  1.00  0.00            
ATOM   4070  HA  ASP   255      -6.440 -11.706 -22.827  1.00  0.00            
ATOM   4071  CB  ASP   255      -8.340 -11.468 -23.927  1.00  0.00            
ATOM   4072  HB1 ASP   255      -9.370 -11.068 -23.768  1.00  0.00            
ATOM   4073  HB2 ASP   255      -8.479 -12.488 -24.327  1.00  0.00            
ATOM   4074  CG  ASP   255      -7.850 -10.618 -25.108  1.00  0.00            
ATOM   4075  OD1 ASP   255      -8.610 -10.529 -26.098  1.00  0.00            
ATOM   4076  OD2 ASP   255      -6.680 -10.157 -25.098  1.00  0.00            
ATOM   4077  C   ASP   255      -7.241  -9.956 -22.188  1.00  0.00            
ATOM   4078  O   ASP   255      -8.142  -9.147 -21.988  1.00  0.00            
ATOM   4079  N   GLY   256      -5.991  -9.665 -21.798  1.00  0.00            
ATOM   4080  HN  GLY   256      -5.301 -10.375 -21.717  1.00  0.00            
ATOM   4081  CA  GLY   256      -5.572  -8.465 -21.118  1.00  0.00            
ATOM   4082  HA1 GLY   256      -4.512  -8.564 -20.938  1.00  0.00            
ATOM   4083  HA2 GLY   256      -5.693  -7.485 -21.558  1.00  0.00            
ATOM   4084  C   GLY   256      -6.223  -8.494 -19.768  1.00  0.00            
ATOM   4085  O   GLY   256      -6.252  -9.424 -18.988  1.00  0.00            
ATOM   4086  N   GLU   257      -6.734  -7.275 -19.469  1.00  0.00            
ATOM   4087  HN  GLU   257      -6.744  -6.455 -20.039  1.00  0.00            
ATOM   4088  CA  GLU   257      -7.504  -7.065 -18.289  1.00  0.00            
ATOM   4089  HA  GLU   257      -6.914  -7.354 -17.439  1.00  0.00            
ATOM   4090  CB  GLU   257      -7.725  -5.535 -18.210  1.00  0.00            
ATOM   4091  HB1 GLU   257      -8.276  -5.335 -17.260  1.00  0.00            
ATOM   4092  HB2 GLU   257      -8.325  -5.326 -19.110  1.00  0.00            
ATOM   4093  CG  GLU   257      -6.516  -4.614 -18.220  1.00  0.00            
ATOM   4094  HG1 GLU   257      -5.936  -4.714 -19.160  1.00  0.00            
ATOM   4095  HG2 GLU   257      -5.906  -4.823 -17.299  1.00  0.00            
ATOM   4096  CD  GLU   257      -6.767  -3.114 -18.140  1.00  0.00            
ATOM   4097  OE1 GLU   257      -7.248  -2.644 -17.071  1.00  0.00            
ATOM   4098  OE2 GLU   257      -6.237  -2.484 -19.090  1.00  0.00            
ATOM   4099  C   GLU   257      -8.764  -7.856 -18.239  1.00  0.00            
ATOM   4100  O   GLU   257      -9.193  -8.376 -17.209  1.00  0.00            
ATOM   4101  N   GLN   258      -9.383  -8.077 -19.419  1.00  0.00            
ATOM   4102  HN  GLN   258      -8.923  -7.987 -20.289  1.00  0.00            
ATOM   4103  CA  GLN   258     -10.723  -8.548 -19.559  1.00  0.00            
ATOM   4104  HA  GLN   258     -11.393  -8.148 -18.809  1.00  0.00            
ATOM   4105  CB  GLN   258     -11.353  -8.229 -20.919  1.00  0.00            
ATOM   4106  HB1 GLN   258     -12.362  -8.640 -21.149  1.00  0.00            
ATOM   4107  HB2 GLN   258     -10.732  -8.669 -21.719  1.00  0.00            
ATOM   4108  CG  GLN   258     -11.514  -6.729 -21.180  1.00  0.00            
ATOM   4109  HG1 GLN   258     -11.764  -6.620 -22.250  1.00  0.00            
ATOM   4110  HG2 GLN   258     -10.564  -6.188 -20.980  1.00  0.00            
ATOM   4111  CD  GLN   258     -12.474  -6.119 -20.160  1.00  0.00            
ATOM   4112  OE1 GLN   258     -12.115  -5.679 -19.071  1.00  0.00            
ATOM   4113  NE2 GLN   258     -13.744  -5.910 -20.591  1.00  0.00            
ATOM   4114 1HE2 GLN   258     -14.024  -6.181 -21.511  1.00  0.00            
ATOM   4115 2HE2 GLN   258     -14.445  -5.491 -20.031  1.00  0.00            
ATOM   4116  C   GLN   258     -10.722 -10.038 -19.409  1.00  0.00            
ATOM   4117  O   GLN   258      -9.791 -10.727 -19.848  1.00  0.00            
ATOM   4118  N   ARG   259     -11.811 -10.548 -18.819  1.00  0.00            
ATOM   4119  HN  ARG   259     -12.562  -9.969 -18.529  1.00  0.00            
ATOM   4120  CA  ARG   259     -11.960 -11.938 -18.498  1.00  0.00            
ATOM   4121  HA  ARG   259     -11.080 -12.468 -18.798  1.00  0.00            
ATOM   4122  CB  ARG   259     -12.011 -12.188 -16.978  1.00  0.00            
ATOM   4123  HB1 ARG   259     -12.300 -13.238 -16.798  1.00  0.00            
ATOM   4124  HB2 ARG   259     -12.721 -11.468 -16.488  1.00  0.00            
ATOM   4125  CG  ARG   259     -10.661 -11.846 -16.338  1.00  0.00            
ATOM   4126  HG1 ARG   259     -10.362 -10.806 -16.568  1.00  0.00            
ATOM   4127  HG2 ARG   259     -10.000 -12.526 -16.917  1.00  0.00            
ATOM   4128  CD  ARG   259     -10.661 -12.186 -14.848  1.00  0.00            
ATOM   4129  HD1 ARG   259     -11.080 -13.206 -14.707  1.00  0.00            
ATOM   4130  HD2 ARG   259     -11.272 -11.486 -14.228  1.00  0.00            
ATOM   4131  NE  ARG   259      -9.291 -12.475 -14.327  1.00  0.00            
ATOM   4132  HE  ARG   259      -9.170 -13.434 -14.077  1.00  0.00            
ATOM   4133  CZ  ARG   259      -8.512 -11.504 -13.757  1.00  0.00            
ATOM   4134  NH1 ARG   259      -8.823 -10.164 -13.768  1.00  0.00            
ATOM   4135 1HH1 ARG   259      -9.753  -9.845 -13.958  1.00  0.00            
ATOM   4136 2HH1 ARG   259      -8.393  -9.643 -13.038  1.00  0.00            
ATOM   4137  NH2 ARG   259      -7.352 -11.883 -13.187  1.00  0.00            
ATOM   4138 1HH2 ARG   259      -7.021 -12.822 -13.087  1.00  0.00            
ATOM   4139 2HH2 ARG   259      -6.642 -11.232 -12.887  1.00  0.00            
ATOM   4140  C   ARG   259     -13.180 -12.429 -19.198  1.00  0.00            
ATOM   4141  O   ARG   259     -14.270 -11.890 -19.019  1.00  0.00            
ATOM   4142  N   ILE   260     -13.089 -13.500 -19.998  1.00  0.00            
ATOM   4143  HN  ILE   260     -12.229 -13.999 -20.067  1.00  0.00            
ATOM   4144  CA  ILE   260     -14.119 -13.801 -20.938  1.00  0.00            
ATOM   4145  HA  ILE   260     -14.999 -13.201 -20.768  1.00  0.00            
ATOM   4146  CB  ILE   260     -13.718 -13.621 -22.378  1.00  0.00            
ATOM   4147  HB  ILE   260     -13.028 -14.431 -22.667  1.00  0.00            
ATOM   4148  CG2 ILE   260     -14.938 -13.832 -23.298  1.00  0.00            
ATOM   4149 1HG2 ILE   260     -15.367 -14.843 -23.098  1.00  0.00            
ATOM   4150 2HG2 ILE   260     -15.719 -13.123 -22.948  1.00  0.00            
ATOM   4151 3HG2 ILE   260     -14.728 -13.653 -24.378  1.00  0.00            
ATOM   4152  CG1 ILE   260     -12.979 -12.331 -22.738  1.00  0.00            
ATOM   4153 1HG1 ILE   260     -12.579 -12.531 -23.748  1.00  0.00            
ATOM   4154 2HG1 ILE   260     -12.089 -12.170 -22.088  1.00  0.00            
ATOM   4155  CD  ILE   260     -13.860 -11.081 -22.719  1.00  0.00            
ATOM   4156  HD1 ILE   260     -14.750 -11.092 -23.399  1.00  0.00            
ATOM   4157  HD2 ILE   260     -14.330 -10.901 -21.739  1.00  0.00            
ATOM   4158  HD3 ILE   260     -13.281 -10.161 -22.909  1.00  0.00            
ATOM   4159  C   ILE   260     -14.538 -15.201 -20.607  1.00  0.00            
ATOM   4160  O   ILE   260     -13.787 -16.170 -20.667  1.00  0.00            
ATOM   4161  N   SER   261     -15.778 -15.302 -20.098  1.00  0.00            
ATOM   4162  HN  SER   261     -16.298 -14.492 -19.848  1.00  0.00            
ATOM   4163  CA  SER   261     -16.347 -16.572 -19.797  1.00  0.00            
ATOM   4164  HA  SER   261     -15.546 -17.091 -19.267  1.00  0.00            
ATOM   4165  CB  SER   261     -17.497 -16.512 -18.778  1.00  0.00            
ATOM   4166  HB1 SER   261     -17.217 -16.272 -17.728  1.00  0.00            
ATOM   4167  HB2 SER   261     -18.006 -17.503 -18.787  1.00  0.00            
ATOM   4168  OG  SER   261     -18.438 -15.533 -19.198  1.00  0.00            
ATOM   4169  HG1 SER   261     -18.058 -14.683 -18.968  1.00  0.00            
ATOM   4170  C   SER   261     -16.596 -17.383 -21.017  1.00  0.00            
ATOM   4171  O   SER   261     -16.636 -16.933 -22.147  1.00  0.00            
ATOM   4172  N   LEU   262     -16.775 -18.713 -20.897  1.00  0.00            
ATOM   4173  HN  LEU   262     -16.875 -19.062 -19.966  1.00  0.00            
ATOM   4174  CA  LEU   262     -17.054 -19.583 -21.996  1.00  0.00            
ATOM   4175  HA  LEU   262     -16.934 -19.064 -22.936  1.00  0.00            
ATOM   4176  CB  LEU   262     -16.073 -20.753 -21.956  1.00  0.00            
ATOM   4177  HB1 LEU   262     -16.372 -21.453 -22.765  1.00  0.00            
ATOM   4178  HB2 LEU   262     -16.053 -21.212 -20.935  1.00  0.00            
ATOM   4179  CG  LEU   262     -14.613 -20.492 -22.365  1.00  0.00            
ATOM   4180  HG  LEU   262     -14.264 -19.521 -21.926  1.00  0.00            
ATOM   4181  CD1 LEU   262     -13.543 -21.521 -21.965  1.00  0.00            
ATOM   4182 1HD1 LEU   262     -12.573 -21.000 -22.045  1.00  0.00            
ATOM   4183 2HD1 LEU   262     -13.763 -21.671 -20.875  1.00  0.00            
ATOM   4184 3HD1 LEU   262     -13.542 -22.471 -22.524  1.00  0.00            
ATOM   4185  CD2 LEU   262     -14.553 -20.252 -23.875  1.00  0.00            
ATOM   4186 1HD2 LEU   262     -14.984 -19.263 -24.146  1.00  0.00            
ATOM   4187 2HD2 LEU   262     -13.493 -20.272 -24.195  1.00  0.00            
ATOM   4188 3HD2 LEU   262     -15.022 -21.093 -24.435  1.00  0.00            
ATOM   4189  C   LEU   262     -18.464 -20.044 -21.776  1.00  0.00            
ATOM   4190  O   LEU   262     -18.663 -20.764 -20.796  1.00  0.00            
ATOM   4191  N   PRO   263     -19.544 -19.825 -22.457  1.00  0.00            
ATOM   4192  CD  PRO   263     -19.464 -19.076 -23.707  1.00  0.00            
ATOM   4193  HD1 PRO   263     -19.145 -18.026 -23.567  1.00  0.00            
ATOM   4194  HD2 PRO   263     -18.703 -19.506 -24.397  1.00  0.00            
ATOM   4195  CA  PRO   263     -20.854 -19.816 -21.877  1.00  0.00            
ATOM   4196  HA  PRO   263     -20.924 -19.266 -20.947  1.00  0.00            
ATOM   4197  CB  PRO   263     -21.734 -19.187 -22.947  1.00  0.00            
ATOM   4198  HB1 PRO   263     -22.005 -18.137 -22.648  1.00  0.00            
ATOM   4199  HB2 PRO   263     -22.694 -19.708 -23.158  1.00  0.00            
ATOM   4200  CG  PRO   263     -20.894 -19.247 -24.227  1.00  0.00            
ATOM   4201  HG1 PRO   263     -21.264 -18.578 -25.038  1.00  0.00            
ATOM   4202  HG2 PRO   263     -21.083 -20.247 -24.667  1.00  0.00            
ATOM   4203  C   PRO   263     -21.413 -21.146 -21.537  1.00  0.00            
ATOM   4204  O   PRO   263     -22.203 -21.157 -20.587  1.00  0.00            
ATOM   4205  N   GLU   264     -21.142 -22.237 -22.286  1.00  0.00            
ATOM   4206  HN  GLU   264     -20.492 -22.106 -23.046  1.00  0.00            
ATOM   4207  CA  GLU   264     -21.811 -23.487 -22.086  1.00  0.00            
ATOM   4208  HA  GLU   264     -22.771 -23.298 -21.646  1.00  0.00            
ATOM   4209  CB  GLU   264     -21.900 -24.078 -23.496  1.00  0.00            
ATOM   4210  HB1 GLU   264     -22.410 -25.048 -23.315  1.00  0.00            
ATOM   4211  HB2 GLU   264     -20.900 -24.287 -23.935  1.00  0.00            
ATOM   4212  CG  GLU   264     -22.801 -23.399 -24.536  1.00  0.00            
ATOM   4213  HG1 GLU   264     -22.441 -22.378 -24.826  1.00  0.00            
ATOM   4214  HG2 GLU   264     -23.791 -23.339 -24.036  1.00  0.00            
ATOM   4215  CD  GLU   264     -23.050 -24.239 -25.776  1.00  0.00            
ATOM   4216  OE1 GLU   264     -23.379 -25.439 -25.595  1.00  0.00            
ATOM   4217  OE2 GLU   264     -22.880 -23.700 -26.896  1.00  0.00            
ATOM   4218  C   GLU   264     -20.941 -24.336 -21.225  1.00  0.00            
ATOM   4219  O   GLU   264     -21.320 -25.456 -20.915  1.00  0.00            
ATOM   4220  N   SER   265     -19.851 -23.775 -20.655  1.00  0.00            
ATOM   4221  HN  SER   265     -19.582 -22.835 -20.886  1.00  0.00            
ATOM   4222  CA  SER   265     -18.871 -24.404 -19.815  1.00  0.00            
ATOM   4223  HA  SER   265     -18.730 -25.444 -20.074  1.00  0.00            
ATOM   4224  CB  SER   265     -17.511 -23.753 -20.105  1.00  0.00            
ATOM   4225  HB1 SER   265     -17.321 -23.633 -21.195  1.00  0.00            
ATOM   4226  HB2 SER   265     -16.741 -24.502 -19.824  1.00  0.00            
ATOM   4227  OG  SER   265     -17.202 -22.562 -19.405  1.00  0.00            
ATOM   4228  HG1 SER   265     -17.773 -21.873 -19.766  1.00  0.00            
ATOM   4229  C   SER   265     -19.321 -24.384 -18.395  1.00  0.00            
ATOM   4230  O   SER   265     -18.701 -24.943 -17.495  1.00  0.00            
ATOM   4231  N   LEU   266     -20.482 -23.744 -18.155  1.00  0.00            
ATOM   4232  HN  LEU   266     -20.902 -23.205 -18.886  1.00  0.00            
ATOM   4233  CA  LEU   266     -21.132 -23.704 -16.876  1.00  0.00            
ATOM   4234  HA  LEU   266     -20.372 -23.484 -16.156  1.00  0.00            
ATOM   4235  CB  LEU   266     -22.283 -22.685 -16.896  1.00  0.00            
ATOM   4236  HB1 LEU   266     -22.903 -22.806 -17.816  1.00  0.00            
ATOM   4237  HB2 LEU   266     -21.914 -21.675 -17.167  1.00  0.00            
ATOM   4238  CG  LEU   266     -23.183 -22.635 -15.646  1.00  0.00            
ATOM   4239  HG  LEU   266     -23.742 -23.576 -15.496  1.00  0.00            
ATOM   4240  CD1 LEU   266     -22.214 -22.484 -14.466  1.00  0.00            
ATOM   4241 1HD1 LEU   266     -21.593 -23.384 -14.226  1.00  0.00            
ATOM   4242 2HD1 LEU   266     -21.464 -21.764 -14.866  1.00  0.00            
ATOM   4243 3HD1 LEU   266     -22.724 -22.054 -13.577  1.00  0.00            
ATOM   4244  CD2 LEU   266     -24.124 -21.416 -15.677  1.00  0.00            
ATOM   4245 1HD2 LEU   266     -23.565 -20.486 -15.887  1.00  0.00            
ATOM   4246 2HD2 LEU   266     -24.924 -21.607 -16.437  1.00  0.00            
ATOM   4247 3HD2 LEU   266     -24.584 -21.296 -14.677  1.00  0.00            
ATOM   4248  C   LEU   266     -21.661 -25.065 -16.525  1.00  0.00            
ATOM   4249  O   LEU   266     -22.541 -25.536 -17.235  1.00  0.00            
ATOM   4250  N   LYS   267     -21.181 -25.594 -15.395  1.00  0.00            
ATOM   4251  HN  LYS   267     -20.411 -25.143 -14.925  1.00  0.00            
ATOM   4252  CA  LYS   267     -21.440 -26.914 -14.924  1.00  0.00            
ATOM   4253  HA  LYS   267     -22.390 -27.215 -15.315  1.00  0.00            
ATOM   4254  CB  LYS   267     -20.439 -28.013 -15.324  1.00  0.00            
ATOM   4255  HB1 LYS   267     -20.739 -29.023 -14.973  1.00  0.00            
ATOM   4256  HB2 LYS   267     -19.460 -27.662 -14.924  1.00  0.00            
ATOM   4257  CG  LYS   267     -20.149 -28.214 -16.814  1.00  0.00            
ATOM   4258  HG1 LYS   267     -19.248 -28.853 -16.963  1.00  0.00            
ATOM   4259  HG2 LYS   267     -19.779 -27.254 -17.254  1.00  0.00            
ATOM   4260  CD  LYS   267     -21.388 -28.615 -17.614  1.00  0.00            
ATOM   4261  HD1 LYS   267     -21.698 -29.645 -17.343  1.00  0.00            
ATOM   4262  HD2 LYS   267     -22.129 -27.895 -17.194  1.00  0.00            
ATOM   4263  CE  LYS   267     -21.328 -28.145 -19.074  1.00  0.00            
ATOM   4264  HE1 LYS   267     -20.929 -27.115 -19.134  1.00  0.00            
ATOM   4265  HE2 LYS   267     -22.338 -28.226 -19.534  1.00  0.00            
ATOM   4266  NZ  LYS   267     -20.357 -28.975 -19.813  1.00  0.00            
ATOM   4267  HZ1 LYS   267     -20.577 -29.046 -20.823  1.00  0.00            
ATOM   4268  HZ2 LYS   267     -19.418 -28.514 -19.753  1.00  0.00            
ATOM   4269  HZ3 LYS   267     -20.337 -29.935 -19.383  1.00  0.00            
ATOM   4270  C   LYS   267     -21.700 -26.944 -13.444  1.00  0.00            
ATOM   4271  O   LYS   267     -21.081 -26.133 -12.755  1.00  0.00            
ATOM   4272  N   ARG   268     -22.570 -27.854 -13.004  1.00  0.00            
ATOM   4273  HN  ARG   268     -22.979 -28.605 -13.514  1.00  0.00            
ATOM   4274  CA  ARG   268     -23.100 -27.924 -11.684  1.00  0.00            
ATOM   4275  HA  ARG   268     -22.821 -27.103 -11.045  1.00  0.00            
ATOM   4276  CB  ARG   268     -24.640 -27.815 -11.695  1.00  0.00            
ATOM   4277  HB1 ARG   268     -25.029 -28.646 -12.325  1.00  0.00            
ATOM   4278  HB2 ARG   268     -24.981 -26.896 -12.215  1.00  0.00            
ATOM   4279  CG  ARG   268     -25.280 -27.875 -10.315  1.00  0.00            
ATOM   4280  HG1 ARG   268     -24.761 -27.124  -9.695  1.00  0.00            
ATOM   4281  HG2 ARG   268     -25.000 -28.835  -9.814  1.00  0.00            
ATOM   4282  CD  ARG   268     -26.801 -27.756 -10.235  1.00  0.00            
ATOM   4283  HD1 ARG   268     -27.001 -26.816 -10.796  1.00  0.00            
ATOM   4284  HD2 ARG   268     -27.141 -27.636  -9.185  1.00  0.00            
ATOM   4285  NE  ARG   268     -27.380 -28.907 -10.965  1.00  0.00            
ATOM   4286  HE  ARG   268     -26.849 -29.756 -10.975  1.00  0.00            
ATOM   4287  CZ  ARG   268     -28.589 -28.908 -11.605  1.00  0.00            
ATOM   4288  NH1 ARG   268     -29.260 -27.799 -11.996  1.00  0.00            
ATOM   4289 1HH1 ARG   268     -28.961 -26.898 -11.646  1.00  0.00            
ATOM   4290 2HH1 ARG   268     -29.930 -27.819 -12.726  1.00  0.00            
ATOM   4291  NH2 ARG   268     -29.038 -30.078 -12.155  1.00  0.00            
ATOM   4292 1HH2 ARG   268     -28.338 -30.788 -12.254  1.00  0.00            
ATOM   4293 2HH2 ARG   268     -29.948 -30.089 -12.585  1.00  0.00            
ATOM   4294  C   ARG   268     -22.559 -29.233 -11.194  1.00  0.00            
ATOM   4295  O   ARG   268     -22.918 -30.314 -11.643  1.00  0.00            
ATOM   4296  N   ILE   269     -21.509 -29.152 -10.354  1.00  0.00            
ATOM   4297  HN  ILE   269     -21.120 -28.252 -10.174  1.00  0.00            
ATOM   4298  CA  ILE   269     -20.849 -30.291  -9.803  1.00  0.00            
ATOM   4299  HA  ILE   269     -21.098 -31.162 -10.393  1.00  0.00            
ATOM   4300  CB  ILE   269     -19.369 -30.140  -9.883  1.00  0.00            
ATOM   4301  HB  ILE   269     -19.070 -29.190  -9.393  1.00  0.00            
ATOM   4302  CG2 ILE   269     -18.578 -31.320  -9.272  1.00  0.00            
ATOM   4303 1HG2 ILE   269     -18.678 -31.509  -8.192  1.00  0.00            
ATOM   4304 2HG2 ILE   269     -18.977 -32.220  -9.772  1.00  0.00            
ATOM   4305 3HG2 ILE   269     -17.508 -31.219  -9.552  1.00  0.00            
ATOM   4306  CG1 ILE   269     -18.989 -29.941 -11.373  1.00  0.00            
ATOM   4307 1HG1 ILE   269     -19.818 -30.272 -12.013  1.00  0.00            
ATOM   4308 2HG1 ILE   269     -18.088 -30.530 -11.652  1.00  0.00            
ATOM   4309  CD  ILE   269     -18.650 -28.481 -11.713  1.00  0.00            
ATOM   4310  HD1 ILE   269     -17.590 -28.290 -11.443  1.00  0.00            
ATOM   4311  HD2 ILE   269     -18.719 -28.401 -12.823  1.00  0.00            
ATOM   4312  HD3 ILE   269     -19.330 -27.731 -11.254  1.00  0.00            
ATOM   4313  C   ILE   269     -21.119 -30.681  -8.393  1.00  0.00            
ATOM   4314  O   ILE   269     -20.820 -29.891  -7.493  1.00  0.00            
ATOM   4315  N   PRO   270     -21.708 -31.801  -8.103  1.00  0.00            
ATOM   4316  CD  PRO   270     -22.577 -32.572  -9.003  1.00  0.00            
ATOM   4317  HD1 PRO   270     -23.058 -31.923  -9.763  1.00  0.00            
ATOM   4318  HD2 PRO   270     -21.957 -33.392  -9.422  1.00  0.00            
ATOM   4319  CA  PRO   270     -21.898 -32.311  -6.782  1.00  0.00            
ATOM   4320  HA  PRO   270     -22.409 -31.541  -6.213  1.00  0.00            
ATOM   4321  CB  PRO   270     -22.867 -33.492  -6.842  1.00  0.00            
ATOM   4322  HB1 PRO   270     -23.587 -33.392  -6.002  1.00  0.00            
ATOM   4323  HB2 PRO   270     -22.506 -34.542  -6.842  1.00  0.00            
ATOM   4324  CG  PRO   270     -23.647 -33.243  -8.142  1.00  0.00            
ATOM   4325  HG1 PRO   270     -24.488 -32.603  -7.793  1.00  0.00            
ATOM   4326  HG2 PRO   270     -24.076 -34.123  -8.682  1.00  0.00            
ATOM   4327  C   PRO   270     -20.618 -32.630  -6.092  1.00  0.00            
ATOM   4328  O   PRO   270     -19.867 -33.440  -6.652  1.00  0.00            
ATOM   4329  N   ILE   271     -20.309 -32.019  -4.942  1.00  0.00            
ATOM   4330  HN  ILE   271     -20.969 -31.490  -4.423  1.00  0.00            
ATOM   4331  CA  ILE   271     -19.089 -32.088  -4.192  1.00  0.00            
ATOM   4332  HA  ILE   271     -18.208 -32.438  -4.722  1.00  0.00            
ATOM   4333  CB  ILE   271     -18.800 -30.758  -3.582  1.00  0.00            
ATOM   4334  HB  ILE   271     -19.700 -30.378  -3.043  1.00  0.00            
ATOM   4335  CG2 ILE   271     -17.660 -30.886  -2.552  1.00  0.00            
ATOM   4336 1HG2 ILE   271     -17.990 -31.626  -1.802  1.00  0.00            
ATOM   4337 2HG2 ILE   271     -16.700 -31.176  -3.022  1.00  0.00            
ATOM   4338 3HG2 ILE   271     -17.641 -29.846  -2.152  1.00  0.00            
ATOM   4339  CG1 ILE   271     -18.540 -29.608  -4.583  1.00  0.00            
ATOM   4340 1HG1 ILE   271     -18.411 -28.587  -4.183  1.00  0.00            
ATOM   4341 2HG1 ILE   271     -19.410 -29.529  -5.283  1.00  0.00            
ATOM   4342  CD  ILE   271     -17.310 -29.807  -5.452  1.00  0.00            
ATOM   4343  HD1 ILE   271     -17.249 -30.827  -5.912  1.00  0.00            
ATOM   4344  HD2 ILE   271     -17.290 -29.097  -6.313  1.00  0.00            
ATOM   4345  HD3 ILE   271     -16.400 -29.646  -4.832  1.00  0.00            
ATOM   4346  C   ILE   271     -19.408 -33.168  -3.212  1.00  0.00            
ATOM   4347  O   ILE   271     -20.069 -32.838  -2.232  1.00  0.00            
ATOM   4348  N   GLU   272     -18.947 -34.408  -3.501  1.00  0.00            
ATOM   4349  HN  GLU   272     -18.407 -34.478  -4.331  1.00  0.00            
ATOM   4350  CA  GLU   272     -19.206 -35.548  -2.671  1.00  0.00            
ATOM   4351  HA  GLU   272     -20.017 -35.378  -1.981  1.00  0.00            
ATOM   4352  CB  GLU   272     -19.685 -36.748  -3.490  1.00  0.00            
ATOM   4353  HB1 GLU   272     -19.845 -37.678  -2.910  1.00  0.00            
ATOM   4354  HB2 GLU   272     -18.875 -36.878  -4.250  1.00  0.00            
ATOM   4355  CG  GLU   272     -21.025 -36.549  -4.211  1.00  0.00            
ATOM   4356  HG1 GLU   272     -20.806 -35.700  -4.881  1.00  0.00            
ATOM   4357  HG2 GLU   272     -21.816 -36.140  -3.561  1.00  0.00            
ATOM   4358  CD  GLU   272     -21.474 -37.690  -5.120  1.00  0.00            
ATOM   4359  OE1 GLU   272     -22.474 -38.311  -4.690  1.00  0.00            
ATOM   4360  OE2 GLU   272     -20.994 -37.930  -6.250  1.00  0.00            
ATOM   4361  C   GLU   272     -17.956 -35.976  -1.980  1.00  0.00            
ATOM   4362  O   GLU   272     -16.896 -36.066  -2.600  1.00  0.00            
ATOM   4363  N   ASP   273     -17.946 -36.286  -0.670  1.00  0.00            
ATOM   4364  HN  ASP   273     -18.816 -36.346  -0.190  1.00  0.00            
ATOM   4365  CA  ASP   273     -16.856 -36.605   0.200  1.00  0.00            
ATOM   4366  HA  ASP   273     -17.267 -36.405   1.180  1.00  0.00            
ATOM   4367  CB  ASP   273     -16.515 -38.094   0.081  1.00  0.00            
ATOM   4368  HB1 ASP   273     -15.865 -38.424  -0.749  1.00  0.00            
ATOM   4369  HB2 ASP   273     -17.525 -38.535  -0.079  1.00  0.00            
ATOM   4370  CG  ASP   273     -16.035 -38.744   1.371  1.00  0.00            
ATOM   4371  OD1 ASP   273     -16.635 -38.494   2.451  1.00  0.00            
ATOM   4372  OD2 ASP   273     -15.124 -39.603   1.312  1.00  0.00            
ATOM   4373  C   ASP   273     -15.667 -35.714   0.060  1.00  0.00            
ATOM   4374  O   ASP   273     -14.477 -36.053   0.131  1.00  0.00            
ATOM   4375  N   GLY   274     -15.928 -34.404  -0.090  1.00  0.00            
ATOM   4376  HN  GLY   274     -16.848 -34.125  -0.351  1.00  0.00            
ATOM   4377  CA  GLY   274     -14.919 -33.393  -0.080  1.00  0.00            
ATOM   4378  HA1 GLY   274     -15.369 -32.523   0.369  1.00  0.00            
ATOM   4379  HA2 GLY   274     -14.009 -33.682   0.450  1.00  0.00            
ATOM   4380  C   GLY   274     -14.409 -32.953  -1.400  1.00  0.00            
ATOM   4381  O   GLY   274     -13.669 -31.953  -1.491  1.00  0.00            
ATOM   4382  N   SER   275     -14.808 -33.504  -2.550  1.00  0.00            
ATOM   4383  HN  SER   275     -15.407 -34.305  -2.570  1.00  0.00            
ATOM   4384  CA  SER   275     -14.408 -33.074  -3.860  1.00  0.00            
ATOM   4385  HA  SER   275     -14.299 -32.004  -3.761  1.00  0.00            
ATOM   4386  CB  SER   275     -13.038 -33.684  -4.210  1.00  0.00            
ATOM   4387  HB1 SER   275     -12.198 -33.273  -3.610  1.00  0.00            
ATOM   4388  HB2 SER   275     -12.707 -33.434  -5.240  1.00  0.00            
ATOM   4389  OG  SER   275     -12.926 -35.103  -4.069  1.00  0.00            
ATOM   4390  HG1 SER   275     -12.787 -35.273  -3.139  1.00  0.00            
ATOM   4391  C   SER   275     -15.358 -33.406  -4.951  1.00  0.00            
ATOM   4392  O   SER   275     -16.237 -34.256  -4.800  1.00  0.00            
ATOM   4393  N   GLY   276     -15.178 -32.816  -6.141  1.00  0.00            
ATOM   4394  HN  GLY   276     -14.328 -32.325  -6.271  1.00  0.00            
ATOM   4395  CA  GLY   276     -15.847 -33.147  -7.371  1.00  0.00            
ATOM   4396  HA1 GLY   276     -16.236 -34.157  -7.490  1.00  0.00            
ATOM   4397  HA2 GLY   276     -16.518 -32.337  -7.571  1.00  0.00            
ATOM   4398  C   GLY   276     -14.847 -32.977  -8.451  1.00  0.00            
ATOM   4399  O   GLY   276     -13.768 -32.426  -8.181  1.00  0.00            
ATOM   4400  N   GLU   277     -15.217 -33.367  -9.691  1.00  0.00            
ATOM   4401  HN  GLU   277     -16.156 -33.688  -9.831  1.00  0.00            
ATOM   4402  CA  GLU   277     -14.476 -33.257 -10.900  1.00  0.00            
ATOM   4403  HA  GLU   277     -13.587 -32.696 -10.700  1.00  0.00            
ATOM   4404  CB  GLU   277     -14.195 -34.707 -11.330  1.00  0.00            
ATOM   4405  HB1 GLU   277     -15.005 -35.248 -11.880  1.00  0.00            
ATOM   4406  HB2 GLU   277     -13.995 -35.347 -10.439  1.00  0.00            
ATOM   4407  CG  GLU   277     -12.975 -34.747 -12.259  1.00  0.00            
ATOM   4408  HG1 GLU   277     -12.135 -34.366 -11.639  1.00  0.00            
ATOM   4409  HG2 GLU   277     -13.145 -34.247 -13.230  1.00  0.00            
ATOM   4410  CD  GLU   277     -12.544 -36.176 -12.529  1.00  0.00            
ATOM   4411  OE1 GLU   277     -11.693 -36.855 -11.888  1.00  0.00            
ATOM   4412  OE2 GLU   277     -13.253 -36.787 -13.369  1.00  0.00            
ATOM   4413  C   GLU   277     -15.287 -32.508 -11.921  1.00  0.00            
ATOM   4414  O   GLU   277     -16.507 -32.509 -11.891  1.00  0.00            
ATOM   4415  N   VAL   278     -14.617 -31.858 -12.901  1.00  0.00            
ATOM   4416  HN  VAL   278     -13.627 -31.807 -12.781  1.00  0.00            
ATOM   4417  CA  VAL   278     -15.097 -31.269 -14.101  1.00  0.00            
ATOM   4418  HA  VAL   278     -15.856 -31.970 -14.451  1.00  0.00            
ATOM   4419  CB  VAL   278     -15.848 -29.989 -13.912  1.00  0.00            
ATOM   4420  HB  VAL   278     -16.478 -30.079 -12.992  1.00  0.00            
ATOM   4421  CG1 VAL   278     -14.839 -28.918 -13.432  1.00  0.00            
ATOM   4422 1HG1 VAL   278     -14.259 -28.468 -14.272  1.00  0.00            
ATOM   4423 2HG1 VAL   278     -15.340 -28.019 -13.033  1.00  0.00            
ATOM   4424 3HG1 VAL   278     -14.179 -29.278 -12.622  1.00  0.00            
ATOM   4425  CG2 VAL   278     -16.788 -29.701 -15.092  1.00  0.00            
ATOM   4426 1HG2 VAL   278     -17.379 -28.821 -14.753  1.00  0.00            
ATOM   4427 2HG2 VAL   278     -16.248 -29.390 -16.012  1.00  0.00            
ATOM   4428 3HG2 VAL   278     -17.377 -30.581 -15.412  1.00  0.00            
ATOM   4429  C   VAL   278     -14.097 -31.279 -15.201  1.00  0.00            
ATOM   4430  O   VAL   278     -12.897 -31.098 -15.021  1.00  0.00            
ATOM   4431  N   VAL   279     -14.516 -31.449 -16.471  1.00  0.00            
ATOM   4432  HN  VAL   279     -15.486 -31.530 -16.711  1.00  0.00            
ATOM   4433  CA  VAL   279     -13.646 -31.489 -17.601  1.00  0.00            
ATOM   4434  HA  VAL   279     -12.636 -31.438 -17.241  1.00  0.00            
ATOM   4435  CB  VAL   279     -13.705 -32.829 -18.280  1.00  0.00            
ATOM   4436  HB  VAL   279     -14.775 -33.050 -18.471  1.00  0.00            
ATOM   4437  CG1 VAL   279     -12.965 -32.969 -19.620  1.00  0.00            
ATOM   4438 1HG1 VAL   279     -12.984 -34.030 -19.950  1.00  0.00            
ATOM   4439 2HG1 VAL   279     -13.415 -32.400 -20.450  1.00  0.00            
ATOM   4440 3HG1 VAL   279     -11.895 -32.679 -19.480  1.00  0.00            
ATOM   4441  CG2 VAL   279     -13.144 -33.839 -17.260  1.00  0.00            
ATOM   4442 1HG2 VAL   279     -12.055 -33.658 -17.180  1.00  0.00            
ATOM   4443 2HG2 VAL   279     -13.565 -33.699 -16.240  1.00  0.00            
ATOM   4444 3HG2 VAL   279     -13.334 -34.839 -17.720  1.00  0.00            
ATOM   4445  C   VAL   279     -13.967 -30.500 -18.661  1.00  0.00            
ATOM   4446  O   VAL   279     -15.087 -30.241 -19.092  1.00  0.00            
ATOM   4447  N   LEU   280     -13.017 -29.739 -19.251  1.00  0.00            
ATOM   4448  HN  LEU   280     -12.087 -29.829 -18.921  1.00  0.00            
ATOM   4449  CA  LEU   280     -13.207 -28.840 -20.352  1.00  0.00            
ATOM   4450  HA  LEU   280     -14.248 -28.551 -20.462  1.00  0.00            
ATOM   4451  CB  LEU   280     -12.368 -27.569 -20.142  1.00  0.00            
ATOM   4452  HB1 LEU   280     -11.268 -27.728 -20.242  1.00  0.00            
ATOM   4453  HB2 LEU   280     -12.559 -27.259 -19.092  1.00  0.00            
ATOM   4454  CG  LEU   280     -12.729 -26.470 -21.153  1.00  0.00            
ATOM   4455  HG  LEU   280     -12.548 -26.960 -22.132  1.00  0.00            
ATOM   4456  CD1 LEU   280     -14.209 -26.061 -21.303  1.00  0.00            
ATOM   4457 1HD1 LEU   280     -14.390 -25.181 -21.954  1.00  0.00            
ATOM   4458 2HD1 LEU   280     -14.679 -26.912 -21.873  1.00  0.00            
ATOM   4459 3HD1 LEU   280     -14.740 -25.991 -20.333  1.00  0.00            
ATOM   4460  CD2 LEU   280     -11.790 -25.259 -21.023  1.00  0.00            
ATOM   4461 1HD2 LEU   280     -12.260 -24.430 -21.583  1.00  0.00            
ATOM   4462 2HD2 LEU   280     -11.730 -24.949 -19.953  1.00  0.00            
ATOM   4463 3HD2 LEU   280     -10.770 -25.448 -21.413  1.00  0.00            
ATOM   4464  C   LEU   280     -12.967 -29.540 -21.641  1.00  0.00            
ATOM   4465  O   LEU   280     -11.846 -29.930 -21.971  1.00  0.00            
ATOM   4466  N   SER   281     -13.976 -29.761 -22.492  1.00  0.00            
ATOM   4467  HN  SER   281     -14.877 -29.442 -22.202  1.00  0.00            
ATOM   4468  CA  SER   281     -13.776 -30.192 -23.841  1.00  0.00            
ATOM   4469  HA  SER   281     -13.025 -30.981 -23.881  1.00  0.00            
ATOM   4470  CB  SER   281     -15.075 -30.813 -24.371  1.00  0.00            
ATOM   4471  HB1 SER   281     -15.966 -30.163 -24.232  1.00  0.00            
ATOM   4472  HB2 SER   281     -15.255 -31.723 -23.741  1.00  0.00            
ATOM   4473  OG  SER   281     -15.025 -31.153 -25.731  1.00  0.00            
ATOM   4474  HG1 SER   281     -14.214 -31.633 -25.921  1.00  0.00            
ATOM   4475  C   SER   281     -13.156 -29.092 -24.642  1.00  0.00            
ATOM   4476  O   SER   281     -13.497 -27.922 -24.562  1.00  0.00            
ATOM   4477  N   ARG   282     -12.176 -29.451 -25.501  1.00  0.00            
ATOM   4478  HN  ARG   282     -11.915 -30.411 -25.551  1.00  0.00            
ATOM   4479  CA  ARG   282     -11.546 -28.581 -26.452  1.00  0.00            
ATOM   4480  HA  ARG   282     -10.937 -27.800 -26.012  1.00  0.00            
ATOM   4481  CB  ARG   282     -10.516 -29.331 -27.301  1.00  0.00            
ATOM   4482  HB1 ARG   282     -11.045 -30.131 -27.871  1.00  0.00            
ATOM   4483  HB2 ARG   282      -9.935 -29.990 -26.611  1.00  0.00            
ATOM   4484  CG  ARG   282      -9.556 -28.430 -28.091  1.00  0.00            
ATOM   4485  HG1 ARG   282      -9.197 -27.550 -27.521  1.00  0.00            
ATOM   4486  HG2 ARG   282     -10.156 -28.021 -28.921  1.00  0.00            
ATOM   4487  CD  ARG   282      -8.345 -29.100 -28.731  1.00  0.00            
ATOM   4488  HD1 ARG   282      -7.875 -29.599 -27.860  1.00  0.00            
ATOM   4489  HD2 ARG   282      -7.616 -28.419 -29.241  1.00  0.00            
ATOM   4490  NE  ARG   282      -8.694 -30.090 -29.790  1.00  0.00            
ATOM   4491  HE  ARG   282      -9.634 -30.421 -29.860  1.00  0.00            
ATOM   4492  CZ  ARG   282      -7.924 -30.560 -30.810  1.00  0.00            
ATOM   4493  NH1 ARG   282      -6.684 -30.019 -31.020  1.00  0.00            
ATOM   4494 1HH1 ARG   282      -6.275 -29.359 -30.390  1.00  0.00            
ATOM   4495 2HH1 ARG   282      -6.154 -30.599 -31.660  1.00  0.00            
ATOM   4496  NH2 ARG   282      -8.233 -31.621 -31.600  1.00  0.00            
ATOM   4497 1HH2 ARG   282      -9.183 -31.941 -31.670  1.00  0.00            
ATOM   4498 2HH2 ARG   282      -7.612 -32.060 -32.259  1.00  0.00            
ATOM   4499  C   ARG   282     -12.527 -27.882 -27.342  1.00  0.00            
ATOM   4500  O   ARG   282     -12.397 -26.682 -27.492  1.00  0.00            
ATOM   4501  N   LYS   283     -13.556 -28.593 -27.832  1.00  0.00            
ATOM   4502  HN  LYS   283     -13.715 -29.553 -27.612  1.00  0.00            
ATOM   4503  CA  LYS   283     -14.686 -28.074 -28.542  1.00  0.00            
ATOM   4504  HA  LYS   283     -14.246 -27.574 -29.383  1.00  0.00            
ATOM   4505  CB  LYS   283     -15.635 -29.175 -29.042  1.00  0.00            
ATOM   4506  HB1 LYS   283     -15.845 -29.685 -28.072  1.00  0.00            
ATOM   4507  HB2 LYS   283     -14.965 -29.935 -29.472  1.00  0.00            
ATOM   4508  CG  LYS   283     -16.955 -28.776 -29.713  1.00  0.00            
ATOM   4509  HG1 LYS   283     -17.586 -28.187 -29.013  1.00  0.00            
ATOM   4510  HG2 LYS   283     -17.395 -29.757 -30.022  1.00  0.00            
ATOM   4511  CD  LYS   283     -16.896 -28.007 -31.033  1.00  0.00            
ATOM   4512  HD1 LYS   283     -16.666 -26.956 -30.753  1.00  0.00            
ATOM   4513  HD2 LYS   283     -16.125 -28.406 -31.723  1.00  0.00            
ATOM   4514  CE  LYS   283     -18.196 -27.908 -31.833  1.00  0.00            
ATOM   4515  HE1 LYS   283     -18.445 -28.898 -32.273  1.00  0.00            
ATOM   4516  HE2 LYS   283     -17.936 -27.298 -32.723  1.00  0.00            
ATOM   4517  NZ  LYS   283     -19.406 -27.369 -31.184  1.00  0.00            
ATOM   4518  HZ1 LYS   283     -19.227 -26.418 -30.774  1.00  0.00            
ATOM   4519  HZ2 LYS   283     -20.146 -27.360 -31.914  1.00  0.00            
ATOM   4520  HZ3 LYS   283     -19.866 -27.979 -30.474  1.00  0.00            
ATOM   4521  C   LYS   283     -15.447 -26.964 -27.903  1.00  0.00            
ATOM   4522  O   LYS   283     -15.798 -26.005 -28.584  1.00  0.00            
ATOM   4523  N   VAL   284     -15.557 -26.954 -26.563  1.00  0.00            
ATOM   4524  HN  VAL   284     -15.207 -27.744 -26.053  1.00  0.00            
ATOM   4525  CA  VAL   284     -16.248 -25.994 -25.764  1.00  0.00            
ATOM   4526  HA  VAL   284     -17.139 -25.605 -26.234  1.00  0.00            
ATOM   4527  CB  VAL   284     -16.498 -26.434 -24.353  1.00  0.00            
ATOM   4528  HB  VAL   284     -15.558 -26.903 -24.013  1.00  0.00            
ATOM   4529  CG1 VAL   284     -17.079 -25.454 -23.324  1.00  0.00            
ATOM   4530 1HG1 VAL   284     -17.960 -24.945 -23.784  1.00  0.00            
ATOM   4531 2HG1 VAL   284     -17.379 -25.964 -22.394  1.00  0.00            
ATOM   4532 3HG1 VAL   284     -16.390 -24.613 -23.074  1.00  0.00            
ATOM   4533  CG2 VAL   284     -17.557 -27.545 -24.513  1.00  0.00            
ATOM   4534 1HG2 VAL   284     -17.757 -28.075 -23.553  1.00  0.00            
ATOM   4535 2HG2 VAL   284     -18.528 -27.156 -24.854  1.00  0.00            
ATOM   4536 3HG2 VAL   284     -17.247 -28.345 -25.213  1.00  0.00            
ATOM   4537  C   VAL   284     -15.449 -24.724 -25.724  1.00  0.00            
ATOM   4538  O   VAL   284     -16.020 -23.634 -25.744  1.00  0.00            
ATOM   4539  N   LEU   285     -14.119 -24.863 -25.624  1.00  0.00            
ATOM   4540  HN  LEU   285     -13.769 -25.792 -25.513  1.00  0.00            
ATOM   4541  CA  LEU   285     -13.200 -23.782 -25.664  1.00  0.00            
ATOM   4542  HA  LEU   285     -13.491 -23.072 -24.914  1.00  0.00            
ATOM   4543  CB  LEU   285     -11.870 -24.271 -25.073  1.00  0.00            
ATOM   4544  HB1 LEU   285     -11.569 -25.111 -25.733  1.00  0.00            
ATOM   4545  HB2 LEU   285     -11.970 -24.740 -24.063  1.00  0.00            
ATOM   4546  CG  LEU   285     -10.711 -23.270 -25.063  1.00  0.00            
ATOM   4547  HG  LEU   285     -10.781 -22.790 -26.074  1.00  0.00            
ATOM   4548  CD1 LEU   285     -10.942 -22.150 -24.024  1.00  0.00            
ATOM   4549 1HD1 LEU   285     -10.032 -21.509 -24.034  1.00  0.00            
ATOM   4550 2HD1 LEU   285     -11.802 -21.550 -24.374  1.00  0.00            
ATOM   4551 3HD1 LEU   285     -11.032 -22.549 -22.994  1.00  0.00            
ATOM   4552  CD2 LEU   285      -9.370 -24.019 -24.993  1.00  0.00            
ATOM   4553 1HD2 LEU   285      -9.170 -24.378 -23.963  1.00  0.00            
ATOM   4554 2HD2 LEU   285      -9.449 -24.879 -25.702  1.00  0.00            
ATOM   4555 3HD2 LEU   285      -8.490 -23.378 -25.233  1.00  0.00            
ATOM   4556  C   LEU   285     -13.100 -23.142 -27.004  1.00  0.00            
ATOM   4557  O   LEU   285     -13.011 -21.922 -27.114  1.00  0.00            
ATOM   4558  N   LEU   286     -13.229 -23.933 -28.094  1.00  0.00            
ATOM   4559  HN  LEU   286     -13.329 -24.923 -27.983  1.00  0.00            
ATOM   4560  CA  LEU   286     -13.389 -23.494 -29.444  1.00  0.00            
ATOM   4561  HA  LEU   286     -12.640 -22.723 -29.594  1.00  0.00            
ATOM   4562  CB  LEU   286     -13.068 -24.694 -30.343  1.00  0.00            
ATOM   4563  HB1 LEU   286     -13.268 -24.324 -31.364  1.00  0.00            
ATOM   4564  HB2 LEU   286     -13.788 -25.484 -30.023  1.00  0.00            
ATOM   4565  CG  LEU   286     -11.608 -25.193 -30.283  1.00  0.00            
ATOM   4566  HG  LEU   286     -11.288 -25.162 -29.223  1.00  0.00            
ATOM   4567  CD1 LEU   286     -11.687 -26.653 -30.762  1.00  0.00            
ATOM   4568 1HD1 LEU   286     -11.856 -26.663 -31.862  1.00  0.00            
ATOM   4569 2HD1 LEU   286     -10.677 -27.022 -30.502  1.00  0.00            
ATOM   4570 3HD1 LEU   286     -12.426 -27.303 -30.252  1.00  0.00            
ATOM   4571  CD2 LEU   286     -10.698 -24.302 -31.133  1.00  0.00            
ATOM   4572 1HD2 LEU   286      -9.748 -24.812 -31.393  1.00  0.00            
ATOM   4573 2HD2 LEU   286     -11.258 -24.063 -32.073  1.00  0.00            
ATOM   4574 3HD2 LEU   286     -10.329 -23.422 -30.563  1.00  0.00            
ATOM   4575  C   LEU   286     -14.640 -22.755 -29.735  1.00  0.00            
ATOM   4576  O   LEU   286     -14.671 -21.635 -30.245  1.00  0.00            
ATOM   4577  N   ASP   287     -15.820 -23.265 -29.335  1.00  0.00            
ATOM   4578  HN  ASP   287     -15.749 -24.075 -28.764  1.00  0.00            
ATOM   4579  CA  ASP   287     -17.130 -22.696 -29.435  1.00  0.00            
ATOM   4580  HA  ASP   287     -17.340 -22.497 -30.485  1.00  0.00            
ATOM   4581  CB  ASP   287     -18.219 -23.547 -28.755  1.00  0.00            
ATOM   4582  HB1 ASP   287     -19.230 -23.088 -28.645  1.00  0.00            
ATOM   4583  HB2 ASP   287     -17.859 -23.956 -27.775  1.00  0.00            
ATOM   4584  CG  ASP   287     -18.558 -24.757 -29.605  1.00  0.00            
ATOM   4585  OD1 ASP   287     -18.048 -24.908 -30.744  1.00  0.00            
ATOM   4586  OD2 ASP   287     -19.488 -25.528 -29.265  1.00  0.00            
ATOM   4587  C   ASP   287     -17.151 -21.376 -28.756  1.00  0.00            
ATOM   4588  O   ASP   287     -17.632 -20.427 -29.366  1.00  0.00            
ATOM   4589  N   GLY   288     -16.721 -21.275 -27.486  1.00  0.00            
ATOM   4590  HN  GLY   288     -16.301 -22.035 -26.975  1.00  0.00            
ATOM   4591  CA  GLY   288     -16.713 -20.055 -26.746  1.00  0.00            
ATOM   4592  HA1 GLY   288     -17.723 -19.716 -26.566  1.00  0.00            
ATOM   4593  HA2 GLY   288     -16.333 -20.334 -25.776  1.00  0.00            
ATOM   4594  C   GLY   288     -15.933 -18.955 -27.376  1.00  0.00            
ATOM   4595  O   GLY   288     -16.374 -17.805 -27.317  1.00  0.00            
ATOM   4596  N   VAL   289     -14.823 -19.254 -28.066  1.00  0.00            
ATOM   4597  HN  VAL   289     -14.422 -20.164 -28.205  1.00  0.00            
ATOM   4598  CA  VAL   289     -13.934 -18.214 -28.466  1.00  0.00            
ATOM   4599  HA  VAL   289     -14.004 -17.343 -27.836  1.00  0.00            
ATOM   4600  CB  VAL   289     -12.523 -18.572 -28.116  1.00  0.00            
ATOM   4601  HB  VAL   289     -12.053 -19.452 -28.605  1.00  0.00            
ATOM   4602  CG1 VAL   289     -11.424 -17.592 -28.586  1.00  0.00            
ATOM   4603 1HG1 VAL   289     -10.454 -18.071 -28.325  1.00  0.00            
ATOM   4604 2HG1 VAL   289     -11.434 -17.392 -29.676  1.00  0.00            
ATOM   4605 3HG1 VAL   289     -11.245 -16.671 -27.996  1.00  0.00            
ATOM   4606  CG2 VAL   289     -12.443 -18.802 -26.596  1.00  0.00            
ATOM   4607 1HG2 VAL   289     -12.944 -17.942 -26.126  1.00  0.00            
ATOM   4608 2HG2 VAL   289     -13.043 -19.692 -26.285  1.00  0.00            
ATOM   4609 3HG2 VAL   289     -11.444 -18.861 -26.135  1.00  0.00            
ATOM   4610  C   VAL   289     -14.183 -17.884 -29.896  1.00  0.00            
ATOM   4611  O   VAL   289     -13.494 -17.124 -30.566  1.00  0.00            
ATOM   4612  N   GLN   290     -15.253 -18.435 -30.476  1.00  0.00            
ATOM   4613  HN  GLN   290     -15.843 -19.046 -29.956  1.00  0.00            
ATOM   4614  CA  GLN   290     -15.763 -18.106 -31.787  1.00  0.00            
ATOM   4615  HA  GLN   290     -16.753 -18.507 -31.797  1.00  0.00            
ATOM   4616  CB  GLN   290     -16.084 -16.627 -32.027  1.00  0.00            
ATOM   4617  HB1 GLN   290     -16.544 -16.587 -33.047  1.00  0.00            
ATOM   4618  HB2 GLN   290     -15.104 -16.106 -32.147  1.00  0.00            
ATOM   4619  CG  GLN   290     -16.905 -15.887 -30.988  1.00  0.00            
ATOM   4620  HG1 GLN   290     -17.195 -14.967 -31.538  1.00  0.00            
ATOM   4621  HG2 GLN   290     -16.225 -15.566 -30.168  1.00  0.00            
ATOM   4622  CD  GLN   290     -18.214 -16.518 -30.498  1.00  0.00            
ATOM   4623  OE1 GLN   290     -18.884 -17.148 -31.318  1.00  0.00            
ATOM   4624  NE2 GLN   290     -18.505 -16.387 -29.178  1.00  0.00            
ATOM   4625 1HE2 GLN   290     -17.925 -15.807 -28.628  1.00  0.00            
ATOM   4626 2HE2 GLN   290     -19.465 -16.528 -28.938  1.00  0.00            
ATOM   4627  C   GLN   290     -15.052 -18.856 -32.866  1.00  0.00            
ATOM   4628  O   GLN   290     -14.972 -18.386 -33.996  1.00  0.00            
ATOM   4629  N   ASN   291     -14.511 -20.046 -32.576  1.00  0.00            
ATOM   4630  HN  ASN   291     -14.641 -20.345 -31.635  1.00  0.00            
ATOM   4631  CA  ASN   291     -13.641 -20.725 -33.495  1.00  0.00            
ATOM   4632  HA  ASN   291     -13.510 -21.715 -33.105  1.00  0.00            
ATOM   4633  CB  ASN   291     -14.320 -21.246 -34.775  1.00  0.00            
ATOM   4634  HB1 ASN   291     -13.509 -21.816 -35.285  1.00  0.00            
ATOM   4635  HB2 ASN   291     -14.560 -20.377 -35.425  1.00  0.00            
ATOM   4636  CG  ASN   291     -15.579 -22.087 -34.605  1.00  0.00            
ATOM   4637  OD1 ASN   291     -16.179 -22.267 -33.555  1.00  0.00            
ATOM   4638  ND2 ASN   291     -15.939 -22.718 -35.745  1.00  0.00            
ATOM   4639 1HD2 ASN   291     -15.268 -22.608 -36.475  1.00  0.00            
ATOM   4640 2HD2 ASN   291     -16.528 -23.528 -35.645  1.00  0.00            
ATOM   4641  C   ASN   291     -12.341 -20.044 -33.715  1.00  0.00            
ATOM   4642  O   ASN   291     -12.031 -19.445 -34.745  1.00  0.00            
ATOM   4643  N   PRO   292     -11.411 -20.033 -32.805  1.00  0.00            
ATOM   4644  CD  PRO   292     -11.531 -20.623 -31.485  1.00  0.00            
ATOM   4645  HD1 PRO   292     -12.192 -19.943 -30.885  1.00  0.00            
ATOM   4646  HD2 PRO   292     -11.830 -21.673 -31.654  1.00  0.00            
ATOM   4647  CA  PRO   292     -10.152 -19.352 -32.935  1.00  0.00            
ATOM   4648  HA  PRO   292     -10.202 -18.443 -33.515  1.00  0.00            
ATOM   4649  CB  PRO   292      -9.632 -19.222 -31.505  1.00  0.00            
ATOM   4650  HB1 PRO   292      -9.923 -18.262 -31.025  1.00  0.00            
ATOM   4651  HB2 PRO   292      -8.532 -19.261 -31.354  1.00  0.00            
ATOM   4652  CG  PRO   292     -10.181 -20.462 -30.774  1.00  0.00            
ATOM   4653  HG1 PRO   292     -10.142 -20.381 -29.664  1.00  0.00            
ATOM   4654  HG2 PRO   292      -9.521 -21.291 -31.144  1.00  0.00            
ATOM   4655  C   PRO   292      -9.311 -20.292 -33.704  1.00  0.00            
ATOM   4656  O   PRO   292      -9.680 -21.462 -33.794  1.00  0.00            
ATOM   4657  N   ARG   293      -8.221 -19.802 -34.304  1.00  0.00            
ATOM   4658  HN  ARG   293      -8.202 -18.812 -34.425  1.00  0.00            
ATOM   4659  CA  ARG   293      -7.250 -20.551 -35.034  1.00  0.00            
ATOM   4660  HA  ARG   293      -7.629 -21.542 -35.283  1.00  0.00            
ATOM   4661  CB  ARG   293      -6.770 -19.961 -36.364  1.00  0.00            
ATOM   4662  HB1 ARG   293      -7.620 -19.772 -37.054  1.00  0.00            
ATOM   4663  HB2 ARG   293      -6.160 -20.701 -36.943  1.00  0.00            
ATOM   4664  CG  ARG   293      -5.911 -18.691 -36.364  1.00  0.00            
ATOM   4665  HG1 ARG   293      -5.142 -18.650 -35.574  1.00  0.00            
ATOM   4666  HG2 ARG   293      -6.622 -17.891 -36.055  1.00  0.00            
ATOM   4667  CD  ARG   293      -5.251 -18.321 -37.694  1.00  0.00            
ATOM   4668  HD1 ARG   293      -6.101 -18.092 -38.374  1.00  0.00            
ATOM   4669  HD2 ARG   293      -4.611 -19.180 -37.974  1.00  0.00            
ATOM   4670  NE  ARG   293      -4.542 -17.020 -37.454  1.00  0.00            
ATOM   4671  HE  ARG   293      -4.763 -16.560 -36.595  1.00  0.00            
ATOM   4672  CZ  ARG   293      -3.433 -16.569 -38.104  1.00  0.00            
ATOM   4673  NH1 ARG   293      -3.372 -16.740 -39.474  1.00  0.00            
ATOM   4674 1HH1 ARG   293      -4.082 -17.141 -40.034  1.00  0.00            
ATOM   4675 2HH1 ARG   293      -2.632 -16.350 -40.014  1.00  0.00            
ATOM   4676  NH2 ARG   293      -2.653 -15.629 -37.505  1.00  0.00            
ATOM   4677 1HH2 ARG   293      -2.904 -15.409 -36.565  1.00  0.00            
ATOM   4678 2HH2 ARG   293      -1.814 -15.218 -37.855  1.00  0.00            
ATOM   4679  C   ARG   293      -6.110 -20.720 -34.073  1.00  0.00            
ATOM   4680  O   ARG   293      -5.751 -19.809 -33.324  1.00  0.00            
ATOM   4681  N   ALA   294      -5.429 -21.869 -34.153  1.00  0.00            
ATOM   4682  HN  ALA   294      -5.509 -22.540 -34.893  1.00  0.00            
ATOM   4683  CA  ALA   294      -4.469 -22.328 -33.212  1.00  0.00            
ATOM   4684  HA  ALA   294      -5.079 -22.669 -32.382  1.00  0.00            
ATOM   4685  CB  ALA   294      -3.808 -23.648 -33.662  1.00  0.00            
ATOM   4686  HB1 ALA   294      -4.548 -24.479 -33.742  1.00  0.00            
ATOM   4687  HB2 ALA   294      -3.328 -23.578 -34.672  1.00  0.00            
ATOM   4688  HB3 ALA   294      -3.148 -23.877 -32.811  1.00  0.00            
ATOM   4689  C   ALA   294      -3.450 -21.317 -32.783  1.00  0.00            
ATOM   4690  O   ALA   294      -3.251 -21.267 -31.582  1.00  0.00            
ATOM   4691  N   GLU   295      -2.791 -20.597 -33.713  1.00  0.00            
ATOM   4692  HN  GLU   295      -3.020 -20.788 -34.663  1.00  0.00            
ATOM   4693  CA  GLU   295      -1.791 -19.636 -33.393  1.00  0.00            
ATOM   4694  HA  GLU   295      -0.981 -20.166 -32.912  1.00  0.00            
ATOM   4695  CB  GLU   295      -1.191 -19.117 -34.713  1.00  0.00            
ATOM   4696  HB1 GLU   295      -1.942 -18.467 -35.203  1.00  0.00            
ATOM   4697  HB2 GLU   295      -1.071 -20.017 -35.342  1.00  0.00            
ATOM   4698  CG  GLU   295       0.228 -18.575 -34.523  1.00  0.00            
ATOM   4699  HG1 GLU   295       0.919 -19.325 -34.082  1.00  0.00            
ATOM   4700  HG2 GLU   295       0.217 -17.705 -33.833  1.00  0.00            
ATOM   4701  CD  GLU   295       0.728 -18.136 -35.903  1.00  0.00            
ATOM   4702  OE1 GLU   295       1.159 -18.986 -36.732  1.00  0.00            
ATOM   4703  OE2 GLU   295       0.747 -16.896 -36.093  1.00  0.00            
ATOM   4704  C   GLU   295      -2.232 -18.506 -32.533  1.00  0.00            
ATOM   4705  O   GLU   295      -1.583 -18.166 -31.543  1.00  0.00            
ATOM   4706  N   ASP   296      -3.403 -17.947 -32.894  1.00  0.00            
ATOM   4707  HN  ASP   296      -3.852 -18.438 -33.644  1.00  0.00            
ATOM   4708  CA  ASP   296      -4.034 -16.838 -32.254  1.00  0.00            
ATOM   4709  HA  ASP   296      -3.304 -16.057 -32.055  1.00  0.00            
ATOM   4710  CB  ASP   296      -5.184 -16.259 -33.075  1.00  0.00            
ATOM   4711  HB1 ASP   296      -5.705 -15.409 -32.585  1.00  0.00            
ATOM   4712  HB2 ASP   296      -5.963 -17.020 -33.295  1.00  0.00            
ATOM   4713  CG  ASP   296      -4.784 -15.769 -34.465  1.00  0.00            
ATOM   4714  OD1 ASP   296      -5.704 -15.600 -35.295  1.00  0.00            
ATOM   4715  OD2 ASP   296      -3.594 -15.488 -34.745  1.00  0.00            
ATOM   4716  C   ASP   296      -4.474 -17.157 -30.874  1.00  0.00            
ATOM   4717  O   ASP   296      -4.735 -16.307 -30.015  1.00  0.00            
ATOM   4718  N   LEU   297      -4.653 -18.447 -30.494  1.00  0.00            
ATOM   4719  HN  LEU   297      -4.522 -19.088 -31.244  1.00  0.00            
ATOM   4720  CA  LEU   297      -5.073 -18.867 -29.194  1.00  0.00            
ATOM   4721  HA  LEU   297      -5.724 -18.108 -28.794  1.00  0.00            
ATOM   4722  CB  LEU   297      -5.912 -20.138 -29.364  1.00  0.00            
ATOM   4723  HB1 LEU   297      -5.271 -20.908 -29.833  1.00  0.00            
ATOM   4724  HB2 LEU   297      -6.682 -20.019 -30.154  1.00  0.00            
ATOM   4725  CG  LEU   297      -6.642 -20.778 -28.173  1.00  0.00            
ATOM   4726  HG  LEU   297      -5.852 -21.027 -27.443  1.00  0.00            
ATOM   4727  CD1 LEU   297      -7.493 -19.728 -27.434  1.00  0.00            
ATOM   4728 1HD1 LEU   297      -8.093 -19.109 -28.144  1.00  0.00            
ATOM   4729 2HD1 LEU   297      -8.212 -20.359 -26.864  1.00  0.00            
ATOM   4730 3HD1 LEU   297      -6.913 -19.178 -26.684  1.00  0.00            
ATOM   4731  CD2 LEU   297      -7.501 -22.019 -28.503  1.00  0.00            
ATOM   4732 1HD2 LEU   297      -7.791 -22.499 -27.553  1.00  0.00            
ATOM   4733 2HD2 LEU   297      -8.501 -21.900 -28.973  1.00  0.00            
ATOM   4734 3HD2 LEU   297      -6.840 -22.769 -28.993  1.00  0.00            
ATOM   4735  C   LEU   297      -3.953 -19.036 -28.224  1.00  0.00            
ATOM   4736  O   LEU   297      -4.093 -18.736 -27.034  1.00  0.00            
ATOM   4737  N   VAL   298      -2.842 -19.665 -28.653  1.00  0.00            
ATOM   4738  HN  VAL   298      -2.812 -20.176 -29.513  1.00  0.00            
ATOM   4739  CA  VAL   298      -1.662 -19.784 -27.863  1.00  0.00            
ATOM   4740  HA  VAL   298      -1.892 -20.504 -27.092  1.00  0.00            
ATOM   4741  CB  VAL   298      -0.612 -20.414 -28.752  1.00  0.00            
ATOM   4742  HB  VAL   298      -0.622 -19.914 -29.742  1.00  0.00            
ATOM   4743  CG1 VAL   298       0.828 -20.373 -28.252  1.00  0.00            
ATOM   4744 1HG1 VAL   298       1.197 -19.332 -28.132  1.00  0.00            
ATOM   4745 2HG1 VAL   298       0.988 -20.932 -27.312  1.00  0.00            
ATOM   4746 3HG1 VAL   298       1.589 -20.832 -28.922  1.00  0.00            
ATOM   4747  CG2 VAL   298      -1.031 -21.834 -29.122  1.00  0.00            
ATOM   4748 1HG2 VAL   298      -2.111 -21.855 -29.432  1.00  0.00            
ATOM   4749 2HG2 VAL   298      -0.380 -22.274 -29.921  1.00  0.00            
ATOM   4750 3HG2 VAL   298      -0.961 -22.354 -28.142  1.00  0.00            
ATOM   4751  C   VAL   298      -1.114 -18.544 -27.233  1.00  0.00            
ATOM   4752  O   VAL   298      -0.954 -17.554 -27.953  1.00  0.00            
ATOM   4753  N   GLY   299      -0.834 -18.613 -25.923  1.00  0.00            
ATOM   4754  HN  GLY   299      -0.983 -19.433 -25.373  1.00  0.00            
ATOM   4755  CA  GLY   299      -0.395 -17.462 -25.183  1.00  0.00            
ATOM   4756  HA1 GLY   299       0.245 -17.901 -24.433  1.00  0.00            
ATOM   4757  HA2 GLY   299      -0.045 -16.732 -25.894  1.00  0.00            
ATOM   4758  C   GLY   299      -1.475 -16.853 -24.364  1.00  0.00            
ATOM   4759  O   GLY   299      -1.106 -16.092 -23.474  1.00  0.00            
ATOM   4760  N   LYS   300      -2.765 -17.174 -24.614  1.00  0.00            
ATOM   4761  HN  LYS   300      -2.995 -17.704 -25.424  1.00  0.00            
ATOM   4762  CA  LYS   300      -3.836 -16.834 -23.734  1.00  0.00            
ATOM   4763  HA  LYS   300      -3.656 -15.854 -23.315  1.00  0.00            
ATOM   4764  CB  LYS   300      -5.206 -16.746 -24.425  1.00  0.00            
ATOM   4765  HB1 LYS   300      -5.936 -16.386 -23.665  1.00  0.00            
ATOM   4766  HB2 LYS   300      -5.525 -17.716 -24.854  1.00  0.00            
ATOM   4767  CG  LYS   300      -5.226 -15.746 -25.585  1.00  0.00            
ATOM   4768  HG1 LYS   300      -6.316 -15.747 -25.835  1.00  0.00            
ATOM   4769  HG2 LYS   300      -4.516 -16.046 -26.385  1.00  0.00            
ATOM   4770  CD  LYS   300      -4.767 -14.345 -25.186  1.00  0.00            
ATOM   4771  HD1 LYS   300      -4.998 -14.095 -24.136  1.00  0.00            
ATOM   4772  HD2 LYS   300      -3.657 -14.325 -25.245  1.00  0.00            
ATOM   4773  CE  LYS   300      -5.488 -13.276 -25.996  1.00  0.00            
ATOM   4774  HE1 LYS   300      -6.528 -13.167 -25.616  1.00  0.00            
ATOM   4775  HE2 LYS   300      -5.597 -13.497 -27.086  1.00  0.00            
ATOM   4776  NZ  LYS   300      -4.899 -11.926 -25.836  1.00  0.00            
ATOM   4777  HZ1 LYS   300      -5.659 -11.246 -25.647  1.00  0.00            
ATOM   4778  HZ2 LYS   300      -4.319 -11.895 -24.966  1.00  0.00            
ATOM   4779  HZ3 LYS   300      -4.359 -11.696 -26.696  1.00  0.00            
ATOM   4780  C   LYS   300      -3.885 -17.704 -22.514  1.00  0.00            
ATOM   4781  O   LYS   300      -3.634 -18.904 -22.623  1.00  0.00            
ATOM   4782  N   SER   301      -4.316 -17.184 -21.354  1.00  0.00            
ATOM   4783  HN  SER   301      -4.497 -16.214 -21.185  1.00  0.00            
ATOM   4784  CA  SER   301      -4.396 -17.963 -20.164  1.00  0.00            
ATOM   4785  HA  SER   301      -3.795 -18.843 -20.214  1.00  0.00            
ATOM   4786  CB  SER   301      -3.926 -17.272 -18.864  1.00  0.00            
ATOM   4787  HB1 SER   301      -4.196 -17.832 -17.944  1.00  0.00            
ATOM   4788  HB2 SER   301      -4.337 -16.243 -18.725  1.00  0.00            
ATOM   4789  OG  SER   301      -2.516 -17.161 -18.874  1.00  0.00            
ATOM   4790  HG1 SER   301      -2.317 -16.441 -19.474  1.00  0.00            
ATOM   4791  C   SER   301      -5.825 -18.314 -19.914  1.00  0.00            
ATOM   4792  O   SER   301      -6.776 -17.515 -19.955  1.00  0.00            
ATOM   4793  N   LEU   302      -5.995 -19.604 -19.564  1.00  0.00            
ATOM   4794  HN  LEU   302      -5.254 -20.254 -19.453  1.00  0.00            
ATOM   4795  CA  LEU   302      -7.224 -20.045 -18.984  1.00  0.00            
ATOM   4796  HA  LEU   302      -8.035 -19.586 -19.554  1.00  0.00            
ATOM   4797  CB  LEU   302      -7.423 -21.545 -19.213  1.00  0.00            
ATOM   4798  HB1 LEU   302      -8.233 -21.905 -18.533  1.00  0.00            
ATOM   4799  HB2 LEU   302      -6.613 -22.154 -18.753  1.00  0.00            
ATOM   4800  CG  LEU   302      -7.692 -22.036 -20.643  1.00  0.00            
ATOM   4801  HG  LEU   302      -6.863 -21.646 -21.273  1.00  0.00            
ATOM   4802  CD1 LEU   302      -7.821 -23.556 -20.843  1.00  0.00            
ATOM   4803 1HD1 LEU   302      -8.671 -23.986 -20.273  1.00  0.00            
ATOM   4804 2HD1 LEU   302      -8.001 -23.977 -21.853  1.00  0.00            
ATOM   4805 3HD1 LEU   302      -6.871 -24.035 -20.542  1.00  0.00            
ATOM   4806  CD2 LEU   302      -8.973 -21.517 -21.314  1.00  0.00            
ATOM   4807 1HD2 LEU   302      -8.772 -21.527 -22.414  1.00  0.00            
ATOM   4808 2HD2 LEU   302      -9.842 -22.158 -21.074  1.00  0.00            
ATOM   4809 3HD2 LEU   302      -9.134 -20.457 -21.014  1.00  0.00            
ATOM   4810  C   LEU   302      -7.435 -19.625 -17.574  1.00  0.00            
ATOM   4811  O   LEU   302      -6.495 -19.394 -16.814  1.00  0.00            
ATOM   4812  N   TYR   303      -8.685 -19.495 -17.084  1.00  0.00            
ATOM   4813  HN  TYR   303      -9.445 -19.836 -17.634  1.00  0.00            
ATOM   4814  CA  TYR   303      -8.835 -19.625 -15.674  1.00  0.00            
ATOM   4815  HA  TYR   303      -7.985 -20.164 -15.264  1.00  0.00            
ATOM   4816  CB  TYR   303      -8.917 -18.215 -15.085  1.00  0.00            
ATOM   4817  HB1 TYR   303      -7.977 -17.644 -15.305  1.00  0.00            
ATOM   4818  HB2 TYR   303      -8.887 -18.394 -13.995  1.00  0.00            
ATOM   4819  CG  TYR   303     -10.197 -17.486 -15.286  1.00  0.00            
ATOM   4820  CD1 TYR   303     -11.217 -17.396 -14.366  1.00  0.00            
ATOM   4821  HD1 TYR   303     -11.147 -17.916 -13.426  1.00  0.00            
ATOM   4822  CE1 TYR   303     -12.388 -16.707 -14.616  1.00  0.00            
ATOM   4823  HE1 TYR   303     -13.198 -16.767 -13.906  1.00  0.00            
ATOM   4824  CZ  TYR   303     -12.468 -15.968 -15.777  1.00  0.00            
ATOM   4825  OH  TYR   303     -13.659 -15.289 -16.077  1.00  0.00            
ATOM   4826  HH  TYR   303     -14.159 -15.209 -15.257  1.00  0.00            
ATOM   4827  CD2 TYR   303     -10.337 -16.746 -16.436  1.00  0.00            
ATOM   4828  HD2 TYR   303      -9.507 -16.746 -17.126  1.00  0.00            
ATOM   4829  CE2 TYR   303     -11.428 -15.947 -16.686  1.00  0.00            
ATOM   4830  HE2 TYR   303     -11.428 -15.327 -17.567  1.00  0.00            
ATOM   4831  C   TYR   303     -10.055 -20.436 -15.384  1.00  0.00            
ATOM   4832  O   TYR   303     -10.784 -20.637 -16.344  1.00  0.00            
ATOM   4833  N   VAL   304     -10.285 -20.935 -14.154  1.00  0.00            
ATOM   4834  HN  VAL   304      -9.555 -20.865 -13.494  1.00  0.00            
ATOM   4835  CA  VAL   304     -11.474 -21.636 -13.754  1.00  0.00            
ATOM   4836  HA  VAL   304     -12.224 -21.767 -14.514  1.00  0.00            
ATOM   4837  CB  VAL   304     -11.153 -23.056 -13.364  1.00  0.00            
ATOM   4838  HB  VAL   304     -10.704 -23.045 -12.353  1.00  0.00            
ATOM   4839  CG1 VAL   304     -12.463 -23.847 -13.194  1.00  0.00            
ATOM   4840 1HG1 VAL   304     -13.103 -23.557 -12.334  1.00  0.00            
ATOM   4841 2HG1 VAL   304     -12.963 -23.737 -14.174  1.00  0.00            
ATOM   4842 3HG1 VAL   304     -12.292 -24.946 -13.183  1.00  0.00            
ATOM   4843  CG2 VAL   304     -10.263 -23.765 -14.393  1.00  0.00            
ATOM   4844 1HG2 VAL   304      -9.902 -24.705 -13.933  1.00  0.00            
ATOM   4845 2HG2 VAL   304     -10.812 -23.986 -15.333  1.00  0.00            
ATOM   4846 3HG2 VAL   304      -9.363 -23.155 -14.653  1.00  0.00            
ATOM   4847  C   VAL   304     -12.085 -20.876 -12.635  1.00  0.00            
ATOM   4848  O   VAL   304     -11.396 -20.225 -11.835  1.00  0.00            
ATOM   4849  N   SER   305     -13.405 -20.897 -12.425  1.00  0.00            
ATOM   4850  HN  SER   305     -14.115 -21.358 -12.955  1.00  0.00            
ATOM   4851  CA  SER   305     -13.886 -20.317 -11.205  1.00  0.00            
ATOM   4852  HA  SER   305     -13.156 -20.276 -10.405  1.00  0.00            
ATOM   4853  CB  SER   305     -14.397 -18.887 -11.466  1.00  0.00            
ATOM   4854  HB1 SER   305     -15.087 -19.088 -12.306  1.00  0.00            
ATOM   4855  HB2 SER   305     -13.577 -18.187 -11.726  1.00  0.00            
ATOM   4856  OG  SER   305     -15.058 -18.347 -10.326  1.00  0.00            
ATOM   4857  HG1 SER   305     -14.438 -17.677 -10.036  1.00  0.00            
ATOM   4858  C   SER   305     -14.995 -21.197 -10.725  1.00  0.00            
ATOM   4859  O   SER   305     -15.755 -21.708 -11.545  1.00  0.00            
ATOM   4860  N   ALA   306     -15.185 -21.487  -9.425  1.00  0.00            
ATOM   4861  HN  ALA   306     -14.586 -21.006  -8.795  1.00  0.00            
ATOM   4862  CA  ALA   306     -16.185 -22.278  -8.795  1.00  0.00            
ATOM   4863  HA  ALA   306     -16.835 -22.528  -9.615  1.00  0.00            
ATOM   4864  CB  ALA   306     -15.474 -23.577  -8.374  1.00  0.00            
ATOM   4865  HB1 ALA   306     -16.184 -24.177  -7.754  1.00  0.00            
ATOM   4866  HB2 ALA   306     -15.103 -24.117  -9.264  1.00  0.00            
ATOM   4867  HB3 ALA   306     -14.534 -23.386  -7.824  1.00  0.00            
ATOM   4868  C   ALA   306     -16.856 -21.528  -7.685  1.00  0.00            
ATOM   4869  O   ALA   306     -16.216 -20.847  -6.886  1.00  0.00            
ATOM   4870  N   THR   307     -18.146 -21.799  -7.396  1.00  0.00            
ATOM   4871  HN  THR   307     -18.695 -22.169  -8.136  1.00  0.00            
ATOM   4872  CA  THR   307     -18.886 -21.249  -6.296  1.00  0.00            
ATOM   4873  HA  THR   307     -18.277 -20.728  -5.556  1.00  0.00            
ATOM   4874  CB  THR   307     -19.957 -20.240  -6.577  1.00  0.00            
ATOM   4875  HB  THR   307     -20.796 -20.720  -7.137  1.00  0.00            
ATOM   4876  OG1 THR   307     -19.418 -19.139  -7.287  1.00  0.00            
ATOM   4877  HG1 THR   307     -18.867 -19.559  -7.947  1.00  0.00            
ATOM   4878  CG2 THR   307     -20.568 -19.640  -5.297  1.00  0.00            
ATOM   4879 1HG2 THR   307     -19.768 -19.049  -4.817  1.00  0.00            
ATOM   4880 2HG2 THR   307     -21.388 -18.950  -5.568  1.00  0.00            
ATOM   4881 3HG2 THR   307     -21.007 -20.360  -4.577  1.00  0.00            
ATOM   4882  C   THR   307     -19.616 -22.319  -5.566  1.00  0.00            
ATOM   4883  O   THR   307     -20.595 -22.850  -6.066  1.00  0.00            
ATOM   4884  N   VAL   308     -19.046 -22.658  -4.386  1.00  0.00            
ATOM   4885  HN  VAL   308     -18.236 -22.167  -4.096  1.00  0.00            
ATOM   4886  CA  VAL   308     -19.475 -23.768  -3.585  1.00  0.00            
ATOM   4887  HA  VAL   308     -19.884 -24.439  -4.325  1.00  0.00            
ATOM   4888  CB  VAL   308     -18.355 -24.467  -2.885  1.00  0.00            
ATOM   4889  HB  VAL   308     -18.005 -23.866  -2.015  1.00  0.00            
ATOM   4890  CG1 VAL   308     -18.964 -25.827  -2.484  1.00  0.00            
ATOM   4891 1HG1 VAL   308     -19.754 -25.688  -1.715  1.00  0.00            
ATOM   4892 2HG1 VAL   308     -19.163 -26.548  -3.294  1.00  0.00            
ATOM   4893 3HG1 VAL   308     -18.113 -26.366  -1.994  1.00  0.00            
ATOM   4894  CG2 VAL   308     -17.174 -24.776  -3.824  1.00  0.00            
ATOM   4895 1HG2 VAL   308     -16.414 -25.476  -3.434  1.00  0.00            
ATOM   4896 2HG2 VAL   308     -17.474 -25.167  -4.814  1.00  0.00            
ATOM   4897 3HG2 VAL   308     -16.585 -23.846  -3.995  1.00  0.00            
ATOM   4898  C   VAL   308     -20.516 -23.378  -2.596  1.00  0.00            
ATOM   4899  O   VAL   308     -20.336 -22.688  -1.606  1.00  0.00            
ATOM   4900  N   ILE   309     -21.725 -23.939  -2.796  1.00  0.00            
ATOM   4901  HN  ILE   309     -21.905 -24.400  -3.676  1.00  0.00            
ATOM   4902  CA  ILE   309     -22.895 -23.750  -1.996  1.00  0.00            
ATOM   4903  HA  ILE   309     -22.766 -22.940  -1.306  1.00  0.00            
ATOM   4904  CB  ILE   309     -24.165 -23.411  -2.706  1.00  0.00            
ATOM   4905  HB  ILE   309     -24.335 -24.122  -3.546  1.00  0.00            
ATOM   4906  CG2 ILE   309     -25.386 -23.412  -1.767  1.00  0.00            
ATOM   4907 1HG2 ILE   309     -26.256 -22.823  -2.107  1.00  0.00            
ATOM   4908 2HG2 ILE   309     -25.805 -24.452  -1.776  1.00  0.00            
ATOM   4909 3HG2 ILE   309     -25.106 -22.951  -0.807  1.00  0.00            
ATOM   4910  CG1 ILE   309     -24.106 -22.071  -3.467  1.00  0.00            
ATOM   4911 1HG1 ILE   309     -23.106 -21.941  -3.947  1.00  0.00            
ATOM   4912 2HG1 ILE   309     -24.217 -21.301  -2.667  1.00  0.00            
ATOM   4913  CD  ILE   309     -25.206 -21.863  -4.507  1.00  0.00            
ATOM   4914  HD1 ILE   309     -25.046 -22.613  -5.307  1.00  0.00            
ATOM   4915  HD2 ILE   309     -26.246 -21.973  -4.107  1.00  0.00            
ATOM   4916  HD3 ILE   309     -25.037 -20.843  -4.868  1.00  0.00            
ATOM   4917  C   ILE   309     -23.065 -24.970  -1.156  1.00  0.00            
ATOM   4918  O   ILE   309     -23.294 -26.060  -1.685  1.00  0.00            
ATOM   4919  N   LEU   310     -23.025 -24.789   0.184  1.00  0.00            
ATOM   4920  HN  LEU   310     -22.956 -23.869   0.544  1.00  0.00            
ATOM   4921  CA  LEU   310     -23.135 -25.819   1.165  1.00  0.00            
ATOM   4922  HA  LEU   310     -22.844 -26.739   0.685  1.00  0.00            
ATOM   4923  CB  LEU   310     -22.335 -25.388   2.405  1.00  0.00            
ATOM   4924  HB1 LEU   310     -22.405 -26.178   3.185  1.00  0.00            
ATOM   4925  HB2 LEU   310     -22.916 -24.518   2.754  1.00  0.00            
ATOM   4926  CG  LEU   310     -20.825 -25.087   2.385  1.00  0.00            
ATOM   4927  HG  LEU   310     -20.576 -24.247   1.715  1.00  0.00            
ATOM   4928  CD1 LEU   310     -20.296 -24.666   3.765  1.00  0.00            
ATOM   4929 1HD1 LEU   310     -20.777 -23.836   4.315  1.00  0.00            
ATOM   4930 2HD1 LEU   310     -20.306 -25.566   4.425  1.00  0.00            
ATOM   4931 3HD1 LEU   310     -19.236 -24.355   3.785  1.00  0.00            
ATOM   4932  CD2 LEU   310     -20.104 -26.336   1.856  1.00  0.00            
ATOM   4933 1HD2 LEU   310     -18.994 -26.306   1.876  1.00  0.00            
ATOM   4934 2HD2 LEU   310     -20.424 -27.256   2.376  1.00  0.00            
ATOM   4935 3HD2 LEU   310     -20.314 -26.467   0.766  1.00  0.00            
ATOM   4936  C   LEU   310     -24.584 -26.060   1.395  1.00  0.00            
ATOM   4937  O   LEU   310     -25.445 -25.191   1.314  1.00  0.00            
ATOM   4938  N   HIS   311     -24.934 -27.320   1.745  1.00  0.00            
ATOM   4939  HN  HIS   311     -24.143 -27.849   2.055  1.00  0.00            
ATOM   4940  CA  HIS   311     -26.213 -27.951   1.655  1.00  0.00            
ATOM   4941  HA  HIS   311     -26.563 -27.722   0.665  1.00  0.00            
ATOM   4942  CB  HIS   311     -26.232 -29.491   1.605  1.00  0.00            
ATOM   4943  HB1 HIS   311     -27.232 -29.972   1.605  1.00  0.00            
ATOM   4944  HB2 HIS   311     -25.932 -29.840   2.606  1.00  0.00            
ATOM   4945  ND1 HIS   311     -26.091 -30.152  -0.784  1.00  0.00            
ATOM   4946  CG  HIS   311     -25.541 -30.211   0.486  1.00  0.00            
ATOM   4947  CE1 HIS   311     -25.450 -31.132  -1.394  1.00  0.00            
ATOM   4948  HE1 HIS   311     -25.640 -31.452  -2.424  1.00  0.00            
ATOM   4949  NE2 HIS   311     -24.490 -31.761  -0.673  1.00  0.00            
ATOM   4950  HE2 HIS   311     -24.129 -32.680  -0.843  1.00  0.00            
ATOM   4951  CD2 HIS   311     -24.531 -31.120   0.546  1.00  0.00            
ATOM   4952  HD2 HIS   311     -23.961 -31.279   1.457  1.00  0.00            
ATOM   4953  C   HIS   311     -27.204 -27.331   2.584  1.00  0.00            
ATOM   4954  O   HIS   311     -28.364 -27.192   2.234  1.00  0.00            
ATOM   4955  N   SER   312     -26.754 -26.911   3.784  1.00  0.00            
ATOM   4956  HN  SER   312     -25.844 -27.190   4.125  1.00  0.00            
ATOM   4957  CA  SER   312     -27.635 -26.231   4.674  1.00  0.00            
ATOM   4958  HA  SER   312     -28.635 -26.542   4.444  1.00  0.00            
ATOM   4959  CB  SER   312     -27.485 -26.640   6.154  1.00  0.00            
ATOM   4960  HB1 SER   312     -28.034 -27.601   6.254  1.00  0.00            
ATOM   4961  HB2 SER   312     -28.096 -25.960   6.784  1.00  0.00            
ATOM   4962  OG  SER   312     -26.185 -26.589   6.714  1.00  0.00            
ATOM   4963  HG1 SER   312     -25.725 -27.349   6.345  1.00  0.00            
ATOM   4964  C   SER   312     -27.526 -24.741   4.593  1.00  0.00            
ATOM   4965  O   SER   312     -28.257 -23.981   5.233  1.00  0.00            
ATOM   4966  N   GLY   313     -26.826 -24.251   3.553  1.00  0.00            
ATOM   4967  HN  GLY   313     -26.256 -24.881   3.024  1.00  0.00            
ATOM   4968  CA  GLY   313     -26.917 -22.891   3.143  1.00  0.00            
ATOM   4969  HA1 GLY   313     -26.357 -22.741   2.223  1.00  0.00            
ATOM   4970  HA2 GLY   313     -27.977 -22.832   2.943  1.00  0.00            
ATOM   4971  C   GLY   313     -26.498 -21.790   4.062  1.00  0.00            
ATOM   4972  O   GLY   313     -27.089 -20.721   4.212  1.00  0.00            
ATOM   4973  N   SER   314     -25.438 -22.129   4.823  1.00  0.00            
ATOM   4974  HN  SER   314     -25.087 -23.049   4.743  1.00  0.00            
ATOM   4975  CA  SER   314     -24.949 -21.408   5.963  1.00  0.00            
ATOM   4976  HA  SER   314     -25.510 -20.519   6.152  1.00  0.00            
ATOM   4977  CB  SER   314     -24.789 -22.218   7.263  1.00  0.00            
ATOM   4978  HB1 SER   314     -25.748 -22.748   7.453  1.00  0.00            
ATOM   4979  HB2 SER   314     -24.609 -21.547   8.123  1.00  0.00            
ATOM   4980  OG  SER   314     -23.738 -23.167   7.124  1.00  0.00            
ATOM   4981  HG1 SER   314     -23.588 -23.407   8.044  1.00  0.00            
ATOM   4982  C   SER   314     -23.649 -20.758   5.623  1.00  0.00            
ATOM   4983  O   SER   314     -23.180 -19.847   6.322  1.00  0.00            
ATOM   4984  N   ASP   315     -23.069 -21.078   4.453  1.00  0.00            
ATOM   4985  HN  ASP   315     -23.538 -21.678   3.813  1.00  0.00            
ATOM   4986  CA  ASP   315     -21.939 -20.407   3.883  1.00  0.00            
ATOM   4987  HA  ASP   315     -22.180 -19.347   3.922  1.00  0.00            
ATOM   4988  CB  ASP   315     -20.619 -20.626   4.643  1.00  0.00            
ATOM   4989  HB1 ASP   315     -20.118 -21.476   4.154  1.00  0.00            
ATOM   4990  HB2 ASP   315     -20.749 -20.805   5.723  1.00  0.00            
ATOM   4991  CG  ASP   315     -19.740 -19.405   4.363  1.00  0.00            
ATOM   4992  OD1 ASP   315     -20.271 -18.376   3.863  1.00  0.00            
ATOM   4993  OD2 ASP   315     -18.570 -19.414   4.823  1.00  0.00            
ATOM   4994  C   ASP   315     -21.859 -20.728   2.433  1.00  0.00            
ATOM   4995  O   ASP   315     -22.398 -21.738   1.973  1.00  0.00            
ATOM   4996  N   MET   316     -21.119 -19.917   1.653  1.00  0.00            
ATOM   4997  HN  MET   316     -20.790 -19.117   2.163  1.00  0.00            
ATOM   4998  CA  MET   316     -20.679 -20.237   0.343  1.00  0.00            
ATOM   4999  HA  MET   316     -20.498 -21.307   0.334  1.00  0.00            
ATOM   5000  CB  MET   316     -21.758 -20.089  -0.737  1.00  0.00            
ATOM   5001  HB1 MET   316     -22.558 -20.839  -0.567  1.00  0.00            
ATOM   5002  HB2 MET   316     -21.188 -20.259  -1.677  1.00  0.00            
ATOM   5003  CG  MET   316     -22.309 -18.659  -0.888  1.00  0.00            
ATOM   5004  HG1 MET   316     -21.440 -17.958  -0.958  1.00  0.00            
ATOM   5005  HG2 MET   316     -22.840 -18.509   0.072  1.00  0.00            
ATOM   5006  SD  MET   316     -23.359 -18.410  -2.348  1.00  0.00            
ATOM   5007  CE  MET   316     -23.871 -16.691  -2.109  1.00  0.00            
ATOM   5008  HE1 MET   316     -23.731 -16.450  -1.029  1.00  0.00            
ATOM   5009  HE2 MET   316     -23.241 -16.011  -2.729  1.00  0.00            
ATOM   5010  HE3 MET   316     -24.971 -16.572  -2.239  1.00  0.00            
ATOM   5011  C   MET   316     -19.419 -19.517  -0.027  1.00  0.00            
ATOM   5012  O   MET   316     -19.170 -18.366   0.323  1.00  0.00            
ATOM   5013  N   VAL   317     -18.498 -20.176  -0.746  1.00  0.00            
ATOM   5014  HN  VAL   317     -18.718 -21.146  -0.776  1.00  0.00            
ATOM   5015  CA  VAL   317     -17.209 -19.685  -1.136  1.00  0.00            
ATOM   5016  HA  VAL   317     -17.059 -18.705  -0.717  1.00  0.00            
ATOM   5017  CB  VAL   317     -16.188 -20.484  -0.366  1.00  0.00            
ATOM   5018  HB  VAL   317     -16.377 -21.585  -0.435  1.00  0.00            
ATOM   5019  CG1 VAL   317     -14.748 -20.223  -0.835  1.00  0.00            
ATOM   5020 1HG1 VAL   317     -14.419 -19.173  -0.806  1.00  0.00            
ATOM   5021 2HG1 VAL   317     -14.018 -20.743  -0.185  1.00  0.00            
ATOM   5022 3HG1 VAL   317     -14.548 -20.554  -1.875  1.00  0.00            
ATOM   5023  CG2 VAL   317     -16.219 -20.114   1.124  1.00  0.00            
ATOM   5024 1HG2 VAL   317     -15.578 -20.813   1.705  1.00  0.00            
ATOM   5025 2HG2 VAL   317     -15.870 -19.064   1.244  1.00  0.00            
ATOM   5026 3HG2 VAL   317     -17.259 -20.124   1.514  1.00  0.00            
ATOM   5027  C   VAL   317     -17.028 -19.676  -2.616  1.00  0.00            
ATOM   5028  O   VAL   317     -17.387 -20.666  -3.256  1.00  0.00            
ATOM   5029  N   GLN   318     -16.559 -18.586  -3.237  1.00  0.00            
ATOM   5030  HN  GLN   318     -16.330 -17.785  -2.677  1.00  0.00            
ATOM   5031  CA  GLN   318     -16.209 -18.466  -4.617  1.00  0.00            
ATOM   5032  HA  GLN   318     -16.408 -19.446  -5.026  1.00  0.00            
ATOM   5033  CB  GLN   318     -17.009 -17.287  -5.187  1.00  0.00            
ATOM   5034  HB1 GLN   318     -16.990 -16.387  -4.527  1.00  0.00            
ATOM   5035  HB2 GLN   318     -18.089 -17.488  -5.257  1.00  0.00            
ATOM   5036  CG  GLN   318     -16.569 -16.887  -6.597  1.00  0.00            
ATOM   5037  HG1 GLN   318     -16.639 -17.807  -7.217  1.00  0.00            
ATOM   5038  HG2 GLN   318     -15.490 -16.646  -6.497  1.00  0.00            
ATOM   5039  CD  GLN   318     -17.310 -15.648  -7.098  1.00  0.00            
ATOM   5040  OE1 GLN   318     -16.881 -14.497  -7.088  1.00  0.00            
ATOM   5041  NE2 GLN   318     -18.520 -15.949  -7.638  1.00  0.00            
ATOM   5042 1HE2 GLN   318     -18.849 -16.899  -7.558  1.00  0.00            
ATOM   5043 2HE2 GLN   318     -19.190 -15.270  -7.938  1.00  0.00            
ATOM   5044  C   GLN   318     -14.729 -18.305  -4.746  1.00  0.00            
ATOM   5045  O   GLN   318     -14.050 -17.464  -4.146  1.00  0.00            
ATOM   5046  N   ALA   319     -14.178 -19.115  -5.666  1.00  0.00            
ATOM   5047  HN  ALA   319     -14.777 -19.636  -6.276  1.00  0.00            
ATOM   5048  CA  ALA   319     -12.788 -18.924  -5.936  1.00  0.00            
ATOM   5049  HA  ALA   319     -12.449 -17.904  -5.946  1.00  0.00            
ATOM   5050  CB  ALA   319     -11.908 -19.643  -4.905  1.00  0.00            
ATOM   5051  HB1 ALA   319     -12.138 -19.353  -3.865  1.00  0.00            
ATOM   5052  HB2 ALA   319     -11.897 -20.753  -4.955  1.00  0.00            
ATOM   5053  HB3 ALA   319     -10.838 -19.392  -5.095  1.00  0.00            
ATOM   5054  C   ALA   319     -12.408 -19.274  -7.325  1.00  0.00            
ATOM   5055  O   ALA   319     -13.037 -20.105  -7.985  1.00  0.00            
ATOM   5056  N   GLU   320     -11.298 -18.704  -7.835  1.00  0.00            
ATOM   5057  HN  GLU   320     -10.698 -18.113  -7.315  1.00  0.00            
ATOM   5058  CA  GLU   320     -10.817 -18.874  -9.175  1.00  0.00            
ATOM   5059  HA  GLU   320     -11.247 -19.764  -9.615  1.00  0.00            
ATOM   5060  CB  GLU   320     -11.068 -17.704 -10.136  1.00  0.00            
ATOM   5061  HB1 GLU   320     -12.168 -17.595 -10.276  1.00  0.00            
ATOM   5062  HB2 GLU   320     -10.648 -17.744 -11.156  1.00  0.00            
ATOM   5063  CG  GLU   320     -10.679 -16.464  -9.316  1.00  0.00
[truncated: 1,684,055 more chars]
