# Supplementary material for: Modulating the complement system through epitope-specific inhibition by complement C3 inhibitors
Source: J Biol Chem. 2025 Jan 31;301(3):108250. doi: 10.1016/j.jbc.2025.108250 (PMC11910092; doi:10.1016/j.jbc.2025.108250)
Supplement: C3b-C345C_gene_sequencing [file mmc1.zip › Supporting_Information/C3b-MI3_first.pdb]

ATOM      1  N   SER     1     171.352 142.904  75.765  1.00  0.00            
ATOM      2  H1  SER     1     170.632 142.924  75.005  1.00  0.00            
ATOM      3  H2  SER     1     172.272 142.895  75.265  1.00  0.00            
ATOM      4  H3  SER     1     171.312 142.074  76.385  1.00  0.00            
ATOM      5  CA  SER     1     171.302 144.164  76.545  1.00  0.00            
ATOM      6  HA  SER     1     172.212 144.204  77.105  1.00  0.00            
ATOM      7  CB  SER     1     171.302 145.424  75.665  1.00  0.00            
ATOM      8  HB1 SER     1     171.152 146.344  76.275  1.00  0.00            
ATOM      9  HB2 SER     1     170.512 145.464  74.895  1.00  0.00            
ATOM     10  OG  SER     1     172.582 145.844  75.205  1.00  0.00            
ATOM     11  HG1 SER     1     172.632 145.615  74.275  1.00  0.00            
ATOM     12  C   SER     1     170.142 144.204  77.475  1.00  0.00            
ATOM     13  O   SER     1     169.102 143.645  77.155  1.00  0.00            
ATOM     14  N   PRO     2     170.242 144.814  78.615  1.00  0.00            
ATOM     15  CD  PRO     2     171.462 145.414  79.155  1.00  0.00            
ATOM     16  HD1 PRO     2     172.282 144.684  79.045  1.00  0.00            
ATOM     17  HD2 PRO     2     171.762 146.294  78.545  1.00  0.00            
ATOM     18  CA  PRO     2     169.232 144.814  79.635  1.00  0.00            
ATOM     19  HA  PRO     2     169.332 143.794  79.975  1.00  0.00            
ATOM     20  CB  PRO     2     169.712 145.854  80.655  1.00  0.00            
ATOM     21  HB1 PRO     2     169.262 145.614  81.645  1.00  0.00            
ATOM     22  HB2 PRO     2     169.452 146.884  80.335  1.00  0.00            
ATOM     23  CG  PRO     2     171.252 145.824  80.615  1.00  0.00            
ATOM     24  HG1 PRO     2     171.682 144.924  81.085  1.00  0.00            
ATOM     25  HG2 PRO     2     171.762 146.784  80.885  1.00  0.00            
ATOM     26  C   PRO     2     167.882 145.085  79.115  1.00  0.00            
ATOM     27  O   PRO     2     167.662 145.895  78.215  1.00  0.00            
ATOM     28  N   MET     3     166.792 144.465  79.615  1.00  0.00            
ATOM     29  HN  MET     3     166.912 143.704  80.235  1.00  0.00            
ATOM     30  CA  MET     3     165.432 144.844  79.405  1.00  0.00            
ATOM     31  HA  MET     3     165.432 145.914  79.215  1.00  0.00            
ATOM     32  CB  MET     3     164.842 144.285  78.095  1.00  0.00            
ATOM     33  HB1 MET     3     165.522 144.714  77.335  1.00  0.00            
ATOM     34  HB2 MET     3     163.852 144.774  77.955  1.00  0.00            
ATOM     35  CG  MET     3     164.692 142.774  77.885  1.00  0.00            
ATOM     36  HG1 MET     3     165.672 142.274  78.035  1.00  0.00            
ATOM     37  HG2 MET     3     164.492 142.635  76.805  1.00  0.00            
ATOM     38  SD  MET     3     163.412 141.934  78.875  1.00  0.00            
ATOM     39  CE  MET     3     161.862 142.824  78.545  1.00  0.00            
ATOM     40  HE1 MET     3     162.022 143.904  78.775  1.00  0.00            
ATOM     41  HE2 MET     3     161.632 142.795  77.455  1.00  0.00            
ATOM     42  HE3 MET     3     161.032 142.365  79.125  1.00  0.00            
ATOM     43  C   MET     3     164.652 144.624  80.645  1.00  0.00            
ATOM     44  O   MET     3     164.812 143.654  81.395  1.00  0.00            
ATOM     45  N   TYR     4     163.622 145.464  80.875  1.00  0.00            
ATOM     46  HN  TYR     4     163.492 146.214  80.235  1.00  0.00            
ATOM     47  CA  TYR     4     162.702 145.374  81.965  1.00  0.00            
ATOM     48  HA  TYR     4     162.752 144.354  82.315  1.00  0.00            
ATOM     49  CB  TYR     4     162.832 146.434  83.085  1.00  0.00            
ATOM     50  HB1 TYR     4     162.332 146.064  83.985  1.00  0.00            
ATOM     51  HB2 TYR     4     162.412 147.395  82.735  1.00  0.00            
ATOM     52  CG  TYR     4     164.242 146.824  83.375  1.00  0.00            
ATOM     53  CD1 TYR     4     164.972 145.904  84.085  1.00  0.00            
ATOM     54  HD1 TYR     4     164.472 145.044  84.495  1.00  0.00            
ATOM     55  CE1 TYR     4     166.292 146.124  84.385  1.00  0.00            
ATOM     56  HE1 TYR     4     166.772 145.414  85.045  1.00  0.00            
ATOM     57  CZ  TYR     4     166.952 147.234  83.915  1.00  0.00            
ATOM     58  OH  TYR     4     168.332 147.424  84.185  1.00  0.00            
ATOM     59  HH  TYR     4     168.572 148.284  83.835  1.00  0.00            
ATOM     60  CD2 TYR     4     164.942 147.865  82.815  1.00  0.00            
ATOM     61  HD2 TYR     4     164.422 148.624  82.255  1.00  0.00            
ATOM     62  CE2 TYR     4     166.282 148.084  83.075  1.00  0.00            
ATOM     63  HE2 TYR     4     166.752 148.984  82.715  1.00  0.00            
ATOM     64  C   TYR     4     161.282 145.365  81.535  1.00  0.00            
ATOM     65  O   TYR     4     160.832 146.085  80.645  1.00  0.00            
ATOM     66  N   SER     5     160.432 144.605  82.245  1.00  0.00            
ATOM     67  HN  SER     5     160.802 144.115  83.035  1.00  0.00            
ATOM     68  CA  SER     5     159.012 144.605  82.025  1.00  0.00            
ATOM     69  HA  SER     5     158.672 145.594  81.735  1.00  0.00            
ATOM     70  CB  SER     5     158.662 143.544  80.965  1.00  0.00            
ATOM     71  HB1 SER     5     159.292 143.755  80.075  1.00  0.00            
ATOM     72  HB2 SER     5     157.592 143.645  80.675  1.00  0.00            
ATOM     73  OG  SER     5     158.942 142.214  81.375  1.00  0.00            
ATOM     74  HG1 SER     5     159.842 142.225  81.685  1.00  0.00            
ATOM     75  C   SER     5     158.182 144.444  83.245  1.00  0.00            
ATOM     76  O   SER     5     158.602 143.954  84.295  1.00  0.00            
ATOM     77  N   ILE     6     156.922 144.935  83.185  1.00  0.00            
ATOM     78  HN  ILE     6     156.602 145.484  82.435  1.00  0.00            
ATOM     79  CA  ILE     6     156.052 144.854  84.315  1.00  0.00            
ATOM     80  HA  ILE     6     156.442 144.094  84.965  1.00  0.00            
ATOM     81  CB  ILE     6     155.892 146.174  85.005  1.00  0.00            
ATOM     82  HB  ILE     6     155.022 146.185  85.685  1.00  0.00            
ATOM     83  CG2 ILE     6     157.092 146.524  85.905  1.00  0.00            
ATOM     84 HG21 ILE     6     157.032 147.585  86.225  1.00  0.00            
ATOM     85 HG22 ILE     6     157.062 145.855  86.795  1.00  0.00            
ATOM     86 HG23 ILE     6     158.042 146.495  85.335  1.00  0.00            
ATOM     87  CG1 ILE     6     155.622 147.354  84.045  1.00  0.00            
ATOM     88 HG11 ILE     6     154.972 147.085  83.195  1.00  0.00            
ATOM     89 HG12 ILE     6     156.622 147.724  83.715  1.00  0.00            
ATOM     90  CD  ILE     6     155.042 148.604  84.705  1.00  0.00            
ATOM     91  HD1 ILE     6     154.482 148.384  85.645  1.00  0.00            
ATOM     92  HD2 ILE     6     155.932 149.214  84.985  1.00  0.00            
ATOM     93  HD3 ILE     6     154.452 149.185  83.965  1.00  0.00            
ATOM     94  C   ILE     6     154.712 144.434  83.815  1.00  0.00            
ATOM     95  O   ILE     6     154.282 144.805  82.725  1.00  0.00            
ATOM     96  N   ILE     7     153.922 143.694  84.615  1.00  0.00            
ATOM     97  HN  ILE     7     154.242 143.395  85.515  1.00  0.00            
ATOM     98  CA  ILE     7     152.612 143.255  84.265  1.00  0.00            
ATOM     99  HA  ILE     7     152.072 143.765  83.475  1.00  0.00            
ATOM    100  CB  ILE     7     152.672 141.795  83.915  1.00  0.00            
ATOM    101  HB  ILE     7     153.092 141.165  84.725  1.00  0.00            
ATOM    102  CG2 ILE     7     151.252 141.315  83.595  1.00  0.00            
ATOM    103 HG21 ILE     7     151.332 140.275  83.205  1.00  0.00            
ATOM    104 HG22 ILE     7     150.532 141.305  84.445  1.00  0.00            
ATOM    105 HG23 ILE     7     150.792 141.945  82.805  1.00  0.00            
ATOM    106  CG1 ILE     7     153.562 141.655  82.675  1.00  0.00            
ATOM    107 HG11 ILE     7     154.622 141.945  82.805  1.00  0.00            
ATOM    108 HG12 ILE     7     153.152 142.305  81.865  1.00  0.00            
ATOM    109  CD  ILE     7     153.582 140.225  82.125  1.00  0.00            
ATOM    110  HD1 ILE     7     153.632 139.455  82.935  1.00  0.00            
ATOM    111  HD2 ILE     7     152.642 140.015  81.575  1.00  0.00            
ATOM    112  HD3 ILE     7     154.352 140.135  81.335  1.00  0.00            
ATOM    113  C   ILE     7     151.642 143.464  85.375  1.00  0.00            
ATOM    114  O   ILE     7     152.032 143.124  86.495  1.00  0.00            
ATOM    115  N   THR     8     150.462 144.025  85.105  1.00  0.00            
ATOM    116  HN  THR     8     150.322 144.295  84.155  1.00  0.00            
ATOM    117  CA  THR     8     149.422 144.185  86.075  1.00  0.00            
ATOM    118  HA  THR     8     149.662 143.395  86.775  1.00  0.00            
ATOM    119  CB  THR     8     149.472 145.514  86.775  1.00  0.00            
ATOM    120  HB  THR     8     148.542 145.964  87.205  1.00  0.00            
ATOM    121  OG1 THR     8     149.932 146.585  85.955  1.00  0.00            
ATOM    122  HG1 THR     8     150.692 146.244  85.485  1.00  0.00            
ATOM    123  CG2 THR     8     150.482 145.475  87.935  1.00  0.00            
ATOM    124 HG21 THR     8     150.352 144.535  88.505  1.00  0.00            
ATOM    125 HG22 THR     8     151.542 145.495  87.605  1.00  0.00            
ATOM    126 HG23 THR     8     150.332 146.354  88.605  1.00  0.00            
ATOM    127  C   THR     8     148.082 144.035  85.455  1.00  0.00            
ATOM    128  O   THR     8     147.972 144.005  84.225  1.00  0.00            
ATOM    129  N   PRO     9     147.002 143.835  86.135  1.00  0.00            
ATOM    130  CD  PRO     9     146.912 143.535  87.555  1.00  0.00            
ATOM    131  HD1 PRO     9     147.632 142.724  87.805  1.00  0.00            
ATOM    132  HD2 PRO     9     147.162 144.505  88.015  1.00  0.00            
ATOM    133  CA  PRO     9     145.672 144.115  85.665  1.00  0.00            
ATOM    134  HA  PRO     9     145.512 143.295  84.995  1.00  0.00            
ATOM    135  CB  PRO     9     144.712 144.085  86.855  1.00  0.00            
ATOM    136  HB1 PRO     9     143.672 143.765  86.665  1.00  0.00            
ATOM    137  HB2 PRO     9     144.612 145.055  87.375  1.00  0.00            
ATOM    138  CG  PRO     9     145.452 143.205  87.885  1.00  0.00            
ATOM    139  HG1 PRO     9     145.222 142.145  87.625  1.00  0.00            
ATOM    140  HG2 PRO     9     145.222 143.414  88.955  1.00  0.00            
ATOM    141  C   PRO     9     145.442 145.445  85.035  1.00  0.00            
ATOM    142  O   PRO     9     145.952 146.465  85.465  1.00  0.00            
ATOM    143  N   ASN    10     144.572 145.445  83.995  1.00  0.00            
ATOM    144  HN  ASN    10     144.302 144.595  83.525  1.00  0.00            
ATOM    145  CA  ASN    10     144.322 146.545  83.135  1.00  0.00            
ATOM    146  HA  ASN    10     145.222 147.135  82.995  1.00  0.00            
ATOM    147  CB  ASN    10     144.012 145.835  81.805  1.00  0.00            
ATOM    148  HB1 ASN    10     143.022 145.345  81.815  1.00  0.00            
ATOM    149  HB2 ASN    10     144.772 145.035  81.625  1.00  0.00            
ATOM    150  CG  ASN    10     144.082 146.765  80.605  1.00  0.00            
ATOM    151  OD1 ASN    10     143.812 147.965  80.645  1.00  0.00            
ATOM    152  ND2 ASN    10     144.572 146.195  79.475  1.00  0.00            
ATOM    153 HD21 ASN    10     144.702 145.225  79.305  1.00  0.00            
ATOM    154 HD22 ASN    10     144.742 146.775  78.685  1.00  0.00            
ATOM    155  C   ASN    10     143.322 147.555  83.605  1.00  0.00            
ATOM    156  O   ASN    10     143.182 148.685  83.155  1.00  0.00            
ATOM    157  N   ILE    11     142.552 147.055  84.585  1.00  0.00            
ATOM    158  HN  ILE    11     142.812 146.155  84.945  1.00  0.00            
ATOM    159  CA  ILE    11     141.592 147.955  85.145  1.00  0.00            
ATOM    160  HA  ILE    11     141.772 149.005  84.955  1.00  0.00            
ATOM    161  CB  ILE    11     140.182 147.615  84.755  1.00  0.00            
ATOM    162  HB  ILE    11     139.972 146.575  85.065  1.00  0.00            
ATOM    163  CG2 ILE    11     139.162 148.475  85.515  1.00  0.00            
ATOM    164 HG21 ILE    11     139.242 148.465  86.615  1.00  0.00            
ATOM    165 HG22 ILE    11     139.522 149.495  85.235  1.00  0.00            
ATOM    166 HG23 ILE    11     138.092 148.355  85.275  1.00  0.00            
ATOM    167  CG1 ILE    11     139.992 147.585  83.225  1.00  0.00            
ATOM    168 HG11 ILE    11     140.812 146.945  82.825  1.00  0.00            
ATOM    169 HG12 ILE    11     140.182 148.495  82.615  1.00  0.00            
ATOM    170  CD  ILE    11     138.672 146.965  82.785  1.00  0.00            
ATOM    171  HD1 ILE    11     138.472 146.985  81.695  1.00  0.00            
ATOM    172  HD2 ILE    11     138.792 145.895  83.045  1.00  0.00            
ATOM    173  HD3 ILE    11     137.822 147.415  83.355  1.00  0.00            
ATOM    174  C   ILE    11     141.752 147.785  86.615  1.00  0.00            
ATOM    175  O   ILE    11     141.552 146.665  87.095  1.00  0.00            
ATOM    176  N   LEU    12     142.002 148.825  87.455  1.00  0.00            
ATOM    177  HN  LEU    12     142.202 149.715  87.075  1.00  0.00            
ATOM    178  CA  LEU    12     142.002 148.715  88.875  1.00  0.00            
ATOM    179  HA  LEU    12     142.062 147.715  89.255  1.00  0.00            
ATOM    180  CB  LEU    12     143.132 149.575  89.505  1.00  0.00            
ATOM    181  HB1 LEU    12     143.162 149.384  90.605  1.00  0.00            
ATOM    182  HB2 LEU    12     142.902 150.665  89.365  1.00  0.00            
ATOM    183  CG  LEU    12     144.522 149.275  88.955  1.00  0.00            
ATOM    184  HG  LEU    12     144.422 149.325  87.855  1.00  0.00            
ATOM    185  CD1 LEU    12     145.412 150.424  89.455  1.00  0.00            
ATOM    186 HD11 LEU    12     146.472 150.184  89.225  1.00  0.00            
ATOM    187 HD12 LEU    12     145.132 151.404  89.015  1.00  0.00            
ATOM    188 HD13 LEU    12     145.292 150.544  90.555  1.00  0.00            
ATOM    189  CD2 LEU    12     144.942 147.874  89.405  1.00  0.00            
ATOM    190 HD21 LEU    12     144.372 147.175  88.755  1.00  0.00            
ATOM    191 HD22 LEU    12     146.032 147.715  89.245  1.00  0.00            
ATOM    192 HD23 LEU    12     144.622 147.734  90.455  1.00  0.00            
ATOM    193  C   LEU    12     140.722 149.234  89.415  1.00  0.00            
ATOM    194  O   LEU    12     140.052 149.975  88.705  1.00  0.00            
ATOM    195  N   ARG    13     140.332 148.925  90.675  1.00  0.00            
ATOM    196  HN  ARG    13     140.672 148.085  91.085  1.00  0.00            
ATOM    197  CA  ARG    13     139.232 149.585  91.305  1.00  0.00            
ATOM    198  HA  ARG    13     138.792 150.305  90.635  1.00  0.00            
ATOM    199  CB  ARG    13     138.072 148.705  91.815  1.00  0.00            
ATOM    200  HB1 ARG    13     137.302 149.365  92.265  1.00  0.00            
ATOM    201  HB2 ARG    13     138.442 147.875  92.455  1.00  0.00            
ATOM    202  CG  ARG    13     137.272 148.135  90.635  1.00  0.00            
ATOM    203  HG1 ARG    13     136.982 148.975  89.965  1.00  0.00            
ATOM    204  HG2 ARG    13     136.292 147.815  91.015  1.00  0.00            
ATOM    205  CD  ARG    13     137.832 147.135  89.615  1.00  0.00            
ATOM    206  HD1 ARG    13     138.322 146.355  90.225  1.00  0.00            
ATOM    207  HD2 ARG    13     138.592 147.655  88.995  1.00  0.00            
ATOM    208  NE  ARG    13     136.732 146.675  88.715  1.00  0.00            
ATOM    209  HE  ARG    13     136.232 147.255  88.085  1.00  0.00            
ATOM    210  CZ  ARG    13     136.072 145.484  88.825  1.00  0.00            
ATOM    211  NH1 ARG    13     136.492 144.424  89.565  1.00  0.00            
ATOM    212 HH11 ARG    13     137.392 144.475  90.005  1.00  0.00            
ATOM    213 HH12 ARG    13     136.122 143.505  89.425  1.00  0.00            
ATOM    214  NH2 ARG    13     135.042 145.175  87.975  1.00  0.00            
ATOM    215 HH21 ARG    13     134.742 145.925  87.385  1.00  0.00            
ATOM    216 HH22 ARG    13     134.872 144.275  87.585  1.00  0.00            
ATOM    217  C   ARG    13     139.752 150.305  92.495  1.00  0.00            
ATOM    218  O   ARG    13     140.802 149.915  92.995  1.00  0.00            
ATOM    219  N   LEU    14     139.062 151.324  93.065  1.00  0.00            
ATOM    220  HN  LEU    14     138.262 151.665  92.585  1.00  0.00            
ATOM    221  CA  LEU    14     139.492 152.055  94.205  1.00  0.00            
ATOM    222  HA  LEU    14     140.542 152.275  94.065  1.00  0.00            
ATOM    223  CB  LEU    14     138.532 153.234  94.445  1.00  0.00            
ATOM    224  HB1 LEU    14     138.512 153.544  95.515  1.00  0.00            
ATOM    225  HB2 LEU    14     137.492 152.874  94.315  1.00  0.00            
ATOM    226  CG  LEU    14     138.982 154.514  93.715  1.00  0.00            
ATOM    227  HG  LEU    14     138.942 154.424  92.605  1.00  0.00            
ATOM    228  CD1 LEU    14     138.072 155.665  94.145  1.00  0.00            
ATOM    229 HD11 LEU    14     137.062 155.395  93.765  1.00  0.00            
ATOM    230 HD12 LEU    14     138.062 155.844  95.235  1.00  0.00            
ATOM    231 HD13 LEU    14     138.342 156.635  93.665  1.00  0.00            
ATOM    232  CD2 LEU    14     140.412 154.924  94.115  1.00  0.00            
ATOM    233 HD21 LEU    14     141.252 154.264  93.835  1.00  0.00            
ATOM    234 HD22 LEU    14     140.592 155.835  93.505  1.00  0.00            
ATOM    235 HD23 LEU    14     140.442 155.335  95.155  1.00  0.00            
ATOM    236  C   LEU    14     139.562 151.234  95.465  1.00  0.00            
ATOM    237  O   LEU    14     138.792 150.285  95.575  1.00  0.00            
ATOM    238  N   GLU    15     140.442 151.645  96.375  1.00  0.00            
ATOM    239  HN  GLU    15     140.872 152.514  96.165  1.00  0.00            
ATOM    240  CA  GLU    15     140.812 151.204  97.695  1.00  0.00            
ATOM    241  HA  GLU    15     141.742 151.714  97.895  1.00  0.00            
ATOM    242  CB  GLU    15     139.792 151.724  98.735  1.00  0.00            
ATOM    243  HB1 GLU    15     140.052 151.184  99.665  1.00  0.00            
ATOM    244  HB2 GLU    15     138.782 151.445  98.375  1.00  0.00            
ATOM    245  CG  GLU    15     139.912 153.244  98.845  1.00  0.00            
ATOM    246  HG1 GLU    15     139.612 153.635  97.855  1.00  0.00            
ATOM    247  HG2 GLU    15     140.992 153.504  98.925  1.00  0.00            
ATOM    248  CD  GLU    15     139.172 153.694 100.095  1.00  0.00            
ATOM    249  OE1 GLU    15     139.852 153.964 101.115  1.00  0.00            
ATOM    250  OE2 GLU    15     137.932 153.844  99.985  1.00  0.00            
ATOM    251  C   GLU    15     141.042 149.744  97.775  1.00  0.00            
ATOM    252  O   GLU    15     140.272 149.035  98.435  1.00  0.00            
ATOM    253  N   SER    16     142.142 149.234  97.185  1.00  0.00            
ATOM    254  HN  SER    16     142.722 149.755  96.565  1.00  0.00            
ATOM    255  CA  SER    16     142.412 147.834  97.255  1.00  0.00            
ATOM    256  HA  SER    16     142.092 147.474  98.225  1.00  0.00            
ATOM    257  CB  SER    16     141.682 147.025  96.165  1.00  0.00            
ATOM    258  HB1 SER    16     142.142 147.245  95.175  1.00  0.00            
ATOM    259  HB2 SER    16     140.582 147.145  96.055  1.00  0.00            
ATOM    260  OG  SER    16     141.842 145.624  96.325  1.00  0.00            
ATOM    261  HG1 SER    16     142.402 145.314  95.615  1.00  0.00            
ATOM    262  C   SER    16     143.872 147.614  97.125  1.00  0.00            
ATOM    263  O   SER    16     144.412 148.364  96.315  1.00  0.00            
ATOM    264  N   GLU    17     144.442 146.614  97.825  1.00  0.00            
ATOM    265  HN  GLU    17     143.812 146.154  98.445  1.00  0.00            
ATOM    266  CA  GLU    17     145.782 146.164  97.595  1.00  0.00            
ATOM    267  HA  GLU    17     146.402 146.984  97.265  1.00  0.00            
ATOM    268  CB  GLU    17     146.352 145.414  98.795  1.00  0.00            
ATOM    269  HB1 GLU    17     147.282 144.924  98.395  1.00  0.00            
ATOM    270  HB2 GLU    17     145.622 144.664  99.155  1.00  0.00            
ATOM    271  CG  GLU    17     146.772 146.314  99.955  1.00  0.00            
ATOM    272  HG1 GLU    17     145.912 146.874 100.385  1.00  0.00            
ATOM    273  HG2 GLU    17     147.602 147.004  99.695  1.00  0.00            
ATOM    274  CD  GLU    17     147.432 145.494 101.065  1.00  0.00            
ATOM    275  OE1 GLU    17     146.712 144.544 101.465  1.00  0.00            
ATOM    276  OE2 GLU    17     148.582 145.824 101.455  1.00  0.00            
ATOM    277  C   GLU    17     145.722 145.174  96.485  1.00  0.00            
ATOM    278  O   GLU    17     144.822 144.334  96.405  1.00  0.00            
ATOM    279  N   GLU    18     146.552 145.284  95.435  1.00  0.00            
ATOM    280  HN  GLU    18     147.162 146.074  95.455  1.00  0.00            
ATOM    281  CA  GLU    18     146.792 144.474  94.285  1.00  0.00            
ATOM    282  HA  GLU    18     146.332 143.495  94.395  1.00  0.00            
ATOM    283  CB  GLU    18     146.142 145.094  93.035  1.00  0.00            
ATOM    284  HB1 GLU    18     146.322 144.594  92.065  1.00  0.00            
ATOM    285  HB2 GLU    18     146.632 146.104  93.035  1.00  0.00            
ATOM    286  CG  GLU    18     144.662 145.414  93.205  1.00  0.00            
ATOM    287  HG1 GLU    18     144.312 145.995  92.325  1.00  0.00            
ATOM    288  HG2 GLU    18     144.562 146.014  94.145  1.00  0.00            
ATOM    289  CD  GLU    18     143.822 144.145  93.295  1.00  0.00            
ATOM    290  OE1 GLU    18     142.612 144.154  93.665  1.00  0.00            
ATOM    291  OE2 GLU    18     144.272 143.085  92.795  1.00  0.00            
ATOM    292  C   GLU    18     148.232 144.214  94.045  1.00  0.00            
ATOM    293  O   GLU    18     149.122 144.774  94.685  1.00  0.00            
ATOM    294  N   THR    19     148.502 143.254  93.145  1.00  0.00            
ATOM    295  HN  THR    19     147.832 142.814  92.555  1.00  0.00            
ATOM    296  CA  THR    19     149.802 142.654  93.075  1.00  0.00            
ATOM    297  HA  THR    19     150.422 143.084  93.845  1.00  0.00            
ATOM    298  CB  THR    19     149.772 141.154  93.215  1.00  0.00            
ATOM    299  HB  THR    19     149.022 140.665  92.555  1.00  0.00            
ATOM    300  OG1 THR    19     149.342 140.864  94.535  1.00  0.00            
ATOM    301  HG1 THR    19     150.112 141.014  95.105  1.00  0.00            
ATOM    302  CG2 THR    19     151.152 140.504  93.025  1.00  0.00            
ATOM    303 HG21 THR    19     151.462 140.564  91.965  1.00  0.00            
ATOM    304 HG22 THR    19     151.892 141.084  93.605  1.00  0.00            
ATOM    305 HG23 THR    19     151.112 139.444  93.355  1.00  0.00            
ATOM    306  C   THR    19     150.442 143.044  91.795  1.00  0.00            
ATOM    307  O   THR    19     149.902 142.924  90.685  1.00  0.00            
ATOM    308  N   MET    20     151.682 143.564  91.885  1.00  0.00            
ATOM    309  HN  MET    20     152.072 143.564  92.805  1.00  0.00            
ATOM    310  CA  MET    20     152.442 143.954  90.735  1.00  0.00            
ATOM    311  HA  MET    20     151.832 143.904  89.855  1.00  0.00            
ATOM    312  CB  MET    20     152.872 145.434  90.895  1.00  0.00            
ATOM    313  HB1 MET    20     153.232 145.624  91.925  1.00  0.00            
ATOM    314  HB2 MET    20     151.902 145.964  90.735  1.00  0.00            
ATOM    315  CG  MET    20     153.952 146.054  90.015  1.00  0.00            
ATOM    316  HG1 MET    20     153.682 146.055  88.945  1.00  0.00            
ATOM    317  HG2 MET    20     154.892 145.474  90.135  1.00  0.00            
ATOM    318  SD  MET    20     154.482 147.754  90.425  1.00  0.00            
ATOM    319  CE  MET    20     152.912 148.564  89.945  1.00  0.00            
ATOM    320  HE1 MET    20     152.132 148.264  90.675  1.00  0.00            
ATOM    321  HE2 MET    20     153.042 149.664  90.075  1.00  0.00            
ATOM    322  HE3 MET    20     152.542 148.275  88.945  1.00  0.00            
ATOM    323  C   MET    20     153.552 142.994  90.485  1.00  0.00            
ATOM    324  O   MET    20     154.342 142.754  91.405  1.00  0.00            
ATOM    325  N   VAL    21     153.692 142.505  89.235  1.00  0.00            
ATOM    326  HN  VAL    21     153.152 142.934  88.505  1.00  0.00            
ATOM    327  CA  VAL    21     154.642 141.535  88.785  1.00  0.00            
ATOM    328  HA  VAL    21     155.042 141.054  89.665  1.00  0.00            
ATOM    329  CB  VAL    21     154.032 140.445  87.955  1.00  0.00            
ATOM    330  HB  VAL    21     153.592 140.995  87.085  1.00  0.00            
ATOM    331  CG1 VAL    21     155.052 139.374  87.515  1.00  0.00            
ATOM    332 HG11 VAL    21     154.492 138.464  87.205  1.00  0.00            
ATOM    333 HG12 VAL    21     155.542 139.725  86.585  1.00  0.00            
ATOM    334 HG13 VAL    21     155.702 139.174  88.385  1.00  0.00            
ATOM    335  CG2 VAL    21     152.992 139.745  88.845  1.00  0.00            
ATOM    336 HG21 VAL    21     152.372 140.395  89.495  1.00  0.00            
ATOM    337 HG22 VAL    21     152.282 139.184  88.215  1.00  0.00            
ATOM    338 HG23 VAL    21     153.562 138.995  89.435  1.00  0.00            
ATOM    339  C   VAL    21     155.722 142.264  88.075  1.00  0.00            
ATOM    340  O   VAL    21     155.482 142.844  87.015  1.00  0.00            
ATOM    341  N   LEU    22     156.972 142.174  88.555  1.00  0.00            
ATOM    342  HN  LEU    22     157.092 141.724  89.435  1.00  0.00            
ATOM    343  CA  LEU    22     158.172 142.674  87.945  1.00  0.00            
ATOM    344  HA  LEU    22     157.902 143.234  87.075  1.00  0.00            
ATOM    345  CB  LEU    22     158.962 143.674  88.815  1.00  0.00            
ATOM    346  HB1 LEU    22     159.882 144.044  88.315  1.00  0.00            
ATOM    347  HB2 LEU    22     159.342 143.164  89.725  1.00  0.00            
ATOM    348  CG  LEU    22     158.122 144.814  89.395  1.00  0.00            
ATOM    349  HG  LEU    22     157.202 144.744  88.775  1.00  0.00            
ATOM    350  CD1 LEU    22     157.562 144.464  90.795  1.00  0.00            
ATOM    351 HD11 LEU    22     157.052 143.474  90.855  1.00  0.00            
ATOM    352 HD12 LEU    22     158.262 144.534  91.655  1.00  0.00            
ATOM    353 HD13 LEU    22     156.792 145.264  90.895  1.00  0.00            
ATOM    354  CD2 LEU    22     158.742 146.224  89.405  1.00  0.00            
ATOM    355 HD21 LEU    22     157.972 147.034  89.455  1.00  0.00            
ATOM    356 HD22 LEU    22     159.382 146.344  90.295  1.00  0.00            
ATOM    357 HD23 LEU    22     159.422 146.454  88.565  1.00  0.00            
ATOM    358  C   LEU    22     159.092 141.564  87.565  1.00  0.00            
ATOM    359  O   LEU    22     159.342 140.645  88.345  1.00  0.00            
ATOM    360  N   GLU    23     159.642 141.664  86.345  1.00  0.00            
ATOM    361  HN  GLU    23     159.382 142.395  85.715  1.00  0.00            
ATOM    362  CA  GLU    23     160.612 140.754  85.815  1.00  0.00            
ATOM    363  HA  GLU    23     161.102 140.224  86.615  1.00  0.00            
ATOM    364  CB  GLU    23     159.972 139.734  84.875  1.00  0.00            
ATOM    365  HB1 GLU    23     160.712 139.074  84.375  1.00  0.00            
ATOM    366  HB2 GLU    23     159.462 140.255  84.025  1.00  0.00            
ATOM    367  CG  GLU    23     158.982 138.714  85.435  1.00  0.00            
ATOM    368  HG1 GLU    23     158.082 139.104  85.945  1.00  0.00            
ATOM    369  HG2 GLU    23     159.492 138.094  86.215  1.00  0.00            
ATOM    370  CD  GLU    23     158.442 137.764  84.385  1.00  0.00            
ATOM    371  OE1 GLU    23     158.682 136.524  84.475  1.00  0.00            
ATOM    372  OE2 GLU    23     157.922 138.225  83.325  1.00  0.00            
ATOM    373  C   GLU    23     161.642 141.534  85.085  1.00  0.00            
ATOM    374  O   GLU    23     161.322 142.634  84.635  1.00  0.00            
ATOM    375  N   ALA    24     162.842 140.984  84.825  1.00  0.00            
ATOM    376  HN  ALA    24     163.112 140.154  85.305  1.00  0.00            
ATOM    377  CA  ALA    24     163.872 141.614  84.035  1.00  0.00            
ATOM    378  HA  ALA    24     163.522 142.124  83.155  1.00  0.00            
ATOM    379  CB  ALA    24     164.882 142.404  84.885  1.00  0.00            
ATOM    380  HB1 ALA    24     165.682 141.794  85.355  1.00  0.00            
ATOM    381  HB2 ALA    24     165.392 143.174  84.275  1.00  0.00            
ATOM    382  HB3 ALA    24     164.372 142.934  85.715  1.00  0.00            
ATOM    383  C   ALA    24     164.762 140.554  83.485  1.00  0.00            
ATOM    384  O   ALA    24     164.882 139.494  84.095  1.00  0.00            
ATOM    385  N   HIS    25     165.262 140.694  82.235  1.00  0.00            
ATOM    386  HN  HIS    25     164.912 141.484  81.725  1.00  0.00            
ATOM    387  CA  HIS    25     166.222 139.824  81.625  1.00  0.00            
ATOM    388  HA  HIS    25     166.582 139.124  82.355  1.00  0.00            
ATOM    389  CB  HIS    25     165.522 139.164  80.415  1.00  0.00            
ATOM    390  HB1 HIS    25     166.322 138.665  79.815  1.00  0.00            
ATOM    391  HB2 HIS    25     165.122 139.924  79.705  1.00  0.00            
ATOM    392  ND1 HIS    25     163.252 138.234  80.235  1.00  0.00            
ATOM    393  CG  HIS    25     164.462 138.234  80.915  1.00  0.00            
ATOM    394  CE1 HIS    25     162.412 137.535  80.985  1.00  0.00            
ATOM    395  HE1 HIS    25     161.512 137.005  80.675  1.00  0.00            
ATOM    396  NE2 HIS    25     163.002 137.105  82.115  1.00  0.00            
ATOM    397  HE2 HIS    25     162.532 136.865  82.975  1.00  0.00            
ATOM    398  CD2 HIS    25     164.312 137.535  82.085  1.00  0.00            
ATOM    399  HD2 HIS    25     165.032 137.324  82.855  1.00  0.00            
ATOM    400  C   HIS    25     167.432 140.514  81.085  1.00  0.00            
ATOM    401  O   HIS    25     167.422 141.645  80.595  1.00  0.00            
ATOM    402  N   ASP    26     168.602 139.854  81.145  1.00  0.00            
ATOM    403  HN  ASP    26     168.732 139.064  81.745  1.00  0.00            
ATOM    404  CA  ASP    26     169.842 140.204  80.525  1.00  0.00            
ATOM    405  HA  ASP    26     170.522 139.424  80.815  1.00  0.00            
ATOM    406  CB  ASP    26     169.782 140.245  78.995  1.00  0.00            
ATOM    407  HB1 ASP    26     169.342 141.204  78.645  1.00  0.00            
ATOM    408  HB2 ASP    26     169.132 139.404  78.635  1.00  0.00            
ATOM    409  CG  ASP    26     171.082 140.085  78.225  1.00  0.00            
ATOM    410  OD1 ASP    26     171.302 140.674  77.125  1.00  0.00            
ATOM    411  OD2 ASP    26     171.852 139.184  78.645  1.00  0.00            
ATOM    412  C   ASP    26     170.572 141.384  81.095  1.00  0.00            
ATOM    413  O   ASP    26     171.332 142.044  80.375  1.00  0.00            
ATOM    414  N   ALA    27     170.422 141.574  82.405  1.00  0.00            
ATOM    415  HN  ALA    27     169.892 140.864  82.885  1.00  0.00            
ATOM    416  CA  ALA    27     171.192 142.434  83.245  1.00  0.00            
ATOM    417  HA  ALA    27     171.982 142.914  82.695  1.00  0.00            
ATOM    418  CB  ALA    27     170.402 143.634  83.805  1.00  0.00            
ATOM    419  HB1 ALA    27     169.662 143.304  84.565  1.00  0.00            
ATOM    420  HB2 ALA    27     171.212 144.284  84.235  1.00  0.00            
ATOM    421  HB3 ALA    27     169.962 144.184  82.965  1.00  0.00            
ATOM    422  C   ALA    27     171.872 141.634  84.295  1.00  0.00            
ATOM    423  O   ALA    27     171.392 140.744  84.985  1.00  0.00            
ATOM    424  N   GLN    28     173.212 141.814  84.405  1.00  0.00            
ATOM    425  HN  GLN    28     173.612 142.534  83.835  1.00  0.00            
ATOM    426  CA  GLN    28     174.082 141.314  85.405  1.00  0.00            
ATOM    427  HA  GLN    28     174.072 140.264  85.605  1.00  0.00            
ATOM    428  CB  GLN    28     175.582 141.524  85.075  1.00  0.00            
ATOM    429  HB1 GLN    28     176.262 141.284  85.915  1.00  0.00            
ATOM    430  HB2 GLN    28     175.842 142.614  84.985  1.00  0.00            
ATOM    431  CG  GLN    28     176.052 140.744  83.845  1.00  0.00            
ATOM    432  HG1 GLN    28     177.152 140.614  83.985  1.00  0.00            
ATOM    433  HG2 GLN    28     175.872 141.364  82.945  1.00  0.00            
ATOM    434  CD  GLN    28     175.502 139.334  83.695  1.00  0.00            
ATOM    435  OE1 GLN    28     175.462 138.624  84.705  1.00  0.00            
ATOM    436  NE2 GLN    28     175.182 138.874  82.455  1.00  0.00            
ATOM    437 HE21 GLN    28     175.382 139.444  81.665  1.00  0.00            
ATOM    438 HE22 GLN    28     174.872 137.924  82.345  1.00  0.00            
ATOM    439  C   GLN    28     173.812 141.974  86.715  1.00  0.00            
ATOM    440  O   GLN    28     173.822 143.194  86.855  1.00  0.00            
ATOM    441  N   GLY    29     173.652 141.124  87.755  1.00  0.00            
ATOM    442  HN  GLY    29     173.752 140.154  87.605  1.00  0.00            
ATOM    443  CA  GLY    29     173.702 141.554  89.115  1.00  0.00            
ATOM    444  HA1 GLY    29     174.202 140.844  89.755  1.00  0.00            
ATOM    445  HA2 GLY    29     174.172 142.534  89.185  1.00  0.00            
ATOM    446  C   GLY    29     172.342 141.664  89.705  1.00  0.00            
ATOM    447  O   GLY    29     171.312 141.304  89.155  1.00  0.00            
ATOM    448  N   ASP    30     172.282 142.144  90.965  1.00  0.00            
ATOM    449  HN  ASP    30     173.132 142.444  91.385  1.00  0.00            
ATOM    450  CA  ASP    30     171.092 142.734  91.485  1.00  0.00            
ATOM    451  HA  ASP    30     170.342 141.974  91.315  1.00  0.00            
ATOM    452  CB  ASP    30     171.122 142.834  93.015  1.00  0.00            
ATOM    453  HB1 ASP    30     171.362 141.814  93.365  1.00  0.00            
ATOM    454  HB2 ASP    30     170.132 143.104  93.455  1.00  0.00            
ATOM    455  CG  ASP    30     172.172 143.754  93.625  1.00  0.00            
ATOM    456  OD1 ASP    30     173.162 144.124  92.935  1.00  0.00            
ATOM    457  OD2 ASP    30     172.052 144.054  94.835  1.00  0.00            
ATOM    458  C   ASP    30     170.612 144.024  90.905  1.00  0.00            
ATOM    459  O   ASP    30     171.362 144.914  90.515  1.00  0.00            
ATOM    460  N   VAL    31     169.292 144.224  91.005  1.00  0.00            
ATOM    461  HN  VAL    31     168.632 143.564  91.375  1.00  0.00            
ATOM    462  CA  VAL    31     168.702 145.374  90.375  1.00  0.00            
ATOM    463  HA  VAL    31     169.422 145.954  89.815  1.00  0.00            
ATOM    464  CB  VAL    31     167.772 145.014  89.255  1.00  0.00            
ATOM    465  HB  VAL    31     167.022 144.294  89.655  1.00  0.00            
ATOM    466  CG1 VAL    31     167.062 146.304  88.785  1.00  0.00            
ATOM    467 HG11 VAL    31     167.862 147.074  88.675  1.00  0.00            
ATOM    468 HG12 VAL    31     166.642 146.284  87.755  1.00  0.00            
ATOM    469 HG13 VAL    31     166.212 146.574  89.445  1.00  0.00            
ATOM    470  CG2 VAL    31     168.592 144.284  88.185  1.00  0.00            
ATOM    471 HG21 VAL    31     167.992 144.104  87.265  1.00  0.00            
ATOM    472 HG22 VAL    31     169.472 144.894  87.905  1.00  0.00            
ATOM    473 HG23 VAL    31     169.092 143.364  88.565  1.00  0.00            
ATOM    474  C   VAL    31     167.952 146.104  91.435  1.00  0.00            
ATOM    475  O   VAL    31     166.982 145.564  91.965  1.00  0.00            
ATOM    476  N   PRO    32     168.302 147.274  91.855  1.00  0.00            
ATOM    477  CD  PRO    32     169.632 147.844  91.705  1.00  0.00            
ATOM    478  HD1 PRO    32     170.512 147.164  91.585  1.00  0.00            
ATOM    479  HD2 PRO    32     169.612 148.484  90.795  1.00  0.00            
ATOM    480  CA  PRO    32     167.502 148.154  92.665  1.00  0.00            
ATOM    481  HA  PRO    32     167.032 147.594  93.465  1.00  0.00            
ATOM    482  CB  PRO    32     168.452 149.194  93.225  1.00  0.00            
ATOM    483  HB1 PRO    32     168.102 149.364  94.265  1.00  0.00            
ATOM    484  HB2 PRO    32     168.412 150.204  92.775  1.00  0.00            
ATOM    485  CG  PRO    32     169.862 148.594  93.025  1.00  0.00            
ATOM    486  HG1 PRO    32     170.192 147.964  93.885  1.00  0.00            
ATOM    487  HG2 PRO    32     170.562 149.424  92.825  1.00  0.00            
ATOM    488  C   PRO    32     166.322 148.674  91.895  1.00  0.00            
ATOM    489  O   PRO    32     166.442 149.054  90.735  1.00  0.00            
ATOM    490  N   VAL    33     165.142 148.644  92.525  1.00  0.00            
ATOM    491  HN  VAL    33     164.902 148.314  93.435  1.00  0.00            
ATOM    492  CA  VAL    33     163.912 149.084  91.935  1.00  0.00            
ATOM    493  HA  VAL    33     164.082 149.454  90.935  1.00  0.00            
ATOM    494  CB  VAL    33     162.972 147.914  91.975  1.00  0.00            
ATOM    495  HB  VAL    33     162.932 147.634  93.045  1.00  0.00            
ATOM    496  CG1 VAL    33     161.502 148.054  91.545  1.00  0.00            
ATOM    497 HG11 VAL    33     161.042 148.964  91.965  1.00  0.00            
ATOM    498 HG12 VAL    33     161.382 148.114  90.445  1.00  0.00            
ATOM    499 HG13 VAL    33     160.892 147.234  91.965  1.00  0.00            
ATOM    500  CG2 VAL    33     163.522 146.674  91.245  1.00  0.00            
ATOM    501 HG21 VAL    33     163.602 146.944  90.175  1.00  0.00            
ATOM    502 HG22 VAL    33     164.422 146.214  91.695  1.00  0.00            
ATOM    503 HG23 VAL    33     162.782 145.864  91.415  1.00  0.00            
ATOM    504  C   VAL    33     163.322 150.184  92.755  1.00  0.00            
ATOM    505  O   VAL    33     163.512 150.264  93.965  1.00  0.00            
ATOM    506  N   THR    34     162.642 151.154  92.115  1.00  0.00            
ATOM    507  HN  THR    34     162.572 151.094  91.125  1.00  0.00            
ATOM    508  CA  THR    34     161.852 152.234  92.625  1.00  0.00            
ATOM    509  HA  THR    34     161.472 152.014  93.605  1.00  0.00            
ATOM    510  CB  THR    34     162.522 153.564  92.495  1.00  0.00            
ATOM    511  HB  THR    34     162.992 153.694  91.495  1.00  0.00            
ATOM    512  OG1 THR    34     163.672 153.454  93.335  1.00  0.00            
ATOM    513  HG1 THR    34     164.232 152.704  93.145  1.00  0.00            
ATOM    514  CG2 THR    34     161.702 154.814  92.855  1.00  0.00            
ATOM    515 HG21 THR    34     162.482 155.604  92.965  1.00  0.00            
ATOM    516 HG22 THR    34     161.132 155.094  91.945  1.00  0.00            
ATOM    517 HG23 THR    34     161.222 154.594  93.825  1.00  0.00            
ATOM    518  C   THR    34     160.622 152.314  91.795  1.00  0.00            
ATOM    519  O   THR    34     160.652 152.374  90.565  1.00  0.00            
ATOM    520  N   VAL    35     159.472 152.274  92.505  1.00  0.00            
ATOM    521  HN  VAL    35     159.572 152.004  93.455  1.00  0.00            
ATOM    522  CA  VAL    35     158.162 152.424  91.955  1.00  0.00            
ATOM    523  HA  VAL    35     158.212 152.654  90.905  1.00  0.00            
ATOM    524  CB  VAL    35     157.452 151.114  92.145  1.00  0.00            
ATOM    525  HB  VAL    35     157.232 150.924  93.215  1.00  0.00            
ATOM    526  CG1 VAL    35     156.132 151.234  91.375  1.00  0.00            
ATOM    527 HG11 VAL    35     155.352 151.914  91.785  1.00  0.00            
ATOM    528 HG12 VAL    35     156.312 151.494  90.305  1.00  0.00            
ATOM    529 HG13 VAL    35     155.572 150.274  91.355  1.00  0.00            
ATOM    530  CG2 VAL    35     158.202 149.864  91.665  1.00  0.00            
ATOM    531 HG21 VAL    35     158.272 149.754  90.555  1.00  0.00            
ATOM    532 HG22 VAL    35     159.202 149.834  92.165  1.00  0.00            
ATOM    533 HG23 VAL    35     157.782 148.904  92.005  1.00  0.00            
ATOM    534  C   VAL    35     157.392 153.474  92.675  1.00  0.00            
ATOM    535  O   VAL    35     157.522 153.664  93.885  1.00  0.00            
ATOM    536  N   THR    36     156.682 154.244  91.835  1.00  0.00            
ATOM    537  HN  THR    36     156.662 154.044  90.855  1.00  0.00            
ATOM    538  CA  THR    36     155.882 155.374  92.195  1.00  0.00            
ATOM    539  HA  THR    36     155.392 155.244  93.145  1.00  0.00            
ATOM    540  CB  THR    36     156.532 156.724  92.055  1.00  0.00            
ATOM    541  HB  THR    36     155.922 157.614  91.805  1.00  0.00            
ATOM    542  OG1 THR    36     157.752 156.774  91.345  1.00  0.00            
ATOM    543  HG1 THR    36     158.162 157.554  91.715  1.00  0.00            
ATOM    544  CG2 THR    36     156.992 157.064  93.485  1.00  0.00            
ATOM    545 HG21 THR    36     157.812 156.354  93.745  1.00  0.00            
ATOM    546 HG22 THR    36     157.462 158.074  93.575  1.00  0.00            
ATOM    547 HG23 THR    36     156.132 157.144  94.185  1.00  0.00            
ATOM    548  C   THR    36     154.592 155.404  91.425  1.00  0.00            
ATOM    549  O   THR    36     154.662 155.114  90.235  1.00  0.00            
ATOM    550  N   VAL    37     153.462 155.814  92.035  1.00  0.00            
ATOM    551  HN  VAL    37     153.462 155.854  93.025  1.00  0.00            
ATOM    552  CA  VAL    37     152.212 156.034  91.375  1.00  0.00            
ATOM    553  HA  VAL    37     152.382 155.704  90.365  1.00  0.00            
ATOM    554  CB  VAL    37     151.152 155.114  91.905  1.00  0.00            
ATOM    555  HB  VAL    37     151.002 155.384  92.975  1.00  0.00            
ATOM    556  CG1 VAL    37     149.792 155.324  91.245  1.00  0.00            
ATOM    557 HG11 VAL    37     149.802 155.234  90.125  1.00  0.00            
ATOM    558 HG12 VAL    37     149.062 154.645  91.735  1.00  0.00            
ATOM    559 HG13 VAL    37     149.432 156.374  91.195  1.00  0.00            
ATOM    560  CG2 VAL    37     151.652 153.674  91.625  1.00  0.00            
ATOM    561 HG21 VAL    37     151.672 153.434  90.545  1.00  0.00            
ATOM    562 HG22 VAL    37     152.582 153.434  92.165  1.00  0.00            
ATOM    563 HG23 VAL    37     150.882 152.964  92.025  1.00  0.00            
ATOM    564  C   VAL    37     151.762 157.454  91.375  1.00  0.00            
ATOM    565  O   VAL    37     151.742 158.044  92.455  1.00  0.00            
ATOM    566  N   HIS    38     151.482 158.064  90.215  1.00  0.00            
ATOM    567  HN  HIS    38     151.472 157.605  89.325  1.00  0.00            
ATOM    568  CA  HIS    38     151.222 159.475  90.095  1.00  0.00            
ATOM    569  HA  HIS    38     151.212 159.884  91.085  1.00  0.00            
ATOM    570  CB  HIS    38     152.282 160.224  89.265  1.00  0.00            
ATOM    571  HB1 HIS    38     151.962 161.274  89.075  1.00  0.00            
ATOM    572  HB2 HIS    38     152.562 159.865  88.255  1.00  0.00            
ATOM    573  ND1 HIS    38     153.992 161.404  90.565  1.00  0.00            
ATOM    574  CG  HIS    38     153.622 160.214  89.955  1.00  0.00            
ATOM    575  CE1 HIS    38     155.282 161.214  90.775  1.00  0.00            
ATOM    576  HE1 HIS    38     155.852 161.964  91.325  1.00  0.00            
ATOM    577  NE2 HIS    38     155.762 160.004  90.365  1.00  0.00            
ATOM    578  HE2 HIS    38     156.722 159.724  90.395  1.00  0.00            
ATOM    579  CD2 HIS    38     154.662 159.354  89.855  1.00  0.00            
ATOM    580  HD2 HIS    38     154.582 158.354  89.435  1.00  0.00            
ATOM    581  C   HIS    38     150.002 159.794  89.305  1.00  0.00            
ATOM    582  O   HIS    38     149.682 159.115  88.335  1.00  0.00            
ATOM    583  N   ASP    39     149.222 160.825  89.685  1.00  0.00            
ATOM    584  HN  ASP    39     149.552 161.404  90.415  1.00  0.00            
ATOM    585  CA  ASP    39     147.952 161.245  89.175  1.00  0.00            
ATOM    586  HA  ASP    39     147.332 160.375  89.005  1.00  0.00            
ATOM    587  CB  ASP    39     147.262 162.065  90.275  1.00  0.00            
ATOM    588  HB1 ASP    39     147.952 162.895  90.515  1.00  0.00            
ATOM    589  HB2 ASP    39     147.062 161.385  91.135  1.00  0.00            
ATOM    590  CG  ASP    39     145.882 162.605  89.895  1.00  0.00            
ATOM    591  OD1 ASP    39     145.512 163.695  90.385  1.00  0.00            
ATOM    592  OD2 ASP    39     145.062 161.925  89.215  1.00  0.00            
ATOM    593  C   ASP    39     148.102 161.915  87.845  1.00  0.00            
ATOM    594  O   ASP    39     148.942 162.795  87.685  1.00  0.00            
ATOM    595  N   PHE    40     147.372 161.375  86.865  1.00  0.00            
ATOM    596  HN  PHE    40     146.722 160.635  87.075  1.00  0.00            
ATOM    597  CA  PHE    40     147.512 161.615  85.465  1.00  0.00            
ATOM    598  HA  PHE    40     148.572 161.535  85.295  1.00  0.00            
ATOM    599  CB  PHE    40     146.702 160.594  84.645  1.00  0.00            
ATOM    600  HB1 PHE    40     145.642 160.475  84.965  1.00  0.00            
ATOM    601  HB2 PHE    40     147.132 159.585  84.865  1.00  0.00            
ATOM    602  CG  PHE    40     146.662 160.775  83.175  1.00  0.00            
ATOM    603  CD1 PHE    40     147.582 160.145  82.375  1.00  0.00            
ATOM    604  HD1 PHE    40     148.372 159.575  82.845  1.00  0.00            
ATOM    605  CE1 PHE    40     147.652 160.395  81.025  1.00  0.00            
ATOM    606  HE1 PHE    40     148.512 160.065  80.475  1.00  0.00            
ATOM    607  CZ  PHE    40     146.542 160.955  80.445  1.00  0.00            
ATOM    608  HZ  PHE    40     146.472 160.925  79.365  1.00  0.00            
ATOM    609  CD2 PHE    40     145.592 161.445  82.605  1.00  0.00            
ATOM    610  HD2 PHE    40     144.812 161.935  83.185  1.00  0.00            
ATOM    611  CE2 PHE    40     145.592 161.545  81.245  1.00  0.00            
ATOM    612  HE2 PHE    40     144.722 162.005  80.785  1.00  0.00            
ATOM    613  C   PHE    40     147.272 163.055  85.145  1.00  0.00            
ATOM    614  O   PHE    40     146.352 163.555  85.805  1.00  0.00            
ATOM    615  N   PRO    41     147.882 163.755  84.235  1.00  0.00            
ATOM    616  CD  PRO    41     147.432 165.045  83.745  1.00  0.00            
ATOM    617  HD1 PRO    41     146.322 164.995  83.645  1.00  0.00            
ATOM    618  HD2 PRO    41     147.592 165.945  84.375  1.00  0.00            
ATOM    619  CA  PRO    41     149.072 163.325  83.565  1.00  0.00            
ATOM    620  HA  PRO    41     149.192 162.255  83.635  1.00  0.00            
ATOM    621  CB  PRO    41     148.822 163.815  82.145  1.00  0.00            
ATOM    622  HB1 PRO    41     148.222 162.984  81.715  1.00  0.00            
ATOM    623  HB2 PRO    41     149.752 164.045  81.595  1.00  0.00            
ATOM    624  CG  PRO    41     148.032 165.105  82.335  1.00  0.00            
ATOM    625  HG1 PRO    41     147.242 165.235  81.565  1.00  0.00            
ATOM    626  HG2 PRO    41     148.622 166.044  82.195  1.00  0.00            
ATOM    627  C   PRO    41     150.212 164.095  84.145  1.00  0.00            
ATOM    628  O   PRO    41     151.142 164.425  83.425  1.00  0.00            
ATOM    629  N   GLY    42     150.222 164.425  85.455  1.00  0.00            
ATOM    630  HN  GLY    42     149.542 164.175  86.135  1.00  0.00            
ATOM    631  CA  GLY    42     151.252 165.185  86.065  1.00  0.00            
ATOM    632  HA1 GLY    42     151.942 165.685  85.395  1.00  0.00            
ATOM    633  HA2 GLY    42     150.792 165.695  86.885  1.00  0.00            
ATOM    634  C   GLY    42     152.122 164.285  86.885  1.00  0.00            
ATOM    635  O   GLY    42     151.922 163.075  87.035  1.00  0.00            
ATOM    636  N   LYS    43     153.162 164.805  87.555  1.00  0.00            
ATOM    637  HN  LYS    43     153.422 165.764  87.425  1.00  0.00            
ATOM    638  CA  LYS    43     153.982 164.044  88.455  1.00  0.00            
ATOM    639  HA  LYS    43     153.402 163.174  88.725  1.00  0.00            
ATOM    640  CB  LYS    43     155.362 163.714  87.885  1.00  0.00            
ATOM    641  HB1 LYS    43     155.822 163.124  88.695  1.00  0.00            
ATOM    642  HB2 LYS    43     155.962 164.644  87.735  1.00  0.00            
ATOM    643  CG  LYS    43     155.322 162.854  86.625  1.00  0.00            
ATOM    644  HG1 LYS    43     154.672 163.325  85.865  1.00  0.00            
ATOM    645  HG2 LYS    43     154.962 161.844  86.935  1.00  0.00            
ATOM    646  CD  LYS    43     156.652 162.514  85.935  1.00  0.00            
ATOM    647  HD1 LYS    43     157.072 163.484  85.585  1.00  0.00            
ATOM    648  HD2 LYS    43     157.312 162.014  86.665  1.00  0.00            
ATOM    649  CE  LYS    43     156.642 161.585  84.725  1.00  0.00            
ATOM    650  HE1 LYS    43     157.692 161.324  84.445  1.00  0.00            
ATOM    651  HE2 LYS    43     156.362 162.065  83.765  1.00  0.00            
ATOM    652  NZ  LYS    43     155.752 160.415  84.935  1.00  0.00            
ATOM    653  HZ1 LYS    43     155.992 159.655  84.295  1.00  0.00            
ATOM    654  HZ2 LYS    43     155.842 159.994  85.885  1.00  0.00            
ATOM    655  HZ3 LYS    43     154.742 160.655  84.835  1.00  0.00            
ATOM    656  C   LYS    43     154.002 164.774  89.755  1.00  0.00            
ATOM    657  O   LYS    43     155.082 165.154  90.195  1.00  0.00            
ATOM    658  N   LYS    44     152.842 165.054  90.375  1.00  0.00            
ATOM    659  HN  LYS    44     151.942 164.844  90.005  1.00  0.00            
ATOM    660  CA  LYS    44     152.742 165.884  91.545  1.00  0.00            
ATOM    661  HA  LYS    44     153.722 166.164  91.885  1.00  0.00            
ATOM    662  CB  LYS    44     152.132 167.254  91.205  1.00  0.00            
ATOM    663  HB1 LYS    44     151.722 167.814  92.075  1.00  0.00            
ATOM    664  HB2 LYS    44     151.352 167.064  90.435  1.00  0.00            
ATOM    665  CG  LYS    44     153.102 168.214  90.515  1.00  0.00            
ATOM    666  HG1 LYS    44     153.322 167.884  89.475  1.00  0.00            
ATOM    667  HG2 LYS    44     154.022 168.284  91.135  1.00  0.00            
ATOM    668  CD  LYS    44     152.582 169.644  90.345  1.00  0.00            
ATOM    669  HD1 LYS    44     151.632 169.744  89.775  1.00  0.00            
ATOM    670  HD2 LYS    44     152.412 170.184  91.295  1.00  0.00            
ATOM    671  CE  LYS    44     153.552 170.544  89.575  1.00  0.00            
ATOM    672  HE1 LYS    44     153.562 170.164  88.535  1.00  0.00            
ATOM    673  HE2 LYS    44     154.532 170.535  90.105  1.00  0.00            
ATOM    674  NZ  LYS    44     153.012 171.904  89.625  1.00  0.00            
ATOM    675  HZ1 LYS    44     153.752 172.594  89.385  1.00  0.00            
ATOM    676  HZ2 LYS    44     152.192 172.025  88.995  1.00  0.00            
ATOM    677  HZ3 LYS    44     152.762 172.144  90.605  1.00  0.00            
ATOM    678  C   LYS    44     152.062 165.224  92.685  1.00  0.00            
ATOM    679  O   LYS    44     152.592 165.314  93.795  1.00  0.00            
ATOM    680  N   LEU    45     150.972 164.474  92.475  1.00  0.00            
ATOM    681  HN  LEU    45     150.502 164.344  91.595  1.00  0.00            
ATOM    682  CA  LEU    45     150.382 163.725  93.535  1.00  0.00            
ATOM    683  HA  LEU    45     150.812 164.024  94.485  1.00  0.00            
ATOM    684  CB  LEU    45     148.872 163.964  93.445  1.00  0.00            
ATOM    685  HB1 LEU    45     148.622 163.514  92.455  1.00  0.00            
ATOM    686  HB2 LEU    45     148.712 165.034  93.665  1.00  0.00            
ATOM    687  CG  LEU    45     148.092 163.035  94.375  1.00  0.00            
ATOM    688  HG  LEU    45     148.312 161.954  94.195  1.00  0.00            
ATOM    689  CD1 LEU    45     148.532 163.364  95.805  1.00  0.00            
ATOM    690 HD11 LEU    45     149.642 163.334  95.775  1.00  0.00            
ATOM    691 HD12 LEU    45     148.212 164.334  96.255  1.00  0.00            
ATOM    692 HD13 LEU    45     148.062 162.615  96.485  1.00  0.00            
ATOM    693  CD2 LEU    45     146.552 163.134  94.255  1.00  0.00            
ATOM    694 HD21 LEU    45     146.242 162.995  93.195  1.00  0.00            
ATOM    695 HD22 LEU    45     146.082 162.374  94.915  1.00  0.00            
ATOM    696 HD23 LEU    45     146.152 164.115  94.605  1.00  0.00            
ATOM    697  C   LEU    45     150.822 162.305  93.395  1.00  0.00            
ATOM    698  O   LEU    45     150.532 161.654  92.395  1.00  0.00            
ATOM    699  N   VAL    46     151.392 161.734  94.485  1.00  0.00            
ATOM    700  HN  VAL    46     151.772 162.184  95.285  1.00  0.00            
ATOM    701  CA  VAL    46     151.912 160.424  94.615  1.00  0.00            
ATOM    702  HA  VAL    46     152.062 160.034  93.615  1.00  0.00            
ATOM    703  CB  VAL    46     153.272 160.535  95.255  1.00  0.00            
ATOM    704  HB  VAL    46     153.302 161.174  96.165  1.00  0.00            
ATOM    705  CG1 VAL    46     153.992 159.204  95.535  1.00  0.00            
ATOM    706 HG11 VAL    46     153.382 158.474  96.105  1.00  0.00            
ATOM    707 HG12 VAL    46     154.092 158.594  94.605  1.00  0.00            
ATOM    708 HG13 VAL    46     154.922 159.434  96.105  1.00  0.00            
ATOM    709  CG2 VAL    46     154.272 161.144  94.265  1.00  0.00            
ATOM    710 HG21 VAL    46     155.292 161.194  94.715  1.00  0.00            
ATOM    711 HG22 VAL    46     154.502 160.674  93.285  1.00  0.00            
ATOM    712 HG23 VAL    46     153.932 162.164  93.955  1.00  0.00            
ATOM    713  C   VAL    46     151.012 159.604  95.475  1.00  0.00            
ATOM    714  O   VAL    46     150.732 159.934  96.615  1.00  0.00            
ATOM    715  N   LEU    47     150.442 158.514  94.925  1.00  0.00            
ATOM    716  HN  LEU    47     150.722 158.104  94.055  1.00  0.00            
ATOM    717  CA  LEU    47     149.432 157.734  95.575  1.00  0.00            
ATOM    718  HA  LEU    47     149.232 158.224  96.515  1.00  0.00            
ATOM    719  CB  LEU    47     148.202 157.584  94.665  1.00  0.00            
ATOM    720  HB1 LEU    47     147.472 156.824  95.025  1.00  0.00            
ATOM    721  HB2 LEU    47     148.592 157.244  93.685  1.00  0.00            
ATOM    722  CG  LEU    47     147.492 158.904  94.315  1.00  0.00            
ATOM    723  HG  LEU    47     148.242 159.704  94.245  1.00  0.00            
ATOM    724  CD1 LEU    47     146.832 158.654  92.945  1.00  0.00            
ATOM    725 HD11 LEU    47     146.102 159.475  92.765  1.00  0.00            
ATOM    726 HD12 LEU    47     147.492 158.694  92.055  1.00  0.00            
ATOM    727 HD13 LEU    47     146.182 157.764  93.025  1.00  0.00            
ATOM    728  CD2 LEU    47     146.402 159.234  95.355  1.00  0.00            
ATOM    729 HD21 LEU    47     146.802 159.254  96.385  1.00  0.00            
ATOM    730 HD22 LEU    47     145.942 160.224  95.165  1.00  0.00            
ATOM    731 HD23 LEU    47     145.602 158.464  95.345  1.00  0.00            
ATOM    732  C   LEU    47     149.942 156.364  95.855  1.00  0.00            
ATOM    733  O   LEU    47     149.232 155.504  96.375  1.00  0.00            
ATOM    734  N   SER    48     151.262 156.224  95.655  1.00  0.00            
ATOM    735  HN  SER    48     151.812 156.994  95.335  1.00  0.00            
ATOM    736  CA  SER    48     151.932 155.035  96.095  1.00  0.00            
ATOM    737  HA  SER    48     151.712 154.884  97.135  1.00  0.00            
ATOM    738  CB  SER    48     151.642 153.764  95.295  1.00  0.00            
ATOM    739  HB1 SER    48     152.022 153.854  94.245  1.00  0.00            
ATOM    740  HB2 SER    48     150.562 153.504  95.425  1.00  0.00            
ATOM    741  OG  SER    48     152.372 152.624  95.745  1.00  0.00            
ATOM    742  HG1 SER    48     151.752 152.164  96.325  1.00  0.00            
ATOM    743  C   SER    48     153.382 155.354  95.945  1.00  0.00            
ATOM    744  O   SER    48     153.762 156.264  95.215  1.00  0.00            
ATOM    745  N   SER    49     154.212 154.584  96.685  1.00  0.00            
ATOM    746  HN  SER    49     153.832 153.744  97.065  1.00  0.00            
ATOM    747  CA  SER    49     155.632 154.714  96.725  1.00  0.00            
ATOM    748  HA  SER    49     156.122 154.834  95.765  1.00  0.00            
ATOM    749  CB  SER    49     156.042 155.934  97.565  1.00  0.00            
ATOM    750  HB1 SER    49     155.782 155.734  98.635  1.00  0.00            
ATOM    751  HB2 SER    49     155.482 156.844  97.255  1.00  0.00            
ATOM    752  OG  SER    49     157.422 156.164  97.325  1.00  0.00            
ATOM    753  HG1 SER    49     157.732 156.434  98.195  1.00  0.00            
ATOM    754  C   SER    49     156.222 153.494  97.335  1.00  0.00            
ATOM    755  O   SER    49     155.732 153.144  98.415  1.00  0.00            
ATOM    756  N   GLU    50     157.182 152.854  96.655  1.00  0.00            
ATOM    757  HN  GLU    50     157.502 153.234  95.795  1.00  0.00            
ATOM    758  CA  GLU    50     157.742 151.594  97.055  1.00  0.00            
ATOM    759  HA  GLU    50     157.742 151.574  98.135  1.00  0.00            
ATOM    760  CB  GLU    50     156.812 150.434  96.685  1.00  0.00            
ATOM    761  HB1 GLU    50     157.402 149.534  96.435  1.00  0.00            
ATOM    762  HB2 GLU    50     156.252 150.674  95.755  1.00  0.00            
ATOM    763  CG  GLU    50     155.882 150.134  97.865  1.00  0.00            
ATOM    764  HG1 GLU    50     155.002 149.554  97.525  1.00  0.00            
ATOM    765  HG2 GLU    50     155.322 150.944  98.355  1.00  0.00            
ATOM    766  CD  GLU    50     156.652 149.354  98.935  1.00  0.00            
ATOM    767  OE1 GLU    50     157.582 149.884  99.595  1.00  0.00            
ATOM    768  OE2 GLU    50     156.242 148.204  99.175  1.00  0.00            
ATOM    769  C   GLU    50     159.132 151.344  96.595  1.00  0.00            
ATOM    770  O   GLU    50     159.582 151.814  95.545  1.00  0.00            
ATOM    771  N   LYS    51     159.842 150.544  97.425  1.00  0.00            
ATOM    772  HN  LYS    51     159.492 150.124  98.255  1.00  0.00            
ATOM    773  CA  LYS    51     161.202 150.314  97.055  1.00  0.00            
ATOM    774  HA  LYS    51     161.482 150.614  96.055  1.00  0.00            
ATOM    775  CB  LYS    51     162.152 150.994  98.055  1.00  0.00            
ATOM    776  HB1 LYS    51     163.162 150.854  97.655  1.00  0.00            
ATOM    777  HB2 LYS    51     162.082 150.524  99.055  1.00  0.00            
ATOM    778  CG  LYS    51     161.972 152.524  98.095  1.00  0.00            
ATOM    779  HG1 LYS    51     162.522 152.824  99.005  1.00  0.00            
ATOM    780  HG2 LYS    51     160.922 152.834  98.305  1.00  0.00            
ATOM    781  CD  LYS    51     162.542 153.324  96.925  1.00  0.00            
ATOM    782  HD1 LYS    51     161.952 152.994  96.045  1.00  0.00            
ATOM    783  HD2 LYS    51     162.282 154.384  97.135  1.00  0.00            
ATOM    784  CE  LYS    51     164.032 153.204  96.615  1.00  0.00            
ATOM    785  HE1 LYS    51     164.352 153.874  95.795  1.00  0.00            
ATOM    786  HE2 LYS    51     164.352 152.194  96.265  1.00  0.00            
ATOM    787  NZ  LYS    51     164.862 153.574  97.775  1.00  0.00            
ATOM    788  HZ1 LYS    51     165.872 153.404  97.645  1.00  0.00            
ATOM    789  HZ2 LYS    51     164.722 154.604  97.835  1.00  0.00            
ATOM    790  HZ3 LYS    51     164.602 153.124  98.675  1.00  0.00            
ATOM    791  C   LYS    51     161.332 148.834  97.105  1.00  0.00            
ATOM    792  O   LYS    51     160.682 148.224  97.945  1.00  0.00            
ATOM    793  N   THR    52     162.102 148.174  96.205  1.00  0.00            
ATOM    794  HN  THR    52     162.742 148.744  95.685  1.00  0.00            
ATOM    795  CA  THR    52     162.402 146.774  96.265  1.00  0.00            
ATOM    796  HA  THR    52     162.652 146.574  97.285  1.00  0.00            
ATOM    797  CB  THR    52     161.212 145.974  95.835  1.00  0.00            
ATOM    798  HB  THR    52     160.322 146.234  96.445  1.00  0.00            
ATOM    799  OG1 THR    52     161.362 144.604  96.205  1.00  0.00            
ATOM    800  HG1 THR    52     160.492 144.334  96.495  1.00  0.00            
ATOM    801  CG2 THR    52     160.732 145.914  94.375  1.00  0.00            
ATOM    802 HG21 THR    52     159.812 145.314  94.245  1.00  0.00            
ATOM    803 HG22 THR    52     160.382 146.944  94.095  1.00  0.00            
ATOM    804 HG23 THR    52     161.512 145.504  93.705  1.00  0.00            
ATOM    805  C   THR    52     163.592 146.464  95.425  1.00  0.00            
ATOM    806  O   THR    52     164.322 147.364  95.025  1.00  0.00            
ATOM    807  N   VAL    53     163.872 145.164  95.155  1.00  0.00            
ATOM    808  HN  VAL    53     163.172 144.554  95.495  1.00  0.00            
ATOM    809  CA  VAL    53     165.012 144.684  94.445  1.00  0.00            
ATOM    810  HA  VAL    53     165.222 145.484  93.755  1.00  0.00            
ATOM    811  CB  VAL    53     166.132 144.334  95.385  1.00  0.00            
ATOM    812  HB  VAL    53     166.792 143.554  94.945  1.00  0.00            
ATOM    813  CG1 VAL    53     166.982 145.604  95.635  1.00  0.00            
ATOM    814 HG11 VAL    53     167.442 145.914  94.675  1.00  0.00            
ATOM    815 HG12 VAL    53     166.502 146.534  96.025  1.00  0.00            
ATOM    816 HG13 VAL    53     167.872 145.264  96.215  1.00  0.00            
ATOM    817  CG2 VAL    53     165.632 143.754  96.705  1.00  0.00            
ATOM    818 HG21 VAL    53     164.982 144.464  97.255  1.00  0.00            
ATOM    819 HG22 VAL    53     165.212 142.724  96.645  1.00  0.00            
ATOM    820 HG23 VAL    53     166.512 143.514  97.335  1.00  0.00            
ATOM    821  C   VAL    53     164.652 143.484  93.625  1.00  0.00            
ATOM    822  O   VAL    53     163.792 142.684  94.005  1.00  0.00            
ATOM    823  N   LEU    54     165.302 143.324  92.465  1.00  0.00            
ATOM    824  HN  LEU    54     165.992 144.014  92.265  1.00  0.00            
ATOM    825  CA  LEU    54     165.372 142.064  91.805  1.00  0.00            
ATOM    826  HA  LEU    54     164.692 141.314  92.205  1.00  0.00            
ATOM    827  CB  LEU    54     165.182 142.174  90.275  1.00  0.00            
ATOM    828  HB1 LEU    54     165.092 141.144  89.865  1.00  0.00            
ATOM    829  HB2 LEU    54     166.092 142.614  89.815  1.00  0.00            
ATOM    830  CG  LEU    54     163.892 142.844  89.775  1.00  0.00            
ATOM    831  HG  LEU    54     163.752 143.884  90.135  1.00  0.00            
ATOM    832  CD1 LEU    54     163.862 143.004  88.245  1.00  0.00            
ATOM    833 HD11 LEU    54     164.592 143.764  87.925  1.00  0.00            
ATOM    834 HD12 LEU    54     164.002 142.034  87.705  1.00  0.00            
ATOM    835 HD13 LEU    54     162.982 143.564  87.865  1.00  0.00            
ATOM    836  CD2 LEU    54     162.672 142.044  90.215  1.00  0.00            
ATOM    837 HD21 LEU    54     162.672 141.854  91.325  1.00  0.00            
ATOM    838 HD22 LEU    54     161.782 142.604  89.855  1.00  0.00            
ATOM    839 HD23 LEU    54     162.692 141.064  89.705  1.00  0.00            
ATOM    840  C   LEU    54     166.682 141.454  92.145  1.00  0.00            
ATOM    841  O   LEU    54     167.582 142.214  92.505  1.00  0.00            
ATOM    842  N   THR    55     166.772 140.134  91.965  1.00  0.00            
ATOM    843  HN  THR    55     166.042 139.574  91.585  1.00  0.00            
ATOM    844  CA  THR    55     167.932 139.384  92.345  1.00  0.00            
ATOM    845  HA  THR    55     168.812 139.984  92.135  1.00  0.00            
ATOM    846  CB  THR    55     167.952 139.024  93.795  1.00  0.00            
ATOM    847  HB  THR    55     167.942 140.054  94.245  1.00  0.00            
ATOM    848  OG1 THR    55     169.152 138.464  94.285  1.00  0.00            
ATOM    849  HG1 THR    55     168.972 138.164  95.185  1.00  0.00            
ATOM    850  CG2 THR    55     166.682 138.244  94.185  1.00  0.00            
ATOM    851 HG21 THR    55     165.792 138.684  93.685  1.00  0.00            
ATOM    852 HG22 THR    55     166.942 137.204  93.895  1.00  0.00            
ATOM    853 HG23 THR    55     166.492 138.464  95.255  1.00  0.00            
ATOM    854  C   THR    55     168.102 138.154  91.535  1.00  0.00            
ATOM    855  O   THR    55     167.132 137.624  90.995  1.00  0.00            
ATOM    856  N   PRO    56     169.272 137.654  91.265  1.00  0.00            
ATOM    857  CD  PRO    56     170.432 138.514  91.175  1.00  0.00            
ATOM    858  HD1 PRO    56     170.242 139.164  90.285  1.00  0.00            
ATOM    859  HD2 PRO    56     170.732 139.144  92.055  1.00  0.00            
ATOM    860  CA  PRO    56     169.412 136.444  90.505  1.00  0.00            
ATOM    861  HA  PRO    56     168.732 136.434  89.675  1.00  0.00            
ATOM    862  CB  PRO    56     170.842 136.524  89.985  1.00  0.00            
ATOM    863  HB1 PRO    56     170.882 136.784  88.905  1.00  0.00            
ATOM    864  HB2 PRO    56     171.512 135.624  90.055  1.00  0.00            
ATOM    865  CG  PRO    56     171.572 137.534  90.885  1.00  0.00            
ATOM    866  HG1 PRO    56     172.292 138.104  90.255  1.00  0.00            
ATOM    867  HG2 PRO    56     171.972 137.054  91.805  1.00  0.00            
ATOM    868  C   PRO    56     169.162 135.194  91.285  1.00  0.00            
ATOM    869  O   PRO    56     169.002 134.154  90.675  1.00  0.00            
ATOM    870  N   ALA    57     168.942 135.434  92.595  1.00  0.00            
ATOM    871  HN  ALA    57     169.102 136.324  93.015  1.00  0.00            
ATOM    872  CA  ALA    57     168.472 134.324  93.365  1.00  0.00            
ATOM    873  HA  ALA    57     169.162 133.494  93.305  1.00  0.00            
ATOM    874  CB  ALA    57     168.432 134.774  94.835  1.00  0.00            
ATOM    875  HB1 ALA    57     168.152 135.854  94.855  1.00  0.00            
ATOM    876  HB2 ALA    57     167.872 134.114  95.525  1.00  0.00            
ATOM    877  HB3 ALA    57     169.442 134.624  95.275  1.00  0.00            
ATOM    878  C   ALA    57     167.152 133.784  92.925  1.00  0.00            
ATOM    879  O   ALA    57     167.002 132.574  92.775  1.00  0.00            
ATOM    880  N   THR    58     166.222 134.714  92.645  1.00  0.00            
ATOM    881  HN  THR    58     166.362 135.684  92.795  1.00  0.00            
ATOM    882  CA  THR    58     164.922 134.364  92.155  1.00  0.00            
ATOM    883  HA  THR    58     164.632 133.404  92.545  1.00  0.00            
ATOM    884  CB  THR    58     163.892 135.354  92.635  1.00  0.00            
ATOM    885  HB  THR    58     162.852 135.074  92.385  1.00  0.00            
ATOM    886  OG1 THR    58     164.172 136.684  92.235  1.00  0.00            
ATOM    887  HG1 THR    58     163.372 137.174  92.445  1.00  0.00            
ATOM    888  CG2 THR    58     163.842 135.334  94.175  1.00  0.00            
ATOM    889 HG21 THR    58     162.992 135.994  94.455  1.00  0.00            
ATOM    890 HG22 THR    58     163.862 134.314  94.645  1.00  0.00            
ATOM    891 HG23 THR    58     164.762 135.844  94.535  1.00  0.00            
ATOM    892  C   THR    58     164.842 134.214  90.675  1.00  0.00            
ATOM    893  O   THR    58     163.742 133.994  90.165  1.00  0.00            
ATOM    894  N   ASN    59     165.972 134.484  89.995  1.00  0.00            
ATOM    895  HN  ASN    59     166.802 134.664  90.515  1.00  0.00            
ATOM    896  CA  ASN    59     166.072 134.594  88.585  1.00  0.00            
ATOM    897  HA  ASN    59     167.102 134.844  88.345  1.00  0.00            
ATOM    898  CB  ASN    59     165.762 133.344  87.745  1.00  0.00            
ATOM    899  HB1 ASN    59     165.982 133.424  86.655  1.00  0.00            
ATOM    900  HB2 ASN    59     164.702 132.994  87.825  1.00  0.00            
ATOM    901  CG  ASN    59     166.632 132.264  88.385  1.00  0.00            
ATOM    902  OD1 ASN    59     167.762 131.994  87.975  1.00  0.00            
ATOM    903  ND2 ASN    59     166.062 131.444  89.295  1.00  0.00            
ATOM    904 HD21 ASN    59     165.062 131.474  89.365  1.00  0.00            
ATOM    905 HD22 ASN    59     166.552 130.574  89.395  1.00  0.00            
ATOM    906  C   ASN    59     165.422 135.824  88.055  1.00  0.00            
ATOM    907  O   ASN    59     164.832 135.864  86.965  1.00  0.00            
ATOM    908  N   HIS    60     165.582 136.924  88.795  1.00  0.00            
ATOM    909  HN  HIS    60     166.142 136.884  89.625  1.00  0.00            
ATOM    910  CA  HIS    60     165.252 138.254  88.375  1.00  0.00            
ATOM    911  HA  HIS    60     165.702 138.994  89.005  1.00  0.00            
ATOM    912  CB  HIS    60     165.882 138.684  87.045  1.00  0.00            
ATOM    913  HB1 HIS    60     165.492 139.684  86.745  1.00  0.00            
ATOM    914  HB2 HIS    60     165.612 137.964  86.235  1.00  0.00            
ATOM    915  ND1 HIS    60     168.222 138.024  87.745  1.00  0.00            
ATOM    916  CG  HIS    60     167.372 138.864  87.055  1.00  0.00            
ATOM    917  CE1 HIS    60     169.422 138.504  87.455  1.00  0.00            
ATOM    918  HE1 HIS    60     170.272 137.954  87.855  1.00  0.00            
ATOM    919  NE2 HIS    60     169.362 139.614  86.675  1.00  0.00            
ATOM    920  HE2 HIS    60     170.172 140.084  86.295  1.00  0.00            
ATOM    921  CD2 HIS    60     168.032 139.864  86.425  1.00  0.00            
ATOM    922  HD2 HIS    60     167.712 140.674  85.775  1.00  0.00            
ATOM    923  C   HIS    60     163.802 138.604  88.485  1.00  0.00            
ATOM    924  O   HIS    60     163.262 139.384  87.695  1.00  0.00            
ATOM    925  N   MET    61     162.982 138.034  89.375  1.00  0.00            
ATOM    926  HN  MET    61     163.272 137.314  89.995  1.00  0.00            
ATOM    927  CA  MET    61     161.562 138.174  89.515  1.00  0.00            
ATOM    928  HA  MET    61     161.322 138.864  88.725  1.00  0.00            
ATOM    929  CB  MET    61     160.852 136.844  89.225  1.00  0.00            
ATOM    930  HB1 MET    61     161.242 136.134  89.975  1.00  0.00            
ATOM    931  HB2 MET    61     161.022 136.634  88.135  1.00  0.00            
ATOM    932  CG  MET    61     159.342 136.784  89.485  1.00  0.00            
ATOM    933  HG1 MET    61     158.962 137.544  88.785  1.00  0.00            
ATOM    934  HG2 MET    61     159.032 136.954  90.545  1.00  0.00            
ATOM    935  SD  MET    61     158.592 135.224  88.945  1.00  0.00            
ATOM    936  CE  MET    61     156.872 135.794  88.915  1.00  0.00            
ATOM    937  HE1 MET    61     156.522 135.684  89.965  1.00  0.00            
ATOM    938  HE2 MET    61     156.732 136.864  88.655  1.00  0.00            
ATOM    939  HE3 MET    61     156.292 135.174  88.185  1.00  0.00            
ATOM    940  C   MET    61     161.232 138.804  90.825  1.00  0.00            
ATOM    941  O   MET    61     161.902 138.624  91.845  1.00  0.00            
ATOM    942  N   GLY    62     160.202 139.654  90.965  1.00  0.00            
ATOM    943  HN  GLY    62     159.752 139.994  90.135  1.00  0.00            
ATOM    944  CA  GLY    62     159.732 140.304  92.155  1.00  0.00            
ATOM    945  HA1 GLY    62     159.982 139.744  93.035  1.00  0.00            
ATOM    946  HA2 GLY    62     160.172 141.274  92.265  1.00  0.00            
ATOM    947  C   GLY    62     158.252 140.504  92.135  1.00  0.00            
ATOM    948  O   GLY    62     157.652 140.654  91.075  1.00  0.00            
ATOM    949  N   ASN    63     157.632 140.554  93.325  1.00  0.00            
ATOM    950  HN  ASN    63     158.102 140.424  94.195  1.00  0.00            
ATOM    951  CA  ASN    63     156.232 140.824  93.435  1.00  0.00            
ATOM    952  HA  ASN    63     155.722 141.184  92.565  1.00  0.00            
ATOM    953  CB  ASN    63     155.472 139.564  93.895  1.00  0.00            
ATOM    954  HB1 ASN    63     154.412 139.894  93.945  1.00  0.00            
ATOM    955  HB2 ASN    63     155.732 139.224  94.915  1.00  0.00            
ATOM    956  CG  ASN    63     155.612 138.424  92.915  1.00  0.00            
ATOM    957  OD1 ASN    63     156.302 137.404  93.035  1.00  0.00            
ATOM    958  ND2 ASN    63     155.012 138.664  91.705  1.00  0.00            
ATOM    959 HD21 ASN    63     154.872 139.654  91.595  1.00  0.00            
ATOM    960 HD22 ASN    63     154.892 137.894  91.075  1.00  0.00            
ATOM    961  C   ASN    63     156.042 141.954  94.405  1.00  0.00            
ATOM    962  O   ASN    63     156.412 141.824  95.565  1.00  0.00            
ATOM    963  N   VAL    64     155.402 143.044  93.975  1.00  0.00            
ATOM    964  HN  VAL    64     155.082 143.164  93.045  1.00  0.00            
ATOM    965  CA  VAL    64     155.142 144.254  94.695  1.00  0.00            
ATOM    966  HA  VAL    64     155.772 144.284  95.565  1.00  0.00            
ATOM    967  CB  VAL    64     155.462 145.464  93.855  1.00  0.00            
ATOM    968  HB  VAL    64     155.382 145.264  92.765  1.00  0.00            
ATOM    969  CG1 VAL    64     154.672 146.724  94.195  1.00  0.00            
ATOM    970 HG11 VAL    64     155.002 147.604  93.595  1.00  0.00            
ATOM    971 HG12 VAL    64     153.582 146.564  94.015  1.00  0.00            
ATOM    972 HG13 VAL    64     154.812 146.964  95.275  1.00  0.00            
ATOM    973  CG2 VAL    64     156.972 145.724  94.075  1.00  0.00            
ATOM    974 HG21 VAL    64     157.062 146.134  95.085  1.00  0.00            
ATOM    975 HG22 VAL    64     157.582 144.804  94.025  1.00  0.00            
ATOM    976 HG23 VAL    64     157.362 146.444  93.315  1.00  0.00            
ATOM    977  C   VAL    64     153.702 144.284  95.105  1.00  0.00            
ATOM    978  O   VAL    64     152.852 143.734  94.395  1.00  0.00            
ATOM    979  N   THR    65     153.372 144.954  96.215  1.00  0.00            
ATOM    980  HN  THR    65     154.022 145.494  96.745  1.00  0.00            
ATOM    981  CA  THR    65     152.002 145.104  96.595  1.00  0.00            
ATOM    982  HA  THR    65     151.362 144.544  95.935  1.00  0.00            
ATOM    983  CB  THR    65     151.572 144.564  97.925  1.00  0.00            
ATOM    984  HB  THR    65     152.222 145.034  98.695  1.00  0.00            
ATOM    985  OG1 THR    65     151.842 143.174  97.995  1.00  0.00            
ATOM    986  HG1 THR    65     152.722 143.024  97.625  1.00  0.00            
ATOM    987  CG2 THR    65     150.062 144.674  98.225  1.00  0.00            
ATOM    988 HG21 THR    65     149.832 144.244  99.225  1.00  0.00            
ATOM    989 HG22 THR    65     149.732 145.734  98.245  1.00  0.00            
ATOM    990 HG23 THR    65     149.462 143.984  97.605  1.00  0.00            
ATOM    991  C   THR    65     151.742 146.564  96.615  1.00  0.00            
ATOM    992  O   THR    65     152.662 147.344  96.875  1.00  0.00            
ATOM    993  N   PHE    66     150.582 146.984  96.065  1.00  0.00            
ATOM    994  HN  PHE    66     149.842 146.444  95.665  1.00  0.00            
ATOM    995  CA  PHE    66     150.432 148.384  95.795  1.00  0.00            
ATOM    996  HA  PHE    66     150.902 148.984  96.565  1.00  0.00            
ATOM    997  CB  PHE    66     151.012 148.944  94.495  1.00  0.00            
ATOM    998  HB1 PHE    66     152.012 148.524  94.285  1.00  0.00            
ATOM    999  HB2 PHE    66     151.192 150.044  94.445  1.00  0.00            
ATOM   1000  CG  PHE    66     150.252 148.514  93.285  1.00  0.00            
ATOM   1001  CD1 PHE    66     149.392 149.364  92.625  1.00  0.00            
ATOM   1002  HD1 PHE    66     149.342 150.404  92.935  1.00  0.00            
ATOM   1003  CE1 PHE    66     148.612 148.995  91.565  1.00  0.00            
ATOM   1004  HE1 PHE    66     148.022 149.794  91.115  1.00  0.00            
ATOM   1005  CZ  PHE    66     148.672 147.684  91.175  1.00  0.00            
ATOM   1006  HZ  PHE    66     148.102 147.385  90.305  1.00  0.00            
ATOM   1007  CD2 PHE    66     150.282 147.224  92.835  1.00  0.00            
ATOM   1008  HD2 PHE    66     150.902 146.434  93.235  1.00  0.00            
ATOM   1009  CE2 PHE    66     149.612 146.835  91.695  1.00  0.00            
ATOM   1010  HE2 PHE    66     149.652 145.794  91.395  1.00  0.00            
ATOM   1011  C   PHE    66     148.982 148.704  95.955  1.00  0.00            
ATOM   1012  O   PHE    66     148.132 147.834  95.785  1.00  0.00            
ATOM   1013  N   THR    67     148.622 149.974  96.175  1.00  0.00            
ATOM   1014  HN  THR    67     149.262 150.744  96.215  1.00  0.00            
ATOM   1015  CA  THR    67     147.312 150.434  96.505  1.00  0.00            
ATOM   1016  HA  THR    67     146.622 149.804  95.975  1.00  0.00            
ATOM   1017  CB  THR    67     146.792 150.214  97.895  1.00  0.00            
ATOM   1018  HB  THR    67     146.952 149.174  98.265  1.00  0.00            
ATOM   1019  OG1 THR    67     145.382 150.384  97.955  1.00  0.00            
ATOM   1020  HG1 THR    67     145.022 149.724  97.355  1.00  0.00            
ATOM   1021  CG2 THR    67     147.392 151.224  98.885  1.00  0.00            
ATOM   1022 HG21 THR    67     147.142 152.254  98.565  1.00  0.00            
ATOM   1023 HG22 THR    67     147.142 150.974  99.945  1.00  0.00            
ATOM   1024 HG23 THR    67     148.492 151.094  98.835  1.00  0.00            
ATOM   1025  C   THR    67     147.172 151.844  96.055  1.00  0.00            
ATOM   1026  O   THR    67     148.142 152.574  95.885  1.00  0.00            
ATOM   1027  N   ILE    68     145.932 152.324  95.795  1.00  0.00            
ATOM   1028  HN  ILE    68     145.132 151.764  95.605  1.00  0.00            
ATOM   1029  CA  ILE    68     145.772 153.734  95.535  1.00  0.00            
ATOM   1030  HA  ILE    68     146.702 154.274  95.505  1.00  0.00            
ATOM   1031  CB  ILE    68     145.302 153.835  94.105  1.00  0.00            
ATOM   1032  HB  ILE    68     144.282 153.395  94.055  1.00  0.00            
ATOM   1033  CG2 ILE    68     145.412 155.314  93.715  1.00  0.00            
ATOM   1034 HG21 ILE    68     144.732 155.575  92.865  1.00  0.00            
ATOM   1035 HG22 ILE    68     145.012 155.934  94.545  1.00  0.00            
ATOM   1036 HG23 ILE    68     146.412 155.654  93.375  1.00  0.00            
ATOM   1037  CG1 ILE    68     146.112 153.014  93.085  1.00  0.00            
ATOM   1038 HG11 ILE    68     145.812 151.975  93.375  1.00  0.00            
ATOM   1039 HG12 ILE    68     147.202 153.165  93.235  1.00  0.00            
ATOM   1040  CD  ILE    68     145.672 153.395  91.685  1.00  0.00            
ATOM   1041  HD1 ILE    68     146.222 152.734  90.975  1.00  0.00            
ATOM   1042  HD2 ILE    68     144.562 153.335  91.605  1.00  0.00            
ATOM   1043  HD3 ILE    68     146.002 154.454  91.575  1.00  0.00            
ATOM   1044  C   ILE    68     144.772 154.224  96.515  1.00  0.00            
ATOM   1045  O   ILE    68     143.592 153.874  96.445  1.00  0.00            
ATOM   1046  N   PRO    69     145.032 155.054  97.475  1.00  0.00            
ATOM   1047  CD  PRO    69     146.372 155.334  97.955  1.00  0.00            
ATOM   1048  HD1 PRO    69     146.962 154.384  98.005  1.00  0.00            
ATOM   1049  HD2 PRO    69     146.952 156.054  97.335  1.00  0.00            
ATOM   1050  CA  PRO    69     144.012 155.784  98.185  1.00  0.00            
ATOM   1051  HA  PRO    69     143.492 155.194  98.925  1.00  0.00            
ATOM   1052  CB  PRO    69     144.782 156.804  99.035  1.00  0.00            
ATOM   1053  HB1 PRO    69     144.192 156.934  99.965  1.00  0.00            
ATOM   1054  HB2 PRO    69     144.942 157.754  98.485  1.00  0.00            
ATOM   1055  CG  PRO    69     146.112 156.064  99.275  1.00  0.00            
ATOM   1056  HG1 PRO    69     146.082 155.164  99.915  1.00  0.00            
ATOM   1057  HG2 PRO    69     147.012 156.624  99.605  1.00  0.00            
ATOM   1058  C   PRO    69     143.092 156.534  97.295  1.00  0.00            
ATOM   1059  O   PRO    69     143.362 156.835  96.135  1.00  0.00            
ATOM   1060  N   ALA    70     141.912 156.874  97.815  1.00  0.00            
ATOM   1061  HN  ALA    70     141.722 156.584  98.755  1.00  0.00            
ATOM   1062  CA  ALA    70     140.912 157.645  97.125  1.00  0.00            
ATOM   1063  HA  ALA    70     140.962 157.525  96.055  1.00  0.00            
ATOM   1064  CB  ALA    70     139.512 157.164  97.555  1.00  0.00            
ATOM   1065  HB1 ALA    70     139.342 156.085  97.365  1.00  0.00            
ATOM   1066  HB2 ALA    70     139.512 157.314  98.655  1.00  0.00            
ATOM   1067  HB3 ALA    70     138.672 157.785  97.165  1.00  0.00            
ATOM   1068  C   ALA    70     141.012 159.104  97.375  1.00  0.00            
ATOM   1069  O   ALA    70     141.562 159.614  98.345  1.00  0.00            
ATOM   1070  N   ASN    71     140.462 159.935  96.465  1.00  0.00            
ATOM   1071  HN  ASN    71     139.852 159.535  95.795  1.00  0.00            
ATOM   1072  CA  ASN    71     140.762 161.324  96.375  1.00  0.00            
ATOM   1073  HA  ASN    71     141.172 161.624  97.325  1.00  0.00            
ATOM   1074  CB  ASN    71     141.762 161.615  95.255  1.00  0.00            
ATOM   1075  HB1 ASN    71     141.382 161.225  94.295  1.00  0.00            
ATOM   1076  HB2 ASN    71     142.632 160.974  95.555  1.00  0.00            
ATOM   1077  CG  ASN    71     142.232 163.064  95.225  1.00  0.00            
ATOM   1078  OD1 ASN    71     141.912 163.704  96.235  1.00  0.00            
ATOM   1079  ND2 ASN    71     142.872 163.585  94.155  1.00  0.00            
ATOM   1080 HD21 ASN    71     143.122 163.074  93.335  1.00  0.00            
ATOM   1081 HD22 ASN    71     143.212 164.504  94.365  1.00  0.00            
ATOM   1082  C   ASN    71     139.482 162.065  96.225  1.00  0.00            
ATOM   1083  O   ASN    71     138.552 161.795  95.475  1.00  0.00            
ATOM   1084  N   ARG    72     139.272 163.074  97.095  1.00  0.00            
ATOM   1085  HN  ARG    72     139.902 163.254  97.835  1.00  0.00            
ATOM   1086  CA  ARG    72     138.152 163.965  97.015  1.00  0.00            
ATOM   1087  HA  ARG    72     137.332 163.465  96.515  1.00  0.00            
ATOM   1088  CB  ARG    72     137.632 164.334  98.405  1.00  0.00            
ATOM   1089  HB1 ARG    72     138.482 164.754  98.975  1.00  0.00            
ATOM   1090  HB2 ARG    72     137.482 163.364  98.945  1.00  0.00            
ATOM   1091  CG  ARG    72     136.372 165.184  98.565  1.00  0.00            
ATOM   1092  HG1 ARG    72     135.652 164.835  97.785  1.00  0.00            
ATOM   1093  HG2 ARG    72     136.562 166.264  98.435  1.00  0.00            
ATOM   1094  CD  ARG    72     135.642 165.074  99.915  1.00  0.00            
ATOM   1095  HD1 ARG    72     134.732 165.714  99.945  1.00  0.00            
ATOM   1096  HD2 ARG    72     136.272 165.404 100.765  1.00  0.00            
ATOM   1097  NE  ARG    72     135.142 163.674 100.095  1.00  0.00            
ATOM   1098  HE  ARG    72     135.002 163.194  99.235  1.00  0.00            
ATOM   1099  CZ  ARG    72     134.302 163.304 101.105  1.00  0.00            
ATOM   1100  NH1 ARG    72     134.122 163.914 102.315  1.00  0.00            
ATOM   1101 HH11 ARG    72     134.632 164.784 102.325  1.00  0.00            
ATOM   1102 HH12 ARG    72     133.342 163.824 102.925  1.00  0.00            
ATOM   1103  NH2 ARG    72     133.552 162.204 100.865  1.00  0.00            
ATOM   1104 HH21 ARG    72     133.872 161.514 100.215  1.00  0.00            
ATOM   1105 HH22 ARG    72     133.022 161.684 101.555  1.00  0.00            
ATOM   1106  C   ARG    72     138.412 165.304  96.395  1.00  0.00            
ATOM   1107  O   ARG    72     137.492 166.085  96.125  1.00  0.00            
ATOM   1108  N   GLU    73     139.702 165.654  96.275  1.00  0.00            
ATOM   1109  HN  GLU    73     140.422 164.984  96.455  1.00  0.00            
ATOM   1110  CA  GLU    73     140.152 166.964  95.955  1.00  0.00            
ATOM   1111  HA  GLU    73     139.452 167.694  96.345  1.00  0.00            
ATOM   1112  CB  GLU    73     141.482 167.284  96.665  1.00  0.00            
ATOM   1113  HB1 GLU    73     142.042 168.164  96.305  1.00  0.00            
ATOM   1114  HB2 GLU    73     142.142 166.414  96.475  1.00  0.00            
ATOM   1115  CG  GLU    73     141.332 167.504  98.175  1.00  0.00            
ATOM   1116  HG1 GLU    73     140.482 166.895  98.535  1.00  0.00            
ATOM   1117  HG2 GLU    73     141.142 168.594  98.065  1.00  0.00            
ATOM   1118  CD  GLU    73     142.612 167.264  98.935  1.00  0.00            
ATOM   1119  OE1 GLU    73     142.742 166.324  99.765  1.00  0.00            
ATOM   1120  OE2 GLU    73     143.502 168.154  98.845  1.00  0.00            
ATOM   1121  C   GLU    73     140.362 167.114  94.485  1.00  0.00            
ATOM   1122  O   GLU    73     141.352 166.755  93.845  1.00  0.00            
ATOM   1123  N   PHE    74     139.332 167.715  93.845  1.00  0.00            
ATOM   1124  HN  PHE    74     138.492 168.025  94.275  1.00  0.00            
ATOM   1125  CA  PHE    74     139.362 167.885  92.425  1.00  0.00            
ATOM   1126  HA  PHE    74     140.352 168.185  92.095  1.00  0.00            
ATOM   1127  CB  PHE    74     139.082 166.564  91.695  1.00  0.00            
ATOM   1128  HB1 PHE    74     138.052 166.225  91.945  1.00  0.00            
ATOM   1129  HB2 PHE    74     139.792 165.775  92.025  1.00  0.00            
ATOM   1130  CG  PHE    74     139.192 166.665  90.215  1.00  0.00            
ATOM   1131  CD1 PHE    74     138.202 166.245  89.365  1.00  0.00            
ATOM   1132  HD1 PHE    74     137.342 165.775  89.825  1.00  0.00            
ATOM   1133  CE1 PHE    74     138.292 166.324  87.995  1.00  0.00            
ATOM   1134  HE1 PHE    74     137.482 166.025  87.355  1.00  0.00            
ATOM   1135  CZ  PHE    74     139.522 166.695  87.505  1.00  0.00            
ATOM   1136  HZ  PHE    74     139.682 166.585  86.445  1.00  0.00            
ATOM   1137  CD2 PHE    74     140.362 167.115  89.665  1.00  0.00            
ATOM   1138  HD2 PHE    74     141.152 167.294  90.385  1.00  0.00            
ATOM   1139  CE2 PHE    74     140.542 167.145  88.305  1.00  0.00            
ATOM   1140  HE2 PHE    74     141.502 167.375  87.845  1.00  0.00            
ATOM   1141  C   PHE    74     138.342 168.905  92.065  1.00  0.00            
ATOM   1142  O   PHE    74     137.452 169.225  92.845  1.00  0.00            
ATOM   1143  N   LYS    75     138.452 169.484  90.855  1.00  0.00            
ATOM   1144  HN  LYS    75     138.972 169.085  90.105  1.00  0.00            
ATOM   1145  CA  LYS    75     137.642 170.575  90.405  1.00  0.00            
ATOM   1146  HA  LYS    75     137.922 171.424  91.025  1.00  0.00            
ATOM   1147  CB  LYS    75     138.092 170.995  88.995  1.00  0.00            
ATOM   1148  HB1 LYS    75     139.182 171.185  89.015  1.00  0.00            
ATOM   1149  HB2 LYS    75     137.702 172.005  88.725  1.00  0.00            
ATOM   1150  CG  LYS    75     137.712 170.055  87.855  1.00  0.00            
ATOM   1151  HG1 LYS    75     136.592 170.025  87.915  1.00  0.00            
ATOM   1152  HG2 LYS    75     137.962 169.015  88.115  1.00  0.00            
ATOM   1153  CD  LYS    75     138.262 170.505  86.505  1.00  0.00            
ATOM   1154  HD1 LYS    75     138.102 171.605  86.395  1.00  0.00            
ATOM   1155  HD2 LYS    75     139.362 170.385  86.575  1.00  0.00            
ATOM   1156  CE  LYS    75     137.822 169.645  85.305  1.00  0.00            
ATOM   1157  HE1 LYS    75     136.722 169.645  85.345  1.00  0.00            
ATOM   1158  HE2 LYS    75     138.102 168.585  85.435  1.00  0.00            
ATOM   1159  NZ  LYS    75     138.372 170.125  84.005  1.00  0.00            
ATOM   1160  HZ1 LYS    75     138.202 171.135  83.815  1.00  0.00            
ATOM   1161  HZ2 LYS    75     139.352 169.815  84.035  1.00  0.00            
ATOM   1162  HZ3 LYS    75     137.952 169.595  83.225  1.00  0.00            
ATOM   1163  C   LYS    75     136.162 170.454  90.515  1.00  0.00            
ATOM   1164  O   LYS    75     135.422 171.345  90.935  1.00  0.00            
ATOM   1165  N   SER    76     135.642 169.265  90.165  1.00  0.00            
ATOM   1166  HN  SER    76     136.272 168.515  90.015  1.00  0.00            
ATOM   1167  CA  SER    76     134.252 169.025  89.965  1.00  0.00            
ATOM   1168  HA  SER    76     133.842 168.824  90.945  1.00  0.00            
ATOM   1169  CB  SER    76     133.372 170.125  89.335  1.00  0.00            
ATOM   1170  HB1 SER    76     133.212 171.025  89.975  1.00  0.00            
ATOM   1171  HB2 SER    76     132.362 169.715  89.145  1.00  0.00            
ATOM   1172  OG  SER    76     133.842 170.484  88.055  1.00  0.00            
ATOM   1173  HG1 SER    76     134.342 171.305  88.105  1.00  0.00            
ATOM   1174  C   SER    76     134.142 167.785  89.135  1.00  0.00            
ATOM   1175  O   SER    76     135.142 167.455  88.475  1.00  0.00            
ATOM   1176  N   GLU    77     133.032 167.045  89.205  1.00  0.00            
ATOM   1177  HN  GLU    77     132.312 167.285  89.855  1.00  0.00            
ATOM   1178  CA  GLU    77     133.062 165.764  88.575  1.00  0.00            
ATOM   1179  HA  GLU    77     134.002 165.594  88.085  1.00  0.00            
ATOM   1180  CB  GLU    77     132.852 164.675  89.645  1.00  0.00            
ATOM   1181  HB1 GLU    77     132.492 163.715  89.235  1.00  0.00            
ATOM   1182  HB2 GLU    77     131.932 165.005  90.185  1.00  0.00            
ATOM   1183  CG  GLU    77     134.052 164.525  90.585  1.00  0.00            
ATOM   1184  HG1 GLU    77     133.622 164.104  91.525  1.00  0.00            
ATOM   1185  HG2 GLU    77     134.462 165.545  90.705  1.00  0.00            
ATOM   1186  CD  GLU    77     135.072 163.555  89.985  1.00  0.00            
ATOM   1187  OE1 GLU    77     134.962 163.125  88.805  1.00  0.00            
ATOM   1188  OE2 GLU    77     136.022 163.205  90.735  1.00  0.00            
ATOM   1189  C   GLU    77     132.022 165.675  87.505  1.00  0.00            
ATOM   1190  O   GLU    77     130.932 166.235  87.645  1.00  0.00            
ATOM   1191  N   LYS    78     132.362 165.015  86.395  1.00  0.00            
ATOM   1192  HN  LYS    78     133.242 164.565  86.345  1.00  0.00            
ATOM   1193  CA  LYS    78     131.472 164.765  85.295  1.00  0.00            
ATOM   1194  HA  LYS    78     130.502 165.215  85.465  1.00  0.00            
ATOM   1195  CB  LYS    78     132.002 165.355  83.985  1.00  0.00            
ATOM   1196  HB1 LYS    78     131.332 165.025  83.155  1.00  0.00            
ATOM   1197  HB2 LYS    78     133.032 164.985  83.755  1.00  0.00            
ATOM   1198  CG  LYS    78     131.872 166.875  83.925  1.00  0.00            
ATOM   1199  HG1 LYS    78     132.322 167.315  84.835  1.00  0.00            
ATOM   1200  HG2 LYS    78     130.782 167.095  84.005  1.00  0.00            
ATOM   1201  CD  LYS    78     132.522 167.415  82.655  1.00  0.00            
ATOM   1202  HD1 LYS    78     133.482 166.855  82.555  1.00  0.00            
ATOM   1203  HD2 LYS    78     131.792 167.145  81.855  1.00  0.00            
ATOM   1204  CE  LYS    78     132.672 168.945  82.575  1.00  0.00            
ATOM   1205  HE1 LYS    78     133.452 169.275  83.305  1.00  0.00            
ATOM   1206  HE2 LYS    78     131.682 169.435  82.725  1.00  0.00            
ATOM   1207  NZ  LYS    78     133.282 169.375  81.305  1.00  0.00            
ATOM   1208  HZ1 LYS    78     134.052 168.725  81.035  1.00  0.00            
ATOM   1209  HZ2 LYS    78     132.482 169.235  80.665  1.00  0.00            
ATOM   1210  HZ3 LYS    78     133.692 170.325  81.275  1.00  0.00            
ATOM   1211  C   LYS    78     131.172 163.305  85.145  1.00  0.00            
ATOM   1212  O   LYS    78     130.562 162.885  84.165  1.00  0.00            
ATOM   1213  N   GLY    79     131.472 162.485  86.175  1.00  0.00            
ATOM   1214  HN  GLY    79     131.782 162.945  86.995  1.00  0.00            
ATOM   1215  CA  GLY    79     131.102 161.105  86.215  1.00  0.00            
ATOM   1216  HA1 GLY    79     131.212 160.785  87.235  1.00  0.00            
ATOM   1217  HA2 GLY    79     130.102 160.915  85.835  1.00  0.00            
ATOM   1218  C   GLY    79     132.002 160.245  85.385  1.00  0.00            
ATOM   1219  O   GLY    79     131.642 159.255  84.745  1.00  0.00            
ATOM   1220  N   ARG    80     133.302 160.585  85.355  1.00  0.00            
ATOM   1221  HN  ARG    80     133.532 161.285  86.015  1.00  0.00            
ATOM   1222  CA  ARG    80     134.312 159.975  84.545  1.00  0.00            
ATOM   1223  HA  ARG    80     133.832 159.375  83.785  1.00  0.00            
ATOM   1224  CB  ARG    80     135.112 161.045  83.785  1.00  0.00            
ATOM   1225  HB1 ARG    80     135.922 160.595  83.165  1.00  0.00            
ATOM   1226  HB2 ARG    80     135.542 161.825  84.435  1.00  0.00            
ATOM   1227  CG  ARG    80     134.262 161.895  82.835  1.00  0.00            
ATOM   1228  HG1 ARG    80     133.532 162.475  83.425  1.00  0.00            
ATOM   1229  HG2 ARG    80     133.692 161.215  82.165  1.00  0.00            
ATOM   1230  CD  ARG    80     134.952 162.915  81.945  1.00  0.00            
ATOM   1231  HD1 ARG    80     135.642 162.375  81.265  1.00  0.00            
ATOM   1232  HD2 ARG    80     135.382 163.755  82.535  1.00  0.00            
ATOM   1233  NE  ARG    80     133.912 163.525  81.065  1.00  0.00            
ATOM   1234  HE  ARG    80     133.092 162.945  80.965  1.00  0.00            
ATOM   1235  CZ  ARG    80     134.082 164.725  80.435  1.00  0.00            
ATOM   1236  NH1 ARG    80     135.212 165.475  80.595  1.00  0.00            
ATOM   1237 HH11 ARG    80     136.082 165.005  80.685  1.00  0.00            
ATOM   1238 HH12 ARG    80     135.212 166.475  80.465  1.00  0.00            
ATOM   1239  NH2 ARG    80     132.962 165.305  79.925  1.00  0.00            
ATOM   1240 HH21 ARG    80     132.042 165.075  80.215  1.00  0.00            
ATOM   1241 HH22 ARG    80     133.202 166.095  79.345  1.00  0.00            
ATOM   1242  C   ARG    80     135.242 159.115  85.335  1.00  0.00            
ATOM   1243  O   ARG    80     135.422 159.325  86.535  1.00  0.00            
ATOM   1244  N   ASN    81     135.832 158.055  84.755  1.00  0.00            
ATOM   1245  HN  ASN    81     135.682 157.805  83.805  1.00  0.00            
ATOM   1246  CA  ASN    81     136.872 157.225  85.275  1.00  0.00            
ATOM   1247  HA  ASN    81     136.722 157.025  86.325  1.00  0.00            
ATOM   1248  CB  ASN    81     136.912 155.895  84.515  1.00  0.00            
ATOM   1249  HB1 ASN    81     137.702 155.315  85.055  1.00  0.00            
ATOM   1250  HB2 ASN    81     137.222 156.085  83.465  1.00  0.00            
ATOM   1251  CG  ASN    81     135.582 155.165  84.695  1.00  0.00            
ATOM   1252  OD1 ASN    81     135.442 154.395  85.635  1.00  0.00            
ATOM   1253  ND2 ASN    81     134.652 155.355  83.735  1.00  0.00            
ATOM   1254 HD21 ASN    81     134.982 155.885  82.945  1.00  0.00            
ATOM   1255 HD22 ASN    81     133.772 154.875  83.735  1.00  0.00            
ATOM   1256  C   ASN    81     138.192 157.935  85.245  1.00  0.00            
ATOM   1257  O   ASN    81     138.412 158.805  84.415  1.00  0.00            
ATOM   1258  N   LYS    82     139.042 157.535  86.195  1.00  0.00            
ATOM   1259  HN  LYS    82     138.902 156.665  86.665  1.00  0.00            
ATOM   1260  CA  LYS    82     140.312 158.105  86.535  1.00  0.00            
ATOM   1261  HA  LYS    82     140.492 159.055  86.065  1.00  0.00            
ATOM   1262  CB  LYS    82     140.412 158.065  88.075  1.00  0.00            
ATOM   1263  HB1 LYS    82     141.442 158.365  88.365  1.00  0.00            
ATOM   1264  HB2 LYS    82     140.372 157.015  88.445  1.00  0.00            
ATOM   1265  CG  LYS    82     139.292 158.745  88.835  1.00  0.00            
ATOM   1266  HG1 LYS    82     139.522 158.455  89.885  1.00  0.00            
ATOM   1267  HG2 LYS    82     138.302 158.235  88.725  1.00  0.00            
ATOM   1268  CD  LYS    82     139.162 160.255  88.595  1.00  0.00            
ATOM   1269  HD1 LYS    82     140.012 160.764  89.085  1.00  0.00            
ATOM   1270  HD2 LYS    82     139.222 160.395  87.505  1.00  0.00            
ATOM   1271  CE  LYS    82     137.842 160.905  89.035  1.00  0.00            
ATOM   1272  HE1 LYS    82     137.842 160.805  90.135  1.00  0.00            
ATOM   1273  HE2 LYS    82     136.972 160.465  88.515  1.00  0.00            
ATOM   1274  NZ  LYS    82     137.752 162.355  88.765  1.00  0.00            
ATOM   1275  HZ1 LYS    82     138.362 162.935  89.375  1.00  0.00            
ATOM   1276  HZ2 LYS    82     137.772 162.545  87.745  1.00  0.00            
ATOM   1277  HZ3 LYS    82     136.852 162.674  89.175  1.00  0.00            
ATOM   1278  C   LYS    82     141.402 157.225  86.015  1.00  0.00            
ATOM   1279  O   LYS    82     141.212 156.045  85.695  1.00  0.00            
ATOM   1280  N   PHE    83     142.562 157.865  85.885  1.00  0.00            
ATOM   1281  HN  PHE    83     142.632 158.865  85.985  1.00  0.00            
ATOM   1282  CA  PHE    83     143.752 157.295  85.325  1.00  0.00            
ATOM   1283  HA  PHE    83     143.652 156.225  85.225  1.00  0.00            
ATOM   1284  CB  PHE    83     144.042 157.945  83.955  1.00  0.00            
ATOM   1285  HB1 PHE    83     145.052 157.795  83.535  1.00  0.00            
ATOM   1286  HB2 PHE    83     143.942 159.045  84.115  1.00  0.00            
ATOM   1287  CG  PHE    83     143.122 157.465  82.885  1.00  0.00            
ATOM   1288  CD1 PHE    83     142.082 158.255  82.435  1.00  0.00            
ATOM   1289  HD1 PHE    83     141.912 159.235  82.865  1.00  0.00            
ATOM   1290  CE1 PHE    83     141.182 157.705  81.555  1.00  0.00            
ATOM   1291  HE1 PHE    83     140.372 158.375  81.325  1.00  0.00            
ATOM   1292  CZ  PHE    83     141.322 156.445  81.015  1.00  0.00            
ATOM   1293  HZ  PHE    83     140.712 156.115  80.185  1.00  0.00            
ATOM   1294  CD2 PHE    83     143.262 156.205  82.355  1.00  0.00            
ATOM   1295  HD2 PHE    83     144.082 155.555  82.595  1.00  0.00            
ATOM   1296  CE2 PHE    83     142.402 155.705  81.395  1.00  0.00            
ATOM   1297  HE2 PHE    83     142.632 154.735  80.995  1.00  0.00            
ATOM   1298  C   PHE    83     144.852 157.585  86.275  1.00  0.00            
ATOM   1299  O   PHE    83     144.792 158.645  86.915  1.00  0.00            
ATOM   1300  N   VAL    84     145.792 156.635  86.415  1.00  0.00            
ATOM   1301  HN  VAL    84     145.632 155.765  85.975  1.00  0.00            
ATOM   1302  CA  VAL    84     147.002 156.825  87.155  1.00  0.00            
ATOM   1303  HA  VAL    84     147.102 157.895  87.305  1.00  0.00            
ATOM   1304  CB  VAL    84     147.302 156.094  88.435  1.00  0.00            
ATOM   1305  HB  VAL    84     148.302 156.324  88.855  1.00  0.00            
ATOM   1306  CG1 VAL    84     146.372 156.674  89.505  1.00  0.00            
ATOM   1307 HG11 VAL    84     146.582 156.055  90.385  1.00  0.00            
ATOM   1308 HG12 VAL    84     146.562 157.724  89.825  1.00  0.00            
ATOM   1309 HG13 VAL    84     145.332 156.535  89.125  1.00  0.00            
ATOM   1310  CG2 VAL    84     147.292 154.564  88.315  1.00  0.00            
ATOM   1311 HG21 VAL    84     148.042 154.214  87.575  1.00  0.00            
ATOM   1312 HG22 VAL    84     147.462 154.005  89.265  1.00  0.00            
ATOM   1313 HG23 VAL    84     146.312 154.305  87.845  1.00  0.00            
ATOM   1314  C   VAL    84     148.102 156.555  86.195  1.00  0.00            
ATOM   1315  O   VAL    84     147.982 155.655  85.365  1.00  0.00            
ATOM   1316  N   THR    85     149.242 157.255  86.315  1.00  0.00            
ATOM   1317  HN  THR    85     149.232 157.924  87.055  1.00  0.00            
ATOM   1318  CA  THR    85     150.452 156.895  85.655  1.00  0.00            
ATOM   1319  HA  THR    85     150.242 156.315  84.755  1.00  0.00            
ATOM   1320  CB  THR    85     151.252 158.035  85.095  1.00  0.00            
ATOM   1321  HB  THR    85     151.732 158.564  85.945  1.00  0.00            
ATOM   1322  OG1 THR    85     150.562 158.905  84.215  1.00  0.00            
ATOM   1323  HG1 THR    85     149.722 158.965  84.665  1.00  0.00            
ATOM   1324  CG2 THR    85     152.432 157.525  84.245  1.00  0.00            
ATOM   1325 HG21 THR    85     153.142 157.044  84.965  1.00  0.00            
ATOM   1326 HG22 THR    85     152.072 156.955  83.375  1.00  0.00            
ATOM   1327 HG23 THR    85     152.992 158.355  83.765  1.00  0.00            
ATOM   1328  C   THR    85     151.352 156.124  86.555  1.00  0.00            
ATOM   1329  O   THR    85     151.602 156.555  87.675  1.00  0.00            
ATOM   1330  N   VAL    86     151.832 154.935  86.145  1.00  0.00            
ATOM   1331  HN  VAL    86     151.502 154.555  85.285  1.00  0.00            
ATOM   1332  CA  VAL    86     152.612 154.074  86.985  1.00  0.00            
ATOM   1333  HA  VAL    86     152.642 154.415  88.015  1.00  0.00            
ATOM   1334  CB  VAL    86     152.222 152.624  87.025  1.00  0.00            
ATOM   1335  HB  VAL    86     152.172 152.275  85.975  1.00  0.00            
ATOM   1336  CG1 VAL    86     153.312 151.775  87.695  1.00  0.00            
ATOM   1337 HG11 VAL    86     153.422 152.094  88.755  1.00  0.00            
ATOM   1338 HG12 VAL    86     152.922 150.744  87.775  1.00  0.00            
ATOM   1339 HG13 VAL    86     154.302 151.804  87.165  1.00  0.00            
ATOM   1340  CG2 VAL    86     150.802 152.424  87.585  1.00  0.00            
ATOM   1341 HG21 VAL    86     150.762 152.674  88.665  1.00  0.00            
ATOM   1342 HG22 VAL    86     149.942 152.865  87.035  1.00  0.00            
ATOM   1343 HG23 VAL    86     150.682 151.324  87.515  1.00  0.00            
ATOM   1344  C   VAL    86     153.962 154.294  86.385  1.00  0.00            
ATOM   1345  O   VAL    86     154.172 154.365  85.185  1.00  0.00            
ATOM   1346  N   GLN    87     155.002 154.465  87.225  1.00  0.00            
ATOM   1347  HN  GLN    87     154.832 154.374  88.205  1.00  0.00            
ATOM   1348  CA  GLN    87     156.352 154.514  86.775  1.00  0.00            
ATOM   1349  HA  GLN    87     156.402 154.074  85.785  1.00  0.00            
ATOM   1350  CB  GLN    87     156.942 155.934  86.735  1.00  0.00            
ATOM   1351  HB1 GLN    87     156.682 156.445  85.775  1.00  0.00            
ATOM   1352  HB2 GLN    87     158.042 155.734  86.835  1.00  0.00            
ATOM   1353  CG  GLN    87     156.462 156.834  87.865  1.00  0.00            
ATOM   1354  HG1 GLN    87     156.642 156.304  88.825  1.00  0.00            
ATOM   1355  HG2 GLN    87     155.362 156.994  87.895  1.00  0.00            
ATOM   1356  CD  GLN    87     157.152 158.195  87.855  1.00  0.00            
ATOM   1357  OE1 GLN    87     156.722 159.154  87.215  1.00  0.00            
ATOM   1358  NE2 GLN    87     158.272 158.344  88.595  1.00  0.00            
ATOM   1359 HE21 GLN    87     158.532 157.884  89.435  1.00  0.00            
ATOM   1360 HE22 GLN    87     158.662 159.264  88.545  1.00  0.00            
ATOM   1361  C   GLN    87     157.252 153.635  87.575  1.00  0.00            
ATOM   1362  O   GLN    87     157.192 153.774  88.795  1.00  0.00            
ATOM   1363  N   ALA    88     158.032 152.774  86.895  1.00  0.00            
ATOM   1364  HN  ALA    88     157.832 152.634  85.925  1.00  0.00            
ATOM   1365  CA  ALA    88     159.082 152.024  87.515  1.00  0.00            
ATOM   1366  HA  ALA    88     159.082 151.994  88.595  1.00  0.00            
ATOM   1367  CB  ALA    88     158.842 150.534  87.155  1.00  0.00            
ATOM   1368  HB1 ALA    88     158.802 150.495  86.045  1.00  0.00            
ATOM   1369  HB2 ALA    88     159.732 149.954  87.495  1.00  0.00            
ATOM   1370  HB3 ALA    88     157.912 150.184  87.645  1.00  0.00            
ATOM   1371  C   ALA    88     160.382 152.504  86.985  1.00  0.00            
ATOM   1372  O   ALA    88     160.722 152.374  85.805  1.00  0.00            
ATOM   1373  N   THR    89     161.172 153.134  87.875  1.00  0.00            
ATOM   1374  HN  THR    89     160.782 153.174  88.795  1.00  0.00            
ATOM   1375  CA  THR    89     162.392 153.764  87.535  1.00  0.00            
ATOM   1376  HA  THR    89     162.442 153.974  86.475  1.00  0.00            
ATOM   1377  CB  THR    89     162.682 155.064  88.235  1.00  0.00            
ATOM   1378  HB  THR    89     162.622 154.834  89.315  1.00  0.00            
ATOM   1379  OG1 THR    89     161.622 155.974  87.955  1.00  0.00            
ATOM   1380  HG1 THR    89     160.842 155.664  88.425  1.00  0.00            
ATOM   1381  CG2 THR    89     163.952 155.834  87.815  1.00  0.00            
ATOM   1382 HG21 THR    89     163.962 156.834  88.325  1.00  0.00            
ATOM   1383 HG22 THR    89     164.892 155.264  87.985  1.00  0.00            
ATOM   1384 HG23 THR    89     164.002 156.124  86.745  1.00  0.00            
ATOM   1385  C   THR    89     163.522 152.834  87.815  1.00  0.00            
ATOM   1386  O   THR    89     163.942 152.584  88.935  1.00  0.00            
ATOM   1387  N   PHE    90     164.092 152.204  86.765  1.00  0.00            
ATOM   1388  HN  PHE    90     163.732 152.414  85.855  1.00  0.00            
ATOM   1389  CA  PHE    90     165.232 151.364  86.895  1.00  0.00            
ATOM   1390  HA  PHE    90     165.312 150.994  87.905  1.00  0.00            
ATOM   1391  CB  PHE    90     165.122 150.194  85.895  1.00  0.00            
ATOM   1392  HB1 PHE    90     166.012 149.554  85.705  1.00  0.00            
ATOM   1393  HB2 PHE    90     165.032 150.704  84.925  1.00  0.00            
ATOM   1394  CG  PHE    90     163.962 149.294  86.155  1.00  0.00            
ATOM   1395  CD1 PHE    90     162.772 149.474  85.485  1.00  0.00            
ATOM   1396  HD1 PHE    90     162.592 150.344  84.885  1.00  0.00            
ATOM   1397  CE1 PHE    90     161.682 148.694  85.785  1.00  0.00            
ATOM   1398  HE1 PHE    90     160.712 148.934  85.395  1.00  0.00            
ATOM   1399  CZ  PHE    90     161.792 147.644  86.665  1.00  0.00            
ATOM   1400  HZ  PHE    90     161.012 146.904  86.825  1.00  0.00            
ATOM   1401  CD2 PHE    90     164.092 148.234  87.025  1.00  0.00            
ATOM   1402  HD2 PHE    90     164.982 148.094  87.625  1.00  0.00            
ATOM   1403  CE2 PHE    90     163.042 147.384  87.195  1.00  0.00            
ATOM   1404  HE2 PHE    90     163.202 146.524  87.825  1.00  0.00            
ATOM   1405  C   PHE    90     166.482 152.164  86.695  1.00  0.00            
ATOM   1406  O   PHE    90     167.132 152.044  85.645  1.00  0.00            
ATOM   1407  N   GLY    91     166.752 153.014  87.685  1.00  0.00            
ATOM   1408  HN  GLY    91     166.172 153.024  88.485  1.00  0.00            
ATOM   1409  CA  GLY    91     167.862 153.914  87.605  1.00  0.00            
ATOM   1410  HA1 GLY    91     167.932 154.464  88.535  1.00  0.00            
ATOM   1411  HA2 GLY    91     168.762 153.304  87.545  1.00  0.00            
ATOM   1412  C   GLY    91     167.762 154.864  86.455  1.00  0.00            
ATOM   1413  O   GLY    91     166.902 155.734  86.505  1.00  0.00            
ATOM   1414  N   THR    92     168.602 154.644  85.435  1.00  0.00            
ATOM   1415  HN  THR    92     169.262 153.904  85.515  1.00  0.00            
ATOM   1416  CA  THR    92     168.602 155.524  84.305  1.00  0.00            
ATOM   1417  HA  THR    92     168.432 156.544  84.625  1.00  0.00            
ATOM   1418  CB  THR    92     169.962 155.744  83.685  1.00  0.00            
ATOM   1419  HB  THR    92     169.892 156.554  82.935  1.00  0.00            
ATOM   1420  OG1 THR    92     170.602 154.544  83.275  1.00  0.00            
ATOM   1421  HG1 THR    92     171.502 154.794  83.085  1.00  0.00            
ATOM   1422  CG2 THR    92     170.852 156.344  84.785  1.00  0.00            
ATOM   1423 HG21 THR    92     171.772 156.804  84.375  1.00  0.00            
ATOM   1424 HG22 THR    92     170.332 157.114  85.395  1.00  0.00            
ATOM   1425 HG23 THR    92     171.162 155.454  85.375  1.00  0.00            
ATOM   1426  C   THR    92     167.702 155.164  83.175  1.00  0.00            
ATOM   1427  O   THR    92     167.642 155.854  82.155  1.00  0.00            
ATOM   1428  N   GLN    93     166.782 154.214  83.415  1.00  0.00            
ATOM   1429  HN  GLN    93     166.672 153.864  84.335  1.00  0.00            
ATOM   1430  CA  GLN    93     165.752 153.894  82.475  1.00  0.00            
ATOM   1431  HA  GLN    93     165.732 154.624  81.675  1.00  0.00            
ATOM   1432  CB  GLN    93     165.932 152.505  81.875  1.00  0.00            
ATOM   1433  HB1 GLN    93     165.002 152.134  81.385  1.00  0.00            
ATOM   1434  HB2 GLN    93     166.022 151.704  82.645  1.00  0.00            
ATOM   1435  CG  GLN    93     167.132 152.444  80.915  1.00  0.00            
ATOM   1436  HG1 GLN    93     167.332 151.415  80.555  1.00  0.00            
ATOM   1437  HG2 GLN    93     168.032 152.844  81.415  1.00  0.00            
ATOM   1438  CD  GLN    93     166.762 153.285  79.695  1.00  0.00            
ATOM   1439  OE1 GLN    93     167.512 154.154  79.255  1.00  0.00            
ATOM   1440  NE2 GLN    93     165.552 153.085  79.095  1.00  0.00            
ATOM   1441 HE21 GLN    93     164.902 152.415  79.435  1.00  0.00            
ATOM   1442 HE22 GLN    93     165.382 153.624  78.275  1.00  0.00            
ATOM   1443  C   GLN    93     164.422 153.835  83.165  1.00  0.00            
ATOM   1444  O   GLN    93     164.202 153.154  84.165  1.00  0.00            
ATOM   1445  N   VAL    94     163.392 154.514  82.645  1.00  0.00            
ATOM   1446  HN  VAL    94     163.472 155.124  81.865  1.00  0.00            
ATOM   1447  CA  VAL    94     162.072 154.574  83.215  1.00  0.00            
ATOM   1448  HA  VAL    94     162.262 154.234  84.225  1.00  0.00            
ATOM   1449  CB  VAL    94     161.722 156.005  83.485  1.00  0.00            
ATOM   1450  HB  VAL    94     162.612 156.495  83.935  1.00  0.00            
ATOM   1451  CG1 VAL    94     161.322 156.794  82.235  1.00  0.00            
ATOM   1452 HG11 VAL    94     162.122 156.755  81.465  1.00  0.00            
ATOM   1453 HG12 VAL    94     160.372 156.495  81.735  1.00  0.00            
ATOM   1454 HG13 VAL    94     161.072 157.854  82.485  1.00  0.00            
ATOM   1455  CG2 VAL    94     160.572 156.104  84.505  1.00  0.00            
ATOM   1456 HG21 VAL    94     160.932 155.495  85.365  1.00  0.00            
ATOM   1457 HG22 VAL    94     160.292 157.115  84.865  1.00  0.00            
ATOM   1458 HG23 VAL    94     159.592 155.674  84.195  1.00  0.00            
ATOM   1459  C   VAL    94     161.032 153.835  82.445  1.00  0.00            
ATOM   1460  O   VAL    94     160.962 153.814  81.225  1.00  0.00            
ATOM   1461  N   VAL    95     160.232 153.025  83.165  1.00  0.00            
ATOM   1462  HN  VAL    95     160.392 152.805  84.125  1.00  0.00            
ATOM   1463  CA  VAL    95     159.152 152.314  82.555  1.00  0.00            
ATOM   1464  HA  VAL    95     159.112 152.564  81.495  1.00  0.00            
ATOM   1465  CB  VAL    95     159.332 150.844  82.775  1.00  0.00            
ATOM   1466  HB  VAL    95     159.542 150.624  83.835  1.00  0.00            
ATOM   1467  CG1 VAL    95     158.122 149.964  82.415  1.00  0.00            
ATOM   1468 HG11 VAL    95     157.212 150.294  82.955  1.00  0.00            
ATOM   1469 HG12 VAL    95     157.932 150.005  81.315  1.00  0.00            
ATOM   1470 HG13 VAL    95     158.352 148.915  82.685  1.00  0.00            
ATOM   1471  CG2 VAL    95     160.572 150.385  81.985  1.00  0.00            
ATOM   1472 HG21 VAL    95     160.752 150.945  81.045  1.00  0.00            
ATOM   1473 HG22 VAL    95     161.512 150.495  82.565  1.00  0.00            
ATOM   1474 HG23 VAL    95     160.452 149.304  81.745  1.00  0.00            
ATOM   1475  C   VAL    95     157.852 152.874  83.025  1.00  0.00            
ATOM   1476  O   VAL    95     157.492 152.715  84.185  1.00  0.00            
ATOM   1477  N   GLU    96     157.152 153.654  82.185  1.00  0.00            
ATOM   1478  HN  GLU    96     157.492 153.735  81.255  1.00  0.00            
ATOM   1479  CA  GLU    96     156.022 154.445  82.575  1.00  0.00            
ATOM   1480  HA  GLU    96     155.782 154.314  83.625  1.00  0.00            
ATOM   1481  CB  GLU    96     156.212 155.964  82.505  1.00  0.00            
ATOM   1482  HB1 GLU    96     155.312 156.434  82.945  1.00  0.00            
ATOM   1483  HB2 GLU    96     156.422 156.375  81.485  1.00  0.00            
ATOM   1484  CG  GLU    96     157.442 156.535  83.215  1.00  0.00            
ATOM   1485  HG1 GLU    96     158.332 156.344  82.575  1.00  0.00            
ATOM   1486  HG2 GLU    96     157.772 156.055  84.165  1.00  0.00            
ATOM   1487  CD  GLU    96     157.302 158.014  83.515  1.00  0.00            
ATOM   1488  OE1 GLU    96     156.212 158.555  83.135  1.00  0.00            
ATOM   1489  OE2 GLU    96     158.162 158.755  84.035  1.00  0.00            
ATOM   1490  C   GLU    96     154.842 153.995  81.785  1.00  0.00            
ATOM   1491  O   GLU    96     155.002 153.885  80.575  1.00  0.00            
ATOM   1492  N   LYS    97     153.642 153.815  82.345  1.00  0.00            
ATOM   1493  HN  LYS    97     153.572 154.205  83.265  1.00  0.00            
ATOM   1494  CA  LYS    97     152.472 153.445  81.605  1.00  0.00            
ATOM   1495  HA  LYS    97     152.472 153.935  80.655  1.00  0.00            
ATOM   1496  CB  LYS    97     152.472 151.935  81.315  1.00  0.00            
ATOM   1497  HB1 LYS    97     152.452 151.365  82.265  1.00  0.00            
ATOM   1498  HB2 LYS    97     153.462 151.665  80.885  1.00  0.00            
ATOM   1499  CG  LYS    97     151.312 151.565  80.395  1.00  0.00            
ATOM   1500  HG1 LYS    97     150.312 151.915  80.745  1.00  0.00            
ATOM   1501  HG2 LYS    97     151.252 150.465  80.375  1.00  0.00            
ATOM   1502  CD  LYS    97     151.492 151.885  78.915  1.00  0.00            
ATOM   1503  HD1 LYS    97     151.502 152.975  78.695  1.00  0.00            
ATOM   1504  HD2 LYS    97     152.502 151.445  78.725  1.00  0.00            
ATOM   1505  CE  LYS    97     150.542 151.185  77.935  1.00  0.00            
ATOM   1506  HE1 LYS    97     149.462 151.445  78.075  1.00  0.00            
ATOM   1507  HE2 LYS    97     150.782 150.115  78.075  1.00  0.00            
ATOM   1508  NZ  LYS    97     150.862 151.615  76.555  1.00  0.00            
ATOM   1509  HZ1 LYS    97     150.482 151.025  75.775  1.00  0.00            
ATOM   1510  HZ2 LYS    97     150.482 152.565  76.355  1.00  0.00            
ATOM   1511  HZ3 LYS    97     151.902 151.715  76.475  1.00  0.00            
ATOM   1512  C   LYS    97     151.262 153.855  82.385  1.00  0.00            
ATOM   1513  O   LYS    97     151.282 153.755  83.615  1.00  0.00            
ATOM   1514  N   VAL    98     150.182 154.255  81.685  1.00  0.00            
ATOM   1515  HN  VAL    98     150.032 154.165  80.705  1.00  0.00            
ATOM   1516  CA  VAL    98     149.002 154.865  82.215  1.00  0.00            
ATOM   1517  HA  VAL    98     149.202 155.165  83.225  1.00  0.00            
ATOM   1518  CB  VAL    98     148.522 155.945  81.285  1.00  0.00            
ATOM   1519  HB  VAL    98     148.272 155.505  80.285  1.00  0.00            
ATOM   1520  CG1 VAL    98     147.302 156.665  81.875  1.00  0.00            
ATOM   1521 HG11 VAL    98     146.472 156.085  82.305  1.00  0.00            
ATOM   1522 HG12 VAL    98     147.692 157.405  82.615  1.00  0.00            
ATOM   1523 HG13 VAL    98     146.962 157.355  81.065  1.00  0.00            
ATOM   1524  CG2 VAL    98     149.582 157.035  81.095  1.00  0.00            
ATOM   1525 HG21 VAL    98     149.362 157.785  80.305  1.00  0.00            
ATOM   1526 HG22 VAL    98     149.752 157.555  82.065  1.00  0.00            
ATOM   1527 HG23 VAL    98     150.552 156.645  80.745  1.00  0.00            
ATOM   1528  C   VAL    98     147.942 153.825  82.255  1.00  0.00            
ATOM   1529  O   VAL    98     147.752 152.955  81.405  1.00  0.00            
ATOM   1530  N   VAL    99     147.232 153.895  83.405  1.00  0.00            
ATOM   1531  HN  VAL    99     147.372 154.605  84.075  1.00  0.00            
ATOM   1532  CA  VAL    99     146.372 152.805  83.745  1.00  0.00            
ATOM   1533  HA  VAL    99     146.112 152.195  82.895  1.00  0.00            
ATOM   1534  CB  VAL    99     146.992 151.885  84.765  1.00  0.00            
ATOM   1535  HB  VAL    99     147.442 152.505  85.575  1.00  0.00            
ATOM   1536  CG1 VAL    99     146.012 150.925  85.465  1.00  0.00            
ATOM   1537 HG11 VAL    99     145.242 151.454  86.045  1.00  0.00            
ATOM   1538 HG12 VAL    99     145.722 150.215  84.655  1.00  0.00            
ATOM   1539 HG13 VAL    99     146.552 150.325  86.225  1.00  0.00            
ATOM   1540  CG2 VAL    99     148.122 151.095  84.095  1.00  0.00            
ATOM   1541 HG21 VAL    99     147.792 150.445  83.255  1.00  0.00            
ATOM   1542 HG22 VAL    99     148.862 151.805  83.655  1.00  0.00            
ATOM   1543 HG23 VAL    99     148.622 150.425  84.815  1.00  0.00            
ATOM   1544  C   VAL    99     145.062 153.295  84.275  1.00  0.00            
ATOM   1545  O   VAL    99     144.922 154.234  85.055  1.00  0.00            
ATOM   1546  N   LEU   100     143.992 152.645  83.805  1.00  0.00            
ATOM   1547  HN  LEU   100     144.042 151.805  83.265  1.00  0.00            
ATOM   1548  CA  LEU   100     142.612 152.895  84.095  1.00  0.00            
ATOM   1549  HA  LEU   100     142.392 153.955  84.035  1.00  0.00            
ATOM   1550  CB  LEU   100     141.682 152.275  83.045  1.00  0.00            
ATOM   1551  HB1 LEU   100     142.002 151.225  82.925  1.00  0.00            
ATOM   1552  HB2 LEU   100     141.802 152.695  82.015  1.00  0.00            
ATOM   1553  CG  LEU   100     140.162 152.275  83.275  1.00  0.00            
ATOM   1554  HG  LEU   100     139.912 151.735  84.215  1.00  0.00            
ATOM   1555  CD1 LEU   100     139.622 153.725  83.355  1.00  0.00            
ATOM   1556 HD11 LEU   100     139.592 154.145  84.375  1.00  0.00            
ATOM   1557 HD12 LEU   100     140.292 154.345  82.715  1.00  0.00            
ATOM   1558 HD13 LEU   100     138.542 153.755  83.095  1.00  0.00            
ATOM   1559  CD2 LEU   100     139.452 151.595  82.095  1.00  0.00            
ATOM   1560 HD21 LEU   100     138.362 151.525  82.335  1.00  0.00            
ATOM   1561 HD22 LEU   100     139.432 152.235  81.195  1.00  0.00            
ATOM   1562 HD23 LEU   100     139.892 150.585  81.985  1.00  0.00            
ATOM   1563  C   LEU   100     142.212 152.595  85.495  1.00  0.00            
ATOM   1564  O   LEU   100     142.572 151.495  85.945  1.00  0.00            
ATOM   1565  N   VAL   101     141.482 153.485  86.175  1.00  0.00            
ATOM   1566  HN  VAL   101     141.312 154.395  85.815  1.00  0.00            
ATOM   1567  CA  VAL   101     141.062 153.295  87.535  1.00  0.00            
ATOM   1568  HA  VAL   101     141.362 152.285  87.755  1.00  0.00            
ATOM   1569  CB  VAL   101     141.772 154.195  88.505  1.00  0.00            
ATOM   1570  HB  VAL   101     141.582 155.245  88.175  1.00  0.00            
ATOM   1571  CG1 VAL   101     141.272 153.995  89.945  1.00  0.00            
ATOM   1572 HG11 VAL   101     140.162 153.995  89.945  1.00  0.00            
ATOM   1573 HG12 VAL   101     141.452 152.984  90.365  1.00  0.00            
ATOM   1574 HG13 VAL   101     141.612 154.785  90.655  1.00  0.00            
ATOM   1575  CG2 VAL   101     143.292 153.975  88.625  1.00  0.00            
ATOM   1576 HG21 VAL   101     143.682 154.275  87.635  1.00  0.00            
ATOM   1577 HG22 VAL   101     143.862 154.555  89.375  1.00  0.00            
ATOM   1578 HG23 VAL   101     143.472 152.905  88.875  1.00  0.00            
ATOM   1579  C   VAL   101     139.592 153.525  87.625  1.00  0.00            
ATOM   1580  O   VAL   101     139.082 154.615  87.375  1.00  0.00            
ATOM   1581  N   SER   102     138.832 152.445  87.905  1.00  0.00            
ATOM   1582  HN  SER   102     139.242 151.575  88.175  1.00  0.00            
ATOM   1583  CA  SER   102     137.422 152.495  88.105  1.00  0.00            
ATOM   1584  HA  SER   102     136.982 153.265  87.485  1.00  0.00            
ATOM   1585  CB  SER   102     136.862 151.145  87.635  1.00  0.00            
ATOM   1586  HB1 SER   102     137.292 150.285  88.185  1.00  0.00            
ATOM   1587  HB2 SER   102     137.212 150.985  86.595  1.00  0.00            
ATOM   1588  OG  SER   102     135.432 151.095  87.625  1.00  0.00            
ATOM   1589  HG1 SER   102     135.052 151.935  87.365  1.00  0.00            
ATOM   1590  C   SER   102     137.112 152.795  89.525  1.00  0.00            
ATOM   1591  O   SER   102     137.892 152.355  90.385  1.00  0.00            
ATOM   1592  N   LEU   103     135.942 153.385  89.785  1.00  0.00            
ATOM   1593  HN  LEU   103     135.272 153.595  89.075  1.00  0.00            
ATOM   1594  CA  LEU   103     135.552 153.995  91.025  1.00  0.00            
ATOM   1595  HA  LEU   103     136.432 154.255  91.615  1.00  0.00            
ATOM   1596  CB  LEU   103     134.872 155.335  90.685  1.00  0.00            
ATOM   1597  HB1 LEU   103     134.352 155.855  91.515  1.00  0.00            
ATOM   1598  HB2 LEU   103     134.072 155.165  89.935  1.00  0.00            
ATOM   1599  CG  LEU   103     135.902 156.335  90.125  1.00  0.00            
ATOM   1600  HG  LEU   103     136.882 155.825  90.145  1.00  0.00            
ATOM   1601  CD1 LEU   103     135.572 156.795  88.695  1.00  0.00            
ATOM   1602 HD11 LEU   103     136.172 157.655  88.295  1.00  0.00            
ATOM   1603 HD12 LEU   103     135.822 155.955  88.005  1.00  0.00            
ATOM   1604 HD13 LEU   103     134.522 157.075  88.475  1.00  0.00            
ATOM   1605  CD2 LEU   103     136.002 157.615  90.985  1.00  0.00            
ATOM   1606 HD21 LEU   103     136.862 158.225  90.645  1.00  0.00            
ATOM   1607 HD22 LEU   103     135.062 158.155  90.715  1.00  0.00            
ATOM   1608 HD23 LEU   103     136.152 157.375  92.055  1.00  0.00            
ATOM   1609  C   LEU   103     134.682 153.135  91.885  1.00  0.00            
ATOM   1610  O   LEU   103     134.502 153.325  93.075  1.00  0.00            
ATOM   1611  N   GLN   104     134.132 152.075  91.275  1.00  0.00            
ATOM   1612  HN  GLN   104     134.422 151.895  90.345  1.00  0.00            
ATOM   1613  CA  GLN   104     133.192 151.135  91.815  1.00  0.00            
ATOM   1614  HA  GLN   104     132.232 151.595  92.065  1.00  0.00            
ATOM   1615  CB  GLN   104     132.852 149.985  90.845  1.00  0.00            
ATOM   1616  HB1 GLN   104     132.092 149.305  91.265  1.00  0.00            
ATOM   1617  HB2 GLN   104     133.732 149.355  90.605  1.00  0.00            
ATOM   1618  CG  GLN   104     132.402 150.525  89.475  1.00  0.00            
ATOM   1619  HG1 GLN   104     133.272 151.175  89.205  1.00  0.00            
ATOM   1620  HG2 GLN   104     131.422 151.025  89.595  1.00  0.00            
ATOM   1621  CD  GLN   104     132.242 149.405  88.465  1.00  0.00            
ATOM   1622  OE1 GLN   104     131.992 148.215  88.705  1.00  0.00            
ATOM   1623  NE2 GLN   104     132.322 149.765  87.155  1.00  0.00            
ATOM   1624 HE21 GLN   104     132.422 150.745  86.965  1.00  0.00            
ATOM   1625 HE22 GLN   104     132.052 149.165  86.405  1.00  0.00            
ATOM   1626  C   GLN   104     133.772 150.535  93.045  1.00  0.00            
ATOM   1627  O   GLN   104     134.812 149.885  92.985  1.00  0.00            
ATOM   1628  N   SER   105     133.032 150.585  94.175  1.00  0.00            
ATOM   1629  HN  SER   105     132.292 151.245  94.275  1.00  0.00            
ATOM   1630  CA  SER   105     133.352 149.935  95.405  1.00  0.00            
ATOM   1631  HA  SER   105     134.412 149.924  95.615  1.00  0.00            
ATOM   1632  CB  SER   105     132.682 150.725  96.535  1.00  0.00            
ATOM   1633  HB1 SER   105     133.082 150.445  97.535  1.00  0.00            
ATOM   1634  HB2 SER   105     131.602 150.475  96.485  1.00  0.00            
ATOM   1635  OG  SER   105     132.782 152.134  96.435  1.00  0.00            
ATOM   1636  HG1 SER   105     132.092 152.395  95.825  1.00  0.00            
ATOM   1637  C   SER   105     132.992 148.505  95.555  1.00  0.00            
ATOM   1638  O   SER   105     133.682 147.824  96.325  1.00  0.00            
ATOM   1639  N   GLY   106     131.942 147.945  94.935  1.00  0.00            
ATOM   1640  HN  GLY   106     131.372 148.485  94.325  1.00  0.00            
ATOM   1641  CA  GLY   106     131.592 146.565  95.135  1.00  0.00            
ATOM   1642  HA1 GLY   106     132.172 145.905  94.505  1.00  0.00            
ATOM   1643  HA2 GLY   106     131.652 146.285  96.175  1.00  0.00            
ATOM   1644  C   GLY   106     130.142 146.335  94.865  1.00  0.00            
ATOM   1645  O   GLY   106     129.512 147.035  94.075  1.00  0.00            
ATOM   1646  N   TYR   107     129.552 145.275  95.435  1.00  0.00            
ATOM   1647  HN  TYR   107     130.052 144.755  96.125  1.00  0.00            
ATOM   1648  CA  TYR   107     128.242 144.815  95.105  1.00  0.00            
ATOM   1649  HA  TYR   107     127.812 145.515  94.385  1.00  0.00            
ATOM   1650  CB  TYR   107     128.312 143.395  94.505  1.00  0.00            
ATOM   1651  HB1 TYR   107     127.392 143.075  93.975  1.00  0.00            
ATOM   1652  HB2 TYR   107     128.522 142.685  95.335  1.00  0.00            
ATOM   1653  CG  TYR   107     129.482 143.225  93.595  1.00  0.00            
ATOM   1654  CD1 TYR   107     129.572 144.075  92.515  1.00  0.00            
ATOM   1655  HD1 TYR   107     128.792 144.785  92.335  1.00  0.00            
ATOM   1656  CE1 TYR   107     130.652 143.915  91.685  1.00  0.00            
ATOM   1657  HE1 TYR   107     130.852 144.565  90.845  1.00  0.00            
ATOM   1658  CZ  TYR   107     131.542 142.885  91.915  1.00  0.00            
ATOM   1659  OH  TYR   107     132.662 142.795  91.075  1.00  0.00            
ATOM   1660  HH  TYR   107     133.242 143.515  91.325  1.00  0.00            
ATOM   1661  CD2 TYR   107     130.302 142.135  93.765  1.00  0.00            
ATOM   1662  HD2 TYR   107     130.132 141.465  94.585  1.00  0.00            
ATOM   1663  CE2 TYR   107     131.362 141.945  92.905  1.00  0.00            
ATOM   1664  HE2 TYR   107     131.952 141.055  93.095  1.00  0.00            
ATOM   1665  C   TYR   107     127.372 144.815  96.305  1.00  0.00            
ATOM   1666  O   TYR   107     127.812 144.865  97.465  1.00  0.00            
ATOM   1667  N   LEU   108     126.042 144.785  96.115  1.00  0.00            
ATOM   1668  HN  LEU   108     125.692 144.495  95.225  1.00  0.00            
ATOM   1669  CA  LEU   108     125.032 144.885  97.105  1.00  0.00            
ATOM   1670  HA  LEU   108     125.382 144.675  98.115  1.00  0.00            
ATOM   1671  CB  LEU   108     124.282 146.225  97.115  1.00  0.00            
ATOM   1672  HB1 LEU   108     123.412 146.015  97.775  1.00  0.00            
ATOM   1673  HB2 LEU   108     123.762 146.425  96.155  1.00  0.00            
ATOM   1674  CG  LEU   108     124.992 147.515  97.535  1.00  0.00            
ATOM   1675  HG  LEU   108     125.652 147.315  98.415  1.00  0.00            
ATOM   1676  CD1 LEU   108     125.862 148.135  96.415  1.00  0.00            
ATOM   1677 HD11 LEU   108     126.212 149.155  96.685  1.00  0.00            
ATOM   1678 HD12 LEU   108     126.652 147.515  95.955  1.00  0.00            
ATOM   1679 HD13 LEU   108     125.172 148.275  95.555  1.00  0.00            
ATOM   1680  CD2 LEU   108     124.002 148.625  97.935  1.00  0.00            
ATOM   1681 HD21 LEU   108     123.172 148.174  98.525  1.00  0.00            
ATOM   1682 HD22 LEU   108     124.532 149.405  98.535  1.00  0.00            
ATOM   1683 HD23 LEU   108     123.622 149.125  97.025  1.00  0.00            
ATOM   1684  C   LEU   108     124.132 143.765  96.685  1.00  0.00            
ATOM   1685  O   LEU   108     123.942 143.455  95.505  1.00  0.00            
ATOM   1686  N   PHE   109     123.682 142.984  97.665  1.00  0.00            
ATOM   1687  HN  PHE   109     123.992 143.225  98.595  1.00  0.00            
ATOM   1688  CA  PHE   109     122.622 142.045  97.535  1.00  0.00            
ATOM   1689  HA  PHE   109     122.142 142.255  96.585  1.00  0.00            
ATOM   1690  CB  PHE   109     123.142 140.595  97.555  1.00  0.00            
ATOM   1691  HB1 PHE   109     122.282 139.935  97.285  1.00  0.00            
ATOM   1692  HB2 PHE   109     123.542 140.295  98.545  1.00  0.00            
ATOM   1693  CG  PHE   109     124.102 140.365  96.435  1.00  0.00            
ATOM   1694  CD1 PHE   109     123.682 140.265  95.125  1.00  0.00            
ATOM   1695  HD1 PHE   109     122.622 140.445  95.015  1.00  0.00            
ATOM   1696  CE1 PHE   109     124.522 139.825  94.145  1.00  0.00            
ATOM   1697  HE1 PHE   109     124.162 139.765  93.125  1.00  0.00            
ATOM   1698  CZ  PHE   109     125.852 139.605  94.435  1.00  0.00            
ATOM   1699  HZ  PHE   109     126.512 139.265  93.645  1.00  0.00            
ATOM   1700  CD2 PHE   109     125.412 140.095  96.715  1.00  0.00            
ATOM   1701  HD2 PHE   109     125.832 140.275  97.685  1.00  0.00            
ATOM   1702  CE2 PHE   109     126.302 139.715  95.715  1.00  0.00            
ATOM   1703  HE2 PHE   109     127.302 139.415  95.975  1.00  0.00            
ATOM   1704  C   PHE   109     121.632 142.305  98.615  1.00  0.00            
ATOM   1705  O   PHE   109     121.942 142.625  99.765  1.00  0.00            
ATOM   1706  N   ILE   110     120.332 142.365  98.275  1.00  0.00            
ATOM   1707  HN  ILE   110     120.062 142.055  97.365  1.00  0.00            
ATOM   1708  CA  ILE   110     119.252 142.935  99.015  1.00  0.00            
ATOM   1709  HA  ILE   110     119.592 143.385  99.945  1.00  0.00            
ATOM   1710  CB  ILE   110     118.642 144.085  98.275  1.00  0.00            
ATOM   1711  HB  ILE   110     118.122 143.645  97.395  1.00  0.00            
ATOM   1712  CG2 ILE   110     117.612 144.805  99.155  1.00  0.00            
ATOM   1713 HG21 ILE   110     117.312 145.785  98.725  1.00  0.00            
ATOM   1714 HG22 ILE   110     116.702 144.205  99.375  1.00  0.00            
ATOM   1715 HG23 ILE   110     117.992 144.885 100.195  1.00  0.00            
ATOM   1716  CG1 ILE   110     119.682 145.125  97.835  1.00  0.00            
ATOM   1717 HG11 ILE   110     120.552 145.085  98.515  1.00  0.00            
ATOM   1718 HG12 ILE   110     119.192 146.125  97.845  1.00  0.00            
ATOM   1719  CD  ILE   110     120.072 144.995  96.355  1.00  0.00            
ATOM   1720  HD1 ILE   110     120.522 145.935  95.955  1.00  0.00            
ATOM   1721  HD2 ILE   110     120.762 144.145  96.115  1.00  0.00            
ATOM   1722  HD3 ILE   110     119.072 144.925  95.895  1.00  0.00            
ATOM   1723  C   ILE   110     118.212 141.885  99.105  1.00  0.00            
ATOM   1724  O   ILE   110     117.702 141.345  98.125  1.00  0.00            
ATOM   1725  N   GLN   111     117.812 141.575 100.365  1.00  0.00            
ATOM   1726  HN  GLN   111     118.132 142.165 101.095  1.00  0.00            
ATOM   1727  CA  GLN   111     116.722 140.674 100.615  1.00  0.00            
ATOM   1728  HA  GLN   111     116.292 140.335  99.685  1.00  0.00            
ATOM   1729  CB  GLN   111     117.222 139.575 101.585  1.00  0.00            
ATOM   1730  HB1 GLN   111     117.722 139.915 102.515  1.00  0.00            
ATOM   1731  HB2 GLN   111     118.072 139.085 101.065  1.00  0.00            
ATOM   1732  CG  GLN   111     116.262 138.415 101.805  1.00  0.00            
ATOM   1733  HG1 GLN   111     116.122 137.805 100.885  1.00  0.00            
ATOM   1734  HG2 GLN   111     115.312 138.875 102.165  1.00  0.00            
ATOM   1735  CD  GLN   111     116.782 137.515 102.925  1.00  0.00            
ATOM   1736  OE1 GLN   111     116.872 137.945 104.065  1.00  0.00            
ATOM   1737  NE2 GLN   111     117.062 136.235 102.545  1.00  0.00            
ATOM   1738 HE21 GLN   111     116.962 136.055 101.565  1.00  0.00            
ATOM   1739 HE22 GLN   111     117.462 135.555 103.155  1.00  0.00            
ATOM   1740  C   GLN   111     115.612 141.355 101.315  1.00  0.00            
ATOM   1741  O   GLN   111     115.842 142.145 102.215  1.00  0.00            
ATOM   1742  N   THR   112     114.362 141.035 100.925  1.00  0.00            
ATOM   1743  HN  THR   112     114.282 140.355 100.195  1.00  0.00            
ATOM   1744  CA  THR   112     113.122 141.455 101.485  1.00  0.00            
ATOM   1745  HA  THR   112     113.372 142.225 102.195  1.00  0.00            
ATOM   1746  CB  THR   112     112.112 142.015 100.525  1.00  0.00            
ATOM   1747  HB  THR   112     111.112 142.175 100.975  1.00  0.00            
ATOM   1748  OG1 THR   112     111.942 141.295  99.315  1.00  0.00            
ATOM   1749  HG1 THR   112     111.112 140.855  99.525  1.00  0.00            
ATOM   1750  CG2 THR   112     112.542 143.435 100.135  1.00  0.00            
ATOM   1751 HG21 THR   112     112.672 144.065 101.045  1.00  0.00            
ATOM   1752 HG22 THR   112     113.542 143.465  99.665  1.00  0.00            
ATOM   1753 HG23 THR   112     111.822 143.985  99.485  1.00  0.00            
ATOM   1754  C   THR   112     112.482 140.355 102.265  1.00  0.00            
ATOM   1755  O   THR   112     112.682 139.185 101.965  1.00  0.00            
ATOM   1756  N   ASP   113     111.692 140.665 103.315  1.00  0.00            
ATOM   1757  HN  ASP   113     111.412 141.595 103.555  1.00  0.00            
ATOM   1758  CA  ASP   113     110.992 139.625 103.995  1.00  0.00            
ATOM   1759  HA  ASP   113     111.752 138.905 104.275  1.00  0.00            
ATOM   1760  CB  ASP   113     110.502 139.975 105.405  1.00  0.00            
ATOM   1761  HB1 ASP   113     111.272 140.645 105.845  1.00  0.00            
ATOM   1762  HB2 ASP   113     110.642 139.085 106.045  1.00  0.00            
ATOM   1763  CG  ASP   113     109.222 140.725 105.745  1.00  0.00            
ATOM   1764  OD1 ASP   113     108.992 141.835 105.175  1.00  0.00            
ATOM   1765  OD2 ASP   113     108.472 140.285 106.665  1.00  0.00            
ATOM   1766  C   ASP   113     110.002 138.795 103.235  1.00  0.00            
ATOM   1767  O   ASP   113     109.832 137.585 103.335  1.00  0.00            
ATOM   1768  N   LYS   114     109.372 139.505 102.295  1.00  0.00            
ATOM   1769  HN  LYS   114     109.402 140.505 102.275  1.00  0.00            
ATOM   1770  CA  LYS   114     108.482 138.915 101.345  1.00  0.00            
ATOM   1771  HA  LYS   114     108.632 137.845 101.275  1.00  0.00            
ATOM   1772  CB  LYS   114     107.012 139.135 101.765  1.00  0.00            
ATOM   1773  HB1 LYS   114     106.362 138.745 100.955  1.00  0.00            
ATOM   1774  HB2 LYS   114     106.912 140.235 101.875  1.00  0.00            
ATOM   1775  CG  LYS   114     106.492 138.375 102.975  1.00  0.00            
ATOM   1776  HG1 LYS   114     106.902 138.905 103.875  1.00  0.00            
ATOM   1777  HG2 LYS   114     106.792 137.315 102.885  1.00  0.00            
ATOM   1778  CD  LYS   114     104.962 138.375 102.995  1.00  0.00            
ATOM   1779  HD1 LYS   114     104.572 138.245 101.965  1.00  0.00            
ATOM   1780  HD2 LYS   114     104.692 137.445 103.525  1.00  0.00            
ATOM   1781  CE  LYS   114     104.352 139.635 103.605  1.00  0.00            
ATOM   1782  HE1 LYS   114     104.962 140.505 103.265  1.00  0.00            
ATOM   1783  HE2 LYS   114     104.472 139.585 104.705  1.00  0.00            
ATOM   1784  NZ  LYS   114     102.952 139.855 103.165  1.00  0.00            
ATOM   1785  HZ1 LYS   114     102.932 139.555 102.165  1.00  0.00            
ATOM   1786  HZ2 LYS   114     102.402 139.145 103.685  1.00  0.00            
ATOM   1787  HZ3 LYS   114     102.582 140.815 103.215  1.00  0.00            
ATOM   1788  C   LYS   114     108.742 139.355  99.945  1.00  0.00            
ATOM   1789  O   LYS   114     109.412 140.365  99.705  1.00  0.00            
ATOM   1790  N   THR   115     108.162 138.675  98.945  1.00  0.00            
ATOM   1791  HN  THR   115     107.672 137.815  99.075  1.00  0.00            
ATOM   1792  CA  THR   115     108.112 138.995  97.555  1.00  0.00            
ATOM   1793  HA  THR   115     108.882 139.715  97.325  1.00  0.00            
ATOM   1794  CB  THR   115     108.142 137.775  96.685  1.00  0.00            
ATOM   1795  HB  THR   115     107.952 137.965  95.605  1.00  0.00            
ATOM   1796  OG1 THR   115     107.212 136.825  97.165  1.00  0.00            
ATOM   1797  HG1 THR   115     106.982 136.235  96.445  1.00  0.00            
ATOM   1798  CG2 THR   115     109.552 137.165  96.685  1.00  0.00            
ATOM   1799 HG21 THR   115     110.212 137.915  96.195  1.00  0.00            
ATOM   1800 HG22 THR   115     109.902 136.975  97.725  1.00  0.00            
ATOM   1801 HG23 THR   115     109.582 136.215  96.135  1.00  0.00            
ATOM   1802  C   THR   115     106.832 139.695  97.225  1.00  0.00            
ATOM   1803  O   THR   115     106.642 140.105  96.075  1.00  0.00            
ATOM   1804  N   ILE   116     105.802 139.845  98.075  1.00  0.00            
ATOM   1805  HN  ILE   116     105.872 139.635  99.045  1.00  0.00            
ATOM   1806  CA  ILE   116     104.602 140.555  97.755  1.00  0.00            
ATOM   1807  HA  ILE   116     104.872 141.325  97.045  1.00  0.00            
ATOM   1808  CB  ILE   116     103.612 139.555  97.225  1.00  0.00            
ATOM   1809  HB  ILE   116     104.182 138.965  96.495  1.00  0.00            
ATOM   1810  CG2 ILE   116     103.052 138.745  98.405  1.00  0.00            
ATOM   1811 HG21 ILE   116     102.522 139.495  99.035  1.00  0.00            
ATOM   1812 HG22 ILE   116     102.282 138.025  98.035  1.00  0.00            
ATOM   1813 HG23 ILE   116     103.802 138.195  98.995  1.00  0.00            
ATOM   1814  CG1 ILE   116     102.472 140.335  96.535  1.00  0.00            
ATOM   1815 HG11 ILE   116     102.952 141.055  95.835  1.00  0.00            
ATOM   1816 HG12 ILE   116     101.822 140.935  97.195  1.00  0.00            
ATOM   1817  CD  ILE   116     101.572 139.535  95.605  1.00  0.00            
ATOM   1818  HD1 ILE   116     100.902 138.825  96.135  1.00  0.00            
ATOM   1819  HD2 ILE   116     100.862 140.175  95.045  1.00  0.00            
ATOM   1820  HD3 ILE   116     102.002 138.855  94.835  1.00  0.00            
ATOM   1821  C   ILE   116     104.302 141.135  99.105  1.00  0.00            
ATOM   1822  O   ILE   116     104.672 140.565 100.115  1.00  0.00            
ATOM   1823  N   TYR   117     103.752 142.365  99.055  1.00  0.00            
ATOM   1824  HN  TYR   117     103.552 142.745  98.155  1.00  0.00            
ATOM   1825  CA  TYR   117     103.212 143.015 100.205  1.00  0.00            
ATOM   1826  HA  TYR   117     102.932 142.365 101.015  1.00  0.00            
ATOM   1827  CB  TYR   117     104.102 144.145 100.735  1.00  0.00            
ATOM   1828  HB1 TYR   117     103.612 144.725 101.535  1.00  0.00            
ATOM   1829  HB2 TYR   117     104.352 144.775  99.855  1.00  0.00            
ATOM   1830  CG  TYR   117     105.342 143.505 101.275  1.00  0.00            
ATOM   1831  CD1 TYR   117     106.442 143.395 100.445  1.00  0.00            
ATOM   1832  HD1 TYR   117     106.292 143.755  99.445  1.00  0.00            
ATOM   1833  CE1 TYR   117     107.662 142.905 100.875  1.00  0.00            
ATOM   1834  HE1 TYR   117     108.492 142.825 100.185  1.00  0.00            
ATOM   1835  CZ  TYR   117     107.762 142.595 102.205  1.00  0.00            
ATOM   1836  OH  TYR   117     109.092 142.365 102.615  1.00  0.00            
ATOM   1837  HH  TYR   117     109.102 142.275 103.565  1.00  0.00            
ATOM   1838  CD2 TYR   117     105.502 143.125 102.575  1.00  0.00            
ATOM   1839  HD2 TYR   117     104.552 143.155 103.105  1.00  0.00            
ATOM   1840  CE2 TYR   117     106.682 142.625 103.055  1.00  0.00            
ATOM   1841  HE2 TYR   117     106.712 142.185 104.045  1.00  0.00            
ATOM   1842  C   TYR   117     101.862 143.575  99.875  1.00  0.00            
ATOM   1843  O   TYR   117     101.472 143.605  98.715  1.00  0.00            
ATOM   1844  N   THR   118     101.042 143.915 100.875  1.00  0.00            
ATOM   1845  HN  THR   118     101.262 143.775 101.845  1.00  0.00            
ATOM   1846  CA  THR   118      99.702 144.405 100.845  1.00  0.00            
ATOM   1847  HA  THR   118      99.412 144.185  99.835  1.00  0.00            
ATOM   1848  CB  THR   118      98.882 143.605 101.805  1.00  0.00            
ATOM   1849  HB  THR   118      98.022 144.165 102.235  1.00  0.00            
ATOM   1850  OG1 THR   118      99.582 143.225 102.985  1.00  0.00            
ATOM   1851  HG1 THR   118      98.922 143.365 103.675  1.00  0.00            
ATOM   1852  CG2 THR   118      98.292 142.345 101.155  1.00  0.00            
ATOM   1853 HG21 THR   118      97.562 142.605 100.365  1.00  0.00            
ATOM   1854 HG22 THR   118      99.062 141.685 100.705  1.00  0.00            
ATOM   1855 HG23 THR   118      97.792 141.655 101.885  1.00  0.00            
ATOM   1856  C   THR   118      99.742 145.795 101.385  1.00  0.00            
ATOM   1857  O   THR   118     100.582 146.215 102.185  1.00  0.00            
ATOM   1858  N   PRO   119      98.762 146.605 101.125  1.00  0.00            
ATOM   1859  CD  PRO   119      98.012 146.525  99.885  1.00  0.00            
ATOM   1860  HD1 PRO   119      98.652 146.705  98.995  1.00  0.00            
ATOM   1861  HD2 PRO   119      97.532 145.525  99.805  1.00  0.00            
ATOM   1862  CA  PRO   119      98.502 147.805 101.875  1.00  0.00            
ATOM   1863  HA  PRO   119      99.312 148.485 101.615  1.00  0.00            
ATOM   1864  CB  PRO   119      97.072 148.125 101.435  1.00  0.00            
ATOM   1865  HB1 PRO   119      96.812 149.195 101.315  1.00  0.00            
ATOM   1866  HB2 PRO   119      96.272 147.565 101.955  1.00  0.00            
ATOM   1867  CG  PRO   119      96.982 147.655  99.975  1.00  0.00            
ATOM   1868  HG1 PRO   119      97.252 148.535  99.345  1.00  0.00            
ATOM   1869  HG2 PRO   119      95.952 147.465  99.615  1.00  0.00            
ATOM   1870  C   PRO   119      98.532 147.645 103.365  1.00  0.00            
ATOM   1871  O   PRO   119      97.792 146.785 103.845  1.00  0.00            
ATOM   1872  N   GLY   120      99.142 148.585 104.105  1.00  0.00            
ATOM   1873  HN  GLY   120      99.462 149.445 103.705  1.00  0.00            
ATOM   1874  CA  GLY   120      99.082 148.615 105.535  1.00  0.00            
ATOM   1875  HA1 GLY   120      99.342 149.625 105.845  1.00  0.00            
ATOM   1876  HA2 GLY   120      98.072 148.375 105.815  1.00  0.00            
ATOM   1877  C   GLY   120      99.892 147.605 106.255  1.00  0.00            
ATOM   1878  O   GLY   120      99.662 147.315 107.425  1.00  0.00            
ATOM   1879  N   SER   121     100.962 147.105 105.605  1.00  0.00            
ATOM   1880  HN  SER   121     101.102 147.515 104.715  1.00  0.00            
ATOM   1881  CA  SER   121     101.902 146.185 106.155  1.00  0.00            
ATOM   1882  HA  SER   121     101.702 146.025 107.205  1.00  0.00            
ATOM   1883  CB  SER   121     101.892 144.815 105.435  1.00  0.00            
ATOM   1884  HB1 SER   121     100.802 144.605 105.535  1.00  0.00            
ATOM   1885  HB2 SER   121     102.552 144.145 106.035  1.00  0.00            
ATOM   1886  OG  SER   121     102.282 144.875 104.085  1.00  0.00            
ATOM   1887  HG1 SER   121     101.532 145.305 103.675  1.00  0.00            
ATOM   1888  C   SER   121     103.212 146.895 106.115  1.00  0.00            
ATOM   1889  O   SER   121     103.232 148.125 106.185  1.00  0.00            
ATOM   1890  N   THR   122     104.382 146.225 106.145  1.00  0.00            
ATOM   1891  HN  THR   122     104.392 145.235 106.175  1.00  0.00            
ATOM   1892  CA  THR   122     105.652 146.845 106.355  1.00  0.00            
ATOM   1893  HA  THR   122     105.642 147.785 105.825  1.00  0.00            
ATOM   1894  CB  THR   122     105.932 146.895 107.825  1.00  0.00            
ATOM   1895  HB  THR   122     105.092 147.375 108.375  1.00  0.00            
ATOM   1896  OG1 THR   122     107.152 147.575 108.125  1.00  0.00            
ATOM   1897  HG1 THR   122     106.862 148.435 108.405  1.00  0.00            
ATOM   1898  CG2 THR   122     105.942 145.505 108.475  1.00  0.00            
ATOM   1899 HG21 THR   122     106.372 145.515 109.505  1.00  0.00            
ATOM   1900 HG22 THR   122     104.892 145.145 108.545  1.00  0.00            
ATOM   1901 HG23 THR   122     106.602 144.815 107.905  1.00  0.00            
ATOM   1902  C   THR   122     106.672 146.005 105.665  1.00  0.00            
ATOM   1903  O   THR   122     106.582 144.785 105.585  1.00  0.00            
ATOM   1904  N   VAL   123     107.732 146.605 105.095  1.00  0.00            
ATOM   1905  HN  VAL   123     107.682 147.595 104.935  1.00  0.00            
ATOM   1906  CA  VAL   123     108.642 145.935 104.215  1.00  0.00            
ATOM   1907  HA  VAL   123     108.342 144.935 103.935  1.00  0.00            
ATOM   1908  CB  VAL   123     108.812 146.745 102.975  1.00  0.00            
ATOM   1909  HB  VAL   123     109.142 147.805 103.125  1.00  0.00            
ATOM   1910  CG1 VAL   123     109.822 146.055 102.035  1.00  0.00            
ATOM   1911 HG11 VAL   123     109.942 146.675 101.105  1.00  0.00            
ATOM   1912 HG12 VAL   123     110.832 145.845 102.455  1.00  0.00            
ATOM   1913 HG13 VAL   123     109.452 145.065 101.735  1.00  0.00            
ATOM   1914  CG2 VAL   123     107.452 146.855 102.265  1.00  0.00            
ATOM   1915 HG21 VAL   123     106.752 147.315 102.995  1.00  0.00            
ATOM   1916 HG22 VAL   123     107.572 147.445 101.335  1.00  0.00            
ATOM   1917 HG23 VAL   123     107.122 145.855 101.945  1.00  0.00            
ATOM   1918  C   VAL   123     109.932 145.905 104.945  1.00  0.00            
ATOM   1919  O   VAL   123     110.522 146.975 104.995  1.00  0.00            
ATOM   1920  N   LEU   124     110.472 144.735 105.375  1.00  0.00            
ATOM   1921  HN  LEU   124     109.902 143.925 105.245  1.00  0.00            
ATOM   1922  CA  LEU   124     111.702 144.745 106.085  1.00  0.00            
ATOM   1923  HA  LEU   124     111.792 145.705 106.575  1.00  0.00            
ATOM   1924  CB  LEU   124     111.712 143.705 107.235  1.00  0.00            
ATOM   1925  HB1 LEU   124     112.672 143.735 107.775  1.00  0.00            
ATOM   1926  HB2 LEU   124     111.472 142.695 106.835  1.00  0.00            
ATOM   1927  CG  LEU   124     110.792 144.045 108.415  1.00  0.00            
ATOM   1928  HG  LEU   124     110.832 145.075 108.805  1.00  0.00            
ATOM   1929  CD1 LEU   124     109.292 143.855 108.095  1.00  0.00            
ATOM   1930 HD11 LEU   124     108.962 144.715 107.475  1.00  0.00            
ATOM   1931 HD12 LEU   124     109.062 142.885 107.595  1.00  0.00            
ATOM   1932 HD13 LEU   124     108.652 143.885 109.005  1.00  0.00            
ATOM   1933  CD2 LEU   124     111.132 143.025 109.515  1.00  0.00            
ATOM   1934 HD21 LEU   124     112.202 143.184 109.785  1.00  0.00            
ATOM   1935 HD22 LEU   124     110.392 143.115 110.335  1.00  0.00            
ATOM   1936 HD23 LEU   124     111.032 142.014 109.045  1.00  0.00            
ATOM   1937  C   LEU   124     112.722 144.355 105.075  1.00  0.00            
ATOM   1938  O   LEU   124     112.612 143.355 104.365  1.00  0.00            
ATOM   1939  N   TYR   125     113.882 145.045 104.985  1.00  0.00            
ATOM   1940  HN  TYR   125     113.982 145.885 105.505  1.00  0.00            
ATOM   1941  CA  TYR   125     114.972 144.745 104.115  1.00  0.00            
ATOM   1942  HA  TYR   125     114.882 143.705 103.835  1.00  0.00            
ATOM   1943  CB  TYR   125     114.942 145.605 102.845  1.00  0.00            
ATOM   1944  HB1 TYR   125     114.182 145.245 102.125  1.00  0.00            
ATOM   1945  HB2 TYR   125     115.892 145.484 102.265  1.00  0.00            
ATOM   1946  CG  TYR   125     114.742 147.055 103.135  1.00  0.00            
ATOM   1947  CD1 TYR   125     113.532 147.585 103.505  1.00  0.00            
ATOM   1948  HD1 TYR   125     112.672 146.935 103.665  1.00  0.00            
ATOM   1949  CE1 TYR   125     113.332 148.935 103.665  1.00  0.00            
ATOM   1950  HE1 TYR   125     112.322 149.215 103.955  1.00  0.00            
ATOM   1951  CZ  TYR   125     114.382 149.815 103.575  1.00  0.00            
ATOM   1952  OH  TYR   125     114.022 151.165 103.805  1.00  0.00            
ATOM   1953  HH  TYR   125     114.792 151.715 103.975  1.00  0.00            
ATOM   1954  CD2 TYR   125     115.752 147.945 102.845  1.00  0.00            
ATOM   1955  HD2 TYR   125     116.652 147.485 102.465  1.00  0.00            
ATOM   1956  CE2 TYR   125     115.552 149.275 103.115  1.00  0.00            
ATOM   1957  HE2 TYR   125     116.352 149.995 103.005  1.00  0.00            
ATOM   1958  C   TYR   125     116.342 144.745 104.705  1.00  0.00            
ATOM   1959  O   TYR   125     116.712 145.595 105.495  1.00  0.00            
ATOM   1960  N   ARG   126     117.212 143.815 104.265  1.00  0.00            
ATOM   1961  HN  ARG   126     116.862 143.095 103.665  1.00  0.00            
ATOM   1962  CA  ARG   126     118.542 143.625 104.745  1.00  0.00            
ATOM   1963  HA  ARG   126     118.742 144.454 105.415  1.00  0.00            
ATOM   1964  CB  ARG   126     118.652 142.324 105.545  1.00  0.00            
ATOM   1965  HB1 ARG   126     119.722 142.055 105.735  1.00  0.00            
ATOM   1966  HB2 ARG   126     118.282 141.525 104.865  1.00  0.00            
ATOM   1967  CG  ARG   126     117.932 142.305 106.895  1.00  0.00            
ATOM   1968  HG1 ARG   126     116.872 142.535 106.665  1.00  0.00            
ATOM   1969  HG2 ARG   126     118.272 143.234 107.415  1.00  0.00            
ATOM   1970  CD  ARG   126     117.942 141.055 107.775  1.00  0.00            
ATOM   1971  HD1 ARG   126     117.082 141.074 108.465  1.00  0.00            
ATOM   1972  HD2 ARG   126     118.912 140.954 108.315  1.00  0.00            
ATOM   1973  NE  ARG   126     117.722 139.865 106.915  1.00  0.00            
ATOM   1974  HE  ARG   126     117.532 139.944 105.935  1.00  0.00            
ATOM   1975  CZ  ARG   126     117.602 138.594 107.405  1.00  0.00            
ATOM   1976  NH1 ARG   126     117.662 138.365 108.745  1.00  0.00            
ATOM   1977 HH11 ARG   126     118.162 139.044 109.275  1.00  0.00            
ATOM   1978 HH12 ARG   126     117.442 137.435 109.025  1.00  0.00            
ATOM   1979  NH2 ARG   126     117.332 137.494 106.635  1.00  0.00            
ATOM   1980 HH21 ARG   126     117.132 137.585 105.675  1.00  0.00            
ATOM   1981 HH22 ARG   126     116.922 136.734 107.145  1.00  0.00            
ATOM   1982  C   ARG   126     119.432 143.715 103.545  1.00  0.00            
ATOM   1983  O   ARG   126     119.012 143.245 102.485  1.00  0.00            
ATOM   1984  N   ILE   127     120.632 144.295 103.675  1.00  0.00            
ATOM   1985  HN  ILE   127     120.912 144.415 104.635  1.00  0.00            
ATOM   1986  CA  ILE   127     121.522 144.555 102.585  1.00  0.00            
ATOM   1987  HA  ILE   127     121.172 143.945 101.765  1.00  0.00            
ATOM   1988  CB  ILE   127     121.532 145.965 102.075  1.00  0.00            
ATOM   1989  HB  ILE   127     121.852 146.725 102.805  1.00  0.00            
ATOM   1990  CG2 ILE   127     122.452 145.954 100.845  1.00  0.00            
ATOM   1991 HG21 ILE   127     122.072 145.175 100.135  1.00  0.00            
ATOM   1992 HG22 ILE   127     122.432 146.965 100.385  1.00  0.00            
ATOM   1993 HG23 ILE   127     123.482 145.805 101.205  1.00  0.00            
ATOM   1994  CG1 ILE   127     120.132 146.515 101.745  1.00  0.00            
ATOM   1995 HG11 ILE   127     119.502 146.555 102.655  1.00  0.00            
ATOM   1996 HG12 ILE   127     119.672 145.785 101.055  1.00  0.00            
ATOM   1997  CD  ILE   127     119.942 147.905 101.155  1.00  0.00            
ATOM   1998  HD1 ILE   127     120.442 148.645 101.825  1.00  0.00            
ATOM   1999  HD2 ILE   127     120.392 147.975 100.135  1.00  0.00            
ATOM   2000  HD3 ILE   127     118.862 148.085 100.985  1.00  0.00            
ATOM   2001  C   ILE   127     122.882 144.074 102.945  1.00  0.00            
ATOM   2002  O   ILE   127     123.332 144.395 104.035  1.00  0.00            
ATOM   2003  N   PHE   128     123.522 143.264 102.065  1.00  0.00            
ATOM   2004  HN  PHE   128     122.962 143.045 101.285  1.00  0.00            
ATOM   2005  CA  PHE   128     124.802 142.624 102.185  1.00  0.00            
ATOM   2006  HA  PHE   128     125.022 142.674 103.245  1.00  0.00            
ATOM   2007  CB  PHE   128     124.822 141.185 101.665  1.00  0.00            
ATOM   2008  HB1 PHE   128     125.712 140.554 101.865  1.00  0.00            
ATOM   2009  HB2 PHE   128     124.702 141.085 100.565  1.00  0.00            
ATOM   2010  CG  PHE   128     123.722 140.365 102.265  1.00  0.00            
ATOM   2011  CD1 PHE   128     123.842 140.025 103.585  1.00  0.00            
ATOM   2012  HD1 PHE   128     124.672 140.434 104.135  1.00  0.00            
ATOM   2013  CE1 PHE   128     122.812 139.325 104.175  1.00  0.00            
ATOM   2014  HE1 PHE   128     122.902 139.064 105.235  1.00  0.00            
ATOM   2015  CZ  PHE   128     121.692 138.995 103.465  1.00  0.00            
ATOM   2016  HZ  PHE   128     120.892 138.454 103.935  1.00  0.00            
ATOM   2017  CD2 PHE   128     122.662 139.924 101.515  1.00  0.00            
ATOM   2018  HD2 PHE   128     122.492 140.165 100.475  1.00  0.00            
ATOM   2019  CE2 PHE   128     121.602 139.285 102.125  1.00  0.00            
ATOM   2020  HE2 PHE   128     120.712 138.995 101.585  1.00  0.00            
ATOM   2021  C   PHE   128     125.782 143.434 101.405  1.00  0.00            
ATOM   2022  O   PHE   128     125.692 143.485 100.185  1.00  0.00            
ATOM   2023  N   THR   129     126.812 144.024 102.045  1.00  0.00            
ATOM   2024  HN  THR   129     126.752 144.014 103.035  1.00  0.00            
ATOM   2025  CA  THR   129     127.822 144.865 101.445  1.00  0.00            
ATOM   2026  HA  THR   129     127.512 145.195 100.455  1.00  0.00            
ATOM   2027  CB  THR   129     128.092 146.145 102.155  1.00  0.00            
ATOM   2028  HB  THR   129     128.992 146.674 101.785  1.00  0.00            
ATOM   2029  OG1 THR   129     128.212 146.005 103.565  1.00  0.00            
ATOM   2030  HG1 THR   129     128.892 145.335 103.715  1.00  0.00            
ATOM   2031  CG2 THR   129     126.922 147.134 101.985  1.00  0.00            
ATOM   2032 HG21 THR   129     126.922 147.984 102.695  1.00  0.00            
ATOM   2033 HG22 THR   129     126.972 147.564 100.955  1.00  0.00            
ATOM   2034 HG23 THR   129     125.962 146.585 102.085  1.00  0.00            
ATOM   2035  C   THR   129     129.082 144.115 101.195  1.00  0.00            
ATOM   2036  O   THR   129     129.792 143.734 102.125  1.00  0.00            
ATOM   2037  N   VAL   130     129.462 143.854  99.935  1.00  0.00            
ATOM   2038  HN  VAL   130     128.872 144.255  99.235  1.00  0.00            
ATOM   2039  CA  VAL   130     130.602 143.075  99.545  1.00  0.00            
ATOM   2040  HA  VAL   130     131.152 142.954 100.465  1.00  0.00            
ATOM   2041  CB  VAL   130     130.392 141.654  99.145  1.00  0.00            
ATOM   2042  HB  VAL   130     131.342 141.055  99.125  1.00  0.00            
ATOM   2043  CG1 VAL   130     129.582 140.914 100.205  1.00  0.00            
ATOM   2044 HG11 VAL   130     129.402 139.854  99.975  1.00  0.00            
ATOM   2045 HG12 VAL   130     130.032 141.165 101.205  1.00  0.00            
ATOM   2046 HG13 VAL   130     128.562 141.335 100.105  1.00  0.00            
ATOM   2047  CG2 VAL   130     129.722 141.565  97.765  1.00  0.00            
ATOM   2048 HG21 VAL   130     130.402 142.035  97.025  1.00  0.00            
ATOM   2049 HG22 VAL   130     129.602 140.505  97.485  1.00  0.00            
ATOM   2050 HG23 VAL   130     128.752 142.105  97.775  1.00  0.00            
ATOM   2051  C   VAL   130     131.482 143.844  98.615  1.00  0.00            
ATOM   2052  O   VAL   130     130.992 144.535  97.715  1.00  0.00            
ATOM   2053  N   ASN   131     132.802 143.615  98.595  1.00  0.00            
ATOM   2054  HN  ASN   131     133.202 142.924  99.185  1.00  0.00            
ATOM   2055  CA  ASN   131     133.712 144.214  97.655  1.00  0.00            
ATOM   2056  HA  ASN   131     133.292 145.074  97.165  1.00  0.00            
ATOM   2057  CB  ASN   131     134.952 144.704  98.415  1.00  0.00            
ATOM   2058  HB1 ASN   131     134.522 145.374  99.175  1.00  0.00            
ATOM   2059  HB2 ASN   131     135.502 145.404  97.755  1.00  0.00            
ATOM   2060  CG  ASN   131     135.912 143.635  98.915  1.00  0.00            
ATOM   2061  OD1 ASN   131     135.922 142.464  98.525  1.00  0.00            
ATOM   2062  ND2 ASN   131     136.852 144.064  99.805  1.00  0.00            
ATOM   2063 HD21 ASN   131     137.112 145.025  99.765  1.00  0.00            
ATOM   2064 HD22 ASN   131     137.462 143.444 100.315  1.00  0.00            
ATOM   2065  C   ASN   131     133.932 143.294  96.495  1.00  0.00            
ATOM   2066  O   ASN   131     133.162 142.355  96.345  1.00  0.00            
ATOM   2067  N   HIS   132     134.932 143.475  95.615  1.00  0.00            
ATOM   2068  HN  HIS   132     135.652 144.135  95.775  1.00  0.00            
ATOM   2069  CA  HIS   132     135.112 142.785  94.365  1.00  0.00            
ATOM   2070  HA  HIS   132     134.162 142.515  93.935  1.00  0.00            
ATOM   2071  CB  HIS   132     135.822 143.725  93.375  1.00  0.00            
ATOM   2072  HB1 HIS   132     135.812 143.215  92.385  1.00  0.00            
ATOM   2073  HB2 HIS   132     136.882 143.885  93.675  1.00  0.00            
ATOM   2074  ND1 HIS   132     133.942 145.145  92.485  1.00  0.00            
ATOM   2075  CG  HIS   132     135.162 145.055  93.115  1.00  0.00            
ATOM   2076  CE1 HIS   132     133.782 146.465  92.345  1.00  0.00            
ATOM   2077  HE1 HIS   132     132.992 146.945  91.775  1.00  0.00            
ATOM   2078  NE2 HIS   132     134.812 147.155  92.895  1.00  0.00            
ATOM   2079  HE2 HIS   132     134.972 148.145  92.885  1.00  0.00            
ATOM   2080  CD2 HIS   132     135.752 146.265  93.375  1.00  0.00            
ATOM   2081  HD2 HIS   132     136.752 146.525  93.655  1.00  0.00            
ATOM   2082  C   HIS   132     135.992 141.585  94.475  1.00  0.00            
ATOM   2083  O   HIS   132     136.152 140.885  93.475  1.00  0.00            
ATOM   2084  N   LYS   133     136.532 141.314  95.665  1.00  0.00            
ATOM   2085  HN  LYS   133     136.432 141.984  96.405  1.00  0.00            
ATOM   2086  CA  LYS   133     137.312 140.184  96.095  1.00  0.00            
ATOM   2087  HA  LYS   133     137.812 139.704  95.255  1.00  0.00            
ATOM   2088  CB  LYS   133     138.432 140.544  97.075  1.00  0.00            
ATOM   2089  HB1 LYS   133     138.882 139.655  97.575  1.00  0.00            
ATOM   2090  HB2 LYS   133     137.982 140.995  97.985  1.00  0.00            
ATOM   2091  CG  LYS   133     139.612 141.344  96.525  1.00  0.00            
ATOM   2092  HG1 LYS   133     139.332 142.305  96.035  1.00  0.00            
ATOM   2093  HG2 LYS   133     140.092 140.814  95.665  1.00  0.00            
ATOM   2094  CD  LYS   133     140.762 141.555  97.505  1.00  0.00            
ATOM   2095  HD1 LYS   133     140.392 142.154  98.355  1.00  0.00            
ATOM   2096  HD2 LYS   133     141.082 140.604  97.985  1.00  0.00            
ATOM   2097  CE  LYS   133     141.982 142.134  96.775  1.00  0.00            
ATOM   2098  HE1 LYS   133     141.612 142.704  95.895  1.00  0.00            
ATOM   2099  HE2 LYS   133     142.682 141.374  96.385  1.00  0.00            
ATOM   2100  NZ  LYS   133     142.742 143.014  97.685  1.00  0.00            
ATOM   2101  HZ1 LYS   133     142.202 143.794  98.115  1.00  0.00            
ATOM   2102  HZ2 LYS   133     143.142 142.474  98.485  1.00  0.00            
ATOM   2103  HZ3 LYS   133     143.542 143.494  97.225  1.00  0.00            
ATOM   2104  C   LYS   133     136.392 139.214  96.745  1.00  0.00            
ATOM   2105  O   LYS   133     136.822 138.064  96.945  1.00  0.00            
ATOM   2106  N   LEU   134     135.142 139.615  96.995  1.00  0.00            
ATOM   2107  HN  LEU   134     134.912 140.535  96.655  1.00  0.00            
ATOM   2108  CA  LEU   134     134.152 138.874  97.715  1.00  0.00            
ATOM   2109  HA  LEU   134     133.162 139.214  97.465  1.00  0.00            
ATOM   2110  CB  LEU   134     134.062 137.424  97.195  1.00  0.00            
ATOM   2111  HB1 LEU   134     134.682 136.725  97.795  1.00  0.00            
ATOM   2112  HB2 LEU   134     134.382 137.294  96.145  1.00  0.00            
ATOM   2113  CG  LEU   134     132.582 137.005  97.125  1.00  0.00            
ATOM   2114  HG  LEU   134     132.042 137.374  98.025  1.00  0.00            
ATOM   2115  CD1 LEU   134     131.832 137.305  95.815  1.00  0.00            
ATOM   2116 HD11 LEU   134     132.232 136.595  95.075  1.00  0.00            
ATOM   2117 HD12 LEU   134     130.752 137.055  95.885  1.00  0.00            
ATOM   2118 HD13 LEU   134     131.992 138.375  95.575  1.00  0.00            
ATOM   2119  CD2 LEU   134     132.462 135.484  97.335  1.00  0.00            
ATOM   2120 HD21 LEU   134     133.132 134.914  96.665  1.00  0.00            
ATOM   2121 HD22 LEU   134     132.772 135.314  98.395  1.00  0.00            
ATOM   2122 HD23 LEU   134     131.452 135.085  97.115  1.00  0.00            
ATOM   2123  C   LEU   134     134.212 138.965  99.205  1.00  0.00            
ATOM   2124  O   LEU   134     133.602 138.204  99.945  1.00  0.00            
ATOM   2125  N   LEU   135     134.902 139.975  99.775  1.00  0.00            
ATOM   2126  HN  LEU   135     135.312 140.654  99.185  1.00  0.00            
ATOM   2127  CA  LEU   135     135.042 140.255 101.175  1.00  0.00            
ATOM   2128  HA  LEU   135     134.732 139.344 101.665  1.00  0.00            
ATOM   2129  CB  LEU   135     136.492 140.664 101.515  1.00  0.00            
ATOM   2130  HB1 LEU   135     136.512 140.724 102.615  1.00  0.00            
ATOM   2131  HB2 LEU   135     136.642 141.694 101.105  1.00  0.00            
ATOM   2132  CG  LEU   135     137.572 139.674 101.055  1.00  0.00            
ATOM   2133  HG  LEU   135     137.592 139.734  99.935  1.00  0.00            
ATOM   2134  CD1 LEU   135     138.952 140.204 101.495  1.00  0.00            
ATOM   2135 HD11 LEU   135     139.252 141.164 101.015  1.00  0.00            
ATOM   2136 HD12 LEU   135     139.152 140.274 102.585  1.00  0.00            
ATOM   2137 HD13 LEU   135     139.742 139.514 101.135  1.00  0.00            
ATOM   2138  CD2 LEU   135     137.272 138.264 101.585  1.00  0.00            
ATOM   2139 HD21 LEU   135     137.412 138.204 102.675  1.00  0.00            
ATOM   2140 HD22 LEU   135     136.252 137.924 101.335  1.00  0.00            
ATOM   2141 HD23 LEU   135     137.982 137.534 101.135  1.00  0.00            
ATOM   2142  C   LEU   135     134.072 141.294 101.615  1.00  0.00            
ATOM   2143  O   LEU   135     133.632 142.074 100.775  1.00  0.00            
ATOM   2144  N   PRO   136     133.652 141.374 102.845  1.00  0.00            
ATOM   2145  CD  PRO   136     133.872 140.414 103.905  1.00  0.00            
ATOM   2146  HD1 PRO   136     133.522 139.374 103.695  1.00  0.00            
ATOM   2147  HD2 PRO   136     134.952 140.454 104.205  1.00  0.00            
ATOM   2148  CA  PRO   136     132.612 142.274 103.255  1.00  0.00            
ATOM   2149  HA  PRO   136     131.922 142.395 102.425  1.00  0.00            
ATOM   2150  CB  PRO   136     131.972 141.714 104.515  1.00  0.00            
ATOM   2151  HB1 PRO   136     131.072 141.074 104.315  1.00  0.00            
ATOM   2152  HB2 PRO   136     131.582 142.474 105.215  1.00  0.00            
ATOM   2153  CG  PRO   136     133.102 140.884 105.145  1.00  0.00            
ATOM   2154  HG1 PRO   136     132.702 140.124 105.855  1.00  0.00            
ATOM   2155  HG2 PRO   136     133.802 141.534 105.695  1.00  0.00            
ATOM   2156  C   PRO   136     133.192 143.604 103.585  1.00  0.00            
ATOM   2157  O   PRO   136     134.342 143.704 103.985  1.00  0.00            
ATOM   2158  N   VAL   137     132.482 144.714 103.315  1.00  0.00            
ATOM   2159  HN  VAL   137     131.572 144.664 102.895  1.00  0.00            
ATOM   2160  CA  VAL   137     133.002 146.024 103.535  1.00  0.00            
ATOM   2161  HA  VAL   137     133.922 145.944 104.075  1.00  0.00            
ATOM   2162  CB  VAL   137     133.362 146.835 102.325  1.00  0.00            
ATOM   2163  HB  VAL   137     133.832 147.794 102.625  1.00  0.00            
ATOM   2164  CG1 VAL   137     134.632 146.234 101.705  1.00  0.00            
ATOM   2165 HG11 VAL   137     134.942 146.835 100.825  1.00  0.00            
ATOM   2166 HG12 VAL   137     135.432 146.044 102.455  1.00  0.00            
ATOM   2167 HG13 VAL   137     134.242 145.245 101.385  1.00  0.00            
ATOM   2168  CG2 VAL   137     132.212 147.044 101.325  1.00  0.00            
ATOM   2169 HG21 VAL   137     131.382 147.525 101.875  1.00  0.00            
ATOM   2170 HG22 VAL   137     132.472 147.824 100.585  1.00  0.00            
ATOM   2171 HG23 VAL   137     131.702 146.145 100.925  1.00  0.00            
ATOM   2172  C   VAL   137     132.142 146.864 104.435  1.00  0.00            
ATOM   2173  O   VAL   137     130.912 146.814 104.375  1.00  0.00            
ATOM   2174  N   GLY   138     132.702 147.664 105.355  1.00  0.00            
ATOM   2175  HN  GLY   138     133.682 147.774 105.475  1.00  0.00            
ATOM   2176  CA  GLY   138     131.962 148.644 106.095  1.00  0.00            
ATOM   2177  HA1 GLY   138     130.992 148.244 106.355  1.00  0.00            
ATOM   2178  HA2 GLY   138     132.572 148.854 106.975  1.00  0.00            
ATOM   2179  C   GLY   138     131.892 149.944 105.375  1.00  0.00            
ATOM   2180  O   GLY   138     132.932 150.564 105.195  1.00  0.00            
ATOM   2181  N   ARG   139     130.712 150.404 104.885  1.00  0.00            
ATOM   2182  HN  ARG   139     129.802 150.014 104.955  1.00  0.00            
ATOM   2183  CA  ARG   139     130.642 151.524 104.005  1.00  0.00            
ATOM   2184  HA  ARG   139     131.252 152.334 104.385  1.00  0.00            
ATOM   2185  CB  ARG   139     131.012 151.234 102.535  1.00  0.00            
ATOM   2186  HB1 ARG   139     130.632 152.055 101.885  1.00  0.00            
ATOM   2187  HB2 ARG   139     130.502 150.324 102.145  1.00  0.00            
ATOM   2188  CG  ARG   139     132.502 150.984 102.305  1.00  0.00            
ATOM   2189  HG1 ARG   139     132.752 149.935 102.565  1.00  0.00            
ATOM   2190  HG2 ARG   139     133.112 151.634 102.975  1.00  0.00            
ATOM   2191  CD  ARG   139     132.932 151.104 100.845  1.00  0.00            
ATOM   2192  HD1 ARG   139     132.742 152.064 100.325  1.00  0.00            
ATOM   2193  HD2 ARG   139     132.532 150.294 100.215  1.00  0.00            
ATOM   2194  NE  ARG   139     134.422 150.954 100.855  1.00  0.00            
ATOM   2195  HE  ARG   139     134.792 150.124 101.275  1.00  0.00            
ATOM   2196  CZ  ARG   139     135.372 151.904 100.615  1.00  0.00            
ATOM   2197  NH1 ARG   139     135.122 153.184 100.185  1.00  0.00            
ATOM   2198 HH11 ARG   139     134.232 153.635 100.205  1.00  0.00            
ATOM   2199 HH12 ARG   139     135.872 153.824 100.025  1.00  0.00            
ATOM   2200  NH2 ARG   139     136.702 151.604 100.705  1.00  0.00            
ATOM   2201 HH21 ARG   139     136.872 150.814 101.295  1.00  0.00            
ATOM   2202 HH22 ARG   139     137.342 152.364 100.555  1.00  0.00            
ATOM   2203  C   ARG   139     129.302 152.164 104.075  1.00  0.00            
ATOM   2204  O   ARG   139     128.262 151.585 104.395  1.00  0.00            
ATOM   2205  N   THR   140     129.192 153.475 103.815  1.00  0.00            
ATOM   2206  HN  THR   140     129.912 154.035 103.425  1.00  0.00            
ATOM   2207  CA  THR   140     127.932 154.164 103.765  1.00  0.00            
ATOM   2208  HA  THR   140     127.282 153.844 104.565  1.00  0.00            
ATOM   2209  CB  THR   140     127.972 155.645 104.025  1.00  0.00            
ATOM   2210  HB  THR   140     128.522 156.185 103.235  1.00  0.00            
ATOM   2211  OG1 THR   140     128.602 155.895 105.275  1.00  0.00            
ATOM   2212  HG1 THR   140     129.482 155.525 105.295  1.00  0.00            
ATOM   2213  CG2 THR   140     126.592 156.305 104.225  1.00  0.00            
ATOM   2214 HG21 THR   140     126.042 156.335 103.255  1.00  0.00            
ATOM   2215 HG22 THR   140     126.082 155.684 104.995  1.00  0.00            
ATOM   2216 HG23 THR   140     126.722 157.365 104.495  1.00  0.00            
ATOM   2217  C   THR   140     127.172 153.915 102.515  1.00  0.00            
ATOM   2218  O   THR   140     127.782 153.995 101.455  1.00  0.00            
ATOM   2219  N   VAL   141     125.882 153.525 102.615  1.00  0.00            
ATOM   2220  HN  VAL   141     125.552 153.335 103.545  1.00  0.00            
ATOM   2221  CA  VAL   141     125.012 153.264 101.505  1.00  0.00            
ATOM   2222  HA  VAL   141     125.602 153.425 100.615  1.00  0.00            
ATOM   2223  CB  VAL   141     124.342 151.924 101.515  1.00  0.00            
ATOM   2224  HB  VAL   141     123.692 151.815 100.615  1.00  0.00            
ATOM   2225  CG1 VAL   141     125.372 150.785 101.355  1.00  0.00            
ATOM   2226 HG11 VAL   141     126.052 150.785 102.235  1.00  0.00            
ATOM   2227 HG12 VAL   141     124.962 149.755 101.365  1.00  0.00            
ATOM   2228 HG13 VAL   141     126.072 150.985 100.515  1.00  0.00            
ATOM   2229  CG2 VAL   141     123.532 151.764 102.805  1.00  0.00            
ATOM   2230 HG21 VAL   141     124.232 151.635 103.665  1.00  0.00            
ATOM   2231 HG22 VAL   141     122.812 152.585 103.015  1.00  0.00            
ATOM   2232 HG23 VAL   141     122.902 150.855 102.695  1.00  0.00            
ATOM   2233  C   VAL   141     123.952 154.305 101.365  1.00  0.00            
ATOM   2234  O   VAL   141     123.672 155.145 102.225  1.00  0.00            
ATOM   2235  N   MET   142     123.322 154.325 100.175  1.00  0.00            
ATOM   2236  HN  MET   142     123.642 153.705  99.465  1.00  0.00            
ATOM   2237  CA  MET   142     122.092 154.995  99.925  1.00  0.00            
ATOM   2238  HA  MET   142     121.742 155.175 100.925  1.00  0.00            
ATOM   2239  CB  MET   142     122.142 156.265  99.045  1.00  0.00            
ATOM   2240  HB1 MET   142     121.212 156.795  98.765  1.00  0.00            
ATOM   2241  HB2 MET   142     122.542 155.895  98.075  1.00  0.00            
ATOM   2242  CG  MET   142     123.262 157.255  99.395  1.00  0.00            
ATOM   2243  HG1 MET   142     123.432 157.915  98.515  1.00  0.00            
ATOM   2244  HG2 MET   142     124.222 156.715  99.515  1.00  0.00            
ATOM   2245  SD  MET   142     122.862 158.375 100.765  1.00  0.00            
ATOM   2246  CE  MET   142     124.442 159.285 100.805  1.00  0.00            
ATOM   2247  HE1 MET   142     125.182 158.455 100.885  1.00  0.00            
ATOM   2248  HE2 MET   142     124.612 159.815  99.855  1.00  0.00            
ATOM   2249  HE3 MET   142     124.542 159.874 101.745  1.00  0.00            
ATOM   2250  C   MET   142     121.012 154.115  99.405  1.00  0.00            
ATOM   2251  O   MET   142     121.242 153.395  98.435  1.00  0.00            
ATOM   2252  N   VAL   143     119.802 154.125 100.015  1.00  0.00            
ATOM   2253  HN  VAL   143     119.722 154.505 100.925  1.00  0.00            
ATOM   2254  CA  VAL   143     118.702 153.325  99.575  1.00  0.00            
ATOM   2255  HA  VAL   143     118.922 152.765  98.675  1.00  0.00            
ATOM   2256  CB  VAL   143     118.282 152.405 100.695  1.00  0.00            
ATOM   2257  HB  VAL   143     118.222 152.895 101.695  1.00  0.00            
ATOM   2258  CG1 VAL   143     116.942 151.715 100.405  1.00  0.00            
ATOM   2259 HG11 VAL   143     116.082 152.424 100.465  1.00  0.00            
ATOM   2260 HG12 VAL   143     117.032 151.215  99.415  1.00  0.00            
ATOM   2261 HG13 VAL   143     116.782 150.945 101.195  1.00  0.00            
ATOM   2262  CG2 VAL   143     119.362 151.335 100.865  1.00  0.00            
ATOM   2263 HG21 VAL   143     119.122 150.525 101.595  1.00  0.00            
ATOM   2264 HG22 VAL   143     119.522 150.855  99.875  1.00  0.00            
ATOM   2265 HG23 VAL   143     120.372 151.734 101.125  1.00  0.00            
ATOM   2266  C   VAL   143     117.542 154.195  99.225  1.00  0.00            
ATOM   2267  O   VAL   143     117.332 155.135  99.995  1.00  0.00            
ATOM   2268  N   ASN   144     116.842 154.035  98.085  1.00  0.00            
ATOM   2269  HN  ASN   144     117.032 153.365  97.385  1.00  0.00            
ATOM   2270  CA  ASN   144     115.672 154.785  97.775  1.00  0.00            
ATOM   2271  HA  ASN   144     115.352 155.455  98.565  1.00  0.00            
ATOM   2272  CB  ASN   144     115.782 155.735  96.565  1.00  0.00            
ATOM   2273  HB1 ASN   144     114.822 156.265  96.395  1.00  0.00            
ATOM   2274  HB2 ASN   144     116.092 155.155  95.675  1.00  0.00            
ATOM   2275  CG  ASN   144     116.832 156.835  96.645  1.00  0.00            
ATOM   2276  OD1 ASN   144     117.222 157.395  95.615  1.00  0.00            
ATOM   2277  ND2 ASN   144     117.292 157.185  97.865  1.00  0.00            
ATOM   2278 HD21 ASN   144     117.002 156.575  98.605  1.00  0.00            
ATOM   2279 HD22 ASN   144     117.982 157.915  97.885  1.00  0.00            
ATOM   2280  C   ASN   144     114.592 153.805  97.435  1.00  0.00            
ATOM   2281  O   ASN   144     114.852 152.815  96.765  1.00  0.00            
ATOM   2282  N   ILE   145     113.342 154.085  97.855  1.00  0.00            
ATOM   2283  HN  ILE   145     113.182 154.745  98.585  1.00  0.00            
ATOM   2284  CA  ILE   145     112.232 153.275  97.445  1.00  0.00            
ATOM   2285  HA  ILE   145     112.532 152.385  96.905  1.00  0.00            
ATOM   2286  CB  ILE   145     111.302 152.725  98.485  1.00  0.00            
ATOM   2287  HB  ILE   145     110.672 153.505  98.955  1.00  0.00            
ATOM   2288  CG2 ILE   145     110.372 151.645  97.875  1.00  0.00            
ATOM   2289 HG21 ILE   145     109.842 151.995  96.965  1.00  0.00            
ATOM   2290 HG22 ILE   145     111.042 150.825  97.555  1.00  0.00            
ATOM   2291 HG23 ILE   145     109.632 151.265  98.605  1.00  0.00            
ATOM   2292  CG1 ILE   145     112.052 152.195  99.725  1.00  0.00            
ATOM   2293 HG11 ILE   145     112.512 153.055 100.265  1.00  0.00            
ATOM   2294 HG12 ILE   145     112.862 151.535  99.345  1.00  0.00            
ATOM   2295  CD  ILE   145     111.252 151.475 100.805  1.00  0.00            
ATOM   2296  HD1 ILE   145     110.292 152.055 100.875  1.00  0.00            
ATOM   2297  HD2 ILE   145     110.962 150.455 100.505  1.00  0.00            
ATOM   2298  HD3 ILE   145     111.722 151.495 101.805  1.00  0.00            
ATOM   2299  C   ILE   145     111.442 154.105  96.505  1.00  0.00            
ATOM   2300  O   ILE   145     110.992 155.225  96.745  1.00  0.00            
ATOM   2301  N   GLU   146     111.242 153.515  95.305  1.00  0.00            
ATOM   2302  HN  GLU   146     111.652 152.625  95.105  1.00  0.00            
ATOM   2303  CA  GLU   146     110.812 154.115  94.075  1.00  0.00            
ATOM   2304  HA  GLU   146     110.682 155.195  94.155  1.00  0.00            
ATOM   2305  CB  GLU   146     111.812 153.905  92.925  1.00  0.00            
ATOM   2306  HB1 GLU   146     112.142 152.845  92.885  1.00  0.00            
ATOM   2307  HB2 GLU   146     112.732 154.455  93.235  1.00  0.00            
ATOM   2308  CG  GLU   146     111.412 154.495  91.585  1.00  0.00            
ATOM   2309  HG1 GLU   146     111.372 155.605  91.575  1.00  0.00            
ATOM   2310  HG2 GLU   146     110.412 154.175  91.205  1.00  0.00            
ATOM   2311  CD  GLU   146     112.462 154.175  90.535  1.00  0.00            
ATOM   2312  OE1 GLU   146     112.112 153.675  89.435  1.00  0.00            
ATOM   2313  OE2 GLU   146     113.652 154.525  90.755  1.00  0.00            
ATOM   2314  C   GLU   146     109.472 153.595  93.695  1.00  0.00            
ATOM   2315  O   GLU   146     109.322 152.395  93.475  1.00  0.00            
ATOM   2316  N   ASN   147     108.442 154.455  93.635  1.00  0.00            
ATOM   2317  HN  ASN   147     108.602 155.425  93.845  1.00  0.00            
ATOM   2318  CA  ASN   147     107.062 154.135  93.405  1.00  0.00            
ATOM   2319  HA  ASN   147     106.902 153.165  93.845  1.00  0.00            
ATOM   2320  CB  ASN   147     106.102 155.115  94.085  1.00  0.00            
ATOM   2321  HB1 ASN   147     106.522 155.295  95.095  1.00  0.00            
ATOM   2322  HB2 ASN   147     105.042 154.755  94.165  1.00  0.00            
ATOM   2323  CG  ASN   147     105.992 156.465  93.405  1.00  0.00            
ATOM   2324  OD1 ASN   147     106.612 156.685  92.365  1.00  0.00            
ATOM   2325  ND2 ASN   147     104.982 157.245  93.865  1.00  0.00            
ATOM   2326 HD21 ASN   147     104.352 156.915  94.575  1.00  0.00            
ATOM   2327 HD22 ASN   147     104.852 158.125  93.395  1.00  0.00            
ATOM   2328  C   ASN   147     106.792 153.915  91.955  1.00  0.00            
ATOM   2329  O   ASN   147     107.762 154.085  91.225  1.00  0.00            
ATOM   2330  N   PRO   148     105.742 153.455  91.315  1.00  0.00            
ATOM   2331  CD  PRO   148     104.822 152.555  91.995  1.00  0.00            
ATOM   2332  HD1 PRO   148     105.262 151.555  92.195  1.00  0.00            
ATOM   2333  HD2 PRO   148     104.422 153.115  92.865  1.00  0.00            
ATOM   2334  CA  PRO   148     105.642 153.355  89.895  1.00  0.00            
ATOM   2335  HA  PRO   148     106.602 153.005  89.545  1.00  0.00            
ATOM   2336  CB  PRO   148     104.542 152.315  89.705  1.00  0.00            
ATOM   2337  HB1 PRO   148     105.082 151.405  89.395  1.00  0.00            
ATOM   2338  HB2 PRO   148     103.862 152.525  88.845  1.00  0.00            
ATOM   2339  CG  PRO   148     103.692 152.335  90.985  1.00  0.00            
ATOM   2340  HG1 PRO   148     103.172 151.375  91.225  1.00  0.00            
ATOM   2341  HG2 PRO   148     102.942 153.145  91.085  1.00  0.00            
ATOM   2342  C   PRO   148     105.352 154.665  89.245  1.00  0.00            
ATOM   2343  O   PRO   148     104.982 154.625  88.065  1.00  0.00            
ATOM   2344  N   GLU   149     105.522 155.815  89.915  1.00  0.00            
ATOM   2345  HN  GLU   149     105.772 155.765  90.875  1.00  0.00            
ATOM   2346  CA  GLU   149     105.402 157.095  89.285  1.00  0.00            
ATOM   2347  HA  GLU   149     105.022 156.905  88.285  1.00  0.00            
ATOM   2348  CB  GLU   149     104.432 157.985  90.075  1.00  0.00            
ATOM   2349  HB1 GLU   149     104.342 159.005  89.635  1.00  0.00            
ATOM   2350  HB2 GLU   149     104.712 158.165  91.135  1.00  0.00            
ATOM   2351  CG  GLU   149     103.012 157.415  89.955  1.00  0.00            
ATOM   2352  HG1 GLU   149     103.002 156.365  90.295  1.00  0.00            
ATOM   2353  HG2 GLU   149     102.692 157.395  88.895  1.00  0.00            
ATOM   2354  CD  GLU   149     102.012 158.115  90.875  1.00  0.00            
ATOM   2355  OE1 GLU   149     101.682 159.295  90.595  1.00  0.00            
ATOM   2356  OE2 GLU   149     101.612 157.505  91.895  1.00  0.00            
ATOM   2357  C   GLU   149     106.672 157.875  89.205  1.00  0.00            
ATOM   2358  O   GLU   149     106.732 159.065  88.885  1.00  0.00            
ATOM   2359  N   GLY   150     107.802 157.215  89.485  1.00  0.00            
ATOM   2360  HN  GLY   150     107.732 156.275  89.805  1.00  0.00            
ATOM   2361  CA  GLY   150     109.132 157.735  89.405  1.00  0.00            
ATOM   2362  HA1 GLY   150     109.872 156.985  89.195  1.00  0.00            
ATOM   2363  HA2 GLY   150     109.072 158.365  88.525  1.00  0.00            
ATOM   2364  C   GLY   150     109.592 158.645  90.495  1.00  0.00            
ATOM   2365  O   GLY   150     110.492 159.435  90.225  1.00  0.00            
ATOM   2366  N   ILE   151     108.942 158.495  91.655  1.00  0.00            
ATOM   2367  HN  ILE   151     108.112 157.935  91.755  1.00  0.00            
ATOM   2368  CA  ILE   151     109.182 159.275  92.825  1.00  0.00            
ATOM   2369  HA  ILE   151     109.872 160.045  92.545  1.00  0.00            
ATOM   2370  CB  ILE   151     107.892 159.945  93.245  1.00  0.00            
ATOM   2371  HB  ILE   151     107.182 159.135  93.515  1.00  0.00            
ATOM   2372  CG2 ILE   151     108.122 160.725  94.545  1.00  0.00            
ATOM   2373 HG21 ILE   151     108.602 160.125  95.345  1.00  0.00            
ATOM   2374 HG22 ILE   151     108.592 161.725  94.455  1.00  0.00            
ATOM   2375 HG23 ILE   151     107.102 160.985  94.905  1.00  0.00            
ATOM   2376  CG1 ILE   151     107.372 160.875  92.135  1.00  0.00            
ATOM   2377 HG11 ILE   151     107.242 160.375  91.155  1.00  0.00            
ATOM   2378 HG12 ILE   151     108.082 161.665  91.825  1.00  0.00            
ATOM   2379  CD  ILE   151     106.052 161.575  92.465  1.00  0.00            
ATOM   2380  HD1 ILE   151     105.662 162.055  91.535  1.00  0.00            
ATOM   2381  HD2 ILE   151     105.282 160.845  92.805  1.00  0.00            
ATOM   2382  HD3 ILE   151     106.302 162.305  93.265  1.00  0.00            
ATOM   2383  C   ILE   151     109.782 158.455  93.905  1.00  0.00            
ATOM   2384  O   ILE   151     109.332 157.345  94.155  1.00  0.00            
ATOM   2385  N   PRO   152     110.892 158.765  94.505  1.00  0.00            
ATOM   2386  CD  PRO   152     111.832 159.785  94.065  1.00  0.00            
ATOM   2387  HD1 PRO   152     111.882 159.905  92.965  1.00  0.00            
ATOM   2388  HD2 PRO   152     111.542 160.765  94.505  1.00  0.00            
ATOM   2389  CA  PRO   152     111.352 158.205  95.735  1.00  0.00            
ATOM   2390  HA  PRO   152     111.452 157.125  95.645  1.00  0.00            
ATOM   2391  CB  PRO   152     112.742 158.785  95.985  1.00  0.00            
ATOM   2392  HB1 PRO   152     113.502 158.065  96.325  1.00  0.00            
ATOM   2393  HB2 PRO   152     112.742 159.695  96.635  1.00  0.00            
ATOM   2394  CG  PRO   152     113.152 159.175  94.565  1.00  0.00            
ATOM   2395  HG1 PRO   152     113.522 158.285  94.025  1.00  0.00            
ATOM   2396  HG2 PRO   152     113.982 159.915  94.505  1.00  0.00            
ATOM   2397  C   PRO   152     110.462 158.525  96.895  1.00  0.00            
ATOM   2398  O   PRO   152     110.402 159.675  97.335  1.00  0.00            
ATOM   2399  N   VAL   153     109.772 157.555  97.535  1.00  0.00            
ATOM   2400  HN  VAL   153     109.952 156.615  97.265  1.00  0.00            
ATOM   2401  CA  VAL   153     108.842 157.835  98.585  1.00  0.00            
ATOM   2402  HA  VAL   153     108.562 158.875  98.575  1.00  0.00            
ATOM   2403  CB  VAL   153     107.572 157.055  98.465  1.00  0.00            
ATOM   2404  HB  VAL   153     106.972 157.265  99.385  1.00  0.00            
ATOM   2405  CG1 VAL   153     106.622 157.495  97.325  1.00  0.00            
ATOM   2406 HG11 VAL   153     105.742 156.845  97.475  1.00  0.00            
ATOM   2407 HG12 VAL   153     106.382 158.575  97.385  1.00  0.00            
ATOM   2408 HG13 VAL   153     107.132 157.245  96.365  1.00  0.00            
ATOM   2409  CG2 VAL   153     107.722 155.525  98.365  1.00  0.00            
ATOM   2410 HG21 VAL   153     108.102 155.255  97.355  1.00  0.00            
ATOM   2411 HG22 VAL   153     108.352 155.095  99.165  1.00  0.00            
ATOM   2412 HG23 VAL   153     106.782 154.975  98.565  1.00  0.00            
ATOM   2413  C   VAL   153     109.482 157.595  99.915  1.00  0.00            
ATOM   2414  O   VAL   153     109.032 158.055 100.955  1.00  0.00            
ATOM   2415  N   LYS   154     110.592 156.845  99.905  1.00  0.00            
ATOM   2416  HN  LYS   154     111.022 156.525  99.065  1.00  0.00            
ATOM   2417  CA  LYS   154     111.352 156.595 101.095  1.00  0.00            
ATOM   2418  HA  LYS   154     111.312 157.425 101.805  1.00  0.00            
ATOM   2419  CB  LYS   154     110.942 155.345 101.895  1.00  0.00            
ATOM   2420  HB1 LYS   154     111.122 154.525 101.175  1.00  0.00            
ATOM   2421  HB2 LYS   154     109.832 155.465 101.915  1.00  0.00            
ATOM   2422  CG  LYS   154     111.672 155.065 103.205  1.00  0.00            
ATOM   2423  HG1 LYS   154     112.742 154.885 102.995  1.00  0.00            
ATOM   2424  HG2 LYS   154     111.322 154.065 103.565  1.00  0.00            
ATOM   2425  CD  LYS   154     111.362 156.165 104.225  1.00  0.00            
ATOM   2426  HD1 LYS   154     111.822 157.145 103.995  1.00  0.00            
ATOM   2427  HD2 LYS   154     110.262 156.315 104.345  1.00  0.00            
ATOM   2428  CE  LYS   154     111.822 155.825 105.635  1.00  0.00            
ATOM   2429  HE1 LYS   154     111.522 154.845 106.055  1.00  0.00            
ATOM   2430  HE2 LYS   154     111.452 156.675 106.245  1.00  0.00            
ATOM   2431  NZ  LYS   154     113.312 155.825 105.705  1.00  0.00            
ATOM   2432  HZ1 LYS   154     113.742 154.975 105.315  1.00  0.00            
ATOM   2433  HZ2 LYS   154     113.802 156.575 105.175  1.00  0.00            
ATOM   2434  HZ3 LYS   154     113.582 155.814 106.715  1.00  0.00            
ATOM   2435  C   LYS   154     112.802 156.575 100.775  1.00  0.00            
ATOM   2436  O   LYS   154     113.222 155.925  99.815  1.00  0.00            
ATOM   2437  N   GLN   155     113.632 157.155 101.655  1.00  0.00            
ATOM   2438  HN  GLN   155     113.152 157.635 102.385  1.00  0.00            
ATOM   2439  CA  GLN   155     115.062 157.255 101.485  1.00  0.00            
ATOM   2440  HA  GLN   155     115.392 156.535 100.755  1.00  0.00            
ATOM   2441  CB  GLN   155     115.532 158.705 101.285  1.00  0.00            
ATOM   2442  HB1 GLN   155     116.632 158.805 101.165  1.00  0.00            
ATOM   2443  HB2 GLN   155     115.342 159.365 102.155  1.00  0.00            
ATOM   2444  CG  GLN   155     114.922 159.335 100.035  1.00  0.00            
ATOM   2445  HG1 GLN   155     113.812 159.335 100.065  1.00  0.00            
ATOM   2446  HG2 GLN   155     115.212 158.765  99.115  1.00  0.00            
ATOM   2447  CD  GLN   155     115.422 160.745  99.785  1.00  0.00            
ATOM   2448  OE1 GLN   155     116.372 161.295 100.345  1.00  0.00            
ATOM   2449  NE2 GLN   155     114.592 161.424  98.945  1.00  0.00            
ATOM   2450 HE21 GLN   155     113.672 161.035  98.805  1.00  0.00            
ATOM   2451 HE22 GLN   155     114.652 162.375  98.655  1.00  0.00            
ATOM   2452  C   GLN   155     115.602 156.805 102.785  1.00  0.00            
ATOM   2453  O   GLN   155     115.052 156.965 103.885  1.00  0.00            
ATOM   2454  N   ASP   156     116.832 156.265 102.745  1.00  0.00            
ATOM   2455  HN  ASP   156     117.282 156.155 101.855  1.00  0.00            
ATOM   2456  CA  ASP   156     117.562 155.705 103.835  1.00  0.00            
ATOM   2457  HA  ASP   156     117.312 156.375 104.645  1.00  0.00            
ATOM   2458  CB  ASP   156     117.152 154.234 104.085  1.00  0.00            
ATOM   2459  HB1 ASP   156     118.012 153.615 104.425  1.00  0.00            
ATOM   2460  HB2 ASP   156     116.772 153.645 103.225  1.00  0.00            
ATOM   2461  CG  ASP   156     116.122 154.365 105.205  1.00  0.00            
ATOM   2462  OD1 ASP   156     116.472 154.955 106.265  1.00  0.00            
ATOM   2463  OD2 ASP   156     115.022 153.785 104.995  1.00  0.00            
ATOM   2464  C   ASP   156     119.032 155.745 103.655  1.00  0.00            
ATOM   2465  O   ASP   156     119.462 155.345 102.565  1.00  0.00            
ATOM   2466  N   SER   157     119.872 156.194 104.595  1.00  0.00            
ATOM   2467  HN  SER   157     119.522 156.615 105.425  1.00  0.00            
ATOM   2468  CA  SER   157     121.302 156.035 104.595  1.00  0.00            
ATOM   2469  HA  SER   157     121.612 155.344 103.835  1.00  0.00            
ATOM   2470  CB  SER   157     122.022 157.365 104.355  1.00  0.00            
ATOM   2471  HB1 SER   157     121.872 158.054 105.215  1.00  0.00            
ATOM   2472  HB2 SER   157     121.452 157.755 103.475  1.00  0.00            
ATOM   2473  OG  SER   157     123.392 157.115 104.065  1.00  0.00            
ATOM   2474  HG1 SER   157     123.432 156.654 103.225  1.00  0.00            
ATOM   2475  C   SER   157     121.722 155.464 105.915  1.00  0.00            
ATOM   2476  O   SER   157     121.082 155.674 106.945  1.00  0.00            
ATOM   2477  N   LEU   158     122.812 154.684 105.955  1.00  0.00            
ATOM   2478  HN  LEU   158     123.282 154.544 105.095  1.00  0.00            
ATOM   2479  CA  LEU   158     123.272 153.984 107.115  1.00  0.00            
ATOM   2480  HA  LEU   158     123.402 154.674 107.935  1.00  0.00            
ATOM   2481  CB  LEU   158     122.342 152.854 107.585  1.00  0.00            
ATOM   2482  HB1 LEU   158     122.192 152.184 106.705  1.00  0.00            
ATOM   2483  HB2 LEU   158     121.302 153.234 107.705  1.00  0.00            
ATOM   2484  CG  LEU   158     122.752 152.074 108.835  1.00  0.00            
ATOM   2485  HG  LEU   158     123.752 151.615 108.685  1.00  0.00            
ATOM   2486  CD1 LEU   158     122.802 153.014 110.045  1.00  0.00            
ATOM   2487 HD11 LEU   158     121.902 153.664 110.095  1.00  0.00            
ATOM   2488 HD12 LEU   158     122.942 152.554 111.055  1.00  0.00            
ATOM   2489 HD13 LEU   158     123.702 153.574 109.715  1.00  0.00            
ATOM   2490  CD2 LEU   158     121.762 150.924 109.095  1.00  0.00            
ATOM   2491 HD21 LEU   158     120.732 151.294 109.245  1.00  0.00            
ATOM   2492 HD22 LEU   158     121.772 150.234 108.225  1.00  0.00            
ATOM   2493 HD23 LEU   158     122.032 150.344 110.005  1.00  0.00            
ATOM   2494  C   LEU   158     124.632 153.495 106.715  1.00  0.00            
ATOM   2495  O   LEU   158     124.972 153.445 105.535  1.00  0.00            
ATOM   2496  N   SER   159     125.492 153.035 107.635  1.00  0.00            
ATOM   2497  HN  SER   159     125.302 153.004 108.615  1.00  0.00            
ATOM   2498  CA  SER   159     126.742 152.454 107.245  1.00  0.00            
ATOM   2499  HA  SER   159     126.672 152.204 106.185  1.00  0.00            
ATOM   2500  CB  SER   159     127.982 153.334 107.455  1.00  0.00            
ATOM   2501  HB1 SER   159     127.752 154.294 106.955  1.00  0.00            
ATOM   2502  HB2 SER   159     128.852 152.834 106.965  1.00  0.00            
ATOM   2503  OG  SER   159     128.252 153.554 108.835  1.00  0.00            
ATOM   2504  HG1 SER   159     127.422 153.674 109.285  1.00  0.00            
ATOM   2505  C   SER   159     126.922 151.104 107.855  1.00  0.00            
ATOM   2506  O   SER   159     126.402 150.794 108.915  1.00  0.00            
ATOM   2507  N   SER   160     127.702 150.184 107.245  1.00  0.00            
ATOM   2508  HN  SER   160     128.152 150.464 106.405  1.00  0.00            
ATOM   2509  CA  SER   160     127.772 148.784 107.565  1.00  0.00            
ATOM   2510  HA  SER   160     126.872 148.484 108.085  1.00  0.00            
ATOM   2511  CB  SER   160     127.772 147.904 106.315  1.00  0.00            
ATOM   2512  HB1 SER   160     126.762 148.064 105.885  1.00  0.00            
ATOM   2513  HB2 SER   160     127.942 146.814 106.495  1.00  0.00            
ATOM   2514  OG  SER   160     128.562 148.405 105.245  1.00  0.00            
ATOM   2515  HG1 SER   160     128.872 147.604 104.805  1.00  0.00            
ATOM   2516  C   SER   160     128.912 148.454 108.445  1.00  0.00            
ATOM   2517  O   SER   160     129.272 147.284 108.645  1.00  0.00            
ATOM   2518  N   GLN   161     129.502 149.504 109.055  1.00  0.00            
ATOM   2519  HN  GLN   161     129.112 150.414 108.985  1.00  0.00            
ATOM   2520  CA  GLN   161     130.752 149.424 109.735  1.00  0.00            
ATOM   2521  HA  GLN   161     131.462 149.144 108.965  1.00  0.00            
ATOM   2522  CB  GLN   161     131.272 150.824 110.125  1.00  0.00            
ATOM   2523  HB1 GLN   161     131.522 151.454 109.255  1.00  0.00            
ATOM   2524  HB2 GLN   161     132.322 150.814 110.495  1.00  0.00            
ATOM   2525  CG  GLN   161     130.352 151.574 111.085  1.00  0.00            
ATOM   2526  HG1 GLN   161     130.072 151.034 112.025  1.00  0.00            
ATOM   2527  HG2 GLN   161     129.342 151.684 110.635  1.00  0.00            
ATOM   2528  CD  GLN   161     130.862 152.964 111.455  1.00  0.00            
ATOM   2529  OE1 GLN   161     131.442 153.154 112.525  1.00  0.00            
ATOM   2530  NE2 GLN   161     130.592 153.944 110.545  1.00  0.00            
ATOM   2531 HE21 GLN   161     129.982 153.814 109.765  1.00  0.00            
ATOM   2532 HE22 GLN   161     130.922 154.854 110.795  1.00  0.00            
ATOM   2533  C   GLN   161     130.852 148.494 110.885  1.00  0.00            
ATOM   2534  O   GLN   161     130.242 148.604 111.955  1.00  0.00            
ATOM   2535  N   ASN   162     131.702 147.474 110.685  1.00  0.00            
ATOM   2536  HN  ASN   162     132.102 147.474 109.775  1.00  0.00            
ATOM   2537  CA  ASN   162     132.232 146.544 111.615  1.00  0.00            
ATOM   2538  HA  ASN   162     132.932 145.884 111.105  1.00  0.00            
ATOM   2539  CB  ASN   162     133.062 147.314 112.665  1.00  0.00            
ATOM   2540  HB1 ASN   162     133.432 146.664 113.485  1.00  0.00            
ATOM   2541  HB2 ASN   162     132.512 148.144 113.155  1.00  0.00            
ATOM   2542  CG  ASN   162     134.252 148.034 112.055  1.00  0.00            
ATOM   2543  OD1 ASN   162     134.602 149.194 112.225  1.00  0.00            
ATOM   2544  ND2 ASN   162     134.952 147.254 111.175  1.00  0.00            
ATOM   2545 HD21 ASN   162     134.692 146.304 111.025  1.00  0.00            
ATOM   2546 HD22 ASN   162     135.872 147.484 110.885  1.00  0.00            
ATOM   2547  C   ASN   162     131.232 145.674 112.295  1.00  0.00            
ATOM   2548  O   ASN   162     131.412 145.174 113.405  1.00  0.00            
ATOM   2549  N   GLN   163     130.062 145.494 111.665  1.00  0.00            
ATOM   2550  HN  GLN   163     129.862 145.894 110.775  1.00  0.00            
ATOM   2551  CA  GLN   163     128.962 144.774 112.255  1.00  0.00            
ATOM   2552  HA  GLN   163     129.192 144.664 113.305  1.00  0.00            
ATOM   2553  CB  GLN   163     127.572 145.444 112.245  1.00  0.00            
ATOM   2554  HB1 GLN   163     126.892 144.704 112.715  1.00  0.00            
ATOM   2555  HB2 GLN   163     127.282 145.534 111.175  1.00  0.00            
ATOM   2556  CG  GLN   163     127.342 146.804 112.895  1.00  0.00            
ATOM   2557  HG1 GLN   163     126.252 146.954 113.085  1.00  0.00            
ATOM   2558  HG2 GLN   163     127.572 147.604 112.165  1.00  0.00            
ATOM   2559  CD  GLN   163     127.962 146.874 114.275  1.00  0.00            
ATOM   2560  OE1 GLN   163     127.282 146.524 115.225  1.00  0.00            
ATOM   2561  NE2 GLN   163     129.252 147.324 114.375  1.00  0.00            
ATOM   2562 HE21 GLN   163     129.752 147.554 113.545  1.00  0.00            
ATOM   2563 HE22 GLN   163     129.502 147.754 115.245  1.00  0.00            
ATOM   2564  C   GLN   163     128.812 143.394 111.725  1.00  0.00            
ATOM   2565  O   GLN   163     127.982 142.654 112.235  1.00  0.00            
ATOM   2566  N   LEU   164     129.712 143.004 110.805  1.00  0.00            
ATOM   2567  HN  LEU   164     130.412 143.604 110.435  1.00  0.00            
ATOM   2568  CA  LEU   164     129.682 141.754 110.115  1.00  0.00            
ATOM   2569  HA  LEU   164     130.622 141.794 109.575  1.00  0.00            
ATOM   2570  CB  LEU   164     129.782 140.484 110.985  1.00  0.00            
ATOM   2571  HB1 LEU   164     128.942 139.764 110.845  1.00  0.00            
ATOM   2572  HB2 LEU   164     129.982 140.784 112.025  1.00  0.00            
ATOM   2573  CG  LEU   164     130.982 139.554 110.705  1.00  0.00            
ATOM   2574  HG  LEU   164     130.982 138.644 111.335  1.00  0.00            
ATOM   2575  CD1 LEU   164     130.762 138.964 109.305  1.00  0.00            
ATOM   2576 HD11 LEU   164     131.512 138.194 109.055  1.00  0.00            
ATOM   2577 HD12 LEU   164     129.722 138.564 109.225  1.00  0.00            
ATOM   2578 HD13 LEU   164     130.902 139.744 108.515  1.00  0.00            
ATOM   2579  CD2 LEU   164     132.372 140.214 110.705  1.00  0.00            
ATOM   2580 HD21 LEU   164     132.592 140.404 111.775  1.00  0.00            
ATOM   2581 HD22 LEU   164     133.112 139.464 110.375  1.00  0.00            
ATOM   2582 HD23 LEU   164     132.342 141.114 110.045  1.00  0.00            
ATOM   2583  C   LEU   164     128.682 141.714 109.015  1.00  0.00            
ATOM   2584  O   LEU   164     127.922 140.764 108.835  1.00  0.00            
ATOM   2585  N   GLY   165     128.702 142.844 108.295  1.00  0.00            
ATOM   2586  HN  GLY   165     129.362 143.544 108.585  1.00  0.00            
ATOM   2587  CA  GLY   165     127.872 143.154 107.165  1.00  0.00            
ATOM   2588  HA1 GLY   165     128.222 144.124 106.845  1.00  0.00            
ATOM   2589  HA2 GLY   165     128.062 142.474 106.355  1.00  0.00            
ATOM   2590  C   GLY   165     126.432 143.224 107.505  1.00  0.00            
ATOM   2591  O   GLY   165     125.682 142.615 106.735  1.00  0.00            
ATOM   2592  N   VAL   166     125.982 143.874 108.585  1.00  0.00            
ATOM   2593  HN  VAL   166     126.582 144.414 109.175  1.00  0.00            
ATOM   2594  CA  VAL   166     124.602 143.934 108.975  1.00  0.00            
ATOM   2595  HA  VAL   166     124.112 143.184 108.355  1.00  0.00            
ATOM   2596  CB  VAL   166     124.492 143.474 110.385  1.00  0.00            
ATOM   2597  HB  VAL   166     125.032 144.164 111.065  1.00  0.00            
ATOM   2598  CG1 VAL   166     123.022 143.454 110.865  1.00  0.00            
ATOM   2599 HG11 VAL   166     122.342 142.964 110.155  1.00  0.00            
ATOM   2600 HG12 VAL   166     122.942 143.034 111.895  1.00  0.00            
ATOM   2601 HG13 VAL   166     122.712 144.524 110.935  1.00  0.00            
ATOM   2602  CG2 VAL   166     125.082 142.054 110.495  1.00  0.00            
ATOM   2603 HG21 VAL   166     124.512 141.274 109.965  1.00  0.00            
ATOM   2604 HG22 VAL   166     126.162 141.974 110.235  1.00  0.00            
ATOM   2605 HG23 VAL   166     125.002 141.904 111.595  1.00  0.00            
ATOM   2606  C   VAL   166     123.962 145.274 108.815  1.00  0.00            
ATOM   2607  O   VAL   166     124.362 146.244 109.465  1.00  0.00            
ATOM   2608  N   LEU   167     122.992 145.404 107.895  1.00  0.00            
ATOM   2609  HN  LEU   167     122.782 144.655 107.275  1.00  0.00            
ATOM   2610  CA  LEU   167     122.252 146.615 107.685  1.00  0.00            
ATOM   2611  HA  LEU   167     122.482 147.395 108.385  1.00  0.00            
ATOM   2612  CB  LEU   167     122.532 147.285 106.335  1.00  0.00            
ATOM   2613  HB1 LEU   167     121.822 148.085 106.075  1.00  0.00            
ATOM   2614  HB2 LEU   167     122.382 146.654 105.425  1.00  0.00            
ATOM   2615  CG  LEU   167     123.922 147.904 106.145  1.00  0.00            
ATOM   2616  HG  LEU   167     124.762 147.294 106.535  1.00  0.00            
ATOM   2617  CD1 LEU   167     124.222 148.044 104.635  1.00  0.00            
ATOM   2618 HD11 LEU   167     123.332 148.395 104.075  1.00  0.00            
ATOM   2619 HD12 LEU   167     125.112 148.694 104.425  1.00  0.00            
ATOM   2620 HD13 LEU   167     124.372 146.984 104.305  1.00  0.00            
ATOM   2621  CD2 LEU   167     124.012 149.285 106.815  1.00  0.00            
ATOM   2622 HD21 LEU   167     124.982 149.714 106.525  1.00  0.00            
ATOM   2623 HD22 LEU   167     123.172 149.964 106.555  1.00  0.00            
ATOM   2624 HD23 LEU   167     124.022 149.255 107.935  1.00  0.00            
ATOM   2625  C   LEU   167     120.772 146.374 107.725  1.00  0.00            
ATOM   2626  O   LEU   167     120.362 145.764 106.745  1.00  0.00            
ATOM   2627  N   PRO   168     119.982 146.764 108.685  1.00  0.00            
ATOM   2628  CD  PRO   168     120.492 146.984 110.025  1.00  0.00            
ATOM   2629  HD1 PRO   168     121.572 146.784 110.215  1.00  0.00            
ATOM   2630  HD2 PRO   168     120.292 148.054 110.255  1.00  0.00            
ATOM   2631  CA  PRO   168     118.622 146.324 108.755  1.00  0.00            
ATOM   2632  HA  PRO   168     118.362 145.674 107.935  1.00  0.00            
ATOM   2633  CB  PRO   168     118.522 145.594 110.095  1.00  0.00            
ATOM   2634  HB1 PRO   168     118.902 144.574 109.905  1.00  0.00            
ATOM   2635  HB2 PRO   168     117.472 145.554 110.485  1.00  0.00            
ATOM   2636  CG  PRO   168     119.552 146.255 111.005  1.00  0.00            
ATOM   2637  HG1 PRO   168     120.172 145.704 111.755  1.00  0.00            
ATOM   2638  HG2 PRO   168     118.942 146.944 111.625  1.00  0.00            
ATOM   2639  C   PRO   168     117.822 147.574 108.765  1.00  0.00            
ATOM   2640  O   PRO   168     118.112 148.574 109.415  1.00  0.00            
ATOM   2641  N   LEU   169     116.722 147.535 107.995  1.00  0.00            
ATOM   2642  HN  LEU   169     116.572 146.755 107.375  1.00  0.00            
ATOM   2643  CA  LEU   169     115.852 148.654 107.825  1.00  0.00            
ATOM   2644  HA  LEU   169     115.712 149.204 108.735  1.00  0.00            
ATOM   2645  CB  LEU   169     116.282 149.575 106.655  1.00  0.00            
ATOM   2646  HB1 LEU   169     115.552 150.385 106.465  1.00  0.00            
ATOM   2647  HB2 LEU   169     116.312 148.975 105.705  1.00  0.00            
ATOM   2648  CG  LEU   169     117.622 150.314 106.795  1.00  0.00            
ATOM   2649  HG  LEU   169     118.442 149.615 107.065  1.00  0.00            
ATOM   2650  CD1 LEU   169     117.892 151.005 105.445  1.00  0.00            
ATOM   2651 HD11 LEU   169     117.932 150.185 104.685  1.00  0.00            
ATOM   2652 HD12 LEU   169     117.162 151.835 105.355  1.00  0.00            
ATOM   2653 HD13 LEU   169     118.892 151.465 105.485  1.00  0.00            
ATOM   2654  CD2 LEU   169     117.482 151.384 107.885  1.00  0.00            
ATOM   2655 HD21 LEU   169     116.762 152.164 107.575  1.00  0.00            
ATOM   2656 HD22 LEU   169     117.092 150.905 108.805  1.00  0.00            
ATOM   2657 HD23 LEU   169     118.492 151.804 108.075  1.00  0.00            
ATOM   2658  C   LEU   169     114.512 148.145 107.405  1.00  0.00            
ATOM   2659  O   LEU   169     114.332 146.955 107.185  1.00  0.00            
ATOM   2660  N   SER   170     113.492 149.015 107.405  1.00  0.00            
ATOM   2661  HN  SER   170     113.622 149.985 107.585  1.00  0.00            
ATOM   2662  CA  SER   170     112.132 148.665 107.125  1.00  0.00            
ATOM   2663  HA  SER   170     112.152 148.065 106.225  1.00  0.00            
ATOM   2664  CB  SER   170     111.372 147.965 108.275  1.00  0.00            
ATOM   2665  HB1 SER   170     111.782 146.935 108.355  1.00  0.00            
ATOM   2666  HB2 SER   170     110.292 147.875 108.015  1.00  0.00            
ATOM   2667  OG  SER   170     111.532 148.495 109.575  1.00  0.00            
ATOM   2668  HG1 SER   170     111.052 149.325 109.615  1.00  0.00            
ATOM   2669  C   SER   170     111.332 149.855 106.735  1.00  0.00            
ATOM   2670  O   SER   170     111.622 150.985 107.155  1.00  0.00            
ATOM   2671  N   TRP   171     110.222 149.715 105.985  1.00  0.00            
ATOM   2672  HN  TRP   171     110.132 148.855 105.495  1.00  0.00            
ATOM   2673  CA  TRP   171     109.262 150.755 105.745  1.00  0.00            
ATOM   2674  HA  TRP   171     109.432 151.485 106.545  1.00  0.00            
ATOM   2675  CB  TRP   171     109.612 151.545 104.485  1.00  0.00            
ATOM   2676  HB1 TRP   171     110.032 150.925 103.665  1.00  0.00            
ATOM   2677  HB2 TRP   171     110.462 152.175 104.865  1.00  0.00            
ATOM   2678  CG  TRP   171     108.612 152.495 103.915  1.00  0.00            
ATOM   2679  CD1 TRP   171     108.432 153.795 104.305  1.00  0.00            
ATOM   2680  HD1 TRP   171     109.002 154.425 104.965  1.00  0.00            
ATOM   2681  NE1 TRP   171     107.542 154.385 103.455  1.00  0.00            
ATOM   2682  HE1 TRP   171     107.162 155.265 103.625  1.00  0.00            
ATOM   2683  CE2 TRP   171     106.992 153.405 102.665  1.00  0.00            
ATOM   2684  CD2 TRP   171     107.662 152.205 102.895  1.00  0.00            
ATOM   2685  CE3 TRP   171     107.382 151.125 102.115  1.00  0.00            
ATOM   2686  HE3 TRP   171     107.852 150.165 102.265  1.00  0.00            
ATOM   2687  CZ3 TRP   171     106.372 151.195 101.195  1.00  0.00            
ATOM   2688  HZ3 TRP   171     106.092 150.355 100.575  1.00  0.00            
ATOM   2689  CZ2 TRP   171     106.032 153.545 101.715  1.00  0.00            
ATOM   2690  HZ2 TRP   171     105.442 154.425 101.475  1.00  0.00            
ATOM   2691  CH2 TRP   171     105.782 152.425 100.955  1.00  0.00            
ATOM   2692  HH2 TRP   171     105.022 152.605 100.215  1.00  0.00            
ATOM   2693  C   TRP   171     107.832 150.365 105.885  1.00  0.00            
ATOM   2694  O   TRP   171     107.472 149.305 105.385  1.00  0.00            
ATOM   2695  N   ASP   172     107.012 151.185 106.555  1.00  0.00            
ATOM   2696  HN  ASP   172     107.402 151.985 106.995  1.00  0.00            
ATOM   2697  CA  ASP   172     105.602 150.925 106.515  1.00  0.00            
ATOM   2698  HA  ASP   172     105.422 149.865 106.475  1.00  0.00            
ATOM   2699  CB  ASP   172     104.892 151.395 107.795  1.00  0.00            
ATOM   2700  HB1 ASP   172     103.902 150.915 107.935  1.00  0.00            
ATOM   2701  HB2 ASP   172     104.732 152.505 107.775  1.00  0.00            
ATOM   2702  CG  ASP   172     105.582 150.925 109.075  1.00  0.00            
ATOM   2703  OD1 ASP   172     106.072 149.785 109.275  1.00  0.00            
ATOM   2704  OD2 ASP   172     105.572 151.815 109.965  1.00  0.00            
ATOM   2705  C   ASP   172     104.882 151.455 105.325  1.00  0.00            
ATOM   2706  O   ASP   172     105.072 152.595 104.885  1.00  0.00            
ATOM   2707  N   ILE   173     103.952 150.625 104.815  1.00  0.00            
ATOM   2708  HN  ILE   173     103.852 149.755 105.275  1.00  0.00            
ATOM   2709  CA  ILE   173     103.142 150.785 103.645  1.00  0.00            
ATOM   2710  HA  ILE   173     103.712 151.425 102.985  1.00  0.00            
ATOM   2711  CB  ILE   173     102.842 149.575 102.825  1.00  0.00            
ATOM   2712  HB  ILE   173     102.142 148.905 103.375  1.00  0.00            
ATOM   2713  CG2 ILE   173     102.332 150.005 101.445  1.00  0.00            
ATOM   2714 HG21 ILE   173     103.232 150.295 100.845  1.00  0.00            
ATOM   2715 HG22 ILE   173     101.752 149.175 100.985  1.00  0.00            
ATOM   2716 HG23 ILE   173     101.702 150.905 101.595  1.00  0.00            
ATOM   2717  CG1 ILE   173     104.112 148.725 102.645  1.00  0.00            
ATOM   2718 HG11 ILE   173     104.532 148.515 103.645  1.00  0.00            
ATOM   2719 HG12 ILE   173     104.842 149.425 102.185  1.00  0.00            
ATOM   2720  CD  ILE   173     103.882 147.395 101.905  1.00  0.00            
ATOM   2721  HD1 ILE   173     104.782 146.755 101.945  1.00  0.00            
ATOM   2722  HD2 ILE   173     103.062 146.905 102.465  1.00  0.00            
ATOM   2723  HD3 ILE   173     103.582 147.525 100.845  1.00  0.00            
ATOM   2724  C   ILE   173     101.882 151.475 104.085  1.00  0.00            
ATOM   2725  O   ILE   173     101.132 150.845 104.825  1.00  0.00            
ATOM   2726  N   PRO   174     101.572 152.685 103.735  1.00  0.00            
ATOM   2727  CD  PRO   174     102.332 153.505 102.815  1.00  0.00            
ATOM   2728  HD1 PRO   174     103.282 153.865 103.265  1.00  0.00            
ATOM   2729  HD2 PRO   174     102.542 153.045 101.815  1.00  0.00            
ATOM   2730  CA  PRO   174     100.202 153.105 103.865  1.00  0.00            
ATOM   2731  HA  PRO   174      99.942 153.005 104.905  1.00  0.00            
ATOM   2732  CB  PRO   174     100.442 154.595 103.665  1.00  0.00            
ATOM   2733  HB1 PRO   174     101.012 154.965 104.555  1.00  0.00            
ATOM   2734  HB2 PRO   174      99.522 155.145 103.405  1.00  0.00            
ATOM   2735  CG  PRO   174     101.392 154.655 102.455  1.00  0.00            
ATOM   2736  HG1 PRO   174     101.952 155.555 102.115  1.00  0.00            
ATOM   2737  HG2 PRO   174     100.852 154.375 101.525  1.00  0.00            
ATOM   2738  C   PRO   174      99.112 152.525 103.035  1.00  0.00            
ATOM   2739  O   PRO   174      99.222 151.895 101.995  1.00  0.00            
ATOM   2740  N   GLU   175      97.862 152.615 103.545  1.00  0.00            
ATOM   2741  HN  GLU   175      97.682 153.075 104.415  1.00  0.00            
ATOM   2742  CA  GLU   175      96.782 151.885 102.955  1.00  0.00            
ATOM   2743  HA  GLU   175      97.062 150.885 102.665  1.00  0.00            
ATOM   2744  CB  GLU   175      95.702 151.685 104.015  1.00  0.00            
ATOM   2745  HB1 GLU   175      94.752 151.435 103.495  1.00  0.00            
ATOM   2746  HB2 GLU   175      95.522 152.665 104.485  1.00  0.00            
ATOM   2747  CG  GLU   175      96.042 150.545 104.985  1.00  0.00            
ATOM   2748  HG1 GLU   175      97.032 150.835 105.385  1.00  0.00            
ATOM   2749  HG2 GLU   175      96.162 149.595 104.435  1.00  0.00            
ATOM   2750  CD  GLU   175      95.022 150.545 106.115  1.00  0.00            
ATOM   2751  OE1 GLU   175      93.832 150.255 105.855  1.00  0.00            
ATOM   2752  OE2 GLU   175      95.412 150.755 107.305  1.00  0.00            
ATOM   2753  C   GLU   175      96.172 152.355 101.675  1.00  0.00            
ATOM   2754  O   GLU   175      95.482 151.665 100.915  1.00  0.00            
ATOM   2755  N   LEU   176      96.412 153.625 101.305  1.00  0.00            
ATOM   2756  HN  LEU   176      96.882 154.215 101.955  1.00  0.00            
ATOM   2757  CA  LEU   176      95.912 154.255 100.135  1.00  0.00            
ATOM   2758  HA  LEU   176      95.072 153.715  99.725  1.00  0.00            
ATOM   2759  CB  LEU   176      95.352 155.675 100.335  1.00  0.00            
ATOM   2760  HB1 LEU   176      95.322 156.325  99.435  1.00  0.00            
ATOM   2761  HB2 LEU   176      95.962 156.285 101.025  1.00  0.00            
ATOM   2762  CG  LEU   176      93.982 155.785 101.015  1.00  0.00            
ATOM   2763  HG  LEU   176      93.862 155.165 101.935  1.00  0.00            
ATOM   2764  CD1 LEU   176      93.852 157.275 101.395  1.00  0.00            
ATOM   2765 HD11 LEU   176      92.872 157.485 101.855  1.00  0.00            
ATOM   2766 HD12 LEU   176      94.552 157.725 102.125  1.00  0.00            
ATOM   2767 HD13 LEU   176      93.932 157.815 100.425  1.00  0.00            
ATOM   2768  CD2 LEU   176      92.852 155.415 100.035  1.00  0.00            
ATOM   2769 HD21 LEU   176      91.892 155.745 100.475  1.00  0.00            
ATOM   2770 HD22 LEU   176      92.932 155.965  99.065  1.00  0.00            
ATOM   2771 HD23 LEU   176      92.822 154.335  99.815  1.00  0.00            
ATOM   2772  C   LEU   176      96.812 154.185  98.945  1.00  0.00            
ATOM   2773  O   LEU   176      96.472 154.725  97.895  1.00  0.00            
ATOM   2774  N   VAL   177      97.992 153.535  99.015  1.00  0.00            
ATOM   2775  HN  VAL   177      98.152 153.145  99.915  1.00  0.00            
ATOM   2776  CA  VAL   177      98.972 153.135  98.045  1.00  0.00            
ATOM   2777  HA  VAL   177      99.332 154.135  97.845  1.00  0.00            
ATOM   2778  CB  VAL   177      99.982 152.245  98.705  1.00  0.00            
ATOM   2779  HB  VAL   177     100.252 152.625  99.705  1.00  0.00            
ATOM   2780  CG1 VAL   177      99.312 150.875  98.855  1.00  0.00            
ATOM   2781 HG11 VAL   177      99.852 150.285  99.635  1.00  0.00            
ATOM   2782 HG12 VAL   177      98.282 150.895  99.275  1.00  0.00            
ATOM   2783 HG13 VAL   177      99.352 150.295  97.905  1.00  0.00            
ATOM   2784  CG2 VAL   177     101.282 152.125  97.885  1.00  0.00            
ATOM   2785 HG21 VAL   177     100.982 151.705  96.915  1.00  0.00            
ATOM   2786 HG22 VAL   177     101.742 153.125  97.705  1.00  0.00            
ATOM   2787 HG23 VAL   177     102.092 151.575  98.415  1.00  0.00            
ATOM   2788  C   VAL   177      98.542 152.765  96.675  1.00  0.00            
ATOM   2789  O   VAL   177      97.542 152.105  96.445  1.00  0.00            
ATOM   2790  N   ASN   178      99.282 153.165  95.615  1.00  0.00            
ATOM   2791  HN  ASN   178     100.112 153.675  95.855  1.00  0.00            
ATOM   2792  CA  ASN   178      98.992 152.695  94.305  1.00  0.00            
ATOM   2793  HA  ASN   178      97.922 152.625  94.145  1.00  0.00            
ATOM   2794  CB  ASN   178      99.592 153.635  93.235  1.00  0.00            
ATOM   2795  HB1 ASN   178      99.822 153.345  92.185  1.00  0.00            
ATOM   2796  HB2 ASN   178     100.612 153.735  93.635  1.00  0.00            
ATOM   2797  CG  ASN   178      98.832 154.945  93.385  1.00  0.00            
ATOM   2798  OD1 ASN   178      99.262 155.915  93.995  1.00  0.00            
ATOM   2799  ND2 ASN   178      97.692 154.975  92.635  1.00  0.00            
ATOM   2800 HD21 ASN   178      97.302 154.125  92.275  1.00  0.00            
ATOM   2801 HD22 ASN   178      97.132 155.805  92.675  1.00  0.00            
ATOM   2802  C   ASN   178      99.592 151.375  94.005  1.00  0.00            
ATOM   2803  O   ASN   178     100.702 151.065  94.425  1.00  0.00            
ATOM   2804  N   MET   179      98.902 150.535  93.185  1.00  0.00            
ATOM   2805  HN  MET   179      98.012 150.785  92.805  1.00  0.00            
ATOM   2806  CA  MET   179      99.292 149.255  92.685  1.00  0.00            
ATOM   2807  HA  MET   179      99.782 148.745  93.485  1.00  0.00            
ATOM   2808  CB  MET   179      98.082 148.405  92.275  1.00  0.00            
ATOM   2809  HB1 MET   179      98.392 147.395  91.935  1.00  0.00            
ATOM   2810  HB2 MET   179      97.492 148.885  91.465  1.00  0.00            
ATOM   2811  CG  MET   179      97.122 148.185  93.455  1.00  0.00            
ATOM   2812  HG1 MET   179      96.372 147.425  93.165  1.00  0.00            
ATOM   2813  HG2 MET   179      96.642 149.125  93.825  1.00  0.00            
ATOM   2814  SD  MET   179      97.972 147.495  94.915  1.00  0.00            
ATOM   2815  CE  MET   179      96.422 147.125  95.775  1.00  0.00            
ATOM   2816  HE1 MET   179      95.942 148.115  95.935  1.00  0.00            
ATOM   2817  HE2 MET   179      95.682 146.555  95.175  1.00  0.00            
ATOM   2818  HE3 MET   179      96.782 146.705  96.735  1.00  0.00            
ATOM   2819  C   MET   179     100.252 149.285  91.535  1.00  0.00            
ATOM   2820  O   MET   179     100.332 150.245  90.775  1.00  0.00            
ATOM   2821  N   GLY   180     101.062 148.225  91.405  1.00  0.00            
ATOM   2822  HN  GLY   180     101.112 147.595  92.175  1.00  0.00            
ATOM   2823  CA  GLY   180     101.982 147.935  90.355  1.00  0.00            
ATOM   2824  HA1 GLY   180     101.482 147.335  89.605  1.00  0.00            
ATOM   2825  HA2 GLY   180     102.222 148.885  89.855  1.00  0.00            
ATOM   2826  C   GLY   180     103.192 147.225  90.855  1.00  0.00            
ATOM   2827  O   GLY   180     103.212 146.785  92.005  1.00  0.00            
ATOM   2828  N   GLN   181     104.272 147.205  90.065  1.00  0.00            
ATOM   2829  HN  GLN   181     104.152 147.735  89.215  1.00  0.00            
ATOM   2830  CA  GLN   181     105.592 146.875  90.495  1.00  0.00            
ATOM   2831  HA  GLN   181     105.562 146.065  91.215  1.00  0.00            
ATOM   2832  CB  GLN   181     106.362 146.235  89.335  1.00  0.00            
ATOM   2833  HB1 GLN   181     107.002 146.985  88.825  1.00  0.00            
ATOM   2834  HB2 GLN   181     105.612 145.845  88.605  1.00  0.00            
ATOM   2835  CG  GLN   181     107.392 145.155  89.685  1.00  0.00            
ATOM   2836  HG1 GLN   181     108.072 145.535  90.495  1.00  0.00            
ATOM   2837  HG2 GLN   181     107.972 144.855  88.785  1.00  0.00            
ATOM   2838  CD  GLN   181     106.722 143.895  90.195  1.00  0.00            
ATOM   2839  OE1 GLN   181     107.192 143.285  91.155  1.00  0.00            
ATOM   2840  NE2 GLN   181     105.632 143.435  89.525  1.00  0.00            
ATOM   2841 HE21 GLN   181     105.302 144.025  88.785  1.00  0.00            
ATOM   2842 HE22 GLN   181     105.112 142.665  89.905  1.00  0.00            
ATOM   2843  C   GLN   181     106.342 147.995  91.135  1.00  0.00            
ATOM   2844  O   GLN   181     106.222 149.115  90.635  1.00  0.00            
ATOM   2845  N   TRP   182     107.042 147.775  92.255  1.00  0.00            
ATOM   2846  HN  TRP   182     107.172 146.905  92.725  1.00  0.00            
ATOM   2847  CA  TRP   182     107.562 148.875  93.015  1.00  0.00            
ATOM   2848  HA  TRP   182     107.552 149.765  92.405  1.00  0.00            
ATOM   2849  CB  TRP   182     106.952 149.095  94.415  1.00  0.00            
ATOM   2850  HB1 TRP   182     107.552 149.865  94.945  1.00  0.00            
ATOM   2851  HB2 TRP   182     107.002 148.215  95.085  1.00  0.00            
ATOM   2852  CG  TRP   182     105.572 149.655  94.435  1.00  0.00            
ATOM   2853  CD1 TRP   182     104.412 149.295  93.835  1.00  0.00            
ATOM   2854  HD1 TRP   182     104.362 148.475  93.145  1.00  0.00            
ATOM   2855  NE1 TRP   182     103.442 150.225  94.115  1.00  0.00            
ATOM   2856  HE1 TRP   182     102.472 150.185  94.115  1.00  0.00            
ATOM   2857  CE2 TRP   182     103.982 151.155  94.965  1.00  0.00            
ATOM   2858  CD2 TRP   182     105.302 150.825  95.225  1.00  0.00            
ATOM   2859  CE3 TRP   182     106.082 151.595  96.025  1.00  0.00            
ATOM   2860  HE3 TRP   182     107.102 151.425  96.325  1.00  0.00            
ATOM   2861  CZ3 TRP   182     105.462 152.685  96.595  1.00  0.00            
ATOM   2862  HZ3 TRP   182     106.052 153.305  97.245  1.00  0.00            
ATOM   2863  CZ2 TRP   182     103.412 152.305  95.415  1.00  0.00            
ATOM   2864  HZ2 TRP   182     102.372 152.565  95.315  1.00  0.00            
ATOM   2865  CH2 TRP   182     104.172 153.065  96.275  1.00  0.00            
ATOM   2866  HH2 TRP   182     103.802 153.965  96.725  1.00  0.00            
ATOM   2867  C   TRP   182     108.992 148.475  93.125  1.00  0.00            
ATOM   2868  O   TRP   182     109.342 147.305  93.115  1.00  0.00            
ATOM   2869  N   LYS   183     109.902 149.465  93.135  1.00  0.00            
ATOM   2870  HN  LYS   183     109.732 150.435  93.275  1.00  0.00            
ATOM   2871  CA  LYS   183     111.312 149.265  92.945  1.00  0.00            
ATOM   2872  HA  LYS   183     111.722 148.275  93.055  1.00  0.00            
ATOM   2873  CB  LYS   183     111.762 149.895  91.615  1.00  0.00            
ATOM   2874  HB1 LYS   183     112.842 149.675  91.495  1.00  0.00            
ATOM   2875  HB2 LYS   183     111.692 150.995  91.575  1.00  0.00            
ATOM   2876  CG  LYS   183     111.072 149.245  90.415  1.00  0.00            
ATOM   2877  HG1 LYS   183     110.752 148.175  90.475  1.00  0.00            
ATOM   2878  HG2 LYS   183     111.892 149.275  89.655  1.00  0.00            
ATOM   2879  CD  LYS   183     109.932 150.105  89.875  1.00  0.00            
ATOM   2880  HD1 LYS   183     109.332 150.415  90.765  1.00  0.00            
ATOM   2881  HD2 LYS   183     110.262 151.065  89.435  1.00  0.00            
ATOM   2882  CE  LYS   183     108.872 149.405  89.015  1.00  0.00            
ATOM   2883  HE1 LYS   183     107.932 149.895  88.675  1.00  0.00            
ATOM   2884  HE2 LYS   183     108.522 148.515  89.575  1.00  0.00            
ATOM   2885  NZ  LYS   183     109.592 148.935  87.815  1.00  0.00            
ATOM   2886  HZ1 LYS   183     110.252 148.155  88.035  1.00  0.00            
ATOM   2887  HZ2 LYS   183     108.852 148.705  87.125  1.00  0.00            
ATOM   2888  HZ3 LYS   183     110.102 149.725  87.375  1.00  0.00            
ATOM   2889  C   LYS   183     112.142 149.885  94.015  1.00  0.00            
ATOM   2890  O   LYS   183     111.892 150.955  94.565  1.00  0.00            
ATOM   2891  N   ILE   184     113.172 149.165  94.495  1.00  0.00            
ATOM   2892  HN  ILE   184     113.362 148.235  94.175  1.00  0.00            
ATOM   2893  CA  ILE   184     114.132 149.535  95.485  1.00  0.00            
ATOM   2894  HA  ILE   184     113.842 150.505  95.885  1.00  0.00            
ATOM   2895  CB  ILE   184     114.242 148.545  96.595  1.00  0.00            
ATOM   2896  HB  ILE   184     114.532 147.605  96.085  1.00  0.00            
ATOM   2897  CG2 ILE   184     115.362 149.015  97.525  1.00  0.00            
ATOM   2898 HG21 ILE   184     115.382 148.545  98.535  1.00  0.00            
ATOM   2899 HG22 ILE   184     116.372 148.755  97.125  1.00  0.00            
ATOM   2900 HG23 ILE   184     115.382 150.115  97.695  1.00  0.00            
ATOM   2901  CG1 ILE   184     112.932 148.415  97.395  1.00  0.00            
ATOM   2902 HG11 ILE   184     112.112 148.325  96.635  1.00  0.00            
ATOM   2903 HG12 ILE   184     112.672 149.295  98.035  1.00  0.00            
ATOM   2904  CD  ILE   184     112.862 147.135  98.225  1.00  0.00            
ATOM   2905  HD1 ILE   184     112.832 146.225  97.565  1.00  0.00            
ATOM   2906  HD2 ILE   184     113.762 146.965  98.865  1.00  0.00            
ATOM   2907  HD3 ILE   184     112.062 147.205  98.985  1.00  0.00            
ATOM   2908  C   ILE   184     115.482 149.685  94.865  1.00  0.00            
ATOM   2909  O   ILE   184     116.032 148.715  94.345  1.00  0.00            
ATOM   2910  N   ARG   185     116.112 150.865  94.985  1.00  0.00            
ATOM   2911  HN  ARG   185     115.742 151.605  95.545  1.00  0.00            
ATOM   2912  CA  ARG   185     117.382 151.195  94.395  1.00  0.00            
ATOM   2913  HA  ARG   185     117.722 150.465  93.685  1.00  0.00            
ATOM   2914  CB  ARG   185     117.312 152.485  93.585  1.00  0.00            
ATOM   2915  HB1 ARG   185     118.322 152.715  93.155  1.00  0.00            
ATOM   2916  HB2 ARG   185     117.062 153.285  94.315  1.00  0.00            
ATOM   2917  CG  ARG   185     116.192 152.605  92.545  1.00  0.00            
ATOM   2918  HG1 ARG   185     116.262 153.655  92.205  1.00  0.00            
ATOM   2919  HG2 ARG   185     115.182 152.485  92.975  1.00  0.00            
ATOM   2920  CD  ARG   185     116.162 151.625  91.375  1.00  0.00            
ATOM   2921  HD1 ARG   185     115.872 150.605  91.705  1.00  0.00            
ATOM   2922  HD2 ARG   185     117.142 151.375  90.895  1.00  0.00            
ATOM   2923  NE  ARG   185     115.242 152.025  90.285  1.00  0.00            
ATOM   2924  HE  ARG   185     114.612 152.785  90.455  1.00  0.00            
ATOM   2925  CZ  ARG   185     114.792 151.095  89.395  1.00  0.00            
ATOM   2926  NH1 ARG   185     115.512 150.005  89.005  1.00  0.00            
ATOM   2927 HH11 ARG   185     116.372 149.885  89.495  1.00  0.00            
ATOM   2928 HH12 ARG   185     115.142 149.345  88.345  1.00  0.00            
ATOM   2929  NH2 ARG   185     113.582 151.325  88.795  1.00  0.00            
ATOM   2930 HH21 ARG   185     113.072 152.135  89.075  1.00  0.00            
ATOM   2931 HH22 ARG   185     113.302 150.795  87.995  1.00  0.00            
ATOM   2932  C   ARG   185     118.402 151.315  95.475  1.00  0.00            
ATOM   2933  O   ARG   185     118.012 151.835  96.525  1.00  0.00            
ATOM   2934  N   ALA   186     119.632 150.805  95.345  1.00  0.00            
ATOM   2935  HN  ALA   186     119.922 150.285  94.535  1.00  0.00            
ATOM   2936  CA  ALA   186     120.562 150.765  96.445  1.00  0.00            
ATOM   2937  HA  ALA   186     120.392 151.585  97.125  1.00  0.00            
ATOM   2938  CB  ALA   186     120.532 149.415  97.175  1.00  0.00            
ATOM   2939  HB1 ALA   186     120.522 148.545  96.485  1.00  0.00            
ATOM   2940  HB2 ALA   186     121.402 149.325  97.865  1.00  0.00            
ATOM   2941  HB3 ALA   186     119.542 149.265  97.665  1.00  0.00            
ATOM   2942  C   ALA   186     121.892 151.065  95.845  1.00  0.00            
ATOM   2943  O   ALA   186     122.232 150.455  94.825  1.00  0.00            
ATOM   2944  N   TYR   187     122.692 151.935  96.495  1.00  0.00            
ATOM   2945  HN  TYR   187     122.232 152.415  97.245  1.00  0.00            
ATOM   2946  CA  TYR   187     124.012 152.185  96.025  1.00  0.00            
ATOM   2947  HA  TYR   187     124.462 151.275  95.665  1.00  0.00            
ATOM   2948  CB  TYR   187     124.022 153.265  94.925  1.00  0.00            
ATOM   2949  HB1 TYR   187     123.702 152.785  93.975  1.00  0.00            
ATOM   2950  HB2 TYR   187     125.032 153.605  94.625  1.00  0.00            
ATOM   2951  CG  TYR   187     123.212 154.475  95.225  1.00  0.00            
ATOM   2952  CD1 TYR   187     121.912 154.625  94.815  1.00  0.00            
ATOM   2953  HD1 TYR   187     121.442 153.725  94.435  1.00  0.00            
ATOM   2954  CE1 TYR   187     121.212 155.815  94.845  1.00  0.00            
ATOM   2955  HE1 TYR   187     120.152 155.845  94.645  1.00  0.00            
ATOM   2956  CZ  TYR   187     121.832 156.925  95.365  1.00  0.00            
ATOM   2957  OH  TYR   187     121.112 158.125  95.585  1.00  0.00            
ATOM   2958  HH  TYR   187     121.772 158.805  95.695  1.00  0.00            
ATOM   2959  CD2 TYR   187     123.842 155.655  95.595  1.00  0.00            
ATOM   2960  HD2 TYR   187     124.902 155.674  95.775  1.00  0.00            
ATOM   2961  CE2 TYR   187     123.152 156.825  95.765  1.00  0.00            
ATOM   2962  HE2 TYR   187     123.552 157.695  96.245  1.00  0.00            
ATOM   2963  C   TYR   187     124.872 152.605  97.165  1.00  0.00            
ATOM   2964  O   TYR   187     124.332 152.865  98.255  1.00  0.00            
ATOM   2965  N   TYR   188     126.192 152.755  96.895  1.00  0.00            
ATOM   2966  HN  TYR   188     126.532 152.345  96.065  1.00  0.00            
ATOM   2967  CA  TYR   188     127.162 153.275  97.795  1.00  0.00            
ATOM   2968  HA  TYR   188     126.832 152.984  98.775  1.00  0.00            
ATOM   2969  CB  TYR   188     128.542 152.665  97.505  1.00  0.00            
ATOM   2970  HB1 TYR   188     129.352 153.215  98.055  1.00  0.00            
ATOM   2971  HB2 TYR   188     128.932 152.745  96.465  1.00  0.00            
ATOM   2972  CG  TYR   188     128.692 151.255  97.945  1.00  0.00            
ATOM   2973  CD1 TYR   188     128.712 150.874  99.275  1.00  0.00            
ATOM   2974  HD1 TYR   188     128.562 151.615 100.035  1.00  0.00            
ATOM   2975  CE1 TYR   188     129.032 149.574  99.615  1.00  0.00            
ATOM   2976  HE1 TYR   188     129.182 149.275 100.635  1.00  0.00            
ATOM   2977  CZ  TYR   188     129.202 148.615  98.655  1.00  0.00            
ATOM   2978  OH  TYR   188     129.342 147.245  98.935  1.00  0.00            
ATOM   2979  HH  TYR   188     129.192 146.775  98.115  1.00  0.00            
ATOM   2980  CD2 TYR   188     128.662 150.285  96.985  1.00  0.00            
ATOM   2981  HD2 TYR   188     128.362 150.435  95.955  1.00  0.00            
ATOM   2982  CE2 TYR   188     128.882 148.975  97.355  1.00  0.00            
ATOM   2983  HE2 TYR   188     128.792 148.185  96.615  1.00  0.00            
ATOM   2984  C   TYR   188     127.302 154.765  97.795  1.00  0.00            
ATOM   2985  O   TYR   188     127.222 155.425  96.765  1.00  0.00            
ATOM   2986  N   GLU   189     127.512 155.405  98.955  1.00  0.00            
ATOM   2987  HN  GLU   189     127.502 154.944  99.835  1.00  0.00            
ATOM   2988  CA  GLU   189     127.782 156.815  98.985  1.00  0.00            
ATOM   2989  HA  GLU   189     127.012 157.455  98.575  1.00  0.00            
ATOM   2990  CB  GLU   189     128.032 157.174 100.455  1.00  0.00            
ATOM   2991  HB1 GLU   189     128.852 156.505 100.815  1.00  0.00            
ATOM   2992  HB2 GLU   189     127.252 156.794 101.145  1.00  0.00            
ATOM   2993  CG  GLU   189     128.322 158.654 100.695  1.00  0.00            
ATOM   2994  HG1 GLU   189     127.362 159.164 100.875  1.00  0.00            
ATOM   2995  HG2 GLU   189     128.692 159.195  99.805  1.00  0.00            
ATOM   2996  CD  GLU   189     129.332 158.954 101.805  1.00  0.00            
ATOM   2997  OE1 GLU   189     128.892 159.314 102.925  1.00  0.00            
ATOM   2998  OE2 GLU   189     130.572 158.755 101.705  1.00  0.00            
ATOM   2999  C   GLU   189     128.902 157.225  98.095  1.00  0.00            
ATOM   3000  O   GLU   189     128.872 158.155  97.305  1.00  0.00            
ATOM   3001  N   ASN   190     130.052 156.525  98.155  1.00  0.00            
ATOM   3002  HN  ASN   190     130.062 155.715  98.745  1.00  0.00            
ATOM   3003  CA  ASN   190     131.292 156.635  97.455  1.00  0.00            
ATOM   3004  HA  ASN   190     131.642 157.635  97.615  1.00  0.00            
ATOM   3005  CB  ASN   190     132.222 155.544  98.025  1.00  0.00            
ATOM   3006  HB1 ASN   190     133.282 155.535  97.675  1.00  0.00            
ATOM   3007  HB2 ASN   190     131.932 154.475  97.895  1.00  0.00            
ATOM   3008  CG  ASN   190     132.642 155.785  99.475  1.00  0.00            
ATOM   3009  OD1 ASN   190     133.022 154.805 100.125  1.00  0.00            
ATOM   3010  ND2 ASN   190     132.492 157.005 100.045  1.00  0.00            
ATOM   3011 HD21 ASN   190     132.292 157.785  99.465  1.00  0.00            
ATOM   3012 HD22 ASN   190     132.442 157.195 101.025  1.00  0.00            
ATOM   3013  C   ASN   190     131.252 156.515  95.975  1.00  0.00            
ATOM   3014  O   ASN   190     131.962 157.195  95.245  1.00  0.00            
ATOM   3015  N   SER   191     130.362 155.635  95.465  1.00  0.00            
ATOM   3016  HN  SER   191     129.772 155.025  95.995  1.00  0.00            
ATOM   3017  CA  SER   191     130.222 155.355  94.075  1.00  0.00            
ATOM   3018  HA  SER   191     130.702 156.085  93.455  1.00  0.00            
ATOM   3019  CB  SER   191     131.162 154.225  93.645  1.00  0.00            
ATOM   3020  HB1 SER   191     132.182 154.665  93.645  1.00  0.00            
ATOM   3021  HB2 SER   191     131.032 154.045  92.545  1.00  0.00            
ATOM   3022  OG  SER   191     131.122 153.045  94.435  1.00  0.00            
ATOM   3023  HG1 SER   191     130.322 152.555  94.215  1.00  0.00            
ATOM   3024  C   SER   191     128.782 155.175  93.745  1.00  0.00            
ATOM   3025  O   SER   191     128.262 154.055  93.785  1.00  0.00            
ATOM   3026  N   PRO   192     128.112 156.225  93.365  1.00  0.00            
ATOM   3027  CD  PRO   192     128.582 157.595  93.235  1.00  0.00            
ATOM   3028  HD1 PRO   192     128.862 157.895  94.275  1.00  0.00            
ATOM   3029  HD2 PRO   192     129.442 157.704  92.535  1.00  0.00            
ATOM   3030  CA  PRO   192     126.692 156.165  93.245  1.00  0.00            
ATOM   3031  HA  PRO   192     126.362 155.495  94.025  1.00  0.00            
ATOM   3032  CB  PRO   192     126.232 157.595  93.545  1.00  0.00            
ATOM   3033  HB1 PRO   192     126.182 157.655  94.655  1.00  0.00            
ATOM   3034  HB2 PRO   192     125.212 157.885  93.215  1.00  0.00            
ATOM   3035  CG  PRO   192     127.362 158.475  92.975  1.00  0.00            
ATOM   3036  HG1 PRO   192     127.452 159.415  93.575  1.00  0.00            
ATOM   3037  HG2 PRO   192     127.122 158.705  91.925  1.00  0.00            
ATOM   3038  C   PRO   192     126.242 155.515  91.985  1.00  0.00            
ATOM   3039  O   PRO   192     125.132 155.015  91.935  1.00  0.00            
ATOM   3040  N   GLN   193     127.082 155.575  90.925  1.00  0.00            
ATOM   3041  HN  GLN   193     128.022 155.885  91.025  1.00  0.00            
ATOM   3042  CA  GLN   193     126.712 155.265  89.575  1.00  0.00            
ATOM   3043  HA  GLN   193     125.862 155.915  89.435  1.00  0.00            
ATOM   3044  CB  GLN   193     127.792 155.585  88.535  1.00  0.00            
ATOM   3045  HB1 GLN   193     127.342 155.215  87.585  1.00  0.00            
ATOM   3046  HB2 GLN   193     128.792 155.175  88.765  1.00  0.00            
ATOM   3047  CG  GLN   193     127.892 157.085  88.225  1.00  0.00            
ATOM   3048  HG1 GLN   193     128.482 157.215  87.285  1.00  0.00            
ATOM   3049  HG2 GLN   193     128.492 157.725  88.925  1.00  0.00            
ATOM   3050  CD  GLN   193     126.612 157.885  88.045  1.00  0.00            
ATOM   3051  OE1 GLN   193     126.202 158.675  88.895  1.00  0.00            
ATOM   3052  NE2 GLN   193     125.932 157.675  86.885  1.00  0.00            
ATOM   3053 HE21 GLN   193     126.092 156.965  86.195  1.00  0.00            
ATOM   3054 HE22 GLN   193     125.032 158.115  86.805  1.00  0.00            
ATOM   3055  C   GLN   193     126.222 153.875  89.375  1.00  0.00            
ATOM   3056  O   GLN   193     125.252 153.705  88.655  1.00  0.00            
ATOM   3057  N   GLN   194     126.892 152.865  89.965  1.00  0.00            
ATOM   3058  HN  GLN   194     127.732 152.965  90.505  1.00  0.00            
ATOM   3059  CA  GLN   194     126.502 151.525  89.655  1.00  0.00            
ATOM   3060  HA  GLN   194     126.022 151.455  88.695  1.00  0.00            
ATOM   3061  CB  GLN   194     127.712 150.565  89.745  1.00  0.00            
ATOM   3062  HB1 GLN   194     127.362 149.515  89.795  1.00  0.00            
ATOM   3063  HB2 GLN   194     128.412 150.815  90.565  1.00  0.00            
ATOM   3064  CG  GLN   194     128.542 150.565  88.465  1.00  0.00            
ATOM   3065  HG1 GLN   194     127.922 150.295  87.585  1.00  0.00            
ATOM   3066  HG2 GLN   194     129.402 149.885  88.535  1.00  0.00            
ATOM   3067  CD  GLN   194     128.992 151.985  88.135  1.00  0.00            
ATOM   3068  OE1 GLN   194     129.792 152.575  88.875  1.00  0.00            
ATOM   3069  NE2 GLN   194     128.382 152.585  87.085  1.00  0.00            
ATOM   3070 HE21 GLN   194     127.822 152.075  86.425  1.00  0.00            
ATOM   3071 HE22 GLN   194     128.612 153.545  86.905  1.00  0.00            
ATOM   3072  C   GLN   194     125.502 151.215  90.715  1.00  0.00            
ATOM   3073  O   GLN   194     125.932 150.945  91.845  1.00  0.00            
ATOM   3074  N   VAL   195     124.222 151.295  90.345  1.00  0.00            
ATOM   3075  HN  VAL   195     123.962 151.625  89.435  1.00  0.00            
ATOM   3076  CA  VAL   195     123.172 151.015  91.285  1.00  0.00            
ATOM   3077  HA  VAL   195     123.472 151.265  92.295  1.00  0.00            
ATOM   3078  CB  VAL   195     122.082 151.955  90.845  1.00  0.00            
ATOM   3079  HB  VAL   195     121.842 151.635  89.805  1.00  0.00            
ATOM   3080  CG1 VAL   195     120.822 151.825  91.725  1.00  0.00            
ATOM   3081 HG11 VAL   195     120.072 152.635  91.615  1.00  0.00            
ATOM   3082 HG12 VAL   195     120.382 150.815  91.685  1.00  0.00            
ATOM   3083 HG13 VAL   195     121.262 151.905  92.735  1.00  0.00            
ATOM   3084  CG2 VAL   195     122.602 153.395  90.915  1.00  0.00            
ATOM   3085 HG21 VAL   195     121.762 154.095  90.765  1.00  0.00            
ATOM   3086 HG22 VAL   195     123.182 153.595  91.845  1.00  0.00            
ATOM   3087 HG23 VAL   195     123.192 153.565  89.985  1.00  0.00            
ATOM   3088  C   VAL   195     122.702 149.605  91.295  1.00  0.00            
ATOM   3089  O   VAL   195     122.552 149.065  90.195  1.00  0.00            
ATOM   3090  N   PHE   196     122.392 148.955  92.435  1.00  0.00            
ATOM   3091  HN  PHE   196     122.422 149.435  93.305  1.00  0.00            
ATOM   3092  CA  PHE   196     121.642 147.745  92.495  1.00  0.00            
ATOM   3093  HA  PHE   196     121.752 147.245  91.545  1.00  0.00            
ATOM   3094  CB  PHE   196     122.242 146.915  93.635  1.00  0.00            
ATOM   3095  HB1 PHE   196     121.492 146.165  93.995  1.00  0.00            
ATOM   3096  HB2 PHE   196     122.392 147.545  94.545  1.00  0.00            
ATOM   3097  CG  PHE   196     123.522 146.325  93.165  1.00  0.00            
ATOM   3098  CD1 PHE   196     124.732 146.985  93.155  1.00  0.00            
ATOM   3099  HD1 PHE   196     124.872 148.005  93.485  1.00  0.00            
ATOM   3100  CE1 PHE   196     125.822 146.345  92.645  1.00  0.00            
ATOM   3101  HE1 PHE   196     126.802 146.795  92.515  1.00  0.00            
ATOM   3102  CZ  PHE   196     125.752 145.045  92.205  1.00  0.00            
ATOM   3103  HZ  PHE   196     126.602 144.525  91.795  1.00  0.00            
ATOM   3104  CD2 PHE   196     123.432 145.035  92.715  1.00  0.00            
ATOM   3105  HD2 PHE   196     122.482 144.515  92.575  1.00  0.00            
ATOM   3106  CE2 PHE   196     124.532 144.415  92.185  1.00  0.00            
ATOM   3107  HE2 PHE   196     124.462 143.415  91.765  1.00  0.00            
ATOM   3108  C   PHE   196     120.182 148.025  92.615  1.00  0.00            
ATOM   3109  O   PHE   196     119.712 148.955  93.255  1.00  0.00            
ATOM   3110  N   SER   197     119.432 147.095  91.995  1.00  0.00            
ATOM   3111  HN  SER   197     119.922 146.325  91.595  1.00  0.00            
ATOM   3112  CA  SER   197     118.002 147.135  91.885  1.00  0.00            
ATOM   3113  HA  SER   197     117.752 147.835  92.655  1.00  0.00            
ATOM   3114  CB  SER   197     117.412 147.725  90.595  1.00  0.00            
ATOM   3115  HB1 SER   197     116.312 147.615  90.615  1.00  0.00            
ATOM   3116  HB2 SER   197     117.812 147.165  89.735  1.00  0.00            
ATOM   3117  OG  SER   197     117.722 149.115  90.455  1.00  0.00            
ATOM   3118  HG1 SER   197     118.572 149.165  90.015  1.00  0.00            
ATOM   3119  C   SER   197     117.292 145.845  92.165  1.00  0.00            
ATOM   3120  O   SER   197     117.772 144.755  91.855  1.00  0.00            
ATOM   3121  N   THR   198     116.022 145.975  92.575  1.00  0.00            
ATOM   3122  HN  THR   198     115.552 146.835  92.745  1.00  0.00            
ATOM   3123  CA  THR   198     115.182 144.855  92.845  1.00  0.00            
ATOM   3124  HA  THR   198     115.132 144.225  91.975  1.00  0.00            
ATOM   3125  CB  THR   198     115.502 144.115  94.105  1.00  0.00            
ATOM   3126  HB  THR   198     116.582 143.855  94.145  1.00  0.00            
ATOM   3127  OG1 THR   198     114.832 142.855  94.105  1.00  0.00            
ATOM   3128  HG1 THR   198     115.392 142.345  94.695  1.00  0.00            
ATOM   3129  CG2 THR   198     115.132 144.785  95.435  1.00  0.00            
ATOM   3130 HG21 THR   198     115.312 144.145  96.325  1.00  0.00            
ATOM   3131 HG22 THR   198     115.802 145.655  95.515  1.00  0.00            
ATOM   3132 HG23 THR   198     114.042 145.035  95.515  1.00  0.00            
ATOM   3133  C   THR   198     113.842 145.475  93.005  1.00  0.00            
ATOM   3134  O   THR   198     113.642 146.665  93.245  1.00  0.00            
ATOM   3135  N   GLU   199     112.812 144.615  92.885  1.00  0.00            
ATOM   3136  HN  GLU   199     113.002 143.645  92.705  1.00  0.00            
ATOM   3137  CA  GLU   199     111.462 145.065  92.735  1.00  0.00            
ATOM   3138  HA  GLU   199     111.382 146.075  93.105  1.00  0.00            
ATOM   3139  CB  GLU   199     111.052 144.965  91.255  1.00  0.00            
ATOM   3140  HB1 GLU   199     109.952 145.155  91.295  1.00  0.00            
ATOM   3141  HB2 GLU   199     111.152 143.915  90.895  1.00  0.00            
ATOM   3142  CG  GLU   199     111.892 145.825  90.315  1.00  0.00            
ATOM   3143  HG1 GLU   199     112.882 145.345  90.165  1.00  0.00            
ATOM   3144  HG2 GLU   199     112.142 146.755  90.875  1.00  0.00            
ATOM   3145  CD  GLU   199     111.382 146.015  88.885  1.00  0.00            
ATOM   3146  OE1 GLU   199     110.912 145.025  88.295  1.00  0.00            
ATOM   3147  OE2 GLU   199     111.452 147.135  88.315  1.00  0.00            
ATOM   3148  C   GLU   199     110.702 144.145  93.635  1.00  0.00            
ATOM   3149  O   GLU   199     111.132 143.055  94.015  1.00  0.00            
ATOM   3150  N   PHE   200     109.562 144.635  94.125  1.00  0.00            
ATOM   3151  HN  PHE   200     109.352 145.595  93.975  1.00  0.00            
ATOM   3152  CA  PHE   200     108.552 143.825  94.755  1.00  0.00            
ATOM   3153  HA  PHE   200     108.642 142.785  94.495  1.00  0.00            
ATOM   3154  CB  PHE   200     108.482 143.855  96.285  1.00  0.00            
ATOM   3155  HB1 PHE   200     109.452 143.495  96.705  1.00  0.00            
ATOM   3156  HB2 PHE   200     107.732 143.095  96.625  1.00  0.00            
ATOM   3157  CG  PHE   200     108.192 145.175  96.895  1.00  0.00            
ATOM   3158  CD1 PHE   200     109.202 146.115  96.985  1.00  0.00            
ATOM   3159  HD1 PHE   200     110.182 145.915  96.575  1.00  0.00            
ATOM   3160  CE1 PHE   200     108.902 147.395  97.395  1.00  0.00            
ATOM   3161  HE1 PHE   200     109.632 148.165  97.245  1.00  0.00            
ATOM   3162  CZ  PHE   200     107.652 147.705  97.895  1.00  0.00            
ATOM   3163  HZ  PHE   200     107.372 148.715  98.155  1.00  0.00            
ATOM   3164  CD2 PHE   200     106.992 145.505  97.485  1.00  0.00            
ATOM   3165  HD2 PHE   200     106.242 144.775  97.205  1.00  0.00            
ATOM   3166  CE2 PHE   200     106.692 146.725  98.015  1.00  0.00            
ATOM   3167  HE2 PHE   200     105.732 147.005  98.425  1.00  0.00            
ATOM   3168  C   PHE   200     107.252 144.315  94.215  1.00  0.00            
ATOM   3169  O   PHE   200     107.062 145.345  93.575  1.00  0.00            
ATOM   3170  N   GLU   201     106.242 143.445  94.415  1.00  0.00            
ATOM   3171  HN  GLU   201     106.302 142.715  95.085  1.00  0.00            
ATOM   3172  CA  GLU   201     104.952 143.635  93.855  1.00  0.00            
ATOM   3173  HA  GLU   201     105.002 144.415  93.125  1.00  0.00            
ATOM   3174  CB  GLU   201     104.532 142.295  93.205  1.00  0.00            
ATOM   3175  HB1 GLU   201     104.662 141.355  93.765  1.00  0.00            
ATOM   3176  HB2 GLU   201     105.332 142.215  92.435  1.00  0.00            
ATOM   3177  CG  GLU   201     103.172 142.255  92.485  1.00  0.00            
ATOM   3178  HG1 GLU   201     102.792 143.255  92.205  1.00  0.00            
ATOM   3179  HG2 GLU   201     102.382 141.955  93.215  1.00  0.00            
ATOM   3180  CD  GLU   201     103.162 141.405  91.225  1.00  0.00            
ATOM   3181  OE1 GLU   201     102.102 140.915  90.755  1.00  0.00            
ATOM   3182  OE2 GLU   201     104.232 141.115  90.625  1.00  0.00            
ATOM   3183  C   GLU   201     103.992 143.945  94.955  1.00  0.00            
ATOM   3184  O   GLU   201     104.092 143.365  96.035  1.00  0.00            
ATOM   3185  N   VAL   202     103.012 144.865  94.865  1.00  0.00            
ATOM   3186  HN  VAL   202     102.932 145.285  93.955  1.00  0.00            
ATOM   3187  CA  VAL   202     102.132 145.255  95.915  1.00  0.00            
ATOM   3188  HA  VAL   202     102.162 144.565  96.735  1.00  0.00            
ATOM   3189  CB  VAL   202     102.412 146.645  96.415  1.00  0.00            
ATOM   3190  HB  VAL   202     103.502 146.845  96.465  1.00  0.00            
ATOM   3191  CG1 VAL   202     101.772 147.675  95.465  1.00  0.00            
ATOM   3192 HG11 VAL   202     102.172 148.585  95.965  1.00  0.00            
ATOM   3193 HG12 VAL   202     102.072 147.675  94.395  1.00  0.00            
ATOM   3194 HG13 VAL   202     100.662 147.605  95.425  1.00  0.00            
ATOM   3195  CG2 VAL   202     101.862 146.825  97.845  1.00  0.00            
ATOM   3196 HG21 VAL   202     102.432 146.065  98.435  1.00  0.00            
ATOM   3197 HG22 VAL   202     102.042 147.775  98.385  1.00  0.00            
ATOM   3198 HG23 VAL   202     100.762 146.675  97.935  1.00  0.00            
ATOM   3199  C   VAL   202     100.742 145.065  95.395  1.00  0.00            
ATOM   3200  O   VAL   202     100.442 145.375  94.245  1.00  0.00            
ATOM   3201  N   LYS   203      99.902 144.415  96.215  1.00  0.00            
ATOM   3202  HN  LYS   203     100.212 144.125  97.115  1.00  0.00            
ATOM   3203  CA  LYS   203      98.732 143.795  95.675  1.00  0.00            
ATOM   3204  HA  LYS   203      98.282 144.575  95.065  1.00  0.00            
ATOM   3205  CB  LYS   203      99.062 142.765  94.585  1.00  0.00            
ATOM   3206  HB1 LYS   203      99.972 142.215  94.895  1.00  0.00            
ATOM   3207  HB2 LYS   203      99.282 143.275  93.625  1.00  0.00            
ATOM   3208  CG  LYS   203      98.032 141.685  94.245  1.00  0.00            
ATOM   3209  HG1 LYS   203      97.222 142.295  93.775  1.00  0.00            
ATOM   3210  HG2 LYS   203      97.602 141.085  95.065  1.00  0.00            
ATOM   3211  CD  LYS   203      98.502 140.675  93.205  1.00  0.00            
ATOM   3212  HD1 LYS   203      99.372 140.105  93.605  1.00  0.00            
ATOM   3213  HD2 LYS   203      97.632 139.995  93.075  1.00  0.00            
ATOM   3214  CE  LYS   203      98.922 141.345  91.895  1.00  0.00            
ATOM   3215  HE1 LYS   203      99.922 141.805  91.965  1.00  0.00            
ATOM   3216  HE2 LYS   203      98.182 142.095  91.545  1.00  0.00            
ATOM   3217  NZ  LYS   203      99.152 140.425  90.755  1.00  0.00            
ATOM   3218  HZ1 LYS   203      99.732 140.945  90.075  1.00  0.00            
ATOM   3219  HZ2 LYS   203      99.662 139.545  91.025  1.00  0.00            
ATOM   3220  HZ3 LYS   203      98.212 140.165  90.385  1.00  0.00            
ATOM   3221  C   LYS   203      97.772 143.335  96.715  1.00  0.00            
ATOM   3222  O   LYS   203      98.182 143.055  97.845  1.00  0.00            
ATOM   3223  N   GLU   204      96.462 143.205  96.425  1.00  0.00            
ATOM   3224  HN  GLU   204      96.182 143.575  95.545  1.00  0.00            
ATOM   3225  CA  GLU   204      95.532 142.485  97.235  1.00  0.00            
ATOM   3226  HA  GLU   204      95.922 142.565  98.235  1.00  0.00            
ATOM   3227  CB  GLU   204      94.162 143.135  97.455  1.00  0.00            
ATOM   3228  HB1 GLU   204      93.562 142.615  98.235  1.00  0.00            
ATOM   3229  HB2 GLU   204      93.602 143.125  96.515  1.00  0.00            
ATOM   3230  CG  GLU   204      94.322 144.575  97.985  1.00  0.00            
ATOM   3231  HG1 GLU   204      95.182 145.005  97.445  1.00  0.00            
ATOM   3232  HG2 GLU   204      94.652 144.525  99.035  1.00  0.00            
ATOM   3233  CD  GLU   204      93.112 145.485  97.845  1.00  0.00            
ATOM   3234  OE1 GLU   204      92.572 145.725  96.735  1.00  0.00            
ATOM   3235  OE2 GLU   204      92.782 146.095  98.905  1.00  0.00            
ATOM   3236  C   GLU   204      95.432 141.055  96.835  1.00  0.00            
ATOM   3237  O   GLU   204      95.252 140.745  95.655  1.00  0.00            
ATOM   3238  N   TYR   205      95.612 140.125  97.795  1.00  0.00            
ATOM   3239  HN  TYR   205      95.742 140.455  98.735  1.00  0.00            
ATOM   3240  CA  TYR   205      95.642 138.715  97.595  1.00  0.00            
ATOM   3241  HA  TYR   205      94.942 138.525  96.795  1.00  0.00            
ATOM   3242  CB  TYR   205      97.052 138.205  97.225  1.00  0.00            
ATOM   3243  HB1 TYR   205      97.372 138.785  96.325  1.00  0.00            
ATOM   3244  HB2 TYR   205      97.042 137.125  96.945  1.00  0.00            
ATOM   3245  CG  TYR   205      98.072 138.385  98.295  1.00  0.00            
ATOM   3246  CD1 TYR   205      98.222 137.525  99.355  1.00  0.00            
ATOM   3247  HD1 TYR   205      97.622 136.635  99.395  1.00  0.00            
ATOM   3248  CE1 TYR   205      99.172 137.765 100.315  1.00  0.00            
ATOM   3249  HE1 TYR   205      99.192 137.045 101.125  1.00  0.00            
ATOM   3250  CZ  TYR   205     100.042 138.815 100.165  1.00  0.00            
ATOM   3251  OH  TYR   205     101.012 139.065 101.155  1.00  0.00            
ATOM   3252  HH  TYR   205     100.762 138.645 101.985  1.00  0.00            
ATOM   3253  CD2 TYR   205      98.862 139.505  98.225  1.00  0.00            
ATOM   3254  HD2 TYR   205      98.702 140.185  97.395  1.00  0.00            
ATOM   3255  CE2 TYR   205      99.832 139.745  99.175  1.00  0.00            
ATOM   3256  HE2 TYR   205     100.412 140.655  99.215  1.00  0.00            
ATOM   3257  C   TYR   205      95.102 137.955  98.755  1.00  0.00            
ATOM   3258  O   TYR   205      95.092 138.475  99.875  1.00  0.00            
ATOM   3259  N   VAL   206      94.792 136.665  98.475  1.00  0.00            
ATOM   3260  HN  VAL   206      94.602 136.345  97.555  1.00  0.00            
ATOM   3261  CA  VAL   206      94.642 135.675  99.495  1.00  0.00            
ATOM   3262  HA  VAL   206      95.012 136.015 100.445  1.00  0.00            
ATOM   3263  CB  VAL   206      93.272 135.095  99.655  1.00  0.00            
ATOM   3264  HB  VAL   206      93.432 134.175 100.235  1.00  0.00            
ATOM   3265  CG1 VAL   206      92.472 136.215 100.345  1.00  0.00            
ATOM   3266 HG11 VAL   206      93.032 136.625 101.225  1.00  0.00            
ATOM   3267 HG12 VAL   206      92.212 136.945  99.555  1.00  0.00            
ATOM   3268 HG13 VAL   206      91.542 135.865 100.835  1.00  0.00            
ATOM   3269  CG2 VAL   206      92.492 134.685  98.395  1.00  0.00            
ATOM   3270 HG21 VAL   206      91.492 134.445  98.815  1.00  0.00            
ATOM   3271 HG22 VAL   206      92.282 135.595  97.775  1.00  0.00            
ATOM   3272 HG23 VAL   206      92.822 133.825  97.775  1.00  0.00            
ATOM   3273  C   VAL   206      95.642 134.595  99.245  1.00  0.00            
ATOM   3274  O   VAL   206      96.022 134.435  98.095  1.00  0.00            
ATOM   3275  N   LEU   207      96.172 133.845 100.225  1.00  0.00            
ATOM   3276  HN  LEU   207      95.822 134.035 101.145  1.00  0.00            
ATOM   3277  CA  LEU   207      97.192 132.845 100.125  1.00  0.00            
ATOM   3278  HA  LEU   207      97.932 133.125  99.385  1.00  0.00            
ATOM   3279  CB  LEU   207      97.982 132.675 101.445  1.00  0.00            
ATOM   3280  HB1 LEU   207      98.722 131.845 101.525  1.00  0.00            
ATOM   3281  HB2 LEU   207      97.202 132.445 102.205  1.00  0.00            
ATOM   3282  CG  LEU   207      98.672 133.955 101.945  1.00  0.00            
ATOM   3283  HG  LEU   207      98.102 134.915 101.865  1.00  0.00            
ATOM   3284  CD1 LEU   207      99.002 133.675 103.415  1.00  0.00            
ATOM   3285 HD11 LEU   207      98.112 133.595 104.075  1.00  0.00            
ATOM   3286 HD12 LEU   207      99.642 132.795 103.645  1.00  0.00            
ATOM   3287 HD13 LEU   207      99.592 134.515 103.855  1.00  0.00            
ATOM   3288  CD2 LEU   207      99.972 134.205 101.175  1.00  0.00            
ATOM   3289 HD21 LEU   207      99.692 134.245 100.095  1.00  0.00            
ATOM   3290 HD22 LEU   207     100.442 135.145 101.505  1.00  0.00            
ATOM   3291 HD23 LEU   207     100.692 133.375 101.365  1.00  0.00            
ATOM   3292  C   LEU   207      96.682 131.535  99.655  1.00  0.00            
ATOM   3293  O   LEU   207      95.742 131.055 100.295  1.00  0.00            
ATOM   3294  N   PRO   208      97.102 130.885  98.615  1.00  0.00            
ATOM   3295  CD  PRO   208      98.102 131.405  97.695  1.00  0.00            
ATOM   3296  HD1 PRO   208      98.092 132.505  97.515  1.00  0.00            
ATOM   3297  HD2 PRO   208      99.112 131.035  97.975  1.00  0.00            
ATOM   3298  CA  PRO   208      96.732 129.555  98.255  1.00  0.00            
ATOM   3299  HA  PRO   208      95.662 129.585  98.085  1.00  0.00            
ATOM   3300  CB  PRO   208      97.472 129.295  96.945  1.00  0.00            
ATOM   3301  HB1 PRO   208      96.812 128.685  96.305  1.00  0.00            
ATOM   3302  HB2 PRO   208      98.402 128.735  97.155  1.00  0.00            
ATOM   3303  CG  PRO   208      97.642 130.725  96.385  1.00  0.00            
ATOM   3304  HG1 PRO   208      96.722 131.145  95.945  1.00  0.00            
ATOM   3305  HG2 PRO   208      98.412 130.805  95.595  1.00  0.00            
ATOM   3306  C   PRO   208      97.102 128.555  99.305  1.00  0.00            
ATOM   3307  O   PRO   208      98.062 128.785 100.035  1.00  0.00            
ATOM   3308  N   SER   209      96.352 127.445  99.325  1.00  0.00            
ATOM   3309  HN  SER   209      95.602 127.275  98.705  1.00  0.00            
ATOM   3310  CA  SER   209      96.492 126.425 100.315  1.00  0.00            
ATOM   3311  HA  SER   209      97.032 126.835 101.155  1.00  0.00            
ATOM   3312  CB  SER   209      95.202 125.975 101.005  1.00  0.00            
ATOM   3313  HB1 SER   209      94.772 126.835 101.555  1.00  0.00            
ATOM   3314  HB2 SER   209      95.322 125.115 101.705  1.00  0.00            
ATOM   3315  OG  SER   209      94.292 125.595  99.985  1.00  0.00            
ATOM   3316  HG1 SER   209      93.742 126.345  99.745  1.00  0.00            
ATOM   3317  C   SER   209      97.282 125.275  99.775  1.00  0.00            
ATOM   3318  O   SER   209      97.632 124.375 100.525  1.00  0.00            
ATOM   3319  N   PHE   210      97.612 125.285  98.465  1.00  0.00            
ATOM   3320  HN  PHE   210      97.472 126.095  97.885  1.00  0.00            
ATOM   3321  CA  PHE   210      98.082 124.125  97.785  1.00  0.00            
ATOM   3322  HA  PHE   210      98.732 123.555  98.445  1.00  0.00            
ATOM   3323  CB  PHE   210      96.882 123.245  97.425  1.00  0.00            
ATOM   3324  HB1 PHE   210      96.252 123.175  98.335  1.00  0.00            
ATOM   3325  HB2 PHE   210      97.232 122.215  97.185  1.00  0.00            
ATOM   3326  CG  PHE   210      96.012 123.665  96.285  1.00  0.00            
ATOM   3327  CD1 PHE   210      94.952 124.525  96.405  1.00  0.00            
ATOM   3328  HD1 PHE   210      94.752 124.815  97.435  1.00  0.00            
ATOM   3329  CE1 PHE   210      94.182 124.915  95.335  1.00  0.00            
ATOM   3330  HE1 PHE   210      93.402 125.635  95.485  1.00  0.00            
ATOM   3331  CZ  PHE   210      94.352 124.225  94.155  1.00  0.00            
ATOM   3332  HZ  PHE   210      93.722 124.445  93.305  1.00  0.00            
ATOM   3333  CD2 PHE   210      96.222 123.035  95.065  1.00  0.00            
ATOM   3334  HD2 PHE   210      97.062 122.385  94.905  1.00  0.00            
ATOM   3335  CE2 PHE   210      95.362 123.305  94.035  1.00  0.00            
ATOM   3336  HE2 PHE   210      95.592 123.015  93.025  1.00  0.00            
ATOM   3337  C   PHE   210      98.952 124.555  96.665  1.00  0.00            
ATOM   3338  O   PHE   210      98.782 125.675  96.185  1.00  0.00            
ATOM   3339  N   GLU   211      99.792 123.635  96.165  1.00  0.00            
ATOM   3340  HN  GLU   211      99.872 122.725  96.555  1.00  0.00            
ATOM   3341  CA  GLU   211     100.602 123.895  95.015  1.00  0.00            
ATOM   3342  HA  GLU   211     100.452 124.885  94.615  1.00  0.00            
ATOM   3343  CB  GLU   211     102.072 123.785  95.445  1.00  0.00            
ATOM   3344  HB1 GLU   211     102.132 124.415  96.365  1.00  0.00            
ATOM   3345  HB2 GLU   211     102.712 124.145  94.615  1.00  0.00            
ATOM   3346  CG  GLU   211     102.522 122.375  95.845  1.00  0.00            
ATOM   3347  HG1 GLU   211     102.512 121.655  95.005  1.00  0.00            
ATOM   3348  HG2 GLU   211     101.972 121.915  96.695  1.00  0.00            
ATOM   3349  CD  GLU   211     103.972 122.295  96.275  1.00  0.00            
ATOM   3350  OE1 GLU   211     104.212 121.865  97.435  1.00  0.00            
ATOM   3351  OE2 GLU   211     104.922 122.535  95.475  1.00  0.00            
ATOM   3352  C   GLU   211     100.392 122.995  93.845  1.00  0.00            
ATOM   3353  O   GLU   211     100.032 121.835  94.015  1.00  0.00            
ATOM   3354  N   VAL   212     100.532 123.515  92.605  1.00  0.00            
ATOM   3355  HN  VAL   212     100.662 124.495  92.515  1.00  0.00            
ATOM   3356  CA  VAL   212     100.302 122.825  91.385  1.00  0.00            
ATOM   3357  HA  VAL   212     100.022 121.815  91.655  1.00  0.00            
ATOM   3358  CB  VAL   212      99.172 123.505  90.655  1.00  0.00            
ATOM   3359  HB  VAL   212      99.452 124.575  90.595  1.00  0.00            
ATOM   3360  CG1 VAL   212      98.912 122.865  89.275  1.00  0.00            
ATOM   3361 HG11 VAL   212      99.012 121.755  89.225  1.00  0.00            
ATOM   3362 HG12 VAL   212      97.882 123.065  88.905  1.00  0.00            
ATOM   3363 HG13 VAL   212      99.562 123.285  88.485  1.00  0.00            
ATOM   3364  CG2 VAL   212      97.862 123.295  91.425  1.00  0.00            
ATOM   3365 HG21 VAL   212      97.772 123.675  92.475  1.00  0.00            
ATOM   3366 HG22 VAL   212      97.092 123.685  90.725  1.00  0.00            
ATOM   3367 HG23 VAL   212      97.662 122.205  91.455  1.00  0.00            
ATOM   3368  C   VAL   212     101.572 122.855  90.615  1.00  0.00            
ATOM   3369  O   VAL   212     102.292 123.855  90.695  1.00  0.00            
ATOM   3370  N   ILE   213     101.912 121.725  89.965  1.00  0.00            
ATOM   3371  HN  ILE   213     101.302 120.935  89.995  1.00  0.00            
ATOM   3372  CA  ILE   213     103.222 121.475  89.455  1.00  0.00            
ATOM   3373  HA  ILE   213     103.812 122.375  89.335  1.00  0.00            
ATOM   3374  CB  ILE   213     104.152 120.625  90.265  1.00  0.00            
ATOM   3375  HB  ILE   213     103.982 119.555  90.055  1.00  0.00            
ATOM   3376  CG2 ILE   213     105.562 120.925  89.725  1.00  0.00            
ATOM   3377 HG21 ILE   213     106.322 120.245  90.175  1.00  0.00            
ATOM   3378 HG22 ILE   213     105.592 120.775  88.635  1.00  0.00            
ATOM   3379 HG23 ILE   213     105.852 121.995  89.835  1.00  0.00            
ATOM   3380  CG1 ILE   213     104.102 120.805  91.795  1.00  0.00            
ATOM   3381 HG11 ILE   213     103.852 121.875  91.975  1.00  0.00            
ATOM   3382 HG12 ILE   213     105.152 120.675  92.135  1.00  0.00            
ATOM   3383  CD  ILE   213     103.152 119.905  92.585  1.00  0.00            
ATOM   3384  HD1 ILE   213     103.682 119.615  93.525  1.00  0.00            
ATOM   3385  HD2 ILE   213     102.172 120.325  92.905  1.00  0.00            
ATOM   3386  HD3 ILE   213     102.952 118.935  92.085  1.00  0.00            
ATOM   3387  C   ILE   213     102.842 120.915  88.135  1.00  0.00            
ATOM   3388  O   ILE   213     102.082 119.955  88.105  1.00  0.00            
ATOM   3389  N   VAL   214     103.362 121.505  87.035  1.00  0.00            
ATOM   3390  HN  VAL   214     104.032 122.215  87.205  1.00  0.00            
ATOM   3391  CA  VAL   214     103.032 121.145  85.685  1.00  0.00            
ATOM   3392  HA  VAL   214     102.342 120.325  85.715  1.00  0.00            
ATOM   3393  CB  VAL   214     102.312 122.225  84.945  1.00  0.00            
ATOM   3394  HB  VAL   214     103.002 123.085  85.015  1.00  0.00            
ATOM   3395  CG1 VAL   214     102.072 121.765  83.485  1.00  0.00            
ATOM   3396 HG11 VAL   214     101.232 122.265  82.965  1.00  0.00            
ATOM   3397 HG12 VAL   214     102.982 121.895  82.855  1.00  0.00            
ATOM   3398 HG13 VAL   214     101.832 120.685  83.445  1.00  0.00            
ATOM   3399  CG2 VAL   214     101.012 122.605  85.675  1.00  0.00            
ATOM   3400 HG21 VAL   214     100.442 123.365  85.105  1.00  0.00            
ATOM   3401 HG22 VAL   214     100.362 121.715  85.875  1.00  0.00            
ATOM   3402 HG23 VAL   214     101.282 123.135  86.615  1.00  0.00            
ATOM   3403  C   VAL   214     104.282 120.695  85.005  1.00  0.00            
ATOM   3404  O   VAL   214     105.192 121.515  84.855  1.00  0.00            
ATOM   3405  N   GLU   215     104.352 119.475  84.475  1.00  0.00            
ATOM   3406  HN  GLU   215     103.522 118.925  84.425  1.00  0.00            
ATOM   3407  CA  GLU   215     105.532 119.105  83.745  1.00  0.00            
ATOM   3408  HA  GLU   215     106.112 119.975  83.485  1.00  0.00            
ATOM   3409  CB  GLU   215     106.422 118.285  84.695  1.00  0.00            
ATOM   3410  HB1 GLU   215     106.932 117.495  84.115  1.00  0.00            
ATOM   3411  HB2 GLU   215     105.792 117.695  85.385  1.00  0.00            
ATOM   3412  CG  GLU   215     107.472 119.105  85.475  1.00  0.00            
ATOM   3413  HG1 GLU   215     107.932 118.725  86.415  1.00  0.00            
ATOM   3414  HG2 GLU   215     106.882 119.955  85.875  1.00  0.00            
ATOM   3415  CD  GLU   215     108.612 119.575  84.595  1.00  0.00            
ATOM   3416  OE1 GLU   215     109.552 118.805  84.235  1.00  0.00            
ATOM   3417  OE2 GLU   215     108.552 120.725  84.075  1.00  0.00            
ATOM   3418  C   GLU   215     105.282 118.345  82.495  1.00  0.00            
ATOM   3419  O   GLU   215     104.372 117.505  82.425  1.00  0.00            
ATOM   3420  N   PRO   216     105.962 118.505  81.395  1.00  0.00            
ATOM   3421  CD  PRO   216     107.002 119.505  81.205  1.00  0.00            
ATOM   3422  HD1 PRO   216     106.522 120.515  81.155  1.00  0.00            
ATOM   3423  HD2 PRO   216     107.832 119.305  81.905  1.00  0.00            
ATOM   3424  CA  PRO   216     105.832 117.645  80.265  1.00  0.00            
ATOM   3425  HA  PRO   216     104.802 117.345  80.105  1.00  0.00            
ATOM   3426  CB  PRO   216     106.252 118.575  79.125  1.00  0.00            
ATOM   3427  HB1 PRO   216     105.512 119.385  78.945  1.00  0.00            
ATOM   3428  HB2 PRO   216     106.432 118.135  78.125  1.00  0.00            
ATOM   3429  CG  PRO   216     107.482 119.255  79.765  1.00  0.00            
ATOM   3430  HG1 PRO   216     107.702 120.155  79.165  1.00  0.00            
ATOM   3431  HG2 PRO   216     108.412 118.635  79.805  1.00  0.00            
ATOM   3432  C   PRO   216     106.662 116.425  80.475  1.00  0.00            
ATOM   3433  O   PRO   216     107.802 116.515  80.945  1.00  0.00            
ATOM   3434  N   THR   217     106.212 115.215  80.135  1.00  0.00            
ATOM   3435  HN  THR   217     105.232 115.145  79.955  1.00  0.00            
ATOM   3436  CA  THR   217     107.022 114.045  80.115  1.00  0.00            
ATOM   3437  HA  THR   217     107.352 113.935  81.145  1.00  0.00            
ATOM   3438  CB  THR   217     106.202 112.875  79.665  1.00  0.00            
ATOM   3439  HB  THR   217     106.112 112.785  78.565  1.00  0.00            
ATOM   3440  OG1 THR   217     104.872 112.915  80.165  1.00  0.00            
ATOM   3441  HG1 THR   217     104.372 112.395  79.525  1.00  0.00            
ATOM   3442  CG2 THR   217     106.882 111.565  80.105  1.00  0.00            
ATOM   3443 HG21 THR   217     107.842 111.385  79.595  1.00  0.00            
ATOM   3444 HG22 THR   217     106.832 111.565  81.215  1.00  0.00            
ATOM   3445 HG23 THR   217     106.142 110.805  79.745  1.00  0.00            
ATOM   3446  C   THR   217     108.262 114.135  79.285  1.00  0.00            
ATOM   3447  O   THR   217     109.402 113.905  79.685  1.00  0.00            
ATOM   3448  N   GLU   218     108.022 114.605  78.045  1.00  0.00            
ATOM   3449  HN  GLU   218     107.102 114.785  77.725  1.00  0.00            
ATOM   3450  CA  GLU   218     109.042 115.095  77.145  1.00  0.00            
ATOM   3451  HA  GLU   218     109.922 114.525  77.405  1.00  0.00            
ATOM   3452  CB  GLU   218     108.572 114.825  75.715  1.00  0.00            
ATOM   3453  HB1 GLU   218     109.152 115.375  74.935  1.00  0.00            
ATOM   3454  HB2 GLU   218     107.542 115.235  75.665  1.00  0.00            
ATOM   3455  CG  GLU   218     108.582 113.305  75.535  1.00  0.00            
ATOM   3456  HG1 GLU   218     107.962 112.895  76.355  1.00  0.00            
ATOM   3457  HG2 GLU   218     109.632 112.965  75.715  1.00  0.00            
ATOM   3458  CD  GLU   218     108.032 112.775  74.215  1.00  0.00            
ATOM   3459  OE1 GLU   218     108.272 111.565  73.985  1.00  0.00            
ATOM   3460  OE2 GLU   218     107.192 113.395  73.515  1.00  0.00            
ATOM   3461  C   GLU   218     109.342 116.545  77.255  1.00  0.00            
ATOM   3462  O   GLU   218     108.422 117.365  77.145  1.00  0.00            
ATOM   3463  N   LYS   219     110.652 116.855  77.315  1.00  0.00            
ATOM   3464  HN  LYS   219     111.342 116.145  77.165  1.00  0.00            
ATOM   3465  CA  LYS   219     111.012 118.175  77.735  1.00  0.00            
ATOM   3466  HA  LYS   219     110.272 118.645  78.355  1.00  0.00            
ATOM   3467  CB  LYS   219     112.332 118.035  78.515  1.00  0.00            
ATOM   3468  HB1 LYS   219     112.592 119.045  78.915  1.00  0.00            
ATOM   3469  HB2 LYS   219     113.092 117.495  77.915  1.00  0.00            
ATOM   3470  CG  LYS   219     112.212 117.125  79.745  1.00  0.00            
ATOM   3471  HG1 LYS   219     113.122 117.245  80.365  1.00  0.00            
ATOM   3472  HG2 LYS   219     112.152 116.085  79.365  1.00  0.00            
ATOM   3473  CD  LYS   219     111.052 117.395  80.685  1.00  0.00            
ATOM   3474  HD1 LYS   219     111.272 118.445  81.025  1.00  0.00            
ATOM   3475  HD2 LYS   219     110.052 117.395  80.205  1.00  0.00            
ATOM   3476  CE  LYS   219     111.032 116.425  81.865  1.00  0.00            
ATOM   3477  HE1 LYS   219     111.962 116.695  82.415  1.00  0.00            
ATOM   3478  HE2 LYS   219     111.242 115.395  81.485  1.00  0.00            
ATOM   3479  NZ  LYS   219     109.842 116.475  82.735  1.00  0.00            
ATOM   3480  HZ1 LYS   219     109.722 117.385  83.205  1.00  0.00            
ATOM   3481  HZ2 LYS   219     108.972 116.265  82.195  1.00  0.00            
ATOM   3482  HZ3 LYS   219     109.902 115.705  83.445  1.00  0.00            
ATOM   3483  C   LYS   219     111.152 119.185  76.645  1.00  0.00            
ATOM   3484  O   LYS   219     111.372 120.375  76.835  1.00  0.00            
ATOM   3485  N   PHE   220     110.912 118.775  75.385  1.00  0.00            
ATOM   3486  HN  PHE   220     110.802 117.785  75.285  1.00  0.00            
ATOM   3487  CA  PHE   220     110.812 119.465  74.135  1.00  0.00            
ATOM   3488  HA  PHE   220     110.362 120.425  74.315  1.00  0.00            
ATOM   3489  CB  PHE   220     112.222 119.705  73.555  1.00  0.00            
ATOM   3490  HB1 PHE   220     112.722 120.385  74.275  1.00  0.00            
ATOM   3491  HB2 PHE   220     112.112 120.245  72.595  1.00  0.00            
ATOM   3492  CG  PHE   220     113.022 118.455  73.375  1.00  0.00            
ATOM   3493  CD1 PHE   220     112.932 117.785  72.185  1.00  0.00            
ATOM   3494  HD1 PHE   220     112.102 118.015  71.535  1.00  0.00            
ATOM   3495  CE1 PHE   220     113.722 116.685  71.955  1.00  0.00            
ATOM   3496  HE1 PHE   220     113.492 116.085  71.095  1.00  0.00            
ATOM   3497  CZ  PHE   220     114.572 116.235  72.935  1.00  0.00            
ATOM   3498  HZ  PHE   220     115.152 115.315  72.955  1.00  0.00            
ATOM   3499  CD2 PHE   220     113.922 118.085  74.345  1.00  0.00            
ATOM   3500  HD2 PHE   220     113.962 118.705  75.225  1.00  0.00            
ATOM   3501  CE2 PHE   220     114.642 116.935  74.115  1.00  0.00            
ATOM   3502  HE2 PHE   220     115.322 116.755  74.925  1.00  0.00            
ATOM   3503  C   PHE   220     110.012 118.685  73.155  1.00  0.00            
ATOM   3504  O   PHE   220     109.692 117.505  73.315  1.00  0.00            
ATOM   3505  N   TYR   221     109.552 119.335  72.075  1.00  0.00            
ATOM   3506  HN  TYR   221     109.692 120.305  71.935  1.00  0.00            
ATOM   3507  CA  TYR   221     108.622 118.845  71.095  1.00  0.00            
ATOM   3508  HA  TYR   221     108.272 117.865  71.395  1.00  0.00            
ATOM   3509  CB  TYR   221     107.412 119.785  71.145  1.00  0.00            
ATOM   3510  HB1 TYR   221     107.572 120.805  70.745  1.00  0.00            
ATOM   3511  HB2 TYR   221     107.142 119.955  72.215  1.00  0.00            
ATOM   3512  CG  TYR   221     106.252 119.195  70.435  1.00  0.00            
ATOM   3513  CD1 TYR   221     105.652 118.035  70.845  1.00  0.00            
ATOM   3514  HD1 TYR   221     105.952 117.525  71.745  1.00  0.00            
ATOM   3515  CE1 TYR   221     104.722 117.345  70.105  1.00  0.00            
ATOM   3516  HE1 TYR   221     104.212 116.455  70.445  1.00  0.00            
ATOM   3517  CZ  TYR   221     104.402 117.885  68.875  1.00  0.00            
ATOM   3518  OH  TYR   221     103.372 117.375  68.065  1.00  0.00            
ATOM   3519  HH  TYR   221     103.132 118.095  67.465  1.00  0.00            
ATOM   3520  CD2 TYR   221     105.812 119.775  69.255  1.00  0.00            
ATOM   3521  HD2 TYR   221     106.322 120.625  68.825  1.00  0.00            
ATOM   3522  CE2 TYR   221     104.882 119.125  68.495  1.00  0.00            
ATOM   3523  HE2 TYR   221     104.422 119.725  67.715  1.00  0.00            
ATOM   3524  C   TYR   221     109.202 118.815  69.725  1.00  0.00            
ATOM   3525  O   TYR   221     109.692 119.815  69.195  1.00  0.00            
ATOM   3526  N   TYR   222     109.142 117.625  69.095  1.00  0.00            
ATOM   3527  HN  TYR   222     108.662 116.855  69.515  1.00  0.00            
ATOM   3528  CA  TYR   222     109.682 117.345  67.795  1.00  0.00            
ATOM   3529  HA  TYR   222     110.492 118.015  67.575  1.00  0.00            
ATOM   3530  CB  TYR   222     110.382 115.975  67.785  1.00  0.00            
ATOM   3531  HB1 TYR   222     109.782 115.185  68.295  1.00  0.00            
ATOM   3532  HB2 TYR   222     111.332 116.045  68.355  1.00  0.00            
ATOM   3533  CG  TYR   222     110.862 115.465  66.485  1.00  0.00            
ATOM   3534  CD1 TYR   222     111.522 116.245  65.555  1.00  0.00            
ATOM   3535  HD1 TYR   222     111.572 117.295  65.795  1.00  0.00            
ATOM   3536  CE1 TYR   222     111.872 115.745  64.335  1.00  0.00            
ATOM   3537  HE1 TYR   222     112.262 116.375  63.545  1.00  0.00            
ATOM   3538  CZ  TYR   222     111.672 114.415  64.025  1.00  0.00            
ATOM   3539  OH  TYR   222     112.052 113.995  62.735  1.00  0.00            
ATOM   3540  HH  TYR   222     111.692 113.125  62.635  1.00  0.00            
ATOM   3541  CD2 TYR   222     110.732 114.125  66.185  1.00  0.00            
ATOM   3542  HD2 TYR   222     110.222 113.595  66.985  1.00  0.00            
ATOM   3543  CE2 TYR   222     111.082 113.605  64.965  1.00  0.00            
ATOM   3544  HE2 TYR   222     110.832 112.565  64.745  1.00  0.00            
ATOM   3545  C   TYR   222     108.572 117.375  66.815  1.00  0.00            
ATOM   3546  O   TYR   222     107.642 116.575  66.995  1.00  0.00            
ATOM   3547  N   ILE   223     108.602 118.265  65.815  1.00  0.00            
ATOM   3548  HN  ILE   223     109.422 118.835  65.705  1.00  0.00            
ATOM   3549  CA  ILE   223     107.422 118.665  65.115  1.00  0.00            
ATOM   3550  HA  ILE   223     106.752 118.855  65.935  1.00  0.00            
ATOM   3551  CB  ILE   223     107.502 119.985  64.405  1.00  0.00            
ATOM   3552  HB  ILE   223     107.962 120.705  65.125  1.00  0.00            
ATOM   3553  CG2 ILE   223     108.492 119.885  63.215  1.00  0.00            
ATOM   3554 HG21 ILE   223     108.742 120.875  62.795  1.00  0.00            
ATOM   3555 HG22 ILE   223     109.442 119.375  63.465  1.00  0.00            
ATOM   3556 HG23 ILE   223     108.032 119.215  62.465  1.00  0.00            
ATOM   3557  CG1 ILE   223     106.242 120.555  63.765  1.00  0.00            
ATOM   3558 HG11 ILE   223     105.982 119.935  62.885  1.00  0.00            
ATOM   3559 HG12 ILE   223     106.382 121.605  63.405  1.00  0.00            
ATOM   3560  CD  ILE   223     105.052 120.765  64.715  1.00  0.00            
ATOM   3561  HD1 ILE   223     104.272 121.495  64.435  1.00  0.00            
ATOM   3562  HD2 ILE   223     104.582 119.785  64.895  1.00  0.00            
ATOM   3563  HD3 ILE   223     105.352 121.215  65.695  1.00  0.00            
ATOM   3564  C   ILE   223     106.812 117.675  64.185  1.00  0.00            
ATOM   3565  O   ILE   223     105.632 117.675  63.875  1.00  0.00            
ATOM   3566  N   TYR   224     107.642 116.705  63.755  1.00  0.00            
ATOM   3567  HN  TYR   224     108.592 116.915  63.975  1.00  0.00            
ATOM   3568  CA  TYR   224     107.462 115.605  62.855  1.00  0.00            
ATOM   3569  HA  TYR   224     106.742 115.835  62.075  1.00  0.00            
ATOM   3570  CB  TYR   224     108.662 115.265  61.955  1.00  0.00            
ATOM   3571  HB1 TYR   224     108.582 114.265  61.465  1.00  0.00            
ATOM   3572  HB2 TYR   224     109.592 115.145  62.565  1.00  0.00            
ATOM   3573  CG  TYR   224     108.772 116.255  60.855  1.00  0.00            
ATOM   3574  CD1 TYR   224     109.812 117.165  60.755  1.00  0.00            
ATOM   3575  HD1 TYR   224     110.562 117.115  61.515  1.00  0.00            
ATOM   3576  CE1 TYR   224     109.802 118.045  59.705  1.00  0.00            
ATOM   3577  HE1 TYR   224     110.582 118.785  59.625  1.00  0.00            
ATOM   3578  CZ  TYR   224     108.842 117.955  58.725  1.00  0.00            
ATOM   3579  OH  TYR   224     108.932 118.785  57.585  1.00  0.00            
ATOM   3580  HH  TYR   224     109.772 119.235  57.725  1.00  0.00            
ATOM   3581  CD2 TYR   224     107.762 116.235  59.925  1.00  0.00            
ATOM   3582  HD2 TYR   224     106.952 115.505  59.965  1.00  0.00            
ATOM   3583  CE2 TYR   224     107.832 117.025  58.815  1.00  0.00            
ATOM   3584  HE2 TYR   224     107.102 117.075  58.015  1.00  0.00            
ATOM   3585  C   TYR   224     107.032 114.285  63.405  1.00  0.00            
ATOM   3586  O   TYR   224     106.692 113.345  62.695  1.00  0.00            
ATOM   3587  N   ASN   225     106.872 114.175  64.735  1.00  0.00            
ATOM   3588  HN  ASN   225     106.932 115.055  65.215  1.00  0.00            
ATOM   3589  CA  ASN   225     106.322 113.085  65.465  1.00  0.00            
ATOM   3590  HA  ASN   225     106.332 112.175  64.875  1.00  0.00            
ATOM   3591  CB  ASN   225     106.972 112.835  66.835  1.00  0.00            
ATOM   3592  HB1 ASN   225     106.892 113.775  67.445  1.00  0.00            
ATOM   3593  HB2 ASN   225     108.032 112.605  66.585  1.00  0.00            
ATOM   3594  CG  ASN   225     106.572 111.595  67.615  1.00  0.00            
ATOM   3595  OD1 ASN   225     105.812 110.805  67.065  1.00  0.00            
ATOM   3596  ND2 ASN   225     107.292 111.195  68.695  1.00  0.00            
ATOM   3597 HD21 ASN   225     108.032 111.725  69.095  1.00  0.00            
ATOM   3598 HD22 ASN   225     107.262 110.215  68.885  1.00  0.00            
ATOM   3599  C   ASN   225     104.862 113.405  65.555  1.00  0.00            
ATOM   3600  O   ASN   225     104.472 114.565  65.665  1.00  0.00            
ATOM   3601  N   GLU   226     103.982 112.395  65.615  1.00  0.00            
ATOM   3602  HN  GLU   226     104.382 111.485  65.505  1.00  0.00            
ATOM   3603  CA  GLU   226     102.602 112.735  65.505  1.00  0.00            
ATOM   3604  HA  GLU   226     102.432 113.805  65.465  1.00  0.00            
ATOM   3605  CB  GLU   226     102.042 111.985  64.285  1.00  0.00            
ATOM   3606  HB1 GLU   226     100.942 112.045  64.165  1.00  0.00            
ATOM   3607  HB2 GLU   226     102.292 110.915  64.435  1.00  0.00            
ATOM   3608  CG  GLU   226     102.592 112.335  62.895  1.00  0.00            
ATOM   3609  HG1 GLU   226     103.672 112.055  62.905  1.00  0.00            
ATOM   3610  HG2 GLU   226     102.432 113.395  62.605  1.00  0.00            
ATOM   3611  CD  GLU   226     101.832 111.655  61.775  1.00  0.00            
ATOM   3612  OE1 GLU   226     101.172 112.385  60.985  1.00  0.00            
ATOM   3613  OE2 GLU   226     102.042 110.425  61.585  1.00  0.00            
ATOM   3614  C   GLU   226     101.652 112.405  66.605  1.00  0.00            
ATOM   3615  O   GLU   226     100.472 112.735  66.525  1.00  0.00            
ATOM   3616  N   LYS   227     102.182 111.845  67.705  1.00  0.00            
ATOM   3617  HN  LYS   227     103.132 111.575  67.815  1.00  0.00            
ATOM   3618  CA  LYS   227     101.362 111.365  68.785  1.00  0.00            
ATOM   3619  HA  LYS   227     100.602 110.735  68.335  1.00  0.00            
ATOM   3620  CB  LYS   227     102.142 110.415  69.705  1.00  0.00            
ATOM   3621  HB1 LYS   227     102.252 109.405  69.255  1.00  0.00            
ATOM   3622  HB2 LYS   227     101.622 110.115  70.645  1.00  0.00            
ATOM   3623  CG  LYS   227     103.492 110.985  70.135  1.00  0.00            
ATOM   3624  HG1 LYS   227     103.392 112.025  70.485  1.00  0.00            
ATOM   3625  HG2 LYS   227     104.272 110.895  69.345  1.00  0.00            
ATOM   3626  CD  LYS   227     104.132 110.325  71.365  1.00  0.00            
ATOM   3627  HD1 LYS   227     103.412 110.325  72.205  1.00  0.00            
ATOM   3628  HD2 LYS   227     104.482 109.305  71.055  1.00  0.00            
ATOM   3629  CE  LYS   227     105.422 110.995  71.825  1.00  0.00            
ATOM   3630  HE1 LYS   227     105.312 112.085  71.625  1.00  0.00            
ATOM   3631  HE2 LYS   227     106.242 110.595  71.225  1.00  0.00            
ATOM   3632  NZ  LYS   227     105.872 110.795  73.215  1.00  0.00            
ATOM   3633  HZ1 LYS   227     106.002 109.775  73.385  1.00  0.00            
ATOM   3634  HZ2 LYS   227     106.812 111.185  73.445  1.00  0.00            
ATOM   3635  HZ3 LYS   227     105.172 111.215  73.855  1.00  0.00            
ATOM   3636  C   LYS   227     100.732 112.455  69.575  1.00  0.00            
ATOM   3637  O   LYS   227      99.712 112.295  70.255  1.00  0.00            
ATOM   3638  N   GLY   228     101.312 113.665  69.555  1.00  0.00            
ATOM   3639  HN  GLY   228     102.002 113.695  68.835  1.00  0.00            
ATOM   3640  CA  GLY   228     101.032 114.795  70.385  1.00  0.00            
ATOM   3641  HA1 GLY   228     101.142 115.635  69.715  1.00  0.00            
ATOM   3642  HA2 GLY   228     100.052 114.675  70.845  1.00  0.00            
ATOM   3643  C   GLY   228     101.982 114.975  71.525  1.00  0.00            
ATOM   3644  O   GLY   228     102.942 114.265  71.795  1.00  0.00            
ATOM   3645  N   LEU   229     101.682 116.055  72.275  1.00  0.00            
ATOM   3646  HN  LEU   229     100.902 116.635  72.065  1.00  0.00            
ATOM   3647  CA  LEU   229     102.582 116.465  73.305  1.00  0.00            
ATOM   3648  HA  LEU   229     103.542 115.975  73.355  1.00  0.00            
ATOM   3649  CB  LEU   229     102.782 117.975  73.135  1.00  0.00            
ATOM   3650  HB1 LEU   229     101.772 118.395  72.975  1.00  0.00            
ATOM   3651  HB2 LEU   229     103.282 118.115  72.145  1.00  0.00            
ATOM   3652  CG  LEU   229     103.562 118.715  74.235  1.00  0.00            
ATOM   3653  HG  LEU   229     102.952 118.905  75.155  1.00  0.00            
ATOM   3654  CD1 LEU   229     104.892 118.055  74.625  1.00  0.00            
ATOM   3655 HD11 LEU   229     105.372 118.605  75.465  1.00  0.00            
ATOM   3656 HD12 LEU   229     104.672 117.035  75.005  1.00  0.00            
ATOM   3657 HD13 LEU   229     105.592 117.975  73.765  1.00  0.00            
ATOM   3658  CD2 LEU   229     103.912 120.075  73.605  1.00  0.00            
ATOM   3659 HD21 LEU   229     104.672 119.825  72.825  1.00  0.00            
ATOM   3660 HD22 LEU   229     103.082 120.565  73.055  1.00  0.00            
ATOM   3661 HD23 LEU   229     104.332 120.705  74.415  1.00  0.00            
ATOM   3662  C   LEU   229     101.882 116.145  74.585  1.00  0.00            
ATOM   3663  O   LEU   229     100.712 116.515  74.735  1.00  0.00            
ATOM   3664  N   GLU   230     102.552 115.395  75.465  1.00  0.00            
ATOM   3665  HN  GLU   230     103.472 115.085  75.195  1.00  0.00            
ATOM   3666  CA  GLU   230     102.052 114.865  76.695  1.00  0.00            
ATOM   3667  HA  GLU   230     100.972 114.795  76.665  1.00  0.00            
ATOM   3668  CB  GLU   230     102.672 113.475  76.845  1.00  0.00            
ATOM   3669  HB1 GLU   230     102.302 112.975  77.775  1.00  0.00            
ATOM   3670  HB2 GLU   230     103.742 113.605  77.155  1.00  0.00            
ATOM   3671  CG  GLU   230     102.442 112.605  75.615  1.00  0.00            
ATOM   3672  HG1 GLU   230     102.502 113.105  74.625  1.00  0.00            
ATOM   3673  HG2 GLU   230     101.422 112.185  75.715  1.00  0.00            
ATOM   3674  CD  GLU   230     103.402 111.435  75.455  1.00  0.00            
ATOM   3675  OE1 GLU   230     102.852 110.305  75.295  1.00  0.00            
ATOM   3676  OE2 GLU   230     104.632 111.645  75.475  1.00  0.00            
ATOM   3677  C   GLU   230     102.482 115.775  77.805  1.00  0.00            
ATOM   3678  O   GLU   230     103.652 116.005  78.145  1.00  0.00            
ATOM   3679  N   VAL   231     101.522 116.245  78.615  1.00  0.00            
ATOM   3680  HN  VAL   231     100.592 116.065  78.305  1.00  0.00            
ATOM   3681  CA  VAL   231     101.792 117.155  79.695  1.00  0.00            
ATOM   3682  HA  VAL   231     102.852 117.265  79.855  1.00  0.00            
ATOM   3683  CB  VAL   231     101.362 118.535  79.325  1.00  0.00            
ATOM   3684  HB  VAL   231     100.282 118.505  79.045  1.00  0.00            
ATOM   3685  CG1 VAL   231     101.552 119.585  80.435  1.00  0.00            
ATOM   3686 HG11 VAL   231     101.432 120.665  80.175  1.00  0.00            
ATOM   3687 HG12 VAL   231     101.052 119.375  81.405  1.00  0.00            
ATOM   3688 HG13 VAL   231     102.622 119.545  80.725  1.00  0.00            
ATOM   3689  CG2 VAL   231     102.062 118.885  77.995  1.00  0.00            
ATOM   3690 HG21 VAL   231     103.122 118.595  77.915  1.00  0.00            
ATOM   3691 HG22 VAL   231     101.432 118.425  77.215  1.00  0.00            
ATOM   3692 HG23 VAL   231     102.052 119.965  77.715  1.00  0.00            
ATOM   3693  C   VAL   231     101.142 116.745  80.975  1.00  0.00            
ATOM   3694  O   VAL   231     100.022 116.255  80.985  1.00  0.00            
ATOM   3695  N   THR   232     101.822 116.835  82.135  1.00  0.00            
ATOM   3696  HN  THR   232     102.712 117.295  82.135  1.00  0.00            
ATOM   3697  CA  THR   232     101.352 116.265  83.355  1.00  0.00            
ATOM   3698  HA  THR   232     100.322 115.955  83.275  1.00  0.00            
ATOM   3699  CB  THR   232     102.282 115.215  83.865  1.00  0.00            
ATOM   3700  HB  THR   232     103.282 115.695  83.965  1.00  0.00            
ATOM   3701  OG1 THR   232     102.402 114.205  82.865  1.00  0.00            
ATOM   3702  HG1 THR   232     102.982 113.535  83.235  1.00  0.00            
ATOM   3703  CG2 THR   232     101.802 114.445  85.105  1.00  0.00            
ATOM   3704 HG21 THR   232     100.932 113.765  84.975  1.00  0.00            
ATOM   3705 HG22 THR   232     102.552 113.655  85.365  1.00  0.00            
ATOM   3706 HG23 THR   232     101.812 115.125  85.985  1.00  0.00            
ATOM   3707  C   THR   232     101.202 117.275  84.425  1.00  0.00            
ATOM   3708  O   THR   232     102.112 118.055  84.715  1.00  0.00            
ATOM   3709  N   ILE   233      99.982 117.415  84.985  1.00  0.00            
ATOM   3710  HN  ILE   233      99.352 116.665  84.775  1.00  0.00            
ATOM   3711  CA  ILE   233      99.602 118.355  85.985  1.00  0.00            
ATOM   3712  HA  ILE   233     100.402 119.065  86.145  1.00  0.00            
ATOM   3713  CB  ILE   233      98.372 119.125  85.575  1.00  0.00            
ATOM   3714  HB  ILE   233      97.572 118.365  85.465  1.00  0.00            
ATOM   3715  CG2 ILE   233      98.012 120.165  86.645  1.00  0.00            
ATOM   3716 HG21 ILE   233      98.832 120.915  86.695  1.00  0.00            
ATOM   3717 HG22 ILE   233      97.042 120.675  86.465  1.00  0.00            
ATOM   3718 HG23 ILE   233      97.872 119.615  87.605  1.00  0.00            
ATOM   3719  CG1 ILE   233      98.612 119.765  84.205  1.00  0.00            
ATOM   3720 HG11 ILE   233      99.692 120.065  84.145  1.00  0.00            
ATOM   3721 HG12 ILE   233      97.862 120.585  84.285  1.00  0.00            
ATOM   3722  CD  ILE   233      98.282 118.875  83.005  1.00  0.00            
ATOM   3723  HD1 ILE   233      97.952 119.425  82.095  1.00  0.00            
ATOM   3724  HD2 ILE   233      99.042 118.095  82.765  1.00  0.00            
ATOM   3725  HD3 ILE   233      97.482 118.135  83.265  1.00  0.00            
ATOM   3726  C   ILE   233      99.502 117.665  87.305  1.00  0.00            
ATOM   3727  O   ILE   233      98.622 116.815  87.475  1.00  0.00            
ATOM   3728  N   THR   234     100.342 117.925  88.315  1.00  0.00            
ATOM   3729  HN  THR   234     101.012 118.655  88.205  1.00  0.00            
ATOM   3730  CA  THR   234     100.222 117.425  89.645  1.00  0.00            
ATOM   3731  HA  THR   234      99.562 116.565  89.735  1.00  0.00            
ATOM   3732  CB  THR   234     101.542 116.995  90.205  1.00  0.00            
ATOM   3733  HB  THR   234     102.302 117.795  90.025  1.00  0.00            
ATOM   3734  OG1 THR   234     101.992 115.865  89.485  1.00  0.00            
ATOM   3735  HG1 THR   234     102.192 116.135  88.575  1.00  0.00            
ATOM   3736  CG2 THR   234     101.602 116.595  91.685  1.00  0.00            
ATOM   3737 HG21 THR   234     100.902 115.805  92.025  1.00  0.00            
ATOM   3738 HG22 THR   234     102.632 116.205  91.875  1.00  0.00            
ATOM   3739 HG23 THR   234     101.372 117.455  92.355  1.00  0.00            
ATOM   3740  C   THR   234      99.632 118.455  90.555  1.00  0.00            
ATOM   3741  O   THR   234      99.922 119.655  90.495  1.00  0.00            
ATOM   3742  N   ALA   235      98.732 118.095  91.485  1.00  0.00            
ATOM   3743  HN  ALA   235      98.392 117.195  91.745  1.00  0.00            
ATOM   3744  CA  ALA   235      98.372 119.065  92.465  1.00  0.00            
ATOM   3745  HA  ALA   235      98.952 119.985  92.445  1.00  0.00            
ATOM   3746  CB  ALA   235      96.912 119.515  92.315  1.00  0.00            
ATOM   3747  HB1 ALA   235      96.502 120.195  93.085  1.00  0.00            
ATOM   3748  HB2 ALA   235      96.742 119.945  91.295  1.00  0.00            
ATOM   3749  HB3 ALA   235      96.362 118.545  92.285  1.00  0.00            
ATOM   3750  C   ALA   235      98.522 118.435  93.795  1.00  0.00            
ATOM   3751  O   ALA   235      98.372 117.235  94.045  1.00  0.00            
ATOM   3752  N   ARG   236      98.982 119.225  94.785  1.00  0.00            
ATOM   3753  HN  ARG   236      99.192 120.185  94.575  1.00  0.00            
ATOM   3754  CA  ARG   236      99.212 118.775  96.125  1.00  0.00            
ATOM   3755  HA  ARG   236      98.382 118.125  96.365  1.00  0.00            
ATOM   3756  CB  ARG   236     100.452 117.905  96.355  1.00  0.00            
ATOM   3757  HB1 ARG   236     100.462 117.145  95.545  1.00  0.00            
ATOM   3758  HB2 ARG   236     100.422 117.465  97.365  1.00  0.00            
ATOM   3759  CG  ARG   236     101.722 118.755  96.235  1.00  0.00            
ATOM   3760  HG1 ARG   236     101.922 119.085  97.285  1.00  0.00            
ATOM   3761  HG2 ARG   236     101.602 119.625  95.555  1.00  0.00            
ATOM   3762  CD  ARG   236     102.982 118.065  95.705  1.00  0.00            
ATOM   3763  HD1 ARG   236     102.982 117.895  94.605  1.00  0.00            
ATOM   3764  HD2 ARG   236     103.092 117.095  96.245  1.00  0.00            
ATOM   3765  NE  ARG   236     104.102 119.005  95.985  1.00  0.00            
ATOM   3766  HE  ARG   236     103.912 119.795  96.585  1.00  0.00            
ATOM   3767  CZ  ARG   236     105.362 118.965  95.475  1.00  0.00            
ATOM   3768  NH1 ARG   236     105.902 117.845  94.905  1.00  0.00            
ATOM   3769 HH11 ARG   236     105.262 117.105  94.715  1.00  0.00            
ATOM   3770 HH12 ARG   236     106.812 117.855  94.495  1.00  0.00            
ATOM   3771  NH2 ARG   236     106.212 120.015  95.645  1.00  0.00            
ATOM   3772 HH21 ARG   236     105.832 120.895  95.955  1.00  0.00            
ATOM   3773 HH22 ARG   236     107.202 119.925  95.445  1.00  0.00            
ATOM   3774  C   ARG   236      99.152 119.915  97.065  1.00  0.00            
ATOM   3775  O   ARG   236      99.502 121.065  96.785  1.00  0.00            
ATOM   3776  N   PHE   237      98.822 119.625  98.335  1.00  0.00            
ATOM   3777  HN  PHE   237      98.632 118.655  98.445  1.00  0.00            
ATOM   3778  CA  PHE   237      98.942 120.435  99.505  1.00  0.00            
ATOM   3779  HA  PHE   237      98.562 121.375  99.105  1.00  0.00            
ATOM   3780  CB  PHE   237      98.202 120.015 100.775  1.00  0.00            
ATOM   3781  HB1 PHE   237      98.512 120.745 101.545  1.00  0.00            
ATOM   3782  HB2 PHE   237      98.562 119.015 101.105  1.00  0.00            
ATOM   3783  CG  PHE   237      96.712 120.025 100.655  1.00  0.00            
ATOM   3784  CD1 PHE   237      96.082 121.245 100.695  1.00  0.00            
ATOM   3785  HD1 PHE   237      96.692 122.115 100.925  1.00  0.00            
ATOM   3786  CE1 PHE   237      94.722 121.355 100.505  1.00  0.00            
ATOM   3787  HE1 PHE   237      94.152 122.275 100.435  1.00  0.00            
ATOM   3788  CZ  PHE   237      93.992 120.225 100.275  1.00  0.00            
ATOM   3789  HZ  PHE   237      92.932 120.345 100.105  1.00  0.00            
ATOM   3790  CD2 PHE   237      95.952 118.925 100.365  1.00  0.00            
ATOM   3791  HD2 PHE   237      96.472 117.975 100.265  1.00  0.00            
ATOM   3792  CE2 PHE   237      94.582 118.975 100.275  1.00  0.00            
ATOM   3793  HE2 PHE   237      94.112 118.065  99.925  1.00  0.00            
ATOM   3794  C   PHE   237     100.342 120.845  99.825  1.00  0.00            
ATOM   3795  O   PHE   237     101.262 120.105  99.475  1.00  0.00            
ATOM   3796  N   LEU   238     100.602 121.995 100.465  1.00  0.00            
ATOM   3797  HN  LEU   238      99.812 122.575 100.635  1.00  0.00            
ATOM   3798  CA  LEU   238     101.882 122.485 100.855  1.00  0.00            
ATOM   3799  HA  LEU   238     102.452 122.455  99.935  1.00  0.00            
ATOM   3800  CB  LEU   238     101.872 123.955 101.325  1.00  0.00            
ATOM   3801  HB1 LEU   238     102.882 124.375 101.465  1.00  0.00            
ATOM   3802  HB2 LEU   238     101.392 124.095 102.315  1.00  0.00            
ATOM   3803  CG  LEU   238     101.152 124.945 100.395  1.00  0.00            
ATOM   3804  HG  LEU   238     100.152 124.485 100.245  1.00  0.00            
ATOM   3805  CD1 LEU   238     101.012 126.345 101.005  1.00  0.00            
ATOM   3806 HD11 LEU   238     100.732 126.345 102.085  1.00  0.00            
ATOM   3807 HD12 LEU   238     102.032 126.755 100.965  1.00  0.00            
ATOM   3808 HD13 LEU   238     100.382 127.115 100.525  1.00  0.00            
ATOM   3809  CD2 LEU   238     101.942 125.145  99.085  1.00  0.00            
ATOM   3810 HD21 LEU   238     101.892 124.155  98.565  1.00  0.00            
ATOM   3811 HD22 LEU   238     101.452 125.945  98.495  1.00  0.00            
ATOM   3812 HD23 LEU   238     103.012 125.335  99.285  1.00  0.00            
ATOM   3813  C   LEU   238     102.622 121.615 101.805  1.00  0.00            
ATOM   3814  O   LEU   238     103.832 121.405 101.715  1.00  0.00            
ATOM   3815  N   TYR   239     101.852 121.035 102.745  1.00  0.00            
ATOM   3816  HN  TYR   239     100.872 121.245 102.785  1.00  0.00            
ATOM   3817  CA  TYR   239     102.302 119.985 103.615  1.00  0.00            
ATOM   3818  HA  TYR   239     103.192 120.325 104.105  1.00  0.00            
ATOM   3819  CB  TYR   239     101.412 119.915 104.865  1.00  0.00            
ATOM   3820  HB1 TYR   239     101.642 120.795 105.485  1.00  0.00            
ATOM   3821  HB2 TYR   239     101.582 119.035 105.525  1.00  0.00            
ATOM   3822  CG  TYR   239      99.962 119.955 104.545  1.00  0.00            
ATOM   3823  CD1 TYR   239      99.182 121.075 104.735  1.00  0.00            
ATOM   3824  HD1 TYR   239      99.562 122.015 105.105  1.00  0.00            
ATOM   3825  CE1 TYR   239      97.832 120.995 104.505  1.00  0.00            
ATOM   3826  HE1 TYR   239      97.212 121.875 104.585  1.00  0.00            
ATOM   3827  CZ  TYR   239      97.222 119.845 104.065  1.00  0.00            
ATOM   3828  OH  TYR   239      95.822 119.855 103.925  1.00  0.00            
ATOM   3829  HH  TYR   239      95.502 118.985 103.665  1.00  0.00            
ATOM   3830  CD2 TYR   239      99.342 118.785 104.175  1.00  0.00            
ATOM   3831  HD2 TYR   239     100.032 117.965 104.055  1.00  0.00            
ATOM   3832  CE2 TYR   239      97.982 118.705 103.945  1.00  0.00            
ATOM   3833  HE2 TYR   239      97.562 117.775 103.585  1.00  0.00            
ATOM   3834  C   TYR   239     102.582 118.675 102.975  1.00  0.00            
ATOM   3835  O   TYR   239     103.362 117.915 103.525  1.00  0.00            
ATOM   3836  N   GLY   240     102.002 118.315 101.805  1.00  0.00            
ATOM   3837  HN  GLY   240     101.372 118.915 101.325  1.00  0.00            
ATOM   3838  CA  GLY   240     102.522 117.275 100.975  1.00  0.00            
ATOM   3839  HA1 GLY   240     103.092 117.785 100.215  1.00  0.00            
ATOM   3840  HA2 GLY   240     103.142 116.565 101.505  1.00  0.00            
ATOM   3841  C   GLY   240     101.482 116.375 100.375  1.00  0.00            
ATOM   3842  O   GLY   240     101.692 115.775  99.325  1.00  0.00            
ATOM   3843  N   LYS   241     100.282 116.245 100.965  1.00  0.00            
ATOM   3844  HN  LYS   241     100.342 116.375 101.965  1.00  0.00            
ATOM   3845  CA  LYS   241      99.172 115.495 100.495  1.00  0.00            
ATOM   3846  HA  LYS   241      99.412 114.435 100.415  1.00  0.00            
ATOM   3847  CB  LYS   241      98.112 115.565 101.605  1.00  0.00            
ATOM   3848  HB1 LYS   241      97.292 114.815 101.465  1.00  0.00            
ATOM   3849  HB2 LYS   241      97.742 116.595 101.535  1.00  0.00            
ATOM   3850  CG  LYS   241      98.532 115.345 103.065  1.00  0.00            
ATOM   3851  HG1 LYS   241      97.612 115.495 103.675  1.00  0.00            
ATOM   3852  HG2 LYS   241      99.232 116.075 103.545  1.00  0.00            
ATOM   3853  CD  LYS   241      98.952 113.925 103.445  1.00  0.00            
ATOM   3854  HD1 LYS   241      98.152 113.245 103.065  1.00  0.00            
ATOM   3855  HD2 LYS   241      99.942 113.635 103.045  1.00  0.00            
ATOM   3856  CE  LYS   241      99.132 113.795 104.965  1.00  0.00            
ATOM   3857  HE1 LYS   241      98.152 114.005 105.435  1.00  0.00            
ATOM   3858  HE2 LYS   241      99.792 114.635 105.275  1.00  0.00            
ATOM   3859  NZ  LYS   241      99.662 112.495 105.425  1.00  0.00            
ATOM   3860  HZ1 LYS   241      99.542 112.225 106.425  1.00  0.00            
ATOM   3861  HZ2 LYS   241      99.252 111.735 104.845  1.00  0.00            
ATOM   3862  HZ3 LYS   241     100.692 112.515 105.255  1.00  0.00            
ATOM   3863  C   LYS   241      98.592 115.755  99.145  1.00  0.00            
ATOM   3864  O   LYS   241      98.392 116.905  98.765  1.00  0.00            
ATOM   3865  N   LYS   242      98.312 114.755  98.285  1.00  0.00            
ATOM   3866  HN  LYS   242      98.452 113.805  98.545  1.00  0.00            
ATOM   3867  CA  LYS   242      97.742 114.935  96.975  1.00  0.00            
ATOM   3868  HA  LYS   242      98.262 115.735  96.485  1.00  0.00            
ATOM   3869  CB  LYS   242      98.042 113.665  96.155  1.00  0.00            
ATOM   3870  HB1 LYS   242      97.262 113.635  95.355  1.00  0.00            
ATOM   3871  HB2 LYS   242      97.922 112.765  96.785  1.00  0.00            
ATOM   3872  CG  LYS   242      99.462 113.665  95.595  1.00  0.00            
ATOM   3873  HG1 LYS   242     100.122 114.075  96.385  1.00  0.00            
ATOM   3874  HG2 LYS   242      99.452 114.365  94.735  1.00  0.00            
ATOM   3875  CD  LYS   242      99.982 112.295  95.165  1.00  0.00            
ATOM   3876  HD1 LYS   242      99.762 111.545  95.965  1.00  0.00            
ATOM   3877  HD2 LYS   242      99.302 111.985  94.345  1.00  0.00            
ATOM   3878  CE  LYS   242     101.392 112.115  94.605  1.00  0.00            
ATOM   3879  HE1 LYS   242     102.132 112.495  95.355  1.00  0.00            
ATOM   3880  HE2 LYS   242     101.642 112.715  93.705  1.00  0.00            
ATOM   3881  NZ  LYS   242     101.712 110.685  94.405  1.00  0.00            
ATOM   3882  HZ1 LYS   242     101.092 110.155  93.755  1.00  0.00            
ATOM   3883  HZ2 LYS   242     102.672 110.505  94.055  1.00  0.00            
ATOM   3884  HZ3 LYS   242     101.572 110.215  95.325  1.00  0.00            
ATOM   3885  C   LYS   242      96.322 115.385  96.985  1.00  0.00            
ATOM   3886  O   LYS   242      95.582 115.365  97.965  1.00  0.00            
ATOM   3887  N   VAL   243      95.952 116.055  95.865  1.00  0.00            
ATOM   3888  HN  VAL   243      96.682 116.115  95.195  1.00  0.00            
ATOM   3889  CA  VAL   243      94.622 116.535  95.645  1.00  0.00            
ATOM   3890  HA  VAL   243      94.022 116.195  96.485  1.00  0.00            
ATOM   3891  CB  VAL   243      94.552 118.025  95.455  1.00  0.00            
ATOM   3892  HB  VAL   243      95.432 118.255  94.815  1.00  0.00            
ATOM   3893  CG1 VAL   243      93.312 118.445  94.655  1.00  0.00            
ATOM   3894 HG11 VAL   243      93.282 118.015  93.635  1.00  0.00            
ATOM   3895 HG12 VAL   243      92.482 118.005  95.245  1.00  0.00            
ATOM   3896 HG13 VAL   243      93.202 119.545  94.525  1.00  0.00            
ATOM   3897  CG2 VAL   243      94.722 118.835  96.755  1.00  0.00            
ATOM   3898 HG21 VAL   243      94.972 119.915  96.665  1.00  0.00            
ATOM   3899 HG22 VAL   243      93.772 118.805  97.335  1.00  0.00            
ATOM   3900 HG23 VAL   243      95.452 118.375  97.445  1.00  0.00            
ATOM   3901  C   VAL   243      94.132 115.835  94.435  1.00  0.00            
ATOM   3902  O   VAL   243      94.822 115.865  93.405  1.00  0.00            
ATOM   3903  N   GLU   244      92.902 115.325  94.585  1.00  0.00            
ATOM   3904  HN  GLU   244      92.362 115.245  95.415  1.00  0.00            
ATOM   3905  CA  GLU   244      92.202 114.705  93.505  1.00  0.00            
ATOM   3906  HA  GLU   244      92.782 114.745  92.595  1.00  0.00            
ATOM   3907  CB  GLU   244      91.862 113.265  93.935  1.00  0.00            
ATOM   3908  HB1 GLU   244      91.182 112.825  93.165  1.00  0.00            
ATOM   3909  HB2 GLU   244      91.332 113.185  94.905  1.00  0.00            
ATOM   3910  CG  GLU   244      93.072 112.335  93.995  1.00  0.00            
ATOM   3911  HG1 GLU   244      93.872 112.715  94.655  1.00  0.00            
ATOM   3912  HG2 GLU   244      93.542 112.405  92.985  1.00  0.00            
ATOM   3913  CD  GLU   244      92.802 110.895  94.395  1.00  0.00            
ATOM   3914  OE1 GLU   244      93.152 110.485  95.535  1.00  0.00            
ATOM   3915  OE2 GLU   244      92.272 110.115  93.545  1.00  0.00            
ATOM   3916  C   GLU   244      90.922 115.435  93.225  1.00  0.00            
ATOM   3917  O   GLU   244      90.032 115.665  94.035  1.00  0.00            
ATOM   3918  N   GLY   245      90.752 115.885  91.965  1.00  0.00            
ATOM   3919  HN  GLY   245      91.532 115.805  91.355  1.00  0.00            
ATOM   3920  CA  GLY   245      89.632 116.635  91.505  1.00  0.00            
ATOM   3921  HA1 GLY   245      88.702 116.105  91.635  1.00  0.00            
ATOM   3922  HA2 GLY   245      89.622 117.625  91.965  1.00  0.00            
ATOM   3923  C   GLY   245      89.732 116.825  90.025  1.00  0.00            
ATOM   3924  O   GLY   245      89.722 115.865  89.255  1.00  0.00            
ATOM   3925  N   THR   246      89.662 118.105  89.625  1.00  0.00            
ATOM   3926  HN  THR   246      89.512 118.805  90.335  1.00  0.00            
ATOM   3927  CA  THR   246      89.492 118.395  88.235  1.00  0.00            
ATOM   3928  HA  THR   246      89.972 117.675  87.595  1.00  0.00            
ATOM   3929  CB  THR   246      88.052 118.535  87.815  1.00  0.00            
ATOM   3930  HB  THR   246      87.712 119.395  88.425  1.00  0.00            
ATOM   3931  OG1 THR   246      87.322 117.345  88.085  1.00  0.00            
ATOM   3932  HG1 THR   246      86.802 117.455  88.885  1.00  0.00            
ATOM   3933  CG2 THR   246      87.722 118.905  86.355  1.00  0.00            
ATOM   3934 HG21 THR   246      88.352 119.705  85.935  1.00  0.00            
ATOM   3935 HG22 THR   246      87.962 118.045  85.685  1.00  0.00            
ATOM   3936 HG23 THR   246      86.672 119.205  86.175  1.00  0.00            
ATOM   3937  C   THR   246      90.212 119.625  87.795  1.00  0.00            
ATOM   3938  O   THR   246      90.282 120.555  88.605  1.00  0.00            
ATOM   3939  N   ALA   247      90.832 119.725  86.605  1.00  0.00            
ATOM   3940  HN  ALA   247      90.872 118.995  85.925  1.00  0.00            
ATOM   3941  CA  ALA   247      91.572 120.865  86.155  1.00  0.00            
ATOM   3942  HA  ALA   247      91.372 121.655  86.865  1.00  0.00            
ATOM   3943  CB  ALA   247      93.052 120.485  86.225  1.00  0.00            
ATOM   3944  HB1 ALA   247      93.252 119.645  85.535  1.00  0.00            
ATOM   3945  HB2 ALA   247      93.602 121.425  85.965  1.00  0.00            
ATOM   3946  HB3 ALA   247      93.262 120.085  87.225  1.00  0.00            
ATOM   3947  C   ALA   247      91.282 121.315  84.755  1.00  0.00            
ATOM   3948  O   ALA   247      90.812 120.545  83.935  1.00  0.00            
ATOM   3949  N   PHE   248      91.532 122.605  84.435  1.00  0.00            
ATOM   3950  HN  PHE   248      91.762 123.195  85.205  1.00  0.00            
ATOM   3951  CA  PHE   248      91.462 123.245  83.165  1.00  0.00            
ATOM   3952  HA  PHE   248      90.852 122.605  82.525  1.00  0.00            
ATOM   3953  CB  PHE   248      90.722 124.585  83.155  1.00  0.00            
ATOM   3954  HB1 PHE   248      90.492 124.935  82.125  1.00  0.00            
ATOM   3955  HB2 PHE   248      91.382 125.395  83.535  1.00  0.00            
ATOM   3956  CG  PHE   248      89.382 124.585  83.815  1.00  0.00            
ATOM   3957  CD1 PHE   248      89.242 125.065  85.095  1.00  0.00            
ATOM   3958  HD1 PHE   248      90.112 125.275  85.695  1.00  0.00            
ATOM   3959  CE1 PHE   248      87.982 125.355  85.565  1.00  0.00            
ATOM   3960  HE1 PHE   248      87.902 125.895  86.505  1.00  0.00            
ATOM   3961  CZ  PHE   248      86.882 124.895  84.895  1.00  0.00            
ATOM   3962  HZ  PHE   248      85.902 125.245  85.185  1.00  0.00            
ATOM   3963  CD2 PHE   248      88.272 124.135  83.135  1.00  0.00            
ATOM   3964  HD2 PHE   248      88.362 123.675  82.155  1.00  0.00            
ATOM   3965  CE2 PHE   248      87.022 124.275  83.675  1.00  0.00            
ATOM   3966  HE2 PHE   248      86.162 124.005  83.065  1.00  0.00            
ATOM   3967  C   PHE   248      92.822 123.535  82.615  1.00  0.00            
ATOM   3968  O   PHE   248      93.702 124.015  83.335  1.00  0.00            
ATOM   3969  N   VAL   249      92.982 123.145  81.335  1.00  0.00            
ATOM   3970  HN  VAL   249      92.252 122.635  80.895  1.00  0.00            
ATOM   3971  CA  VAL   249      94.182 123.345  80.585  1.00  0.00            
ATOM   3972  HA  VAL   249      94.892 123.915  81.175  1.00  0.00            
ATOM   3973  CB  VAL   249      94.822 122.085  80.095  1.00  0.00            
ATOM   3974  HB  VAL   249      95.792 122.295  79.575  1.00  0.00            
ATOM   3975  CG1 VAL   249      95.182 121.115  81.235  1.00  0.00            
ATOM   3976 HG11 VAL   249      94.222 120.585  81.445  1.00  0.00            
ATOM   3977 HG12 VAL   249      95.882 120.275  81.075  1.00  0.00            
ATOM   3978 HG13 VAL   249      95.482 121.535  82.225  1.00  0.00            
ATOM   3979  CG2 VAL   249      93.982 121.285  79.095  1.00  0.00            
ATOM   3980 HG21 VAL   249      92.972 121.035  79.455  1.00  0.00            
ATOM   3981 HG22 VAL   249      93.832 121.825  78.125  1.00  0.00            
ATOM   3982 HG23 VAL   249      94.602 120.395  78.835  1.00  0.00            
ATOM   3983  C   VAL   249      93.912 124.255  79.435  1.00  0.00            
ATOM   3984  O   VAL   249      92.822 124.195  78.865  1.00  0.00            
ATOM   3985  N   ILE   250      94.922 125.095  79.165  1.00  0.00            
ATOM   3986  HN  ILE   250      95.692 125.155  79.815  1.00  0.00            
ATOM   3987  CA  ILE   250      95.082 125.835  77.955  1.00  0.00            
ATOM   3988  HA  ILE   250      94.622 125.235  77.175  1.00  0.00            
ATOM   3989  CB  ILE   250      94.402 127.175  77.935  1.00  0.00            
ATOM   3990  HB  ILE   250      93.422 126.945  78.405  1.00  0.00            
ATOM   3991  CG2 ILE   250      95.062 128.205  78.875  1.00  0.00            
ATOM   3992 HG21 ILE   250      95.962 128.615  78.375  1.00  0.00            
ATOM   3993 HG22 ILE   250      94.552 129.175  79.085  1.00  0.00            
ATOM   3994 HG23 ILE   250      95.422 127.695  79.785  1.00  0.00            
ATOM   3995  CG1 ILE   250      94.092 127.665  76.525  1.00  0.00            
ATOM   3996 HG11 ILE   250      93.562 126.935  75.875  1.00  0.00            
ATOM   3997 HG12 ILE   250      95.112 127.965  76.175  1.00  0.00            
ATOM   3998  CD  ILE   250      93.322 128.975  76.355  1.00  0.00            
ATOM   3999  HD1 ILE   250      93.832 129.815  76.875  1.00  0.00            
ATOM   4000  HD2 ILE   250      93.082 129.205  75.295  1.00  0.00            
ATOM   4001  HD3 ILE   250      92.402 128.765  76.945  1.00  0.00            
ATOM   4002  C   ILE   250      96.542 125.885  77.655  1.00  0.00            
ATOM   4003  O   ILE   250      97.402 125.775  78.525  1.00  0.00            
ATOM   4004  N   PHE   251      96.892 126.145  76.385  1.00  0.00            
ATOM   4005  HN  PHE   251      96.132 126.355  75.765  1.00  0.00            
ATOM   4006  CA  PHE   251      98.232 126.265  75.905  1.00  0.00            
ATOM   4007  HA  PHE   251      98.912 126.195  76.735  1.00  0.00            
ATOM   4008  CB  PHE   251      98.382 125.055  74.975  1.00  0.00            
ATOM   4009  HB1 PHE   251      99.302 125.285  74.405  1.00  0.00            
ATOM   4010  HB2 PHE   251      97.572 125.025  74.215  1.00  0.00            
ATOM   4011  CG  PHE   251      98.492 123.685  75.565  1.00  0.00            
ATOM   4012  CD1 PHE   251      97.342 123.045  75.945  1.00  0.00            
ATOM   4013  HD1 PHE   251      96.372 123.525  75.845  1.00  0.00            
ATOM   4014  CE1 PHE   251      97.422 121.895  76.695  1.00  0.00            
ATOM   4015  HE1 PHE   251      96.532 121.465  77.135  1.00  0.00            
ATOM   4016  CZ  PHE   251      98.652 121.335  76.975  1.00  0.00            
ATOM   4017  HZ  PHE   251      98.712 120.435  77.565  1.00  0.00            
ATOM   4018  CD2 PHE   251      99.732 123.185  75.875  1.00  0.00            
ATOM   4019  HD2 PHE   251     100.662 123.655  75.605  1.00  0.00            
ATOM   4020  CE2 PHE   251      99.792 121.985  76.545  1.00  0.00            
ATOM   4021  HE2 PHE   251     100.782 121.645  76.785  1.00  0.00            
ATOM   4022  C   PHE   251      98.352 127.585  75.225  1.00  0.00            
ATOM   4023  O   PHE   251      97.342 128.115  74.735  1.00  0.00            
ATOM   4024  N   GLY   252      99.582 128.075  75.045  1.00  0.00            
ATOM   4025  HN  GLY   252     100.362 127.695  75.545  1.00  0.00            
ATOM   4026  CA  GLY   252      99.812 129.135  74.115  1.00  0.00            
ATOM   4027  HA1 GLY   252      99.182 129.065  73.245  1.00  0.00            
ATOM   4028  HA2 GLY   252      99.832 129.995  74.775  1.00  0.00            
ATOM   4029  C   GLY   252     101.242 129.065  73.685  1.00  0.00            
ATOM   4030  O   GLY   252     102.082 128.275  74.105  1.00  0.00            
ATOM   4031  N   ILE   253     101.572 130.065  72.845  1.00  0.00            
ATOM   4032  HN  ILE   253     100.922 130.695  72.435  1.00  0.00            
ATOM   4033  CA  ILE   253     102.832 130.165  72.195  1.00  0.00            
ATOM   4034  HA  ILE   253     103.502 129.485  72.705  1.00  0.00            
ATOM   4035  CB  ILE   253     102.762 129.775  70.745  1.00  0.00            
ATOM   4036  HB  ILE   253     102.182 128.835  70.715  1.00  0.00            
ATOM   4037  CG2 ILE   253     101.972 130.855  69.965  1.00  0.00            
ATOM   4038 HG21 ILE   253     102.582 131.785  69.875  1.00  0.00            
ATOM   4039 HG22 ILE   253     101.832 130.505  68.925  1.00  0.00            
ATOM   4040 HG23 ILE   253     100.982 131.025  70.415  1.00  0.00            
ATOM   4041  CG1 ILE   253     104.122 129.465  70.105  1.00  0.00            
ATOM   4042 HG11 ILE   253     104.702 128.895  70.855  1.00  0.00            
ATOM   4043 HG12 ILE   253     104.552 130.475  69.955  1.00  0.00            
ATOM   4044  CD  ILE   253     104.012 128.745  68.765  1.00  0.00            
ATOM   4045  HD1 ILE   253     103.382 127.855  68.915  1.00  0.00            
ATOM   4046  HD2 ILE   253     103.642 129.415  67.965  1.00  0.00            
ATOM   4047  HD3 ILE   253     105.012 128.475  68.335  1.00  0.00            
ATOM   4048  C   ILE   253     103.482 131.475  72.475  1.00  0.00            
ATOM   4049  O   ILE   253     102.892 132.555  72.375  1.00  0.00            
ATOM   4050  N   GLN   254     104.792 131.445  72.775  1.00  0.00            
ATOM   4051  HN  GLN   254     105.302 130.595  72.925  1.00  0.00            
ATOM   4052  CA  GLN   254     105.642 132.585  72.895  1.00  0.00            
ATOM   4053  HA  GLN   254     105.202 133.435  73.395  1.00  0.00            
ATOM   4054  CB  GLN   254     106.712 132.205  73.945  1.00  0.00            
ATOM   4055  HB1 GLN   254     107.232 131.255  73.745  1.00  0.00            
ATOM   4056  HB2 GLN   254     106.192 131.955  74.905  1.00  0.00            
ATOM   4057  CG  GLN   254     107.792 133.265  74.135  1.00  0.00            
ATOM   4058  HG1 GLN   254     108.232 133.625  73.175  1.00  0.00            
ATOM   4059  HG2 GLN   254     108.622 132.825  74.725  1.00  0.00            
ATOM   4060  CD  GLN   254     107.292 134.465  74.915  1.00  0.00            
ATOM   4061  OE1 GLN   254     106.642 134.285  75.945  1.00  0.00            
ATOM   4062  NE2 GLN   254     107.552 135.695  74.405  1.00  0.00            
ATOM   4063 HE21 GLN   254     107.892 135.735  73.465  1.00  0.00            
ATOM   4064 HE22 GLN   254     107.002 136.445  74.785  1.00  0.00            
ATOM   4065  C   GLN   254     106.332 132.865  71.605  1.00  0.00            
ATOM   4066  O   GLN   254     107.312 132.165  71.355  1.00  0.00            
ATOM   4067  N   ASP   255     105.932 133.875  70.805  1.00  0.00            
ATOM   4068  HN  ASP   255     105.212 134.545  70.965  1.00  0.00            
ATOM   4069  CA  ASP   255     106.492 134.095  69.515  1.00  0.00            
ATOM   4070  HA  ASP   255     107.182 133.315  69.235  1.00  0.00            
ATOM   4071  CB  ASP   255     105.222 134.165  68.655  1.00  0.00            
ATOM   4072  HB1 ASP   255     104.872 135.215  68.625  1.00  0.00            
ATOM   4073  HB2 ASP   255     104.332 133.615  69.045  1.00  0.00            
ATOM   4074  CG  ASP   255     105.482 133.745  67.215  1.00  0.00            
ATOM   4075  OD1 ASP   255     106.642 133.665  66.755  1.00  0.00            
ATOM   4076  OD2 ASP   255     104.502 133.435  66.485  1.00  0.00            
ATOM   4077  C   ASP   255     107.242 135.385  69.535  1.00  0.00            
ATOM   4078  O   ASP   255     106.662 136.465  69.615  1.00  0.00            
ATOM   4079  N   GLY   256     108.592 135.405  69.505  1.00  0.00            
ATOM   4080  HN  GLY   256     108.992 134.525  69.265  1.00  0.00            
ATOM   4081  CA  GLY   256     109.462 136.545  69.675  1.00  0.00            
ATOM   4082  HA1 GLY   256     110.482 136.195  69.675  1.00  0.00            
ATOM   4083  HA2 GLY   256     109.272 137.245  68.885  1.00  0.00            
ATOM   4084  C   GLY   256     109.222 137.195  70.985  1.00  0.00            
ATOM   4085  O   GLY   256     109.452 136.615  72.055  1.00  0.00            
ATOM   4086  N   GLU   257     108.652 138.415  70.915  1.00  0.00            
ATOM   4087  HN  GLU   257     108.432 138.995  70.135  1.00  0.00            
ATOM   4088  CA  GLU   257     108.322 139.085  72.135  1.00  0.00            
ATOM   4089  HA  GLU   257     108.852 138.655  72.965  1.00  0.00            
ATOM   4090  CB  GLU   257     108.752 140.545  71.905  1.00  0.00            
ATOM   4091  HB1 GLU   257     108.202 141.155  72.665  1.00  0.00            
ATOM   4092  HB2 GLU   257     108.252 141.015  71.025  1.00  0.00            
ATOM   4093  CG  GLU   257     110.262 140.745  71.965  1.00  0.00            
ATOM   4094  HG1 GLU   257     110.692 139.745  71.785  1.00  0.00            
ATOM   4095  HG2 GLU   257     110.602 141.075  72.985  1.00  0.00            
ATOM   4096  CD  GLU   257     110.802 141.685  70.905  1.00  0.00            
ATOM   4097  OE1 GLU   257     110.992 142.905  71.185  1.00  0.00            
ATOM   4098  OE2 GLU   257     110.922 141.275  69.725  1.00  0.00            
ATOM   4099  C   GLU   257     106.872 138.975  72.495  1.00  0.00            
ATOM   4100  O   GLU   257     106.482 139.575  73.495  1.00  0.00            
ATOM   4101  N   GLN   258     106.032 138.155  71.835  1.00  0.00            
ATOM   4102  HN  GLN   258     106.502 137.735  71.075  1.00  0.00            
ATOM   4103  CA  GLN   258     104.622 138.135  72.095  1.00  0.00            
ATOM   4104  HA  GLN   258     104.292 138.945  72.735  1.00  0.00            
ATOM   4105  CB  GLN   258     103.912 138.445  70.765  1.00  0.00            
ATOM   4106  HB1 GLN   258     102.822 138.315  70.945  1.00  0.00            
ATOM   4107  HB2 GLN   258     104.242 137.685  70.035  1.00  0.00            
ATOM   4108  CG  GLN   258     104.282 139.825  70.215  1.00  0.00            
ATOM   4109  HG1 GLN   258     103.822 139.925  69.215  1.00  0.00            
ATOM   4110  HG2 GLN   258     105.372 139.885  69.995  1.00  0.00            
ATOM   4111  CD  GLN   258     104.022 140.995  71.145  1.00  0.00            
ATOM   4112  OE1 GLN   258     104.832 141.925  71.195  1.00  0.00            
ATOM   4113  NE2 GLN   258     102.812 140.955  71.755  1.00  0.00            
ATOM   4114 HE21 GLN   258     102.212 140.155  71.645  1.00  0.00            
ATOM   4115 HE22 GLN   258     102.522 141.715  72.335  1.00  0.00            
ATOM   4116  C   GLN   258     104.142 136.855  72.695  1.00  0.00            
ATOM   4117  O   GLN   258     104.722 135.785  72.555  1.00  0.00            
ATOM   4118  N   ARG   259     103.032 136.895  73.455  1.00  0.00            
ATOM   4119  HN  ARG   259     102.732 137.835  73.645  1.00  0.00            
ATOM   4120  CA  ARG   259     102.292 135.835  74.045  1.00  0.00            
ATOM   4121  HA  ARG   259     102.742 134.855  73.875  1.00  0.00            
ATOM   4122  CB  ARG   259     102.302 135.895  75.575  1.00  0.00            
ATOM   4123  HB1 ARG   259     101.562 135.205  76.045  1.00  0.00            
ATOM   4124  HB2 ARG   259     102.082 136.915  75.985  1.00  0.00            
ATOM   4125  CG  ARG   259     103.612 135.355  76.145  1.00  0.00            
ATOM   4126  HG1 ARG   259     104.452 136.005  75.815  1.00  0.00            
ATOM   4127  HG2 ARG   259     103.822 134.335  75.775  1.00  0.00            
ATOM   4128  CD  ARG   259     103.672 135.305  77.675  1.00  0.00            
ATOM   4129  HD1 ARG   259     103.352 136.295  78.095  1.00  0.00            
ATOM   4130  HD2 ARG   259     104.692 134.985  77.955  1.00  0.00            
ATOM   4131  NE  ARG   259     102.722 134.225  78.095  1.00  0.00            
ATOM   4132  HE  ARG   259     102.202 133.805  77.345  1.00  0.00            
ATOM   4133  CZ  ARG   259     102.542 133.755  79.365  1.00  0.00            
ATOM   4134  NH1 ARG   259     103.292 134.205  80.405  1.00  0.00            
ATOM   4135 HH11 ARG   259     103.982 134.875  80.155  1.00  0.00            
ATOM   4136 HH12 ARG   259     103.282 133.735  81.305  1.00  0.00            
ATOM   4137  NH2 ARG   259     101.612 132.785  79.615  1.00  0.00            
ATOM   4138 HH21 ARG   259     100.852 132.625  78.985  1.00  0.00            
ATOM   4139 HH22 ARG   259     101.512 132.425  80.535  1.00  0.00            
ATOM   4140  C   ARG   259     100.922 135.715  73.465  1.00  0.00            
ATOM   4141  O   ARG   259     100.092 136.615  73.565  1.00  0.00            
ATOM   4142  N   ILE   260     100.572 134.585  72.805  1.00  0.00            
ATOM   4143  HN  ILE   260     101.192 133.825  73.035  1.00  0.00            
ATOM   4144  CA  ILE   260      99.312 134.265  72.215  1.00  0.00            
ATOM   4145  HA  ILE   260      98.622 135.065  72.425  1.00  0.00            
ATOM   4146  CB  ILE   260      99.412 134.085  70.725  1.00  0.00            
ATOM   4147  HB  ILE   260     100.212 133.335  70.495  1.00  0.00            
ATOM   4148  CG2 ILE   260      98.162 133.525  70.035  1.00  0.00            
ATOM   4149 HG21 ILE   260      97.232 134.015  70.405  1.00  0.00            
ATOM   4150 HG22 ILE   260      98.302 133.545  68.935  1.00  0.00            
ATOM   4151 HG23 ILE   260      98.092 132.435  70.235  1.00  0.00            
ATOM   4152  CG1 ILE   260      99.732 135.445  70.095  1.00  0.00            
ATOM   4153 HG11 ILE   260      99.852 135.305  68.995  1.00  0.00            
ATOM   4154 HG12 ILE   260     100.762 135.715  70.395  1.00  0.00            
ATOM   4155  CD  ILE   260      98.692 136.515  70.425  1.00  0.00            
ATOM   4156  HD1 ILE   260      98.852 136.945  71.435  1.00  0.00            
ATOM   4157  HD2 ILE   260      98.822 137.375  69.725  1.00  0.00            
ATOM   4158  HD3 ILE   260      97.642 136.155  70.375  1.00  0.00            
ATOM   4159  C   ILE   260      98.842 132.965  72.765  1.00  0.00            
ATOM   4160  O   ILE   260      99.562 131.975  72.895  1.00  0.00            
ATOM   4161  N   SER   261      97.542 132.855  73.105  1.00  0.00            
ATOM   4162  HN  SER   261      96.862 133.585  73.115  1.00  0.00            
ATOM   4163  CA  SER   261      96.972 131.625  73.575  1.00  0.00            
ATOM   4164  HA  SER   261      97.732 130.855  73.585  1.00  0.00            
ATOM   4165  CB  SER   261      96.352 131.765  74.975  1.00  0.00            
ATOM   4166  HB1 SER   261      95.842 130.845  75.325  1.00  0.00            
ATOM   4167  HB2 SER   261      95.562 132.535  74.875  1.00  0.00            
ATOM   4168  OG  SER   261      97.272 132.225  75.955  1.00  0.00            
ATOM   4169  HG1 SER   261      96.912 132.165  76.835  1.00  0.00            
ATOM   4170  C   SER   261      95.942 131.095  72.645  1.00  0.00            
ATOM   4171  O   SER   261      95.392 131.875  71.855  1.00  0.00            
ATOM   4172  N   LEU   262      95.802 129.765  72.535  1.00  0.00            
ATOM   4173  HN  LEU   262      96.312 129.175  73.155  1.00  0.00            
ATOM   4174  CA  LEU   262      95.132 129.105  71.455  1.00  0.00            
ATOM   4175  HA  LEU   262      95.042 129.665  70.535  1.00  0.00            
ATOM   4176  CB  LEU   262      95.922 127.855  71.035  1.00  0.00            
ATOM   4177  HB1 LEU   262      95.372 127.265  70.265  1.00  0.00            
ATOM   4178  HB2 LEU   262      95.892 127.295  71.995  1.00  0.00            
ATOM   4179  CG  LEU   262      97.412 128.125  70.785  1.00  0.00            
ATOM   4180  HG  LEU   262      97.782 128.905  71.485  1.00  0.00            
ATOM   4181  CD1 LEU   262      98.192 126.805  70.955  1.00  0.00            
ATOM   4182 HD11 LEU   262      99.292 126.855  70.775  1.00  0.00            
ATOM   4183 HD12 LEU   262      98.082 126.395  71.975  1.00  0.00            
ATOM   4184 HD13 LEU   262      97.842 126.075  70.205  1.00  0.00            
ATOM   4185  CD2 LEU   262      97.662 128.715  69.395  1.00  0.00            
ATOM   4186 HD21 LEU   262      96.972 129.565  69.225  1.00  0.00            
ATOM   4187 HD22 LEU   262      98.682 129.165  69.385  1.00  0.00            
ATOM   4188 HD23 LEU   262      97.582 127.915  68.625  1.00  0.00            
ATOM   4189  C   LEU   262      93.762 128.645  71.805  1.00  0.00            
ATOM   4190  O   LEU   262      93.742 127.735  72.645  1.00  0.00            
ATOM   4191  N   PRO   263      92.612 129.055  71.345  1.00  0.00            
ATOM   4192  CD  PRO   263      92.532 130.245  70.525  1.00  0.00            
ATOM   4193  HD1 PRO   263      93.332 130.975  70.725  1.00  0.00            
ATOM   4194  HD2 PRO   263      92.472 129.915  69.465  1.00  0.00            
ATOM   4195  CA  PRO   263      91.342 128.845  71.965  1.00  0.00            
ATOM   4196  HA  PRO   263      91.402 129.185  72.995  1.00  0.00            
ATOM   4197  CB  PRO   263      90.422 129.645  71.055  1.00  0.00            
ATOM   4198  HB1 PRO   263      89.472 129.855  71.615  1.00  0.00            
ATOM   4199  HB2 PRO   263      90.212 129.125  70.105  1.00  0.00            
ATOM   4200  CG  PRO   263      91.162 130.955  70.715  1.00  0.00            
ATOM   4201  HG1 PRO   263      91.122 131.655  71.575  1.00  0.00            
ATOM   4202  HG2 PRO   263      90.852 131.585  69.865  1.00  0.00            
ATOM   4203  C   PRO   263      90.952 127.405  71.995  1.00  0.00            
ATOM   4204  O   PRO   263      90.472 126.915  73.025  1.00  0.00            
ATOM   4205  N   GLU   264      91.062 126.635  70.895  1.00  0.00            
ATOM   4206  HN  GLU   264      91.532 126.855  70.055  1.00  0.00            
ATOM   4207  CA  GLU   264      90.552 125.295  70.885  1.00  0.00            
ATOM   4208  HA  GLU   264      89.562 125.285  71.315  1.00  0.00            
ATOM   4209  CB  GLU   264      90.402 124.775  69.445  1.00  0.00            
ATOM   4210  HB1 GLU   264      90.302 123.665  69.385  1.00  0.00            
ATOM   4211  HB2 GLU   264      91.312 124.965  68.845  1.00  0.00            
ATOM   4212  CG  GLU   264      89.222 125.415  68.715  1.00  0.00            
ATOM   4213  HG1 GLU   264      89.412 126.505  68.735  1.00  0.00            
ATOM   4214  HG2 GLU   264      88.252 125.265  69.255  1.00  0.00            
ATOM   4215  CD  GLU   264      89.122 125.065  67.245  1.00  0.00            
ATOM   4216  OE1 GLU   264      88.852 123.915  66.805  1.00  0.00            
ATOM   4217  OE2 GLU   264      89.232 125.995  66.405  1.00  0.00            
ATOM   4218  C   GLU   264      91.462 124.335  71.565  1.00  0.00            
ATOM   4219  O   GLU   264      91.142 123.145  71.675  1.00  0.00            
ATOM   4220  N   SER   265      92.572 124.805  72.155  1.00  0.00            
ATOM   4221  HN  SER   265      92.772 125.735  71.885  1.00  0.00            
ATOM   4222  CA  SER   265      93.372 123.955  72.995  1.00  0.00            
ATOM   4223  HA  SER   265      93.432 122.935  72.625  1.00  0.00            
ATOM   4224  CB  SER   265      94.822 124.405  73.155  1.00  0.00            
ATOM   4225  HB1 SER   265      95.352 124.635  72.215  1.00  0.00            
ATOM   4226  HB2 SER   265      95.402 123.655  73.745  1.00  0.00            
ATOM   4227  OG  SER   265      94.972 125.575  73.945  1.00  0.00            
ATOM   4228  HG1 SER   265      94.482 126.315  73.545  1.00  0.00            
ATOM   4229  C   SER   265      92.722 123.865  74.335  1.00  0.00            
ATOM   4230  O   SER   265      93.002 122.855  74.995  1.00  0.00            
ATOM   4231  N   LEU   266      91.802 124.775  74.705  1.00  0.00            
ATOM   4232  HN  LEU   266      91.522 125.515  74.095  1.00  0.00            
ATOM   4233  CA  LEU   266      91.142 124.715  75.965  1.00  0.00            
ATOM   4234  HA  LEU   266      91.842 124.845  76.775  1.00  0.00            
ATOM   4235  CB  LEU   266      90.382 126.035  76.175  1.00  0.00            
ATOM   4236  HB1 LEU   266      89.582 126.135  75.405  1.00  0.00            
ATOM   4237  HB2 LEU   266      91.052 126.905  75.995  1.00  0.00            
ATOM   4238  CG  LEU   266      89.652 126.205  77.525  1.00  0.00            
ATOM   4239  HG  LEU   266      88.942 125.355  77.655  1.00  0.00            
ATOM   4240  CD1 LEU   266      90.412 126.445  78.845  1.00  0.00            
ATOM   4241 HD11 LEU   266      90.822 125.495  79.245  1.00  0.00            
ATOM   4242 HD12 LEU   266      91.242 127.115  78.565  1.00  0.00            
ATOM   4243 HD13 LEU   266      89.772 126.815  79.675  1.00  0.00            
ATOM   4244  CD2 LEU   266      88.682 127.375  77.315  1.00  0.00            
ATOM   4245 HD21 LEU   266      89.232 128.325  77.175  1.00  0.00            
ATOM   4246 HD22 LEU   266      87.932 127.205  76.515  1.00  0.00            
ATOM   4247 HD23 LEU   266      88.052 127.365  78.235  1.00  0.00            
ATOM   4248  C   LEU   266      90.302 123.495  76.195  1.00  0.00            
ATOM   4249  O   LEU   266      89.392 123.135  75.445  1.00  0.00            
ATOM   4250  N   LYS   267      90.572 122.775  77.295  1.00  0.00            
ATOM   4251  HN  LYS   267      91.282 123.075  77.925  1.00  0.00            
ATOM   4252  CA  LYS   267      89.922 121.545  77.605  1.00  0.00            
ATOM   4253  HA  LYS   267      88.892 121.655  77.275  1.00  0.00            
ATOM   4254  CB  LYS   267      90.512 120.355  76.825  1.00  0.00            
ATOM   4255  HB1 LYS   267      90.562 119.465  77.495  1.00  0.00            
ATOM   4256  HB2 LYS   267      91.572 120.595  76.595  1.00  0.00            
ATOM   4257  CG  LYS   267      89.882 119.895  75.515  1.00  0.00            
ATOM   4258  HG1 LYS   267      90.592 119.135  75.115  1.00  0.00            
ATOM   4259  HG2 LYS   267      89.812 120.805  74.885  1.00  0.00            
ATOM   4260  CD  LYS   267      88.462 119.325  75.615  1.00  0.00            
ATOM   4261  HD1 LYS   267      88.452 118.515  76.385  1.00  0.00            
ATOM   4262  HD2 LYS   267      87.662 120.055  75.865  1.00  0.00            
ATOM   4263  CE  LYS   267      87.962 118.685  74.335  1.00  0.00            
ATOM   4264  HE1 LYS   267      88.562 117.775  74.105  1.00  0.00            
ATOM   4265  HE2 LYS   267      88.102 119.405  73.495  1.00  0.00            
ATOM   4266  NZ  LYS   267      86.542 118.265  74.225  1.00  0.00            
ATOM   4267  HZ1 LYS   267      86.442 117.765  73.315  1.00  0.00            
ATOM   4268  HZ2 LYS   267      86.322 117.575  74.975  1.00  0.00            
ATOM   4269  HZ3 LYS   267      85.812 118.995  74.285  1.00  0.00            
ATOM   4270  C   LYS   267      89.982 121.315  79.075  1.00  0.00            
ATOM   4271  O   LYS   267      90.782 121.895  79.825  1.00  0.00            
ATOM   4272  N   ARG   268      89.152 120.435  79.645  1.00  0.00            
ATOM   4273  HN  ARG   268      88.452 119.925  79.155  1.00  0.00            
ATOM   4274  CA  ARG   268      89.132 120.145  81.045  1.00  0.00            
ATOM   4275  HA  ARG   268      89.802 120.785  81.615  1.00  0.00            
ATOM   4276  CB  ARG   268      87.722 120.465  81.565  1.00  0.00            
ATOM   4277  HB1 ARG   268      87.012 120.145  80.785  1.00  0.00            
ATOM   4278  HB2 ARG   268      87.632 121.565  81.665  1.00  0.00            
ATOM   4279  CG  ARG   268      87.322 119.895  82.935  1.00  0.00            
ATOM   4280  HG1 ARG   268      88.072 120.145  83.695  1.00  0.00            
ATOM   4281  HG2 ARG   268      87.312 118.785  82.955  1.00  0.00            
ATOM   4282  CD  ARG   268      85.922 120.425  83.285  1.00  0.00            
ATOM   4283  HD1 ARG   268      85.812 121.465  82.915  1.00  0.00            
ATOM   4284  HD2 ARG   268      85.702 120.455  84.375  1.00  0.00            
ATOM   4285  NE  ARG   268      84.962 119.545  82.585  1.00  0.00            
ATOM   4286  HE  ARG   268      84.952 118.555  82.705  1.00  0.00            
ATOM   4287  CZ  ARG   268      83.942 120.025  81.785  1.00  0.00            
ATOM   4288  NH1 ARG   268      83.692 121.325  81.455  1.00  0.00            
ATOM   4289 HH11 ARG   268      84.362 121.985  81.805  1.00  0.00            
ATOM   4290 HH12 ARG   268      83.072 121.455  80.675  1.00  0.00            
ATOM   4291  NH2 ARG   268      83.172 119.135  81.085  1.00  0.00            
ATOM   4292 HH21 ARG   268      83.182 118.135  81.205  1.00  0.00            
ATOM   4293 HH22 ARG   268      82.752 119.625  80.325  1.00  0.00            
ATOM   4294  C   ARG   268      89.452 118.695  81.245  1.00  0.00            
ATOM   4295  O   ARG   268      89.082 117.815  80.485  1.00  0.00            
ATOM   4296  N   ILE   269      90.172 118.365  82.335  1.00  0.00            
ATOM   4297  HN  ILE   269      90.302 119.055  83.035  1.00  0.00            
ATOM   4298  CA  ILE   269      90.522 116.995  82.585  1.00  0.00            
ATOM   4299  HA  ILE   269      89.812 116.355  82.065  1.00  0.00            
ATOM   4300  CB  ILE   269      91.942 116.715  82.185  1.00  0.00            
ATOM   4301  HB  ILE   269      92.322 115.815  82.705  1.00  0.00            
ATOM   4302  CG2 ILE   269      92.152 116.535  80.675  1.00  0.00            
ATOM   4303 HG21 ILE   269      93.152 116.065  80.575  1.00  0.00            
ATOM   4304 HG22 ILE   269      91.322 115.895  80.285  1.00  0.00            
ATOM   4305 HG23 ILE   269      92.062 117.535  80.235  1.00  0.00            
ATOM   4306  CG1 ILE   269      92.872 117.815  82.735  1.00  0.00            
ATOM   4307 HG11 ILE   269      92.382 118.485  83.465  1.00  0.00            
ATOM   4308 HG12 ILE   269      93.192 118.475  81.905  1.00  0.00            
ATOM   4309  CD  ILE   269      94.142 117.305  83.415  1.00  0.00            
ATOM   4310  HD1 ILE   269      94.662 116.585  82.755  1.00  0.00            
ATOM   4311  HD2 ILE   269      94.842 118.145  83.665  1.00  0.00            
ATOM   4312  HD3 ILE   269      93.792 116.845  84.355  1.00  0.00            
ATOM   4313  C   ILE   269      90.302 116.655  84.015  1.00  0.00            
ATOM   4314  O   ILE   269      90.372 117.495  84.915  1.00  0.00            
ATOM   4315  N   PRO   270      90.212 115.405  84.365  1.00  0.00            
ATOM   4316  CD  PRO   270      90.022 114.275  83.465  1.00  0.00            
ATOM   4317  HD1 PRO   270      89.112 114.405  82.835  1.00  0.00            
ATOM   4318  HD2 PRO   270      90.892 114.095  82.805  1.00  0.00            
ATOM   4319  CA  PRO   270      90.302 114.995  85.735  1.00  0.00            
ATOM   4320  HA  PRO   270      89.922 115.745  86.405  1.00  0.00            
ATOM   4321  CB  PRO   270      89.532 113.675  85.745  1.00  0.00            
ATOM   4322  HB1 PRO   270      88.442 113.875  85.665  1.00  0.00            
ATOM   4323  HB2 PRO   270      89.642 112.925  86.555  1.00  0.00            
ATOM   4324  CG  PRO   270      89.972 113.065  84.405  1.00  0.00            
ATOM   4325  HG1 PRO   270      89.372 112.175  84.125  1.00  0.00            
ATOM   4326  HG2 PRO   270      91.022 112.755  84.605  1.00  0.00            
ATOM   4327  C   PRO   270      91.692 114.875  86.255  1.00  0.00            
ATOM   4328  O   PRO   270      92.672 114.785  85.515  1.00  0.00            
ATOM   4329  N   ILE   271      91.822 114.925  87.595  1.00  0.00            
ATOM   4330  HN  ILE   271      91.132 115.335  88.185  1.00  0.00            
ATOM   4331  CA  ILE   271      92.972 114.695  88.395  1.00  0.00            
ATOM   4332  HA  ILE   271      93.802 114.465  87.745  1.00  0.00            
ATOM   4333  CB  ILE   271      93.412 115.855  89.235  1.00  0.00            
ATOM   4334  HB  ILE   271      92.652 116.075  90.015  1.00  0.00            
ATOM   4335  CG2 ILE   271      94.702 115.685  90.055  1.00  0.00            
ATOM   4336 HG21 ILE   271      94.872 116.505  90.775  1.00  0.00            
ATOM   4337 HG22 ILE   271      94.742 114.775  90.685  1.00  0.00            
ATOM   4338 HG23 ILE   271      95.532 115.785  89.315  1.00  0.00            
ATOM   4339  CG1 ILE   271      93.542 117.245  88.595  1.00  0.00            
ATOM   4340 HG11 ILE   271      93.752 117.985  89.395  1.00  0.00            
ATOM   4341 HG12 ILE   271      92.582 117.695  88.255  1.00  0.00            
ATOM   4342  CD  ILE   271      94.592 117.445  87.505  1.00  0.00            
ATOM   4343  HD1 ILE   271      94.552 116.555  86.855  1.00  0.00            
ATOM   4344  HD2 ILE   271      94.482 118.415  86.975  1.00  0.00            
ATOM   4345  HD3 ILE   271      95.652 117.525  87.815  1.00  0.00            
ATOM   4346  C   ILE   271      92.672 113.465  89.185  1.00  0.00            
ATOM   4347  O   ILE   271      91.882 113.485  90.125  1.00  0.00            
ATOM   4348  N   GLU   272      93.282 112.315  88.895  1.00  0.00            
ATOM   4349  HN  GLU   272      93.872 112.295  88.095  1.00  0.00            
ATOM   4350  CA  GLU   272      93.002 111.065  89.545  1.00  0.00            
ATOM   4351  HA  GLU   272      92.392 111.145  90.445  1.00  0.00            
ATOM   4352  CB  GLU   272      92.462 110.005  88.575  1.00  0.00            
ATOM   4353  HB1 GLU   272      92.362 109.015  89.065  1.00  0.00            
ATOM   4354  HB2 GLU   272      93.102 109.685  87.725  1.00  0.00            
ATOM   4355  CG  GLU   272      91.052 110.405  88.125  1.00  0.00            
ATOM   4356  HG1 GLU   272      90.772 111.455  87.885  1.00  0.00            
ATOM   4357  HG2 GLU   272      90.302 110.165  88.905  1.00  0.00            
ATOM   4358  CD  GLU   272      90.542 109.485  87.025  1.00  0.00            
ATOM   4359  OE1 GLU   272      89.832 108.495  87.365  1.00  0.00            
ATOM   4360  OE2 GLU   272      90.742 109.825  85.835  1.00  0.00            
ATOM   4361  C   GLU   272      94.252 110.495  90.115  1.00  0.00            
ATOM   4362  O   GLU   272      95.282 110.465  89.435  1.00  0.00            
ATOM   4363  N   ASP   273      94.202 110.045  91.385  1.00  0.00            
ATOM   4364  HN  ASP   273      93.312 110.045  91.815  1.00  0.00            
ATOM   4365  CA  ASP   273      95.262 109.565  92.205  1.00  0.00            
ATOM   4366  HA  ASP   273      94.912 109.285  93.175  1.00  0.00            
ATOM   4367  CB  ASP   273      95.922 108.385  91.485  1.00  0.00            
ATOM   4368  HB1 ASP   273      96.462 108.655  90.555  1.00  0.00            
ATOM   4369  HB2 ASP   273      95.112 107.675  91.225  1.00  0.00            
ATOM   4370  CG  ASP   273      97.022 107.655  92.265  1.00  0.00            
ATOM   4371  OD1 ASP   273      97.052 107.815  93.505  1.00  0.00            
ATOM   4372  OD2 ASP   273      97.802 106.885  91.665  1.00  0.00            
ATOM   4373  C   ASP   273      96.192 110.685  92.545  1.00  0.00            
ATOM   4374  O   ASP   273      97.052 110.505  93.415  1.00  0.00            
ATOM   4375  N   GLY   274      96.122 111.845  91.875  1.00  0.00            
ATOM   4376  HN  GLY   274      95.592 111.875  91.035  1.00  0.00            
ATOM   4377  CA  GLY   274      96.842 113.005  92.315  1.00  0.00            
ATOM   4378  HA1 GLY   274      96.072 113.595  92.765  1.00  0.00            
ATOM   4379  HA2 GLY   274      97.682 112.685  92.915  1.00  0.00            
ATOM   4380  C   GLY   274      97.392 113.855  91.215  1.00  0.00            
ATOM   4381  O   GLY   274      97.632 115.055  91.415  1.00  0.00            
ATOM   4382  N   SER   275      97.512 113.255  90.025  1.00  0.00            
ATOM   4383  HN  SER   275      97.342 112.265  90.005  1.00  0.00            
ATOM   4384  CA  SER   275      97.982 113.895  88.835  1.00  0.00            
ATOM   4385  HA  SER   275      98.042 114.965  89.015  1.00  0.00            
ATOM   4386  CB  SER   275      99.302 113.275  88.355  1.00  0.00            
ATOM   4387  HB1 SER   275      99.612 113.755  87.395  1.00  0.00            
ATOM   4388  HB2 SER   275      99.162 112.205  88.105  1.00  0.00            
ATOM   4389  OG  SER   275     100.292 113.425  89.355  1.00  0.00            
ATOM   4390  HG1 SER   275     100.492 114.375  89.305  1.00  0.00            
ATOM   4391  C   SER   275      97.022 113.715  87.725  1.00  0.00            
ATOM   4392  O   SER   275      95.972 113.085  87.865  1.00  0.00            
ATOM   4393  N   GLY   276      97.212 114.505  86.645  1.00  0.00            
ATOM   4394  HN  GLY   276      97.792 115.315  86.665  1.00  0.00            
ATOM   4395  CA  GLY   276      96.312 114.355  85.545  1.00  0.00            
ATOM   4396  HA1 GLY   276      96.062 113.305  85.455  1.00  0.00            
ATOM   4397  HA2 GLY   276      95.452 115.015  85.515  1.00  0.00            
ATOM   4398  C   GLY   276      97.162 114.655  84.355  1.00  0.00            
ATOM   4399  O   GLY   276      98.052 115.515  84.415  1.00  0.00            
ATOM   4400  N   GLU   277      97.022 113.935  83.235  1.00  0.00            
ATOM   4401  HN  GLU   277      96.462 113.105  83.285  1.00  0.00            
ATOM   4402  CA  GLU   277      97.902 114.005  82.115  1.00  0.00            
ATOM   4403  HA  GLU   277      98.652 114.765  82.245  1.00  0.00            
ATOM   4404  CB  GLU   277      98.522 112.605  82.045  1.00  0.00            
ATOM   4405  HB1 GLU   277      99.182 112.405  81.165  1.00  0.00            
ATOM   4406  HB2 GLU   277      97.752 111.815  81.935  1.00  0.00            
ATOM   4407  CG  GLU   277      99.462 112.415  83.245  1.00  0.00            
ATOM   4408  HG1 GLU   277      99.232 112.935  84.195  1.00  0.00            
ATOM   4409  HG2 GLU   277     100.432 112.875  82.965  1.00  0.00            
ATOM   4410  CD  GLU   277      99.692 110.955  83.565  1.00  0.00            
ATOM   4411  OE1 GLU   277     100.822 110.435  83.795  1.00  0.00            
ATOM   4412  OE2 GLU   277      98.672 110.225  83.475  1.00  0.00            
ATOM   4413  C   GLU   277      97.102 114.315  80.895  1.00  0.00            
ATOM   4414  O   GLU   277      96.062 113.675  80.725  1.00  0.00            
ATOM   4415  N   VAL   278      97.452 115.275  80.015  1.00  0.00            
ATOM   4416  HN  VAL   278      98.322 115.745  80.165  1.00  0.00            
ATOM   4417  CA  VAL   278      96.742 115.635  78.825  1.00  0.00            
ATOM   4418  HA  VAL   278      95.912 114.955  78.755  1.00  0.00            
ATOM   4419  CB  VAL   278      96.252 117.035  79.005  1.00  0.00            
ATOM   4420  HB  VAL   278      95.652 116.965  79.945  1.00  0.00            
ATOM   4421  CG1 VAL   278      97.362 118.085  79.255  1.00  0.00            
ATOM   4422 HG11 VAL   278      97.002 119.055  79.635  1.00  0.00            
ATOM   4423 HG12 VAL   278      98.062 117.755  80.045  1.00  0.00            
ATOM   4424 HG13 VAL   278      97.892 118.405  78.335  1.00  0.00            
ATOM   4425  CG2 VAL   278      95.332 117.475  77.865  1.00  0.00            
ATOM   4426 HG21 VAL   278      95.922 117.605  76.925  1.00  0.00            
ATOM   4427 HG22 VAL   278      94.612 116.645  77.695  1.00  0.00            
ATOM   4428 HG23 VAL   278      94.852 118.445  78.115  1.00  0.00            
ATOM   4429  C   VAL   278      97.622 115.465  77.615  1.00  0.00            
ATOM   4430  O   VAL   278      98.812 115.715  77.815  1.00  0.00            
ATOM   4431  N   VAL   279      97.042 114.995  76.505  1.00  0.00            
ATOM   4432  HN  VAL   279      96.082 114.705  76.495  1.00  0.00            
ATOM   4433  CA  VAL   279      97.772 114.915  75.265  1.00  0.00            
ATOM   4434  HA  VAL   279      98.802 115.155  75.475  1.00  0.00            
ATOM   4435  CB  VAL   279      97.702 113.595  74.555  1.00  0.00            
ATOM   4436  HB  VAL   279      96.682 113.355  74.165  1.00  0.00            
ATOM   4437  CG1 VAL   279      98.682 113.575  73.365  1.00  0.00            
ATOM   4438 HG11 VAL   279      98.692 112.585  72.895  1.00  0.00            
ATOM   4439 HG12 VAL   279      98.402 114.345  72.615  1.00  0.00            
ATOM   4440 HG13 VAL   279      99.652 113.975  73.755  1.00  0.00            
ATOM   4441  CG2 VAL   279      98.132 112.535  75.575  1.00  0.00            
ATOM   4442 HG21 VAL   279      98.122 111.485  75.245  1.00  0.00            
ATOM   4443 HG22 VAL   279      99.222 112.645  75.815  1.00  0.00            
ATOM   4444 HG23 VAL   279      97.582 112.555  76.545  1.00  0.00            
ATOM   4445  C   VAL   279      97.132 115.945  74.385  1.00  0.00            
ATOM   4446  O   VAL   279      95.952 115.815  74.065  1.00  0.00            
ATOM   4447  N   LEU   280      97.922 116.985  74.055  1.00  0.00            
ATOM   4448  HN  LEU   280      98.872 116.985  74.355  1.00  0.00            
ATOM   4449  CA  LEU   280      97.542 118.005  73.125  1.00  0.00            
ATOM   4450  HA  LEU   280      96.512 118.325  73.225  1.00  0.00            
ATOM   4451  CB  LEU   280      98.452 119.225  73.235  1.00  0.00            
ATOM   4452  HB1 LEU   280      99.532 118.985  73.355  1.00  0.00            
ATOM   4453  HB2 LEU   280      98.292 119.735  74.215  1.00  0.00            
ATOM   4454  CG  LEU   280      98.392 120.395  72.245  1.00  0.00            
ATOM   4455  HG  LEU   280      98.412 119.905  71.255  1.00  0.00            
ATOM   4456  CD1 LEU   280      96.972 121.005  72.225  1.00  0.00            
ATOM   4457 HD11 LEU   280      96.232 120.395  71.645  1.00  0.00            
ATOM   4458 HD12 LEU   280      96.582 121.185  73.245  1.00  0.00            
ATOM   4459 HD13 LEU   280      97.062 121.915  71.595  1.00  0.00            
ATOM   4460  CD2 LEU   280      99.522 121.445  72.245  1.00  0.00            
ATOM   4461 HD21 LEU   280      99.262 122.105  73.095  1.00  0.00            
ATOM   4462 HD22 LEU   280     100.442 120.845  72.425  1.00  0.00            
ATOM   4463 HD23 LEU   280      99.592 122.085  71.355  1.00  0.00            
ATOM   4464  C   LEU   280      97.692 117.465  71.745  1.00  0.00            
ATOM   4465  O   LEU   280      98.812 117.165  71.345  1.00  0.00            
ATOM   4466  N   SER   281      96.602 117.365  70.965  1.00  0.00            
ATOM   4467  HN  SER   281      95.782 117.445  71.535  1.00  0.00            
ATOM   4468  CA  SER   281      96.462 116.955  69.605  1.00  0.00            
ATOM   4469  HA  SER   281      96.852 115.935  69.545  1.00  0.00            
ATOM   4470  CB  SER   281      94.972 116.855  69.265  1.00  0.00            
ATOM   4471  HB1 SER   281      94.412 117.795  69.445  1.00  0.00            
ATOM   4472  HB2 SER   281      94.482 116.145  69.945  1.00  0.00            
ATOM   4473  OG  SER   281      94.722 116.395  67.945  1.00  0.00            
ATOM   4474  HG1 SER   281      93.782 116.455  67.785  1.00  0.00            
ATOM   4475  C   SER   281      97.232 117.775  68.615  1.00  0.00            
ATOM   4476  O   SER   281      97.192 119.005  68.685  1.00  0.00            
ATOM   4477  N   ARG   282      97.982 117.095  67.725  1.00  0.00            
ATOM   4478  HN  ARG   282      98.032 116.115  67.795  1.00  0.00            
ATOM   4479  CA  ARG   282      98.822 117.755  66.775  1.00  0.00            
ATOM   4480  HA  ARG   282      99.562 118.345  67.305  1.00  0.00            
ATOM   4481  CB  ARG   282      99.602 116.605  66.115  1.00  0.00            
ATOM   4482  HB1 ARG   282      99.022 115.735  65.715  1.00  0.00            
ATOM   4483  HB2 ARG   282     100.212 116.175  66.935  1.00  0.00            
ATOM   4484  CG  ARG   282     100.502 117.095  64.985  1.00  0.00            
ATOM   4485  HG1 ARG   282     101.002 118.015  65.375  1.00  0.00            
ATOM   4486  HG2 ARG   282      99.952 117.435  64.085  1.00  0.00            
ATOM   4487  CD  ARG   282     101.582 116.025  64.765  1.00  0.00            
ATOM   4488  HD1 ARG   282     101.212 115.145  64.205  1.00  0.00            
ATOM   4489  HD2 ARG   282     102.032 115.735  65.745  1.00  0.00            
ATOM   4490  NE  ARG   282     102.632 116.725  63.975  1.00  0.00            
ATOM   4491  HE  ARG   282     103.482 116.925  64.455  1.00  0.00            
ATOM   4492  CZ  ARG   282     102.632 116.795  62.615  1.00  0.00            
ATOM   4493  NH1 ARG   282     101.602 116.455  61.775  1.00  0.00            
ATOM   4494 HH11 ARG   282     100.832 115.995  62.215  1.00  0.00            
ATOM   4495 HH12 ARG   282     101.462 116.995  60.955  1.00  0.00            
ATOM   4496  NH2 ARG   282     103.682 117.445  62.055  1.00  0.00            
ATOM   4497 HH21 ARG   282     104.452 117.605  62.675  1.00  0.00            
ATOM   4498 HH22 ARG   282     103.932 117.295  61.095  1.00  0.00            
ATOM   4499  C   ARG   282      98.062 118.685  65.895  1.00  0.00            
ATOM   4500  O   ARG   282      98.372 119.865  65.705  1.00  0.00            
ATOM   4501  N   LYS   283      96.892 118.205  65.425  1.00  0.00            
ATOM   4502  HN  LYS   283      96.642 117.245  65.555  1.00  0.00            
ATOM   4503  CA  LYS   283      95.942 119.025  64.735  1.00  0.00            
ATOM   4504  HA  LYS   283      96.432 119.285  63.805  1.00  0.00            
ATOM   4505  CB  LYS   283      94.622 118.305  64.425  1.00  0.00            
ATOM   4506  HB1 LYS   283      94.262 117.835  65.365  1.00  0.00            
ATOM   4507  HB2 LYS   283      94.922 117.475  63.745  1.00  0.00            
ATOM   4508  CG  LYS   283      93.522 119.185  63.825  1.00  0.00            
ATOM   4509  HG1 LYS   283      93.322 118.925  62.765  1.00  0.00            
ATOM   4510  HG2 LYS   283      93.702 120.275  63.885  1.00  0.00            
ATOM   4511  CD  LYS   283      92.162 119.095  64.535  1.00  0.00            
ATOM   4512  HD1 LYS   283      91.902 118.005  64.585  1.00  0.00            
ATOM   4513  HD2 LYS   283      92.182 119.445  65.595  1.00  0.00            
ATOM   4514  CE  LYS   283      90.982 119.805  63.875  1.00  0.00            
ATOM   4515  HE1 LYS   283      90.062 119.785  64.485  1.00  0.00            
ATOM   4516  HE2 LYS   283      90.822 119.455  62.825  1.00  0.00            
ATOM   4517  NZ  LYS   283      91.242 121.255  63.665  1.00  0.00            
ATOM   4518  HZ1 LYS   283      91.722 121.655  64.495  1.00  0.00            
ATOM   4519  HZ2 LYS   283      91.922 121.375  62.895  1.00  0.00            
ATOM   4520  HZ3 LYS   283      90.412 121.815  63.405  1.00  0.00            
ATOM   4521  C   LYS   283      95.572 120.285  65.435  1.00  0.00            
ATOM   4522  O   LYS   283      95.692 121.375  64.875  1.00  0.00            
ATOM   4523  N   VAL   284      95.222 120.365  66.725  1.00  0.00            
ATOM   4524  HN  VAL   284      95.232 119.485  67.185  1.00  0.00            
ATOM   4525  CA  VAL   284      94.812 121.505  67.495  1.00  0.00            
ATOM   4526  HA  VAL   284      94.002 121.895  66.895  1.00  0.00            
ATOM   4527  CB  VAL   284      94.392 121.045  68.865  1.00  0.00            
ATOM   4528  HB  VAL   284      95.192 120.365  69.225  1.00  0.00            
ATOM   4529  CG1 VAL   284      94.302 122.145  69.945  1.00  0.00            
ATOM   4530 HG11 VAL   284      95.272 122.515  70.365  1.00  0.00            
ATOM   4531 HG12 VAL   284      93.622 122.945  69.615  1.00  0.00            
ATOM   4532 HG13 VAL   284      93.842 121.595  70.795  1.00  0.00            
ATOM   4533  CG2 VAL   284      93.052 120.315  68.765  1.00  0.00            
ATOM   4534 HG21 VAL   284      92.372 120.975  68.175  1.00  0.00            
ATOM   4535 HG22 VAL   284      93.112 119.295  68.325  1.00  0.00            
ATOM   4536 HG23 VAL   284      92.592 120.085  69.745  1.00  0.00            
ATOM   4537  C   VAL   284      95.812 122.615  67.535  1.00  0.00            
ATOM   4538  O   VAL   284      95.492 123.765  67.255  1.00  0.00            
ATOM   4539  N   LEU   285      97.072 122.315  67.905  1.00  0.00            
ATOM   4540  HN  LEU   285      97.412 121.425  68.175  1.00  0.00            
ATOM   4541  CA  LEU   285      98.162 123.255  67.775  1.00  0.00            
ATOM   4542  HA  LEU   285      97.872 124.095  68.385  1.00  0.00            
ATOM   4543  CB  LEU   285      99.522 122.685  68.185  1.00  0.00            
ATOM   4544  HB1 LEU   285      99.732 121.835  67.495  1.00  0.00            
ATOM   4545  HB2 LEU   285      99.442 122.365  69.245  1.00  0.00            
ATOM   4546  CG  LEU   285     100.742 123.625  68.155  1.00  0.00            
ATOM   4547  HG  LEU   285     100.892 123.965  67.105  1.00  0.00            
ATOM   4548  CD1 LEU   285     100.492 124.835  69.075  1.00  0.00            
ATOM   4549 HD11 LEU   285     101.452 125.405  69.055  1.00  0.00            
ATOM   4550 HD12 LEU   285      99.592 125.405  68.805  1.00  0.00            
ATOM   4551 HD13 LEU   285     100.282 124.505  70.105  1.00  0.00            
ATOM   4552  CD2 LEU   285     101.952 122.865  68.715  1.00  0.00            
ATOM   4553 HD21 LEU   285     102.822 123.555  68.765  1.00  0.00            
ATOM   4554 HD22 LEU   285     101.842 122.525  69.765  1.00  0.00            
ATOM   4555 HD23 LEU   285     102.182 121.965  68.095  1.00  0.00            
ATOM   4556  C   LEU   285      98.302 123.765  66.395  1.00  0.00            
ATOM   4557  O   LEU   285      98.352 124.975  66.185  1.00  0.00            
ATOM   4558  N   LEU   286      98.422 122.965  65.315  1.00  0.00            
ATOM   4559  HN  LEU   286      98.192 122.005  65.485  1.00  0.00            
ATOM   4560  CA  LEU   286      98.702 123.305  63.955  1.00  0.00            
ATOM   4561  HA  LEU   286      99.602 123.905  63.945  1.00  0.00            
ATOM   4562  CB  LEU   286      98.962 122.055  63.095  1.00  0.00            
ATOM   4563  HB1 LEU   286      98.962 122.205  62.005  1.00  0.00            
ATOM   4564  HB2 LEU   286      98.132 121.345  63.285  1.00  0.00            
ATOM   4565  CG  LEU   286     100.302 121.355  63.375  1.00  0.00            
ATOM   4566  HG  LEU   286     100.412 121.355  64.475  1.00  0.00            
ATOM   4567  CD1 LEU   286     100.232 119.855  63.025  1.00  0.00            
ATOM   4568 HD11 LEU   286      99.522 119.275  63.665  1.00  0.00            
ATOM   4569 HD12 LEU   286     100.072 119.625  61.945  1.00  0.00            
ATOM   4570 HD13 LEU   286     101.232 119.385  63.175  1.00  0.00            
ATOM   4571  CD2 LEU   286     101.592 121.955  62.785  1.00  0.00            
ATOM   4572 HD21 LEU   286     101.482 122.075  61.695  1.00  0.00            
ATOM   4573 HD22 LEU   286     101.712 122.975  63.215  1.00  0.00            
ATOM   4574 HD23 LEU   286     102.512 121.345  62.955  1.00  0.00            
ATOM   4575  C   LEU   286      97.782 124.205  63.205  1.00  0.00            
ATOM   4576  O   LEU   286      98.232 125.135  62.545  1.00  0.00            
ATOM   4577  N   ASP   287      96.472 123.975  63.365  1.00  0.00            
ATOM   4578  HN  ASP   287      96.212 123.075  63.735  1.00  0.00            
ATOM   4579  CA  ASP   287      95.372 124.785  62.945  1.00  0.00            
ATOM   4580  HA  ASP   287      95.622 124.995  61.915  1.00  0.00            
ATOM   4581  CB  ASP   287      94.062 123.975  62.885  1.00  0.00            
ATOM   4582  HB1 ASP   287      93.252 124.655  62.555  1.00  0.00            
ATOM   4583  HB2 ASP   287      93.922 123.615  63.925  1.00  0.00            
ATOM   4584  CG  ASP   287      94.092 122.785  61.925  1.00  0.00            
ATOM   4585  OD1 ASP   287      95.002 122.655  61.065  1.00  0.00            
ATOM   4586  OD2 ASP   287      93.092 122.025  62.005  1.00  0.00            
ATOM   4587  C   ASP   287      95.272 126.095  63.655  1.00  0.00            
ATOM   4588  O   ASP   287      94.662 127.025  63.145  1.00  0.00            
ATOM   4589  N   GLY   288      95.742 126.135  64.905  1.00  0.00            
ATOM   4590  HN  GLY   288      96.232 125.315  65.235  1.00  0.00            
ATOM   4591  CA  GLY   288      95.692 127.345  65.685  1.00  0.00            
ATOM   4592  HA1 GLY   288      94.912 127.955  65.245  1.00  0.00            
ATOM   4593  HA2 GLY   288      95.482 127.205  66.735  1.00  0.00            
ATOM   4594  C   GLY   288      96.872 128.235  65.505  1.00  0.00            
ATOM   4595  O   GLY   288      96.882 129.415  65.845  1.00  0.00            
ATOM   4596  N   VAL   289      97.962 127.825  64.835  1.00  0.00            
ATOM   4597  HN  VAL   289      98.002 126.835  64.715  1.00  0.00            
ATOM   4598  CA  VAL   289      99.102 128.595  64.425  1.00  0.00            
ATOM   4599  HA  VAL   289      98.992 129.525  64.955  1.00  0.00            
ATOM   4600  CB  VAL   289     100.422 128.055  64.865  1.00  0.00            
ATOM   4601  HB  VAL   289     101.252 128.695  64.485  1.00  0.00            
ATOM   4602  CG1 VAL   289     100.622 128.015  66.395  1.00  0.00            
ATOM   4603 HG11 VAL   289     100.762 129.015  66.855  1.00  0.00            
ATOM   4604 HG12 VAL   289      99.972 127.295  66.945  1.00  0.00            
ATOM   4605 HG13 VAL   289     101.592 127.485  66.415  1.00  0.00            
ATOM   4606  CG2 VAL   289     100.692 126.665  64.275  1.00  0.00            
ATOM   4607 HG21 VAL   289      99.932 125.925  64.585  1.00  0.00            
ATOM   4608 HG22 VAL   289     100.612 126.815  63.175  1.00  0.00            
ATOM   4609 HG23 VAL   289     101.742 126.405  64.525  1.00  0.00            
ATOM   4610  C   VAL   289      99.022 128.905  62.965  1.00  0.00            
ATOM   4611  O   VAL   289     100.072 129.245  62.405  1.00  0.00            
ATOM   4612  N   GLN   290      97.852 128.885  62.305  1.00  0.00            
ATOM   4613  HN  GLN   290      97.032 128.515  62.735  1.00  0.00            
ATOM   4614  CA  GLN   290      97.602 129.475  61.025  1.00  0.00            
ATOM   4615  HA  GLN   290      96.522 129.445  60.965  1.00  0.00            
ATOM   4616  CB  GLN   290      97.932 130.975  61.025  1.00  0.00            
ATOM   4617  HB1 GLN   290      98.912 131.195  61.515  1.00  0.00            
ATOM   4618  HB2 GLN   290      97.292 131.435  61.795  1.00  0.00            
ATOM   4619  CG  GLN   290      97.742 131.765  59.725  1.00  0.00            
ATOM   4620  HG1 GLN   290      97.392 132.795  59.935  1.00  0.00            
ATOM   4621  HG2 GLN   290      96.942 131.305  59.105  1.00  0.00            
ATOM   4622  CD  GLN   290      99.072 132.045  59.025  1.00  0.00            
ATOM   4623  OE1 GLN   290      99.602 133.155  58.935  1.00  0.00            
ATOM   4624  NE2 GLN   290      99.632 130.985  58.385  1.00  0.00            
ATOM   4625 HE21 GLN   290      99.222 130.085  58.445  1.00  0.00            
ATOM   4626 HE22 GLN   290     100.592 131.075  58.115  1.00  0.00            
ATOM   4627  C   GLN   290      97.952 128.615  59.865  1.00  0.00            
ATOM   4628  O   GLN   290      98.052 129.005  58.695  1.00  0.00            
ATOM   4629  N   ASN   291      98.242 127.325  60.065  1.00  0.00            
ATOM   4630  HN  ASN   291      98.202 127.055  61.035  1.00  0.00            
ATOM   4631  CA  ASN   291      98.762 126.385  59.125  1.00  0.00            
ATOM   4632  HA  ASN   291      99.092 125.525  59.665  1.00  0.00            
ATOM   4633  CB  ASN   291      97.622 126.015  58.155  1.00  0.00            
ATOM   4634  HB1 ASN   291      97.942 125.125  57.575  1.00  0.00            
ATOM   4635  HB2 ASN   291      97.422 126.835  57.435  1.00  0.00            
ATOM   4636  CG  ASN   291      96.412 125.495  58.915  1.00  0.00            
ATOM   4637  OD1 ASN   291      95.382 126.145  59.045  1.00  0.00            
ATOM   4638  ND2 ASN   291      96.712 124.395  59.645  1.00  0.00            
ATOM   4639 HD21 ASN   291      97.622 124.005  59.635  1.00  0.00            
ATOM   4640 HD22 ASN   291      95.962 124.005  60.205  1.00  0.00            
ATOM   4641  C   ASN   291     100.062 126.735  58.475  1.00  0.00            
ATOM   4642  O   ASN   291     100.012 127.015  57.285  1.00  0.00            
ATOM   4643  N   PRO   292     101.222 126.705  59.075  1.00  0.00            
ATOM   4644  CD  PRO   292     101.492 126.665  60.505  1.00  0.00            
ATOM   4645  HD1 PRO   292     100.822 127.405  60.985  1.00  0.00            
ATOM   4646  HD2 PRO   292     101.402 125.645  60.915  1.00  0.00            
ATOM   4647  CA  PRO   292     102.422 126.945  58.335  1.00  0.00            
ATOM   4648  HA  PRO   292     102.332 127.685  57.565  1.00  0.00            
ATOM   4649  CB  PRO   292     103.372 127.535  59.365  1.00  0.00            
ATOM   4650  HB1 PRO   292     103.242 128.635  59.405  1.00  0.00            
ATOM   4651  HB2 PRO   292     104.452 127.305  59.205  1.00  0.00            
ATOM   4652  CG  PRO   292     103.002 126.895  60.715  1.00  0.00            
ATOM   4653  HG1 PRO   292     103.252 127.525  61.595  1.00  0.00            
ATOM   4654  HG2 PRO   292     103.472 125.915  60.875  1.00  0.00            
ATOM   4655  C   PRO   292     102.852 125.585  57.875  1.00  0.00            
ATOM   4656  O   PRO   292     102.272 124.565  58.225  1.00  0.00            
ATOM   4657  N   ARG   293     103.952 125.655  57.105  1.00  0.00            
ATOM   4658  HN  ARG   293     104.302 126.575  56.965  1.00  0.00            
ATOM   4659  CA  ARG   293     104.982 124.655  57.015  1.00  0.00            
ATOM   4660  HA  ARG   293     104.392 123.815  56.685  1.00  0.00            
ATOM   4661  CB  ARG   293     106.032 125.065  55.995  1.00  0.00            
ATOM   4662  HB1 ARG   293     106.902 124.405  56.185  1.00  0.00            
ATOM   4663  HB2 ARG   293     106.212 126.145  56.215  1.00  0.00            
ATOM   4664  CG  ARG   293     105.542 124.945  54.545  1.00  0.00            
ATOM   4665  HG1 ARG   293     106.322 125.305  53.855  1.00  0.00            
ATOM   4666  HG2 ARG   293     104.872 125.815  54.335  1.00  0.00            
ATOM   4667  CD  ARG   293     104.772 123.695  54.115  1.00  0.00            
ATOM   4668  HD1 ARG   293     103.982 123.475  54.885  1.00  0.00            
ATOM   4669  HD2 ARG   293     105.322 122.735  54.035  1.00  0.00            
ATOM   4670  NE  ARG   293     104.072 124.065  52.855  1.00  0.00            
ATOM   4671  HE  ARG   293     103.112 124.315  52.895  1.00  0.00            
ATOM   4672  CZ  ARG   293     104.672 123.995  51.625  1.00  0.00            
ATOM   4673  NH1 ARG   293     106.002 123.725  51.535  1.00  0.00            
ATOM   4674 HH11 ARG   293     106.512 123.725  52.395  1.00  0.00            
ATOM   4675 HH12 ARG   293     106.152 123.075  50.775  1.00  0.00            
ATOM   4676  NH2 ARG   293     103.982 124.245  50.475  1.00  0.00            
ATOM   4677 HH21 ARG   293     103.002 124.375  50.555  1.00  0.00            
ATOM   4678 HH22 ARG   293     104.542 123.995  49.675  1.00  0.00            
ATOM   4679  C   ARG   293     105.602 124.305  58.325  1.00  0.00            
ATOM   4680  O   ARG   293     105.802 125.105  59.245  1.00  0.00            
ATOM   4681  N   ALA   294     105.762 123.005  58.635  1.00  0.00            
ATOM   4682  HN  ALA   294     105.332 122.375  57.995  1.00  0.00            
ATOM   4683  CA  ALA   294     106.042 122.575  59.975  1.00  0.00            
ATOM   4684  HA  ALA   294     105.352 123.035  60.665  1.00  0.00            
ATOM   4685  CB  ALA   294     105.922 121.055  60.075  1.00  0.00            
ATOM   4686  HB1 ALA   294     106.512 120.505  59.315  1.00  0.00            
ATOM   4687  HB2 ALA   294     106.062 120.615  61.085  1.00  0.00            
ATOM   4688  HB3 ALA   294     104.892 120.695  59.835  1.00  0.00            
ATOM   4689  C   ALA   294     107.352 123.115  60.445  1.00  0.00            
ATOM   4690  O   ALA   294     107.492 123.605  61.565  1.00  0.00            
ATOM   4691  N   GLU   295     108.382 123.105  59.585  1.00  0.00            
ATOM   4692  HN  GLU   295     108.302 122.835  58.625  1.00  0.00            
ATOM   4693  CA  GLU   295     109.712 123.605  59.735  1.00  0.00            
ATOM   4694  HA  GLU   295     110.222 123.325  60.645  1.00  0.00            
ATOM   4695  CB  GLU   295     110.652 123.145  58.595  1.00  0.00            
ATOM   4696  HB1 GLU   295     111.552 123.755  58.395  1.00  0.00            
ATOM   4697  HB2 GLU   295     110.022 123.115  57.675  1.00  0.00            
ATOM   4698  CG  GLU   295     111.222 121.755  58.865  1.00  0.00            
ATOM   4699  HG1 GLU   295     110.502 121.125  59.415  1.00  0.00            
ATOM   4700  HG2 GLU   295     112.142 121.885  59.485  1.00  0.00            
ATOM   4701  CD  GLU   295     111.482 120.985  57.575  1.00  0.00            
ATOM   4702  OE1 GLU   295     111.242 119.755  57.585  1.00  0.00            
ATOM   4703  OE2 GLU   295     112.062 121.605  56.645  1.00  0.00            
ATOM   4704  C   GLU   295     109.842 125.085  59.925  1.00  0.00            
ATOM   4705  O   GLU   295     110.882 125.565  60.355  1.00  0.00            
ATOM   4706  N   ASP   296     108.752 125.845  59.765  1.00  0.00            
ATOM   4707  HN  ASP   296     107.862 125.535  59.455  1.00  0.00            
ATOM   4708  CA  ASP   296     108.732 127.235  60.095  1.00  0.00            
ATOM   4709  HA  ASP   296     109.732 127.645  60.025  1.00  0.00            
ATOM   4710  CB  ASP   296     107.802 127.945  59.105  1.00  0.00            
ATOM   4711  HB1 ASP   296     107.762 129.025  59.385  1.00  0.00            
ATOM   4712  HB2 ASP   296     106.832 127.395  59.095  1.00  0.00            
ATOM   4713  CG  ASP   296     108.392 128.065  57.715  1.00  0.00            
ATOM   4714  OD1 ASP   296     107.772 128.835  56.915  1.00  0.00            
ATOM   4715  OD2 ASP   296     109.452 127.445  57.435  1.00  0.00            
ATOM   4716  C   ASP   296     108.192 127.425  61.475  1.00  0.00            
ATOM   4717  O   ASP   296     108.132 128.535  62.005  1.00  0.00            
ATOM   4718  N   LEU   297     107.642 126.375  62.115  1.00  0.00            
ATOM   4719  HN  LEU   297     107.642 125.505  61.635  1.00  0.00            
ATOM   4720  CA  LEU   297     107.152 126.415  63.455  1.00  0.00            
ATOM   4721  HA  LEU   297     106.972 127.435  63.745  1.00  0.00            
ATOM   4722  CB  LEU   297     105.832 125.645  63.555  1.00  0.00            
ATOM   4723  HB1 LEU   297     106.002 124.595  63.255  1.00  0.00            
ATOM   4724  HB2 LEU   297     105.202 126.135  62.765  1.00  0.00            
ATOM   4725  CG  LEU   297     105.032 125.565  64.875  1.00  0.00            
ATOM   4726  HG  LEU   297     105.682 124.955  65.555  1.00  0.00            
ATOM   4727  CD1 LEU   297     104.622 126.845  65.595  1.00  0.00            
ATOM   4728 HD11 LEU   297     105.522 127.415  65.925  1.00  0.00            
ATOM   4729 HD12 LEU   297     103.962 127.505  64.985  1.00  0.00            
ATOM   4730 HD13 LEU   297     104.022 126.615  66.495  1.00  0.00            
ATOM   4731  CD2 LEU   297     103.822 124.645  64.675  1.00  0.00            
ATOM   4732 HD21 LEU   297     104.042 123.595  64.375  1.00  0.00            
ATOM   4733 HD22 LEU   297     103.082 124.675  65.495  1.00  0.00            
ATOM   4734 HD23 LEU   297     103.292 125.125  63.835  1.00  0.00            
ATOM   4735  C   LEU   297     108.212 125.915  64.385  1.00  0.00            
ATOM   4736  O   LEU   297     108.122 126.005  65.605  1.00  0.00            
ATOM   4737  N   VAL   298     109.312 125.395  63.825  1.00  0.00            
ATOM   4738  HN  VAL   298     109.352 125.265  62.835  1.00  0.00            
ATOM   4739  CA  VAL   298     110.512 125.095  64.545  1.00  0.00            
ATOM   4740  HA  VAL   298     110.152 124.615  65.435  1.00  0.00            
ATOM   4741  CB  VAL   298     111.262 124.015  63.805  1.00  0.00            
ATOM   4742  HB  VAL   298     111.552 124.375  62.795  1.00  0.00            
ATOM   4743  CG1 VAL   298     112.572 123.635  64.495  1.00  0.00            
ATOM   4744 HG11 VAL   298     113.012 122.705  64.055  1.00  0.00            
ATOM   4745 HG12 VAL   298     113.342 124.435  64.445  1.00  0.00            
ATOM   4746 HG13 VAL   298     112.362 123.415  65.565  1.00  0.00            
ATOM   4747  CG2 VAL   298     110.312 122.805  63.655  1.00  0.00            
ATOM   4748 HG21 VAL   298     110.272 122.325  64.655  1.00  0.00            
ATOM   4749 HG22 VAL   298     109.292 123.125  63.355  1.00  0.00            
ATOM   4750 HG23 VAL   298     110.792 122.155  62.895  1.00  0.00            
ATOM   4751  C   VAL   298     111.292 126.275  65.025  1.00  0.00            
ATOM   4752  O   VAL   298     111.362 127.225  64.255  1.00  0.00            
ATOM   4753  N   GLY   299     111.742 126.215  66.285  1.00  0.00            
ATOM   4754  HN  GLY   299     111.552 125.315  66.655  1.00  0.00            
ATOM   4755  CA  GLY   299     112.472 127.165  67.095  1.00  0.00            
ATOM   4756  HA1 GLY   299     113.092 126.515  67.705  1.00  0.00            
ATOM   4757  HA2 GLY   299     113.042 127.725  66.365  1.00  0.00            
ATOM   4758  C   GLY   299     111.622 128.085  67.875  1.00  0.00            
ATOM   4759  O   GLY   299     112.202 129.045  68.385  1.00  0.00            
ATOM   4760  N   LYS   300     110.312 127.825  68.035  1.00  0.00            
ATOM   4761  HN  LYS   300     109.882 127.145  67.445  1.00  0.00            
ATOM   4762  CA  LYS   300     109.352 128.565  68.795  1.00  0.00            
ATOM   4763  HA  LYS   300     109.682 129.545  69.115  1.00  0.00            
ATOM   4764  CB  LYS   300     108.052 128.675  68.005  1.00  0.00            
ATOM   4765  HB1 LYS   300     107.202 128.995  68.645  1.00  0.00            
ATOM   4766  HB2 LYS   300     107.962 127.645  67.605  1.00  0.00            
ATOM   4767  CG  LYS   300     108.092 129.535  66.735  1.00  0.00            
ATOM   4768  HG1 LYS   300     108.292 128.945  65.815  1.00  0.00            
ATOM   4769  HG2 LYS   300     108.972 130.205  66.795  1.00  0.00            
ATOM   4770  CD  LYS   300     106.952 130.505  66.405  1.00  0.00            
ATOM   4771  HD1 LYS   300     106.052 129.865  66.295  1.00  0.00            
ATOM   4772  HD2 LYS   300     106.852 131.275  67.195  1.00  0.00            
ATOM   4773  CE  LYS   300     107.182 131.045  64.985  1.00  0.00            
ATOM   4774  HE1 LYS   300     107.412 130.205  64.315  1.00  0.00            
ATOM   4775  HE2 LYS   300     108.062 131.685  64.815  1.00  0.00            
ATOM   4776  NZ  LYS   300     105.972 131.805  64.615  1.00  0.00            
ATOM   4777  HZ1 LYS   300     106.212 132.205  63.675  1.00  0.00            
ATOM   4778  HZ2 LYS   300     105.132 131.205  64.495  1.00  0.00            
ATOM   4779  HZ3 LYS   300     105.872 132.555  65.335  1.00  0.00            
ATOM   4780  C   LYS   300     109.122 127.895  70.115  1.00  0.00            
ATOM   4781  O   LYS   300     109.412 126.705  70.265  1.00  0.00            
ATOM   4782  N   SER   301     108.592 128.605  71.125  1.00  0.00            
ATOM   4783  HN  SER   301     108.462 129.585  71.015  1.00  0.00            
ATOM   4784  CA  SER   301     108.282 127.955  72.365  1.00  0.00            
ATOM   4785  HA  SER   301     108.412 126.885  72.345  1.00  0.00            
ATOM   4786  CB  SER   301     109.282 128.325  73.465  1.00  0.00            
ATOM   4787  HB1 SER   301     109.002 127.925  74.465  1.00  0.00            
ATOM   4788  HB2 SER   301     109.362 129.435  73.445  1.00  0.00            
ATOM   4789  OG  SER   301     110.612 127.945  73.145  1.00  0.00            
ATOM   4790  HG1 SER   301     110.972 127.675  73.995  1.00  0.00            
ATOM   4791  C   SER   301     106.902 128.095  72.895  1.00  0.00            
ATOM   4792  O   SER   301     106.212 129.115  72.875  1.00  0.00            
ATOM   4793  N   LEU   302     106.322 127.035  73.485  1.00  0.00            
ATOM   4794  HN  LEU   302     106.842 126.185  73.595  1.00  0.00            
ATOM   4795  CA  LEU   302     105.052 126.925  74.135  1.00  0.00            
ATOM   4796  HA  LEU   302     104.432 127.675  73.685  1.00  0.00            
ATOM   4797  CB  LEU   302     104.422 125.525  74.025  1.00  0.00            
ATOM   4798  HB1 LEU   302     103.392 125.575  74.435  1.00  0.00            
ATOM   4799  HB2 LEU   302     105.042 124.835  74.635  1.00  0.00            
ATOM   4800  CG  LEU   302     104.472 124.975  72.595  1.00  0.00            
ATOM   4801  HG  LEU   302     105.452 125.215  72.125  1.00  0.00            
ATOM   4802  CD1 LEU   302     104.272 123.445  72.505  1.00  0.00            
ATOM   4803 HD11 LEU   302     105.132 122.915  72.975  1.00  0.00            
ATOM   4804 HD12 LEU   302     103.332 123.135  73.015  1.00  0.00            
ATOM   4805 HD13 LEU   302     104.322 123.095  71.455  1.00  0.00            
ATOM   4806  CD2 LEU   302     103.382 125.615  71.715  1.00  0.00            
ATOM   4807 HD21 LEU   302     102.352 125.375  72.085  1.00  0.00            
ATOM   4808 HD22 LEU   302     103.632 126.685  71.575  1.00  0.00            
ATOM   4809 HD23 LEU   302     103.392 125.245  70.665  1.00  0.00            
ATOM   4810  C   LEU   302     104.962 127.185  75.595  1.00  0.00            
ATOM   4811  O   LEU   302     105.952 127.095  76.325  1.00  0.00            
ATOM   4812  N   TYR   303     103.772 127.585  76.065  1.00  0.00            
ATOM   4813  HN  TYR   303     103.002 127.675  75.435  1.00  0.00            
ATOM   4814  CA  TYR   303     103.392 127.595  77.445  1.00  0.00            
ATOM   4815  HA  TYR   303     104.182 127.065  77.965  1.00  0.00            
ATOM   4816  CB  TYR   303     103.242 129.035  77.955  1.00  0.00            
ATOM   4817  HB1 TYR   303     104.232 129.565  77.895  1.00  0.00            
ATOM   4818  HB2 TYR   303     103.072 129.005  79.045  1.00  0.00            
ATOM   4819  CG  TYR   303     102.322 130.005  77.295  1.00  0.00            
ATOM   4820  CD1 TYR   303     101.012 130.095  77.735  1.00  0.00            
ATOM   4821  HD1 TYR   303     100.692 129.445  78.525  1.00  0.00            
ATOM   4822  CE1 TYR   303     100.142 131.045  77.255  1.00  0.00            
ATOM   4823  HE1 TYR   303      99.182 131.155  77.765  1.00  0.00            
ATOM   4824  CZ  TYR   303     100.672 131.955  76.375  1.00  0.00            
ATOM   4825  OH  TYR   303      99.852 133.015  75.975  1.00  0.00            
ATOM   4826  HH  TYR   303      98.912 132.805  75.975  1.00  0.00            
ATOM   4827  CD2 TYR   303     102.762 130.895  76.345  1.00  0.00            
ATOM   4828  HD2 TYR   303     103.782 130.775  76.015  1.00  0.00            
ATOM   4829  CE2 TYR   303     101.952 131.895  75.865  1.00  0.00            
ATOM   4830  HE2 TYR   303     102.382 132.705  75.285  1.00  0.00            
ATOM   4831  C   TYR   303     102.132 126.885  77.765  1.00  0.00            
ATOM   4832  O   TYR   303     101.302 126.735  76.865  1.00  0.00            
ATOM   4833  N   VAL   304     101.982 126.345  78.985  1.00  0.00            
ATOM   4834  HN  VAL   304     102.732 126.425  79.645  1.00  0.00            
ATOM   4835  CA  VAL   304     100.852 125.625  79.485  1.00  0.00            
ATOM   4836  HA  VAL   304     100.092 125.545  78.715  1.00  0.00            
ATOM   4837  CB  VAL   304     101.232 124.215  79.845  1.00  0.00            
ATOM   4838  HB  VAL   304     101.992 124.205  80.655  1.00  0.00            
ATOM   4839  CG1 VAL   304     100.002 123.445  80.345  1.00  0.00            
ATOM   4840 HG11 VAL   304      99.302 123.575  79.485  1.00  0.00            
ATOM   4841 HG12 VAL   304     100.212 122.375  80.555  1.00  0.00            
ATOM   4842 HG13 VAL   304      99.452 123.905  81.195  1.00  0.00            
ATOM   4843  CG2 VAL   304     101.902 123.465  78.675  1.00  0.00            
ATOM   4844 HG21 VAL   304     102.962 123.815  78.625  1.00  0.00            
ATOM   4845 HG22 VAL   304     101.822 122.365  78.615  1.00  0.00            
ATOM   4846 HG23 VAL   304     101.302 123.925  77.865  1.00  0.00            
ATOM   4847  C   VAL   304     100.322 126.295  80.705  1.00  0.00            
ATOM   4848  O   VAL   304     101.092 126.695  81.585  1.00  0.00            
ATOM   4849  N   SER   305      98.992 126.475  80.765  1.00  0.00            
ATOM   4850  HN  SER   305      98.392 126.225  80.015  1.00  0.00            
ATOM   4851  CA  SER   305      98.422 127.055  81.935  1.00  0.00            
ATOM   4852  HA  SER   305      99.132 127.075  82.755  1.00  0.00            
ATOM   4853  CB  SER   305      97.772 128.425  81.645  1.00  0.00            
ATOM   4854  HB1 SER   305      97.012 128.255  80.855  1.00  0.00            
ATOM   4855  HB2 SER   305      98.512 129.145  81.255  1.00  0.00            
ATOM   4856  OG  SER   305      97.062 129.085  82.695  1.00  0.00            
ATOM   4857  HG1 SER   305      97.722 129.385  83.325  1.00  0.00            
ATOM   4858  C   SER   305      97.342 126.185  82.475  1.00  0.00            
ATOM   4859  O   SER   305      96.342 125.885  81.815  1.00  0.00            
ATOM   4860  N   ALA   306      97.492 125.825  83.755  1.00  0.00            
ATOM   4861  HN  ALA   306      98.262 126.185  84.265  1.00  0.00            
ATOM   4862  CA  ALA   306      96.632 124.915  84.455  1.00  0.00            
ATOM   4863  HA  ALA   306      95.822 124.535  83.845  1.00  0.00            
ATOM   4864  CB  ALA   306      97.442 123.715  84.995  1.00  0.00            
ATOM   4865  HB1 ALA   306      98.082 124.125  85.815  1.00  0.00            
ATOM   4866  HB2 ALA   306      96.832 123.015  85.585  1.00  0.00            
ATOM   4867  HB3 ALA   306      97.992 123.015  84.345  1.00  0.00            
ATOM   4868  C   ALA   306      95.952 125.585  85.605  1.00  0.00            
ATOM   4869  O   ALA   306      96.612 126.035  86.525  1.00  0.00            
ATOM   4870  N   THR   307      94.602 125.555  85.515  1.00  0.00            
ATOM   4871  HN  THR   307      94.122 125.155  84.735  1.00  0.00            
ATOM   4872  CA  THR   307      93.802 126.015  86.605  1.00  0.00            
ATOM   4873  HA  THR   307      94.342 126.615  87.325  1.00  0.00            
ATOM   4874  CB  THR   307      92.872 127.115  86.205  1.00  0.00            
ATOM   4875  HB  THR   307      92.172 126.605  85.495  1.00  0.00            
ATOM   4876  OG1 THR   307      93.552 128.225  85.655  1.00  0.00            
ATOM   4877  HG1 THR   307      94.072 127.865  84.935  1.00  0.00            
ATOM   4878  CG2 THR   307      91.932 127.625  87.315  1.00  0.00            
ATOM   4879 HG21 THR   307      91.272 126.795  87.685  1.00  0.00            
ATOM   4880 HG22 THR   307      92.602 128.005  88.115  1.00  0.00            
ATOM   4881 HG23 THR   307      91.372 128.465  86.875  1.00  0.00            
ATOM   4882  C   THR   307      93.082 124.955  87.375  1.00  0.00            
ATOM   4883  O   THR   307      92.442 124.085  86.805  1.00  0.00            
ATOM   4884  N   VAL   308      93.312 124.985  88.705  1.00  0.00            
ATOM   4885  HN  VAL   308      93.742 125.815  89.065  1.00  0.00            
ATOM   4886  CA  VAL   308      92.872 124.055  89.695  1.00  0.00            
ATOM   4887  HA  VAL   308      92.172 123.355  89.265  1.00  0.00            
ATOM   4888  CB  VAL   308      93.972 123.175  90.225  1.00  0.00            
ATOM   4889  HB  VAL   308      94.602 123.705  90.965  1.00  0.00            
ATOM   4890  CG1 VAL   308      93.362 122.005  91.015  1.00  0.00            
ATOM   4891 HG11 VAL   308      92.442 121.625  90.525  1.00  0.00            
ATOM   4892 HG12 VAL   308      94.072 121.155  91.105  1.00  0.00            
ATOM   4893 HG13 VAL   308      93.152 122.245  92.085  1.00  0.00            
ATOM   4894  CG2 VAL   308      94.852 122.675  89.075  1.00  0.00            
ATOM   4895 HG21 VAL   308      95.552 121.955  89.545  1.00  0.00            
ATOM   4896 HG22 VAL   308      94.192 122.075  88.405  1.00  0.00            
ATOM   4897 HG23 VAL   308      95.472 123.395  88.505  1.00  0.00            
ATOM   4898  C   VAL   308      92.112 124.835  90.695  1.00  0.00            
ATOM   4899  O   VAL   308      92.472 125.925  91.135  1.00  0.00            
ATOM   4900  N   ILE   309      90.962 124.315  91.155  1.00  0.00            
ATOM   4901  HN  ILE   309      90.742 123.415  90.775  1.00  0.00            
ATOM   4902  CA  ILE   309      90.012 124.915  92.045  1.00  0.00            
ATOM   4903  HA  ILE   309      90.532 125.745  92.495  1.00  0.00            
ATOM   4904  CB  ILE   309      88.832 125.455  91.265  1.00  0.00            
ATOM   4905  HB  ILE   309      88.462 124.845  90.415  1.00  0.00            
ATOM   4906  CG2 ILE   309      87.592 125.875  92.075  1.00  0.00            
ATOM   4907 HG21 ILE   309      86.802 126.175  91.365  1.00  0.00            
ATOM   4908 HG22 ILE   309      87.212 125.185  92.855  1.00  0.00            
ATOM   4909 HG23 ILE   309      87.792 126.775  92.695  1.00  0.00            
ATOM   4910  CG1 ILE   309      89.362 126.695  90.525  1.00  0.00            
ATOM   4911 HG11 ILE   309      89.992 126.435  89.665  1.00  0.00            
ATOM   4912 HG12 ILE   309      89.952 127.295  91.255  1.00  0.00            
ATOM   4913  CD  ILE   309      88.452 127.735  89.865  1.00  0.00            
ATOM   4914  HD1 ILE   309      87.682 128.135  90.565  1.00  0.00            
ATOM   4915  HD2 ILE   309      89.102 128.545  89.465  1.00  0.00            
ATOM   4916  HD3 ILE   309      87.892 127.365  88.985  1.00  0.00            
ATOM   4917  C   ILE   309      89.652 123.855  93.025  1.00  0.00            
ATOM   4918  O   ILE   309      89.182 122.745  92.755  1.00  0.00            
ATOM   4919  N   LEU   310      89.682 124.105  94.335  1.00  0.00            
ATOM   4920  HN  LEU   310      89.892 124.985  94.765  1.00  0.00            
ATOM   4921  CA  LEU   310      89.272 123.185  95.365  1.00  0.00            
ATOM   4922  HA  LEU   310      89.692 122.285  94.945  1.00  0.00            
ATOM   4923  CB  LEU   310      89.902 123.625  96.695  1.00  0.00            
ATOM   4924  HB1 LEU   310      89.492 123.055  97.545  1.00  0.00            
ATOM   4925  HB2 LEU   310      89.862 124.705  96.915  1.00  0.00            
ATOM   4926  CG  LEU   310      91.352 123.145  96.855  1.00  0.00            
ATOM   4927  HG  LEU   310      91.932 123.585  96.005  1.00  0.00            
ATOM   4928  CD1 LEU   310      91.842 123.425  98.295  1.00  0.00            
ATOM   4929 HD11 LEU   310      91.422 122.805  99.105  1.00  0.00            
ATOM   4930 HD12 LEU   310      92.932 123.205  98.225  1.00  0.00            
ATOM   4931 HD13 LEU   310      91.622 124.495  98.495  1.00  0.00            
ATOM   4932  CD2 LEU   310      91.562 121.665  96.525  1.00  0.00            
ATOM   4933 HD21 LEU   310      92.612 121.305  96.405  1.00  0.00            
ATOM   4934 HD22 LEU   310      91.202 121.045  97.365  1.00  0.00            
ATOM   4935 HD23 LEU   310      91.052 121.285  95.605  1.00  0.00            
ATOM   4936  C   LEU   310      87.822 122.885  95.485  1.00  0.00            
ATOM   4937  O   LEU   310      86.952 123.525  94.885  1.00  0.00            
ATOM   4938  N   HIS   311      87.502 121.855  96.275  1.00  0.00            
ATOM   4939  HN  HIS   311      88.222 121.385  96.775  1.00  0.00            
ATOM   4940  CA  HIS   311      86.202 121.315  96.575  1.00  0.00            
ATOM   4941  HA  HIS   311      85.532 121.425  95.735  1.00  0.00            
ATOM   4942  CB  HIS   311      86.282 119.795  96.885  1.00  0.00            
ATOM   4943  HB1 HIS   311      85.242 119.465  97.045  1.00  0.00            
ATOM   4944  HB2 HIS   311      86.932 119.575  97.745  1.00  0.00            
ATOM   4945  ND1 HIS   311      86.362 119.045  94.565  1.00  0.00            
ATOM   4946  CG  HIS   311      86.852 118.885  95.845  1.00  0.00            
ATOM   4947  CE1 HIS   311      87.032 118.165  93.835  1.00  0.00            
ATOM   4948  HE1 HIS   311      86.982 117.985  92.765  1.00  0.00            
ATOM   4949  NE2 HIS   311      87.992 117.515  94.555  1.00  0.00            
ATOM   4950  HE2 HIS   311      88.622 116.845  94.155  1.00  0.00            
ATOM   4951  CD2 HIS   311      87.862 117.975  95.845  1.00  0.00            
ATOM   4952  HD2 HIS   311      88.572 117.625  96.595  1.00  0.00            
ATOM   4953  C   HIS   311      85.612 121.995  97.755  1.00  0.00            
ATOM   4954  O   HIS   311      84.462 121.735  98.075  1.00  0.00            
ATOM   4955  N   SER   312      86.442 122.815  98.435  1.00  0.00            
ATOM   4956  HN  SER   312      87.412 122.815  98.205  1.00  0.00            
ATOM   4957  CA  SER   312      85.952 123.875  99.285  1.00  0.00            
ATOM   4958  HA  SER   312      85.222 123.535  99.995  1.00  0.00            
ATOM   4959  CB  SER   312      87.072 124.525 100.115  1.00  0.00            
ATOM   4960  HB1 SER   312      87.552 123.715 100.685  1.00  0.00            
ATOM   4961  HB2 SER   312      86.542 125.215 100.795  1.00  0.00            
ATOM   4962  OG  SER   312      88.102 125.235  99.435  1.00  0.00            
ATOM   4963  HG1 SER   312      88.722 125.545 100.105  1.00  0.00            
ATOM   4964  C   SER   312      85.352 124.985  98.505  1.00  0.00            
ATOM   4965  O   SER   312      84.482 125.675  99.035  1.00  0.00            
ATOM   4966  N   GLY   313      85.792 125.265  97.255  1.00  0.00            
ATOM   4967  HN  GLY   313      86.322 124.555  96.805  1.00  0.00            
ATOM   4968  CA  GLY   313      85.362 126.365  96.455  1.00  0.00            
ATOM   4969  HA1 GLY   313      85.582 126.095  95.425  1.00  0.00            
ATOM   4970  HA2 GLY   313      84.282 126.365  96.515  1.00  0.00            
ATOM   4971  C   GLY   313      85.912 127.705  96.755  1.00  0.00            
ATOM   4972  O   GLY   313      85.582 128.685  96.085  1.00  0.00            
ATOM   4973  N   SER   314      86.902 127.765  97.675  1.00  0.00            
ATOM   4974  HN  SER   314      87.142 126.865  98.045  1.00  0.00            
ATOM   4975  CA  SER   314      87.392 128.975  98.235  1.00  0.00            
ATOM   4976  HA  SER   314      86.682 129.745  97.995  1.00  0.00            
ATOM   4977  CB  SER   314      87.512 128.935  99.775  1.00  0.00            
ATOM   4978  HB1 SER   314      86.562 128.615 100.255  1.00  0.00            
ATOM   4979  HB2 SER   314      87.772 129.925 100.205  1.00  0.00            
ATOM   4980  OG  SER   314      88.422 127.955 100.265  1.00  0.00            
ATOM   4981  HG1 SER   314      89.322 128.265 100.225  1.00  0.00            
ATOM   4982  C   SER   314      88.752 129.345  97.735  1.00  0.00            
ATOM   4983  O   SER   314      89.172 130.495  97.845  1.00  0.00            
ATOM   4984  N   ASP   315      89.482 128.425  97.075  1.00  0.00            
ATOM   4985  HN  ASP   315      89.082 127.515  96.975  1.00  0.00            
ATOM   4986  CA  ASP   315      90.862 128.575  96.775  1.00  0.00            
ATOM   4987  HA  ASP   315      91.182 129.575  97.045  1.00  0.00            
ATOM   4988  CB  ASP   315      91.752 127.645  97.615  1.00  0.00            
ATOM   4989  HB1 ASP   315      92.792 127.665  97.235  1.00  0.00            
ATOM   4990  HB2 ASP   315      91.372 126.605  97.725  1.00  0.00            
ATOM   4991  CG  ASP   315      91.872 128.115  99.055  1.00  0.00            
ATOM   4992  OD1 ASP   315      93.032 127.985  99.525  1.00  0.00            
ATOM   4993  OD2 ASP   315      90.972 128.555  99.825  1.00  0.00            
ATOM   4994  C   ASP   315      91.022 128.255  95.325  1.00  0.00            
ATOM   4995  O   ASP   315      90.532 127.205  94.895  1.00  0.00            
ATOM   4996  N   MET   316      91.612 129.195  94.575  1.00  0.00            
ATOM   4997  HN  MET   316      92.032 130.015  94.945  1.00  0.00            
ATOM   4998  CA  MET   316      91.692 129.115  93.145  1.00  0.00            
ATOM   4999  HA  MET   316      91.292 128.205  92.725  1.00  0.00            
ATOM   5000  CB  MET   316      90.912 130.305  92.555  1.00  0.00            
ATOM   5001  HB1 MET   316      90.992 130.325  91.445  1.00  0.00            
ATOM   5002  HB2 MET   316      91.362 131.235  92.935  1.00  0.00            
ATOM   5003  CG  MET   316      89.412 130.265  92.875  1.00  0.00            
ATOM   5004  HG1 MET   316      89.192 130.245  93.965  1.00  0.00            
ATOM   5005  HG2 MET   316      88.932 129.345  92.485  1.00  0.00            
ATOM   5006  SD  MET   316      88.632 131.795  92.285  1.00  0.00            
ATOM   5007  CE  MET   316      87.012 130.975  92.345  1.00  0.00            
ATOM   5008  HE1 MET   316      86.792 130.695  93.395  1.00  0.00            
ATOM   5009  HE2 MET   316      86.232 131.625  91.885  1.00  0.00            
ATOM   5010  HE3 MET   316      87.132 130.055  91.735  1.00  0.00            
ATOM   5011  C   MET   316      93.102 129.285  92.705  1.00  0.00            
ATOM   5012  O   MET   316      93.752 130.245  93.135  1.00  0.00            
ATOM   5013  N   VAL   317      93.692 128.385  91.905  1.00  0.00            
ATOM   5014  HN  VAL   317      93.262 127.515  91.695  1.00  0.00            
ATOM   5015  CA  VAL   317      95.092 128.275  91.655  1.00  0.00            
ATOM   5016  HA  VAL   317      95.562 129.165  92.035  1.00  0.00            
ATOM   5017  CB  VAL   317      95.662 127.145  92.455  1.00  0.00            
ATOM   5018  HB  VAL   317      94.902 126.345  92.465  1.00  0.00            
ATOM   5019  CG1 VAL   317      96.982 126.665  91.825  1.00  0.00            
ATOM   5020 HG11 VAL   317      97.442 125.815  92.365  1.00  0.00            
ATOM   5021 HG12 VAL   317      96.842 126.215  90.815  1.00  0.00            
ATOM   5022 HG13 VAL   317      97.612 127.585  91.845  1.00  0.00            
ATOM   5023  CG2 VAL   317      95.842 127.615  93.905  1.00  0.00            
ATOM   5024 HG21 VAL   317      96.412 128.565  93.825  1.00  0.00            
ATOM   5025 HG22 VAL   317      94.902 127.725  94.465  1.00  0.00            
ATOM   5026 HG23 VAL   317      96.522 126.905  94.435  1.00  0.00            
ATOM   5027  C   VAL   317      95.382 128.165  90.185  1.00  0.00            
ATOM   5028  O   VAL   317      94.892 127.275  89.495  1.00  0.00            
ATOM   5029  N   GLN   318      96.162 129.115  89.665  1.00  0.00            
ATOM   5030  HN  GLN   318      96.332 129.945  90.205  1.00  0.00            
ATOM   5031  CA  GLN   318      96.482 129.295  88.285  1.00  0.00            
ATOM   5032  HA  GLN   318      95.972 128.485  87.785  1.00  0.00            
ATOM   5033  CB  GLN   318      96.192 130.745  87.855  1.00  0.00            
ATOM   5034  HB1 GLN   318      96.692 130.785  86.865  1.00  0.00            
ATOM   5035  HB2 GLN   318      96.662 131.595  88.385  1.00  0.00            
ATOM   5036  CG  GLN   318      94.682 130.985  87.755  1.00  0.00            
ATOM   5037  HG1 GLN   318      94.332 131.235  88.785  1.00  0.00            
ATOM   5038  HG2 GLN   318      94.202 130.065  87.365  1.00  0.00            
ATOM   5039  CD  GLN   318      94.312 132.075  86.765  1.00  0.00            
ATOM   5040  OE1 GLN   318      94.782 132.165  85.635  1.00  0.00            
ATOM   5041  NE2 GLN   318      93.462 133.035  87.195  1.00  0.00            
ATOM   5042 HE21 GLN   318      93.112 132.955  88.135  1.00  0.00            
ATOM   5043 HE22 GLN   318      93.292 133.725  86.485  1.00  0.00            
ATOM   5044  C   GLN   318      97.952 129.135  88.105  1.00  0.00            
ATOM   5045  O   GLN   318      98.792 129.895  88.575  1.00  0.00            
ATOM   5046  N   ALA   319      98.362 128.065  87.405  1.00  0.00            
ATOM   5047  HN  ALA   319      97.752 127.455  86.895  1.00  0.00            
ATOM   5048  CA  ALA   319      99.742 127.675  87.385  1.00  0.00            
ATOM   5049  HA  ALA   319     100.352 128.345  87.965  1.00  0.00            
ATOM   5050  CB  ALA   319      99.822 126.305  88.055  1.00  0.00            
ATOM   5051  HB1 ALA   319     100.802 125.785  87.975  1.00  0.00            
ATOM   5052  HB2 ALA   319      99.612 126.345  89.145  1.00  0.00            
ATOM   5053  HB3 ALA   319      99.012 125.645  87.685  1.00  0.00            
ATOM   5054  C   ALA   319     100.292 127.615  85.995  1.00  0.00            
ATOM   5055  O   ALA   319      99.722 127.075  85.045  1.00  0.00            
ATOM   5056  N   GLU   320     101.542 128.075  85.805  1.00  0.00            
ATOM   5057  HN  GLU   320     102.042 128.545  86.535  1.00  0.00            
ATOM   5058  CA  GLU   320     102.082 128.285  84.495  1.00  0.00            
ATOM   5059  HA  GLU   320     101.362 127.955  83.745  1.00  0.00            
ATOM   5060  CB  GLU   320     102.322 129.755  84.125  1.00  0.00            
ATOM   5061  HB1 GLU   320     102.932 130.265  84.895  1.00  0.00            
ATOM   5062  HB2 GLU   320     101.332 130.265  84.175  1.00  0.00            
ATOM   5063  CG  GLU   320     102.832 129.995  82.695  1.00  0.00
[truncated: 1,684,055 more chars]
