# Supplementary material for: Modulating the complement system through epitope-specific inhibition by complement C3 inhibitors
Source: J Biol Chem. 2025 Jan 31;301(3):108250. doi: 10.1016/j.jbc.2025.108250 (PMC11910092; doi:10.1016/j.jbc.2025.108250)
Supplement: C3b-C345C_gene_sequencing [file mmc1.zip › Supporting_Information/C3b-MI3_last.pdb]

ATOM      1  N   SER     1     170.440 145.500  75.320  1.00  0.00            
ATOM      2  H1  SER     1     170.320 144.540  75.690  1.00  0.00            
ATOM      3  H2  SER     1     169.770 145.720  74.550  1.00  0.00            
ATOM      4  H3  SER     1     171.400 145.460  74.920  1.00  0.00            
ATOM      5  CA  SER     1     170.300 146.460  76.440  1.00  0.00            
ATOM      6  HA  SER     1     171.210 146.350  77.020  1.00  0.00            
ATOM      7  CB  SER     1     170.190 147.920  75.980  1.00  0.00            
ATOM      8  HB1 SER     1     171.250 148.200  75.780  1.00  0.00            
ATOM      9  HB2 SER     1     169.810 148.590  76.780  1.00  0.00            
ATOM     10  OG  SER     1     169.470 148.060  74.770  1.00  0.00            
ATOM     11  HG1 SER     1     169.630 148.980  74.520  1.00  0.00            
ATOM     12  C   SER     1     169.210 146.150  77.410  1.00  0.00            
ATOM     13  O   SER     1     168.320 145.390  77.030  1.00  0.00            
ATOM     14  N   PRO     2     169.120 146.560  78.640  1.00  0.00            
ATOM     15  CD  PRO     2     170.100 147.310  79.410  1.00  0.00            
ATOM     16  HD1 PRO     2     171.150 147.010  79.210  1.00  0.00            
ATOM     17  HD2 PRO     2     170.050 148.390  79.130  1.00  0.00            
ATOM     18  CA  PRO     2     167.970 146.340  79.470  1.00  0.00            
ATOM     19  HA  PRO     2     167.750 145.290  79.530  1.00  0.00            
ATOM     20  CB  PRO     2     168.240 146.990  80.820  1.00  0.00            
ATOM     21  HB1 PRO     2     167.790 146.350  81.600  1.00  0.00            
ATOM     22  HB2 PRO     2     167.880 148.010  81.090  1.00  0.00            
ATOM     23  CG  PRO     2     169.780 147.010  80.880  1.00  0.00            
ATOM     24  HG1 PRO     2     170.210 146.020  81.140  1.00  0.00            
ATOM     25  HG2 PRO     2     170.240 147.770  81.540  1.00  0.00            
ATOM     26  C   PRO     2     166.690 146.800  78.850  1.00  0.00            
ATOM     27  O   PRO     2     166.650 147.710  78.020  1.00  0.00            
ATOM     28  N   MET     3     165.580 146.200  79.310  1.00  0.00            
ATOM     29  HN  MET     3     165.660 145.430  79.950  1.00  0.00            
ATOM     30  CA  MET     3     164.250 146.370  78.820  1.00  0.00            
ATOM     31  HA  MET     3     164.170 147.320  78.300  1.00  0.00            
ATOM     32  CB  MET     3     163.820 145.270  77.840  1.00  0.00            
ATOM     33  HB1 MET     3     164.050 144.270  78.270  1.00  0.00            
ATOM     34  HB2 MET     3     164.420 145.450  76.920  1.00  0.00            
ATOM     35  CG  MET     3     162.360 145.280  77.360  1.00  0.00            
ATOM     36  HG1 MET     3     162.290 144.610  76.480  1.00  0.00            
ATOM     37  HG2 MET     3     162.230 146.310  76.970  1.00  0.00            
ATOM     38  SD  MET     3     161.050 144.760  78.500  1.00  0.00            
ATOM     39  CE  MET     3     159.860 143.760  77.560  1.00  0.00            
ATOM     40  HE1 MET     3     158.950 143.710  78.190  1.00  0.00            
ATOM     41  HE2 MET     3     159.560 144.300  76.630  1.00  0.00            
ATOM     42  HE3 MET     3     160.310 142.810  77.220  1.00  0.00            
ATOM     43  C   MET     3     163.420 146.300  80.060  1.00  0.00            
ATOM     44  O   MET     3     163.760 145.500  80.930  1.00  0.00            
ATOM     45  N   TYR     4     162.370 147.130  80.160  1.00  0.00            
ATOM     46  HN  TYR     4     162.050 147.750  79.450  1.00  0.00            
ATOM     47  CA  TYR     4     161.590 147.430  81.320  1.00  0.00            
ATOM     48  HA  TYR     4     161.600 146.550  81.940  1.00  0.00            
ATOM     49  CB  TYR     4     161.980 148.710  82.060  1.00  0.00            
ATOM     50  HB1 TYR     4     161.470 148.560  83.040  1.00  0.00            
ATOM     51  HB2 TYR     4     161.560 149.630  81.610  1.00  0.00            
ATOM     52  CG  TYR     4     163.440 148.950  82.180  1.00  0.00            
ATOM     53  CD1 TYR     4     164.040 148.380  83.270  1.00  0.00            
ATOM     54  HD1 TYR     4     163.550 147.690  83.940  1.00  0.00            
ATOM     55  CE1 TYR     4     165.380 148.580  83.510  1.00  0.00            
ATOM     56  HE1 TYR     4     165.930 148.070  84.290  1.00  0.00            
ATOM     57  CZ  TYR     4     166.120 149.400  82.690  1.00  0.00            
ATOM     58  OH  TYR     4     167.480 149.600  83.000  1.00  0.00            
ATOM     59  HH  TYR     4     167.800 150.380  82.540  1.00  0.00            
ATOM     60  CD2 TYR     4     164.170 149.870  81.460  1.00  0.00            
ATOM     61  HD2 TYR     4     163.670 150.220  80.570  1.00  0.00            
ATOM     62  CE2 TYR     4     165.510 150.110  81.680  1.00  0.00            
ATOM     63  HE2 TYR     4     165.970 150.810  81.000  1.00  0.00            
ATOM     64  C   TYR     4     160.140 147.500  80.950  1.00  0.00            
ATOM     65  O   TYR     4     159.820 147.950  79.860  1.00  0.00            
ATOM     66  N   SER     5     159.280 147.010  81.870  1.00  0.00            
ATOM     67  HN  SER     5     159.570 146.710  82.770  1.00  0.00            
ATOM     68  CA  SER     5     157.950 146.700  81.450  1.00  0.00            
ATOM     69  HA  SER     5     157.600 147.230  80.580  1.00  0.00            
ATOM     70  CB  SER     5     158.000 145.220  81.040  1.00  0.00            
ATOM     71  HB1 SER     5     158.310 144.520  81.840  1.00  0.00            
ATOM     72  HB2 SER     5     158.790 145.190  80.260  1.00  0.00            
ATOM     73  OG  SER     5     156.840 144.690  80.410  1.00  0.00            
ATOM     74  HG1 SER     5     156.200 144.580  81.110  1.00  0.00            
ATOM     75  C   SER     5     156.950 146.810  82.550  1.00  0.00            
ATOM     76  O   SER     5     157.220 146.610  83.730  1.00  0.00            
ATOM     77  N   ILE     6     155.730 147.250  82.180  1.00  0.00            
ATOM     78  HN  ILE     6     155.390 147.370  81.250  1.00  0.00            
ATOM     79  CA  ILE     6     154.740 147.260  83.220  1.00  0.00            
ATOM     80  HA  ILE     6     154.940 146.500  83.960  1.00  0.00            
ATOM     81  CB  ILE     6     154.520 148.590  83.880  1.00  0.00            
ATOM     82  HB  ILE     6     153.700 148.560  84.620  1.00  0.00            
ATOM     83  CG2 ILE     6     155.620 149.120  84.810  1.00  0.00            
ATOM     84 HG21 ILE     6     156.290 149.790  84.230  1.00  0.00            
ATOM     85 HG22 ILE     6     155.140 149.710  85.620  1.00  0.00            
ATOM     86 HG23 ILE     6     156.170 148.230  85.190  1.00  0.00            
ATOM     87  CG1 ILE     6     154.190 149.670  82.820  1.00  0.00            
ATOM     88 HG11 ILE     6     153.480 149.320  82.040  1.00  0.00            
ATOM     89 HG12 ILE     6     155.160 149.830  82.310  1.00  0.00            
ATOM     90  CD  ILE     6     153.700 150.960  83.480  1.00  0.00            
ATOM     91  HD1 ILE     6     154.070 151.120  84.510  1.00  0.00            
ATOM     92  HD2 ILE     6     154.040 151.890  82.960  1.00  0.00            
ATOM     93  HD3 ILE     6     152.590 150.940  83.470  1.00  0.00            
ATOM     94  C   ILE     6     153.440 146.760  82.700  1.00  0.00            
ATOM     95  O   ILE     6     153.070 146.940  81.540  1.00  0.00            
ATOM     96  N   ILE     7     152.580 146.110  83.490  1.00  0.00            
ATOM     97  HN  ILE     7     152.830 145.820  84.410  1.00  0.00            
ATOM     98  CA  ILE     7     151.280 145.670  83.060  1.00  0.00            
ATOM     99  HA  ILE     7     150.990 146.390  82.310  1.00  0.00            
ATOM    100  CB  ILE     7     151.200 144.240  82.640  1.00  0.00            
ATOM    101  HB  ILE     7     152.130 144.040  82.070  1.00  0.00            
ATOM    102  CG2 ILE     7     151.230 143.190  83.770  1.00  0.00            
ATOM    103 HG21 ILE     7     150.500 143.280  84.600  1.00  0.00            
ATOM    104 HG22 ILE     7     151.180 142.200  83.260  1.00  0.00            
ATOM    105 HG23 ILE     7     152.200 143.180  84.320  1.00  0.00            
ATOM    106  CG1 ILE     7     150.100 144.190  81.570  1.00  0.00            
ATOM    107 HG11 ILE     7     150.240 144.970  80.790  1.00  0.00            
ATOM    108 HG12 ILE     7     149.100 144.350  82.030  1.00  0.00            
ATOM    109  CD  ILE     7     150.120 142.830  80.880  1.00  0.00            
ATOM    110  HD1 ILE     7     151.130 142.510  80.540  1.00  0.00            
ATOM    111  HD2 ILE     7     149.750 142.100  81.630  1.00  0.00            
ATOM    112  HD3 ILE     7     149.460 142.620  80.010  1.00  0.00            
ATOM    113  C   ILE     7     150.340 145.910  84.200  1.00  0.00            
ATOM    114  O   ILE     7     150.700 145.590  85.330  1.00  0.00            
ATOM    115  N   THR     8     149.110 146.370  83.910  1.00  0.00            
ATOM    116  HN  THR     8     148.710 146.360  83.000  1.00  0.00            
ATOM    117  CA  THR     8     148.240 146.900  84.920  1.00  0.00            
ATOM    118  HA  THR     8     148.520 146.450  85.860  1.00  0.00            
ATOM    119  CB  THR     8     148.280 148.390  85.030  1.00  0.00            
ATOM    120  HB  THR     8     148.000 148.870  84.070  1.00  0.00            
ATOM    121  OG1 THR     8     149.550 148.840  85.490  1.00  0.00            
ATOM    122  HG1 THR     8     150.150 148.920  84.740  1.00  0.00            
ATOM    123  CG2 THR     8     147.270 148.930  86.060  1.00  0.00            
ATOM    124 HG21 THR     8     147.420 148.380  87.020  1.00  0.00            
ATOM    125 HG22 THR     8     147.460 150.000  86.310  1.00  0.00            
ATOM    126 HG23 THR     8     146.210 148.860  85.740  1.00  0.00            
ATOM    127  C   THR     8     146.860 146.520  84.500  1.00  0.00            
ATOM    128  O   THR     8     146.690 146.440  83.280  1.00  0.00            
ATOM    129  N   PRO     9     145.890 146.170  85.280  1.00  0.00            
ATOM    130  CD  PRO     9     146.130 145.450  86.530  1.00  0.00            
ATOM    131  HD1 PRO     9     146.990 144.760  86.480  1.00  0.00            
ATOM    132  HD2 PRO     9     146.430 146.200  87.290  1.00  0.00            
ATOM    133  CA  PRO     9     144.530 146.090  84.840  1.00  0.00            
ATOM    134  HA  PRO     9     144.580 145.300  84.100  1.00  0.00            
ATOM    135  CB  PRO     9     143.790 145.600  86.080  1.00  0.00            
ATOM    136  HB1 PRO     9     142.890 144.970  85.920  1.00  0.00            
ATOM    137  HB2 PRO     9     143.600 146.470  86.740  1.00  0.00            
ATOM    138  CG  PRO     9     144.800 144.730  86.840  1.00  0.00            
ATOM    139  HG1 PRO     9     145.020 143.720  86.440  1.00  0.00            
ATOM    140  HG2 PRO     9     144.630 144.820  87.940  1.00  0.00            
ATOM    141  C   PRO     9     143.880 147.240  84.140  1.00  0.00            
ATOM    142  O   PRO     9     144.140 148.350  84.590  1.00  0.00            
ATOM    143  N   ASN    10     143.030 146.970  83.130  1.00  0.00            
ATOM    144  HN  ASN    10     142.980 146.020  82.840  1.00  0.00            
ATOM    145  CA  ASN    10     142.420 147.900  82.240  1.00  0.00            
ATOM    146  HA  ASN    10     143.260 148.390  81.760  1.00  0.00            
ATOM    147  CB  ASN    10     141.650 147.310  81.040  1.00  0.00            
ATOM    148  HB1 ASN    10     140.810 146.680  81.390  1.00  0.00            
ATOM    149  HB2 ASN    10     142.270 146.710  80.350  1.00  0.00            
ATOM    150  CG  ASN    10     141.140 148.440  80.150  1.00  0.00            
ATOM    151  OD1 ASN    10     141.970 149.090  79.510  1.00  0.00            
ATOM    152  ND2 ASN    10     139.810 148.680  80.080  1.00  0.00            
ATOM    153 HD21 ASN    10     139.290 147.920  80.470  1.00  0.00            
ATOM    154 HD22 ASN    10     139.440 149.270  79.350  1.00  0.00            
ATOM    155  C   ASN    10     141.630 148.930  82.980  1.00  0.00            
ATOM    156  O   ASN    10     141.650 150.130  82.720  1.00  0.00            
ATOM    157  N   ILE    11     140.880 148.470  83.990  1.00  0.00            
ATOM    158  HN  ILE    11     140.760 147.510  84.240  1.00  0.00            
ATOM    159  CA  ILE    11     140.080 149.370  84.770  1.00  0.00            
ATOM    160  HA  ILE    11     139.960 150.320  84.270  1.00  0.00            
ATOM    161  CB  ILE    11     138.700 148.810  84.950  1.00  0.00            
ATOM    162  HB  ILE    11     138.720 148.010  85.720  1.00  0.00            
ATOM    163  CG2 ILE    11     137.850 150.000  85.420  1.00  0.00            
ATOM    164 HG21 ILE    11     136.760 149.800  85.520  1.00  0.00            
ATOM    165 HG22 ILE    11     138.070 150.320  86.460  1.00  0.00            
ATOM    166 HG23 ILE    11     137.940 150.850  84.710  1.00  0.00            
ATOM    167  CG1 ILE    11     138.170 148.200  83.640  1.00  0.00            
ATOM    168 HG11 ILE    11     138.600 147.190  83.500  1.00  0.00            
ATOM    169 HG12 ILE    11     138.470 148.930  82.850  1.00  0.00            
ATOM    170  CD  ILE    11     136.640 148.110  83.680  1.00  0.00            
ATOM    171  HD1 ILE    11     136.160 147.860  84.650  1.00  0.00            
ATOM    172  HD2 ILE    11     136.170 148.950  83.130  1.00  0.00            
ATOM    173  HD3 ILE    11     136.440 147.280  82.970  1.00  0.00            
ATOM    174  C   ILE    11     140.680 149.640  86.110  1.00  0.00            
ATOM    175  O   ILE    11     141.000 148.790  86.940  1.00  0.00            
ATOM    176  N   LEU    12     140.830 150.920  86.480  1.00  0.00            
ATOM    177  HN  LEU    12     140.720 151.670  85.830  1.00  0.00            
ATOM    178  CA  LEU    12     141.170 151.250  87.830  1.00  0.00            
ATOM    179  HA  LEU    12     141.430 150.360  88.380  1.00  0.00            
ATOM    180  CB  LEU    12     142.250 152.340  87.830  1.00  0.00            
ATOM    181  HB1 LEU    12     142.500 152.560  88.890  1.00  0.00            
ATOM    182  HB2 LEU    12     141.910 153.320  87.430  1.00  0.00            
ATOM    183  CG  LEU    12     143.510 151.920  87.040  1.00  0.00            
ATOM    184  HG  LEU    12     143.260 151.920  85.960  1.00  0.00            
ATOM    185  CD1 LEU    12     144.590 152.990  87.290  1.00  0.00            
ATOM    186 HD11 LEU    12     144.690 153.270  88.360  1.00  0.00            
ATOM    187 HD12 LEU    12     145.540 152.520  86.960  1.00  0.00            
ATOM    188 HD13 LEU    12     144.370 153.900  86.700  1.00  0.00            
ATOM    189  CD2 LEU    12     144.020 150.550  87.520  1.00  0.00            
ATOM    190 HD21 LEU    12     143.350 149.720  87.210  1.00  0.00            
ATOM    191 HD22 LEU    12     144.970 150.390  86.970  1.00  0.00            
ATOM    192 HD23 LEU    12     144.220 150.510  88.610  1.00  0.00            
ATOM    193  C   LEU    12     139.980 151.850  88.480  1.00  0.00            
ATOM    194  O   LEU    12     139.040 152.390  87.890  1.00  0.00            
ATOM    195  N   ARG    13     139.920 151.690  89.810  1.00  0.00            
ATOM    196  HN  ARG    13     140.690 151.160  90.160  1.00  0.00            
ATOM    197  CA  ARG    13     138.730 151.960  90.560  1.00  0.00            
ATOM    198  HA  ARG    13     137.900 152.360  89.990  1.00  0.00            
ATOM    199  CB  ARG    13     138.300 150.590  91.100  1.00  0.00            
ATOM    200  HB1 ARG    13     137.510 150.710  91.870  1.00  0.00            
ATOM    201  HB2 ARG    13     139.190 150.130  91.590  1.00  0.00            
ATOM    202  CG  ARG    13     137.730 149.610  90.080  1.00  0.00            
ATOM    203  HG1 ARG    13     138.580 149.430  89.400  1.00  0.00            
ATOM    204  HG2 ARG    13     136.890 150.080  89.530  1.00  0.00            
ATOM    205  CD  ARG    13     137.220 148.360  90.800  1.00  0.00            
ATOM    206  HD1 ARG    13     136.430 148.580  91.550  1.00  0.00            
ATOM    207  HD2 ARG    13     138.040 148.000  91.470  1.00  0.00            
ATOM    208  NE  ARG    13     136.800 147.440  89.720  1.00  0.00            
ATOM    209  HE  ARG    13     135.840 147.520  89.430  1.00  0.00            
ATOM    210  CZ  ARG    13     137.710 146.670  89.050  1.00  0.00            
ATOM    211  NH1 ARG    13     139.040 146.590  89.340  1.00  0.00            
ATOM    212 HH11 ARG    13     139.470 147.280  89.920  1.00  0.00            
ATOM    213 HH12 ARG    13     139.550 145.940  88.780  1.00  0.00            
ATOM    214  NH2 ARG    13     137.280 145.870  88.030  1.00  0.00            
ATOM    215 HH21 ARG    13     136.350 145.720  87.700  1.00  0.00            
ATOM    216 HH22 ARG    13     138.020 145.250  87.760  1.00  0.00            
ATOM    217  C   ARG    13     139.070 152.900  91.670  1.00  0.00            
ATOM    218  O   ARG    13     140.060 152.820  92.390  1.00  0.00            
ATOM    219  N   LEU    14     138.160 153.860  91.900  1.00  0.00            
ATOM    220  HN  LEU    14     137.460 153.960  91.190  1.00  0.00            
ATOM    221  CA  LEU    14     138.290 154.800  92.960  1.00  0.00            
ATOM    222  HA  LEU    14     139.310 155.140  92.960  1.00  0.00            
ATOM    223  CB  LEU    14     137.460 156.100  92.890  1.00  0.00            
ATOM    224  HB1 LEU    14     137.750 156.860  93.640  1.00  0.00            
ATOM    225  HB2 LEU    14     136.380 155.850  92.880  1.00  0.00            
ATOM    226  CG  LEU    14     137.650 157.010  91.670  1.00  0.00            
ATOM    227  HG  LEU    14     137.380 156.460  90.740  1.00  0.00            
ATOM    228  CD1 LEU    14     136.570 158.100  91.710  1.00  0.00            
ATOM    229 HD11 LEU    14     135.590 157.660  91.980  1.00  0.00            
ATOM    230 HD12 LEU    14     136.920 158.940  92.350  1.00  0.00            
ATOM    231 HD13 LEU    14     136.450 158.470  90.660  1.00  0.00            
ATOM    232  CD2 LEU    14     139.010 157.700  91.460  1.00  0.00            
ATOM    233 HD21 LEU    14     138.940 158.290  90.520  1.00  0.00            
ATOM    234 HD22 LEU    14     139.160 158.370  92.340  1.00  0.00            
ATOM    235 HD23 LEU    14     139.760 156.880  91.390  1.00  0.00            
ATOM    236  C   LEU    14     137.930 154.230  94.290  1.00  0.00            
ATOM    237  O   LEU    14     137.000 153.460  94.510  1.00  0.00            
ATOM    238  N   GLU    15     138.820 154.570  95.240  1.00  0.00            
ATOM    239  HN  GLU    15     139.620 155.140  95.110  1.00  0.00            
ATOM    240  CA  GLU    15     138.730 154.060  96.580  1.00  0.00            
ATOM    241  HA  GLU    15     139.560 154.500  97.110  1.00  0.00            
ATOM    242  CB  GLU    15     137.420 154.480  97.270  1.00  0.00            
ATOM    243  HB1 GLU    15     137.420 154.020  98.290  1.00  0.00            
ATOM    244  HB2 GLU    15     136.550 154.050  96.730  1.00  0.00            
ATOM    245  CG  GLU    15     137.280 155.980  97.490  1.00  0.00            
ATOM    246  HG1 GLU    15     137.340 156.530  96.520  1.00  0.00            
ATOM    247  HG2 GLU    15     138.140 156.290  98.110  1.00  0.00            
ATOM    248  CD  GLU    15     136.000 156.320  98.240  1.00  0.00            
ATOM    249  OE1 GLU    15     136.100 156.790  99.410  1.00  0.00            
ATOM    250  OE2 GLU    15     134.900 156.020  97.700  1.00  0.00            
ATOM    251  C   GLU    15     139.050 152.610  96.680  1.00  0.00            
ATOM    252  O   GLU    15     138.460 151.880  97.470  1.00  0.00            
ATOM    253  N   SER    16     139.990 152.170  95.830  1.00  0.00            
ATOM    254  HN  SER    16     140.550 152.800  95.300  1.00  0.00            
ATOM    255  CA  SER    16     140.380 150.800  95.750  1.00  0.00            
ATOM    256  HA  SER    16     140.270 150.450  96.770  1.00  0.00            
ATOM    257  CB  SER    16     139.500 150.000  94.770  1.00  0.00            
ATOM    258  HB1 SER    16     139.620 150.290  93.700  1.00  0.00            
ATOM    259  HB2 SER    16     138.490 150.220  95.160  1.00  0.00            
ATOM    260  OG  SER    16     139.790 148.610  94.850  1.00  0.00            
ATOM    261  HG1 SER    16     140.530 148.480  94.260  1.00  0.00            
ATOM    262  C   SER    16     141.820 150.580  95.430  1.00  0.00            
ATOM    263  O   SER    16     142.490 151.350  94.740  1.00  0.00            
ATOM    264  N   GLU    17     142.430 149.430  95.780  1.00  0.00            
ATOM    265  HN  GLU    17     141.890 148.850  96.390  1.00  0.00            
ATOM    266  CA  GLU    17     143.710 148.970  95.330  1.00  0.00            
ATOM    267  HA  GLU    17     144.310 149.840  95.140  1.00  0.00            
ATOM    268  CB  GLU    17     144.380 148.020  96.340  1.00  0.00            
ATOM    269  HB1 GLU    17     145.300 147.500  95.990  1.00  0.00            
ATOM    270  HB2 GLU    17     143.740 147.170  96.650  1.00  0.00            
ATOM    271  CG  GLU    17     144.800 148.780  97.600  1.00  0.00            
ATOM    272  HG1 GLU    17     143.960 149.390  98.000  1.00  0.00            
ATOM    273  HG2 GLU    17     145.690 149.380  97.310  1.00  0.00            
ATOM    274  CD  GLU    17     145.170 147.830  98.740  1.00  0.00            
ATOM    275  OE1 GLU    17     146.320 147.860  99.250  1.00  0.00            
ATOM    276  OE2 GLU    17     144.310 147.030  99.190  1.00  0.00            
ATOM    277  C   GLU    17     143.560 148.200  94.070  1.00  0.00            
ATOM    278  O   GLU    17     142.450 147.900  93.630  1.00  0.00            
ATOM    279  N   GLU    18     144.750 148.070  93.460  1.00  0.00            
ATOM    280  HN  GLU    18     145.570 148.480  93.850  1.00  0.00            
ATOM    281  CA  GLU    18     145.010 147.250  92.310  1.00  0.00            
ATOM    282  HA  GLU    18     144.410 146.360  92.370  1.00  0.00            
ATOM    283  CB  GLU    18     144.650 147.950  90.980  1.00  0.00            
ATOM    284  HB1 GLU    18     145.380 148.760  90.810  1.00  0.00            
ATOM    285  HB2 GLU    18     143.770 148.630  90.990  1.00  0.00            
ATOM    286  CG  GLU    18     144.270 147.000  89.840  1.00  0.00            
ATOM    287  HG1 GLU    18     145.210 146.620  89.410  1.00  0.00            
ATOM    288  HG2 GLU    18     143.790 147.670  89.100  1.00  0.00            
ATOM    289  CD  GLU    18     143.400 145.830  90.280  1.00  0.00            
ATOM    290  OE1 GLU    18     142.160 145.980  90.380  1.00  0.00            
ATOM    291  OE2 GLU    18     144.000 144.750  90.520  1.00  0.00            
ATOM    292  C   GLU    18     146.430 146.800  92.300  1.00  0.00            
ATOM    293  O   GLU    18     147.270 147.360  93.000  1.00  0.00            
ATOM    294  N   THR    19     146.700 145.840  91.400  1.00  0.00            
ATOM    295  HN  THR    19     145.890 145.480  90.950  1.00  0.00            
ATOM    296  CA  THR    19     148.000 145.250  91.310  1.00  0.00            
ATOM    297  HA  THR    19     148.720 145.810  91.900  1.00  0.00            
ATOM    298  CB  THR    19     148.170 143.860  91.840  1.00  0.00            
ATOM    299  HB  THR    19     147.550 143.120  91.280  1.00  0.00            
ATOM    300  OG1 THR    19     147.670 143.810  93.160  1.00  0.00            
ATOM    301  HG1 THR    19     148.360 144.300  93.610  1.00  0.00            
ATOM    302  CG2 THR    19     149.610 143.340  91.990  1.00  0.00            
ATOM    303 HG21 THR    19     150.070 143.120  91.010  1.00  0.00            
ATOM    304 HG22 THR    19     150.250 143.960  92.650  1.00  0.00            
ATOM    305 HG23 THR    19     149.580 142.300  92.380  1.00  0.00            
ATOM    306  C   THR    19     148.490 145.290  89.900  1.00  0.00            
ATOM    307  O   THR    19     148.030 144.690  88.930  1.00  0.00            
ATOM    308  N   MET    20     149.590 146.060  89.780  1.00  0.00            
ATOM    309  HN  MET    20     149.980 146.530  90.570  1.00  0.00            
ATOM    310  CA  MET    20     150.350 146.080  88.570  1.00  0.00            
ATOM    311  HA  MET    20     149.800 145.690  87.730  1.00  0.00            
ATOM    312  CB  MET    20     150.770 147.510  88.170  1.00  0.00            
ATOM    313  HB1 MET    20     149.840 148.110  88.150  1.00  0.00            
ATOM    314  HB2 MET    20     151.230 147.550  87.160  1.00  0.00            
ATOM    315  CG  MET    20     151.680 148.330  89.080  1.00  0.00            
ATOM    316  HG1 MET    20     152.590 147.750  89.350  1.00  0.00            
ATOM    317  HG2 MET    20     151.090 148.590  89.990  1.00  0.00            
ATOM    318  SD  MET    20     152.300 149.860  88.310  1.00  0.00            
ATOM    319  CE  MET    20     150.770 150.840  88.210  1.00  0.00            
ATOM    320  HE1 MET    20     151.010 151.930  88.230  1.00  0.00            
ATOM    321  HE2 MET    20     150.190 150.700  87.270  1.00  0.00            
ATOM    322  HE3 MET    20     150.060 150.650  89.040  1.00  0.00            
ATOM    323  C   MET    20     151.590 145.300  88.810  1.00  0.00            
ATOM    324  O   MET    20     152.070 145.070  89.920  1.00  0.00            
ATOM    325  N   VAL    21     152.160 144.800  87.700  1.00  0.00            
ATOM    326  HN  VAL    21     151.820 145.110  86.810  1.00  0.00            
ATOM    327  CA  VAL    21     153.170 143.800  87.800  1.00  0.00            
ATOM    328  HA  VAL    21     153.400 143.750  88.860  1.00  0.00            
ATOM    329  CB  VAL    21     152.680 142.460  87.330  1.00  0.00            
ATOM    330  HB  VAL    21     152.530 142.520  86.230  1.00  0.00            
ATOM    331  CG1 VAL    21     153.790 141.400  87.480  1.00  0.00            
ATOM    332 HG11 VAL    21     154.750 141.640  86.980  1.00  0.00            
ATOM    333 HG12 VAL    21     153.990 141.310  88.560  1.00  0.00            
ATOM    334 HG13 VAL    21     153.290 140.470  87.140  1.00  0.00            
ATOM    335  CG2 VAL    21     151.320 142.030  87.920  1.00  0.00            
ATOM    336 HG21 VAL    21     151.410 141.990  89.030  1.00  0.00            
ATOM    337 HG22 VAL    21     150.580 142.820  87.680  1.00  0.00            
ATOM    338 HG23 VAL    21     150.910 141.040  87.640  1.00  0.00            
ATOM    339  C   VAL    21     154.360 144.280  87.050  1.00  0.00            
ATOM    340  O   VAL    21     154.210 144.850  85.970  1.00  0.00            
ATOM    341  N   LEU    22     155.550 144.240  87.690  1.00  0.00            
ATOM    342  HN  LEU    22     155.650 143.720  88.540  1.00  0.00            
ATOM    343  CA  LEU    22     156.740 144.870  87.220  1.00  0.00            
ATOM    344  HA  LEU    22     156.510 145.590  86.450  1.00  0.00            
ATOM    345  CB  LEU    22     157.410 145.590  88.400  1.00  0.00            
ATOM    346  HB1 LEU    22     158.320 146.020  87.910  1.00  0.00            
ATOM    347  HB2 LEU    22     157.700 144.790  89.110  1.00  0.00            
ATOM    348  CG  LEU    22     156.570 146.710  89.020  1.00  0.00            
ATOM    349  HG  LEU    22     155.630 146.230  89.370  1.00  0.00            
ATOM    350  CD1 LEU    22     157.200 147.410  90.240  1.00  0.00            
ATOM    351 HD11 LEU    22     158.100 148.040  90.040  1.00  0.00            
ATOM    352 HD12 LEU    22     156.480 148.120  90.670  1.00  0.00            
ATOM    353 HD13 LEU    22     157.520 146.670  91.010  1.00  0.00            
ATOM    354  CD2 LEU    22     156.290 147.780  87.950  1.00  0.00            
ATOM    355 HD21 LEU    22     155.480 148.470  88.250  1.00  0.00            
ATOM    356 HD22 LEU    22     157.250 148.160  87.540  1.00  0.00            
ATOM    357 HD23 LEU    22     155.850 147.310  87.040  1.00  0.00            
ATOM    358  C   LEU    22     157.740 143.890  86.690  1.00  0.00            
ATOM    359  O   LEU    22     158.180 142.940  87.330  1.00  0.00            
ATOM    360  N   GLU    23     158.310 144.220  85.520  1.00  0.00            
ATOM    361  HN  GLU    23     158.110 145.030  84.970  1.00  0.00            
ATOM    362  CA  GLU    23     159.230 143.300  84.910  1.00  0.00            
ATOM    363  HA  GLU    23     159.660 142.640  85.640  1.00  0.00            
ATOM    364  CB  GLU    23     158.720 142.250  83.910  1.00  0.00            
ATOM    365  HB1 GLU    23     159.510 141.780  83.280  1.00  0.00            
ATOM    366  HB2 GLU    23     158.200 142.890  83.160  1.00  0.00            
ATOM    367  CG  GLU    23     157.850 141.100  84.420  1.00  0.00            
ATOM    368  HG1 GLU    23     157.040 141.560  85.030  1.00  0.00            
ATOM    369  HG2 GLU    23     158.460 140.460  85.090  1.00  0.00            
ATOM    370  CD  GLU    23     157.100 140.440  83.270  1.00  0.00            
ATOM    371  OE1 GLU    23     156.300 141.180  82.650  1.00  0.00            
ATOM    372  OE2 GLU    23     157.240 139.210  83.030  1.00  0.00            
ATOM    373  C   GLU    23     160.360 144.100  84.380  1.00  0.00            
ATOM    374  O   GLU    23     160.270 145.240  83.920  1.00  0.00            
ATOM    375  N   ALA    24     161.470 143.340  84.370  1.00  0.00            
ATOM    376  HN  ALA    24     161.370 142.410  84.720  1.00  0.00            
ATOM    377  CA  ALA    24     162.660 143.810  83.730  1.00  0.00            
ATOM    378  HA  ALA    24     162.430 144.420  82.860  1.00  0.00            
ATOM    379  CB  ALA    24     163.490 144.630  84.730  1.00  0.00            
ATOM    380  HB1 ALA    24     164.500 144.900  84.350  1.00  0.00            
ATOM    381  HB2 ALA    24     162.940 145.570  84.930  1.00  0.00            
ATOM    382  HB3 ALA    24     163.720 144.220  85.740  1.00  0.00            
ATOM    383  C   ALA    24     163.350 142.640  83.110  1.00  0.00            
ATOM    384  O   ALA    24     163.130 141.490  83.500  1.00  0.00            
ATOM    385  N   HIS    25     164.250 142.900  82.140  1.00  0.00            
ATOM    386  HN  HIS    25     164.250 143.820  81.750  1.00  0.00            
ATOM    387  CA  HIS    25     164.950 141.940  81.350  1.00  0.00            
ATOM    388  HA  HIS    25     165.100 141.030  81.910  1.00  0.00            
ATOM    389  CB  HIS    25     164.220 141.560  80.040  1.00  0.00            
ATOM    390  HB1 HIS    25     164.870 141.020  79.320  1.00  0.00            
ATOM    391  HB2 HIS    25     163.850 142.490  79.570  1.00  0.00            
ATOM    392  ND1 HIS    25     163.380 139.280  80.330  1.00  0.00            
ATOM    393  CG  HIS    25     163.080 140.630  80.330  1.00  0.00            
ATOM    394  CE1 HIS    25     162.270 138.680  80.680  1.00  0.00            
ATOM    395  HE1 HIS    25     162.110 137.600  80.630  1.00  0.00            
ATOM    396  NE2 HIS    25     161.240 139.550  80.820  1.00  0.00            
ATOM    397  HE2 HIS    25     160.250 139.410  80.940  1.00  0.00            
ATOM    398  CD2 HIS    25     161.760 140.810  80.620  1.00  0.00            
ATOM    399  HD2 HIS    25     161.210 141.740  80.750  1.00  0.00            
ATOM    400  C   HIS    25     166.320 142.440  81.040  1.00  0.00            
ATOM    401  O   HIS    25     166.490 143.610  80.700  1.00  0.00            
ATOM    402  N   ASP    26     167.320 141.540  81.180  1.00  0.00            
ATOM    403  HN  ASP    26     167.120 140.590  81.400  1.00  0.00            
ATOM    404  CA  ASP    26     168.690 141.740  80.850  1.00  0.00            
ATOM    405  HA  ASP    26     169.110 140.750  80.900  1.00  0.00            
ATOM    406  CB  ASP    26     168.870 142.260  79.410  1.00  0.00            
ATOM    407  HB1 ASP    26     169.970 142.350  79.260  1.00  0.00            
ATOM    408  HB2 ASP    26     168.370 143.240  79.230  1.00  0.00            
ATOM    409  CG  ASP    26     168.460 141.280  78.320  1.00  0.00            
ATOM    410  OD1 ASP    26     168.570 141.640  77.120  1.00  0.00            
ATOM    411  OD2 ASP    26     168.050 140.150  78.700  1.00  0.00            
ATOM    412  C   ASP    26     169.390 142.670  81.780  1.00  0.00            
ATOM    413  O   ASP    26     170.560 143.040  81.680  1.00  0.00            
ATOM    414  N   ALA    27     168.660 143.080  82.840  1.00  0.00            
ATOM    415  HN  ALA    27     167.720 142.760  82.920  1.00  0.00            
ATOM    416  CA  ALA    27     169.110 143.930  83.900  1.00  0.00            
ATOM    417  HA  ALA    27     169.680 144.680  83.380  1.00  0.00            
ATOM    418  CB  ALA    27     167.950 144.680  84.560  1.00  0.00            
ATOM    419  HB1 ALA    27     167.390 145.320  83.830  1.00  0.00            
ATOM    420  HB2 ALA    27     167.190 143.990  84.980  1.00  0.00            
ATOM    421  HB3 ALA    27     168.290 145.280  85.420  1.00  0.00            
ATOM    422  C   ALA    27     169.860 143.240  84.990  1.00  0.00            
ATOM    423  O   ALA    27     169.800 142.030  85.190  1.00  0.00            
ATOM    424  N   GLN    28     170.740 144.010  85.660  1.00  0.00            
ATOM    425  HN  GLN    28     170.840 144.990  85.590  1.00  0.00            
ATOM    426  CA  GLN    28     171.800 143.560  86.520  1.00  0.00            
ATOM    427  HA  GLN    28     171.670 142.530  86.820  1.00  0.00            
ATOM    428  CB  GLN    28     173.210 143.710  85.910  1.00  0.00            
ATOM    429  HB1 GLN    28     174.010 143.350  86.590  1.00  0.00            
ATOM    430  HB2 GLN    28     173.420 144.790  85.730  1.00  0.00            
ATOM    431  CG  GLN    28     173.290 142.930  84.600  1.00  0.00            
ATOM    432  HG1 GLN    28     172.700 143.390  83.780  1.00  0.00            
ATOM    433  HG2 GLN    28     173.030 141.850  84.650  1.00  0.00            
ATOM    434  CD  GLN    28     174.700 143.020  84.030  1.00  0.00            
ATOM    435  OE1 GLN    28     175.130 144.000  83.430  1.00  0.00            
ATOM    436  NE2 GLN    28     175.550 141.990  84.300  1.00  0.00            
ATOM    437 HE21 GLN    28     175.100 141.210  84.750  1.00  0.00            
ATOM    438 HE22 GLN    28     176.520 142.160  84.180  1.00  0.00            
ATOM    439  C   GLN    28     171.780 144.350  87.780  1.00  0.00            
ATOM    440  O   GLN    28     171.520 145.560  87.820  1.00  0.00            
ATOM    441  N   GLY    29     172.070 143.700  88.910  1.00  0.00            
ATOM    442  HN  GLY    29     172.210 142.710  88.970  1.00  0.00            
ATOM    443  CA  GLY    29     171.910 144.280  90.210  1.00  0.00            
ATOM    444  HA1 GLY    29     172.270 143.490  90.850  1.00  0.00            
ATOM    445  HA2 GLY    29     172.460 145.210  90.230  1.00  0.00            
ATOM    446  C   GLY    29     170.530 144.590  90.670  1.00  0.00            
ATOM    447  O   GLY    29     169.600 144.360  89.890  1.00  0.00            
ATOM    448  N   ASP    30     170.310 145.020  91.920  1.00  0.00            
ATOM    449  HN  ASP    30     171.070 145.010  92.580  1.00  0.00            
ATOM    450  CA  ASP    30     169.040 145.380  92.480  1.00  0.00            
ATOM    451  HA  ASP    30     168.360 144.570  92.260  1.00  0.00            
ATOM    452  CB  ASP    30     169.100 145.400  94.010  1.00  0.00            
ATOM    453  HB1 ASP    30     168.270 146.010  94.420  1.00  0.00            
ATOM    454  HB2 ASP    30     170.060 145.860  94.320  1.00  0.00            
ATOM    455  CG  ASP    30     169.160 144.000  94.610  1.00  0.00            
ATOM    456  OD1 ASP    30     169.030 143.000  93.850  1.00  0.00            
ATOM    457  OD2 ASP    30     169.250 143.830  95.850  1.00  0.00            
ATOM    458  C   ASP    30     168.670 146.680  91.850  1.00  0.00            
ATOM    459  O   ASP    30     169.400 147.650  92.030  1.00  0.00            
ATOM    460  N   VAL    31     167.550 146.650  91.110  1.00  0.00            
ATOM    461  HN  VAL    31     166.870 145.930  91.190  1.00  0.00            
ATOM    462  CA  VAL    31     167.160 147.820  90.370  1.00  0.00            
ATOM    463  HA  VAL    31     167.930 148.570  90.380  1.00  0.00            
ATOM    464  CB  VAL    31     166.910 147.460  88.930  1.00  0.00            
ATOM    465  HB  VAL    31     166.220 146.590  88.910  1.00  0.00            
ATOM    466  CG1 VAL    31     166.380 148.730  88.230  1.00  0.00            
ATOM    467 HG11 VAL    31     166.900 149.680  88.440  1.00  0.00            
ATOM    468 HG12 VAL    31     166.330 148.460  87.150  1.00  0.00            
ATOM    469 HG13 VAL    31     165.330 148.800  88.600  1.00  0.00            
ATOM    470  CG2 VAL    31     168.250 147.120  88.260  1.00  0.00            
ATOM    471 HG21 VAL    31     168.130 147.180  87.160  1.00  0.00            
ATOM    472 HG22 VAL    31     168.930 147.980  88.410  1.00  0.00            
ATOM    473 HG23 VAL    31     168.630 146.150  88.650  1.00  0.00            
ATOM    474  C   VAL    31     165.990 148.270  91.170  1.00  0.00            
ATOM    475  O   VAL    31     164.990 147.570  91.160  1.00  0.00            
ATOM    476  N   PRO    32     166.040 149.390  91.830  1.00  0.00            
ATOM    477  CD  PRO    32     167.150 150.320  91.960  1.00  0.00            
ATOM    478  HD1 PRO    32     167.940 149.950  92.650  1.00  0.00            
ATOM    479  HD2 PRO    32     167.490 150.620  90.950  1.00  0.00            
ATOM    480  CA  PRO    32     164.860 149.960  92.420  1.00  0.00            
ATOM    481  HA  PRO    32     164.390 149.170  92.990  1.00  0.00            
ATOM    482  CB  PRO    32     165.370 151.040  93.370  1.00  0.00            
ATOM    483  HB1 PRO    32     165.710 150.440  94.250  1.00  0.00            
ATOM    484  HB2 PRO    32     164.580 151.760  93.670  1.00  0.00            
ATOM    485  CG  PRO    32     166.590 151.590  92.610  1.00  0.00            
ATOM    486  HG1 PRO    32     167.340 152.090  93.260  1.00  0.00            
ATOM    487  HG2 PRO    32     166.270 152.300  91.820  1.00  0.00            
ATOM    488  C   PRO    32     163.830 150.410  91.430  1.00  0.00            
ATOM    489  O   PRO    32     164.260 151.150  90.550  1.00  0.00            
ATOM    490  N   VAL    33     162.520 150.090  91.460  1.00  0.00            
ATOM    491  HN  VAL    33     162.230 149.470  92.190  1.00  0.00            
ATOM    492  CA  VAL    33     161.530 150.570  90.550  1.00  0.00            
ATOM    493  HA  VAL    33     161.980 151.180  89.790  1.00  0.00            
ATOM    494  CB  VAL    33     160.790 149.430  89.910  1.00  0.00            
ATOM    495  HB  VAL    33     160.300 148.800  90.680  1.00  0.00            
ATOM    496  CG1 VAL    33     159.730 149.960  88.930  1.00  0.00            
ATOM    497 HG11 VAL    33     158.900 150.310  89.580  1.00  0.00            
ATOM    498 HG12 VAL    33     160.100 150.820  88.320  1.00  0.00            
ATOM    499 HG13 VAL    33     159.350 149.160  88.260  1.00  0.00            
ATOM    500  CG2 VAL    33     161.900 148.680  89.150  1.00  0.00            
ATOM    501 HG21 VAL    33     161.370 148.190  88.290  1.00  0.00            
ATOM    502 HG22 VAL    33     162.650 149.310  88.620  1.00  0.00            
ATOM    503 HG23 VAL    33     162.460 148.050  89.870  1.00  0.00            
ATOM    504  C   VAL    33     160.620 151.370  91.430  1.00  0.00            
ATOM    505  O   VAL    33     159.970 150.860  92.340  1.00  0.00            
ATOM    506  N   THR    34     160.390 152.640  91.060  1.00  0.00            
ATOM    507  HN  THR    34     160.840 152.990  90.240  1.00  0.00            
ATOM    508  CA  THR    34     159.440 153.520  91.670  1.00  0.00            
ATOM    509  HA  THR    34     158.990 152.990  92.500  1.00  0.00            
ATOM    510  CB  THR    34     160.110 154.790  92.090  1.00  0.00            
ATOM    511  HB  THR    34     160.660 155.280  91.250  1.00  0.00            
ATOM    512  OG1 THR    34     161.180 154.470  92.970  1.00  0.00            
ATOM    513  HG1 THR    34     161.900 154.170  92.410  1.00  0.00            
ATOM    514  CG2 THR    34     159.180 155.730  92.870  1.00  0.00            
ATOM    515 HG21 THR    34     158.620 155.250  93.700  1.00  0.00            
ATOM    516 HG22 THR    34     159.690 156.650  93.250  1.00  0.00            
ATOM    517 HG23 THR    34     158.450 156.180  92.160  1.00  0.00            
ATOM    518  C   THR    34     158.310 153.820  90.740  1.00  0.00            
ATOM    519  O   THR    34     158.470 154.250  89.600  1.00  0.00            
ATOM    520  N   VAL    35     157.100 153.540  91.240  1.00  0.00            
ATOM    521  HN  VAL    35     157.080 153.320  92.210  1.00  0.00            
ATOM    522  CA  VAL    35     155.870 153.540  90.500  1.00  0.00            
ATOM    523  HA  VAL    35     155.990 153.690  89.440  1.00  0.00            
ATOM    524  CB  VAL    35     155.070 152.340  90.910  1.00  0.00            
ATOM    525  HB  VAL    35     155.150 152.150  92.000  1.00  0.00            
ATOM    526  CG1 VAL    35     153.650 152.530  90.360  1.00  0.00            
ATOM    527 HG11 VAL    35     153.140 153.340  90.930  1.00  0.00            
ATOM    528 HG12 VAL    35     153.670 152.840  89.290  1.00  0.00            
ATOM    529 HG13 VAL    35     152.950 151.670  90.440  1.00  0.00            
ATOM    530  CG2 VAL    35     155.660 151.110  90.200  1.00  0.00            
ATOM    531 HG21 VAL    35     154.980 150.250  90.390  1.00  0.00            
ATOM    532 HG22 VAL    35     155.770 151.190  89.100  1.00  0.00            
ATOM    533 HG23 VAL    35     156.660 150.930  90.670  1.00  0.00            
ATOM    534  C   VAL    35     155.190 154.770  91.010  1.00  0.00            
ATOM    535  O   VAL    35     155.010 154.980  92.210  1.00  0.00            
ATOM    536  N   THR    36     154.910 155.810  90.210  1.00  0.00            
ATOM    537  HN  THR    36     155.190 155.660  89.270  1.00  0.00            
ATOM    538  CA  THR    36     154.190 156.980  90.600  1.00  0.00            
ATOM    539  HA  THR    36     153.730 156.820  91.570  1.00  0.00            
ATOM    540  CB  THR    36     154.990 158.250  90.720  1.00  0.00            
ATOM    541  HB  THR    36     155.280 158.660  89.730  1.00  0.00            
ATOM    542  OG1 THR    36     156.270 158.040  91.290  1.00  0.00            
ATOM    543  HG1 THR    36     156.800 157.660  90.580  1.00  0.00            
ATOM    544  CG2 THR    36     154.330 159.360  91.550  1.00  0.00            
ATOM    545 HG21 THR    36     154.190 158.910  92.560  1.00  0.00            
ATOM    546 HG22 THR    36     155.020 160.230  91.590  1.00  0.00            
ATOM    547 HG23 THR    36     153.350 159.710  91.150  1.00  0.00            
ATOM    548  C   THR    36     153.030 157.110  89.670  1.00  0.00            
ATOM    549  O   THR    36     153.110 157.130  88.440  1.00  0.00            
ATOM    550  N   VAL    37     151.860 157.340  90.300  1.00  0.00            
ATOM    551  HN  VAL    37     151.810 157.500  91.280  1.00  0.00            
ATOM    552  CA  VAL    37     150.620 157.410  89.590  1.00  0.00            
ATOM    553  HA  VAL    37     150.810 157.260  88.530  1.00  0.00            
ATOM    554  CB  VAL    37     149.550 156.480  90.090  1.00  0.00            
ATOM    555  HB  VAL    37     149.400 156.630  91.180  1.00  0.00            
ATOM    556  CG1 VAL    37     148.340 156.720  89.170  1.00  0.00            
ATOM    557 HG11 VAL    37     147.770 155.780  89.280  1.00  0.00            
ATOM    558 HG12 VAL    37     147.710 157.550  89.570  1.00  0.00            
ATOM    559 HG13 VAL    37     148.610 156.950  88.120  1.00  0.00            
ATOM    560  CG2 VAL    37     149.960 155.010  89.950  1.00  0.00            
ATOM    561 HG21 VAL    37     150.290 154.890  88.900  1.00  0.00            
ATOM    562 HG22 VAL    37     150.760 154.780  90.690  1.00  0.00            
ATOM    563 HG23 VAL    37     149.060 154.370  90.080  1.00  0.00            
ATOM    564  C   VAL    37     150.200 158.810  89.870  1.00  0.00            
ATOM    565  O   VAL    37     149.690 159.180  90.930  1.00  0.00            
ATOM    566  N   HIS    38     150.260 159.630  88.810  1.00  0.00            
ATOM    567  HN  HIS    38     150.630 159.340  87.930  1.00  0.00            
ATOM    568  CA  HIS    38     149.710 160.950  88.780  1.00  0.00            
ATOM    569  HA  HIS    38     149.740 161.240  89.820  1.00  0.00            
ATOM    570  CB  HIS    38     150.590 161.960  88.030  1.00  0.00            
ATOM    571  HB1 HIS    38     150.210 163.010  88.040  1.00  0.00            
ATOM    572  HB2 HIS    38     150.670 161.720  86.950  1.00  0.00            
ATOM    573  ND1 HIS    38     152.830 160.950  88.090  1.00  0.00            
ATOM    574  CG  HIS    38     152.010 161.970  88.530  1.00  0.00            
ATOM    575  CE1 HIS    38     154.020 161.150  88.620  1.00  0.00            
ATOM    576  HE1 HIS    38     154.910 160.530  88.500  1.00  0.00            
ATOM    577  NE2 HIS    38     154.010 162.320  89.320  1.00  0.00            
ATOM    578  HE2 HIS    38     154.810 162.800  89.670  1.00  0.00            
ATOM    579  CD2 HIS    38     152.740 162.860  89.240  1.00  0.00            
ATOM    580  HD2 HIS    38     152.400 163.740  89.760  1.00  0.00            
ATOM    581  C   HIS    38     148.380 161.190  88.150  1.00  0.00            
ATOM    582  O   HIS    38     147.880 160.460  87.300  1.00  0.00            
ATOM    583  N   ASP    39     147.690 162.200  88.720  1.00  0.00            
ATOM    584  HN  ASP    39     148.140 162.790  89.380  1.00  0.00            
ATOM    585  CA  ASP    39     146.430 162.670  88.220  1.00  0.00            
ATOM    586  HA  ASP    39     145.770 161.830  88.050  1.00  0.00            
ATOM    587  CB  ASP    39     145.760 163.450  89.360  1.00  0.00            
ATOM    588  HB1 ASP    39     146.390 164.370  89.290  1.00  0.00            
ATOM    589  HB2 ASP    39     146.000 162.930  90.310  1.00  0.00            
ATOM    590  CG  ASP    39     144.300 163.720  89.030  1.00  0.00            
ATOM    591  OD1 ASP    39     143.740 164.560  89.790  1.00  0.00            
ATOM    592  OD2 ASP    39     143.800 163.140  88.030  1.00  0.00            
ATOM    593  C   ASP    39     146.660 163.420  86.950  1.00  0.00            
ATOM    594  O   ASP    39     147.780 163.600  86.480  1.00  0.00            
ATOM    595  N   PHE    40     145.560 163.780  86.280  1.00  0.00            
ATOM    596  HN  PHE    40     144.740 163.620  86.830  1.00  0.00            
ATOM    597  CA  PHE    40     145.520 164.080  84.880  1.00  0.00            
ATOM    598  HA  PHE    40     146.470 163.920  84.390  1.00  0.00            
ATOM    599  CB  PHE    40     144.560 163.120  84.150  1.00  0.00            
ATOM    600  HB1 PHE    40     143.510 163.260  84.480  1.00  0.00            
ATOM    601  HB2 PHE    40     144.870 162.130  84.550  1.00  0.00            
ATOM    602  CG  PHE    40     144.530 163.120  82.660  1.00  0.00            
ATOM    603  CD1 PHE    40     145.390 162.310  81.950  1.00  0.00            
ATOM    604  HD1 PHE    40     145.950 161.530  82.450  1.00  0.00            
ATOM    605  CE1 PHE    40     145.350 162.210  80.580  1.00  0.00            
ATOM    606  HE1 PHE    40     146.110 161.620  80.100  1.00  0.00            
ATOM    607  CZ  PHE    40     144.430 162.990  79.910  1.00  0.00            
ATOM    608  HZ  PHE    40     144.230 162.830  78.860  1.00  0.00            
ATOM    609  CD2 PHE    40     143.640 163.890  81.950  1.00  0.00            
ATOM    610  HD2 PHE    40     143.040 164.560  82.550  1.00  0.00            
ATOM    611  CE2 PHE    40     143.480 163.710  80.600  1.00  0.00            
ATOM    612  HE2 PHE    40     142.840 164.430  80.120  1.00  0.00            
ATOM    613  C   PHE    40     145.110 165.510  84.760  1.00  0.00            
ATOM    614  O   PHE    40     144.240 165.850  85.560  1.00  0.00            
ATOM    615  N   PRO    41     145.580 166.350  83.890  1.00  0.00            
ATOM    616  CD  PRO    41     144.980 167.660  83.680  1.00  0.00            
ATOM    617  HD1 PRO    41     143.980 167.440  83.250  1.00  0.00            
ATOM    618  HD2 PRO    41     145.020 168.180  84.660  1.00  0.00            
ATOM    619  CA  PRO    41     146.900 166.240  83.330  1.00  0.00            
ATOM    620  HA  PRO    41     147.060 165.230  83.010  1.00  0.00            
ATOM    621  CB  PRO    41     146.750 167.140  82.110  1.00  0.00            
ATOM    622  HB1 PRO    41     146.200 166.720  81.230  1.00  0.00            
ATOM    623  HB2 PRO    41     147.620 167.480  81.510  1.00  0.00            
ATOM    624  CG  PRO    41     145.910 168.310  82.640  1.00  0.00            
ATOM    625  HG1 PRO    41     145.340 168.890  81.890  1.00  0.00            
ATOM    626  HG2 PRO    41     146.650 169.010  83.100  1.00  0.00            
ATOM    627  C   PRO    41     148.060 166.590  84.200  1.00  0.00            
ATOM    628  O   PRO    41     147.860 166.830  85.390  1.00  0.00            
ATOM    629  N   GLY    42     149.270 166.640  83.600  1.00  0.00            
ATOM    630  HN  GLY    42     149.310 166.460  82.620  1.00  0.00            
ATOM    631  CA  GLY    42     150.430 167.080  84.290  1.00  0.00            
ATOM    632  HA1 GLY    42     151.190 167.080  83.520  1.00  0.00            
ATOM    633  HA2 GLY    42     150.290 168.000  84.850  1.00  0.00            
ATOM    634  C   GLY    42     151.000 166.140  85.300  1.00  0.00            
ATOM    635  O   GLY    42     150.640 164.960  85.400  1.00  0.00            
ATOM    636  N   LYS    43     152.000 166.610  86.060  1.00  0.00            
ATOM    637  HN  LYS    43     152.420 167.500  85.870  1.00  0.00            
ATOM    638  CA  LYS    43     152.590 165.880  87.140  1.00  0.00            
ATOM    639  HA  LYS    43     152.230 164.860  87.080  1.00  0.00            
ATOM    640  CB  LYS    43     154.120 165.790  87.100  1.00  0.00            
ATOM    641  HB1 LYS    43     154.520 165.180  87.940  1.00  0.00            
ATOM    642  HB2 LYS    43     154.550 166.800  87.260  1.00  0.00            
ATOM    643  CG  LYS    43     154.820 165.370  85.800  1.00  0.00            
ATOM    644  HG1 LYS    43     155.900 165.290  86.060  1.00  0.00            
ATOM    645  HG2 LYS    43     154.760 166.120  84.990  1.00  0.00            
ATOM    646  CD  LYS    43     154.450 163.950  85.380  1.00  0.00            
ATOM    647  HD1 LYS    43     154.610 163.390  86.330  1.00  0.00            
ATOM    648  HD2 LYS    43     153.380 163.770  85.140  1.00  0.00            
ATOM    649  CE  LYS    43     155.280 163.460  84.200  1.00  0.00            
ATOM    650  HE1 LYS    43     156.320 163.640  84.530  1.00  0.00            
ATOM    651  HE2 LYS    43     155.220 163.900  83.180  1.00  0.00            
ATOM    652  NZ  LYS    43     155.130 161.980  84.130  1.00  0.00            
ATOM    653  HZ1 LYS    43     155.550 161.600  85.000  1.00  0.00            
ATOM    654  HZ2 LYS    43     154.130 161.670  84.130  1.00  0.00            
ATOM    655  HZ3 LYS    43     155.520 161.520  83.280  1.00  0.00            
ATOM    656  C   LYS    43     152.140 166.560  88.390  1.00  0.00            
ATOM    657  O   LYS    43     152.780 166.400  89.430  1.00  0.00            
ATOM    658  N   LYS    44     151.060 167.340  88.290  1.00  0.00            
ATOM    659  HN  LYS    44     150.550 167.430  87.440  1.00  0.00            
ATOM    660  CA  LYS    44     150.620 168.250  89.300  1.00  0.00            
ATOM    661  HA  LYS    44     151.460 168.900  89.520  1.00  0.00            
ATOM    662  CB  LYS    44     149.310 169.020  89.040  1.00  0.00            
ATOM    663  HB1 LYS    44     149.010 169.650  89.900  1.00  0.00            
ATOM    664  HB2 LYS    44     148.570 168.300  88.630  1.00  0.00            
ATOM    665  CG  LYS    44     149.580 170.070  87.950  1.00  0.00            
ATOM    666  HG1 LYS    44     149.720 169.540  86.990  1.00  0.00            
ATOM    667  HG2 LYS    44     150.490 170.630  88.250  1.00  0.00            
ATOM    668  CD  LYS    44     148.390 171.020  87.820  1.00  0.00            
ATOM    669  HD1 LYS    44     147.440 170.550  87.460  1.00  0.00            
ATOM    670  HD2 LYS    44     148.130 171.500  88.780  1.00  0.00            
ATOM    671  CE  LYS    44     148.870 172.080  86.820  1.00  0.00            
ATOM    672  HE1 LYS    44     149.940 172.320  87.000  1.00  0.00            
ATOM    673  HE2 LYS    44     148.240 172.990  86.940  1.00  0.00            
ATOM    674  NZ  LYS    44     148.710 171.610  85.430  1.00  0.00            
ATOM    675  HZ1 LYS    44     148.930 172.330  84.710  1.00  0.00            
ATOM    676  HZ2 LYS    44     149.440 170.880  85.490  1.00  0.00            
ATOM    677  HZ3 LYS    44     147.800 171.220  85.110  1.00  0.00            
ATOM    678  C   LYS    44     150.310 167.550  90.580  1.00  0.00            
ATOM    679  O   LYS    44     150.760 168.080  91.600  1.00  0.00            
ATOM    680  N   LEU    45     149.690 166.360  90.590  1.00  0.00            
ATOM    681  HN  LEU    45     149.450 166.030  89.670  1.00  0.00            
ATOM    682  CA  LEU    45     149.250 165.650  91.750  1.00  0.00            
ATOM    683  HA  LEU    45     149.810 166.140  92.530  1.00  0.00            
ATOM    684  CB  LEU    45     147.740 165.910  91.900  1.00  0.00            
ATOM    685  HB1 LEU    45     147.200 165.390  91.080  1.00  0.00            
ATOM    686  HB2 LEU    45     147.490 166.990  91.890  1.00  0.00            
ATOM    687  CG  LEU    45     147.120 165.270  93.150  1.00  0.00            
ATOM    688  HG  LEU    45     147.260 164.170  93.150  1.00  0.00            
ATOM    689  CD1 LEU    45     147.620 165.910  94.460  1.00  0.00            
ATOM    690 HD11 LEU    45     147.530 167.020  94.520  1.00  0.00            
ATOM    691 HD12 LEU    45     146.980 165.520  95.270  1.00  0.00            
ATOM    692 HD13 LEU    45     148.660 165.670  94.750  1.00  0.00            
ATOM    693  CD2 LEU    45     145.600 165.470  93.210  1.00  0.00            
ATOM    694 HD21 LEU    45     145.100 164.650  93.770  1.00  0.00            
ATOM    695 HD22 LEU    45     145.380 166.410  93.750  1.00  0.00            
ATOM    696 HD23 LEU    45     145.080 165.300  92.240  1.00  0.00            
ATOM    697  C   LEU    45     149.450 164.180  91.630  1.00  0.00            
ATOM    698  O   LEU    45     149.010 163.410  90.780  1.00  0.00            
ATOM    699  N   VAL    46     150.160 163.730  92.690  1.00  0.00            
ATOM    700  HN  VAL    46     150.480 164.440  93.310  1.00  0.00            
ATOM    701  CA  VAL    46     150.410 162.350  92.960  1.00  0.00            
ATOM    702  HA  VAL    46     150.420 161.800  92.020  1.00  0.00            
ATOM    703  CB  VAL    46     151.750 162.150  93.620  1.00  0.00            
ATOM    704  HB  VAL    46     151.770 162.690  94.590  1.00  0.00            
ATOM    705  CG1 VAL    46     152.020 160.680  93.990  1.00  0.00            
ATOM    706 HG11 VAL    46     151.920 159.960  93.150  1.00  0.00            
ATOM    707 HG12 VAL    46     153.000 160.710  94.510  1.00  0.00            
ATOM    708 HG13 VAL    46     151.380 160.230  94.770  1.00  0.00            
ATOM    709  CG2 VAL    46     152.860 162.700  92.710  1.00  0.00            
ATOM    710 HG21 VAL    46     153.860 162.440  93.100  1.00  0.00            
ATOM    711 HG22 VAL    46     152.750 162.120  91.770  1.00  0.00            
ATOM    712 HG23 VAL    46     152.910 163.800  92.560  1.00  0.00            
ATOM    713  C   VAL    46     149.260 161.710  93.660  1.00  0.00            
ATOM    714  O   VAL    46     148.810 162.230  94.680  1.00  0.00            
ATOM    715  N   LEU    47     148.740 160.570  93.180  1.00  0.00            
ATOM    716  HN  LEU    47     149.010 160.370  92.240  1.00  0.00            
ATOM    717  CA  LEU    47     147.700 159.800  93.770  1.00  0.00            
ATOM    718  HA  LEU    47     147.270 160.440  94.520  1.00  0.00            
ATOM    719  CB  LEU    47     146.660 159.340  92.740  1.00  0.00            
ATOM    720  HB1 LEU    47     145.790 158.810  93.180  1.00  0.00            
ATOM    721  HB2 LEU    47     147.050 158.730  91.900  1.00  0.00            
ATOM    722  CG  LEU    47     145.920 160.560  92.160  1.00  0.00            
ATOM    723  HG  LEU    47     146.690 161.220  91.720  1.00  0.00            
ATOM    724  CD1 LEU    47     144.930 160.050  91.100  1.00  0.00            
ATOM    725 HD11 LEU    47     145.520 159.510  90.330  1.00  0.00            
ATOM    726 HD12 LEU    47     144.280 159.320  91.630  1.00  0.00            
ATOM    727 HD13 LEU    47     144.260 160.830  90.700  1.00  0.00            
ATOM    728  CD2 LEU    47     145.040 161.390  93.110  1.00  0.00            
ATOM    729 HD21 LEU    47     144.760 162.330  92.580  1.00  0.00            
ATOM    730 HD22 LEU    47     144.120 160.840  93.410  1.00  0.00            
ATOM    731 HD23 LEU    47     145.590 161.730  94.010  1.00  0.00            
ATOM    732  C   LEU    47     148.270 158.580  94.420  1.00  0.00            
ATOM    733  O   LEU    47     147.730 158.100  95.420  1.00  0.00            
ATOM    734  N   SER    48     149.400 158.060  93.930  1.00  0.00            
ATOM    735  HN  SER    48     149.850 158.500  93.160  1.00  0.00            
ATOM    736  CA  SER    48     150.030 156.920  94.530  1.00  0.00            
ATOM    737  HA  SER    48     150.000 156.980  95.610  1.00  0.00            
ATOM    738  CB  SER    48     149.340 155.630  94.070  1.00  0.00            
ATOM    739  HB1 SER    48     149.540 155.480  92.980  1.00  0.00            
ATOM    740  HB2 SER    48     148.240 155.700  94.210  1.00  0.00            
ATOM    741  OG  SER    48     149.820 154.470  94.730  1.00  0.00            
ATOM    742  HG1 SER    48     149.720 154.570  95.680  1.00  0.00            
ATOM    743  C   SER    48     151.500 156.900  94.270  1.00  0.00            
ATOM    744  O   SER    48     151.960 157.130  93.150  1.00  0.00            
ATOM    745  N   SER    49     152.250 156.390  95.260  1.00  0.00            
ATOM    746  HN  SER    49     151.850 156.190  96.150  1.00  0.00            
ATOM    747  CA  SER    49     153.580 155.960  94.950  1.00  0.00            
ATOM    748  HA  SER    49     153.640 155.600  93.930  1.00  0.00            
ATOM    749  CB  SER    49     154.670 157.030  95.130  1.00  0.00            
ATOM    750  HB1 SER    49     154.750 157.200  96.230  1.00  0.00            
ATOM    751  HB2 SER    49     154.390 157.990  94.640  1.00  0.00            
ATOM    752  OG  SER    49     155.880 156.690  94.460  1.00  0.00            
ATOM    753  HG1 SER    49     155.610 156.480  93.570  1.00  0.00            
ATOM    754  C   SER    49     153.880 154.780  95.810  1.00  0.00            
ATOM    755  O   SER    49     153.530 154.690  96.980  1.00  0.00            
ATOM    756  N   GLU    50     154.670 153.890  95.190  1.00  0.00            
ATOM    757  HN  GLU    50     154.980 153.990  94.240  1.00  0.00            
ATOM    758  CA  GLU    50     155.080 152.650  95.760  1.00  0.00            
ATOM    759  HA  GLU    50     155.290 152.690  96.810  1.00  0.00            
ATOM    760  CB  GLU    50     154.090 151.530  95.390  1.00  0.00            
ATOM    761  HB1 GLU    50     154.600 150.540  95.310  1.00  0.00            
ATOM    762  HB2 GLU    50     153.700 151.890  94.410  1.00  0.00            
ATOM    763  CG  GLU    50     152.990 151.320  96.440  1.00  0.00            
ATOM    764  HG1 GLU    50     152.150 150.660  96.140  1.00  0.00            
ATOM    765  HG2 GLU    50     152.550 152.290  96.760  1.00  0.00            
ATOM    766  CD  GLU    50     153.570 150.620  97.660  1.00  0.00            
ATOM    767  OE1 GLU    50     153.020 150.870  98.760  1.00  0.00            
ATOM    768  OE2 GLU    50     154.450 149.730  97.540  1.00  0.00            
ATOM    769  C   GLU    50     156.410 152.220  95.240  1.00  0.00            
ATOM    770  O   GLU    50     157.040 152.640  94.270  1.00  0.00            
ATOM    771  N   LYS    51     157.000 151.280  96.000  1.00  0.00            
ATOM    772  HN  LYS    51     156.650 150.850  96.820  1.00  0.00            
ATOM    773  CA  LYS    51     158.410 151.030  95.920  1.00  0.00            
ATOM    774  HA  LYS    51     158.860 151.420  95.020  1.00  0.00            
ATOM    775  CB  LYS    51     159.160 151.710  97.060  1.00  0.00            
ATOM    776  HB1 LYS    51     158.800 151.420  98.070  1.00  0.00            
ATOM    777  HB2 LYS    51     158.910 152.790  96.930  1.00  0.00            
ATOM    778  CG  LYS    51     160.670 151.480  97.120  1.00  0.00            
ATOM    779  HG1 LYS    51     160.890 150.400  97.220  1.00  0.00            
ATOM    780  HG2 LYS    51     161.120 151.960  98.020  1.00  0.00            
ATOM    781  CD  LYS    51     161.470 151.960  95.900  1.00  0.00            
ATOM    782  HD1 LYS    51     162.520 151.600  96.020  1.00  0.00            
ATOM    783  HD2 LYS    51     160.990 151.500  95.010  1.00  0.00            
ATOM    784  CE  LYS    51     161.530 153.470  95.720  1.00  0.00            
ATOM    785  HE1 LYS    51     160.550 153.960  95.560  1.00  0.00            
ATOM    786  HE2 LYS    51     162.220 153.610  94.860  1.00  0.00            
ATOM    787  NZ  LYS    51     162.290 154.110  96.820  1.00  0.00            
ATOM    788  HZ1 LYS    51     162.340 155.130  96.600  1.00  0.00            
ATOM    789  HZ2 LYS    51     161.900 153.840  97.740  1.00  0.00            
ATOM    790  HZ3 LYS    51     163.170 153.560  96.730  1.00  0.00            
ATOM    791  C   LYS    51     158.730 149.570  95.930  1.00  0.00            
ATOM    792  O   LYS    51     158.220 148.850  96.790  1.00  0.00            
ATOM    793  N   THR    52     159.500 149.060  94.950  1.00  0.00            
ATOM    794  HN  THR    52     159.940 149.570  94.220  1.00  0.00            
ATOM    795  CA  THR    52     159.900 147.690  94.930  1.00  0.00            
ATOM    796  HA  THR    52     160.160 147.340  95.910  1.00  0.00            
ATOM    797  CB  THR    52     158.920 146.710  94.350  1.00  0.00            
ATOM    798  HB  THR    52     157.920 147.200  94.310  1.00  0.00            
ATOM    799  OG1 THR    52     158.740 145.550  95.140  1.00  0.00            
ATOM    800  HG1 THR    52     158.580 145.830  96.050  1.00  0.00            
ATOM    801  CG2 THR    52     159.190 146.150  92.940  1.00  0.00            
ATOM    802 HG21 THR    52     159.230 146.980  92.210  1.00  0.00            
ATOM    803 HG22 THR    52     160.150 145.580  92.910  1.00  0.00            
ATOM    804 HG23 THR    52     158.500 145.330  92.640  1.00  0.00            
ATOM    805  C   THR    52     161.210 147.740  94.220  1.00  0.00            
ATOM    806  O   THR    52     161.560 148.720  93.570  1.00  0.00            
ATOM    807  N   VAL    53     162.040 146.730  94.530  1.00  0.00            
ATOM    808  HN  VAL    53     161.700 146.020  95.150  1.00  0.00            
ATOM    809  CA  VAL    53     163.310 146.380  93.960  1.00  0.00            
ATOM    810  HA  VAL    53     163.680 147.210  93.390  1.00  0.00            
ATOM    811  CB  VAL    53     164.330 146.150  95.040  1.00  0.00            
ATOM    812  HB  VAL    53     163.750 145.710  95.870  1.00  0.00            
ATOM    813  CG1 VAL    53     165.370 145.150  94.510  1.00  0.00            
ATOM    814 HG11 VAL    53     165.740 145.630  93.570  1.00  0.00            
ATOM    815 HG12 VAL    53     166.270 145.080  95.160  1.00  0.00            
ATOM    816 HG13 VAL    53     164.880 144.160  94.430  1.00  0.00            
ATOM    817  CG2 VAL    53     164.990 147.500  95.390  1.00  0.00            
ATOM    818 HG21 VAL    53     165.660 147.450  96.270  1.00  0.00            
ATOM    819 HG22 VAL    53     165.570 147.780  94.490  1.00  0.00            
ATOM    820 HG23 VAL    53     164.170 148.220  95.600  1.00  0.00            
ATOM    821  C   VAL    53     163.090 145.220  93.060  1.00  0.00            
ATOM    822  O   VAL    53     162.530 144.190  93.430  1.00  0.00            
ATOM    823  N   LEU    54     163.600 145.280  91.810  1.00  0.00            
ATOM    824  HN  LEU    54     164.040 146.120  91.520  1.00  0.00            
ATOM    825  CA  LEU    54     163.820 144.190  90.910  1.00  0.00            
ATOM    826  HA  LEU    54     163.180 143.400  91.270  1.00  0.00            
ATOM    827  CB  LEU    54     163.460 144.550  89.460  1.00  0.00            
ATOM    828  HB1 LEU    54     163.540 143.590  88.910  1.00  0.00            
ATOM    829  HB2 LEU    54     164.190 145.320  89.130  1.00  0.00            
ATOM    830  CG  LEU    54     162.020 145.050  89.230  1.00  0.00            
ATOM    831  HG  LEU    54     161.910 145.950  89.870  1.00  0.00            
ATOM    832  CD1 LEU    54     161.860 145.450  87.760  1.00  0.00            
ATOM    833 HD11 LEU    54     162.040 144.520  87.180  1.00  0.00            
ATOM    834 HD12 LEU    54     160.790 145.770  87.700  1.00  0.00            
ATOM    835 HD13 LEU    54     162.570 146.280  87.580  1.00  0.00            
ATOM    836  CD2 LEU    54     161.070 143.920  89.680  1.00  0.00            
ATOM    837 HD21 LEU    54     160.030 144.250  89.450  1.00  0.00            
ATOM    838 HD22 LEU    54     161.330 142.970  89.170  1.00  0.00            
ATOM    839 HD23 LEU    54     160.900 143.720  90.760  1.00  0.00            
ATOM    840  C   LEU    54     165.160 143.550  91.090  1.00  0.00            
ATOM    841  O   LEU    54     166.210 144.170  91.220  1.00  0.00            
ATOM    842  N   THR    55     165.260 142.210  91.110  1.00  0.00            
ATOM    843  HN  THR    55     164.420 141.690  90.990  1.00  0.00            
ATOM    844  CA  THR    55     166.480 141.590  91.530  1.00  0.00            
ATOM    845  HA  THR    55     167.380 142.120  91.280  1.00  0.00            
ATOM    846  CB  THR    55     166.470 141.400  93.020  1.00  0.00            
ATOM    847  HB  THR    55     166.570 142.390  93.530  1.00  0.00            
ATOM    848  OG1 THR    55     167.530 140.600  93.520  1.00  0.00            
ATOM    849  HG1 THR    55     168.230 141.240  93.670  1.00  0.00            
ATOM    850  CG2 THR    55     165.190 140.770  93.580  1.00  0.00            
ATOM    851 HG21 THR    55     165.150 141.020  94.660  1.00  0.00            
ATOM    852 HG22 THR    55     164.330 141.200  93.020  1.00  0.00            
ATOM    853 HG23 THR    55     165.060 139.700  93.340  1.00  0.00            
ATOM    854  C   THR    55     166.660 140.270  90.870  1.00  0.00            
ATOM    855  O   THR    55     165.690 139.550  90.660  1.00  0.00            
ATOM    856  N   PRO    56     167.750 139.830  90.300  1.00  0.00            
ATOM    857  CD  PRO    56     169.010 140.540  90.460  1.00  0.00            
ATOM    858  HD1 PRO    56     168.980 141.450  89.830  1.00  0.00            
ATOM    859  HD2 PRO    56     169.260 140.720  91.520  1.00  0.00            
ATOM    860  CA  PRO    56     167.900 138.510  89.750  1.00  0.00            
ATOM    861  HA  PRO    56     167.090 138.190  89.110  1.00  0.00            
ATOM    862  CB  PRO    56     169.260 138.550  89.050  1.00  0.00            
ATOM    863  HB1 PRO    56     169.120 138.930  88.020  1.00  0.00            
ATOM    864  HB2 PRO    56     169.670 137.520  88.990  1.00  0.00            
ATOM    865  CG  PRO    56     170.050 139.590  89.850  1.00  0.00            
ATOM    866  HG1 PRO    56     170.800 140.190  89.290  1.00  0.00            
ATOM    867  HG2 PRO    56     170.540 139.150  90.750  1.00  0.00            
ATOM    868  C   PRO    56     167.900 137.500  90.840  1.00  0.00            
ATOM    869  O   PRO    56     167.950 136.340  90.420  1.00  0.00            
ATOM    870  N   ALA    57     167.610 137.800  92.120  1.00  0.00            
ATOM    871  HN  ALA    57     167.670 138.720  92.490  1.00  0.00            
ATOM    872  CA  ALA    57     167.110 136.760  92.970  1.00  0.00            
ATOM    873  HA  ALA    57     167.740 135.880  92.920  1.00  0.00            
ATOM    874  CB  ALA    57     167.220 137.240  94.430  1.00  0.00            
ATOM    875  HB1 ALA    57     166.620 138.160  94.530  1.00  0.00            
ATOM    876  HB2 ALA    57     166.830 136.570  95.230  1.00  0.00            
ATOM    877  HB3 ALA    57     168.220 137.570  94.780  1.00  0.00            
ATOM    878  C   ALA    57     165.720 136.270  92.770  1.00  0.00            
ATOM    879  O   ALA    57     165.420 135.180  93.240  1.00  0.00            
ATOM    880  N   THR    58     164.820 136.990  92.080  1.00  0.00            
ATOM    881  HN  THR    58     165.250 137.820  91.730  1.00  0.00            
ATOM    882  CA  THR    58     163.460 136.700  91.750  1.00  0.00            
ATOM    883  HA  THR    58     163.290 135.640  91.930  1.00  0.00            
ATOM    884  CB  THR    58     162.390 137.420  92.520  1.00  0.00            
ATOM    885  HB  THR    58     161.320 137.210  92.300  1.00  0.00            
ATOM    886  OG1 THR    58     162.550 138.830  92.630  1.00  0.00            
ATOM    887  HG1 THR    58     161.860 139.140  93.210  1.00  0.00            
ATOM    888  CG2 THR    58     162.590 136.970  93.980  1.00  0.00            
ATOM    889 HG21 THR    58     161.770 137.350  94.630  1.00  0.00            
ATOM    890 HG22 THR    58     162.620 135.860  94.040  1.00  0.00            
ATOM    891 HG23 THR    58     163.570 137.330  94.350  1.00  0.00            
ATOM    892  C   THR    58     163.280 136.870  90.280  1.00  0.00            
ATOM    893  O   THR    58     162.170 136.730  89.770  1.00  0.00            
ATOM    894  N   ASN    59     164.360 137.100  89.510  1.00  0.00            
ATOM    895  HN  ASN    59     165.240 136.990  89.980  1.00  0.00            
ATOM    896  CA  ASN    59     164.460 137.060  88.090  1.00  0.00            
ATOM    897  HA  ASN    59     165.490 137.200  87.810  1.00  0.00            
ATOM    898  CB  ASN    59     163.950 135.700  87.560  1.00  0.00            
ATOM    899  HB1 ASN    59     164.080 135.660  86.460  1.00  0.00            
ATOM    900  HB2 ASN    59     162.860 135.690  87.780  1.00  0.00            
ATOM    901  CG  ASN    59     164.750 134.590  88.230  1.00  0.00            
ATOM    902  OD1 ASN    59     165.820 134.770  88.810  1.00  0.00            
ATOM    903  ND2 ASN    59     164.220 133.350  88.080  1.00  0.00            
ATOM    904 HD21 ASN    59     163.280 133.300  87.750  1.00  0.00            
ATOM    905 HD22 ASN    59     164.660 132.550  88.500  1.00  0.00            
ATOM    906  C   ASN    59     163.790 138.220  87.440  1.00  0.00            
ATOM    907  O   ASN    59     163.260 138.110  86.330  1.00  0.00            
ATOM    908  N   HIS    60     163.740 139.390  88.100  1.00  0.00            
ATOM    909  HN  HIS    60     164.130 139.380  89.010  1.00  0.00            
ATOM    910  CA  HIS    60     163.170 140.620  87.610  1.00  0.00            
ATOM    911  HA  HIS    60     163.220 141.280  88.460  1.00  0.00            
ATOM    912  CB  HIS    60     164.010 141.330  86.540  1.00  0.00            
ATOM    913  HB1 HIS    60     163.460 142.220  86.170  1.00  0.00            
ATOM    914  HB2 HIS    60     164.080 140.720  85.620  1.00  0.00            
ATOM    915  ND1 HIS    60     166.380 140.930  86.750  1.00  0.00            
ATOM    916  CG  HIS    60     165.360 141.810  87.000  1.00  0.00            
ATOM    917  CE1 HIS    60     167.510 141.480  87.160  1.00  0.00            
ATOM    918  HE1 HIS    60     168.530 141.080  87.190  1.00  0.00            
ATOM    919  NE2 HIS    60     167.270 142.690  87.720  1.00  0.00            
ATOM    920  HE2 HIS    60     167.860 143.330  88.220  1.00  0.00            
ATOM    921  CD2 HIS    60     165.920 142.920  87.560  1.00  0.00            
ATOM    922  HD2 HIS    60     165.460 143.830  87.920  1.00  0.00            
ATOM    923  C   HIS    60     161.700 140.590  87.380  1.00  0.00            
ATOM    924  O   HIS    60     161.200 141.240  86.460  1.00  0.00            
ATOM    925  N   MET    61     161.010 139.860  88.280  1.00  0.00            
ATOM    926  HN  MET    61     161.540 139.420  89.000  1.00  0.00            
ATOM    927  CA  MET    61     159.600 140.030  88.410  1.00  0.00            
ATOM    928  HA  MET    61     159.130 140.780  87.800  1.00  0.00            
ATOM    929  CB  MET    61     158.890 138.720  88.000  1.00  0.00            
ATOM    930  HB1 MET    61     159.210 137.850  88.600  1.00  0.00            
ATOM    931  HB2 MET    61     159.270 138.500  86.980  1.00  0.00            
ATOM    932  CG  MET    61     157.370 138.700  87.920  1.00  0.00            
ATOM    933  HG1 MET    61     157.170 137.750  87.380  1.00  0.00            
ATOM    934  HG2 MET    61     157.000 139.450  87.180  1.00  0.00            
ATOM    935  SD  MET    61     156.500 138.940  89.500  1.00  0.00            
ATOM    936  CE  MET    61     156.920 137.330  90.230  1.00  0.00            
ATOM    937  HE1 MET    61     158.000 137.250  90.480  1.00  0.00            
ATOM    938  HE2 MET    61     156.340 137.300  91.180  1.00  0.00            
ATOM    939  HE3 MET    61     156.700 136.480  89.550  1.00  0.00            
ATOM    940  C   MET    61     159.330 140.590  89.770  1.00  0.00            
ATOM    941  O   MET    61     159.820 140.030  90.750  1.00  0.00            
ATOM    942  N   GLY    62     158.690 141.770  89.820  1.00  0.00            
ATOM    943  HN  GLY    62     158.540 142.240  88.950  1.00  0.00            
ATOM    944  CA  GLY    62     158.150 142.370  90.990  1.00  0.00            
ATOM    945  HA1 GLY    62     158.190 141.680  91.820  1.00  0.00            
ATOM    946  HA2 GLY    62     158.740 143.250  91.220  1.00  0.00            
ATOM    947  C   GLY    62     156.710 142.720  90.880  1.00  0.00            
ATOM    948  O   GLY    62     156.110 142.540  89.820  1.00  0.00            
ATOM    949  N   ASN    63     156.100 143.070  92.030  1.00  0.00            
ATOM    950  HN  ASN    63     156.530 142.980  92.930  1.00  0.00            
ATOM    951  CA  ASN    63     154.790 143.600  91.850  1.00  0.00            
ATOM    952  HA  ASN    63     154.530 143.850  90.830  1.00  0.00            
ATOM    953  CB  ASN    63     153.650 142.640  92.220  1.00  0.00            
ATOM    954  HB1 ASN    63     153.880 141.860  91.460  1.00  0.00            
ATOM    955  HB2 ASN    63     152.650 143.110  92.110  1.00  0.00            
ATOM    956  CG  ASN    63     153.660 142.000  93.600  1.00  0.00            
ATOM    957  OD1 ASN    63     154.640 142.280  94.300  1.00  0.00            
ATOM    958  ND2 ASN    63     152.780 141.030  93.980  1.00  0.00            
ATOM    959 HD21 ASN    63     152.020 140.910  93.340  1.00  0.00            
ATOM    960 HD22 ASN    63     152.790 140.610  94.890  1.00  0.00            
ATOM    961  C   ASN    63     154.580 144.870  92.600  1.00  0.00            
ATOM    962  O   ASN    63     155.310 145.090  93.560  1.00  0.00            
ATOM    963  N   VAL    64     153.660 145.790  92.260  1.00  0.00            
ATOM    964  HN  VAL    64     153.110 145.620  91.450  1.00  0.00            
ATOM    965  CA  VAL    64     153.330 146.970  93.000  1.00  0.00            
ATOM    966  HA  VAL    64     153.800 146.800  93.960  1.00  0.00            
ATOM    967  CB  VAL    64     153.930 148.210  92.410  1.00  0.00            
ATOM    968  HB  VAL    64     154.130 148.050  91.330  1.00  0.00            
ATOM    969  CG1 VAL    64     152.940 149.370  92.660  1.00  0.00            
ATOM    970 HG11 VAL    64     153.380 150.370  92.470  1.00  0.00            
ATOM    971 HG12 VAL    64     152.030 149.190  92.050  1.00  0.00            
ATOM    972 HG13 VAL    64     152.630 149.380  93.730  1.00  0.00            
ATOM    973  CG2 VAL    64     155.250 148.550  93.120  1.00  0.00            
ATOM    974 HG21 VAL    64     154.990 148.790  94.170  1.00  0.00            
ATOM    975 HG22 VAL    64     155.990 147.720  92.980  1.00  0.00            
ATOM    976 HG23 VAL    64     155.680 149.440  92.610  1.00  0.00            
ATOM    977  C   VAL    64     151.860 146.940  93.260  1.00  0.00            
ATOM    978  O   VAL    64     151.050 146.770  92.350  1.00  0.00            
ATOM    979  N   THR    65     151.440 147.260  94.500  1.00  0.00            
ATOM    980  HN  THR    65     152.150 147.470  95.170  1.00  0.00            
ATOM    981  CA  THR    65     150.060 147.180  94.890  1.00  0.00            
ATOM    982  HA  THR    65     149.370 146.970  94.090  1.00  0.00            
ATOM    983  CB  THR    65     149.790 146.170  95.960  1.00  0.00            
ATOM    984  HB  THR    65     150.600 146.310  96.700  1.00  0.00            
ATOM    985  OG1 THR    65     149.940 144.860  95.430  1.00  0.00            
ATOM    986  HG1 THR    65     150.740 144.490  95.820  1.00  0.00            
ATOM    987  CG2 THR    65     148.340 146.160  96.470  1.00  0.00            
ATOM    988 HG21 THR    65     148.270 145.280  97.150  1.00  0.00            
ATOM    989 HG22 THR    65     148.080 147.040  97.100  1.00  0.00            
ATOM    990 HG23 THR    65     147.640 146.090  95.610  1.00  0.00            
ATOM    991  C   THR    65     149.720 148.570  95.320  1.00  0.00            
ATOM    992  O   THR    65     150.260 148.970  96.350  1.00  0.00            
ATOM    993  N   PHE    66     148.940 149.270  94.490  1.00  0.00            
ATOM    994  HN  PHE    66     148.510 148.730  93.770  1.00  0.00            
ATOM    995  CA  PHE    66     148.840 150.690  94.540  1.00  0.00            
ATOM    996  HA  PHE    66     149.300 151.100  95.430  1.00  0.00            
ATOM    997  CB  PHE    66     149.520 151.360  93.340  1.00  0.00            
ATOM    998  HB1 PHE    66     150.550 151.000  93.150  1.00  0.00            
ATOM    999  HB2 PHE    66     149.570 152.460  93.480  1.00  0.00            
ATOM   1000  CG  PHE    66     148.750 151.140  92.080  1.00  0.00            
ATOM   1001  CD1 PHE    66     148.030 152.150  91.500  1.00  0.00            
ATOM   1002  HD1 PHE    66     148.030 153.170  91.870  1.00  0.00            
ATOM   1003  CE1 PHE    66     147.240 151.910  90.400  1.00  0.00            
ATOM   1004  HE1 PHE    66     146.640 152.690  89.960  1.00  0.00            
ATOM   1005  CZ  PHE    66     147.190 150.670  89.800  1.00  0.00            
ATOM   1006  HZ  PHE    66     146.750 150.620  88.810  1.00  0.00            
ATOM   1007  CD2 PHE    66     148.760 149.910  91.460  1.00  0.00            
ATOM   1008  HD2 PHE    66     149.400 149.090  91.770  1.00  0.00            
ATOM   1009  CE2 PHE    66     147.990 149.700  90.340  1.00  0.00            
ATOM   1010  HE2 PHE    66     148.090 148.700  89.950  1.00  0.00            
ATOM   1011  C   PHE    66     147.370 150.960  94.580  1.00  0.00            
ATOM   1012  O   PHE    66     146.560 150.110  94.220  1.00  0.00            
ATOM   1013  N   THR    67     146.960 152.120  95.120  1.00  0.00            
ATOM   1014  HN  THR    67     147.600 152.840  95.390  1.00  0.00            
ATOM   1015  CA  THR    67     145.650 152.500  95.550  1.00  0.00            
ATOM   1016  HA  THR    67     144.860 151.890  95.140  1.00  0.00            
ATOM   1017  CB  THR    67     145.440 152.580  97.030  1.00  0.00            
ATOM   1018  HB  THR    67     146.010 151.730  97.470  1.00  0.00            
ATOM   1019  OG1 THR    67     144.090 152.310  97.360  1.00  0.00            
ATOM   1020  HG1 THR    67     144.100 151.840  98.200  1.00  0.00            
ATOM   1021  CG2 THR    67     145.910 153.820  97.810  1.00  0.00            
ATOM   1022 HG21 THR    67     145.760 153.770  98.910  1.00  0.00            
ATOM   1023 HG22 THR    67     147.010 153.970  97.700  1.00  0.00            
ATOM   1024 HG23 THR    67     145.380 154.720  97.440  1.00  0.00            
ATOM   1025  C   THR    67     145.300 153.820  94.960  1.00  0.00            
ATOM   1026  O   THR    67     146.210 154.640  94.820  1.00  0.00            
ATOM   1027  N   ILE    68     144.050 153.970  94.490  1.00  0.00            
ATOM   1028  HN  ILE    68     143.370 153.240  94.500  1.00  0.00            
ATOM   1029  CA  ILE    68     143.450 155.180  94.030  1.00  0.00            
ATOM   1030  HA  ILE    68     144.210 155.870  93.680  1.00  0.00            
ATOM   1031  CB  ILE    68     142.750 154.970  92.720  1.00  0.00            
ATOM   1032  HB  ILE    68     141.930 154.210  92.730  1.00  0.00            
ATOM   1033  CG2 ILE    68     142.000 156.230  92.260  1.00  0.00            
ATOM   1034 HG21 ILE    68     141.590 156.050  91.240  1.00  0.00            
ATOM   1035 HG22 ILE    68     141.020 156.390  92.750  1.00  0.00            
ATOM   1036 HG23 ILE    68     142.560 157.190  92.250  1.00  0.00            
ATOM   1037  CG1 ILE    68     143.580 154.460  91.530  1.00  0.00            
ATOM   1038 HG11 ILE    68     142.760 154.130  90.860  1.00  0.00            
ATOM   1039 HG12 ILE    68     144.150 153.610  91.970  1.00  0.00            
ATOM   1040  CD  ILE    68     144.540 155.510  90.950  1.00  0.00            
ATOM   1041  HD1 ILE    68     145.190 155.260  90.090  1.00  0.00            
ATOM   1042  HD2 ILE    68     144.000 156.370  90.510  1.00  0.00            
ATOM   1043  HD3 ILE    68     145.190 156.000  91.710  1.00  0.00            
ATOM   1044  C   ILE    68     142.640 155.800  95.120  1.00  0.00            
ATOM   1045  O   ILE    68     141.670 155.250  95.640  1.00  0.00            
ATOM   1046  N   PRO    69     142.950 156.980  95.570  1.00  0.00            
ATOM   1047  CD  PRO    69     144.190 157.660  95.250  1.00  0.00            
ATOM   1048  HD1 PRO    69     145.160 157.110  95.190  1.00  0.00            
ATOM   1049  HD2 PRO    69     143.980 158.150  94.270  1.00  0.00            
ATOM   1050  CA  PRO    69     142.090 157.810  96.360  1.00  0.00            
ATOM   1051  HA  PRO    69     141.840 157.200  97.210  1.00  0.00            
ATOM   1052  CB  PRO    69     142.870 159.100  96.640  1.00  0.00            
ATOM   1053  HB1 PRO    69     142.650 159.560  97.630  1.00  0.00            
ATOM   1054  HB2 PRO    69     142.580 159.890  95.920  1.00  0.00            
ATOM   1055  CG  PRO    69     144.330 158.760  96.310  1.00  0.00            
ATOM   1056  HG1 PRO    69     144.800 158.350  97.230  1.00  0.00            
ATOM   1057  HG2 PRO    69     144.910 159.690  96.100  1.00  0.00            
ATOM   1058  C   PRO    69     140.780 158.230  95.800  1.00  0.00            
ATOM   1059  O   PRO    69     140.590 158.410  94.600  1.00  0.00            
ATOM   1060  N   ALA    70     139.850 158.570  96.720  1.00  0.00            
ATOM   1061  HN  ALA    70     140.050 158.490  97.690  1.00  0.00            
ATOM   1062  CA  ALA    70     138.560 159.140  96.520  1.00  0.00            
ATOM   1063  HA  ALA    70     137.930 158.410  96.040  1.00  0.00            
ATOM   1064  CB  ALA    70     137.870 159.400  97.870  1.00  0.00            
ATOM   1065  HB1 ALA    70     137.980 158.490  98.490  1.00  0.00            
ATOM   1066  HB2 ALA    70     138.480 160.140  98.430  1.00  0.00            
ATOM   1067  HB3 ALA    70     136.790 159.660  97.730  1.00  0.00            
ATOM   1068  C   ALA    70     138.580 160.450  95.790  1.00  0.00            
ATOM   1069  O   ALA    70     139.580 161.170  95.860  1.00  0.00            
ATOM   1070  N   ASN    71     137.510 160.730  95.030  1.00  0.00            
ATOM   1071  HN  ASN    71     136.740 160.160  94.740  1.00  0.00            
ATOM   1072  CA  ASN    71     137.320 162.130  94.810  1.00  0.00            
ATOM   1073  HA  ASN    71     138.160 162.760  95.040  1.00  0.00            
ATOM   1074  CB  ASN    71     136.920 162.410  93.360  1.00  0.00            
ATOM   1075  HB1 ASN    71     136.350 163.330  93.080  1.00  0.00            
ATOM   1076  HB2 ASN    71     136.210 161.590  93.110  1.00  0.00            
ATOM   1077  CG  ASN    71     138.070 162.300  92.370  1.00  0.00            
ATOM   1078  OD1 ASN    71     139.190 161.870  92.640  1.00  0.00            
ATOM   1079  ND2 ASN    71     137.750 162.720  91.120  1.00  0.00            
ATOM   1080 HD21 ASN    71     138.390 162.450  90.390  1.00  0.00            
ATOM   1081 HD22 ASN    71     137.050 163.430  91.030  1.00  0.00            
ATOM   1082  C   ASN    71     136.200 162.630  95.660  1.00  0.00            
ATOM   1083  O   ASN    71     135.120 162.040  95.770  1.00  0.00            
ATOM   1084  N   ARG    72     136.410 163.750  96.370  1.00  0.00            
ATOM   1085  HN  ARG    72     137.250 164.290  96.270  1.00  0.00            
ATOM   1086  CA  ARG    72     135.440 164.330  97.240  1.00  0.00            
ATOM   1087  HA  ARG    72     134.550 163.730  97.400  1.00  0.00            
ATOM   1088  CB  ARG    72     136.170 164.430  98.590  1.00  0.00            
ATOM   1089  HB1 ARG    72     135.530 165.030  99.260  1.00  0.00            
ATOM   1090  HB2 ARG    72     137.070 165.050  98.370  1.00  0.00            
ATOM   1091  CG  ARG    72     136.660 163.110  99.200  1.00  0.00            
ATOM   1092  HG1 ARG    72     137.270 163.240 100.110  1.00  0.00            
ATOM   1093  HG2 ARG    72     137.400 162.740  98.450  1.00  0.00            
ATOM   1094  CD  ARG    72     135.680 161.940  99.320  1.00  0.00            
ATOM   1095  HD1 ARG    72     136.120 160.940  99.540  1.00  0.00            
ATOM   1096  HD2 ARG    72     135.180 161.730  98.350  1.00  0.00            
ATOM   1097  NE  ARG    72     134.670 162.200 100.380  1.00  0.00            
ATOM   1098  HE  ARG    72     133.800 162.560 100.060  1.00  0.00            
ATOM   1099  CZ  ARG    72     134.890 162.050 101.720  1.00  0.00            
ATOM   1100  NH1 ARG    72     136.090 161.700 102.270  1.00  0.00            
ATOM   1101 HH11 ARG    72     136.860 161.420 101.700  1.00  0.00            
ATOM   1102 HH12 ARG    72     136.030 161.630 103.260  1.00  0.00            
ATOM   1103  NH2 ARG    72     134.040 162.510 102.690  1.00  0.00            
ATOM   1104 HH21 ARG    72     133.140 162.890 102.470  1.00  0.00            
ATOM   1105 HH22 ARG    72     134.290 162.190 103.600  1.00  0.00            
ATOM   1106  C   ARG    72     134.940 165.640  96.750  1.00  0.00            
ATOM   1107  O   ARG    72     134.200 166.310  97.460  1.00  0.00            
ATOM   1108  N   GLU    73     135.200 166.010  95.480  1.00  0.00            
ATOM   1109  HN  GLU    73     135.950 165.630  94.940  1.00  0.00            
ATOM   1110  CA  GLU    73     134.630 167.100  94.760  1.00  0.00            
ATOM   1111  HA  GLU    73     133.810 167.530  95.320  1.00  0.00            
ATOM   1112  CB  GLU    73     135.650 168.250  94.710  1.00  0.00            
ATOM   1113  HB1 GLU    73     135.350 169.030  93.980  1.00  0.00            
ATOM   1114  HB2 GLU    73     136.620 167.940  94.270  1.00  0.00            
ATOM   1115  CG  GLU    73     135.840 169.050  96.000  1.00  0.00            
ATOM   1116  HG1 GLU    73     135.860 168.400  96.900  1.00  0.00            
ATOM   1117  HG2 GLU    73     135.040 169.810  96.070  1.00  0.00            
ATOM   1118  CD  GLU    73     137.120 169.860  95.880  1.00  0.00            
ATOM   1119  OE1 GLU    73     138.020 169.710  96.750  1.00  0.00            
ATOM   1120  OE2 GLU    73     137.290 170.700  94.960  1.00  0.00            
ATOM   1121  C   GLU    73     134.030 166.740  93.440  1.00  0.00            
ATOM   1122  O   GLU    73     134.690 166.050  92.660  1.00  0.00            
ATOM   1123  N   PHE    74     132.750 167.080  93.250  1.00  0.00            
ATOM   1124  HN  PHE    74     132.300 167.740  93.850  1.00  0.00            
ATOM   1125  CA  PHE    74     131.990 166.420  92.240  1.00  0.00            
ATOM   1126  HA  PHE    74     132.490 166.440  91.280  1.00  0.00            
ATOM   1127  CB  PHE    74     131.720 164.950  92.630  1.00  0.00            
ATOM   1128  HB1 PHE    74     132.690 164.410  92.720  1.00  0.00            
ATOM   1129  HB2 PHE    74     130.990 164.600  91.870  1.00  0.00            
ATOM   1130  CG  PHE    74     131.070 164.790  93.960  1.00  0.00            
ATOM   1131  CD1 PHE    74     131.730 164.270  95.040  1.00  0.00            
ATOM   1132  HD1 PHE    74     132.770 163.980  94.990  1.00  0.00            
ATOM   1133  CE1 PHE    74     131.090 164.030  96.240  1.00  0.00            
ATOM   1134  HE1 PHE    74     131.700 163.600  97.020  1.00  0.00            
ATOM   1135  CZ  PHE    74     129.730 164.230  96.310  1.00  0.00            
ATOM   1136  HZ  PHE    74     129.280 163.900  97.230  1.00  0.00            
ATOM   1137  CD2 PHE    74     129.710 164.990  94.090  1.00  0.00            
ATOM   1138  HD2 PHE    74     129.200 165.360  93.210  1.00  0.00            
ATOM   1139  CE2 PHE    74     129.020 164.770  95.260  1.00  0.00            
ATOM   1140  HE2 PHE    74     128.010 165.130  95.360  1.00  0.00            
ATOM   1141  C   PHE    74     130.730 167.100  91.810  1.00  0.00            
ATOM   1142  O   PHE    74     130.000 166.610  90.960  1.00  0.00            
ATOM   1143  N   LYS    75     130.270 168.230  92.370  1.00  0.00            
ATOM   1144  HN  LYS    75     130.780 168.620  93.130  1.00  0.00            
ATOM   1145  CA  LYS    75     128.990 168.790  92.070  1.00  0.00            
ATOM   1146  HA  LYS    75     128.330 167.960  91.870  1.00  0.00            
ATOM   1147  CB  LYS    75     128.560 169.690  93.240  1.00  0.00            
ATOM   1148  HB1 LYS    75     127.610 170.150  92.890  1.00  0.00            
ATOM   1149  HB2 LYS    75     129.300 170.500  93.430  1.00  0.00            
ATOM   1150  CG  LYS    75     128.310 168.890  94.520  1.00  0.00            
ATOM   1151  HG1 LYS    75     128.260 169.590  95.390  1.00  0.00            
ATOM   1152  HG2 LYS    75     129.220 168.270  94.600  1.00  0.00            
ATOM   1153  CD  LYS    75     127.090 167.980  94.410  1.00  0.00            
ATOM   1154  HD1 LYS    75     127.280 167.120  93.720  1.00  0.00            
ATOM   1155  HD2 LYS    75     127.010 167.460  95.390  1.00  0.00            
ATOM   1156  CE  LYS    75     125.750 168.570  93.950  1.00  0.00            
ATOM   1157  HE1 LYS    75     125.790 168.750  92.860  1.00  0.00            
ATOM   1158  HE2 LYS    75     125.530 169.590  94.320  1.00  0.00            
ATOM   1159  NZ  LYS    75     124.710 167.560  94.240  1.00  0.00            
ATOM   1160  HZ1 LYS    75     124.270 167.780  95.170  1.00  0.00            
ATOM   1161  HZ2 LYS    75     123.930 167.630  93.560  1.00  0.00            
ATOM   1162  HZ3 LYS    75     125.110 166.610  94.310  1.00  0.00            
ATOM   1163  C   LYS    75     128.940 169.570  90.800  1.00  0.00            
ATOM   1164  O   LYS    75     129.550 170.640  90.750  1.00  0.00            
ATOM   1165  N   SER    76     128.200 169.140  89.760  1.00  0.00            
ATOM   1166  HN  SER    76     127.690 168.290  89.770  1.00  0.00            
ATOM   1167  CA  SER    76     128.080 169.730  88.470  1.00  0.00            
ATOM   1168  HA  SER    76     127.240 169.260  87.990  1.00  0.00            
ATOM   1169  CB  SER    76     127.810 171.250  88.420  1.00  0.00            
ATOM   1170  HB1 SER    76     127.760 171.680  87.390  1.00  0.00            
ATOM   1171  HB2 SER    76     128.640 171.810  88.880  1.00  0.00            
ATOM   1172  OG  SER    76     126.650 171.710  89.090  1.00  0.00            
ATOM   1173  HG1 SER    76     126.790 171.750  90.040  1.00  0.00            
ATOM   1174  C   SER    76     129.320 169.490  87.670  1.00  0.00            
ATOM   1175  O   SER    76     129.790 170.310  86.880  1.00  0.00            
ATOM   1176  N   GLU    77     129.920 168.300  87.840  1.00  0.00            
ATOM   1177  HN  GLU    77     129.690 167.700  88.600  1.00  0.00            
ATOM   1178  CA  GLU    77     130.650 167.550  86.860  1.00  0.00            
ATOM   1179  HA  GLU    77     131.170 168.270  86.250  1.00  0.00            
ATOM   1180  CB  GLU    77     131.680 166.690  87.610  1.00  0.00            
ATOM   1181  HB1 GLU    77     132.070 165.890  86.960  1.00  0.00            
ATOM   1182  HB2 GLU    77     131.130 166.160  88.410  1.00  0.00            
ATOM   1183  CG  GLU    77     132.940 167.450  88.060  1.00  0.00            
ATOM   1184  HG1 GLU    77     132.670 168.040  88.960  1.00  0.00            
ATOM   1185  HG2 GLU    77     133.180 168.300  87.390  1.00  0.00            
ATOM   1186  CD  GLU    77     134.200 166.680  88.400  1.00  0.00            
ATOM   1187  OE1 GLU    77     134.220 165.420  88.310  1.00  0.00            
ATOM   1188  OE2 GLU    77     135.210 167.300  88.830  1.00  0.00            
ATOM   1189  C   GLU    77     129.750 166.670  86.080  1.00  0.00            
ATOM   1190  O   GLU    77     128.610 166.390  86.460  1.00  0.00            
ATOM   1191  N   LYS    78     130.290 166.170  84.950  1.00  0.00            
ATOM   1192  HN  LYS    78     131.230 166.340  84.650  1.00  0.00            
ATOM   1193  CA  LYS    78     129.560 165.380  84.000  1.00  0.00            
ATOM   1194  HA  LYS    78     128.620 165.900  84.070  1.00  0.00            
ATOM   1195  CB  LYS    78     130.180 165.580  82.610  1.00  0.00            
ATOM   1196  HB1 LYS    78     129.860 164.840  81.840  1.00  0.00            
ATOM   1197  HB2 LYS    78     131.260 165.380  82.780  1.00  0.00            
ATOM   1198  CG  LYS    78     129.890 166.980  82.060  1.00  0.00            
ATOM   1199  HG1 LYS    78     130.070 167.700  82.890  1.00  0.00            
ATOM   1200  HG2 LYS    78     128.790 167.020  81.920  1.00  0.00            
ATOM   1201  CD  LYS    78     130.460 167.400  80.710  1.00  0.00            
ATOM   1202  HD1 LYS    78     131.550 167.210  80.740  1.00  0.00            
ATOM   1203  HD2 LYS    78     129.970 166.740  79.960  1.00  0.00            
ATOM   1204  CE  LYS    78     130.240 168.850  80.260  1.00  0.00            
ATOM   1205  HE1 LYS    78     129.170 169.090  80.080  1.00  0.00            
ATOM   1206  HE2 LYS    78     130.650 168.980  79.240  1.00  0.00            
ATOM   1207  NZ  LYS    78     130.950 169.820  81.120  1.00  0.00            
ATOM   1208  HZ1 LYS    78     130.540 169.950  82.070  1.00  0.00            
ATOM   1209  HZ2 LYS    78     131.920 169.480  81.280  1.00  0.00            
ATOM   1210  HZ3 LYS    78     131.040 170.730  80.630  1.00  0.00            
ATOM   1211  C   LYS    78     129.310 163.950  84.310  1.00  0.00            
ATOM   1212  O   LYS    78     128.340 163.350  83.850  1.00  0.00            
ATOM   1213  N   GLY    79     130.180 163.410  85.190  1.00  0.00            
ATOM   1214  HN  GLY    79     131.060 163.870  85.310  1.00  0.00            
ATOM   1215  CA  GLY    79     130.110 162.130  85.810  1.00  0.00            
ATOM   1216  HA1 GLY    79     130.630 162.100  86.760  1.00  0.00            
ATOM   1217  HA2 GLY    79     129.050 161.960  85.860  1.00  0.00            
ATOM   1218  C   GLY    79     130.680 161.130  84.870  1.00  0.00            
ATOM   1219  O   GLY    79     130.330 159.950  84.910  1.00  0.00            
ATOM   1220  N   ARG    80     131.640 161.530  84.020  1.00  0.00            
ATOM   1221  HN  ARG    80     131.810 162.500  83.840  1.00  0.00            
ATOM   1222  CA  ARG    80     132.320 160.660  83.120  1.00  0.00            
ATOM   1223  HA  ARG    80     131.770 159.770  82.840  1.00  0.00            
ATOM   1224  CB  ARG    80     132.770 161.340  81.810  1.00  0.00            
ATOM   1225  HB1 ARG    80     133.120 160.520  81.150  1.00  0.00            
ATOM   1226  HB2 ARG    80     133.640 162.020  81.930  1.00  0.00            
ATOM   1227  CG  ARG    80     131.680 162.230  81.220  1.00  0.00            
ATOM   1228  HG1 ARG    80     132.000 162.540  80.200  1.00  0.00            
ATOM   1229  HG2 ARG    80     131.580 163.170  81.800  1.00  0.00            
ATOM   1230  CD  ARG    80     130.310 161.610  80.970  1.00  0.00            
ATOM   1231  HD1 ARG    80     129.600 162.340  80.510  1.00  0.00            
ATOM   1232  HD2 ARG    80     129.910 161.350  81.970  1.00  0.00            
ATOM   1233  NE  ARG    80     130.600 160.340  80.240  1.00  0.00            
ATOM   1234  HE  ARG    80     131.290 160.230  79.530  1.00  0.00            
ATOM   1235  CZ  ARG    80     130.000 159.140  80.510  1.00  0.00            
ATOM   1236  NH1 ARG    80     129.030 159.080  81.460  1.00  0.00            
ATOM   1237 HH11 ARG    80     128.680 159.930  81.850  1.00  0.00            
ATOM   1238 HH12 ARG    80     128.490 158.240  81.560  1.00  0.00            
ATOM   1239  NH2 ARG    80     130.440 158.040  79.840  1.00  0.00            
ATOM   1240 HH21 ARG    80     131.260 158.020  79.270  1.00  0.00            
ATOM   1241 HH22 ARG    80     129.990 157.180  80.080  1.00  0.00            
ATOM   1242  C   ARG    80     133.580 160.150  83.730  1.00  0.00            
ATOM   1243  O   ARG    80     134.140 160.730  84.660  1.00  0.00            
ATOM   1244  N   ASN    81     134.080 158.980  83.280  1.00  0.00            
ATOM   1245  HN  ASN    81     133.750 158.600  82.420  1.00  0.00            
ATOM   1246  CA  ASN    81     135.240 158.330  83.800  1.00  0.00            
ATOM   1247  HA  ASN    81     135.140 158.240  84.870  1.00  0.00            
ATOM   1248  CB  ASN    81     135.270 156.870  83.320  1.00  0.00            
ATOM   1249  HB1 ASN    81     136.130 156.330  83.770  1.00  0.00            
ATOM   1250  HB2 ASN    81     135.410 156.820  82.220  1.00  0.00            
ATOM   1251  CG  ASN    81     134.010 156.120  83.730  1.00  0.00            
ATOM   1252  OD1 ASN    81     133.740 155.700  84.850  1.00  0.00            
ATOM   1253  ND2 ASN    81     133.180 155.860  82.690  1.00  0.00            
ATOM   1254 HD21 ASN    81     133.320 156.290  81.800  1.00  0.00            
ATOM   1255 HD22 ASN    81     132.550 155.090  82.810  1.00  0.00            
ATOM   1256  C   ASN    81     136.470 159.170  83.730  1.00  0.00            
ATOM   1257  O   ASN    81     136.580 160.050  82.880  1.00  0.00            
ATOM   1258  N   LYS    82     137.420 158.940  84.660  1.00  0.00            
ATOM   1259  HN  LYS    82     137.330 158.180  85.290  1.00  0.00            
ATOM   1260  CA  LYS    82     138.660 159.640  84.790  1.00  0.00            
ATOM   1261  HA  LYS    82     138.570 160.690  84.530  1.00  0.00            
ATOM   1262  CB  LYS    82     138.950 159.680  86.300  1.00  0.00            
ATOM   1263  HB1 LYS    82     139.940 160.180  86.340  1.00  0.00            
ATOM   1264  HB2 LYS    82     139.060 158.660  86.720  1.00  0.00            
ATOM   1265  CG  LYS    82     137.930 160.480  87.110  1.00  0.00            
ATOM   1266  HG1 LYS    82     138.390 160.620  88.110  1.00  0.00            
ATOM   1267  HG2 LYS    82     137.090 159.820  87.420  1.00  0.00            
ATOM   1268  CD  LYS    82     137.560 161.850  86.540  1.00  0.00            
ATOM   1269  HD1 LYS    82     138.480 162.370  86.220  1.00  0.00            
ATOM   1270  HD2 LYS    82     136.950 161.680  85.630  1.00  0.00            
ATOM   1271  CE  LYS    82     136.680 162.600  87.550  1.00  0.00            
ATOM   1272  HE1 LYS    82     137.100 162.530  88.580  1.00  0.00            
ATOM   1273  HE2 LYS    82     135.670 162.150  87.660  1.00  0.00            
ATOM   1274  NZ  LYS    82     136.600 164.040  87.250  1.00  0.00            
ATOM   1275  HZ1 LYS    82     135.840 164.490  87.800  1.00  0.00            
ATOM   1276  HZ2 LYS    82     137.480 164.510  87.560  1.00  0.00            
ATOM   1277  HZ3 LYS    82     136.550 164.210  86.220  1.00  0.00            
ATOM   1278  C   LYS    82     139.750 159.060  83.960  1.00  0.00            
ATOM   1279  O   LYS    82     139.750 157.910  83.510  1.00  0.00            
ATOM   1280  N   PHE    83     140.860 159.780  83.730  1.00  0.00            
ATOM   1281  HN  PHE    83     140.940 160.710  84.090  1.00  0.00            
ATOM   1282  CA  PHE    83     142.160 159.320  83.350  1.00  0.00            
ATOM   1283  HA  PHE    83     141.990 158.280  83.100  1.00  0.00            
ATOM   1284  CB  PHE    83     142.650 160.020  82.070  1.00  0.00            
ATOM   1285  HB1 PHE    83     143.550 159.400  81.830  1.00  0.00            
ATOM   1286  HB2 PHE    83     142.900 161.080  82.300  1.00  0.00            
ATOM   1287  CG  PHE    83     141.680 159.980  80.940  1.00  0.00            
ATOM   1288  CD1 PHE    83     141.830 159.020  79.980  1.00  0.00            
ATOM   1289  HD1 PHE    83     142.660 158.340  80.020  1.00  0.00            
ATOM   1290  CE1 PHE    83     141.010 158.920  78.880  1.00  0.00            
ATOM   1291  HE1 PHE    83     141.140 158.120  78.160  1.00  0.00            
ATOM   1292  CZ  PHE    83     139.940 159.770  78.730  1.00  0.00            
ATOM   1293  HZ  PHE    83     139.300 159.650  77.870  1.00  0.00            
ATOM   1294  CD2 PHE    83     140.730 160.940  80.670  1.00  0.00            
ATOM   1295  HD2 PHE    83     140.520 161.660  81.450  1.00  0.00            
ATOM   1296  CE2 PHE    83     139.850 160.810  79.630  1.00  0.00            
ATOM   1297  HE2 PHE    83     138.940 161.400  79.590  1.00  0.00            
ATOM   1298  C   PHE    83     143.150 159.420  84.460  1.00  0.00            
ATOM   1299  O   PHE    83     142.890 160.250  85.340  1.00  0.00            
ATOM   1300  N   VAL    84     144.220 158.610  84.440  1.00  0.00            
ATOM   1301  HN  VAL    84     144.280 157.740  83.960  1.00  0.00            
ATOM   1302  CA  VAL    84     145.460 158.940  85.070  1.00  0.00            
ATOM   1303  HA  VAL    84     145.510 160.000  85.260  1.00  0.00            
ATOM   1304  CB  VAL    84     145.730 158.170  86.320  1.00  0.00            
ATOM   1305  HB  VAL    84     146.750 158.410  86.700  1.00  0.00            
ATOM   1306  CG1 VAL    84     144.810 158.640  87.460  1.00  0.00            
ATOM   1307 HG11 VAL    84     144.870 159.750  87.520  1.00  0.00            
ATOM   1308 HG12 VAL    84     143.740 158.440  87.240  1.00  0.00            
ATOM   1309 HG13 VAL    84     145.110 158.120  88.400  1.00  0.00            
ATOM   1310  CG2 VAL    84     145.710 156.650  86.100  1.00  0.00            
ATOM   1311 HG21 VAL    84     144.700 156.300  85.790  1.00  0.00            
ATOM   1312 HG22 VAL    84     146.440 156.330  85.330  1.00  0.00            
ATOM   1313 HG23 VAL    84     146.010 156.150  87.050  1.00  0.00            
ATOM   1314  C   VAL    84     146.620 158.660  84.170  1.00  0.00            
ATOM   1315  O   VAL    84     146.560 158.090  83.080  1.00  0.00            
ATOM   1316  N   THR    85     147.800 159.150  84.590  1.00  0.00            
ATOM   1317  HN  THR    85     147.850 159.720  85.410  1.00  0.00            
ATOM   1318  CA  THR    85     149.020 158.840  83.930  1.00  0.00            
ATOM   1319  HA  THR    85     148.950 158.210  83.050  1.00  0.00            
ATOM   1320  CB  THR    85     149.710 160.020  83.320  1.00  0.00            
ATOM   1321  HB  THR    85     150.400 160.580  83.980  1.00  0.00            
ATOM   1322  OG1 THR    85     148.720 160.860  82.740  1.00  0.00            
ATOM   1323  HG1 THR    85     148.630 161.570  83.370  1.00  0.00            
ATOM   1324  CG2 THR    85     150.550 159.480  82.140  1.00  0.00            
ATOM   1325 HG21 THR    85     149.920 158.990  81.370  1.00  0.00            
ATOM   1326 HG22 THR    85     151.200 160.140  81.540  1.00  0.00            
ATOM   1327 HG23 THR    85     151.200 158.750  82.660  1.00  0.00            
ATOM   1328  C   THR    85     150.000 158.160  84.820  1.00  0.00            
ATOM   1329  O   THR    85     150.680 158.720  85.680  1.00  0.00            
ATOM   1330  N   VAL    86     150.220 156.840  84.610  1.00  0.00            
ATOM   1331  HN  VAL    86     149.920 156.480  83.740  1.00  0.00            
ATOM   1332  CA  VAL    86     151.050 156.000  85.410  1.00  0.00            
ATOM   1333  HA  VAL    86     150.940 156.330  86.430  1.00  0.00            
ATOM   1334  CB  VAL    86     150.630 154.560  85.300  1.00  0.00            
ATOM   1335  HB  VAL    86     150.580 154.290  84.220  1.00  0.00            
ATOM   1336  CG1 VAL    86     151.540 153.600  86.070  1.00  0.00            
ATOM   1337 HG11 VAL    86     151.530 153.870  87.150  1.00  0.00            
ATOM   1338 HG12 VAL    86     151.130 152.570  86.000  1.00  0.00            
ATOM   1339 HG13 VAL    86     152.560 153.660  85.630  1.00  0.00            
ATOM   1340  CG2 VAL    86     149.240 154.570  85.950  1.00  0.00            
ATOM   1341 HG21 VAL    86     149.250 155.090  86.930  1.00  0.00            
ATOM   1342 HG22 VAL    86     148.480 155.090  85.330  1.00  0.00            
ATOM   1343 HG23 VAL    86     148.780 153.560  85.920  1.00  0.00            
ATOM   1344  C   VAL    86     152.470 156.080  84.940  1.00  0.00            
ATOM   1345  O   VAL    86     152.720 155.860  83.760  1.00  0.00            
ATOM   1346  N   GLN    87     153.470 156.390  85.780  1.00  0.00            
ATOM   1347  HN  GLN    87     153.430 156.640  86.740  1.00  0.00            
ATOM   1348  CA  GLN    87     154.850 156.300  85.430  1.00  0.00            
ATOM   1349  HA  GLN    87     154.920 155.920  84.420  1.00  0.00            
ATOM   1350  CB  GLN    87     155.570 157.660  85.360  1.00  0.00            
ATOM   1351  HB1 GLN    87     155.080 158.250  84.570  1.00  0.00            
ATOM   1352  HB2 GLN    87     156.620 157.390  85.130  1.00  0.00            
ATOM   1353  CG  GLN    87     155.380 158.550  86.590  1.00  0.00            
ATOM   1354  HG1 GLN    87     155.510 158.010  87.550  1.00  0.00            
ATOM   1355  HG2 GLN    87     154.360 158.980  86.670  1.00  0.00            
ATOM   1356  CD  GLN    87     156.420 159.660  86.640  1.00  0.00            
ATOM   1357  OE1 GLN    87     156.210 160.860  86.420  1.00  0.00            
ATOM   1358  NE2 GLN    87     157.640 159.230  87.050  1.00  0.00            
ATOM   1359 HE21 GLN    87     157.740 158.400  87.600  1.00  0.00            
ATOM   1360 HE22 GLN    87     158.290 159.990  87.170  1.00  0.00            
ATOM   1361  C   GLN    87     155.660 155.420  86.310  1.00  0.00            
ATOM   1362  O   GLN    87     155.600 155.520  87.540  1.00  0.00            
ATOM   1363  N   ALA    88     156.430 154.500  85.710  1.00  0.00            
ATOM   1364  HN  ALA    88     156.400 154.560  84.710  1.00  0.00            
ATOM   1365  CA  ALA    88     157.270 153.520  86.330  1.00  0.00            
ATOM   1366  HA  ALA    88     157.100 153.670  87.390  1.00  0.00            
ATOM   1367  CB  ALA    88     156.850 152.100  85.910  1.00  0.00            
ATOM   1368  HB1 ALA    88     157.370 151.380  86.570  1.00  0.00            
ATOM   1369  HB2 ALA    88     155.770 151.900  86.050  1.00  0.00            
ATOM   1370  HB3 ALA    88     157.170 152.070  84.850  1.00  0.00            
ATOM   1371  C   ALA    88     158.660 153.920  85.970  1.00  0.00            
ATOM   1372  O   ALA    88     159.150 153.880  84.840  1.00  0.00            
ATOM   1373  N   THR    89     159.410 154.270  87.030  1.00  0.00            
ATOM   1374  HN  THR    89     159.030 154.310  87.950  1.00  0.00            
ATOM   1375  CA  THR    89     160.760 154.730  86.890  1.00  0.00            
ATOM   1376  HA  THR    89     161.020 155.080  85.900  1.00  0.00            
ATOM   1377  CB  THR    89     161.160 155.800  87.870  1.00  0.00            
ATOM   1378  HB  THR    89     161.070 155.410  88.900  1.00  0.00            
ATOM   1379  OG1 THR    89     160.290 156.920  87.730  1.00  0.00            
ATOM   1380  HG1 THR    89     160.610 157.400  88.500  1.00  0.00            
ATOM   1381  CG2 THR    89     162.560 156.360  87.580  1.00  0.00            
ATOM   1382 HG21 THR    89     162.600 157.340  87.050  1.00  0.00            
ATOM   1383 HG22 THR    89     163.140 156.420  88.530  1.00  0.00            
ATOM   1384 HG23 THR    89     163.220 155.660  87.030  1.00  0.00            
ATOM   1385  C   THR    89     161.610 153.580  87.310  1.00  0.00            
ATOM   1386  O   THR    89     161.530 153.080  88.440  1.00  0.00            
ATOM   1387  N   PHE    90     162.470 153.120  86.380  1.00  0.00            
ATOM   1388  HN  PHE    90     162.430 153.630  85.520  1.00  0.00            
ATOM   1389  CA  PHE    90     163.360 152.010  86.420  1.00  0.00            
ATOM   1390  HA  PHE    90     163.180 151.450  87.330  1.00  0.00            
ATOM   1391  CB  PHE    90     163.150 151.040  85.250  1.00  0.00            
ATOM   1392  HB1 PHE    90     163.950 150.300  85.440  1.00  0.00            
ATOM   1393  HB2 PHE    90     163.250 151.600  84.290  1.00  0.00            
ATOM   1394  CG  PHE    90     161.810 150.390  85.300  1.00  0.00            
ATOM   1395  CD1 PHE    90     160.720 150.870  84.610  1.00  0.00            
ATOM   1396  HD1 PHE    90     160.890 151.810  84.110  1.00  0.00            
ATOM   1397  CE1 PHE    90     159.520 150.200  84.550  1.00  0.00            
ATOM   1398  HE1 PHE    90     158.630 150.700  84.190  1.00  0.00            
ATOM   1399  CZ  PHE    90     159.350 149.030  85.250  1.00  0.00            
ATOM   1400  HZ  PHE    90     158.430 148.460  85.300  1.00  0.00            
ATOM   1401  CD2 PHE    90     161.700 149.120  85.830  1.00  0.00            
ATOM   1402  HD2 PHE    90     162.600 148.680  86.210  1.00  0.00            
ATOM   1403  CE2 PHE    90     160.490 148.470  85.800  1.00  0.00            
ATOM   1404  HE2 PHE    90     160.460 147.570  86.390  1.00  0.00            
ATOM   1405  C   PHE    90     164.740 152.580  86.320  1.00  0.00            
ATOM   1406  O   PHE    90     165.290 152.880  85.270  1.00  0.00            
ATOM   1407  N   GLY    91     165.440 152.720  87.460  1.00  0.00            
ATOM   1408  HN  GLY    91     165.040 152.320  88.280  1.00  0.00            
ATOM   1409  CA  GLY    91     166.730 153.340  87.400  1.00  0.00            
ATOM   1410  HA1 GLY    91     167.170 153.170  88.370  1.00  0.00            
ATOM   1411  HA2 GLY    91     167.260 152.890  86.570  1.00  0.00            
ATOM   1412  C   GLY    91     166.700 154.820  87.190  1.00  0.00            
ATOM   1413  O   GLY    91     166.310 155.620  88.040  1.00  0.00            
ATOM   1414  N   THR    92     167.050 155.210  85.950  1.00  0.00            
ATOM   1415  HN  THR    92     167.440 154.530  85.340  1.00  0.00            
ATOM   1416  CA  THR    92     166.860 156.550  85.470  1.00  0.00            
ATOM   1417  HA  THR    92     166.630 157.200  86.300  1.00  0.00            
ATOM   1418  CB  THR    92     168.060 157.190  84.860  1.00  0.00            
ATOM   1419  HB  THR    92     167.830 158.230  84.540  1.00  0.00            
ATOM   1420  OG1 THR    92     168.640 156.310  83.910  1.00  0.00            
ATOM   1421  HG1 THR    92     168.140 156.410  83.100  1.00  0.00            
ATOM   1422  CG2 THR    92     169.160 157.390  85.920  1.00  0.00            
ATOM   1423 HG21 THR    92     169.570 156.430  86.290  1.00  0.00            
ATOM   1424 HG22 THR    92     169.920 158.060  85.470  1.00  0.00            
ATOM   1425 HG23 THR    92     168.710 157.880  86.810  1.00  0.00            
ATOM   1426  C   THR    92     165.760 156.630  84.460  1.00  0.00            
ATOM   1427  O   THR    92     165.370 157.710  84.010  1.00  0.00            
ATOM   1428  N   GLN    93     165.170 155.500  84.040  1.00  0.00            
ATOM   1429  HN  GLN    93     165.320 154.590  84.420  1.00  0.00            
ATOM   1430  CA  GLN    93     164.250 155.440  82.950  1.00  0.00            
ATOM   1431  HA  GLN    93     164.340 156.320  82.320  1.00  0.00            
ATOM   1432  CB  GLN    93     164.410 154.240  81.990  1.00  0.00            
ATOM   1433  HB1 GLN    93     163.630 154.370  81.210  1.00  0.00            
ATOM   1434  HB2 GLN    93     164.280 153.270  82.500  1.00  0.00            
ATOM   1435  CG  GLN    93     165.670 154.140  81.130  1.00  0.00            
ATOM   1436  HG1 GLN    93     165.480 153.520  80.220  1.00  0.00            
ATOM   1437  HG2 GLN    93     166.480 153.630  81.680  1.00  0.00            
ATOM   1438  CD  GLN    93     166.120 155.500  80.610  1.00  0.00            
ATOM   1439  OE1 GLN    93     167.000 156.160  81.160  1.00  0.00            
ATOM   1440  NE2 GLN    93     165.510 156.030  79.510  1.00  0.00            
ATOM   1441 HE21 GLN    93     164.760 155.590  79.010  1.00  0.00            
ATOM   1442 HE22 GLN    93     165.770 156.920  79.140  1.00  0.00            
ATOM   1443  C   GLN    93     162.800 155.430  83.290  1.00  0.00            
ATOM   1444  O   GLN    93     162.430 154.650  84.160  1.00  0.00            
ATOM   1445  N   VAL    94     161.990 156.320  82.680  1.00  0.00            
ATOM   1446  HN  VAL    94     162.350 156.980  82.030  1.00  0.00            
ATOM   1447  CA  VAL    94     160.570 156.290  82.850  1.00  0.00            
ATOM   1448  HA  VAL    94     160.400 155.710  83.750  1.00  0.00            
ATOM   1449  CB  VAL    94     160.170 157.700  83.150  1.00  0.00            
ATOM   1450  HB  VAL    94     160.450 158.410  82.330  1.00  0.00            
ATOM   1451  CG1 VAL    94     158.670 157.750  83.450  1.00  0.00            
ATOM   1452 HG11 VAL    94     158.340 156.980  84.180  1.00  0.00            
ATOM   1453 HG12 VAL    94     158.440 158.790  83.790  1.00  0.00            
ATOM   1454 HG13 VAL    94     158.080 157.510  82.540  1.00  0.00            
ATOM   1455  CG2 VAL    94     160.870 158.250  84.400  1.00  0.00            
ATOM   1456 HG21 VAL    94     160.170 158.780  85.090  1.00  0.00            
ATOM   1457 HG22 VAL    94     161.520 157.510  84.920  1.00  0.00            
ATOM   1458 HG23 VAL    94     161.630 159.050  84.270  1.00  0.00            
ATOM   1459  C   VAL    94     159.750 155.760  81.730  1.00  0.00            
ATOM   1460  O   VAL    94     159.940 156.060  80.550  1.00  0.00            
ATOM   1461  N   VAL    95     158.840 154.830  82.080  1.00  0.00            
ATOM   1462  HN  VAL    95     158.800 154.540  83.030  1.00  0.00            
ATOM   1463  CA  VAL    95     157.900 154.260  81.170  1.00  0.00            
ATOM   1464  HA  VAL    95     158.040 154.710  80.200  1.00  0.00            
ATOM   1465  CB  VAL    95     157.880 152.760  81.250  1.00  0.00            
ATOM   1466  HB  VAL    95     157.630 152.310  82.240  1.00  0.00            
ATOM   1467  CG1 VAL    95     156.750 152.150  80.410  1.00  0.00            
ATOM   1468 HG11 VAL    95     156.620 152.630  79.420  1.00  0.00            
ATOM   1469 HG12 VAL    95     156.920 151.050  80.350  1.00  0.00            
ATOM   1470 HG13 VAL    95     155.810 152.380  80.960  1.00  0.00            
ATOM   1471  CG2 VAL    95     159.210 152.170  80.770  1.00  0.00            
ATOM   1472 HG21 VAL    95     159.960 152.300  81.570  1.00  0.00            
ATOM   1473 HG22 VAL    95     159.020 151.100  80.560  1.00  0.00            
ATOM   1474 HG23 VAL    95     159.420 152.690  79.810  1.00  0.00            
ATOM   1475  C   VAL    95     156.600 154.880  81.580  1.00  0.00            
ATOM   1476  O   VAL    95     156.320 155.110  82.760  1.00  0.00            
ATOM   1477  N   GLU    96     155.760 155.200  80.590  1.00  0.00            
ATOM   1478  HN  GLU    96     156.080 154.960  79.680  1.00  0.00            
ATOM   1479  CA  GLU    96     154.500 155.850  80.790  1.00  0.00            
ATOM   1480  HA  GLU    96     154.230 155.910  81.830  1.00  0.00            
ATOM   1481  CB  GLU    96     154.640 157.310  80.330  1.00  0.00            
ATOM   1482  HB1 GLU    96     153.680 157.820  80.550  1.00  0.00            
ATOM   1483  HB2 GLU    96     154.730 157.370  79.220  1.00  0.00            
ATOM   1484  CG  GLU    96     155.710 158.070  81.110  1.00  0.00            
ATOM   1485  HG1 GLU    96     156.750 157.730  80.950  1.00  0.00            
ATOM   1486  HG2 GLU    96     155.580 157.960  82.210  1.00  0.00            
ATOM   1487  CD  GLU    96     155.680 159.580  80.940  1.00  0.00            
ATOM   1488  OE1 GLU    96     155.780 160.270  81.990  1.00  0.00            
ATOM   1489  OE2 GLU    96     155.570 160.080  79.790  1.00  0.00            
ATOM   1490  C   GLU    96     153.350 155.200  80.100  1.00  0.00            
ATOM   1491  O   GLU    96     153.490 154.470  79.120  1.00  0.00            
ATOM   1492  N   LYS    97     152.140 155.340  80.670  1.00  0.00            
ATOM   1493  HN  LYS    97     152.110 155.920  81.480  1.00  0.00            
ATOM   1494  CA  LYS    97     150.910 154.900  80.090  1.00  0.00            
ATOM   1495  HA  LYS    97     150.830 155.160  79.040  1.00  0.00            
ATOM   1496  CB  LYS    97     150.530 153.440  80.340  1.00  0.00            
ATOM   1497  HB1 LYS    97     150.400 153.220  81.420  1.00  0.00            
ATOM   1498  HB2 LYS    97     151.450 152.850  80.150  1.00  0.00            
ATOM   1499  CG  LYS    97     149.380 152.810  79.550  1.00  0.00            
ATOM   1500  HG1 LYS    97     148.450 153.360  79.810  1.00  0.00            
ATOM   1501  HG2 LYS    97     149.320 151.760  79.880  1.00  0.00            
ATOM   1502  CD  LYS    97     149.520 152.860  78.020  1.00  0.00            
ATOM   1503  HD1 LYS    97     149.440 153.910  77.680  1.00  0.00            
ATOM   1504  HD2 LYS    97     150.520 152.440  77.780  1.00  0.00            
ATOM   1505  CE  LYS    97     148.430 152.120  77.230  1.00  0.00            
ATOM   1506  HE1 LYS    97     148.370 151.050  77.520  1.00  0.00            
ATOM   1507  HE2 LYS    97     148.680 152.110  76.150  1.00  0.00            
ATOM   1508  NZ  LYS    97     147.060 152.680  77.310  1.00  0.00            
ATOM   1509  HZ1 LYS    97     146.460 151.900  76.970  1.00  0.00            
ATOM   1510  HZ2 LYS    97     146.840 152.870  78.310  1.00  0.00            
ATOM   1511  HZ3 LYS    97     146.960 153.530  76.720  1.00  0.00            
ATOM   1512  C   LYS    97     149.850 155.760  80.670  1.00  0.00            
ATOM   1513  O   LYS    97     149.780 155.920  81.890  1.00  0.00            
ATOM   1514  N   VAL    98     148.940 156.300  79.840  1.00  0.00            
ATOM   1515  HN  VAL    98     148.990 156.210  78.850  1.00  0.00            
ATOM   1516  CA  VAL    98     147.670 156.730  80.340  1.00  0.00            
ATOM   1517  HA  VAL    98     147.880 157.270  81.250  1.00  0.00            
ATOM   1518  CB  VAL    98     147.040 157.810  79.510  1.00  0.00            
ATOM   1519  HB  VAL    98     146.840 157.490  78.460  1.00  0.00            
ATOM   1520  CG1 VAL    98     145.700 158.310  80.080  1.00  0.00            
ATOM   1521 HG11 VAL    98     144.980 157.470  80.180  1.00  0.00            
ATOM   1522 HG12 VAL    98     145.920 158.840  81.030  1.00  0.00            
ATOM   1523 HG13 VAL    98     145.220 159.000  79.360  1.00  0.00            
ATOM   1524  CG2 VAL    98     148.030 158.980  79.400  1.00  0.00            
ATOM   1525 HG21 VAL    98     149.090 158.700  79.210  1.00  0.00            
ATOM   1526 HG22 VAL    98     147.650 159.710  78.650  1.00  0.00            
ATOM   1527 HG23 VAL    98     147.980 159.560  80.340  1.00  0.00            
ATOM   1528  C   VAL    98     146.680 155.660  80.660  1.00  0.00            
ATOM   1529  O   VAL    98     146.360 154.860  79.780  1.00  0.00            
ATOM   1530  N   VAL    99     146.320 155.450  81.940  1.00  0.00            
ATOM   1531  HN  VAL    99     146.610 156.170  82.570  1.00  0.00            
ATOM   1532  CA  VAL    99     145.550 154.340  82.410  1.00  0.00            
ATOM   1533  HA  VAL    99     145.430 153.590  81.640  1.00  0.00            
ATOM   1534  CB  VAL    99     146.260 153.660  83.540  1.00  0.00            
ATOM   1535  HB  VAL    99     146.440 154.360  84.390  1.00  0.00            
ATOM   1536  CG1 VAL    99     145.310 152.510  83.940  1.00  0.00            
ATOM   1537 HG11 VAL    99     144.970 151.820  83.140  1.00  0.00            
ATOM   1538 HG12 VAL    99     145.880 151.840  84.620  1.00  0.00            
ATOM   1539 HG13 VAL    99     144.500 152.960  84.550  1.00  0.00            
ATOM   1540  CG2 VAL    99     147.590 153.080  83.020  1.00  0.00            
ATOM   1541 HG21 VAL    99     148.330 153.850  82.720  1.00  0.00            
ATOM   1542 HG22 VAL    99     147.990 152.510  83.880  1.00  0.00            
ATOM   1543 HG23 VAL    99     147.510 152.320  82.220  1.00  0.00            
ATOM   1544  C   VAL    99     144.150 154.770  82.700  1.00  0.00            
ATOM   1545  O   VAL    99     144.060 155.870  83.240  1.00  0.00            
ATOM   1546  N   LEU   100     143.100 153.980  82.420  1.00  0.00            
ATOM   1547  HN  LEU   100     143.180 153.140  81.890  1.00  0.00            
ATOM   1548  CA  LEU   100     141.740 154.390  82.610  1.00  0.00            
ATOM   1549  HA  LEU   100     141.640 155.460  82.600  1.00  0.00            
ATOM   1550  CB  LEU   100     140.850 153.650  81.600  1.00  0.00            
ATOM   1551  HB1 LEU   100     139.870 154.140  81.810  1.00  0.00            
ATOM   1552  HB2 LEU   100     140.760 152.550  81.790  1.00  0.00            
ATOM   1553  CG  LEU   100     141.200 153.800  80.120  1.00  0.00            
ATOM   1554  HG  LEU   100     142.110 153.220  79.840  1.00  0.00            
ATOM   1555  CD1 LEU   100     139.990 153.310  79.300  1.00  0.00            
ATOM   1556 HD11 LEU   100     139.020 153.750  79.600  1.00  0.00            
ATOM   1557 HD12 LEU   100     140.110 153.410  78.200  1.00  0.00            
ATOM   1558 HD13 LEU   100     139.820 152.220  79.450  1.00  0.00            
ATOM   1559  CD2 LEU   100     141.470 155.240  79.650  1.00  0.00            
ATOM   1560 HD21 LEU   100     142.160 155.860  80.260  1.00  0.00            
ATOM   1561 HD22 LEU   100     141.870 155.270  78.620  1.00  0.00            
ATOM   1562 HD23 LEU   100     140.520 155.820  79.690  1.00  0.00            
ATOM   1563  C   LEU   100     141.200 154.090  83.970  1.00  0.00            
ATOM   1564  O   LEU   100     141.390 153.020  84.550  1.00  0.00            
ATOM   1565  N   VAL   101     140.550 155.100  84.570  1.00  0.00            
ATOM   1566  HN  VAL   101     140.510 156.020  84.190  1.00  0.00            
ATOM   1567  CA  VAL   101     139.890 155.000  85.830  1.00  0.00            
ATOM   1568  HA  VAL   101     140.120 154.040  86.250  1.00  0.00            
ATOM   1569  CB  VAL   101     140.510 155.990  86.770  1.00  0.00            
ATOM   1570  HB  VAL   101     140.140 156.980  86.420  1.00  0.00            
ATOM   1571  CG1 VAL   101     139.920 155.840  88.180  1.00  0.00            
ATOM   1572 HG11 VAL   101     138.820 155.790  88.070  1.00  0.00            
ATOM   1573 HG12 VAL   101     140.220 154.880  88.630  1.00  0.00            
ATOM   1574 HG13 VAL   101     140.210 156.650  88.890  1.00  0.00            
ATOM   1575  CG2 VAL   101     142.050 156.050  86.730  1.00  0.00            
ATOM   1576 HG21 VAL   101     142.460 156.670  87.560  1.00  0.00            
ATOM   1577 HG22 VAL   101     142.520 155.050  86.910  1.00  0.00            
ATOM   1578 HG23 VAL   101     142.450 156.390  85.750  1.00  0.00            
ATOM   1579  C   VAL   101     138.400 155.110  85.760  1.00  0.00            
ATOM   1580  O   VAL   101     137.870 156.160  85.410  1.00  0.00            
ATOM   1581  N   SER   102     137.740 154.130  86.410  1.00  0.00            
ATOM   1582  HN  SER   102     138.330 153.460  86.850  1.00  0.00            
ATOM   1583  CA  SER   102     136.350 154.020  86.690  1.00  0.00            
ATOM   1584  HA  SER   102     135.750 154.510  85.940  1.00  0.00            
ATOM   1585  CB  SER   102     135.980 152.530  86.850  1.00  0.00            
ATOM   1586  HB1 SER   102     136.680 152.050  87.560  1.00  0.00            
ATOM   1587  HB2 SER   102     136.170 152.100  85.840  1.00  0.00            
ATOM   1588  OG  SER   102     134.690 152.310  87.390  1.00  0.00            
ATOM   1589  HG1 SER   102     134.120 152.870  86.870  1.00  0.00            
ATOM   1590  C   SER   102     135.900 154.800  87.870  1.00  0.00            
ATOM   1591  O   SER   102     136.360 154.610  89.000  1.00  0.00            
ATOM   1592  N   LEU   103     134.980 155.780  87.710  1.00  0.00            
ATOM   1593  HN  LEU   103     134.820 155.920  86.730  1.00  0.00            
ATOM   1594  CA  LEU   103     134.210 156.480  88.680  1.00  0.00            
ATOM   1595  HA  LEU   103     135.010 156.920  89.240  1.00  0.00            
ATOM   1596  CB  LEU   103     133.320 157.450  87.870  1.00  0.00            
ATOM   1597  HB1 LEU   103     132.680 156.920  87.140  1.00  0.00            
ATOM   1598  HB2 LEU   103     134.050 158.100  87.340  1.00  0.00            
ATOM   1599  CG  LEU   103     132.600 158.500  88.730  1.00  0.00            
ATOM   1600  HG  LEU   103     131.670 158.050  89.150  1.00  0.00            
ATOM   1601  CD1 LEU   103     133.510 159.060  89.830  1.00  0.00            
ATOM   1602 HD11 LEU   103     134.330 159.570  89.280  1.00  0.00            
ATOM   1603 HD12 LEU   103     132.960 159.880  90.350  1.00  0.00            
ATOM   1604 HD13 LEU   103     133.870 158.300  90.550  1.00  0.00            
ATOM   1605  CD2 LEU   103     132.280 159.630  87.730  1.00  0.00            
ATOM   1606 HD21 LEU   103     131.720 160.380  88.330  1.00  0.00            
ATOM   1607 HD22 LEU   103     133.200 160.130  87.360  1.00  0.00            
ATOM   1608 HD23 LEU   103     131.730 159.180  86.870  1.00  0.00            
ATOM   1609  C   LEU   103     133.330 155.640  89.540  1.00  0.00            
ATOM   1610  O   LEU   103     133.380 155.850  90.750  1.00  0.00            
ATOM   1611  N   GLN   104     132.570 154.630  89.080  1.00  0.00            
ATOM   1612  HN  GLN   104     132.610 154.160  88.200  1.00  0.00            
ATOM   1613  CA  GLN   104     131.810 153.800  89.960  1.00  0.00            
ATOM   1614  HA  GLN   104     132.150 153.800  90.980  1.00  0.00            
ATOM   1615  CB  GLN   104     130.320 154.190  89.990  1.00  0.00            
ATOM   1616  HB1 GLN   104     129.830 153.900  89.030  1.00  0.00            
ATOM   1617  HB2 GLN   104     130.170 155.290  89.920  1.00  0.00            
ATOM   1618  CG  GLN   104     129.570 153.500  91.130  1.00  0.00            
ATOM   1619  HG1 GLN   104     129.570 152.390  91.270  1.00  0.00            
ATOM   1620  HG2 GLN   104     128.520 153.810  90.950  1.00  0.00            
ATOM   1621  CD  GLN   104     129.890 153.970  92.540  1.00  0.00            
ATOM   1622  OE1 GLN   104     130.400 153.260  93.410  1.00  0.00            
ATOM   1623  NE2 GLN   104     129.600 155.270  92.770  1.00  0.00            
ATOM   1624 HE21 GLN   104     129.360 155.900  92.030  1.00  0.00            
ATOM   1625 HE22 GLN   104     129.780 155.630  93.690  1.00  0.00            
ATOM   1626  C   GLN   104     131.960 152.350  89.610  1.00  0.00            
ATOM   1627  O   GLN   104     131.560 151.850  88.560  1.00  0.00            
ATOM   1628  N   SER   105     132.630 151.590  90.490  1.00  0.00            
ATOM   1629  HN  SER   105     133.120 151.960  91.270  1.00  0.00            
ATOM   1630  CA  SER   105     132.640 150.160  90.380  1.00  0.00            
ATOM   1631  HA  SER   105     131.890 149.880  89.660  1.00  0.00            
ATOM   1632  CB  SER   105     133.960 149.540  89.880  1.00  0.00            
ATOM   1633  HB1 SER   105     134.730 149.700  90.670  1.00  0.00            
ATOM   1634  HB2 SER   105     134.260 150.230  89.070  1.00  0.00            
ATOM   1635  OG  SER   105     133.910 148.160  89.540  1.00  0.00            
ATOM   1636  HG1 SER   105     133.220 147.980  88.900  1.00  0.00            
ATOM   1637  C   SER   105     132.210 149.520  91.660  1.00  0.00            
ATOM   1638  O   SER   105     132.520 150.000  92.750  1.00  0.00            
ATOM   1639  N   GLY   106     131.520 148.370  91.570  1.00  0.00            
ATOM   1640  HN  GLY   106     131.320 148.000  90.670  1.00  0.00            
ATOM   1641  CA  GLY   106     130.940 147.720  92.710  1.00  0.00            
ATOM   1642  HA1 GLY   106     131.230 146.680  92.620  1.00  0.00            
ATOM   1643  HA2 GLY   106     131.200 148.210  93.630  1.00  0.00            
ATOM   1644  C   GLY   106     129.460 147.840  92.580  1.00  0.00            
ATOM   1645  O   GLY   106     128.940 148.450  91.650  1.00  0.00            
ATOM   1646  N   TYR   107     128.670 147.240  93.480  1.00  0.00            
ATOM   1647  HN  TYR   107     129.040 146.720  94.250  1.00  0.00            
ATOM   1648  CA  TYR   107     127.340 146.840  93.120  1.00  0.00            
ATOM   1649  HA  TYR   107     127.110 147.240  92.140  1.00  0.00            
ATOM   1650  CB  TYR   107     127.240 145.340  92.790  1.00  0.00            
ATOM   1651  HB1 TYR   107     126.300 145.110  92.240  1.00  0.00            
ATOM   1652  HB2 TYR   107     127.210 144.730  93.720  1.00  0.00            
ATOM   1653  CG  TYR   107     128.330 144.920  91.870  1.00  0.00            
ATOM   1654  CD1 TYR   107     128.290 145.190  90.520  1.00  0.00            
ATOM   1655  HD1 TYR   107     127.460 145.750  90.100  1.00  0.00            
ATOM   1656  CE1 TYR   107     129.340 144.880  89.700  1.00  0.00            
ATOM   1657  HE1 TYR   107     129.290 145.230  88.680  1.00  0.00            
ATOM   1658  CZ  TYR   107     130.480 144.350  90.250  1.00  0.00            
ATOM   1659  OH  TYR   107     131.480 143.960  89.340  1.00  0.00            
ATOM   1660  HH  TYR   107     132.210 143.550  89.800  1.00  0.00            
ATOM   1661  CD2 TYR   107     129.470 144.350  92.390  1.00  0.00            
ATOM   1662  HD2 TYR   107     129.540 144.210  93.450  1.00  0.00            
ATOM   1663  CE2 TYR   107     130.590 144.150  91.610  1.00  0.00            
ATOM   1664  HE2 TYR   107     131.480 143.650  91.960  1.00  0.00            
ATOM   1665  C   TYR   107     126.330 147.110  94.170  1.00  0.00            
ATOM   1666  O   TYR   107     126.710 147.620  95.220  1.00  0.00            
ATOM   1667  N   LEU   108     125.040 146.830  93.890  1.00  0.00            
ATOM   1668  HN  LEU   108     124.780 146.490  93.000  1.00  0.00            
ATOM   1669  CA  LEU   108     123.950 147.040  94.800  1.00  0.00            
ATOM   1670  HA  LEU   108     124.380 147.110  95.790  1.00  0.00            
ATOM   1671  CB  LEU   108     123.210 148.310  94.380  1.00  0.00            
ATOM   1672  HB1 LEU   108     122.750 148.150  93.390  1.00  0.00            
ATOM   1673  HB2 LEU   108     124.110 148.960  94.300  1.00  0.00            
ATOM   1674  CG  LEU   108     122.240 149.090  95.290  1.00  0.00            
ATOM   1675  HG  LEU   108     122.450 148.880  96.360  1.00  0.00            
ATOM   1676  CD1 LEU   108     122.360 150.620  95.110  1.00  0.00            
ATOM   1677 HD11 LEU   108     121.860 151.000  94.200  1.00  0.00            
ATOM   1678 HD12 LEU   108     121.570 151.010  95.780  1.00  0.00            
ATOM   1679 HD13 LEU   108     123.400 150.980  95.260  1.00  0.00            
ATOM   1680  CD2 LEU   108     120.800 148.720  94.900  1.00  0.00            
ATOM   1681 HD21 LEU   108     120.670 147.640  95.110  1.00  0.00            
ATOM   1682 HD22 LEU   108     120.030 149.130  95.590  1.00  0.00            
ATOM   1683 HD23 LEU   108     120.670 148.860  93.800  1.00  0.00            
ATOM   1684  C   LEU   108     123.100 145.840  94.570  1.00  0.00            
ATOM   1685  O   LEU   108     122.910 145.340  93.460  1.00  0.00            
ATOM   1686  N   PHE   109     122.450 145.340  95.640  1.00  0.00            
ATOM   1687  HN  PHE   109     122.580 145.770  96.530  1.00  0.00            
ATOM   1688  CA  PHE   109     121.460 144.320  95.530  1.00  0.00            
ATOM   1689  HA  PHE   109     121.080 144.290  94.520  1.00  0.00            
ATOM   1690  CB  PHE   109     121.940 142.900  95.860  1.00  0.00            
ATOM   1691  HB1 PHE   109     121.180 142.090  95.830  1.00  0.00            
ATOM   1692  HB2 PHE   109     122.170 142.960  96.950  1.00  0.00            
ATOM   1693  CG  PHE   109     123.110 142.560  95.000  1.00  0.00            
ATOM   1694  CD1 PHE   109     122.910 141.850  93.840  1.00  0.00            
ATOM   1695  HD1 PHE   109     121.940 141.500  93.540  1.00  0.00            
ATOM   1696  CE1 PHE   109     123.990 141.400  93.100  1.00  0.00            
ATOM   1697  HE1 PHE   109     123.810 140.780  92.240  1.00  0.00            
ATOM   1698  CZ  PHE   109     125.270 141.580  93.570  1.00  0.00            
ATOM   1699  HZ  PHE   109     126.170 141.190  93.120  1.00  0.00            
ATOM   1700  CD2 PHE   109     124.380 142.810  95.450  1.00  0.00            
ATOM   1701  HD2 PHE   109     124.520 143.340  96.380  1.00  0.00            
ATOM   1702  CE2 PHE   109     125.440 142.320  94.720  1.00  0.00            
ATOM   1703  HE2 PHE   109     126.450 142.330  95.090  1.00  0.00            
ATOM   1704  C   PHE   109     120.310 144.620  96.440  1.00  0.00            
ATOM   1705  O   PHE   109     120.540 145.220  97.490  1.00  0.00            
ATOM   1706  N   ILE   110     119.070 144.280  96.060  1.00  0.00            
ATOM   1707  HN  ILE   110     118.920 143.760  95.230  1.00  0.00            
ATOM   1708  CA  ILE   110     117.870 144.790  96.650  1.00  0.00            
ATOM   1709  HA  ILE   110     118.040 145.380  97.540  1.00  0.00            
ATOM   1710  CB  ILE   110     117.150 145.720  95.720  1.00  0.00            
ATOM   1711  HB  ILE   110     116.930 145.170  94.770  1.00  0.00            
ATOM   1712  CG2 ILE   110     115.840 146.170  96.380  1.00  0.00            
ATOM   1713 HG21 ILE   110     115.980 146.450  97.440  1.00  0.00            
ATOM   1714 HG22 ILE   110     115.420 147.030  95.820  1.00  0.00            
ATOM   1715 HG23 ILE   110     115.100 145.340  96.370  1.00  0.00            
ATOM   1716  CG1 ILE   110     118.030 146.860  95.180  1.00  0.00            
ATOM   1717 HG11 ILE   110     118.990 146.570  94.720  1.00  0.00            
ATOM   1718 HG12 ILE   110     118.100 147.500  96.090  1.00  0.00            
ATOM   1719  CD  ILE   110     117.380 147.700  94.080  1.00  0.00            
ATOM   1720  HD1 ILE   110     116.310 147.900  94.280  1.00  0.00            
ATOM   1721  HD2 ILE   110     117.900 148.680  94.030  1.00  0.00            
ATOM   1722  HD3 ILE   110     117.400 147.100  93.140  1.00  0.00            
ATOM   1723  C   ILE   110     117.030 143.600  97.000  1.00  0.00            
ATOM   1724  O   ILE   110     116.890 142.690  96.180  1.00  0.00            
ATOM   1725  N   GLN   111     116.550 143.520  98.260  1.00  0.00            
ATOM   1726  HN  GLN   111     116.710 144.240  98.930  1.00  0.00            
ATOM   1727  CA  GLN   111     115.750 142.460  98.780  1.00  0.00            
ATOM   1728  HA  GLN   111     115.400 141.790  98.020  1.00  0.00            
ATOM   1729  CB  GLN   111     116.470 141.780  99.960  1.00  0.00            
ATOM   1730  HB1 GLN   111     116.630 142.560 100.730  1.00  0.00            
ATOM   1731  HB2 GLN   111     117.460 141.450  99.580  1.00  0.00            
ATOM   1732  CG  GLN   111     115.670 140.670 100.660  1.00  0.00            
ATOM   1733  HG1 GLN   111     115.230 140.130  99.790  1.00  0.00            
ATOM   1734  HG2 GLN   111     114.880 141.110 101.310  1.00  0.00            
ATOM   1735  CD  GLN   111     116.570 139.830 101.540  1.00  0.00            
ATOM   1736  OE1 GLN   111     117.470 140.280 102.250  1.00  0.00            
ATOM   1737  NE2 GLN   111     116.180 138.560 101.830  1.00  0.00            
ATOM   1738 HE21 GLN   111     115.480 138.270 101.180  1.00  0.00            
ATOM   1739 HE22 GLN   111     116.770 137.940 102.350  1.00  0.00            
ATOM   1740  C   GLN   111     114.420 142.930  99.260  1.00  0.00            
ATOM   1741  O   GLN   111     114.430 143.870 100.060  1.00  0.00            
ATOM   1742  N   THR   112     113.290 142.440  98.720  1.00  0.00            
ATOM   1743  HN  THR   112     113.340 141.780  97.970  1.00  0.00            
ATOM   1744  CA  THR   112     111.970 142.610  99.240  1.00  0.00            
ATOM   1745  HA  THR   112     111.960 143.450  99.930  1.00  0.00            
ATOM   1746  CB  THR   112     110.930 142.850  98.200  1.00  0.00            
ATOM   1747  HB  THR   112     109.890 143.000  98.570  1.00  0.00            
ATOM   1748  OG1 THR   112     110.900 141.790  97.250  1.00  0.00            
ATOM   1749  HG1 THR   112     110.300 141.140  97.620  1.00  0.00            
ATOM   1750  CG2 THR   112     111.240 144.100  97.350  1.00  0.00            
ATOM   1751 HG21 THR   112     110.370 144.220  96.680  1.00  0.00            
ATOM   1752 HG22 THR   112     111.370 145.030  97.940  1.00  0.00            
ATOM   1753 HG23 THR   112     112.140 143.940  96.710  1.00  0.00            
ATOM   1754  C   THR   112     111.760 141.420 100.110  1.00  0.00            
ATOM   1755  O   THR   112     112.160 140.330  99.700  1.00  0.00            
ATOM   1756  N   ASP   113     111.060 141.570 101.250  1.00  0.00            
ATOM   1757  HN  ASP   113     110.840 142.480 101.580  1.00  0.00            
ATOM   1758  CA  ASP   113     110.620 140.520 102.120  1.00  0.00            
ATOM   1759  HA  ASP   113     111.510 140.040 102.490  1.00  0.00            
ATOM   1760  CB  ASP   113     110.200 141.170 103.450  1.00  0.00            
ATOM   1761  HB1 ASP   113     110.830 142.070 103.630  1.00  0.00            
ATOM   1762  HB2 ASP   113     110.480 140.470 104.260  1.00  0.00            
ATOM   1763  CG  ASP   113     108.710 141.470 103.550  1.00  0.00            
ATOM   1764  OD1 ASP   113     108.030 142.100 102.710  1.00  0.00            
ATOM   1765  OD2 ASP   113     108.160 141.080 104.610  1.00  0.00            
ATOM   1766  C   ASP   113     109.680 139.500 101.580  1.00  0.00            
ATOM   1767  O   ASP   113     109.590 138.360 102.030  1.00  0.00            
ATOM   1768  N   LYS   114     109.020 139.920 100.490  1.00  0.00            
ATOM   1769  HN  LYS   114     109.210 140.840 100.140  1.00  0.00            
ATOM   1770  CA  LYS   114     108.190 139.030  99.740  1.00  0.00            
ATOM   1771  HA  LYS   114     108.810 138.170  99.520  1.00  0.00            
ATOM   1772  CB  LYS   114     106.890 138.580 100.440  1.00  0.00            
ATOM   1773  HB1 LYS   114     107.090 137.940 101.330  1.00  0.00            
ATOM   1774  HB2 LYS   114     106.400 137.900  99.720  1.00  0.00            
ATOM   1775  CG  LYS   114     105.890 139.710 100.710  1.00  0.00            
ATOM   1776  HG1 LYS   114     105.500 140.060  99.730  1.00  0.00            
ATOM   1777  HG2 LYS   114     106.520 140.500 101.160  1.00  0.00            
ATOM   1778  CD  LYS   114     104.660 139.380 101.570  1.00  0.00            
ATOM   1779  HD1 LYS   114     103.940 138.890 100.880  1.00  0.00            
ATOM   1780  HD2 LYS   114     104.970 138.630 102.330  1.00  0.00            
ATOM   1781  CE  LYS   114     104.140 140.610 102.320  1.00  0.00            
ATOM   1782  HE1 LYS   114     103.290 140.250 102.930  1.00  0.00            
ATOM   1783  HE2 LYS   114     103.790 141.430 101.660  1.00  0.00            
ATOM   1784  NZ  LYS   114     105.180 141.070 103.270  1.00  0.00            
ATOM   1785  HZ1 LYS   114     104.740 141.790 103.870  1.00  0.00            
ATOM   1786  HZ2 LYS   114     105.550 140.300 103.860  1.00  0.00            
ATOM   1787  HZ3 LYS   114     106.030 141.570 102.940  1.00  0.00            
ATOM   1788  C   LYS   114     108.020 139.610  98.380  1.00  0.00            
ATOM   1789  O   LYS   114     108.450 140.720  98.070  1.00  0.00            
ATOM   1790  N   THR   115     107.380 138.960  97.390  1.00  0.00            
ATOM   1791  HN  THR   115     107.020 138.030  97.450  1.00  0.00            
ATOM   1792  CA  THR   115     107.140 139.490  96.090  1.00  0.00            
ATOM   1793  HA  THR   115     108.080 139.910  95.770  1.00  0.00            
ATOM   1794  CB  THR   115     106.900 138.280  95.240  1.00  0.00            
ATOM   1795  HB  THR   115     106.690 138.540  94.180  1.00  0.00            
ATOM   1796  OG1 THR   115     106.020 137.350  95.860  1.00  0.00            
ATOM   1797  HG1 THR   115     106.130 136.530  95.370  1.00  0.00            
ATOM   1798  CG2 THR   115     108.260 137.600  95.020  1.00  0.00            
ATOM   1799 HG21 THR   115     108.180 136.880  94.180  1.00  0.00            
ATOM   1800 HG22 THR   115     109.020 138.370  94.780  1.00  0.00            
ATOM   1801 HG23 THR   115     108.460 136.920  95.880  1.00  0.00            
ATOM   1802  C   THR   115     106.010 140.470  96.000  1.00  0.00            
ATOM   1803  O   THR   115     106.070 141.510  95.360  1.00  0.00            
ATOM   1804  N   ILE   116     104.880 140.110  96.640  1.00  0.00            
ATOM   1805  HN  ILE   116     104.880 139.300  97.230  1.00  0.00            
ATOM   1806  CA  ILE   116     103.570 140.520  96.270  1.00  0.00            
ATOM   1807  HA  ILE   116     103.610 141.340  95.560  1.00  0.00            
ATOM   1808  CB  ILE   116     102.880 139.470  95.440  1.00  0.00            
ATOM   1809  HB  ILE   116     103.510 139.110  94.590  1.00  0.00            
ATOM   1810  CG2 ILE   116     102.620 138.270  96.360  1.00  0.00            
ATOM   1811 HG21 ILE   116     101.870 138.590  97.110  1.00  0.00            
ATOM   1812 HG22 ILE   116     102.280 137.360  95.820  1.00  0.00            
ATOM   1813 HG23 ILE   116     103.580 138.060  96.870  1.00  0.00            
ATOM   1814  CG1 ILE   116     101.580 140.020  94.830  1.00  0.00            
ATOM   1815 HG11 ILE   116     101.900 140.880  94.210  1.00  0.00            
ATOM   1816 HG12 ILE   116     100.910 140.450  95.610  1.00  0.00            
ATOM   1817  CD  ILE   116     100.840 139.020  93.950  1.00  0.00            
ATOM   1818  HD1 ILE   116     100.160 138.530  94.680  1.00  0.00            
ATOM   1819  HD2 ILE   116     100.150 139.470  93.200  1.00  0.00            
ATOM   1820  HD3 ILE   116     101.420 138.250  93.390  1.00  0.00            
ATOM   1821  C   ILE   116     102.960 140.960  97.550  1.00  0.00            
ATOM   1822  O   ILE   116     102.900 140.350  98.620  1.00  0.00            
ATOM   1823  N   TYR   117     102.520 142.230  97.570  1.00  0.00            
ATOM   1824  HN  TYR   117     102.660 142.750  96.730  1.00  0.00            
ATOM   1825  CA  TYR   117     102.180 142.970  98.740  1.00  0.00            
ATOM   1826  HA  TYR   117     102.300 142.430  99.670  1.00  0.00            
ATOM   1827  CB  TYR   117     103.020 144.250  98.840  1.00  0.00            
ATOM   1828  HB1 TYR   117     102.570 144.980  99.550  1.00  0.00            
ATOM   1829  HB2 TYR   117     103.070 144.770  97.860  1.00  0.00            
ATOM   1830  CG  TYR   117     104.440 143.980  99.230  1.00  0.00            
ATOM   1831  CD1 TYR   117     105.480 143.880  98.340  1.00  0.00            
ATOM   1832  HD1 TYR   117     105.270 143.890  97.280  1.00  0.00            
ATOM   1833  CE1 TYR   117     106.760 143.610  98.780  1.00  0.00            
ATOM   1834  HE1 TYR   117     107.580 143.590  98.080  1.00  0.00            
ATOM   1835  CZ  TYR   117     106.990 143.600 100.140  1.00  0.00            
ATOM   1836  OH  TYR   117     108.330 143.550 100.570  1.00  0.00            
ATOM   1837  HH  TYR   117     108.260 143.100 101.420  1.00  0.00            
ATOM   1838  CD2 TYR   117     104.650 143.930 100.590  1.00  0.00            
ATOM   1839  HD2 TYR   117     103.840 144.070 101.280  1.00  0.00            
ATOM   1840  CE2 TYR   117     105.940 143.720 101.020  1.00  0.00            
ATOM   1841  HE2 TYR   117     106.150 143.830 102.080  1.00  0.00            
ATOM   1842  C   TYR   117     100.780 143.480  98.650  1.00  0.00            
ATOM   1843  O   TYR   117     100.280 143.900  97.600  1.00  0.00            
ATOM   1844  N   THR   118     100.000 143.420  99.740  1.00  0.00            
ATOM   1845  HN  THR   118     100.250 143.040 100.620  1.00  0.00            
ATOM   1846  CA  THR   118      98.670 143.940  99.690  1.00  0.00            
ATOM   1847  HA  THR   118      98.300 143.650  98.720  1.00  0.00            
ATOM   1848  CB  THR   118      97.730 143.210 100.600  1.00  0.00            
ATOM   1849  HB  THR   118      96.740 143.710 100.630  1.00  0.00            
ATOM   1850  OG1 THR   118      98.290 142.990 101.890  1.00  0.00            
ATOM   1851  HG1 THR   118      99.210 142.750 101.770  1.00  0.00            
ATOM   1852  CG2 THR   118      97.560 141.770 100.090  1.00  0.00            
ATOM   1853 HG21 THR   118      96.980 141.120 100.780  1.00  0.00            
ATOM   1854 HG22 THR   118      97.190 141.720  99.040  1.00  0.00            
ATOM   1855 HG23 THR   118      98.560 141.290 100.000  1.00  0.00            
ATOM   1856  C   THR   118      98.520 145.420  99.850  1.00  0.00            
ATOM   1857  O   THR   118      99.300 146.020 100.590  1.00  0.00            
ATOM   1858  N   PRO   119      97.550 146.100  99.300  1.00  0.00            
ATOM   1859  CD  PRO   119      96.570 145.570  98.380  1.00  0.00            
ATOM   1860  HD1 PRO   119      97.010 144.960  97.560  1.00  0.00            
ATOM   1861  HD2 PRO   119      95.750 145.050  98.930  1.00  0.00            
ATOM   1862  CA  PRO   119      97.130 147.400  99.710  1.00  0.00            
ATOM   1863  HA  PRO   119      97.980 147.990  99.430  1.00  0.00            
ATOM   1864  CB  PRO   119      95.790 147.730  99.060  1.00  0.00            
ATOM   1865  HB1 PRO   119      95.730 148.770  98.680  1.00  0.00            
ATOM   1866  HB2 PRO   119      94.890 147.650  99.700  1.00  0.00            
ATOM   1867  CG  PRO   119      95.840 146.810  97.830  1.00  0.00            
ATOM   1868  HG1 PRO   119      96.440 147.300  97.040  1.00  0.00            
ATOM   1869  HG2 PRO   119      94.830 146.570  97.430  1.00  0.00            
ATOM   1870  C   PRO   119      96.940 147.650 101.170  1.00  0.00            
ATOM   1871  O   PRO   119      96.470 146.790 101.910  1.00  0.00            
ATOM   1872  N   GLY   120      97.390 148.840 101.610  1.00  0.00            
ATOM   1873  HN  GLY   120      97.860 149.460 100.980  1.00  0.00            
ATOM   1874  CA  GLY   120      97.500 149.240 102.980  1.00  0.00            
ATOM   1875  HA1 GLY   120      97.780 150.290 102.930  1.00  0.00            
ATOM   1876  HA2 GLY   120      96.500 149.180 103.370  1.00  0.00            
ATOM   1877  C   GLY   120      98.400 148.570 103.960  1.00  0.00            
ATOM   1878  O   GLY   120      98.090 148.580 105.150  1.00  0.00            
ATOM   1879  N   SER   121      99.490 147.960 103.470  1.00  0.00            
ATOM   1880  HN  SER   121      99.750 148.140 102.530  1.00  0.00            
ATOM   1881  CA  SER   121     100.460 147.270 104.270  1.00  0.00            
ATOM   1882  HA  SER   121     100.150 147.170 105.300  1.00  0.00            
ATOM   1883  CB  SER   121     100.620 145.810 103.820  1.00  0.00            
ATOM   1884  HB1 SER   121     100.910 145.780 102.750  1.00  0.00            
ATOM   1885  HB2 SER   121      99.610 145.350 103.800  1.00  0.00            
ATOM   1886  OG  SER   121     101.530 145.040 104.590  1.00  0.00            
ATOM   1887  HG1 SER   121     100.930 144.620 105.210  1.00  0.00            
ATOM   1888  C   SER   121     101.770 147.970 104.220  1.00  0.00            
ATOM   1889  O   SER   121     101.790 149.200 104.280  1.00  0.00            
ATOM   1890  N   THR   122     102.920 147.310 104.030  1.00  0.00            
ATOM   1891  HN  THR   122     102.900 146.310 103.950  1.00  0.00            
ATOM   1892  CA  THR   122     104.150 148.040 104.040  1.00  0.00            
ATOM   1893  HA  THR   122     103.990 148.960 103.510  1.00  0.00            
ATOM   1894  CB  THR   122     104.550 148.380 105.440  1.00  0.00            
ATOM   1895  HB  THR   122     103.700 148.970 105.860  1.00  0.00            
ATOM   1896  OG1 THR   122     105.740 149.150 105.500  1.00  0.00            
ATOM   1897  HG1 THR   122     105.490 150.030 105.770  1.00  0.00            
ATOM   1898  CG2 THR   122     104.780 147.060 106.200  1.00  0.00            
ATOM   1899 HG21 THR   122     105.500 146.400 105.660  1.00  0.00            
ATOM   1900 HG22 THR   122     105.210 147.180 107.220  1.00  0.00            
ATOM   1901 HG23 THR   122     103.860 146.440 106.150  1.00  0.00            
ATOM   1902  C   THR   122     105.180 147.220 103.330  1.00  0.00            
ATOM   1903  O   THR   122     105.130 146.000 103.230  1.00  0.00            
ATOM   1904  N   VAL   123     106.210 147.830 102.710  1.00  0.00            
ATOM   1905  HN  VAL   123     106.230 148.810 102.870  1.00  0.00            
ATOM   1906  CA  VAL   123     107.320 147.150 102.120  1.00  0.00            
ATOM   1907  HA  VAL   123     107.120 146.120 101.870  1.00  0.00            
ATOM   1908  CB  VAL   123     107.850 147.790 100.870  1.00  0.00            
ATOM   1909  HB  VAL   123     108.020 148.870 101.070  1.00  0.00            
ATOM   1910  CG1 VAL   123     109.090 147.140 100.220  1.00  0.00            
ATOM   1911 HG11 VAL   123     108.880 146.080 100.010  1.00  0.00            
ATOM   1912 HG12 VAL   123     109.350 147.710  99.300  1.00  0.00            
ATOM   1913 HG13 VAL   123     109.990 147.280 100.860  1.00  0.00            
ATOM   1914  CG2 VAL   123     106.650 147.810  99.910  1.00  0.00            
ATOM   1915 HG21 VAL   123     107.030 148.040  98.890  1.00  0.00            
ATOM   1916 HG22 VAL   123     106.350 146.750  99.770  1.00  0.00            
ATOM   1917 HG23 VAL   123     105.810 148.490 100.170  1.00  0.00            
ATOM   1918  C   VAL   123     108.410 147.140 103.130  1.00  0.00            
ATOM   1919  O   VAL   123     108.830 148.130 103.730  1.00  0.00            
ATOM   1920  N   LEU   124     108.940 145.940 103.450  1.00  0.00            
ATOM   1921  HN  LEU   124     108.600 145.090 103.060  1.00  0.00            
ATOM   1922  CA  LEU   124     110.150 145.850 104.210  1.00  0.00            
ATOM   1923  HA  LEU   124     110.460 146.820 104.580  1.00  0.00            
ATOM   1924  CB  LEU   124     109.930 144.780 105.290  1.00  0.00            
ATOM   1925  HB1 LEU   124     110.810 144.790 105.970  1.00  0.00            
ATOM   1926  HB2 LEU   124     109.750 143.810 104.790  1.00  0.00            
ATOM   1927  CG  LEU   124     108.720 145.000 106.210  1.00  0.00            
ATOM   1928  HG  LEU   124     107.850 145.040 105.530  1.00  0.00            
ATOM   1929  CD1 LEU   124     108.580 143.770 107.130  1.00  0.00            
ATOM   1930 HD11 LEU   124     108.180 142.930 106.520  1.00  0.00            
ATOM   1931 HD12 LEU   124     109.620 143.490 107.400  1.00  0.00            
ATOM   1932 HD13 LEU   124     107.990 144.090 108.020  1.00  0.00            
ATOM   1933  CD2 LEU   124     108.810 146.380 106.880  1.00  0.00            
ATOM   1934 HD21 LEU   124     109.500 146.450 107.760  1.00  0.00            
ATOM   1935 HD22 LEU   124     109.070 147.150 106.120  1.00  0.00            
ATOM   1936 HD23 LEU   124     107.810 146.660 107.270  1.00  0.00            
ATOM   1937  C   LEU   124     111.080 145.340 103.150  1.00  0.00            
ATOM   1938  O   LEU   124     110.750 144.440 102.390  1.00  0.00            
ATOM   1939  N   TYR   125     112.220 146.030 102.990  1.00  0.00            
ATOM   1940  HN  TYR   125     112.470 146.720 103.660  1.00  0.00            
ATOM   1941  CA  TYR   125     113.150 145.810 101.920  1.00  0.00            
ATOM   1942  HA  TYR   125     113.110 144.760 101.660  1.00  0.00            
ATOM   1943  CB  TYR   125     112.860 146.620 100.650  1.00  0.00            
ATOM   1944  HB1 TYR   125     111.920 146.270 100.170  1.00  0.00            
ATOM   1945  HB2 TYR   125     113.560 146.160  99.920  1.00  0.00            
ATOM   1946  CG  TYR   125     112.980 148.100 100.730  1.00  0.00            
ATOM   1947  CD1 TYR   125     112.050 149.020 101.140  1.00  0.00            
ATOM   1948  HD1 TYR   125     111.220 148.650 101.720  1.00  0.00            
ATOM   1949  CE1 TYR   125     112.160 150.370 100.890  1.00  0.00            
ATOM   1950  HE1 TYR   125     111.360 151.020 101.190  1.00  0.00            
ATOM   1951  CZ  TYR   125     113.210 150.890 100.170  1.00  0.00            
ATOM   1952  OH  TYR   125     113.280 152.260  99.840  1.00  0.00            
ATOM   1953  HH  TYR   125     112.820 152.710 100.560  1.00  0.00            
ATOM   1954  CD2 TYR   125     114.090 148.650 100.120  1.00  0.00            
ATOM   1955  HD2 TYR   125     114.840 147.980  99.730  1.00  0.00            
ATOM   1956  CE2 TYR   125     114.190 149.980  99.810  1.00  0.00            
ATOM   1957  HE2 TYR   125     115.100 150.330  99.360  1.00  0.00            
ATOM   1958  C   TYR   125     114.480 146.080 102.550  1.00  0.00            
ATOM   1959  O   TYR   125     114.570 146.670 103.620  1.00  0.00            
ATOM   1960  N   ARG   126     115.620 145.640 101.980  1.00  0.00            
ATOM   1961  HN  ARG   126     115.600 144.990 101.230  1.00  0.00            
ATOM   1962  CA  ARG   126     116.920 146.040 102.430  1.00  0.00            
ATOM   1963  HA  ARG   126     116.910 147.030 102.850  1.00  0.00            
ATOM   1964  CB  ARG   126     117.470 145.310 103.670  1.00  0.00            
ATOM   1965  HB1 ARG   126     116.730 145.600 104.440  1.00  0.00            
ATOM   1966  HB2 ARG   126     118.500 145.650 103.870  1.00  0.00            
ATOM   1967  CG  ARG   126     117.630 143.800 103.510  1.00  0.00            
ATOM   1968  HG1 ARG   126     118.460 143.450 102.850  1.00  0.00            
ATOM   1969  HG2 ARG   126     116.670 143.440 103.080  1.00  0.00            
ATOM   1970  CD  ARG   126     117.860 143.040 104.810  1.00  0.00            
ATOM   1971  HD1 ARG   126     117.290 143.550 105.610  1.00  0.00            
ATOM   1972  HD2 ARG   126     118.910 143.090 105.180  1.00  0.00            
ATOM   1973  NE  ARG   126     117.480 141.610 104.600  1.00  0.00            
ATOM   1974  HE  ARG   126     117.490 141.180 103.700  1.00  0.00            
ATOM   1975  CZ  ARG   126     116.810 140.890 105.550  1.00  0.00            
ATOM   1976  NH1 ARG   126     116.430 141.280 106.800  1.00  0.00            
ATOM   1977 HH11 ARG   126     116.980 142.010 107.190  1.00  0.00            
ATOM   1978 HH12 ARG   126     116.170 140.570 107.450  1.00  0.00            
ATOM   1979  NH2 ARG   126     116.430 139.690 105.020  1.00  0.00            
ATOM   1980 HH21 ARG   126     116.700 139.420 104.100  1.00  0.00            
ATOM   1981 HH22 ARG   126     116.140 139.030 105.720  1.00  0.00            
ATOM   1982  C   ARG   126     117.830 146.090 101.240  1.00  0.00            
ATOM   1983  O   ARG   126     117.650 145.360 100.260  1.00  0.00            
ATOM   1984  N   ILE   127     118.770 147.050 101.290  1.00  0.00            
ATOM   1985  HN  ILE   127     118.730 147.730 102.010  1.00  0.00            
ATOM   1986  CA  ILE   127     119.810 147.060 100.300  1.00  0.00            
ATOM   1987  HA  ILE   127     119.590 146.410  99.460  1.00  0.00            
ATOM   1988  CB  ILE   127     119.910 148.450  99.760  1.00  0.00            
ATOM   1989  HB  ILE   127     120.150 149.250 100.490  1.00  0.00            
ATOM   1990  CG2 ILE   127     120.960 148.660  98.650  1.00  0.00            
ATOM   1991 HG21 ILE   127     120.560 148.130  97.750  1.00  0.00            
ATOM   1992 HG22 ILE   127     121.100 149.740  98.390  1.00  0.00            
ATOM   1993 HG23 ILE   127     121.990 148.310  98.840  1.00  0.00            
ATOM   1994  CG1 ILE   127     118.540 148.810  99.160  1.00  0.00            
ATOM   1995 HG11 ILE   127     117.640 149.000  99.800  1.00  0.00            
ATOM   1996 HG12 ILE   127     118.100 148.200  98.350  1.00  0.00            
ATOM   1997  CD  ILE   127     118.580 150.210  98.540  1.00  0.00            
ATOM   1998  HD1 ILE   127     119.120 150.210  97.580  1.00  0.00            
ATOM   1999  HD2 ILE   127     117.580 150.700  98.500  1.00  0.00            
ATOM   2000  HD3 ILE   127     119.150 150.820  99.270  1.00  0.00            
ATOM   2001  C   ILE   127     121.170 146.630 100.720  1.00  0.00            
ATOM   2002  O   ILE   127     121.650 146.990 101.790  1.00  0.00            
ATOM   2003  N   PHE   128     121.820 145.780  99.900  1.00  0.00            
ATOM   2004  HN  PHE   128     121.360 145.500  99.060  1.00  0.00            
ATOM   2005  CA  PHE   128     123.150 145.320 100.130  1.00  0.00            
ATOM   2006  HA  PHE   128     123.380 145.500 101.170  1.00  0.00            
ATOM   2007  CB  PHE   128     123.220 143.800  99.910  1.00  0.00            
ATOM   2008  HB1 PHE   128     124.230 143.430 100.210  1.00  0.00            
ATOM   2009  HB2 PHE   128     123.070 143.540  98.840  1.00  0.00            
ATOM   2010  CG  PHE   128     122.210 143.060 100.720  1.00  0.00            
ATOM   2011  CD1 PHE   128     122.550 142.750 102.020  1.00  0.00            
ATOM   2012  HD1 PHE   128     123.520 143.030 102.400  1.00  0.00            
ATOM   2013  CE1 PHE   128     121.710 142.020 102.830  1.00  0.00            
ATOM   2014  HE1 PHE   128     122.170 141.750 103.770  1.00  0.00            
ATOM   2015  CZ  PHE   128     120.540 141.500 102.330  1.00  0.00            
ATOM   2016  HZ  PHE   128     119.850 140.930 102.940  1.00  0.00            
ATOM   2017  CD2 PHE   128     121.130 142.380 100.200  1.00  0.00            
ATOM   2018  HD2 PHE   128     120.860 142.590  99.170  1.00  0.00            
ATOM   2019  CE2 PHE   128     120.270 141.670 100.990  1.00  0.00            
ATOM   2020  HE2 PHE   128     119.550 141.000 100.550  1.00  0.00            
ATOM   2021  C   PHE   128     124.190 146.100  99.390  1.00  0.00            
ATOM   2022  O   PHE   128     124.180 146.130  98.160  1.00  0.00            
ATOM   2023  N   THR   129     125.130 146.830 100.020  1.00  0.00            
ATOM   2024  HN  THR   129     125.060 146.890 101.010  1.00  0.00            
ATOM   2025  CA  THR   129     126.100 147.710  99.450  1.00  0.00            
ATOM   2026  HA  THR   129     125.840 148.000  98.440  1.00  0.00            
ATOM   2027  CB  THR   129     126.140 149.040 100.140  1.00  0.00            
ATOM   2028  HB  THR   129     127.020 149.700  99.960  1.00  0.00            
ATOM   2029  OG1 THR   129     126.020 148.840 101.540  1.00  0.00            
ATOM   2030  HG1 THR   129     126.910 148.530 101.720  1.00  0.00            
ATOM   2031  CG2 THR   129     124.820 149.760  99.830  1.00  0.00            
ATOM   2032 HG21 THR   129     123.930 149.170 100.130  1.00  0.00            
ATOM   2033 HG22 THR   129     124.690 150.750 100.320  1.00  0.00            
ATOM   2034 HG23 THR   129     124.800 149.930  98.730  1.00  0.00            
ATOM   2035  C   THR   129     127.480 147.160  99.450  1.00  0.00            
ATOM   2036  O   THR   129     128.190 147.210 100.450  1.00  0.00            
ATOM   2037  N   VAL   130     128.020 146.800  98.270  1.00  0.00            
ATOM   2038  HN  VAL   130     127.490 146.920  97.440  1.00  0.00            
ATOM   2039  CA  VAL   130     129.140 145.910  98.200  1.00  0.00            
ATOM   2040  HA  VAL   130     129.710 146.050  99.110  1.00  0.00            
ATOM   2041  CB  VAL   130     128.750 144.470  98.050  1.00  0.00            
ATOM   2042  HB  VAL   130     129.660 143.850  98.010  1.00  0.00            
ATOM   2043  CG1 VAL   130     127.870 143.950  99.200  1.00  0.00            
ATOM   2044 HG11 VAL   130     126.990 144.570  99.450  1.00  0.00            
ATOM   2045 HG12 VAL   130     127.480 142.940  98.940  1.00  0.00            
ATOM   2046 HG13 VAL   130     128.390 143.930 100.180  1.00  0.00            
ATOM   2047  CG2 VAL   130     127.970 144.230  96.740  1.00  0.00            
ATOM   2048 HG21 VAL   130     128.310 144.760  95.830  1.00  0.00            
ATOM   2049 HG22 VAL   130     127.880 143.160  96.470  1.00  0.00            
ATOM   2050 HG23 VAL   130     126.940 144.610  96.920  1.00  0.00            
ATOM   2051  C   VAL   130     130.110 146.370  97.160  1.00  0.00            
ATOM   2052  O   VAL   130     129.660 147.020  96.220  1.00  0.00            
ATOM   2053  N   ASN   131     131.400 146.020  97.280  1.00  0.00            
ATOM   2054  HN  ASN   131     131.750 145.420  98.000  1.00  0.00            
ATOM   2055  CA  ASN   131     132.350 146.610  96.400  1.00  0.00            
ATOM   2056  HA  ASN   131     132.090 147.600  96.070  1.00  0.00            
ATOM   2057  CB  ASN   131     133.590 147.030  97.210  1.00  0.00            
ATOM   2058  HB1 ASN   131     133.180 147.420  98.160  1.00  0.00            
ATOM   2059  HB2 ASN   131     134.010 147.920  96.690  1.00  0.00            
ATOM   2060  CG  ASN   131     134.620 145.940  97.420  1.00  0.00            
ATOM   2061  OD1 ASN   131     134.470 144.740  97.200  1.00  0.00            
ATOM   2062  ND2 ASN   131     135.820 146.380  97.900  1.00  0.00            
ATOM   2063 HD21 ASN   131     136.560 145.710  98.010  1.00  0.00            
ATOM   2064 HD22 ASN   131     135.830 147.320  98.240  1.00  0.00            
ATOM   2065  C   ASN   131     132.520 145.750  95.190  1.00  0.00            
ATOM   2066  O   ASN   131     131.680 144.900  94.900  1.00  0.00            
ATOM   2067  N   HIS   132     133.620 145.960  94.450  1.00  0.00            
ATOM   2068  HN  HIS   132     134.400 146.540  94.640  1.00  0.00            
ATOM   2069  CA  HIS   132     133.880 145.160  93.290  1.00  0.00            
ATOM   2070  HA  HIS   132     132.980 145.190  92.700  1.00  0.00            
ATOM   2071  CB  HIS   132     134.990 145.870  92.490  1.00  0.00            
ATOM   2072  HB1 HIS   132     134.820 146.960  92.390  1.00  0.00            
ATOM   2073  HB2 HIS   132     134.970 145.490  91.450  1.00  0.00            
ATOM   2074  ND1 HIS   132     136.670 146.370  94.180  1.00  0.00            
ATOM   2075  CG  HIS   132     136.400 145.710  93.000  1.00  0.00            
ATOM   2076  CE1 HIS   132     137.990 146.320  94.270  1.00  0.00            
ATOM   2077  HE1 HIS   132     138.470 146.530  95.220  1.00  0.00            
ATOM   2078  NE2 HIS   132     138.560 145.550  93.300  1.00  0.00            
ATOM   2079  HE2 HIS   132     139.510 145.270  93.230  1.00  0.00            
ATOM   2080  CD2 HIS   132     137.520 145.170  92.470  1.00  0.00            
ATOM   2081  HD2 HIS   132     137.630 144.540  91.590  1.00  0.00            
ATOM   2082  C   HIS   132     134.180 143.730  93.570  1.00  0.00            
ATOM   2083  O   HIS   132     134.010 142.890  92.680  1.00  0.00            
ATOM   2084  N   LYS   133     134.690 143.380  94.760  1.00  0.00            
ATOM   2085  HN  LYS   133     134.920 144.010  95.490  1.00  0.00            
ATOM   2086  CA  LYS   133     135.050 142.030  95.060  1.00  0.00            
ATOM   2087  HA  LYS   133     135.260 141.510  94.130  1.00  0.00            
ATOM   2088  CB  LYS   133     136.380 141.900  95.830  1.00  0.00            
ATOM   2089  HB1 LYS   133     136.770 140.870  95.760  1.00  0.00            
ATOM   2090  HB2 LYS   133     136.190 142.030  96.920  1.00  0.00            
ATOM   2091  CG  LYS   133     137.520 142.810  95.380  1.00  0.00            
ATOM   2092  HG1 LYS   133     137.210 143.870  95.550  1.00  0.00            
ATOM   2093  HG2 LYS   133     137.690 142.620  94.300  1.00  0.00            
ATOM   2094  CD  LYS   133     138.860 142.670  96.120  1.00  0.00            
ATOM   2095  HD1 LYS   133     138.660 142.720  97.210  1.00  0.00            
ATOM   2096  HD2 LYS   133     139.290 141.690  95.820  1.00  0.00            
ATOM   2097  CE  LYS   133     139.850 143.780  95.740  1.00  0.00            
ATOM   2098  HE1 LYS   133     139.380 144.780  95.800  1.00  0.00            
ATOM   2099  HE2 LYS   133     140.360 143.590  94.770  1.00  0.00            
ATOM   2100  NZ  LYS   133     140.990 143.910  96.670  1.00  0.00            
ATOM   2101  HZ1 LYS   133     141.730 144.540  96.300  1.00  0.00            
ATOM   2102  HZ2 LYS   133     140.660 144.400  97.530  1.00  0.00            
ATOM   2103  HZ3 LYS   133     141.450 143.010  96.890  1.00  0.00            
ATOM   2104  C   LYS   133     133.980 141.430  95.910  1.00  0.00            
ATOM   2105  O   LYS   133     134.210 140.380  96.520  1.00  0.00            
ATOM   2106  N   LEU   134     132.860 142.140  96.080  1.00  0.00            
ATOM   2107  HN  LEU   134     132.660 142.960  95.550  1.00  0.00            
ATOM   2108  CA  LEU   134     131.710 141.710  96.820  1.00  0.00            
ATOM   2109  HA  LEU   134     130.910 142.430  96.730  1.00  0.00            
ATOM   2110  CB  LEU   134     131.080 140.410  96.290  1.00  0.00            
ATOM   2111  HB1 LEU   134     130.160 140.100  96.830  1.00  0.00            
ATOM   2112  HB2 LEU   134     131.800 139.570  96.400  1.00  0.00            
ATOM   2113  CG  LEU   134     130.460 140.340  94.890  1.00  0.00            
ATOM   2114  HG  LEU   134     131.300 140.600  94.210  1.00  0.00            
ATOM   2115  CD1 LEU   134     129.730 139.000  94.730  1.00  0.00            
ATOM   2116 HD11 LEU   134     128.830 139.040  95.390  1.00  0.00            
ATOM   2117 HD12 LEU   134     129.280 138.890  93.720  1.00  0.00            
ATOM   2118 HD13 LEU   134     130.180 138.030  95.030  1.00  0.00            
ATOM   2119  CD2 LEU   134     129.370 141.390  94.630  1.00  0.00            
ATOM   2120 HD21 LEU   134     128.830 141.580  95.580  1.00  0.00            
ATOM   2121 HD22 LEU   134     129.920 142.320  94.370  1.00  0.00            
ATOM   2122 HD23 LEU   134     128.730 140.990  93.820  1.00  0.00            
ATOM   2123  C   LEU   134     131.680 141.920  98.300  1.00  0.00            
ATOM   2124  O   LEU   134     130.770 141.540  99.030  1.00  0.00            
ATOM   2125  N   LEU   135     132.730 142.590  98.810  1.00  0.00            
ATOM   2126  HN  LEU   135     133.440 142.960  98.200  1.00  0.00            
ATOM   2127  CA  LEU   135     132.890 142.990 100.180  1.00  0.00            
ATOM   2128  HA  LEU   135     132.570 142.190 100.840  1.00  0.00            
ATOM   2129  CB  LEU   135     134.340 143.370 100.490  1.00  0.00            
ATOM   2130  HB1 LEU   135     134.480 143.450 101.590  1.00  0.00            
ATOM   2131  HB2 LEU   135     134.530 144.330  99.970  1.00  0.00            
ATOM   2132  CG  LEU   135     135.400 142.350 100.020  1.00  0.00            
ATOM   2133  HG  LEU   135     135.300 142.400  98.920  1.00  0.00            
ATOM   2134  CD1 LEU   135     136.800 142.900 100.380  1.00  0.00            
ATOM   2135 HD11 LEU   135     137.620 142.240 100.050  1.00  0.00            
ATOM   2136 HD12 LEU   135     136.860 143.930  99.950  1.00  0.00            
ATOM   2137 HD13 LEU   135     136.980 143.040 101.460  1.00  0.00            
ATOM   2138  CD2 LEU   135     135.110 140.950 100.590  1.00  0.00            
ATOM   2139 HD21 LEU   135     134.990 140.950 101.690  1.00  0.00            
ATOM   2140 HD22 LEU   135     134.170 140.550 100.170  1.00  0.00            
ATOM   2141 HD23 LEU   135     135.860 140.200 100.250  1.00  0.00            
ATOM   2142  C   LEU   135     131.940 144.060 100.580  1.00  0.00            
ATOM   2143  O   LEU   135     131.780 144.900  99.700  1.00  0.00            
ATOM   2144  N   PRO   136     131.380 144.250 101.740  1.00  0.00            
ATOM   2145  CD  PRO   136     131.000 143.120 102.560  1.00  0.00            
ATOM   2146  HD1 PRO   136     130.470 142.290 102.040  1.00  0.00            
ATOM   2147  HD2 PRO   136     131.950 142.630 102.870  1.00  0.00            
ATOM   2148  CA  PRO   136     130.720 145.440 102.190  1.00  0.00            
ATOM   2149  HA  PRO   136     129.790 145.510 101.650  1.00  0.00            
ATOM   2150  CB  PRO   136     130.500 145.160 103.670  1.00  0.00            
ATOM   2151  HB1 PRO   136     129.620 145.690 104.090  1.00  0.00            
ATOM   2152  HB2 PRO   136     131.370 145.480 104.280  1.00  0.00            
ATOM   2153  CG  PRO   136     130.140 143.660 103.710  1.00  0.00            
ATOM   2154  HG1 PRO   136     129.100 143.370 103.450  1.00  0.00            
ATOM   2155  HG2 PRO   136     130.520 143.100 104.590  1.00  0.00            
ATOM   2156  C   PRO   136     131.380 146.760 102.020  1.00  0.00            
ATOM   2157  O   PRO   136     132.550 146.880 102.390  1.00  0.00            
ATOM   2158  N   VAL   137     130.690 147.830 101.580  1.00  0.00            
ATOM   2159  HN  VAL   137     129.770 147.740 101.210  1.00  0.00            
ATOM   2160  CA  VAL   137     131.230 149.150 101.400  1.00  0.00            
ATOM   2161  HA  VAL   137     132.020 149.180 102.130  1.00  0.00            
ATOM   2162  CB  VAL   137     131.730 149.270  99.990  1.00  0.00            
ATOM   2163  HB  VAL   137     132.210 148.280  99.850  1.00  0.00            
ATOM   2164  CG1 VAL   137     130.610 149.530  98.960  1.00  0.00            
ATOM   2165 HG11 VAL   137     129.680 148.970  99.210  1.00  0.00            
ATOM   2166 HG12 VAL   137     130.370 150.610  98.900  1.00  0.00            
ATOM   2167 HG13 VAL   137     130.910 149.140  97.960  1.00  0.00            
ATOM   2168  CG2 VAL   137     132.860 150.310  99.860  1.00  0.00            
ATOM   2169 HG21 VAL   137     133.660 150.060 100.590  1.00  0.00            
ATOM   2170 HG22 VAL   137     133.300 150.370  98.840  1.00  0.00            
ATOM   2171 HG23 VAL   137     132.490 151.300 100.200  1.00  0.00            
ATOM   2172  C   VAL   137     130.190 150.110 101.850  1.00  0.00            
ATOM   2173  O   VAL   137     129.000 149.840 101.650  1.00  0.00            
ATOM   2174  N   GLY   138     130.620 151.230 102.450  1.00  0.00            
ATOM   2175  HN  GLY   138     131.590 151.370 102.650  1.00  0.00            
ATOM   2176  CA  GLY   138     129.830 152.400 102.670  1.00  0.00            
ATOM   2177  HA1 GLY   138     128.790 152.150 102.810  1.00  0.00            
ATOM   2178  HA2 GLY   138     130.210 152.840 103.580  1.00  0.00            
ATOM   2179  C   GLY   138     129.890 153.450 101.610  1.00  0.00            
ATOM   2180  O   GLY   138     130.910 154.100 101.380  1.00  0.00            
ATOM   2181  N   ARG   139     128.750 153.760 100.970  1.00  0.00            
ATOM   2182  HN  ARG   139     127.910 153.250 101.110  1.00  0.00            
ATOM   2183  CA  ARG   139     128.710 154.710  99.900  1.00  0.00            
ATOM   2184  HA  ARG   139     129.360 155.500 100.250  1.00  0.00            
ATOM   2185  CB  ARG   139     128.980 154.200  98.470  1.00  0.00            
ATOM   2186  HB1 ARG   139     128.800 155.070  97.810  1.00  0.00            
ATOM   2187  HB2 ARG   139     128.290 153.400  98.140  1.00  0.00            
ATOM   2188  CG  ARG   139     130.370 153.600  98.260  1.00  0.00            
ATOM   2189  HG1 ARG   139     130.290 152.680  98.880  1.00  0.00            
ATOM   2190  HG2 ARG   139     131.160 154.280  98.630  1.00  0.00            
ATOM   2191  CD  ARG   139     130.670 153.160  96.820  1.00  0.00            
ATOM   2192  HD1 ARG   139     130.520 153.990  96.100  1.00  0.00            
ATOM   2193  HD2 ARG   139     129.970 152.330  96.610  1.00  0.00            
ATOM   2194  NE  ARG   139     132.020 152.530  96.850  1.00  0.00            
ATOM   2195  HE  ARG   139     132.640 152.840  97.580  1.00  0.00            
ATOM   2196  CZ  ARG   139     132.400 151.620  95.910  1.00  0.00            
ATOM   2197  NH1 ARG   139     131.610 151.240  94.860  1.00  0.00            
ATOM   2198 HH11 ARG   139     131.070 151.980  94.480  1.00  0.00            
ATOM   2199 HH12 ARG   139     132.160 150.820  94.140  1.00  0.00            
ATOM   2200  NH2 ARG   139     133.570 150.940  96.030  1.00  0.00            
ATOM   2201 HH21 ARG   139     134.160 151.230  96.790  1.00  0.00            
ATOM   2202 HH22 ARG   139     133.840 150.300  95.310  1.00  0.00            
ATOM   2203  C   ARG   139     127.320 155.250  99.950  1.00  0.00            
ATOM   2204  O   ARG   139     126.330 154.700 100.440  1.00  0.00            
ATOM   2205  N   THR   140     127.200 156.470  99.410  1.00  0.00            
ATOM   2206  HN  THR   140     127.940 156.900  98.900  1.00  0.00            
ATOM   2207  CA  THR   140     126.030 157.300  99.410  1.00  0.00            
ATOM   2208  HA  THR   140     125.590 157.270 100.390  1.00  0.00            
ATOM   2209  CB  THR   140     126.200 158.740  99.040  1.00  0.00            
ATOM   2210  HB  THR   140     126.840 158.870  98.140  1.00  0.00            
ATOM   2211  OG1 THR   140     126.920 159.450 100.040  1.00  0.00            
ATOM   2212  HG1 THR   140     127.810 159.550  99.670  1.00  0.00            
ATOM   2213  CG2 THR   140     124.870 159.520  99.020  1.00  0.00            
ATOM   2214 HG21 THR   140     124.990 160.630  98.990  1.00  0.00            
ATOM   2215 HG22 THR   140     124.320 159.380  98.070  1.00  0.00            
ATOM   2216 HG23 THR   140     124.190 159.220  99.850  1.00  0.00            
ATOM   2217  C   THR   140     125.040 156.830  98.400  1.00  0.00            
ATOM   2218  O   THR   140     125.330 156.710  97.220  1.00  0.00            
ATOM   2219  N   VAL   141     123.850 156.410  98.880  1.00  0.00            
ATOM   2220  HN  VAL   141     123.610 156.460  99.850  1.00  0.00            
ATOM   2221  CA  VAL   141     122.940 155.720  98.020  1.00  0.00            
ATOM   2222  HA  VAL   141     123.410 155.460  97.080  1.00  0.00            
ATOM   2223  CB  VAL   141     122.370 154.440  98.550  1.00  0.00            
ATOM   2224  HB  VAL   141     121.670 154.750  99.340  1.00  0.00            
ATOM   2225  CG1 VAL   141     121.590 153.640  97.490  1.00  0.00            
ATOM   2226 HG11 VAL   141     121.540 152.560  97.750  1.00  0.00            
ATOM   2227 HG12 VAL   141     120.540 153.990  97.400  1.00  0.00            
ATOM   2228 HG13 VAL   141     122.150 153.690  96.530  1.00  0.00            
ATOM   2229  CG2 VAL   141     123.470 153.590  99.210  1.00  0.00            
ATOM   2230 HG21 VAL   141     122.920 152.670  99.510  1.00  0.00            
ATOM   2231 HG22 VAL   141     124.270 153.390  98.480  1.00  0.00            
ATOM   2232 HG23 VAL   141     123.940 154.130 100.060  1.00  0.00            
ATOM   2233  C   VAL   141     121.730 156.560  97.790  1.00  0.00            
ATOM   2234  O   VAL   141     121.180 157.250  98.640  1.00  0.00            
ATOM   2235  N   MET   142     121.200 156.600  96.550  1.00  0.00            
ATOM   2236  HN  MET   142     121.660 156.080  95.830  1.00  0.00            
ATOM   2237  CA  MET   142     119.930 157.160  96.210  1.00  0.00            
ATOM   2238  HA  MET   142     119.530 157.820  96.970  1.00  0.00            
ATOM   2239  CB  MET   142     120.090 158.160  95.050  1.00  0.00            
ATOM   2240  HB1 MET   142     119.080 158.300  94.600  1.00  0.00            
ATOM   2241  HB2 MET   142     120.700 157.810  94.190  1.00  0.00            
ATOM   2242  CG  MET   142     120.560 159.550  95.490  1.00  0.00            
ATOM   2243  HG1 MET   142     119.990 159.830  96.400  1.00  0.00            
ATOM   2244  HG2 MET   142     120.380 160.320  94.710  1.00  0.00            
ATOM   2245  SD  MET   142     122.320 159.680  95.920  1.00  0.00            
ATOM   2246  CE  MET   142     122.550 161.460  96.170  1.00  0.00            
ATOM   2247  HE1 MET   142     123.590 161.650  96.540  1.00  0.00            
ATOM   2248  HE2 MET   142     122.230 161.970  95.240  1.00  0.00            
ATOM   2249  HE3 MET   142     121.790 161.760  96.920  1.00  0.00            
ATOM   2250  C   MET   142     118.940 156.080  95.990  1.00  0.00            
ATOM   2251  O   MET   142     119.160 155.220  95.140  1.00  0.00            
ATOM   2252  N   VAL   143     117.790 155.980  96.690  1.00  0.00            
ATOM   2253  HN  VAL   143     117.400 156.700  97.260  1.00  0.00            
ATOM   2254  CA  VAL   143     116.890 154.870  96.640  1.00  0.00            
ATOM   2255  HA  VAL   143     117.120 154.140  95.880  1.00  0.00            
ATOM   2256  CB  VAL   143     116.790 153.930  97.800  1.00  0.00            
ATOM   2257  HB  VAL   143     117.830 153.540  97.730  1.00  0.00            
ATOM   2258  CG1 VAL   143     116.700 154.530  99.210  1.00  0.00            
ATOM   2259 HG11 VAL   143     115.820 155.210  99.320  1.00  0.00            
ATOM   2260 HG12 VAL   143     116.990 153.850 100.040  1.00  0.00            
ATOM   2261 HG13 VAL   143     117.460 155.340  99.290  1.00  0.00            
ATOM   2262  CG2 VAL   143     115.670 152.890  97.600  1.00  0.00            
ATOM   2263 HG21 VAL   143     114.620 153.240  97.720  1.00  0.00            
ATOM   2264 HG22 VAL   143     115.980 152.340  96.680  1.00  0.00            
ATOM   2265 HG23 VAL   143     115.780 152.140  98.410  1.00  0.00            
ATOM   2266  C   VAL   143     115.610 155.420  96.120  1.00  0.00            
ATOM   2267  O   VAL   143     115.030 156.340  96.690  1.00  0.00            
ATOM   2268  N   ASN   144     115.040 154.940  95.000  1.00  0.00            
ATOM   2269  HN  ASN   144     115.660 154.470  94.370  1.00  0.00            
ATOM   2270  CA  ASN   144     113.800 155.300  94.390  1.00  0.00            
ATOM   2271  HA  ASN   144     113.440 156.060  95.080  1.00  0.00            
ATOM   2272  CB  ASN   144     114.000 155.790  92.950  1.00  0.00            
ATOM   2273  HB1 ASN   144     113.000 155.760  92.470  1.00  0.00            
ATOM   2274  HB2 ASN   144     114.710 155.150  92.380  1.00  0.00            
ATOM   2275  CG  ASN   144     114.600 157.190  92.920  1.00  0.00            
ATOM   2276  OD1 ASN   144     114.880 157.830  93.930  1.00  0.00            
ATOM   2277  ND2 ASN   144     114.770 157.800  91.720  1.00  0.00            
ATOM   2278 HD21 ASN   144     114.590 157.310  90.870  1.00  0.00            
ATOM   2279 HD22 ASN   144     114.930 158.790  91.760  1.00  0.00            
ATOM   2280  C   ASN   144     112.810 154.190  94.490  1.00  0.00            
ATOM   2281  O   ASN   144     113.170 153.030  94.270  1.00  0.00            
ATOM   2282  N   ILE   145     111.520 154.440  94.740  1.00  0.00            
ATOM   2283  HN  ILE   145     111.220 155.340  95.050  1.00  0.00            
ATOM   2284  CA  ILE   145     110.390 153.570  94.650  1.00  0.00            
ATOM   2285  HA  ILE   145     110.680 152.550  94.440  1.00  0.00            
ATOM   2286  CB  ILE   145     109.610 153.510  95.930  1.00  0.00            
ATOM   2287  HB  ILE   145     109.350 154.530  96.280  1.00  0.00            
ATOM   2288  CG2 ILE   145     108.270 152.760  95.800  1.00  0.00            
ATOM   2289 HG21 ILE   145     107.690 152.920  96.740  1.00  0.00            
ATOM   2290 HG22 ILE   145     107.650 153.040  94.920  1.00  0.00            
ATOM   2291 HG23 ILE   145     108.440 151.660  95.750  1.00  0.00            
ATOM   2292  CG1 ILE   145     110.490 152.810  96.980  1.00  0.00            
ATOM   2293 HG11 ILE   145     111.450 153.360  97.110  1.00  0.00            
ATOM   2294 HG12 ILE   145     110.640 151.780  96.600  1.00  0.00            
ATOM   2295  CD  ILE   145     109.740 152.740  98.310  1.00  0.00            
ATOM   2296  HD1 ILE   145     108.870 152.050  98.320  1.00  0.00            
ATOM   2297  HD2 ILE   145     110.390 152.350  99.130  1.00  0.00            
ATOM   2298  HD3 ILE   145     109.410 153.760  98.600  1.00  0.00            
ATOM   2299  C   ILE   145     109.410 154.060  93.640  1.00  0.00            
ATOM   2300  O   ILE   145     108.900 155.170  93.760  1.00  0.00            
ATOM   2301  N   GLU   146     109.220 153.250  92.580  1.00  0.00            
ATOM   2302  HN  GLU   146     109.600 152.330  92.570  1.00  0.00            
ATOM   2303  CA  GLU   146     108.620 153.580  91.320  1.00  0.00            
ATOM   2304  HA  GLU   146     108.430 154.640  91.320  1.00  0.00            
ATOM   2305  CB  GLU   146     109.580 153.520  90.120  1.00  0.00            
ATOM   2306  HB1 GLU   146     109.750 152.470  89.820  1.00  0.00            
ATOM   2307  HB2 GLU   146     110.640 153.770  90.360  1.00  0.00            
ATOM   2308  CG  GLU   146     109.230 154.390  88.910  1.00  0.00            
ATOM   2309  HG1 GLU   146     109.350 155.440  89.260  1.00  0.00            
ATOM   2310  HG2 GLU   146     108.170 154.370  88.590  1.00  0.00            
ATOM   2311  CD  GLU   146     110.220 154.060  87.800  1.00  0.00            
ATOM   2312  OE1 GLU   146     109.720 153.510  86.770  1.00  0.00            
ATOM   2313  OE2 GLU   146     111.450 154.310  87.810  1.00  0.00            
ATOM   2314  C   GLU   146     107.330 152.910  91.000  1.00  0.00            
ATOM   2315  O   GLU   146     107.140 151.710  91.180  1.00  0.00            
ATOM   2316  N   ASN   147     106.330 153.680  90.550  1.00  0.00            
ATOM   2317  HN  ASN   147     106.520 154.640  90.320  1.00  0.00            
ATOM   2318  CA  ASN   147     104.990 153.230  90.310  1.00  0.00            
ATOM   2319  HA  ASN   147     104.810 152.380  90.950  1.00  0.00            
ATOM   2320  CB  ASN   147     103.930 154.210  90.820  1.00  0.00            
ATOM   2321  HB1 ASN   147     104.310 154.730  91.720  1.00  0.00            
ATOM   2322  HB2 ASN   147     102.940 153.760  91.050  1.00  0.00            
ATOM   2323  CG  ASN   147     103.480 155.320  89.870  1.00  0.00            
ATOM   2324  OD1 ASN   147     103.820 155.430  88.700  1.00  0.00            
ATOM   2325  ND2 ASN   147     102.660 156.270  90.410  1.00  0.00            
ATOM   2326 HD21 ASN   147     102.320 156.110  91.340  1.00  0.00            
ATOM   2327 HD22 ASN   147     102.310 156.920  89.740  1.00  0.00            
ATOM   2328  C   ASN   147     104.780 152.790  88.900  1.00  0.00            
ATOM   2329  O   ASN   147     105.650 153.090  88.080  1.00  0.00            
ATOM   2330  N   PRO   148     103.690 152.170  88.550  1.00  0.00            
ATOM   2331  CD  PRO   148     103.020 151.340  89.550  1.00  0.00            
ATOM   2332  HD1 PRO   148     103.840 150.860  90.120  1.00  0.00            
ATOM   2333  HD2 PRO   148     102.370 151.970  90.180  1.00  0.00            
ATOM   2334  CA  PRO   148     103.540 151.660  87.220  1.00  0.00            
ATOM   2335  HA  PRO   148     104.360 150.960  87.100  1.00  0.00            
ATOM   2336  CB  PRO   148     102.290 150.780  87.330  1.00  0.00            
ATOM   2337  HB1 PRO   148     102.270 149.960  86.580  1.00  0.00            
ATOM   2338  HB2 PRO   148     101.390 151.430  87.240  1.00  0.00            
ATOM   2339  CG  PRO   148     102.340 150.210  88.760  1.00  0.00            
ATOM   2340  HG1 PRO   148     102.960 149.280  88.820  1.00  0.00            
ATOM   2341  HG2 PRO   148     101.380 149.960  89.250  1.00  0.00            
ATOM   2342  C   PRO   148     103.420 152.620  86.090  1.00  0.00            
ATOM   2343  O   PRO   148     103.370 152.170  84.940  1.00  0.00            
ATOM   2344  N   GLU   149     103.380 153.950  86.260  1.00  0.00            
ATOM   2345  HN  GLU   149     103.210 154.420  87.130  1.00  0.00            
ATOM   2346  CA  GLU   149     103.240 154.860  85.170  1.00  0.00            
ATOM   2347  HA  GLU   149     102.960 154.280  84.300  1.00  0.00            
ATOM   2348  CB  GLU   149     102.200 155.920  85.540  1.00  0.00            
ATOM   2349  HB1 GLU   149     102.170 156.810  84.870  1.00  0.00            
ATOM   2350  HB2 GLU   149     102.420 156.190  86.590  1.00  0.00            
ATOM   2351  CG  GLU   149     100.850 155.190  85.470  1.00  0.00            
ATOM   2352  HG1 GLU   149     100.750 154.370  86.210  1.00  0.00            
ATOM   2353  HG2 GLU   149     100.820 154.710  84.470  1.00  0.00            
ATOM   2354  CD  GLU   149      99.590 156.010  85.680  1.00  0.00            
ATOM   2355  OE1 GLU   149      98.830 156.140  84.690  1.00  0.00            
ATOM   2356  OE2 GLU   149      99.420 156.500  86.830  1.00  0.00            
ATOM   2357  C   GLU   149     104.560 155.480  84.890  1.00  0.00            
ATOM   2358  O   GLU   149     104.710 156.160  83.870  1.00  0.00            
ATOM   2359  N   GLY   150     105.570 155.270  85.760  1.00  0.00            
ATOM   2360  HN  GLY   150     105.370 154.710  86.570  1.00  0.00            
ATOM   2361  CA  GLY   150     106.920 155.700  85.610  1.00  0.00            
ATOM   2362  HA1 GLY   150     107.540 154.880  85.920  1.00  0.00            
ATOM   2363  HA2 GLY   150     107.100 156.030  84.590  1.00  0.00            
ATOM   2364  C   GLY   150     107.220 156.930  86.400  1.00  0.00            
ATOM   2365  O   GLY   150     108.110 157.720  86.080  1.00  0.00            
ATOM   2366  N   ILE   151     106.440 157.070  87.480  1.00  0.00            
ATOM   2367  HN  ILE   151     105.660 156.460  87.630  1.00  0.00            
ATOM   2368  CA  ILE   151     106.610 158.110  88.450  1.00  0.00            
ATOM   2369  HA  ILE   151     107.200 158.900  88.010  1.00  0.00            
ATOM   2370  CB  ILE   151     105.290 158.710  88.830  1.00  0.00            
ATOM   2371  HB  ILE   151     104.550 157.930  89.090  1.00  0.00            
ATOM   2372  CG2 ILE   151     105.340 159.750  89.970  1.00  0.00            
ATOM   2373 HG21 ILE   151     105.320 159.270  90.970  1.00  0.00            
ATOM   2374 HG22 ILE   151     106.200 160.440  89.910  1.00  0.00            
ATOM   2375 HG23 ILE   151     104.400 160.340  89.950  1.00  0.00            
ATOM   2376  CG1 ILE   151     104.670 159.430  87.620  1.00  0.00            
ATOM   2377 HG11 ILE   151     103.640 159.650  87.990  1.00  0.00            
ATOM   2378 HG12 ILE   151     104.410 158.750  86.790  1.00  0.00            
ATOM   2379  CD  ILE   151     105.250 160.760  87.140  1.00  0.00            
ATOM   2380  HD1 ILE   151     106.200 160.720  86.560  1.00  0.00            
ATOM   2381  HD2 ILE   151     104.450 161.290  86.590  1.00  0.00            
ATOM   2382  HD3 ILE   151     105.440 161.430  88.000  1.00  0.00            
ATOM   2383  C   ILE   151     107.430 157.730  89.650  1.00  0.00            
ATOM   2384  O   ILE   151     107.090 156.790  90.370  1.00  0.00            
ATOM   2385  N   PRO   152     108.530 158.330  89.960  1.00  0.00            
ATOM   2386  CD  PRO   152     109.390 159.180  89.150  1.00  0.00            
ATOM   2387  HD1 PRO   152     109.910 158.560  88.390  1.00  0.00            
ATOM   2388  HD2 PRO   152     108.770 160.000  88.730  1.00  0.00            
ATOM   2389  CA  PRO   152     109.060 158.070  91.270  1.00  0.00            
ATOM   2390  HA  PRO   152     109.060 157.030  91.540  1.00  0.00            
ATOM   2391  CB  PRO   152     110.480 158.640  91.190  1.00  0.00            
ATOM   2392  HB1 PRO   152     111.040 157.750  90.850  1.00  0.00            
ATOM   2393  HB2 PRO   152     111.000 159.010  92.090  1.00  0.00            
ATOM   2394  CG  PRO   152     110.470 159.720  90.100  1.00  0.00            
ATOM   2395  HG1 PRO   152     111.460 159.890  89.620  1.00  0.00            
ATOM   2396  HG2 PRO   152     110.100 160.680  90.520  1.00  0.00            
ATOM   2397  C   PRO   152     108.250 158.620  92.400  1.00  0.00            
ATOM   2398  O   PRO   152     107.890 159.800  92.420  1.00  0.00            
ATOM   2399  N   VAL   153     107.880 157.800  93.400  1.00  0.00            
ATOM   2400  HN  VAL   153     108.190 156.850  93.340  1.00  0.00            
ATOM   2401  CA  VAL   153     106.900 158.060  94.410  1.00  0.00            
ATOM   2402  HA  VAL   153     106.260 158.900  94.210  1.00  0.00            
ATOM   2403  CB  VAL   153     106.010 156.870  94.600  1.00  0.00            
ATOM   2404  HB  VAL   153     106.570 155.940  94.850  1.00  0.00            
ATOM   2405  CG1 VAL   153     105.080 157.010  95.820  1.00  0.00            
ATOM   2406 HG11 VAL   153     104.390 156.160  95.960  1.00  0.00            
ATOM   2407 HG12 VAL   153     105.640 157.210  96.770  1.00  0.00            
ATOM   2408 HG13 VAL   153     104.370 157.840  95.640  1.00  0.00            
ATOM   2409  CG2 VAL   153     105.140 156.670  93.350  1.00  0.00            
ATOM   2410 HG21 VAL   153     104.670 157.620  93.030  1.00  0.00            
ATOM   2411 HG22 VAL   153     105.710 156.150  92.550  1.00  0.00            
ATOM   2412 HG23 VAL   153     104.310 155.960  93.540  1.00  0.00            
ATOM   2413  C   VAL   153     107.690 158.420  95.630  1.00  0.00            
ATOM   2414  O   VAL   153     107.370 159.380  96.320  1.00  0.00            
ATOM   2415  N   LYS   154     108.780 157.700  95.940  1.00  0.00            
ATOM   2416  HN  LYS   154     109.010 156.860  95.450  1.00  0.00            
ATOM   2417  CA  LYS   154     109.720 158.050  96.960  1.00  0.00            
ATOM   2418  HA  LYS   154     109.420 159.020  97.310  1.00  0.00            
ATOM   2419  CB  LYS   154     109.630 157.010  98.090  1.00  0.00            
ATOM   2420  HB1 LYS   154     110.010 156.060  97.640  1.00  0.00            
ATOM   2421  HB2 LYS   154     108.560 156.810  98.300  1.00  0.00            
ATOM   2422  CG  LYS   154     110.320 157.260  99.430  1.00  0.00            
ATOM   2423  HG1 LYS   154     111.340 157.620  99.200  1.00  0.00            
ATOM   2424  HG2 LYS   154     110.370 156.300 100.000  1.00  0.00            
ATOM   2425  CD  LYS   154     109.730 158.300 100.380  1.00  0.00            
ATOM   2426  HD1 LYS   154     109.390 159.150  99.740  1.00  0.00            
ATOM   2427  HD2 LYS   154     108.840 157.880 100.890  1.00  0.00            
ATOM   2428  CE  LYS   154     110.610 158.900 101.470  1.00  0.00            
ATOM   2429  HE1 LYS   154     110.160 159.740 102.040  1.00  0.00            
ATOM   2430  HE2 LYS   154     111.540 159.330 101.030  1.00  0.00            
ATOM   2431  NZ  LYS   154     111.090 157.900 102.460  1.00  0.00            
ATOM   2432  HZ1 LYS   154     111.650 157.200 101.930  1.00  0.00            
ATOM   2433  HZ2 LYS   154     111.640 158.430 103.170  1.00  0.00            
ATOM   2434  HZ3 LYS   154     110.320 157.420 102.950  1.00  0.00            
ATOM   2435  C   LYS   154     111.050 158.140  96.290  1.00  0.00            
ATOM   2436  O   LYS   154     111.550 157.250  95.600  1.00  0.00            
ATOM   2437  N   GLN   155     111.710 159.290  96.520  1.00  0.00            
ATOM   2438  HN  GLN   155     111.320 160.110  96.930  1.00  0.00            
ATOM   2439  CA  GLN   155     113.100 159.530  96.290  1.00  0.00            
ATOM   2440  HA  GLN   155     113.530 158.580  95.990  1.00  0.00            
ATOM   2441  CB  GLN   155     113.170 160.710  95.310  1.00  0.00            
ATOM   2442  HB1 GLN   155     114.220 160.910  95.020  1.00  0.00            
ATOM   2443  HB2 GLN   155     112.760 161.620  95.810  1.00  0.00            
ATOM   2444  CG  GLN   155     112.380 160.410  94.040  1.00  0.00            
ATOM   2445  HG1 GLN   155     111.310 160.600  94.240  1.00  0.00            
ATOM   2446  HG2 GLN   155     112.440 159.330  93.780  1.00  0.00            
ATOM   2447  CD  GLN   155     112.860 161.100  92.770  1.00  0.00            
ATOM   2448  OE1 GLN   155     113.880 160.890  92.120  1.00  0.00            
ATOM   2449  NE2 GLN   155     112.070 162.110  92.310  1.00  0.00            
ATOM   2450 HE21 GLN   155     111.380 162.510  92.900  1.00  0.00            
ATOM   2451 HE22 GLN   155     112.530 162.690  91.630  1.00  0.00            
ATOM   2452  C   GLN   155     113.600 159.800  97.670  1.00  0.00            
ATOM   2453  O   GLN   155     113.080 160.710  98.300  1.00  0.00            
ATOM   2454  N   ASP   156     114.640 159.050  98.070  1.00  0.00            
ATOM   2455  HN  ASP   156     115.140 158.550  97.370  1.00  0.00            
ATOM   2456  CA  ASP   156     115.300 159.260  99.320  1.00  0.00            
ATOM   2457  HA  ASP   156     115.300 160.320  99.550  1.00  0.00            
ATOM   2458  CB  ASP   156     114.460 158.530 100.390  1.00  0.00            
ATOM   2459  HB1 ASP   156     114.500 157.450 100.120  1.00  0.00            
ATOM   2460  HB2 ASP   156     113.390 158.820 100.330  1.00  0.00            
ATOM   2461  CG  ASP   156     114.870 158.780 101.830  1.00  0.00            
ATOM   2462  OD1 ASP   156     115.480 159.860 102.040  1.00  0.00            
ATOM   2463  OD2 ASP   156     114.590 157.940 102.730  1.00  0.00            
ATOM   2464  C   ASP   156     116.730 158.860  99.200  1.00  0.00            
ATOM   2465  O   ASP   156     117.150 158.250  98.220  1.00  0.00            
ATOM   2466  N   SER   157     117.570 159.230 100.180  1.00  0.00            
ATOM   2467  HN  SER   157     117.270 159.690 101.010  1.00  0.00            
ATOM   2468  CA  SER   157     118.980 159.000 100.050  1.00  0.00            
ATOM   2469  HA  SER   157     119.160 158.120  99.450  1.00  0.00            
ATOM   2470  CB  SER   157     119.720 160.180  99.400  1.00  0.00            
ATOM   2471  HB1 SER   157     119.530 161.090 100.010  1.00  0.00            
ATOM   2472  HB2 SER   157     119.360 160.330  98.350  1.00  0.00            
ATOM   2473  OG  SER   157     121.120 159.960  99.450  1.00  0.00            
ATOM   2474  HG1 SER   157     121.330 159.120  99.040  1.00  0.00            
ATOM   2475  C   SER   157     119.490 158.690 101.420  1.00  0.00            
ATOM   2476  O   SER   157     119.230 159.420 102.370  1.00  0.00            
ATOM   2477  N   LEU   158     120.410 157.710 101.500  1.00  0.00            
ATOM   2478  HN  LEU   158     120.730 157.220 100.690  1.00  0.00            
ATOM   2479  CA  LEU   158     121.100 157.340 102.700  1.00  0.00            
ATOM   2480  HA  LEU   158     121.250 158.280 103.220  1.00  0.00            
ATOM   2481  CB  LEU   158     120.350 156.340 103.590  1.00  0.00            
ATOM   2482  HB1 LEU   158     121.080 155.910 104.300  1.00  0.00            
ATOM   2483  HB2 LEU   158     120.060 155.510 102.910  1.00  0.00            
ATOM   2484  CG  LEU   158     119.160 156.720 104.490  1.00  0.00            
ATOM   2485  HG  LEU   158     118.270 157.040 103.920  1.00  0.00            
ATOM   2486  CD1 LEU   158     118.720 155.540 105.370  1.00  0.00            
ATOM   2487 HD11 LEU   158     119.490 155.220 106.100  1.00  0.00            
ATOM   2488 HD12 LEU   158     117.810 155.850 105.920  1.00  0.00            
ATOM   2489 HD13 LEU   158     118.500 154.580 104.850  1.00  0.00            
ATOM   2490  CD2 LEU   158     119.570 157.880 105.410  1.00  0.00            
ATOM   2491 HD21 LEU   158     118.790 158.090 106.180  1.00  0.00            
ATOM   2492 HD22 LEU   158     120.420 157.510 106.030  1.00  0.00            
ATOM   2493 HD23 LEU   158     119.760 158.810 104.830  1.00  0.00            
ATOM   2494  C   LEU   158     122.480 156.870 102.400  1.00  0.00            
ATOM   2495  O   LEU   158     122.850 156.360 101.340  1.00  0.00            
ATOM   2496  N   SER   159     123.300 157.060 103.450  1.00  0.00            
ATOM   2497  HN  SER   159     122.990 157.730 104.120  1.00  0.00            
ATOM   2498  CA  SER   159     124.610 156.500 103.530  1.00  0.00            
ATOM   2499  HA  SER   159     124.960 156.290 102.520  1.00  0.00            
ATOM   2500  CB  SER   159     125.620 157.360 104.320  1.00  0.00            
ATOM   2501  HB1 SER   159     125.240 157.340 105.360  1.00  0.00            
ATOM   2502  HB2 SER   159     125.730 158.390 103.920  1.00  0.00            
ATOM   2503  OG  SER   159     126.930 156.810 104.350  1.00  0.00            
ATOM   2504  HG1 SER   159     127.510 157.350 103.800  1.00  0.00            
ATOM   2505  C   SER   159     124.550 155.160 104.160  1.00  0.00            
ATOM   2506  O   SER   159     123.730 154.890 105.030  1.00  0.00            
ATOM   2507  N   SER   160     125.390 154.210 103.690  1.00  0.00            
ATOM   2508  HN  SER   160     125.990 154.380 102.920  1.00  0.00            
ATOM   2509  CA  SER   160     125.340 152.880 104.200  1.00  0.00            
ATOM   2510  HA  SER   160     124.530 152.710 104.880  1.00  0.00            
ATOM   2511  CB  SER   160     125.230 151.880 103.030  1.00  0.00            
ATOM   2512  HB1 SER   160     124.290 152.140 102.490  1.00  0.00            
ATOM   2513  HB2 SER   160     125.210 150.790 103.230  1.00  0.00            
ATOM   2514  OG  SER   160     126.270 152.130 102.100  1.00  0.00            
ATOM   2515  HG1 SER   160     126.680 151.260 102.000  1.00  0.00            
ATOM   2516  C   SER   160     126.590 152.500 104.930  1.00  0.00            
ATOM   2517  O   SER   160     126.860 151.340 105.240  1.00  0.00            
ATOM   2518  N   GLN   161     127.350 153.500 105.400  1.00  0.00            
ATOM   2519  HN  GLN   161     127.140 154.460 105.230  1.00  0.00            
ATOM   2520  CA  GLN   161     128.500 153.340 106.230  1.00  0.00            
ATOM   2521  HA  GLN   161     129.110 152.540 105.830  1.00  0.00            
ATOM   2522  CB  GLN   161     129.240 154.680 106.150  1.00  0.00            
ATOM   2523  HB1 GLN   161     128.570 155.510 106.460  1.00  0.00            
ATOM   2524  HB2 GLN   161     129.490 155.010 105.120  1.00  0.00            
ATOM   2525  CG  GLN   161     130.460 154.880 107.050  1.00  0.00            
ATOM   2526  HG1 GLN   161     130.340 154.730 108.140  1.00  0.00            
ATOM   2527  HG2 GLN   161     130.910 155.880 106.880  1.00  0.00            
ATOM   2528  CD  GLN   161     131.500 153.860 106.600  1.00  0.00            
ATOM   2529  OE1 GLN   161     131.790 153.750 105.410  1.00  0.00            
ATOM   2530  NE2 GLN   161     131.930 152.920 107.480  1.00  0.00            
ATOM   2531 HE21 GLN   161     131.620 152.970 108.430  1.00  0.00            
ATOM   2532 HE22 GLN   161     132.400 152.110 107.130  1.00  0.00            
ATOM   2533  C   GLN   161     128.000 153.010 107.600  1.00  0.00            
ATOM   2534  O   GLN   161     127.070 153.670 108.060  1.00  0.00            
ATOM   2535  N   ASN   162     128.590 151.970 108.210  1.00  0.00            
ATOM   2536  HN  ASN   162     129.360 151.520 107.750  1.00  0.00            
ATOM   2537  CA  ASN   162     128.330 151.470 109.520  1.00  0.00            
ATOM   2538  HA  ASN   162     129.220 150.890 109.750  1.00  0.00            
ATOM   2539  CB  ASN   162     128.250 152.540 110.630  1.00  0.00            
ATOM   2540  HB1 ASN   162     128.230 152.020 111.610  1.00  0.00            
ATOM   2541  HB2 ASN   162     127.300 153.100 110.510  1.00  0.00            
ATOM   2542  CG  ASN   162     129.500 153.390 110.780  1.00  0.00            
ATOM   2543  OD1 ASN   162     130.620 152.970 110.500  1.00  0.00            
ATOM   2544  ND2 ASN   162     129.270 154.680 111.170  1.00  0.00            
ATOM   2545 HD21 ASN   162     128.350 155.060 111.240  1.00  0.00            
ATOM   2546 HD22 ASN   162     130.050 155.290 111.270  1.00  0.00            
ATOM   2547  C   ASN   162     127.150 150.560 109.610  1.00  0.00            
ATOM   2548  O   ASN   162     126.610 150.360 110.690  1.00  0.00            
ATOM   2549  N   GLN   163     126.750 150.070 108.420  1.00  0.00            
ATOM   2550  HN  GLN   163     127.080 150.440 107.560  1.00  0.00            
ATOM   2551  CA  GLN   163     125.760 149.060 108.220  1.00  0.00            
ATOM   2552  HA  GLN   163     125.190 148.990 109.140  1.00  0.00            
ATOM   2553  CB  GLN   163     124.800 149.480 107.090  1.00  0.00            
ATOM   2554  HB1 GLN   163     123.920 148.800 107.130  1.00  0.00            
ATOM   2555  HB2 GLN   163     125.230 149.420 106.070  1.00  0.00            
ATOM   2556  CG  GLN   163     124.080 150.820 107.220  1.00  0.00            
ATOM   2557  HG1 GLN   163     123.410 151.090 106.370  1.00  0.00            
ATOM   2558  HG2 GLN   163     124.900 151.570 107.160  1.00  0.00            
ATOM   2559  CD  GLN   163     123.420 151.000 108.570  1.00  0.00            
ATOM   2560  OE1 GLN   163     122.370 150.420 108.830  1.00  0.00            
ATOM   2561  NE2 GLN   163     123.990 151.770 109.540  1.00  0.00            
ATOM   2562 HE21 GLN   163     124.780 152.370 109.450  1.00  0.00            
ATOM   2563 HE22 GLN   163     123.670 151.600 110.480  1.00  0.00            
ATOM   2564  C   GLN   163     126.240 147.680 107.910  1.00  0.00            
ATOM   2565  O   GLN   163     125.400 146.800 107.770  1.00  0.00            
ATOM   2566  N   LEU   164     127.570 147.460 107.840  1.00  0.00            
ATOM   2567  HN  LEU   164     128.220 148.200 107.960  1.00  0.00            
ATOM   2568  CA  LEU   164     128.160 146.200 107.490  1.00  0.00            
ATOM   2569  HA  LEU   164     129.200 146.430 107.280  1.00  0.00            
ATOM   2570  CB  LEU   164     128.190 145.170 108.640  1.00  0.00            
ATOM   2571  HB1 LEU   164     128.670 144.270 108.210  1.00  0.00            
ATOM   2572  HB2 LEU   164     127.140 144.980 108.960  1.00  0.00            
ATOM   2573  CG  LEU   164     129.080 145.620 109.810  1.00  0.00            
ATOM   2574  HG  LEU   164     129.840 146.270 109.330  1.00  0.00            
ATOM   2575  CD1 LEU   164     128.390 146.480 110.880  1.00  0.00            
ATOM   2576 HD11 LEU   164     127.460 145.960 111.180  1.00  0.00            
ATOM   2577 HD12 LEU   164     129.080 146.700 111.720  1.00  0.00            
ATOM   2578 HD13 LEU   164     128.060 147.460 110.490  1.00  0.00            
ATOM   2579  CD2 LEU   164     129.710 144.410 110.520  1.00  0.00            
ATOM   2580 HD21 LEU   164     128.880 143.810 110.970  1.00  0.00            
ATOM   2581 HD22 LEU   164     130.270 143.800 109.780  1.00  0.00            
ATOM   2582 HD23 LEU   164     130.360 144.730 111.360  1.00  0.00            
ATOM   2583  C   LEU   164     127.760 145.600 106.190  1.00  0.00            
ATOM   2584  O   LEU   164     127.660 144.380 106.070  1.00  0.00            
ATOM   2585  N   GLY   165     127.320 146.470 105.260  1.00  0.00            
ATOM   2586  HN  GLY   165     127.500 147.440 105.450  1.00  0.00            
ATOM   2587  CA  GLY   165     126.820 146.080 103.980  1.00  0.00            
ATOM   2588  HA1 GLY   165     127.290 146.760 103.280  1.00  0.00            
ATOM   2589  HA2 GLY   165     127.030 145.050 103.750  1.00  0.00            
ATOM   2590  C   GLY   165     125.370 145.900 103.700  1.00  0.00            
ATOM   2591  O   GLY   165     125.000 145.280 102.700  1.00  0.00            
ATOM   2592  N   VAL   166     124.590 146.290 104.720  1.00  0.00            
ATOM   2593  HN  VAL   166     125.080 146.640 105.510  1.00  0.00            
ATOM   2594  CA  VAL   166     123.170 146.110 104.680  1.00  0.00            
ATOM   2595  HA  VAL   166     122.850 146.070 103.650  1.00  0.00            
ATOM   2596  CB  VAL   166     122.820 144.810 105.330  1.00  0.00            
ATOM   2597  HB  VAL   166     123.300 144.060 104.660  1.00  0.00            
ATOM   2598  CG1 VAL   166     123.390 144.540 106.740  1.00  0.00            
ATOM   2599 HG11 VAL   166     123.360 143.480 107.070  1.00  0.00            
ATOM   2600 HG12 VAL   166     124.480 144.760 106.760  1.00  0.00            
ATOM   2601 HG13 VAL   166     122.970 145.230 107.500  1.00  0.00            
ATOM   2602  CG2 VAL   166     121.310 144.540 105.250  1.00  0.00            
ATOM   2603 HG21 VAL   166     121.120 143.480 105.540  1.00  0.00            
ATOM   2604 HG22 VAL   166     120.740 145.310 105.800  1.00  0.00            
ATOM   2605 HG23 VAL   166     121.070 144.730 104.180  1.00  0.00            
ATOM   2606  C   VAL   166     122.380 147.250 105.220  1.00  0.00            
ATOM   2607  O   VAL   166     122.330 147.550 106.410  1.00  0.00            
ATOM   2608  N   LEU   167     121.610 147.930 104.350  1.00  0.00            
ATOM   2609  HN  LEU   167     121.630 147.670 103.390  1.00  0.00            
ATOM   2610  CA  LEU   167     120.840 149.080 104.710  1.00  0.00            
ATOM   2611  HA  LEU   167     121.270 149.410 105.640  1.00  0.00            
ATOM   2612  CB  LEU   167     121.130 150.180 103.660  1.00  0.00            
ATOM   2613  HB1 LEU   167     121.010 149.750 102.650  1.00  0.00            
ATOM   2614  HB2 LEU   167     122.210 150.420 103.730  1.00  0.00            
ATOM   2615  CG  LEU   167     120.260 151.430 103.910  1.00  0.00            
ATOM   2616  HG  LEU   167     119.240 151.180 103.540  1.00  0.00            
ATOM   2617  CD1 LEU   167     120.220 151.980 105.340  1.00  0.00            
ATOM   2618 HD11 LEU   167     121.120 152.510 105.720  1.00  0.00            
ATOM   2619 HD12 LEU   167     119.530 152.840 105.450  1.00  0.00            
ATOM   2620 HD13 LEU   167     120.030 151.230 106.140  1.00  0.00            
ATOM   2621  CD2 LEU   167     120.710 152.570 102.980  1.00  0.00            
ATOM   2622 HD21 LEU   167     120.660 152.300 101.900  1.00  0.00            
ATOM   2623 HD22 LEU   167     120.000 153.410 103.100  1.00  0.00            
ATOM   2624 HD23 LEU   167     121.740 152.960 103.120  1.00  0.00            
ATOM   2625  C   LEU   167     119.400 148.700 104.700  1.00  0.00            
ATOM   2626  O   LEU   167     118.870 148.600 103.590  1.00  0.00            
ATOM   2627  N   PRO   168     118.690 148.480 105.770  1.00  0.00            
ATOM   2628  CD  PRO   168     119.310 148.460 107.080  1.00  0.00            
ATOM   2629  HD1 PRO   168     120.020 147.600 107.200  1.00  0.00            
ATOM   2630  HD2 PRO   168     119.870 149.380 107.330  1.00  0.00            
ATOM   2631  CA  PRO   168     117.310 148.120 105.790  1.00  0.00            
ATOM   2632  HA  PRO   168     116.930 147.630 104.910  1.00  0.00            
ATOM   2633  CB  PRO   168     117.200 147.420 107.150  1.00  0.00            
ATOM   2634  HB1 PRO   168     117.540 146.370 107.070  1.00  0.00            
ATOM   2635  HB2 PRO   168     116.170 147.350 107.560  1.00  0.00            
ATOM   2636  CG  PRO   168     118.150 148.210 108.060  1.00  0.00            
ATOM   2637  HG1 PRO   168     118.460 147.410 108.770  1.00  0.00            
ATOM   2638  HG2 PRO   168     117.830 149.110 108.630  1.00  0.00            
ATOM   2639  C   PRO   168     116.380 149.290 105.730  1.00  0.00            
ATOM   2640  O   PRO   168     116.680 150.290 106.380  1.00  0.00            
ATOM   2641  N   LEU   169     115.300 149.260 104.940  1.00  0.00            
ATOM   2642  HN  LEU   169     114.990 148.460 104.440  1.00  0.00            
ATOM   2643  CA  LEU   169     114.460 150.380 104.620  1.00  0.00            
ATOM   2644  HA  LEU   169     114.410 151.150 105.370  1.00  0.00            
ATOM   2645  CB  LEU   169     114.830 151.010 103.270  1.00  0.00            
ATOM   2646  HB1 LEU   169     114.180 151.870 103.010  1.00  0.00            
ATOM   2647  HB2 LEU   169     114.720 150.290 102.440  1.00  0.00            
ATOM   2648  CG  LEU   169     116.270 151.540 103.150  1.00  0.00            
ATOM   2649  HG  LEU   169     116.930 150.880 103.750  1.00  0.00            
ATOM   2650  CD1 LEU   169     116.860 151.520 101.730  1.00  0.00            
ATOM   2651 HD11 LEU   169     116.060 151.660 100.980  1.00  0.00            
ATOM   2652 HD12 LEU   169     117.830 152.040 101.560  1.00  0.00            
ATOM   2653 HD13 LEU   169     117.120 150.460 101.500  1.00  0.00            
ATOM   2654  CD2 LEU   169     116.310 152.940 103.770  1.00  0.00            
ATOM   2655 HD21 LEU   169     115.410 153.480 103.400  1.00  0.00            
ATOM   2656 HD22 LEU   169     116.220 152.790 104.870  1.00  0.00            
ATOM   2657 HD23 LEU   169     117.210 153.550 103.560  1.00  0.00            
ATOM   2658  C   LEU   169     113.060 149.880 104.570  1.00  0.00            
ATOM   2659  O   LEU   169     112.690 148.710 104.680  1.00  0.00            
ATOM   2660  N   SER   170     112.100 150.820 104.500  1.00  0.00            
ATOM   2661  HN  SER   170     112.430 151.730 104.240  1.00  0.00            
ATOM   2662  CA  SER   170     110.700 150.540 104.490  1.00  0.00            
ATOM   2663  HA  SER   170     110.580 149.690 103.830  1.00  0.00            
ATOM   2664  CB  SER   170     110.170 150.150 105.880  1.00  0.00            
ATOM   2665  HB1 SER   170     110.430 150.950 106.600  1.00  0.00            
ATOM   2666  HB2 SER   170     110.640 149.180 106.160  1.00  0.00            
ATOM   2667  OG  SER   170     108.770 149.930 105.970  1.00  0.00            
ATOM   2668  HG1 SER   170     108.750 149.180 105.380  1.00  0.00            
ATOM   2669  C   SER   170     110.000 151.660 103.810  1.00  0.00            
ATOM   2670  O   SER   170     110.490 152.780 103.690  1.00  0.00            
ATOM   2671  N   TRP   171     108.750 151.450 103.350  1.00  0.00            
ATOM   2672  HN  TRP   171     108.280 150.570 103.430  1.00  0.00            
ATOM   2673  CA  TRP   171     107.850 152.310 102.660  1.00  0.00            
ATOM   2674  HA  TRP   171     107.940 153.290 103.100  1.00  0.00            
ATOM   2675  CB  TRP   171     108.010 152.260 101.130  1.00  0.00            
ATOM   2676  HB1 TRP   171     107.980 151.220 100.730  1.00  0.00            
ATOM   2677  HB2 TRP   171     109.010 152.710 100.940  1.00  0.00            
ATOM   2678  CG  TRP   171     107.070 153.100 100.320  1.00  0.00            
ATOM   2679  CD1 TRP   171     107.140 154.450 100.200  1.00  0.00            
ATOM   2680  HD1 TRP   171     107.690 155.130 100.830  1.00  0.00            
ATOM   2681  NE1 TRP   171     106.160 154.890  99.340  1.00  0.00            
ATOM   2682  HE1 TRP   171     105.850 155.810  99.350  1.00  0.00            
ATOM   2683  CE2 TRP   171     105.490 153.780  98.890  1.00  0.00            
ATOM   2684  CD2 TRP   171     106.020 152.640  99.480  1.00  0.00            
ATOM   2685  CE3 TRP   171     105.730 151.390  99.020  1.00  0.00            
ATOM   2686  HE3 TRP   171     106.200 150.540  99.500  1.00  0.00            
ATOM   2687  CZ3 TRP   171     104.620 151.280  98.220  1.00  0.00            
ATOM   2688  HZ3 TRP   171     104.310 150.360  97.740  1.00  0.00            
ATOM   2689  CZ2 TRP   171     104.440 153.620  98.040  1.00  0.00            
ATOM   2690  HZ2 TRP   171     104.050 154.450  97.470  1.00  0.00            
ATOM   2691  CH2 TRP   171     104.060 152.370  97.600  1.00  0.00            
ATOM   2692  HH2 TRP   171     103.130 152.310  97.060  1.00  0.00            
ATOM   2693  C   TRP   171     106.500 151.770 102.990  1.00  0.00            
ATOM   2694  O   TRP   171     106.250 150.570 102.870  1.00  0.00            
ATOM   2695  N   ASP   172     105.510 152.610 103.350  1.00  0.00            
ATOM   2696  HN  ASP   172     105.570 153.600 103.360  1.00  0.00            
ATOM   2697  CA  ASP   172     104.200 152.130 103.660  1.00  0.00            
ATOM   2698  HA  ASP   172     104.140 151.110 103.990  1.00  0.00            
ATOM   2699  CB  ASP   172     103.580 153.020 104.750  1.00  0.00            
ATOM   2700  HB1 ASP   172     102.580 152.640 105.030  1.00  0.00            
ATOM   2701  HB2 ASP   172     103.510 154.100 104.510  1.00  0.00            
ATOM   2702  CG  ASP   172     104.360 152.770 106.030  1.00  0.00            
ATOM   2703  OD1 ASP   172     104.260 153.690 106.900  1.00  0.00            
ATOM   2704  OD2 ASP   172     105.030 151.720 106.200  1.00  0.00            
ATOM   2705  C   ASP   172     103.400 152.220 102.400  1.00  0.00            
ATOM   2706  O   ASP   172     103.510 153.160 101.620  1.00  0.00            
ATOM   2707  N   ILE   173     102.540 151.230 102.110  1.00  0.00            
ATOM   2708  HN  ILE   173     102.390 150.480 102.740  1.00  0.00            
ATOM   2709  CA  ILE   173     101.830 150.920 100.900  1.00  0.00            
ATOM   2710  HA  ILE   173     102.400 151.390 100.120  1.00  0.00            
ATOM   2711  CB  ILE   173     101.650 149.510 100.410  1.00  0.00            
ATOM   2712  HB  ILE   173     101.100 149.000 101.230  1.00  0.00            
ATOM   2713  CG2 ILE   173     100.780 149.320  99.160  1.00  0.00            
ATOM   2714 HG21 ILE   173     100.850 148.260  98.850  1.00  0.00            
ATOM   2715 HG22 ILE   173      99.710 149.560  99.360  1.00  0.00            
ATOM   2716 HG23 ILE   173     101.140 149.940  98.310  1.00  0.00            
ATOM   2717  CG1 ILE   173     103.010 148.810 100.280  1.00  0.00            
ATOM   2718 HG11 ILE   173     103.770 149.140 101.020  1.00  0.00            
ATOM   2719 HG12 ILE   173     103.390 149.160  99.290  1.00  0.00            
ATOM   2720  CD  ILE   173     102.980 147.290 100.150  1.00  0.00            
ATOM   2721  HD1 ILE   173     104.030 146.930 100.030  1.00  0.00            
ATOM   2722  HD2 ILE   173     102.530 146.940 101.100  1.00  0.00            
ATOM   2723  HD3 ILE   173     102.400 146.980  99.250  1.00  0.00            
ATOM   2724  C   ILE   173     100.480 151.540 100.970  1.00  0.00            
ATOM   2725  O   ILE   173      99.820 151.260 101.970  1.00  0.00            
ATOM   2726  N   PRO   174     100.020 152.430 100.150  1.00  0.00            
ATOM   2727  CD  PRO   174     100.800 153.020  99.060  1.00  0.00            
ATOM   2728  HD1 PRO   174     101.820 153.210  99.440  1.00  0.00            
ATOM   2729  HD2 PRO   174     100.690 152.320  98.200  1.00  0.00            
ATOM   2730  CA  PRO   174      98.720 153.030 100.150  1.00  0.00            
ATOM   2731  HA  PRO   174      98.620 153.630 101.050  1.00  0.00            
ATOM   2732  CB  PRO   174      98.690 154.070  99.040  1.00  0.00            
ATOM   2733  HB1 PRO   174      98.110 154.940  99.430  1.00  0.00            
ATOM   2734  HB2 PRO   174      98.260 153.760  98.060  1.00  0.00            
ATOM   2735  CG  PRO   174     100.170 154.400  98.800  1.00  0.00            
ATOM   2736  HG1 PRO   174     100.500 155.020  99.660  1.00  0.00            
ATOM   2737  HG2 PRO   174     100.500 154.810  97.820  1.00  0.00            
ATOM   2738  C   PRO   174      97.530 152.140 100.160  1.00  0.00            
ATOM   2739  O   PRO   174      97.620 150.970  99.790  1.00  0.00            
ATOM   2740  N   GLU   175      96.310 152.580 100.540  1.00  0.00            
ATOM   2741  HN  GLU   175      96.170 153.530 100.800  1.00  0.00            
ATOM   2742  CA  GLU   175      95.160 151.730 100.540  1.00  0.00            
ATOM   2743  HA  GLU   175      95.390 150.710 100.830  1.00  0.00            
ATOM   2744  CB  GLU   175      94.120 151.960 101.650  1.00  0.00            
ATOM   2745  HB1 GLU   175      93.220 151.380 101.370  1.00  0.00            
ATOM   2746  HB2 GLU   175      93.960 153.060 101.630  1.00  0.00            
ATOM   2747  CG  GLU   175      94.680 151.580 103.020  1.00  0.00            
ATOM   2748  HG1 GLU   175      95.760 151.850 102.960  1.00  0.00            
ATOM   2749  HG2 GLU   175      94.710 150.490 103.230  1.00  0.00            
ATOM   2750  CD  GLU   175      93.950 152.280 104.160  1.00  0.00            
ATOM   2751  OE1 GLU   175      94.340 153.420 104.530  1.00  0.00            
ATOM   2752  OE2 GLU   175      92.940 151.710 104.670  1.00  0.00            
ATOM   2753  C   GLU   175      94.540 151.640  99.190  1.00  0.00            
ATOM   2754  O   GLU   175      94.150 150.580  98.690  1.00  0.00            
ATOM   2755  N   LEU   176      94.460 152.850  98.630  1.00  0.00            
ATOM   2756  HN  LEU   176      94.720 153.700  99.090  1.00  0.00            
ATOM   2757  CA  LEU   176      93.870 153.050  97.340  1.00  0.00            
ATOM   2758  HA  LEU   176      93.280 152.220  97.000  1.00  0.00            
ATOM   2759  CB  LEU   176      93.100 154.370  97.120  1.00  0.00            
ATOM   2760  HB1 LEU   176      92.540 154.300  96.170  1.00  0.00            
ATOM   2761  HB2 LEU   176      93.800 155.220  97.230  1.00  0.00            
ATOM   2762  CG  LEU   176      92.010 154.540  98.190  1.00  0.00            
ATOM   2763  HG  LEU   176      92.400 154.650  99.220  1.00  0.00            
ATOM   2764  CD1 LEU   176      91.240 155.830  97.850  1.00  0.00            
ATOM   2765 HD11 LEU   176      91.030 155.960  96.760  1.00  0.00            
ATOM   2766 HD12 LEU   176      90.290 155.850  98.420  1.00  0.00            
ATOM   2767 HD13 LEU   176      91.900 156.610  98.280  1.00  0.00            
ATOM   2768  CD2 LEU   176      91.040 153.360  98.260  1.00  0.00            
ATOM   2769 HD21 LEU   176      91.460 152.510  98.850  1.00  0.00            
ATOM   2770 HD22 LEU   176      90.070 153.720  98.670  1.00  0.00            
ATOM   2771 HD23 LEU   176      90.790 152.860  97.300  1.00  0.00            
ATOM   2772  C   LEU   176      95.040 153.100  96.410  1.00  0.00            
ATOM   2773  O   LEU   176      95.030 153.880  95.460  1.00  0.00            
ATOM   2774  N   VAL   177      96.060 152.240  96.600  1.00  0.00            
ATOM   2775  HN  VAL   177      96.010 151.460  97.210  1.00  0.00            
ATOM   2776  CA  VAL   177      97.190 152.110  95.730  1.00  0.00            
ATOM   2777  HA  VAL   177      97.620 153.100  95.740  1.00  0.00            
ATOM   2778  CB  VAL   177      98.250 151.230  96.320  1.00  0.00            
ATOM   2779  HB  VAL   177      98.400 151.510  97.380  1.00  0.00            
ATOM   2780  CG1 VAL   177      97.940 149.720  96.270  1.00  0.00            
ATOM   2781 HG11 VAL   177      97.100 149.660  96.990  1.00  0.00            
ATOM   2782 HG12 VAL   177      97.740 149.360  95.240  1.00  0.00            
ATOM   2783 HG13 VAL   177      98.800 149.170  96.710  1.00  0.00            
ATOM   2784  CG2 VAL   177      99.610 151.570  95.690  1.00  0.00            
ATOM   2785 HG21 VAL   177      99.690 152.670  95.780  1.00  0.00            
ATOM   2786 HG22 VAL   177     100.400 151.190  96.360  1.00  0.00            
ATOM   2787 HG23 VAL   177      99.640 151.230  94.630  1.00  0.00            
ATOM   2788  C   VAL   177      96.830 151.800  94.310  1.00  0.00            
ATOM   2789  O   VAL   177      95.980 150.970  94.030  1.00  0.00            
ATOM   2790  N   ASN   178      97.580 152.400  93.370  1.00  0.00            
ATOM   2791  HN  ASN   178      98.220 153.140  93.560  1.00  0.00            
ATOM   2792  CA  ASN   178      97.410 152.020  92.000  1.00  0.00            
ATOM   2793  HA  ASN   178      96.360 152.030  91.720  1.00  0.00            
ATOM   2794  CB  ASN   178      98.060 152.970  90.980  1.00  0.00            
ATOM   2795  HB1 ASN   178      97.830 152.630  89.950  1.00  0.00            
ATOM   2796  HB2 ASN   178      99.140 153.180  91.110  1.00  0.00            
ATOM   2797  CG  ASN   178      97.340 154.310  91.080  1.00  0.00            
ATOM   2798  OD1 ASN   178      96.440 154.620  91.860  1.00  0.00            
ATOM   2799  ND2 ASN   178      97.760 155.270  90.220  1.00  0.00            
ATOM   2800 HD21 ASN   178      98.660 155.150  89.810  1.00  0.00            
ATOM   2801 HD22 ASN   178      97.350 156.150  89.970  1.00  0.00            
ATOM   2802  C   ASN   178      98.060 150.690  91.820  1.00  0.00            
ATOM   2803  O   ASN   178      99.140 150.300  92.250  1.00  0.00            
ATOM   2804  N   MET   179      97.310 149.820  91.110  1.00  0.00            
ATOM   2805  HN  MET   179      96.490 150.060  90.590  1.00  0.00            
ATOM   2806  CA  MET   179      97.700 148.450  91.010  1.00  0.00            
ATOM   2807  HA  MET   179      98.270 148.200  91.890  1.00  0.00            
ATOM   2808  CB  MET   179      96.480 147.560  90.710  1.00  0.00            
ATOM   2809  HB1 MET   179      96.800 146.500  90.580  1.00  0.00            
ATOM   2810  HB2 MET   179      95.890 147.910  89.840  1.00  0.00            
ATOM   2811  CG  MET   179      95.440 147.550  91.830  1.00  0.00            
ATOM   2812  HG1 MET   179      94.690 146.850  91.430  1.00  0.00            
ATOM   2813  HG2 MET   179      95.010 148.570  91.910  1.00  0.00            
ATOM   2814  SD  MET   179      96.230 147.120  93.410  1.00  0.00            
ATOM   2815  CE  MET   179      94.830 147.500  94.500  1.00  0.00            
ATOM   2816  HE1 MET   179      93.830 147.490  94.020  1.00  0.00            
ATOM   2817  HE2 MET   179      94.910 146.800  95.360  1.00  0.00            
ATOM   2818  HE3 MET   179      94.910 148.520  94.950  1.00  0.00            
ATOM   2819  C   MET   179      98.680 148.170  89.930  1.00  0.00            
ATOM   2820  O   MET   179      98.590 148.650  88.800  1.00  0.00            
ATOM   2821  N   GLY   180      99.710 147.320  90.150  1.00  0.00            
ATOM   2822  HN  GLY   180      99.910 147.140  91.110  1.00  0.00            
ATOM   2823  CA  GLY   180     100.510 146.770  89.110  1.00  0.00            
ATOM   2824  HA1 GLY   180      99.930 145.950  88.710  1.00  0.00            
ATOM   2825  HA2 GLY   180     100.680 147.520  88.360  1.00  0.00            
ATOM   2826  C   GLY   180     101.840 146.330  89.630  1.00  0.00            
ATOM   2827  O   GLY   180     102.060 145.960  90.780  1.00  0.00            
ATOM   2828  N   GLN   181     102.840 146.440  88.730  1.00  0.00            
ATOM   2829  HN  GLN   181     102.690 146.690  87.780  1.00  0.00            
ATOM   2830  CA  GLN   181     104.250 146.230  88.840  1.00  0.00            
ATOM   2831  HA  GLN   181     104.390 145.420  89.540  1.00  0.00            
ATOM   2832  CB  GLN   181     104.860 145.700  87.530  1.00  0.00            
ATOM   2833  HB1 GLN   181     105.970 145.670  87.610  1.00  0.00            
ATOM   2834  HB2 GLN   181     104.700 146.470  86.750  1.00  0.00            
ATOM   2835  CG  GLN   181     104.370 144.360  86.970  1.00  0.00            
ATOM   2836  HG1 GLN   181     103.270 144.510  86.850  1.00  0.00            
ATOM   2837  HG2 GLN   181     104.570 143.500  87.650  1.00  0.00            
ATOM   2838  CD  GLN   181     105.050 143.980  85.670  1.00  0.00            
ATOM   2839  OE1 GLN   181     104.390 144.000  84.620  1.00  0.00            
ATOM   2840  NE2 GLN   181     106.280 143.410  85.770  1.00  0.00            
ATOM   2841 HE21 GLN   181     106.780 143.430  86.640  1.00  0.00            
ATOM   2842 HE22 GLN   181     106.740 143.180  84.920  1.00  0.00            
ATOM   2843  C   GLN   181     105.020 147.410  89.310  1.00  0.00            
ATOM   2844  O   GLN   181     105.110 148.430  88.640  1.00  0.00            
ATOM   2845  N   TRP   182     105.540 147.240  90.540  1.00  0.00            
ATOM   2846  HN  TRP   182     105.440 146.400  91.080  1.00  0.00            
ATOM   2847  CA  TRP   182     106.310 148.200  91.260  1.00  0.00            
ATOM   2848  HA  TRP   182     106.240 149.110  90.690  1.00  0.00            
ATOM   2849  CB  TRP   182     105.710 148.420  92.660  1.00  0.00            
ATOM   2850  HB1 TRP   182     106.410 148.800  93.440  1.00  0.00            
ATOM   2851  HB2 TRP   182     105.580 147.370  93.010  1.00  0.00            
ATOM   2852  CG  TRP   182     104.400 149.130  92.720  1.00  0.00            
ATOM   2853  CD1 TRP   182     103.150 148.710  92.370  1.00  0.00            
ATOM   2854  HD1 TRP   182     102.820 147.770  91.960  1.00  0.00            
ATOM   2855  NE1 TRP   182     102.200 149.670  92.610  1.00  0.00            
ATOM   2856  HE1 TRP   182     101.240 149.570  92.750  1.00  0.00            
ATOM   2857  CE2 TRP   182     102.870 150.800  92.980  1.00  0.00            
ATOM   2858  CD2 TRP   182     104.200 150.470  93.180  1.00  0.00            
ATOM   2859  CE3 TRP   182     105.090 151.440  93.520  1.00  0.00            
ATOM   2860  HE3 TRP   182     106.160 151.300  93.610  1.00  0.00            
ATOM   2861  CZ3 TRP   182     104.660 152.720  93.810  1.00  0.00            
ATOM   2862  HZ3 TRP   182     105.440 153.440  94.030  1.00  0.00            
ATOM   2863  CZ2 TRP   182     102.420 152.040  93.290  1.00  0.00            
ATOM   2864  HZ2 TRP   182     101.410 152.390  93.140  1.00  0.00            
ATOM   2865  CH2 TRP   182     103.320 152.990  93.700  1.00  0.00            
ATOM   2866  HH2 TRP   182     103.090 154.040  93.840  1.00  0.00            
ATOM   2867  C   TRP   182     107.770 147.910  91.380  1.00  0.00            
ATOM   2868  O   TRP   182     108.240 146.830  91.740  1.00  0.00            
ATOM   2869  N   LYS   183     108.510 149.020  91.170  1.00  0.00            
ATOM   2870  HN  LYS   183     107.990 149.860  91.070  1.00  0.00            
ATOM   2871  CA  LYS   183     109.920 148.940  90.920  1.00  0.00            
ATOM   2872  HA  LYS   183     110.210 147.900  90.970  1.00  0.00            
ATOM   2873  CB  LYS   183     110.290 149.480  89.530  1.00  0.00            
ATOM   2874  HB1 LYS   183     111.390 149.640  89.530  1.00  0.00            
ATOM   2875  HB2 LYS   183     109.760 150.430  89.330  1.00  0.00            
ATOM   2876  CG  LYS   183     109.910 148.460  88.450  1.00  0.00            
ATOM   2877  HG1 LYS   183     109.310 147.590  88.790  1.00  0.00            
ATOM   2878  HG2 LYS   183     110.890 148.030  88.150  1.00  0.00            
ATOM   2879  CD  LYS   183     109.000 149.130  87.420  1.00  0.00            
ATOM   2880  HD1 LYS   183     108.010 149.320  87.890  1.00  0.00            
ATOM   2881  HD2 LYS   183     109.350 150.180  87.320  1.00  0.00            
ATOM   2882  CE  LYS   183     109.130 148.470  86.050  1.00  0.00            
ATOM   2883  HE1 LYS   183     108.940 147.380  86.000  1.00  0.00            
ATOM   2884  HE2 LYS   183     110.140 148.780  85.690  1.00  0.00            
ATOM   2885  NZ  LYS   183     108.210 149.160  85.110  1.00  0.00            
ATOM   2886  HZ1 LYS   183     108.360 148.920  84.110  1.00  0.00            
ATOM   2887  HZ2 LYS   183     107.220 148.950  85.350  1.00  0.00            
ATOM   2888  HZ3 LYS   183     108.370 150.160  85.330  1.00  0.00            
ATOM   2889  C   LYS   183     110.610 149.660  92.030  1.00  0.00            
ATOM   2890  O   LYS   183     110.200 150.700  92.560  1.00  0.00            
ATOM   2891  N   ILE   184     111.770 149.110  92.420  1.00  0.00            
ATOM   2892  HN  ILE   184     111.880 148.140  92.210  1.00  0.00            
ATOM   2893  CA  ILE   184     112.640 149.750  93.360  1.00  0.00            
ATOM   2894  HA  ILE   184     112.250 150.730  93.600  1.00  0.00            
ATOM   2895  CB  ILE   184     113.050 148.920  94.530  1.00  0.00            
ATOM   2896  HB  ILE   184     113.480 147.930  94.260  1.00  0.00            
ATOM   2897  CG2 ILE   184     114.180 149.600  95.310  1.00  0.00            
ATOM   2898 HG21 ILE   184     115.140 149.730  94.760  1.00  0.00            
ATOM   2899 HG22 ILE   184     113.810 150.570  95.700  1.00  0.00            
ATOM   2900 HG23 ILE   184     114.450 149.140  96.290  1.00  0.00            
ATOM   2901  CG1 ILE   184     111.800 148.580  95.360  1.00  0.00            
ATOM   2902 HG11 ILE   184     111.220 147.910  94.690  1.00  0.00            
ATOM   2903 HG12 ILE   184     111.220 149.470  95.680  1.00  0.00            
ATOM   2904  CD  ILE   184     112.080 147.740  96.610  1.00  0.00            
ATOM   2905  HD1 ILE   184     112.590 146.800  96.330  1.00  0.00            
ATOM   2906  HD2 ILE   184     112.590 148.280  97.440  1.00  0.00            
ATOM   2907  HD3 ILE   184     111.140 147.450  97.140  1.00  0.00            
ATOM   2908  C   ILE   184     113.910 149.970  92.610  1.00  0.00            
ATOM   2909  O   ILE   184     114.530 149.050  92.080  1.00  0.00            
ATOM   2910  N   ARG   185     114.330 151.240  92.530  1.00  0.00            
ATOM   2911  HN  ARG   185     114.040 152.070  93.010  1.00  0.00            
ATOM   2912  CA  ARG   185     115.420 151.580  91.660  1.00  0.00            
ATOM   2913  HA  ARG   185     115.800 150.750  91.090  1.00  0.00            
ATOM   2914  CB  ARG   185     115.080 152.610  90.570  1.00  0.00            
ATOM   2915  HB1 ARG   185     115.930 152.580  89.850  1.00  0.00            
ATOM   2916  HB2 ARG   185     114.980 153.650  90.960  1.00  0.00            
ATOM   2917  CG  ARG   185     113.880 152.430  89.630  1.00  0.00            
ATOM   2918  HG1 ARG   185     113.790 153.370  89.040  1.00  0.00            
ATOM   2919  HG2 ARG   185     112.970 152.470  90.260  1.00  0.00            
ATOM   2920  CD  ARG   185     113.720 151.230  88.700  1.00  0.00            
ATOM   2921  HD1 ARG   185     113.430 150.350  89.320  1.00  0.00            
ATOM   2922  HD2 ARG   185     114.660 151.110  88.120  1.00  0.00            
ATOM   2923  NE  ARG   185     112.630 151.650  87.780  1.00  0.00            
ATOM   2924  HE  ARG   185     112.160 152.530  87.820  1.00  0.00            
ATOM   2925  CZ  ARG   185     112.490 151.180  86.500  1.00  0.00            
ATOM   2926  NH1 ARG   185     113.100 150.010  86.160  1.00  0.00            
ATOM   2927 HH11 ARG   185     113.590 149.420  86.810  1.00  0.00            
ATOM   2928 HH12 ARG   185     113.040 149.830  85.180  1.00  0.00            
ATOM   2929  NH2 ARG   185     111.850 152.040  85.670  1.00  0.00            
ATOM   2930 HH21 ARG   185     111.220 152.720  86.050  1.00  0.00            
ATOM   2931 HH22 ARG   185     111.800 151.860  84.680  1.00  0.00            
ATOM   2932  C   ARG   185     116.470 152.220  92.500  1.00  0.00            
ATOM   2933  O   ARG   185     116.180 153.140  93.260  1.00  0.00            
ATOM   2934  N   ALA   186     117.760 151.870  92.370  1.00  0.00            
ATOM   2935  HN  ALA   186     118.020 151.120  91.770  1.00  0.00            
ATOM   2936  CA  ALA   186     118.750 152.460  93.230  1.00  0.00            
ATOM   2937  HA  ALA   186     118.450 153.490  93.340  1.00  0.00            
ATOM   2938  CB  ALA   186     118.950 151.690  94.540  1.00  0.00            
ATOM   2939  HB1 ALA   186     119.080 150.630  94.240  1.00  0.00            
ATOM   2940  HB2 ALA   186     119.880 151.930  95.090  1.00  0.00            
ATOM   2941  HB3 ALA   186     118.120 151.790  95.280  1.00  0.00            
ATOM   2942  C   ALA   186     120.080 152.560  92.570  1.00  0.00            
ATOM   2943  O   ALA   186     120.490 151.640  91.860  1.00  0.00            
ATOM   2944  N   TYR   187     120.810 153.640  92.900  1.00  0.00            
ATOM   2945  HN  TYR   187     120.530 154.300  93.590  1.00  0.00            
ATOM   2946  CA  TYR   187     122.070 153.940  92.290  1.00  0.00            
ATOM   2947  HA  TYR   187     122.460 152.940  92.140  1.00  0.00            
ATOM   2948  CB  TYR   187     121.880 154.780  91.020  1.00  0.00            
ATOM   2949  HB1 TYR   187     121.370 154.110  90.300  1.00  0.00            
ATOM   2950  HB2 TYR   187     122.880 154.980  90.570  1.00  0.00            
ATOM   2951  CG  TYR   187     121.170 156.080  91.210  1.00  0.00            
ATOM   2952  CD1 TYR   187     119.820 156.030  91.450  1.00  0.00            
ATOM   2953  HD1 TYR   187     119.290 155.090  91.350  1.00  0.00            
ATOM   2954  CE1 TYR   187     119.140 157.210  91.660  1.00  0.00            
ATOM   2955  HE1 TYR   187     118.090 157.280  91.920  1.00  0.00            
ATOM   2956  CZ  TYR   187     119.810 158.410  91.700  1.00  0.00            
ATOM   2957  OH  TYR   187     119.180 159.620  92.080  1.00  0.00            
ATOM   2958  HH  TYR   187     119.850 160.300  92.020  1.00  0.00            
ATOM   2959  CD2 TYR   187     121.880 157.250  91.320  1.00  0.00            
ATOM   2960  HD2 TYR   187     122.930 157.300  91.100  1.00  0.00            
ATOM   2961  CE2 TYR   187     121.170 158.410  91.540  1.00  0.00            
ATOM   2962  HE2 TYR   187     121.650 159.380  91.570  1.00  0.00            
ATOM   2963  C   TYR   187     122.880 154.610  93.350  1.00  0.00            
ATOM   2964  O   TYR   187     122.370 154.960  94.420  1.00  0.00            
ATOM   2965  N   TYR   188     124.220 154.660  93.210  1.00  0.00            
ATOM   2966  HN  TYR   188     124.550 154.400  92.310  1.00  0.00            
ATOM   2967  CA  TYR   188     125.130 155.400  94.020  1.00  0.00            
ATOM   2968  HA  TYR   188     124.680 155.620  94.970  1.00  0.00            
ATOM   2969  CB  TYR   188     126.480 154.670  94.180  1.00  0.00            
ATOM   2970  HB1 TYR   188     127.180 155.210  94.850  1.00  0.00            
ATOM   2971  HB2 TYR   188     127.040 154.590  93.230  1.00  0.00            
ATOM   2972  CG  TYR   188     126.340 153.310  94.770  1.00  0.00            
ATOM   2973  CD1 TYR   188     125.750 153.210  96.010  1.00  0.00            
ATOM   2974  HD1 TYR   188     125.350 154.080  96.510  1.00  0.00            
ATOM   2975  CE1 TYR   188     125.810 152.030  96.720  1.00  0.00            
ATOM   2976  HE1 TYR   188     125.460 151.850  97.730  1.00  0.00            
ATOM   2977  CZ  TYR   188     126.400 150.950  96.110  1.00  0.00            
ATOM   2978  OH  TYR   188     126.250 149.690  96.730  1.00  0.00            
ATOM   2979  HH  TYR   188     126.470 149.100  96.010  1.00  0.00            
ATOM   2980  CD2 TYR   188     126.880 152.210  94.160  1.00  0.00            
ATOM   2981  HD2 TYR   188     127.430 152.280  93.230  1.00  0.00            
ATOM   2982  CE2 TYR   188     126.930 151.020  94.850  1.00  0.00            
ATOM   2983  HE2 TYR   188     127.440 150.190  94.390  1.00  0.00            
ATOM   2984  C   TYR   188     125.420 156.740  93.430  1.00  0.00            
ATOM   2985  O   TYR   188     125.280 157.070  92.250  1.00  0.00            
ATOM   2986  N   GLU   189     125.790 157.700  94.300  1.00  0.00            
ATOM   2987  HN  GLU   189     125.810 157.440  95.270  1.00  0.00            
ATOM   2988  CA  GLU   189     125.820 159.090  93.990  1.00  0.00            
ATOM   2989  HA  GLU   189     124.800 159.380  93.760  1.00  0.00            
ATOM   2990  CB  GLU   189     126.190 159.880  95.260  1.00  0.00            
ATOM   2991  HB1 GLU   189     127.110 159.370  95.600  1.00  0.00            
ATOM   2992  HB2 GLU   189     125.370 159.720  95.990  1.00  0.00            
ATOM   2993  CG  GLU   189     126.490 161.380  95.170  1.00  0.00            
ATOM   2994  HG1 GLU   189     125.590 161.920  94.830  1.00  0.00            
ATOM   2995  HG2 GLU   189     127.380 161.570  94.530  1.00  0.00            
ATOM   2996  CD  GLU   189     126.930 162.060  96.460  1.00  0.00            
ATOM   2997  OE1 GLU   189     126.650 163.280  96.650  1.00  0.00            
ATOM   2998  OE2 GLU   189     127.700 161.500  97.280  1.00  0.00            
ATOM   2999  C   GLU   189     126.550 159.650  92.820  1.00  0.00            
ATOM   3000  O   GLU   189     126.010 160.570  92.200  1.00  0.00            
ATOM   3001  N   ASN   190     127.770 159.170  92.500  1.00  0.00            
ATOM   3002  HN  ASN   190     128.100 158.400  93.040  1.00  0.00            
ATOM   3003  CA  ASN   190     128.410 159.590  91.290  1.00  0.00            
ATOM   3004  HA  ASN   190     127.690 160.170  90.730  1.00  0.00            
ATOM   3005  CB  ASN   190     129.800 160.240  91.380  1.00  0.00            
ATOM   3006  HB1 ASN   190     130.250 160.640  90.440  1.00  0.00            
ATOM   3007  HB2 ASN   190     130.450 159.490  91.870  1.00  0.00            
ATOM   3008  CG  ASN   190     129.690 161.570  92.100  1.00  0.00            
ATOM   3009  OD1 ASN   190     129.190 162.590  91.610  1.00  0.00            
ATOM   3010  ND2 ASN   190     130.060 161.540  93.410  1.00  0.00            
ATOM   3011 HD21 ASN   190     130.310 160.680  93.860  1.00  0.00            
ATOM   3012 HD22 ASN   190     130.290 162.440  93.770  1.00  0.00            
ATOM   3013  C   ASN   190     128.480 158.310  90.530  1.00  0.00            
ATOM   3014  O   ASN   190     128.740 157.250  91.110  1.00  0.00            
ATOM   3015  N   SER   191     128.110 158.380  89.240  1.00  0.00            
ATOM   3016  HN  SER   191     127.760 159.180  88.760  1.00  0.00            
ATOM   3017  CA  SER   191     127.920 157.200  88.450  1.00  0.00            
ATOM   3018  HA  SER   191     128.830 156.660  88.660  1.00  0.00            
ATOM   3019  CB  SER   191     126.740 156.340  88.950  1.00  0.00            
ATOM   3020  HB1 SER   191     125.750 156.690  88.590  1.00  0.00            
ATOM   3021  HB2 SER   191     126.700 156.520  90.050  1.00  0.00            
ATOM   3022  OG  SER   191     127.190 155.010  88.770  1.00  0.00            
ATOM   3023  HG1 SER   191     126.650 154.470  89.350  1.00  0.00            
ATOM   3024  C   SER   191     127.710 157.380  86.990  1.00  0.00            
ATOM   3025  O   SER   191     126.710 158.010  86.650  1.00  0.00            
ATOM   3026  N   PRO   192     128.470 156.830  86.090  1.00  0.00            
ATOM   3027  CD  PRO   192     129.850 156.410  86.290  1.00  0.00            
ATOM   3028  HD1 PRO   192     130.440 157.340  86.410  1.00  0.00            
ATOM   3029  HD2 PRO   192     129.930 155.620  87.060  1.00  0.00            
ATOM   3030  CA  PRO   192     127.930 156.640  84.770  1.00  0.00            
ATOM   3031  HA  PRO   192     127.380 157.480  84.390  1.00  0.00            
ATOM   3032  CB  PRO   192     129.200 156.420  83.940  1.00  0.00            
ATOM   3033  HB1 PRO   192     129.570 157.400  83.580  1.00  0.00            
ATOM   3034  HB2 PRO   192     129.050 155.860  82.990  1.00  0.00            
ATOM   3035  CG  PRO   192     130.270 155.880  84.900  1.00  0.00            
ATOM   3036  HG1 PRO   192     131.300 156.210  84.660  1.00  0.00            
ATOM   3037  HG2 PRO   192     130.260 154.770  84.980  1.00  0.00            
ATOM   3038  C   PRO   192     127.070 155.440  84.570  1.00  0.00            
ATOM   3039  O   PRO   192     126.510 155.190  83.510  1.00  0.00            
ATOM   3040  N   GLN   193     126.950 154.570  85.600  1.00  0.00            
ATOM   3041  HN  GLN   193     127.310 154.750  86.510  1.00  0.00            
ATOM   3042  CA  GLN   193     126.530 153.210  85.450  1.00  0.00            
ATOM   3043  HA  GLN   193     126.820 152.820  84.490  1.00  0.00            
ATOM   3044  CB  GLN   193     127.180 152.410  86.590  1.00  0.00            
ATOM   3045  HB1 GLN   193     126.640 151.430  86.600  1.00  0.00            
ATOM   3046  HB2 GLN   193     126.880 152.930  87.530  1.00  0.00            
ATOM   3047  CG  GLN   193     128.660 152.050  86.470  1.00  0.00            
ATOM   3048  HG1 GLN   193     129.000 151.190  87.090  1.00  0.00            
ATOM   3049  HG2 GLN   193     129.330 152.880  86.770  1.00  0.00            
ATOM   3050  CD  GLN   193     129.010 151.710  85.030  1.00  0.00            
ATOM   3051  OE1 GLN   193     129.270 152.440  84.070  1.00  0.00            
ATOM   3052  NE2 GLN   193     128.780 150.390  84.810  1.00  0.00            
ATOM   3053 HE21 GLN   193     128.780 149.820  85.630  1.00  0.00            
ATOM   3054 HE22 GLN   193     128.830 150.020  83.880  1.00  0.00            
ATOM   3055  C   GLN   193     125.050 153.030  85.540  1.00  0.00            
ATOM   3056  O   GLN   193     124.350 153.820  86.160  1.00  0.00            
ATOM   3057  N   GLN   194     124.420 152.060  84.850  1.00  0.00            
ATOM   3058  HN  GLN   194     124.880 151.350  84.320  1.00  0.00            
ATOM   3059  CA  GLN   194     122.990 152.030  84.790  1.00  0.00            
ATOM   3060  HA  GLN   194     122.730 153.010  84.410  1.00  0.00            
ATOM   3061  CB  GLN   194     122.560 150.970  83.770  1.00  0.00            
ATOM   3062  HB1 GLN   194     122.870 149.990  84.200  1.00  0.00            
ATOM   3063  HB2 GLN   194     123.140 150.960  82.820  1.00  0.00            
ATOM   3064  CG  GLN   194     121.060 150.910  83.500  1.00  0.00            
ATOM   3065  HG1 GLN   194     120.480 150.540  84.370  1.00  0.00            
ATOM   3066  HG2 GLN   194     120.760 150.180  82.720  1.00  0.00            
ATOM   3067  CD  GLN   194     120.460 152.250  83.090  1.00  0.00            
ATOM   3068  OE1 GLN   194     119.810 152.870  83.930  1.00  0.00            
ATOM   3069  NE2 GLN   194     120.570 152.740  81.820  1.00  0.00            
ATOM   3070 HE21 GLN   194     120.880 152.130  81.090  1.00  0.00            
ATOM   3071 HE22 GLN   194     120.090 153.580  81.570  1.00  0.00            
ATOM   3072  C   GLN   194     122.370 151.770  86.120  1.00  0.00            
ATOM   3073  O   GLN   194     123.000 151.220  87.020  1.00  0.00            
ATOM   3074  N   VAL   195     121.070 152.090  86.300  1.00  0.00            
ATOM   3075  HN  VAL   195     120.700 152.610  85.540  1.00  0.00            
ATOM   3076  CA  VAL   195     120.390 151.960  87.550  1.00  0.00            
ATOM   3077  HA  VAL   195     121.020 152.120  88.410  1.00  0.00            
ATOM   3078  CB  VAL   195     119.390 153.080  87.660  1.00  0.00            
ATOM   3079  HB  VAL   195     118.700 153.060  86.790  1.00  0.00            
ATOM   3080  CG1 VAL   195     118.670 153.020  89.010  1.00  0.00            
ATOM   3081 HG11 VAL   195     119.420 153.090  89.830  1.00  0.00            
ATOM   3082 HG12 VAL   195     117.960 153.870  89.090  1.00  0.00            
ATOM   3083 HG13 VAL   195     118.120 152.060  89.070  1.00  0.00            
ATOM   3084  CG2 VAL   195     120.120 154.430  87.500  1.00  0.00            
ATOM   3085 HG21 VAL   195     120.910 154.480  88.280  1.00  0.00            
ATOM   3086 HG22 VAL   195     120.540 154.630  86.490  1.00  0.00            
ATOM   3087 HG23 VAL   195     119.430 155.260  87.770  1.00  0.00            
ATOM   3088  C   VAL   195     119.820 150.610  87.850  1.00  0.00            
ATOM   3089  O   VAL   195     118.930 150.080  87.190  1.00  0.00            
ATOM   3090  N   PHE   196     120.350 149.930  88.880  1.00  0.00            
ATOM   3091  HN  PHE   196     120.940 150.360  89.560  1.00  0.00            
ATOM   3092  CA  PHE   196     119.860 148.710  89.440  1.00  0.00            
ATOM   3093  HA  PHE   196     119.870 147.980  88.640  1.00  0.00            
ATOM   3094  CB  PHE   196     120.630 148.240  90.690  1.00  0.00            
ATOM   3095  HB1 PHE   196     120.170 147.280  91.000  1.00  0.00            
ATOM   3096  HB2 PHE   196     120.640 149.000  91.490  1.00  0.00            
ATOM   3097  CG  PHE   196     122.090 148.040  90.450  1.00  0.00            
ATOM   3098  CD1 PHE   196     122.970 149.050  90.770  1.00  0.00            
ATOM   3099  HD1 PHE   196     122.590 150.000  91.100  1.00  0.00            
ATOM   3100  CE1 PHE   196     124.330 148.870  90.740  1.00  0.00            
ATOM   3101  HE1 PHE   196     125.010 149.600  91.160  1.00  0.00            
ATOM   3102  CZ  PHE   196     124.840 147.650  90.370  1.00  0.00            
ATOM   3103  HZ  PHE   196     125.900 147.430  90.390  1.00  0.00            
ATOM   3104  CD2 PHE   196     122.610 146.820  90.090  1.00  0.00            
ATOM   3105  HD2 PHE   196     121.950 145.970  89.980  1.00  0.00            
ATOM   3106  CE2 PHE   196     123.970 146.610  90.110  1.00  0.00            
ATOM   3107  HE2 PHE   196     124.310 145.590  90.030  1.00  0.00            
ATOM   3108  C   PHE   196     118.400 148.710  89.710  1.00  0.00            
ATOM   3109  O   PHE   196     117.750 149.580  90.290  1.00  0.00            
ATOM   3110  N   SER   197     117.810 147.550  89.340  1.00  0.00            
ATOM   3111  HN  SER   197     118.330 146.750  89.060  1.00  0.00            
ATOM   3112  CA  SER   197     116.390 147.630  89.190  1.00  0.00            
ATOM   3113  HA  SER   197     115.860 148.410  89.720  1.00  0.00            
ATOM   3114  CB  SER   197     115.970 147.860  87.730  1.00  0.00            
ATOM   3115  HB1 SER   197     116.280 147.050  87.040  1.00  0.00            
ATOM   3116  HB2 SER   197     116.340 148.840  87.370  1.00  0.00            
ATOM   3117  OG  SER   197     114.570 148.010  87.540  1.00  0.00            
ATOM   3118  HG1 SER   197     114.330 147.090  87.460  1.00  0.00            
ATOM   3119  C   SER   197     115.750 146.390  89.700  1.00  0.00            
ATOM   3120  O   SER   197     116.110 145.310  89.220  1.00  0.00            
ATOM   3121  N   THR   198     114.860 146.410  90.710  1.00  0.00            
ATOM   3122  HN  THR   198     114.530 147.290  91.040  1.00  0.00            
ATOM   3123  CA  THR   198     114.100 145.260  91.100  1.00  0.00            
ATOM   3124  HA  THR   198     113.980 144.700  90.190  1.00  0.00            
ATOM   3125  CB  THR   198     114.820 144.520  92.180  1.00  0.00            
ATOM   3126  HB  THR   198     115.920 144.660  92.120  1.00  0.00            
ATOM   3127  OG1 THR   198     114.590 143.120  92.030  1.00  0.00            
ATOM   3128  HG1 THR   198     114.990 142.660  92.770  1.00  0.00            
ATOM   3129  CG2 THR   198     114.320 144.960  93.560  1.00  0.00            
ATOM   3130 HG21 THR   198     114.270 146.070  93.530  1.00  0.00            
ATOM   3131 HG22 THR   198     113.320 144.640  93.930  1.00  0.00            
ATOM   3132 HG23 THR   198     115.060 144.680  94.340  1.00  0.00            
ATOM   3133  C   THR   198     112.690 145.690  91.360  1.00  0.00            
ATOM   3134  O   THR   198     112.280 146.840  91.200  1.00  0.00            
ATOM   3135  N   GLU   199     111.790 144.720  91.570  1.00  0.00            
ATOM   3136  HN  GLU   199     112.140 143.800  91.650  1.00  0.00            
ATOM   3137  CA  GLU   199     110.370 144.800  91.360  1.00  0.00            
ATOM   3138  HA  GLU   199     110.100 145.780  91.710  1.00  0.00            
ATOM   3139  CB  GLU   199     110.070 144.580  89.870  1.00  0.00            
ATOM   3140  HB1 GLU   199     110.950 144.100  89.400  1.00  0.00            
ATOM   3141  HB2 GLU   199     110.040 145.620  89.480  1.00  0.00            
ATOM   3142  CG  GLU   199     108.740 143.880  89.560  1.00  0.00            
ATOM   3143  HG1 GLU   199     107.870 144.470  89.910  1.00  0.00            
ATOM   3144  HG2 GLU   199     108.780 143.010  90.250  1.00  0.00            
ATOM   3145  CD  GLU   199     108.580 143.310  88.160  1.00  0.00            
ATOM   3146  OE1 GLU   199     109.230 143.880  87.230  1.00  0.00            
ATOM   3147  OE2 GLU   199     107.850 142.300  88.000  1.00  0.00            
ATOM   3148  C   GLU   199     109.650 143.890  92.290  1.00  0.00            
ATOM   3149  O   GLU   199     110.180 142.870  92.740  1.00  0.00            
ATOM   3150  N   PHE   200     108.400 144.270  92.630  1.00  0.00            
ATOM   3151  HN  PHE   200     108.080 145.160  92.320  1.00  0.00            
ATOM   3152  CA  PHE   200     107.480 143.670  93.550  1.00  0.00            
ATOM   3153  HA  PHE   200     107.660 142.610  93.500  1.00  0.00            
ATOM   3154  CB  PHE   200     107.730 144.260  94.950  1.00  0.00            
ATOM   3155  HB1 PHE   200     108.790 144.120  95.240  1.00  0.00            
ATOM   3156  HB2 PHE   200     107.120 143.690  95.680  1.00  0.00            
ATOM   3157  CG  PHE   200     107.350 145.690  95.150  1.00  0.00            
ATOM   3158  CD1 PHE   200     108.210 146.730  94.920  1.00  0.00            
ATOM   3159  HD1 PHE   200     109.110 146.580  94.340  1.00  0.00            
ATOM   3160  CE1 PHE   200     108.000 148.000  95.420  1.00  0.00            
ATOM   3161  HE1 PHE   200     108.710 148.770  95.170  1.00  0.00            
ATOM   3162  CZ  PHE   200     106.840 148.230  96.120  1.00  0.00            
ATOM   3163  HZ  PHE   200     106.710 149.180  96.610  1.00  0.00            
ATOM   3164  CD2 PHE   200     106.130 145.970  95.730  1.00  0.00            
ATOM   3165  HD2 PHE   200     105.400 145.180  95.810  1.00  0.00            
ATOM   3166  CE2 PHE   200     105.930 147.210  96.280  1.00  0.00            
ATOM   3167  HE2 PHE   200     105.170 147.380  97.030  1.00  0.00            
ATOM   3168  C   PHE   200     106.140 143.970  92.980  1.00  0.00            
ATOM   3169  O   PHE   200     106.030 144.840  92.130  1.00  0.00            
ATOM   3170  N   GLU   201     105.070 143.260  93.400  1.00  0.00            
ATOM   3171  HN  GLU   201     105.160 142.560  94.100  1.00  0.00            
ATOM   3172  CA  GLU   201     103.790 143.500  92.820  1.00  0.00            
ATOM   3173  HA  GLU   201     103.810 144.270  92.060  1.00  0.00            
ATOM   3174  CB  GLU   201     103.270 142.290  92.030  1.00  0.00            
ATOM   3175  HB1 GLU   201     102.160 142.330  92.110  1.00  0.00            
ATOM   3176  HB2 GLU   201     103.500 141.300  92.490  1.00  0.00            
ATOM   3177  CG  GLU   201     103.660 142.420  90.560  1.00  0.00            
ATOM   3178  HG1 GLU   201     104.760 142.260  90.450  1.00  0.00            
ATOM   3179  HG2 GLU   201     103.380 143.450  90.250  1.00  0.00            
ATOM   3180  CD  GLU   201     102.950 141.340  89.750  1.00  0.00            
ATOM   3181  OE1 GLU   201     103.400 141.190  88.580  1.00  0.00            
ATOM   3182  OE2 GLU   201     102.130 140.520  90.250  1.00  0.00            
ATOM   3183  C   GLU   201     102.830 143.870  93.900  1.00  0.00            
ATOM   3184  O   GLU   201     102.880 143.350  95.020  1.00  0.00            
ATOM   3185  N   VAL   202     101.950 144.850  93.650  1.00  0.00            
ATOM   3186  HN  VAL   202     101.890 145.170  92.710  1.00  0.00            
ATOM   3187  CA  VAL   202     100.990 145.340  94.590  1.00  0.00            
ATOM   3188  HA  VAL   202     101.010 144.710  95.460  1.00  0.00            
ATOM   3189  CB  VAL   202     101.250 146.730  95.100  1.00  0.00            
ATOM   3190  HB  VAL   202     101.100 147.400  94.230  1.00  0.00            
ATOM   3191  CG1 VAL   202     100.230 147.030  96.210  1.00  0.00            
ATOM   3192 HG11 VAL   202     100.260 146.400  97.130  1.00  0.00            
ATOM   3193 HG12 VAL   202     100.330 148.050  96.650  1.00  0.00            
ATOM   3194 HG13 VAL   202      99.220 147.010  95.770  1.00  0.00            
ATOM   3195  CG2 VAL   202     102.700 146.970  95.550  1.00  0.00            
ATOM   3196 HG21 VAL   202     102.750 148.040  95.860  1.00  0.00            
ATOM   3197 HG22 VAL   202     102.890 146.410  96.490  1.00  0.00            
ATOM   3198 HG23 VAL   202     103.390 146.850  94.690  1.00  0.00            
ATOM   3199  C   VAL   202      99.640 145.090  94.000  1.00  0.00            
ATOM   3200  O   VAL   202      99.290 145.640  92.960  1.00  0.00            
ATOM   3201  N   LYS   203      98.910 144.150  94.620  1.00  0.00            
ATOM   3202  HN  LYS   203      99.240 143.740  95.460  1.00  0.00            
ATOM   3203  CA  LYS   203      97.670 143.630  94.120  1.00  0.00            
ATOM   3204  HA  LYS   203      97.090 144.290  93.500  1.00  0.00            
ATOM   3205  CB  LYS   203      97.920 142.450  93.160  1.00  0.00            
ATOM   3206  HB1 LYS   203      96.950 141.980  92.880  1.00  0.00            
ATOM   3207  HB2 LYS   203      98.500 141.660  93.680  1.00  0.00            
ATOM   3208  CG  LYS   203      98.690 142.790  91.880  1.00  0.00            
ATOM   3209  HG1 LYS   203      99.640 143.240  92.240  1.00  0.00            
ATOM   3210  HG2 LYS   203      98.230 143.610  91.280  1.00  0.00            
ATOM   3211  CD  LYS   203      98.940 141.560  91.000  1.00  0.00            
ATOM   3212  HD1 LYS   203      99.650 140.890  91.520  1.00  0.00            
ATOM   3213  HD2 LYS   203      98.010 140.960  90.970  1.00  0.00            
ATOM   3214  CE  LYS   203      99.370 141.920  89.570  1.00  0.00            
ATOM   3215  HE1 LYS   203     100.140 142.710  89.710  1.00  0.00            
ATOM   3216  HE2 LYS   203      98.560 142.280  88.920  1.00  0.00            
ATOM   3217  NZ  LYS   203      99.920 140.690  88.960  1.00  0.00            
ATOM   3218  HZ1 LYS   203     100.380 140.950  88.070  1.00  0.00            
ATOM   3219  HZ2 LYS   203     100.700 140.430  89.610  1.00  0.00            
ATOM   3220  HZ3 LYS   203      99.210 139.940  88.850  1.00  0.00            
ATOM   3221  C   LYS   203      96.740 143.190  95.190  1.00  0.00            
ATOM   3222  O   LYS   203      97.230 142.890  96.280  1.00  0.00            
ATOM   3223  N   GLU   204      95.420 143.150  94.950  1.00  0.00            
ATOM   3224  HN  GLU   204      95.080 143.330  94.030  1.00  0.00            
ATOM   3225  CA  GLU   204      94.470 142.680  95.920  1.00  0.00            
ATOM   3226  HA  GLU   204      94.790 142.910  96.920  1.00  0.00            
ATOM   3227  CB  GLU   204      93.050 143.280  95.760  1.00  0.00            
ATOM   3228  HB1 GLU   204      92.350 142.800  96.470  1.00  0.00            
ATOM   3229  HB2 GLU   204      92.770 143.030  94.710  1.00  0.00            
ATOM   3230  CG  GLU   204      92.850 144.790  95.830  1.00  0.00            
ATOM   3231  HG1 GLU   204      93.510 145.330  95.120  1.00  0.00            
ATOM   3232  HG2 GLU   204      93.120 144.940  96.900  1.00  0.00            
ATOM   3233  CD  GLU   204      91.420 145.160  95.490  1.00  0.00            
ATOM   3234  OE1 GLU   204      90.940 145.000  94.340  1.00  0.00            
ATOM   3235  OE2 GLU   204      90.790 145.700  96.440  1.00  0.00            
ATOM   3236  C   GLU   204      94.360 141.200  95.780  1.00  0.00            
ATOM   3237  O   GLU   204      94.060 140.670  94.710  1.00  0.00            
ATOM   3238  N   TYR   205      94.830 140.530  96.840  1.00  0.00            
ATOM   3239  HN  TYR   205      95.150 141.050  97.640  1.00  0.00            
ATOM   3240  CA  TYR   205      95.080 139.120  96.800  1.00  0.00            
ATOM   3241  HA  TYR   205      94.390 138.730  96.080  1.00  0.00            
ATOM   3242  CB  TYR   205      96.500 138.650  96.430  1.00  0.00            
ATOM   3243  HB1 TYR   205      96.910 138.990  95.450  1.00  0.00            
ATOM   3244  HB2 TYR   205      96.410 137.560  96.290  1.00  0.00            
ATOM   3245  CG  TYR   205      97.560 138.830  97.460  1.00  0.00            
ATOM   3246  CD1 TYR   205      97.740 138.020  98.560  1.00  0.00            
ATOM   3247  HD1 TYR   205      97.020 137.230  98.720  1.00  0.00            
ATOM   3248  CE1 TYR   205      98.820 138.140  99.400  1.00  0.00            
ATOM   3249  HE1 TYR   205      99.020 137.550 100.290  1.00  0.00            
ATOM   3250  CZ  TYR   205      99.720 139.150  99.140  1.00  0.00            
ATOM   3251  OH  TYR   205     100.850 139.250  99.970  1.00  0.00            
ATOM   3252  HH  TYR   205     101.540 139.680  99.450  1.00  0.00            
ATOM   3253  CD2 TYR   205      98.430 139.880  97.260  1.00  0.00            
ATOM   3254  HD2 TYR   205      98.340 140.470  96.360  1.00  0.00            
ATOM   3255  CE2 TYR   205      99.560 139.950  98.030  1.00  0.00            
ATOM   3256  HE2 TYR   205     100.210 140.750  97.690  1.00  0.00            
ATOM   3257  C   TYR   205      94.530 138.530  98.050  1.00  0.00            
ATOM   3258  O   TYR   205      94.320 139.160  99.090  1.00  0.00            
ATOM   3259  N   VAL   206      94.290 137.220  97.860  1.00  0.00            
ATOM   3260  HN  VAL   206      94.320 136.920  96.910  1.00  0.00            
ATOM   3261  CA  VAL   206      93.960 136.290  98.900  1.00  0.00            
ATOM   3262  HA  VAL   206      94.100 136.740  99.870  1.00  0.00            
ATOM   3263  CB  VAL   206      92.580 135.710  98.790  1.00  0.00            
ATOM   3264  HB  VAL   206      92.490 135.060  97.900  1.00  0.00            
ATOM   3265  CG1 VAL   206      92.240 135.000 100.120  1.00  0.00            
ATOM   3266 HG11 VAL   206      93.020 134.260 100.400  1.00  0.00            
ATOM   3267 HG12 VAL   206      92.170 135.690 100.990  1.00  0.00            
ATOM   3268 HG13 VAL   206      91.270 134.490  99.970  1.00  0.00            
ATOM   3269  CG2 VAL   206      91.570 136.860  98.590  1.00  0.00            
ATOM   3270 HG21 VAL   206      91.770 137.440  97.670  1.00  0.00            
ATOM   3271 HG22 VAL   206      90.590 136.330  98.600  1.00  0.00            
ATOM   3272 HG23 VAL   206      91.640 137.570  99.430  1.00  0.00            
ATOM   3273  C   VAL   206      94.940 135.200  98.640  1.00  0.00            
ATOM   3274  O   VAL   206      95.010 134.710  97.510  1.00  0.00            
ATOM   3275  N   LEU   207      95.720 134.810  99.670  1.00  0.00            
ATOM   3276  HN  LEU   207      95.550 135.310 100.510  1.00  0.00            
ATOM   3277  CA  LEU   207      96.710 133.780  99.670  1.00  0.00            
ATOM   3278  HA  LEU   207      97.390 134.040  98.880  1.00  0.00            
ATOM   3279  CB  LEU   207      97.450 133.750 101.010  1.00  0.00            
ATOM   3280  HB1 LEU   207      98.100 132.870 101.190  1.00  0.00            
ATOM   3281  HB2 LEU   207      96.620 133.670 101.740  1.00  0.00            
ATOM   3282  CG  LEU   207      98.370 134.930 101.390  1.00  0.00            
ATOM   3283  HG  LEU   207      97.780 135.840 101.150  1.00  0.00            
ATOM   3284  CD1 LEU   207      98.650 134.900 102.900  1.00  0.00            
ATOM   3285 HD11 LEU   207      98.890 135.910 103.310  1.00  0.00            
ATOM   3286 HD12 LEU   207      97.720 134.720 103.480  1.00  0.00            
ATOM   3287 HD13 LEU   207      99.450 134.210 103.240  1.00  0.00            
ATOM   3288  CD2 LEU   207      99.720 134.970 100.650  1.00  0.00            
ATOM   3289 HD21 LEU   207      99.500 135.250  99.600  1.00  0.00            
ATOM   3290 HD22 LEU   207     100.350 135.790 101.050  1.00  0.00            
ATOM   3291 HD23 LEU   207     100.230 133.980 100.670  1.00  0.00            
ATOM   3292  C   LEU   207      96.150 132.420  99.460  1.00  0.00            
ATOM   3293  O   LEU   207      95.370 132.010 100.320  1.00  0.00            
ATOM   3294  N   PRO   208      96.330 131.630  98.440  1.00  0.00            
ATOM   3295  CD  PRO   208      97.330 131.950  97.430  1.00  0.00            
ATOM   3296  HD1 PRO   208      96.730 132.590  96.750  1.00  0.00            
ATOM   3297  HD2 PRO   208      98.170 132.440  97.970  1.00  0.00            
ATOM   3298  CA  PRO   208      95.790 130.310  98.270  1.00  0.00            
ATOM   3299  HA  PRO   208      94.720 130.350  98.190  1.00  0.00            
ATOM   3300  CB  PRO   208      96.440 129.810  96.980  1.00  0.00            
ATOM   3301  HB1 PRO   208      95.630 129.960  96.230  1.00  0.00            
ATOM   3302  HB2 PRO   208      96.720 128.740  97.040  1.00  0.00            
ATOM   3303  CG  PRO   208      97.730 130.620  96.770  1.00  0.00            
ATOM   3304  HG1 PRO   208      97.860 130.870  95.690  1.00  0.00            
ATOM   3305  HG2 PRO   208      98.710 130.240  97.130  1.00  0.00            
ATOM   3306  C   PRO   208      96.080 129.400  99.420  1.00  0.00            
ATOM   3307  O   PRO   208      97.010 129.630 100.190  1.00  0.00            
ATOM   3308  N   SER   209      95.260 128.340  99.530  1.00  0.00            
ATOM   3309  HN  SER   209      94.440 128.350  98.960  1.00  0.00            
ATOM   3310  CA  SER   209      95.470 127.240 100.410  1.00  0.00            
ATOM   3311  HA  SER   209      96.030 127.620 101.250  1.00  0.00            
ATOM   3312  CB  SER   209      94.170 126.720 101.040  1.00  0.00            
ATOM   3313  HB1 SER   209      93.690 127.420 101.760  1.00  0.00            
ATOM   3314  HB2 SER   209      94.440 125.910 101.750  1.00  0.00            
ATOM   3315  OG  SER   209      93.180 126.180 100.170  1.00  0.00            
ATOM   3316  HG1 SER   209      92.980 126.920  99.590  1.00  0.00            
ATOM   3317  C   SER   209      96.270 126.080  99.930  1.00  0.00            
ATOM   3318  O   SER   209      96.580 125.160 100.680  1.00  0.00            
ATOM   3319  N   PHE   210      96.780 126.130  98.690  1.00  0.00            
ATOM   3320  HN  PHE   210      96.520 126.850  98.050  1.00  0.00            
ATOM   3321  CA  PHE   210      97.540 125.020  98.190  1.00  0.00            
ATOM   3322  HA  PHE   210      98.290 124.800  98.930  1.00  0.00            
ATOM   3323  CB  PHE   210      96.770 123.730  97.870  1.00  0.00            
ATOM   3324  HB1 PHE   210      96.310 123.440  98.830  1.00  0.00            
ATOM   3325  HB2 PHE   210      97.490 122.940  97.560  1.00  0.00            
ATOM   3326  CG  PHE   210      95.660 123.860  96.880  1.00  0.00            
ATOM   3327  CD1 PHE   210      94.480 124.430  97.290  1.00  0.00            
ATOM   3328  HD1 PHE   210      94.440 124.810  98.300  1.00  0.00            
ATOM   3329  CE1 PHE   210      93.390 124.570  96.460  1.00  0.00            
ATOM   3330  HE1 PHE   210      92.520 125.060  96.870  1.00  0.00            
ATOM   3331  CZ  PHE   210      93.490 124.060  95.190  1.00  0.00            
ATOM   3332  HZ  PHE   210      92.600 124.060  94.570  1.00  0.00            
ATOM   3333  CD2 PHE   210      95.770 123.430  95.580  1.00  0.00            
ATOM   3334  HD2 PHE   210      96.690 122.930  95.310  1.00  0.00            
ATOM   3335  CE2 PHE   210      94.640 123.420  94.800  1.00  0.00            
ATOM   3336  HE2 PHE   210      94.680 122.890  93.860  1.00  0.00            
ATOM   3337  C   PHE   210      98.320 125.420  96.970  1.00  0.00            
ATOM   3338  O   PHE   210      98.130 126.520  96.460  1.00  0.00            
ATOM   3339  N   GLU   211      99.320 124.580  96.670  1.00  0.00            
ATOM   3340  HN  GLU   211      99.380 123.700  97.130  1.00  0.00            
ATOM   3341  CA  GLU   211     100.160 124.760  95.520  1.00  0.00            
ATOM   3342  HA  GLU   211      99.960 125.690  95.020  1.00  0.00            
ATOM   3343  CB  GLU   211     101.650 124.770  95.910  1.00  0.00            
ATOM   3344  HB1 GLU   211     101.730 125.450  96.780  1.00  0.00            
ATOM   3345  HB2 GLU   211     102.170 125.310  95.080  1.00  0.00            
ATOM   3346  CG  GLU   211     102.440 123.500  96.230  1.00  0.00            
ATOM   3347  HG1 GLU   211     102.280 122.850  95.340  1.00  0.00            
ATOM   3348  HG2 GLU   211     102.080 123.070  97.190  1.00  0.00            
ATOM   3349  CD  GLU   211     103.900 123.750  96.560  1.00  0.00            
ATOM   3350  OE1 GLU   211     104.340 124.930  96.450  1.00  0.00            
ATOM   3351  OE2 GLU   211     104.570 122.790  97.020  1.00  0.00            
ATOM   3352  C   GLU   211      99.870 123.820  94.400  1.00  0.00            
ATOM   3353  O   GLU   211      99.560 122.650  94.640  1.00  0.00            
ATOM   3354  N   VAL   212     100.010 124.240  93.130  1.00  0.00            
ATOM   3355  HN  VAL   212     100.230 125.190  92.930  1.00  0.00            
ATOM   3356  CA  VAL   212      99.880 123.370  92.000  1.00  0.00            
ATOM   3357  HA  VAL   212      99.810 122.330  92.260  1.00  0.00            
ATOM   3358  CB  VAL   212      98.680 123.800  91.200  1.00  0.00            
ATOM   3359  HB  VAL   212      98.600 124.900  91.040  1.00  0.00            
ATOM   3360  CG1 VAL   212      98.550 123.130  89.830  1.00  0.00            
ATOM   3361 HG11 VAL   212      97.700 123.640  89.310  1.00  0.00            
ATOM   3362 HG12 VAL   212      99.390 123.260  89.110  1.00  0.00            
ATOM   3363 HG13 VAL   212      98.420 122.030  89.920  1.00  0.00            
ATOM   3364  CG2 VAL   212      97.410 123.450  92.010  1.00  0.00            
ATOM   3365 HG21 VAL   212      97.420 123.770  93.070  1.00  0.00            
ATOM   3366 HG22 VAL   212      96.570 124.030  91.570  1.00  0.00            
ATOM   3367 HG23 VAL   212      97.220 122.360  91.890  1.00  0.00            
ATOM   3368  C   VAL   212     101.140 123.460  91.220  1.00  0.00            
ATOM   3369  O   VAL   212     101.490 124.590  90.860  1.00  0.00            
ATOM   3370  N   ILE   213     101.840 122.370  90.860  1.00  0.00            
ATOM   3371  HN  ILE   213     101.480 121.550  91.290  1.00  0.00            
ATOM   3372  CA  ILE   213     103.110 122.340  90.210  1.00  0.00            
ATOM   3373  HA  ILE   213     103.320 123.360  89.910  1.00  0.00            
ATOM   3374  CB  ILE   213     104.160 121.590  90.970  1.00  0.00            
ATOM   3375  HB  ILE   213     104.000 120.490  90.970  1.00  0.00            
ATOM   3376  CG2 ILE   213     105.480 121.870  90.240  1.00  0.00            
ATOM   3377 HG21 ILE   213     105.650 122.970  90.340  1.00  0.00            
ATOM   3378 HG22 ILE   213     106.310 121.320  90.720  1.00  0.00            
ATOM   3379 HG23 ILE   213     105.370 121.630  89.160  1.00  0.00            
ATOM   3380  CG1 ILE   213     104.290 121.960  92.460  1.00  0.00            
ATOM   3381 HG11 ILE   213     104.140 123.060  92.570  1.00  0.00            
ATOM   3382 HG12 ILE   213     105.350 121.670  92.650  1.00  0.00            
ATOM   3383  CD  ILE   213     103.290 121.240  93.370  1.00  0.00            
ATOM   3384  HD1 ILE   213     103.640 121.480  94.390  1.00  0.00            
ATOM   3385  HD2 ILE   213     102.220 121.530  93.320  1.00  0.00            
ATOM   3386  HD3 ILE   213     103.420 120.140  93.370  1.00  0.00            
ATOM   3387  C   ILE   213     102.860 121.560  88.970  1.00  0.00            
ATOM   3388  O   ILE   213     102.340 120.440  88.990  1.00  0.00            
ATOM   3389  N   VAL   214     103.160 122.050  87.750  1.00  0.00            
ATOM   3390  HN  VAL   214     103.720 122.870  87.820  1.00  0.00            
ATOM   3391  CA  VAL   214     102.800 121.540  86.460  1.00  0.00            
ATOM   3392  HA  VAL   214     102.480 120.520  86.630  1.00  0.00            
ATOM   3393  CB  VAL   214     101.750 122.250  85.680  1.00  0.00            
ATOM   3394  HB  VAL   214     102.110 123.280  85.470  1.00  0.00            
ATOM   3395  CG1 VAL   214     101.380 121.520  84.370  1.00  0.00            
ATOM   3396 HG11 VAL   214     102.200 121.610  83.630  1.00  0.00            
ATOM   3397 HG12 VAL   214     101.200 120.440  84.570  1.00  0.00            
ATOM   3398 HG13 VAL   214     100.440 122.030  84.090  1.00  0.00            
ATOM   3399  CG2 VAL   214     100.520 122.380  86.600  1.00  0.00            
ATOM   3400 HG21 VAL   214     100.300 121.410  87.110  1.00  0.00            
ATOM   3401 HG22 VAL   214     100.660 123.080  87.450  1.00  0.00            
ATOM   3402 HG23 VAL   214      99.640 122.730  86.030  1.00  0.00            
ATOM   3403  C   VAL   214     104.090 121.480  85.720  1.00  0.00            
ATOM   3404  O   VAL   214     104.850 122.450  85.760  1.00  0.00            
ATOM   3405  N   GLU   215     104.510 120.260  85.310  1.00  0.00            
ATOM   3406  HN  GLU   215     103.940 119.440  85.350  1.00  0.00            
ATOM   3407  CA  GLU   215     105.840 119.990  84.860  1.00  0.00            
ATOM   3408  HA  GLU   215     106.290 120.940  84.630  1.00  0.00            
ATOM   3409  CB  GLU   215     106.800 119.270  85.820  1.00  0.00            
ATOM   3410  HB1 GLU   215     107.860 119.220  85.470  1.00  0.00            
ATOM   3411  HB2 GLU   215     106.510 118.210  85.910  1.00  0.00            
ATOM   3412  CG  GLU   215     107.010 120.010  87.150  1.00  0.00            
ATOM   3413  HG1 GLU   215     106.050 120.300  87.630  1.00  0.00            
ATOM   3414  HG2 GLU   215     107.520 120.940  86.830  1.00  0.00            
ATOM   3415  CD  GLU   215     107.930 119.240  88.080  1.00  0.00            
ATOM   3416  OE1 GLU   215     107.680 119.350  89.310  1.00  0.00            
ATOM   3417  OE2 GLU   215     108.910 118.590  87.610  1.00  0.00            
ATOM   3418  C   GLU   215     105.600 119.270  83.570  1.00  0.00            
ATOM   3419  O   GLU   215     104.700 118.430  83.560  1.00  0.00            
ATOM   3420  N   PRO   216     106.220 119.400  82.440  1.00  0.00            
ATOM   3421  CD  PRO   216     107.220 120.430  82.190  1.00  0.00            
ATOM   3422  HD1 PRO   216     106.760 121.390  82.510  1.00  0.00            
ATOM   3423  HD2 PRO   216     108.120 120.220  82.810  1.00  0.00            
ATOM   3424  CA  PRO   216     106.080 118.520  81.320  1.00  0.00            
ATOM   3425  HA  PRO   216     105.080 118.120  81.250  1.00  0.00            
ATOM   3426  CB  PRO   216     106.440 119.400  80.130  1.00  0.00            
ATOM   3427  HB1 PRO   216     105.560 119.930  79.710  1.00  0.00            
ATOM   3428  HB2 PRO   216     106.970 118.860  79.310  1.00  0.00            
ATOM   3429  CG  PRO   216     107.490 120.390  80.680  1.00  0.00            
ATOM   3430  HG1 PRO   216     107.350 121.420  80.300  1.00  0.00            
ATOM   3431  HG2 PRO   216     108.560 120.190  80.460  1.00  0.00            
ATOM   3432  C   PRO   216     106.910 117.290  81.510  1.00  0.00            
ATOM   3433  O   PRO   216     108.080 117.430  81.880  1.00  0.00            
ATOM   3434  N   THR   217     106.420 116.080  81.210  1.00  0.00            
ATOM   3435  HN  THR   217     105.490 116.020  80.880  1.00  0.00            
ATOM   3436  CA  THR   217     107.230 114.900  81.190  1.00  0.00            
ATOM   3437  HA  THR   217     107.620 114.820  82.190  1.00  0.00            
ATOM   3438  CB  THR   217     106.450 113.690  80.760  1.00  0.00            
ATOM   3439  HB  THR   217     106.190 113.780  79.680  1.00  0.00            
ATOM   3440  OG1 THR   217     105.240 113.640  81.500  1.00  0.00            
ATOM   3441  HG1 THR   217     104.840 112.820  81.230  1.00  0.00            
ATOM   3442  CG2 THR   217     107.310 112.450  81.050  1.00  0.00            
ATOM   3443 HG21 THR   217     108.140 112.420  80.310  1.00  0.00            
ATOM   3444 HG22 THR   217     107.660 112.400  82.100  1.00  0.00            
ATOM   3445 HG23 THR   217     106.720 111.540  80.820  1.00  0.00            
ATOM   3446  C   THR   217     108.460 114.990  80.340  1.00  0.00            
ATOM   3447  O   THR   217     109.530 114.650  80.840  1.00  0.00            
ATOM   3448  N   GLU   218     108.430 115.600  79.150  1.00  0.00            
ATOM   3449  HN  GLU   218     107.500 115.810  78.840  1.00  0.00            
ATOM   3450  CA  GLU   218     109.590 115.820  78.340  1.00  0.00            
ATOM   3451  HA  GLU   218     110.440 115.280  78.720  1.00  0.00            
ATOM   3452  CB  GLU   218     109.490 115.230  76.920  1.00  0.00            
ATOM   3453  HB1 GLU   218     110.470 115.410  76.410  1.00  0.00            
ATOM   3454  HB2 GLU   218     108.670 115.710  76.340  1.00  0.00            
ATOM   3455  CG  GLU   218     109.240 113.730  77.050  1.00  0.00            
ATOM   3456  HG1 GLU   218     108.250 113.700  77.540  1.00  0.00            
ATOM   3457  HG2 GLU   218     110.080 113.230  77.580  1.00  0.00            
ATOM   3458  CD  GLU   218     109.150 113.090  75.670  1.00  0.00            
ATOM   3459  OE1 GLU   218     108.020 113.180  75.110  1.00  0.00            
ATOM   3460  OE2 GLU   218     110.150 112.500  75.190  1.00  0.00            
ATOM   3461  C   GLU   218     109.860 117.270  78.220  1.00  0.00            
ATOM   3462  O   GLU   218     108.920 118.060  78.130  1.00  0.00            
ATOM   3463  N   LYS   219     111.130 117.720  78.230  1.00  0.00            
ATOM   3464  HN  LYS   219     111.840 117.030  78.110  1.00  0.00            
ATOM   3465  CA  LYS   219     111.580 119.030  78.560  1.00  0.00            
ATOM   3466  HA  LYS   219     110.860 119.600  79.130  1.00  0.00            
ATOM   3467  CB  LYS   219     112.750 118.650  79.490  1.00  0.00            
ATOM   3468  HB1 LYS   219     113.400 119.470  79.850  1.00  0.00            
ATOM   3469  HB2 LYS   219     113.310 117.880  78.930  1.00  0.00            
ATOM   3470  CG  LYS   219     112.350 118.010  80.830  1.00  0.00            
ATOM   3471  HG1 LYS   219     113.230 118.070  81.500  1.00  0.00            
ATOM   3472  HG2 LYS   219     112.150 116.930  80.660  1.00  0.00            
ATOM   3473  CD  LYS   219     111.230 118.720  81.590  1.00  0.00            
ATOM   3474  HD1 LYS   219     111.630 119.750  81.540  1.00  0.00            
ATOM   3475  HD2 LYS   219     110.310 118.610  80.960  1.00  0.00            
ATOM   3476  CE  LYS   219     110.780 118.250  82.970  1.00  0.00            
ATOM   3477  HE1 LYS   219     109.810 118.690  83.320  1.00  0.00            
ATOM   3478  HE2 LYS   219     111.590 118.340  83.720  1.00  0.00            
ATOM   3479  NZ  LYS   219     110.500 116.800  83.060  1.00  0.00            
ATOM   3480  HZ1 LYS   219     111.230 116.240  82.590  1.00  0.00            
ATOM   3481  HZ2 LYS   219     110.360 116.480  84.040  1.00  0.00            
ATOM   3482  HZ3 LYS   219     109.590 116.650  82.570  1.00  0.00            
ATOM   3483  C   LYS   219     111.820 119.900  77.370  1.00  0.00            
ATOM   3484  O   LYS   219     112.190 121.060  77.520  1.00  0.00            
ATOM   3485  N   PHE   220     111.550 119.400  76.150  1.00  0.00            
ATOM   3486  HN  PHE   220     111.190 118.470  76.070  1.00  0.00            
ATOM   3487  CA  PHE   220     111.570 120.230  74.990  1.00  0.00            
ATOM   3488  HA  PHE   220     111.150 121.200  75.200  1.00  0.00            
ATOM   3489  CB  PHE   220     113.020 120.350  74.510  1.00  0.00            
ATOM   3490  HB1 PHE   220     113.680 120.700  75.340  1.00  0.00            
ATOM   3491  HB2 PHE   220     112.930 121.070  73.660  1.00  0.00            
ATOM   3492  CG  PHE   220     113.580 119.080  73.980  1.00  0.00            
ATOM   3493  CD1 PHE   220     113.540 118.620  72.680  1.00  0.00            
ATOM   3494  HD1 PHE   220     112.960 119.150  71.950  1.00  0.00            
ATOM   3495  CE1 PHE   220     114.240 117.520  72.250  1.00  0.00            
ATOM   3496  HE1 PHE   220     114.200 117.210  71.210  1.00  0.00            
ATOM   3497  CZ  PHE   220     115.000 116.800  73.140  1.00  0.00            
ATOM   3498  HZ  PHE   220     115.500 115.860  72.920  1.00  0.00            
ATOM   3499  CD2 PHE   220     114.330 118.320  74.850  1.00  0.00            
ATOM   3500  HD2 PHE   220     114.330 118.680  75.860  1.00  0.00            
ATOM   3501  CE2 PHE   220     115.010 117.190  74.460  1.00  0.00            
ATOM   3502  HE2 PHE   220     115.460 116.620  75.260  1.00  0.00            
ATOM   3503  C   PHE   220     110.690 119.470  74.050  1.00  0.00            
ATOM   3504  O   PHE   220     110.500 118.260  74.160  1.00  0.00            
ATOM   3505  N   TYR   221     110.230 120.210  73.030  1.00  0.00            
ATOM   3506  HN  TYR   221     110.600 121.120  72.860  1.00  0.00            
ATOM   3507  CA  TYR   221     109.430 119.700  71.960  1.00  0.00            
ATOM   3508  HA  TYR   221     109.260 118.630  71.990  1.00  0.00            
ATOM   3509  CB  TYR   221     108.180 120.590  71.780  1.00  0.00            
ATOM   3510  HB1 TYR   221     108.490 121.610  71.470  1.00  0.00            
ATOM   3511  HB2 TYR   221     107.670 120.550  72.770  1.00  0.00            
ATOM   3512  CG  TYR   221     107.250 119.930  70.830  1.00  0.00            
ATOM   3513  CD1 TYR   221     106.610 118.750  71.150  1.00  0.00            
ATOM   3514  HD1 TYR   221     106.710 118.240  72.090  1.00  0.00            
ATOM   3515  CE1 TYR   221     105.790 118.110  70.250  1.00  0.00            
ATOM   3516  HE1 TYR   221     105.260 117.190  70.460  1.00  0.00            
ATOM   3517  CZ  TYR   221     105.610 118.630  69.000  1.00  0.00            
ATOM   3518  OH  TYR   221     104.910 117.910  68.010  1.00  0.00            
ATOM   3519  HH  TYR   221     104.830 117.040  68.400  1.00  0.00            
ATOM   3520  CD2 TYR   221     107.090 120.430  69.550  1.00  0.00            
ATOM   3521  HD2 TYR   221     107.540 121.360  69.250  1.00  0.00            
ATOM   3522  CE2 TYR   221     106.230 119.820  68.670  1.00  0.00            
ATOM   3523  HE2 TYR   221     106.080 120.310  67.730  1.00  0.00            
ATOM   3524  C   TYR   221     110.330 119.780  70.780  1.00  0.00            
ATOM   3525  O   TYR   221     111.020 120.730  70.400  1.00  0.00            
ATOM   3526  N   TYR   222     110.260 118.750  69.920  1.00  0.00            
ATOM   3527  HN  TYR   222     109.700 117.960  70.160  1.00  0.00            
ATOM   3528  CA  TYR   222     110.970 118.640  68.690  1.00  0.00            
ATOM   3529  HA  TYR   222     111.650 119.470  68.530  1.00  0.00            
ATOM   3530  CB  TYR   222     111.730 117.300  68.630  1.00  0.00            
ATOM   3531  HB1 TYR   222     111.040 116.510  69.010  1.00  0.00            
ATOM   3532  HB2 TYR   222     112.600 117.260  69.320  1.00  0.00            
ATOM   3533  CG  TYR   222     112.400 117.050  67.330  1.00  0.00            
ATOM   3534  CD1 TYR   222     113.180 117.920  66.610  1.00  0.00            
ATOM   3535  HD1 TYR   222     113.180 118.970  66.890  1.00  0.00            
ATOM   3536  CE1 TYR   222     113.990 117.530  65.570  1.00  0.00            
ATOM   3537  HE1 TYR   222     114.450 118.270  64.930  1.00  0.00            
ATOM   3538  CZ  TYR   222     113.940 116.230  65.150  1.00  0.00            
ATOM   3539  OH  TYR   222     114.690 115.830  64.020  1.00  0.00            
ATOM   3540  HH  TYR   222     114.340 114.980  63.750  1.00  0.00            
ATOM   3541  CD2 TYR   222     112.450 115.720  66.950  1.00  0.00            
ATOM   3542  HD2 TYR   222     111.890 114.990  67.510  1.00  0.00            
ATOM   3543  CE2 TYR   222     113.220 115.320  65.890  1.00  0.00            
ATOM   3544  HE2 TYR   222     113.310 114.260  65.710  1.00  0.00            
ATOM   3545  C   TYR   222     109.900 118.580  67.660  1.00  0.00            
ATOM   3546  O   TYR   222     108.810 118.020  67.780  1.00  0.00            
ATOM   3547  N   ILE   223     110.110 119.360  66.580  1.00  0.00            
ATOM   3548  HN  ILE   223     110.980 119.830  66.700  1.00  0.00            
ATOM   3549  CA  ILE   223     109.200 119.600  65.500  1.00  0.00            
ATOM   3550  HA  ILE   223     108.270 120.000  65.900  1.00  0.00            
ATOM   3551  CB  ILE   223     109.780 120.640  64.590  1.00  0.00            
ATOM   3552  HB  ILE   223     109.820 121.580  65.170  1.00  0.00            
ATOM   3553  CG2 ILE   223     111.190 120.240  64.100  1.00  0.00            
ATOM   3554 HG21 ILE   223     111.230 119.180  63.770  1.00  0.00            
ATOM   3555 HG22 ILE   223     111.520 120.830  63.220  1.00  0.00            
ATOM   3556 HG23 ILE   223     111.910 120.460  64.920  1.00  0.00            
ATOM   3557  CG1 ILE   223     108.940 120.910  63.330  1.00  0.00            
ATOM   3558 HG11 ILE   223     107.870 120.860  63.590  1.00  0.00            
ATOM   3559 HG12 ILE   223     109.130 120.180  62.520  1.00  0.00            
ATOM   3560  CD  ILE   223     109.250 122.310  62.790  1.00  0.00            
ATOM   3561  HD1 ILE   223     108.700 122.450  61.830  1.00  0.00            
ATOM   3562  HD2 ILE   223     109.060 123.110  63.530  1.00  0.00            
ATOM   3563  HD3 ILE   223     110.280 122.440  62.380  1.00  0.00            
ATOM   3564  C   ILE   223     108.670 118.400  64.810  1.00  0.00            
ATOM   3565  O   ILE   223     107.500 118.370  64.440  1.00  0.00            
ATOM   3566  N   TYR   224     109.490 117.360  64.570  1.00  0.00            
ATOM   3567  HN  TYR   224     110.400 117.410  64.980  1.00  0.00            
ATOM   3568  CA  TYR   224     109.110 116.190  63.840  1.00  0.00            
ATOM   3569  HA  TYR   224     108.260 116.350  63.190  1.00  0.00            
ATOM   3570  CB  TYR   224     110.250 115.820  62.870  1.00  0.00            
ATOM   3571  HB1 TYR   224     110.050 114.830  62.410  1.00  0.00            
ATOM   3572  HB2 TYR   224     111.170 115.730  63.490  1.00  0.00            
ATOM   3573  CG  TYR   224     110.580 116.810  61.810  1.00  0.00            
ATOM   3574  CD1 TYR   224     111.830 117.360  61.710  1.00  0.00            
ATOM   3575  HD1 TYR   224     112.690 117.130  62.330  1.00  0.00            
ATOM   3576  CE1 TYR   224     112.120 118.350  60.790  1.00  0.00            
ATOM   3577  HE1 TYR   224     113.130 118.730  60.740  1.00  0.00            
ATOM   3578  CZ  TYR   224     111.170 118.750  59.890  1.00  0.00            
ATOM   3579  OH  TYR   224     111.500 119.680  58.890  1.00  0.00            
ATOM   3580  HH  TYR   224     112.450 119.810  58.960  1.00  0.00            
ATOM   3581  CD2 TYR   224     109.650 117.190  60.870  1.00  0.00            
ATOM   3582  HD2 TYR   224     108.680 116.720  60.890  1.00  0.00            
ATOM   3583  CE2 TYR   224     109.930 118.150  59.930  1.00  0.00            
ATOM   3584  HE2 TYR   224     109.230 118.390  59.140  1.00  0.00            
ATOM   3585  C   TYR   224     108.750 115.060  64.740  1.00  0.00            
ATOM   3586  O   TYR   224     108.690 113.920  64.270  1.00  0.00            
ATOM   3587  N   ASN   225     108.560 115.240  66.060  1.00  0.00            
ATOM   3588  HN  ASN   225     108.640 116.140  66.470  1.00  0.00            
ATOM   3589  CA  ASN   225     108.120 114.210  66.950  1.00  0.00            
ATOM   3590  HA  ASN   225     108.530 113.250  66.670  1.00  0.00            
ATOM   3591  CB  ASN   225     108.540 114.560  68.390  1.00  0.00            
ATOM   3592  HB1 ASN   225     107.960 115.480  68.580  1.00  0.00            
ATOM   3593  HB2 ASN   225     109.640 114.750  68.410  1.00  0.00            
ATOM   3594  CG  ASN   225     108.090 113.510  69.390  1.00  0.00            
ATOM   3595  OD1 ASN   225     107.770 112.330  69.240  1.00  0.00            
ATOM   3596  ND2 ASN   225     107.900 113.930  70.670  1.00  0.00            
ATOM   3597 HD21 ASN   225     108.100 114.890  70.880  1.00  0.00            
ATOM   3598 HD22 ASN   225     107.610 113.300  71.380  1.00  0.00            
ATOM   3599  C   ASN   225     106.660 114.030  66.740  1.00  0.00            
ATOM   3600  O   ASN   225     105.920 114.990  66.550  1.00  0.00            
ATOM   3601  N   GLU   226     106.260 112.750  66.720  1.00  0.00            
ATOM   3602  HN  GLU   226     106.820 111.930  66.780  1.00  0.00            
ATOM   3603  CA  GLU   226     104.880 112.360  66.650  1.00  0.00            
ATOM   3604  HA  GLU   226     104.210 113.190  66.770  1.00  0.00            
ATOM   3605  CB  GLU   226     104.610 111.700  65.290  1.00  0.00            
ATOM   3606  HB1 GLU   226     103.580 111.290  65.280  1.00  0.00            
ATOM   3607  HB2 GLU   226     105.220 110.780  65.370  1.00  0.00            
ATOM   3608  CG  GLU   226     104.900 112.580  64.070  1.00  0.00            
ATOM   3609  HG1 GLU   226     105.920 113.010  64.190  1.00  0.00            
ATOM   3610  HG2 GLU   226     104.110 113.370  64.070  1.00  0.00            
ATOM   3611  CD  GLU   226     104.910 111.930  62.690  1.00  0.00            
ATOM   3612  OE1 GLU   226     105.960 111.320  62.370  1.00  0.00            
ATOM   3613  OE2 GLU   226     103.930 111.980  61.900  1.00  0.00            
ATOM   3614  C   GLU   226     104.300 111.580  67.790  1.00  0.00            
ATOM   3615  O   GLU   226     103.110 111.300  67.640  1.00  0.00            
ATOM   3616  N   LYS   227     105.010 111.450  68.930  1.00  0.00            
ATOM   3617  HN  LYS   227     105.900 111.860  69.090  1.00  0.00            
ATOM   3618  CA  LYS   227     104.460 111.030  70.180  1.00  0.00            
ATOM   3619  HA  LYS   227     103.630 110.340  70.080  1.00  0.00            
ATOM   3620  CB  LYS   227     105.430 110.220  71.050  1.00  0.00            
ATOM   3621  HB1 LYS   227     104.950 110.270  72.040  1.00  0.00            
ATOM   3622  HB2 LYS   227     106.420 110.690  71.240  1.00  0.00            
ATOM   3623  CG  LYS   227     105.740 108.760  70.670  1.00  0.00            
ATOM   3624  HG1 LYS   227     104.840 108.120  70.580  1.00  0.00            
ATOM   3625  HG2 LYS   227     106.370 108.310  71.460  1.00  0.00            
ATOM   3626  CD  LYS   227     106.440 108.670  69.310  1.00  0.00            
ATOM   3627  HD1 LYS   227     105.670 108.970  68.580  1.00  0.00            
ATOM   3628  HD2 LYS   227     107.190 109.470  69.130  1.00  0.00            
ATOM   3629  CE  LYS   227     106.900 107.250  68.950  1.00  0.00            
ATOM   3630  HE1 LYS   227     107.140 107.280  67.870  1.00  0.00            
ATOM   3631  HE2 LYS   227     106.110 106.540  69.240  1.00  0.00            
ATOM   3632  NZ  LYS   227     108.130 106.900  69.690  1.00  0.00            
ATOM   3633  HZ1 LYS   227     108.100 107.000  70.730  1.00  0.00            
ATOM   3634  HZ2 LYS   227     108.190 105.870  69.560  1.00  0.00            
ATOM   3635  HZ3 LYS   227     108.990 107.320  69.270  1.00  0.00            
ATOM   3636  C   LYS   227     104.040 112.360  70.700  1.00  0.00            
ATOM   3637  O   LYS   227     104.750 113.360  70.590  1.00  0.00            
ATOM   3638  N   GLY   228     102.900 112.440  71.400  1.00  0.00            
ATOM   3639  HN  GLY   228     102.420 111.590  71.620  1.00  0.00            
ATOM   3640  CA  GLY   228     102.380 113.650  71.970  1.00  0.00            
ATOM   3641  HA1 GLY   228     102.420 114.430  71.230  1.00  0.00            
ATOM   3642  HA2 GLY   228     101.360 113.400  72.210  1.00  0.00            
ATOM   3643  C   GLY   228     103.170 114.050  73.170  1.00  0.00            
ATOM   3644  O   GLY   228     104.000 113.270  73.630  1.00  0.00            
ATOM   3645  N   LEU   229     103.070 115.320  73.600  1.00  0.00            
ATOM   3646  HN  LEU   229     102.240 115.810  73.320  1.00  0.00            
ATOM   3647  CA  LEU   229     103.650 115.780  74.820  1.00  0.00            
ATOM   3648  HA  LEU   229     104.550 115.210  75.010  1.00  0.00            
ATOM   3649  CB  LEU   229     104.030 117.230  74.500  1.00  0.00            
ATOM   3650  HB1 LEU   229     103.030 117.700  74.370  1.00  0.00            
ATOM   3651  HB2 LEU   229     104.530 117.290  73.510  1.00  0.00            
ATOM   3652  CG  LEU   229     104.750 117.930  75.680  1.00  0.00            
ATOM   3653  HG  LEU   229     104.220 117.750  76.640  1.00  0.00            
ATOM   3654  CD1 LEU   229     106.140 117.300  75.870  1.00  0.00            
ATOM   3655 HD11 LEU   229     106.110 116.190  75.770  1.00  0.00            
ATOM   3656 HD12 LEU   229     106.850 117.740  75.140  1.00  0.00            
ATOM   3657 HD13 LEU   229     106.520 117.550  76.880  1.00  0.00            
ATOM   3658  CD2 LEU   229     104.870 119.450  75.490  1.00  0.00            
ATOM   3659 HD21 LEU   229     103.870 119.940  75.580  1.00  0.00            
ATOM   3660 HD22 LEU   229     105.450 119.940  76.300  1.00  0.00            
ATOM   3661 HD23 LEU   229     105.390 119.710  74.540  1.00  0.00            
ATOM   3662  C   LEU   229     102.850 115.600  76.070  1.00  0.00            
ATOM   3663  O   LEU   229     101.650 115.860  76.030  1.00  0.00            
ATOM   3664  N   GLU   230     103.430 115.050  77.150  1.00  0.00            
ATOM   3665  HN  GLU   230     104.370 114.700  77.130  1.00  0.00            
ATOM   3666  CA  GLU   230     102.750 114.740  78.360  1.00  0.00            
ATOM   3667  HA  GLU   230     101.680 114.870  78.220  1.00  0.00            
ATOM   3668  CB  GLU   230     103.250 113.380  78.890  1.00  0.00            
ATOM   3669  HB1 GLU   230     102.790 113.230  79.890  1.00  0.00            
ATOM   3670  HB2 GLU   230     104.340 113.540  79.010  1.00  0.00            
ATOM   3671  CG  GLU   230     103.060 112.180  77.960  1.00  0.00            
ATOM   3672  HG1 GLU   230     103.290 112.590  76.950  1.00  0.00            
ATOM   3673  HG2 GLU   230     102.110 111.600  77.990  1.00  0.00            
ATOM   3674  CD  GLU   230     104.150 111.130  78.180  1.00  0.00            
ATOM   3675  OE1 GLU   230     105.060 111.090  77.320  1.00  0.00            
ATOM   3676  OE2 GLU   230     104.050 110.280  79.100  1.00  0.00            
ATOM   3677  C   GLU   230     103.110 115.750  79.390  1.00  0.00            
ATOM   3678  O   GLU   230     104.160 116.380  79.400  1.00  0.00            
ATOM   3679  N   VAL   231     102.080 116.020  80.220  1.00  0.00            
ATOM   3680  HN  VAL   231     101.210 115.550  80.100  1.00  0.00            
ATOM   3681  CA  VAL   231     102.250 116.920  81.320  1.00  0.00            
ATOM   3682  HA  VAL   231     103.290 117.020  81.600  1.00  0.00            
ATOM   3683  CB  VAL   231     101.510 118.210  81.120  1.00  0.00            
ATOM   3684  HB  VAL   231     100.590 117.970  80.550  1.00  0.00            
ATOM   3685  CG1 VAL   231     100.850 118.680  82.430  1.00  0.00            
ATOM   3686 HG11 VAL   231     100.030 118.080  82.870  1.00  0.00            
ATOM   3687 HG12 VAL   231     101.690 118.670  83.160  1.00  0.00            
ATOM   3688 HG13 VAL   231     100.550 119.740  82.290  1.00  0.00            
ATOM   3689  CG2 VAL   231     102.400 119.330  80.530  1.00  0.00            
ATOM   3690 HG21 VAL   231     103.040 118.930  79.710  1.00  0.00            
ATOM   3691 HG22 VAL   231     101.770 120.170  80.150  1.00  0.00            
ATOM   3692 HG23 VAL   231     103.090 119.780  81.270  1.00  0.00            
ATOM   3693  C   VAL   231     101.840 116.250  82.590  1.00  0.00            
ATOM   3694  O   VAL   231     100.770 115.630  82.570  1.00  0.00            
ATOM   3695  N   THR   232     102.570 116.370  83.710  1.00  0.00            
ATOM   3696  HN  THR   232     103.410 116.890  83.580  1.00  0.00            
ATOM   3697  CA  THR   232     102.200 115.820  84.970  1.00  0.00            
ATOM   3698  HA  THR   232     101.240 115.340  84.840  1.00  0.00            
ATOM   3699  CB  THR   232     103.250 114.940  85.570  1.00  0.00            
ATOM   3700  HB  THR   232     104.210 115.450  85.350  1.00  0.00            
ATOM   3701  OG1 THR   232     103.120 113.630  85.030  1.00  0.00            
ATOM   3702  HG1 THR   232     104.000 113.280  84.840  1.00  0.00            
ATOM   3703  CG2 THR   232     103.080 114.690  87.080  1.00  0.00            
ATOM   3704 HG21 THR   232     103.610 113.780  87.430  1.00  0.00            
ATOM   3705 HG22 THR   232     103.320 115.630  87.630  1.00  0.00            
ATOM   3706 HG23 THR   232     102.010 114.530  87.330  1.00  0.00            
ATOM   3707  C   THR   232     101.910 116.990  85.840  1.00  0.00            
ATOM   3708  O   THR   232     102.770 117.850  86.040  1.00  0.00            
ATOM   3709  N   ILE   233     100.640 117.030  86.290  1.00  0.00            
ATOM   3710  HN  ILE   233      99.940 116.350  86.080  1.00  0.00            
ATOM   3711  CA  ILE   233     100.130 117.910  87.290  1.00  0.00            
ATOM   3712  HA  ILE   233     100.700 118.820  87.160  1.00  0.00            
ATOM   3713  CB  ILE   233      98.660 118.140  87.080  1.00  0.00            
ATOM   3714  HB  ILE   233      98.150 117.170  87.250  1.00  0.00            
ATOM   3715  CG2 ILE   233      97.940 118.960  88.170  1.00  0.00            
ATOM   3716 HG21 ILE   233      98.080 118.560  89.200  1.00  0.00            
ATOM   3717 HG22 ILE   233      98.390 119.970  88.280  1.00  0.00            
ATOM   3718 HG23 ILE   233      96.860 119.120  88.000  1.00  0.00            
ATOM   3719  CG1 ILE   233      98.380 118.600  85.640  1.00  0.00            
ATOM   3720 HG11 ILE   233      98.730 117.940  84.820  1.00  0.00            
ATOM   3721 HG12 ILE   233      99.020 119.510  85.550  1.00  0.00            
ATOM   3722  CD  ILE   233      96.920 118.890  85.310  1.00  0.00            
ATOM   3723  HD1 ILE   233      96.260 118.000  85.430  1.00  0.00            
ATOM   3724  HD2 ILE   233      96.520 119.720  85.940  1.00  0.00            
ATOM   3725  HD3 ILE   233      96.700 119.100  84.240  1.00  0.00            
ATOM   3726  C   ILE   233     100.390 117.370  88.650  1.00  0.00            
ATOM   3727  O   ILE   233     100.140 116.200  88.920  1.00  0.00            
ATOM   3728  N   THR   234     100.930 118.100  89.640  1.00  0.00            
ATOM   3729  HN  THR   234     101.300 119.010  89.450  1.00  0.00            
ATOM   3730  CA  THR   234     101.160 117.680  90.990  1.00  0.00            
ATOM   3731  HA  THR   234     100.650 116.760  91.270  1.00  0.00            
ATOM   3732  CB  THR   234     102.580 117.450  91.420  1.00  0.00            
ATOM   3733  HB  THR   234     103.120 118.420  91.440  1.00  0.00            
ATOM   3734  OG1 THR   234     103.330 116.510  90.680  1.00  0.00            
ATOM   3735  HG1 THR   234     103.740 117.050  90.000  1.00  0.00            
ATOM   3736  CG2 THR   234     102.640 116.830  92.830  1.00  0.00            
ATOM   3737 HG21 THR   234     102.180 117.500  93.590  1.00  0.00            
ATOM   3738 HG22 THR   234     102.020 115.920  92.950  1.00  0.00            
ATOM   3739 HG23 THR   234     103.670 116.650  93.170  1.00  0.00            
ATOM   3740  C   THR   234     100.420 118.650  91.840  1.00  0.00            
ATOM   3741  O   THR   234     100.590 119.870  91.750  1.00  0.00            
ATOM   3742  N   ALA   235      99.470 118.290  92.720  1.00  0.00            
ATOM   3743  HN  ALA   235      99.190 117.360  92.950  1.00  0.00            
ATOM   3744  CA  ALA   235      98.810 119.230  93.570  1.00  0.00            
ATOM   3745  HA  ALA   235      99.310 120.190  93.530  1.00  0.00            
ATOM   3746  CB  ALA   235      97.350 119.370  93.110  1.00  0.00            
ATOM   3747  HB1 ALA   235      96.690 118.520  93.400  1.00  0.00            
ATOM   3748  HB2 ALA   235      96.850 120.190  93.680  1.00  0.00            
ATOM   3749  HB3 ALA   235      97.330 119.820  92.100  1.00  0.00            
ATOM   3750  C   ALA   235      99.120 118.840  94.970  1.00  0.00            
ATOM   3751  O   ALA   235      99.050 117.700  95.420  1.00  0.00            
ATOM   3752  N   ARG   236      99.530 119.850  95.770  1.00  0.00            
ATOM   3753  HN  ARG   236      99.570 120.830  95.590  1.00  0.00            
ATOM   3754  CA  ARG   236      99.760 119.570  97.150  1.00  0.00            
ATOM   3755  HA  ARG   236      99.050 118.850  97.530  1.00  0.00            
ATOM   3756  CB  ARG   236     101.130 118.930  97.420  1.00  0.00            
ATOM   3757  HB1 ARG   236     101.170 117.940  96.920  1.00  0.00            
ATOM   3758  HB2 ARG   236     101.250 118.670  98.490  1.00  0.00            
ATOM   3759  CG  ARG   236     102.280 119.860  97.040  1.00  0.00            
ATOM   3760  HG1 ARG   236     102.420 120.530  97.920  1.00  0.00            
ATOM   3761  HG2 ARG   236     102.180 120.410  96.070  1.00  0.00            
ATOM   3762  CD  ARG   236     103.600 119.100  96.950  1.00  0.00            
ATOM   3763  HD1 ARG   236     103.500 118.280  96.200  1.00  0.00            
ATOM   3764  HD2 ARG   236     103.820 118.650  97.940  1.00  0.00            
ATOM   3765  NE  ARG   236     104.740 119.990  96.610  1.00  0.00            
ATOM   3766  HE  ARG   236     104.670 120.990  96.710  1.00  0.00            
ATOM   3767  CZ  ARG   236     105.910 119.580  96.020  1.00  0.00            
ATOM   3768  NH1 ARG   236     106.130 118.270  95.740  1.00  0.00            
ATOM   3769 HH11 ARG   236     105.520 117.570  96.110  1.00  0.00            
ATOM   3770 HH12 ARG   236     106.860 118.150  95.070  1.00  0.00            
ATOM   3771  NH2 ARG   236     106.870 120.530  95.810  1.00  0.00            
ATOM   3772 HH21 ARG   236     106.920 121.350  96.380  1.00  0.00            
ATOM   3773 HH22 ARG   236     107.680 120.190  95.350  1.00  0.00            
ATOM   3774  C   ARG   236      99.460 120.790  97.970  1.00  0.00            
ATOM   3775  O   ARG   236      99.500 121.930  97.520  1.00  0.00            
ATOM   3776  N   PHE   237      99.040 120.560  99.230  1.00  0.00            
ATOM   3777  HN  PHE   237      98.860 119.670  99.640  1.00  0.00            
ATOM   3778  CA  PHE   237      98.980 121.590 100.210  1.00  0.00            
ATOM   3779  HA  PHE   237      98.340 122.380  99.830  1.00  0.00            
ATOM   3780  CB  PHE   237      98.480 121.180 101.610  1.00  0.00            
ATOM   3781  HB1 PHE   237      98.320 122.020 102.320  1.00  0.00            
ATOM   3782  HB2 PHE   237      99.110 120.440 102.150  1.00  0.00            
ATOM   3783  CG  PHE   237      97.080 120.690 101.640  1.00  0.00            
ATOM   3784  CD1 PHE   237      96.090 121.640 101.510  1.00  0.00            
ATOM   3785  HD1 PHE   237      96.460 122.650 101.580  1.00  0.00            
ATOM   3786  CE1 PHE   237      94.760 121.290 101.560  1.00  0.00            
ATOM   3787  HE1 PHE   237      93.940 121.990 101.420  1.00  0.00            
ATOM   3788  CZ  PHE   237      94.470 119.950 101.600  1.00  0.00            
ATOM   3789  HZ  PHE   237      93.470 119.550 101.550  1.00  0.00            
ATOM   3790  CD2 PHE   237      96.740 119.360 101.760  1.00  0.00            
ATOM   3791  HD2 PHE   237      97.490 118.600 101.870  1.00  0.00            
ATOM   3792  CE2 PHE   237      95.420 118.970 101.770  1.00  0.00            
ATOM   3793  HE2 PHE   237      95.070 117.950 101.780  1.00  0.00            
ATOM   3794  C   PHE   237     100.280 122.270 100.480  1.00  0.00            
ATOM   3795  O   PHE   237     101.340 121.820 100.030  1.00  0.00            
ATOM   3796  N   LEU   238     100.270 123.420 101.180  1.00  0.00            
ATOM   3797  HN  LEU   238      99.370 123.670 101.540  1.00  0.00            
ATOM   3798  CA  LEU   238     101.440 124.130 101.590  1.00  0.00            
ATOM   3799  HA  LEU   238     101.980 124.310 100.670  1.00  0.00            
ATOM   3800  CB  LEU   238     101.020 125.420 102.320  1.00  0.00            
ATOM   3801  HB1 LEU   238     101.940 126.010 102.490  1.00  0.00            
ATOM   3802  HB2 LEU   238     100.610 125.220 103.330  1.00  0.00            
ATOM   3803  CG  LEU   238      99.990 126.310 101.600  1.00  0.00            
ATOM   3804  HG  LEU   238      99.080 125.670 101.580  1.00  0.00            
ATOM   3805  CD1 LEU   238      99.590 127.590 102.350  1.00  0.00            
ATOM   3806 HD11 LEU   238      98.880 128.270 101.850  1.00  0.00            
ATOM   3807 HD12 LEU   238      99.170 127.330 103.350  1.00  0.00            
ATOM   3808 HD13 LEU   238     100.520 128.200 102.470  1.00  0.00            
ATOM   3809  CD2 LEU   238     100.350 126.610 100.130  1.00  0.00            
ATOM   3810 HD21 LEU   238      99.510 127.050  99.550  1.00  0.00            
ATOM   3811 HD22 LEU   238     101.150 127.370 100.210  1.00  0.00            
ATOM   3812 HD23 LEU   238     100.820 125.750  99.610  1.00  0.00            
ATOM   3813  C   LEU   238     102.280 123.360 102.560  1.00  0.00            
ATOM   3814  O   LEU   238     103.510 123.350 102.620  1.00  0.00            
ATOM   3815  N   TYR   239     101.620 122.550 103.400  1.00  0.00            
ATOM   3816  HN  TYR   239     100.630 122.410 103.360  1.00  0.00            
ATOM   3817  CA  TYR   239     102.310 121.720 104.340  1.00  0.00            
ATOM   3818  HA  TYR   239     103.200 122.220 104.700  1.00  0.00            
ATOM   3819  CB  TYR   239     101.590 121.570 105.690  1.00  0.00            
ATOM   3820  HB1 TYR   239     101.760 122.530 106.220  1.00  0.00            
ATOM   3821  HB2 TYR   239     101.950 120.810 106.420  1.00  0.00            
ATOM   3822  CG  TYR   239     100.140 121.270 105.530  1.00  0.00            
ATOM   3823  CD1 TYR   239      99.130 122.180 105.350  1.00  0.00            
ATOM   3824  HD1 TYR   239      99.330 123.220 105.160  1.00  0.00            
ATOM   3825  CE1 TYR   239      97.820 121.760 105.220  1.00  0.00            
ATOM   3826  HE1 TYR   239      97.020 122.440 104.980  1.00  0.00            
ATOM   3827  CZ  TYR   239      97.540 120.410 105.190  1.00  0.00            
ATOM   3828  OH  TYR   239      96.260 120.020 104.750  1.00  0.00            
ATOM   3829  HH  TYR   239      95.810 120.870 104.780  1.00  0.00            
ATOM   3830  CD2 TYR   239      99.850 119.930 105.590  1.00  0.00            
ATOM   3831  HD2 TYR   239     100.670 119.250 105.790  1.00  0.00            
ATOM   3832  CE2 TYR   239      98.550 119.510 105.430  1.00  0.00            
ATOM   3833  HE2 TYR   239      98.370 118.470 105.650  1.00  0.00            
ATOM   3834  C   TYR   239     102.670 120.390 103.790  1.00  0.00            
ATOM   3835  O   TYR   239     103.080 119.480 104.510  1.00  0.00            
ATOM   3836  N   GLY   240     102.600 120.180 102.460  1.00  0.00            
ATOM   3837  HN  GLY   240     102.220 120.840 101.810  1.00  0.00            
ATOM   3838  CA  GLY   240     103.190 119.060 101.800  1.00  0.00            
ATOM   3839  HA1 GLY   240     103.570 119.420 100.860  1.00  0.00            
ATOM   3840  HA2 GLY   240     104.050 118.790 102.400  1.00  0.00            
ATOM   3841  C   GLY   240     102.340 117.880 101.460  1.00  0.00            
ATOM   3842  O   GLY   240     102.780 117.080 100.640  1.00  0.00            
ATOM   3843  N   LYS   241     101.120 117.730 102.000  1.00  0.00            
ATOM   3844  HN  LYS   241     100.730 118.310 102.710  1.00  0.00            
ATOM   3845  CA  LYS   241     100.230 116.640 101.710  1.00  0.00            
ATOM   3846  HA  LYS   241     100.900 115.800 101.600  1.00  0.00            
ATOM   3847  CB  LYS   241      99.410 116.240 102.940  1.00  0.00            
ATOM   3848  HB1 LYS   241      98.780 115.380 102.620  1.00  0.00            
ATOM   3849  HB2 LYS   241      98.680 117.070 103.120  1.00  0.00            
ATOM   3850  CG  LYS   241     100.220 115.840 104.170  1.00  0.00            
ATOM   3851  HG1 LYS   241     100.890 116.690 104.420  1.00  0.00            
ATOM   3852  HG2 LYS   241     100.900 115.020 103.880  1.00  0.00            
ATOM   3853  CD  LYS   241      99.320 115.310 105.290  1.00  0.00            
ATOM   3854  HD1 LYS   241      98.730 116.100 105.810  1.00  0.00            
ATOM   3855  HD2 LYS   241      98.630 114.530 104.910  1.00  0.00            
ATOM   3856  CE  LYS   241     100.090 114.670 106.450  1.00  0.00            
ATOM   3857  HE1 LYS   241      99.390 114.370 107.260  1.00  0.00            
ATOM   3858  HE2 LYS   241     100.940 115.290 106.820  1.00  0.00            
ATOM   3859  NZ  LYS   241     100.860 113.460 106.090  1.00  0.00            
ATOM   3860  HZ1 LYS   241     101.550 113.760 105.370  1.00  0.00            
ATOM   3861  HZ2 LYS   241     101.410 113.220 106.930  1.00  0.00            
ATOM   3862  HZ3 LYS   241     100.330 112.660 105.690  1.00  0.00            
ATOM   3863  C   LYS   241      99.490 116.740 100.420  1.00  0.00            
ATOM   3864  O   LYS   241      99.260 117.880 100.020  1.00  0.00            
ATOM   3865  N   LYS   242      99.080 115.600  99.830  1.00  0.00            
ATOM   3866  HN  LYS   242      99.410 114.760 100.250  1.00  0.00            
ATOM   3867  CA  LYS   242      98.250 115.530  98.660  1.00  0.00            
ATOM   3868  HA  LYS   242      98.880 115.980  97.910  1.00  0.00            
ATOM   3869  CB  LYS   242      98.000 114.080  98.220  1.00  0.00            
ATOM   3870  HB1 LYS   242      98.970 113.530  98.190  1.00  0.00            
ATOM   3871  HB2 LYS   242      97.420 114.120  97.270  1.00  0.00            
ATOM   3872  CG  LYS   242      97.160 113.140  99.090  1.00  0.00            
ATOM   3873  HG1 LYS   242      96.240 113.750  99.260  1.00  0.00            
ATOM   3874  HG2 LYS   242      97.590 112.900 100.080  1.00  0.00            
ATOM   3875  CD  LYS   242      96.810 111.840  98.350  1.00  0.00            
ATOM   3876  HD1 LYS   242      96.160 111.990  97.470  1.00  0.00            
ATOM   3877  HD2 LYS   242      97.780 111.400  98.040  1.00  0.00            
ATOM   3878  CE  LYS   242      96.170 110.780  99.240  1.00  0.00            
ATOM   3879  HE1 LYS   242      96.900 110.630 100.070  1.00  0.00            
ATOM   3880  HE2 LYS   242      96.080 109.840  98.660  1.00  0.00            
ATOM   3881  NZ  LYS   242      94.810 111.180  99.660  1.00  0.00            
ATOM   3882  HZ1 LYS   242      94.260 111.440  98.820  1.00  0.00            
ATOM   3883  HZ2 LYS   242      94.470 110.340 100.170  1.00  0.00            
ATOM   3884  HZ3 LYS   242      94.690 111.960 100.340  1.00  0.00            
ATOM   3885  C   LYS   242      96.990 116.330  98.610  1.00  0.00            
ATOM   3886  O   LYS   242      96.140 116.470  99.490  1.00  0.00            
ATOM   3887  N   VAL   243      96.720 117.060  97.510  1.00  0.00            
ATOM   3888  HN  VAL   243      97.480 117.150  96.880  1.00  0.00            
ATOM   3889  CA  VAL   243      95.480 117.680  97.190  1.00  0.00            
ATOM   3890  HA  VAL   243      94.810 117.650  98.030  1.00  0.00            
ATOM   3891  CB  VAL   243      95.620 119.070  96.640  1.00  0.00            
ATOM   3892  HB  VAL   243      96.400 119.150  95.860  1.00  0.00            
ATOM   3893  CG1 VAL   243      94.270 119.610  96.130  1.00  0.00            
ATOM   3894 HG11 VAL   243      93.790 119.070  95.290  1.00  0.00            
ATOM   3895 HG12 VAL   243      93.460 119.550  96.890  1.00  0.00            
ATOM   3896 HG13 VAL   243      94.260 120.700  95.920  1.00  0.00            
ATOM   3897  CG2 VAL   243      96.050 119.910  97.860  1.00  0.00            
ATOM   3898 HG21 VAL   243      96.080 120.980  97.560  1.00  0.00            
ATOM   3899 HG22 VAL   243      95.450 119.790  98.790  1.00  0.00            
ATOM   3900 HG23 VAL   243      97.070 119.520  98.050  1.00  0.00            
ATOM   3901  C   VAL   243      94.830 116.850  96.130  1.00  0.00            
ATOM   3902  O   VAL   243      95.380 116.660  95.050  1.00  0.00            
ATOM   3903  N   GLU   244      93.670 116.290  96.510  1.00  0.00            
ATOM   3904  HN  GLU   244      93.230 116.550  97.370  1.00  0.00            
ATOM   3905  CA  GLU   244      92.910 115.490  95.600  1.00  0.00            
ATOM   3906  HA  GLU   244      93.500 115.140  94.760  1.00  0.00            
ATOM   3907  CB  GLU   244      92.470 114.120  96.160  1.00  0.00            
ATOM   3908  HB1 GLU   244      91.750 113.580  95.510  1.00  0.00            
ATOM   3909  HB2 GLU   244      92.080 114.230  97.200  1.00  0.00            
ATOM   3910  CG  GLU   244      93.700 113.230  96.220  1.00  0.00            
ATOM   3911  HG1 GLU   244      94.460 113.710  96.870  1.00  0.00            
ATOM   3912  HG2 GLU   244      94.260 113.220  95.250  1.00  0.00            
ATOM   3913  CD  GLU   244      93.420 111.810  96.710  1.00  0.00            
ATOM   3914  OE1 GLU   244      92.900 111.710  97.850  1.00  0.00            
ATOM   3915  OE2 GLU   244      93.680 110.820  95.980  1.00  0.00            
ATOM   3916  C   GLU   244      91.760 116.240  95.020  1.00  0.00            
ATOM   3917  O   GLU   244      91.060 117.030  95.660  1.00  0.00            
ATOM   3918  N   GLY   245      91.340 115.970  93.770  1.00  0.00            
ATOM   3919  HN  GLY   245      91.590 115.100  93.350  1.00  0.00            
ATOM   3920  CA  GLY   245      90.400 116.830  93.120  1.00  0.00            
ATOM   3921  HA1 GLY   245      89.430 116.550  93.520  1.00  0.00            
ATOM   3922  HA2 GLY   245      90.590 117.880  93.290  1.00  0.00            
ATOM   3923  C   GLY   245      90.320 116.500  91.670  1.00  0.00            
ATOM   3924  O   GLY   245      90.510 115.390  91.180  1.00  0.00            
ATOM   3925  N   THR   246      90.060 117.520  90.830  1.00  0.00            
ATOM   3926  HN  THR   246      89.940 118.440  91.210  1.00  0.00            
ATOM   3927  CA  THR   246      89.800 117.370  89.430  1.00  0.00            
ATOM   3928  HA  THR   246      90.190 116.430  89.060  1.00  0.00            
ATOM   3929  CB  THR   246      88.330 117.530  89.150  1.00  0.00            
ATOM   3930  HB  THR   246      88.000 118.400  89.740  1.00  0.00            
ATOM   3931  OG1 THR   246      87.580 116.450  89.680  1.00  0.00            
ATOM   3932  HG1 THR   246      86.810 116.800  90.130  1.00  0.00            
ATOM   3933  CG2 THR   246      87.920 117.620  87.670  1.00  0.00            
ATOM   3934 HG21 THR   246      86.820 117.570  87.560  1.00  0.00            
ATOM   3935 HG22 THR   246      88.280 118.590  87.250  1.00  0.00            
ATOM   3936 HG23 THR   246      88.270 116.850  86.950  1.00  0.00            
ATOM   3937  C   THR   246      90.410 118.590  88.830  1.00  0.00            
ATOM   3938  O   THR   246      90.320 119.690  89.360  1.00  0.00            
ATOM   3939  N   ALA   247      91.070 118.470  87.670  1.00  0.00            
ATOM   3940  HN  ALA   247      91.250 117.610  87.200  1.00  0.00            
ATOM   3941  CA  ALA   247      91.750 119.580  87.060  1.00  0.00            
ATOM   3942  HA  ALA   247      91.660 120.490  87.630  1.00  0.00            
ATOM   3943  CB  ALA   247      93.250 119.270  86.960  1.00  0.00            
ATOM   3944  HB1 ALA   247      93.530 119.000  88.000  1.00  0.00            
ATOM   3945  HB2 ALA   247      93.430 118.460  86.220  1.00  0.00            
ATOM   3946  HB3 ALA   247      93.850 120.150  86.630  1.00  0.00            
ATOM   3947  C   ALA   247      91.200 119.830  85.700  1.00  0.00            
ATOM   3948  O   ALA   247      90.790 118.860  85.070  1.00  0.00            
ATOM   3949  N   PHE   248      91.040 121.090  85.250  1.00  0.00            
ATOM   3950  HN  PHE   248      91.260 121.880  85.810  1.00  0.00            
ATOM   3951  CA  PHE   248      90.610 121.520  83.950  1.00  0.00            
ATOM   3952  HA  PHE   248      90.420 120.660  83.320  1.00  0.00            
ATOM   3953  CB  PHE   248      89.490 122.570  84.050  1.00  0.00            
ATOM   3954  HB1 PHE   248      89.210 123.020  83.070  1.00  0.00            
ATOM   3955  HB2 PHE   248      89.860 123.410  84.670  1.00  0.00            
ATOM   3956  CG  PHE   248      88.240 122.090  84.690  1.00  0.00            
ATOM   3957  CD1 PHE   248      88.010 122.100  86.050  1.00  0.00            
ATOM   3958  HD1 PHE   248      88.700 122.570  86.730  1.00  0.00            
ATOM   3959  CE1 PHE   248      86.960 121.380  86.580  1.00  0.00            
ATOM   3960  HE1 PHE   248      86.800 121.330  87.640  1.00  0.00            
ATOM   3961  CZ  PHE   248      86.130 120.660  85.760  1.00  0.00            
ATOM   3962  HZ  PHE   248      85.370 120.070  86.250  1.00  0.00            
ATOM   3963  CD2 PHE   248      87.450 121.300  83.880  1.00  0.00            
ATOM   3964  HD2 PHE   248      87.690 121.320  82.830  1.00  0.00            
ATOM   3965  CE2 PHE   248      86.410 120.580  84.410  1.00  0.00            
ATOM   3966  HE2 PHE   248      85.780 119.980  83.770  1.00  0.00            
ATOM   3967  C   PHE   248      91.750 122.220  83.300  1.00  0.00            
ATOM   3968  O   PHE   248      92.230 123.230  83.810  1.00  0.00            
ATOM   3969  N   VAL   249      92.280 121.640  82.210  1.00  0.00            
ATOM   3970  HN  VAL   249      91.930 120.800  81.810  1.00  0.00            
ATOM   3971  CA  VAL   249      93.650 121.840  81.820  1.00  0.00            
ATOM   3972  HA  VAL   249      93.820 122.870  82.100  1.00  0.00            
ATOM   3973  CB  VAL   249      94.630 120.880  82.430  1.00  0.00            
ATOM   3974  HB  VAL   249      94.610 121.230  83.480  1.00  0.00            
ATOM   3975  CG1 VAL   249      94.160 119.430  82.260  1.00  0.00            
ATOM   3976 HG11 VAL   249      94.070 119.230  81.170  1.00  0.00            
ATOM   3977 HG12 VAL   249      94.940 118.740  82.640  1.00  0.00            
ATOM   3978 HG13 VAL   249      93.250 119.200  82.850  1.00  0.00            
ATOM   3979  CG2 VAL   249      96.100 121.040  82.000  1.00  0.00            
ATOM   3980 HG21 VAL   249      96.480 122.080  82.120  1.00  0.00            
ATOM   3981 HG22 VAL   249      96.690 120.340  82.630  1.00  0.00            
ATOM   3982 HG23 VAL   249      96.250 120.700  80.960  1.00  0.00            
ATOM   3983  C   VAL   249      93.760 121.900  80.330  1.00  0.00            
ATOM   3984  O   VAL   249      93.110 121.130  79.640  1.00  0.00            
ATOM   3985  N   ILE   250      94.480 122.850  79.700  1.00  0.00            
ATOM   3986  HN  ILE   250      95.040 123.400  80.320  1.00  0.00            
ATOM   3987  CA  ILE   250      94.540 123.270  78.340  1.00  0.00            
ATOM   3988  HA  ILE   250      94.220 122.430  77.750  1.00  0.00            
ATOM   3989  CB  ILE   250      93.560 124.390  78.120  1.00  0.00            
ATOM   3990  HB  ILE   250      92.640 124.070  78.660  1.00  0.00            
ATOM   3991  CG2 ILE   250      94.030 125.790  78.550  1.00  0.00            
ATOM   3992 HG21 ILE   250      94.380 125.810  79.600  1.00  0.00            
ATOM   3993 HG22 ILE   250      94.960 126.130  78.050  1.00  0.00            
ATOM   3994 HG23 ILE   250      93.190 126.500  78.360  1.00  0.00            
ATOM   3995  CG1 ILE   250      93.260 124.410  76.620  1.00  0.00            
ATOM   3996 HG11 ILE   250      93.180 123.370  76.240  1.00  0.00            
ATOM   3997 HG12 ILE   250      94.090 124.820  76.010  1.00  0.00            
ATOM   3998  CD  ILE   250      92.000 125.160  76.180  1.00  0.00            
ATOM   3999  HD1 ILE   250      92.100 126.220  76.510  1.00  0.00            
ATOM   4000  HD2 ILE   250      91.950 125.120  75.070  1.00  0.00            
ATOM   4001  HD3 ILE   250      91.110 124.660  76.620  1.00  0.00            
ATOM   4002  C   ILE   250      95.920 123.710  77.980  1.00  0.00            
ATOM   4003  O   ILE   250      96.720 124.200  78.780  1.00  0.00            
ATOM   4004  N   PHE   251      96.310 123.550  76.710  1.00  0.00            
ATOM   4005  HN  PHE   251      95.650 123.220  76.040  1.00  0.00            
ATOM   4006  CA  PHE   251      97.580 123.680  76.050  1.00  0.00            
ATOM   4007  HA  PHE   251      98.340 124.040  76.730  1.00  0.00            
ATOM   4008  CB  PHE   251      98.090 122.350  75.500  1.00  0.00            
ATOM   4009  HB1 PHE   251      98.920 122.600  74.810  1.00  0.00            
ATOM   4010  HB2 PHE   251      97.290 121.870  74.880  1.00  0.00            
ATOM   4011  CG  PHE   251      98.410 121.290  76.500  1.00  0.00            
ATOM   4012  CD1 PHE   251      97.500 120.630  77.290  1.00  0.00            
ATOM   4013  HD1 PHE   251      96.440 120.800  77.180  1.00  0.00            
ATOM   4014  CE1 PHE   251      97.930 119.610  78.100  1.00  0.00            
ATOM   4015  HE1 PHE   251      97.210 118.950  78.550  1.00  0.00            
ATOM   4016  CZ  PHE   251      99.270 119.300  78.160  1.00  0.00            
ATOM   4017  HZ  PHE   251      99.540 118.460  78.780  1.00  0.00            
ATOM   4018  CD2 PHE   251      99.750 121.030  76.660  1.00  0.00            
ATOM   4019  HD2 PHE   251     100.380 121.650  76.040  1.00  0.00            
ATOM   4020  CE2 PHE   251     100.220 120.040  77.500  1.00  0.00            
ATOM   4021  HE2 PHE   251     101.270 119.810  77.470  1.00  0.00            
ATOM   4022  C   PHE   251      97.440 124.790  75.070  1.00  0.00            
ATOM   4023  O   PHE   251      96.430 124.970  74.390  1.00  0.00            
ATOM   4024  N   GLY   252      98.520 125.580  74.920  1.00  0.00            
ATOM   4025  HN  GLY   252      99.340 125.610  75.480  1.00  0.00            
ATOM   4026  CA  GLY   252      98.580 126.700  74.030  1.00  0.00            
ATOM   4027  HA1 GLY   252      97.870 126.480  73.250  1.00  0.00            
ATOM   4028  HA2 GLY   252      98.480 127.580  74.640  1.00  0.00            
ATOM   4029  C   GLY   252      99.950 126.730  73.440  1.00  0.00            
ATOM   4030  O   GLY   252     100.860 126.020  73.870  1.00  0.00            
ATOM   4031  N   ILE   253     100.190 127.560  72.400  1.00  0.00            
ATOM   4032  HN  ILE   253      99.450 128.140  72.080  1.00  0.00            
ATOM   4033  CA  ILE   253     101.360 127.750  71.610  1.00  0.00            
ATOM   4034  HA  ILE   253     102.220 127.370  72.150  1.00  0.00            
ATOM   4035  CB  ILE   253     101.160 127.170  70.240  1.00  0.00            
ATOM   4036  HB  ILE   253     101.130 126.070  70.430  1.00  0.00            
ATOM   4037  CG2 ILE   253      99.870 127.700  69.580  1.00  0.00            
ATOM   4038 HG21 ILE   253      99.930 128.710  69.110  1.00  0.00            
ATOM   4039 HG22 ILE   253      99.710 127.120  68.640  1.00  0.00            
ATOM   4040 HG23 ILE   253      99.050 127.660  70.330  1.00  0.00            
ATOM   4041  CG1 ILE   253     102.370 127.380  69.330  1.00  0.00            
ATOM   4042 HG11 ILE   253     102.940 128.310  69.570  1.00  0.00            
ATOM   4043 HG12 ILE   253     101.920 127.490  68.320  1.00  0.00            
ATOM   4044  CD  ILE   253     103.350 126.210  69.400  1.00  0.00            
ATOM   4045  HD1 ILE   253     103.920 126.150  70.350  1.00  0.00            
ATOM   4046  HD2 ILE   253     102.940 125.190  69.220  1.00  0.00            
ATOM   4047  HD3 ILE   253     104.140 126.380  68.640  1.00  0.00            
ATOM   4048  C   ILE   253     101.500 129.230  71.560  1.00  0.00            
ATOM   4049  O   ILE   253     100.520 129.970  71.590  1.00  0.00            
ATOM   4050  N   GLN   254     102.760 129.690  71.690  1.00  0.00            
ATOM   4051  HN  GLN   254     103.550 129.080  71.660  1.00  0.00            
ATOM   4052  CA  GLN   254     103.070 131.090  71.670  1.00  0.00            
ATOM   4053  HA  GLN   254     102.100 131.560  71.620  1.00  0.00            
ATOM   4054  CB  GLN   254     103.660 131.550  73.010  1.00  0.00            
ATOM   4055  HB1 GLN   254     104.500 130.860  73.270  1.00  0.00            
ATOM   4056  HB2 GLN   254     102.850 131.380  73.750  1.00  0.00            
ATOM   4057  CG  GLN   254     104.190 132.990  72.970  1.00  0.00            
ATOM   4058  HG1 GLN   254     103.360 133.670  72.670  1.00  0.00            
ATOM   4059  HG2 GLN   254     104.920 133.190  72.160  1.00  0.00            
ATOM   4060  CD  GLN   254     104.960 133.500  74.180  1.00  0.00            
ATOM   4061  OE1 GLN   254     104.480 134.350  74.930  1.00  0.00            
ATOM   4062  NE2 GLN   254     106.150 132.850  74.310  1.00  0.00            
ATOM   4063 HE21 GLN   254     106.750 133.000  75.100  1.00  0.00            
ATOM   4064 HE22 GLN   254     106.310 132.290  73.500  1.00  0.00            
ATOM   4065  C   GLN   254     103.930 131.380  70.490  1.00  0.00            
ATOM   4066  O   GLN   254     104.930 130.720  70.210  1.00  0.00            
ATOM   4067  N   ASP   255     103.490 132.410  69.750  1.00  0.00            
ATOM   4068  HN  ASP   255     102.600 132.770  70.010  1.00  0.00            
ATOM   4069  CA  ASP   255     104.120 132.890  68.560  1.00  0.00            
ATOM   4070  HA  ASP   255     105.090 132.440  68.440  1.00  0.00            
ATOM   4071  CB  ASP   255     103.200 132.660  67.340  1.00  0.00            
ATOM   4072  HB1 ASP   255     102.420 133.450  67.280  1.00  0.00            
ATOM   4073  HB2 ASP   255     102.750 131.650  67.390  1.00  0.00            
ATOM   4074  CG  ASP   255     103.940 132.810  66.020  1.00  0.00            
ATOM   4075  OD1 ASP   255     105.100 133.300  65.990  1.00  0.00            
ATOM   4076  OD2 ASP   255     103.310 132.500  64.970  1.00  0.00            
ATOM   4077  C   ASP   255     104.400 134.340  68.760  1.00  0.00            
ATOM   4078  O   ASP   255     103.480 135.160  68.770  1.00  0.00            
ATOM   4079  N   GLY   256     105.680 134.670  68.980  1.00  0.00            
ATOM   4080  HN  GLY   256     106.390 134.020  68.710  1.00  0.00            
ATOM   4081  CA  GLY   256     106.120 135.890  69.580  1.00  0.00            
ATOM   4082  HA1 GLY   256     107.140 135.840  69.930  1.00  0.00            
ATOM   4083  HA2 GLY   256     106.000 136.600  68.770  1.00  0.00            
ATOM   4084  C   GLY   256     105.280 136.400  70.690  1.00  0.00            
ATOM   4085  O   GLY   256     105.250 135.840  71.790  1.00  0.00            
ATOM   4086  N   GLU   257     104.510 137.490  70.540  1.00  0.00            
ATOM   4087  HN  GLU   257     104.230 137.780  69.630  1.00  0.00            
ATOM   4088  CA  GLU   257     103.820 138.080  71.650  1.00  0.00            
ATOM   4089  HA  GLU   257     104.230 137.650  72.550  1.00  0.00            
ATOM   4090  CB  GLU   257     104.100 139.590  71.740  1.00  0.00            
ATOM   4091  HB1 GLU   257     103.420 140.070  72.480  1.00  0.00            
ATOM   4092  HB2 GLU   257     103.760 140.030  70.770  1.00  0.00            
ATOM   4093  CG  GLU   257     105.560 140.020  71.930  1.00  0.00            
ATOM   4094  HG1 GLU   257     106.140 139.560  71.100  1.00  0.00            
ATOM   4095  HG2 GLU   257     105.940 139.650  72.900  1.00  0.00            
ATOM   4096  CD  GLU   257     105.800 141.520  71.910  1.00  0.00            
ATOM   4097  OE1 GLU   257     105.550 142.250  72.910  1.00  0.00            
ATOM   4098  OE2 GLU   257     106.260 142.020  70.850  1.00  0.00            
ATOM   4099  C   GLU   257     102.380 137.730  71.690  1.00  0.00            
ATOM   4100  O   GLU   257     101.560 138.160  72.490  1.00  0.00            
ATOM   4101  N   GLN   258     101.880 136.870  70.780  1.00  0.00            
ATOM   4102  HN  GLN   258     102.600 136.370  70.320  1.00  0.00            
ATOM   4103  CA  GLN   258     100.560 136.320  70.860  1.00  0.00            
ATOM   4104  HA  GLN   258      99.950 136.900  71.530  1.00  0.00            
ATOM   4105  CB  GLN   258      99.920 136.360  69.460  1.00  0.00            
ATOM   4106  HB1 GLN   258      98.900 135.940  69.560  1.00  0.00            
ATOM   4107  HB2 GLN   258     100.460 135.800  68.670  1.00  0.00            
ATOM   4108  CG  GLN   258      99.850 137.760  68.840  1.00  0.00            
ATOM   4109  HG1 GLN   258      99.350 137.750  67.850  1.00  0.00            
ATOM   4110  HG2 GLN   258     100.840 138.190  68.570  1.00  0.00            
ATOM   4111  CD  GLN   258      99.130 138.860  69.610  1.00  0.00            
ATOM   4112  OE1 GLN   258      99.700 139.870  70.030  1.00  0.00            
ATOM   4113  NE2 GLN   258      97.800 138.630  69.800  1.00  0.00            
ATOM   4114 HE21 GLN   258      97.280 137.860  69.410  1.00  0.00            
ATOM   4115 HE22 GLN   258      97.320 139.350  70.290  1.00  0.00            
ATOM   4116  C   GLN   258     100.670 134.920  71.370  1.00  0.00            
ATOM   4117  O   GLN   258     101.470 134.070  70.980  1.00  0.00            
ATOM   4118  N   ARG   259      99.800 134.680  72.370  1.00  0.00            
ATOM   4119  HN  ARG   259      99.220 135.390  72.760  1.00  0.00            
ATOM   4120  CA  ARG   259      99.530 133.350  72.790  1.00  0.00            
ATOM   4121  HA  ARG   259     100.270 132.640  72.440  1.00  0.00            
ATOM   4122  CB  ARG   259      99.560 133.410  74.330  1.00  0.00            
ATOM   4123  HB1 ARG   259      99.250 132.400  74.660  1.00  0.00            
ATOM   4124  HB2 ARG   259      98.750 134.100  74.660  1.00  0.00            
ATOM   4125  CG  ARG   259     100.920 133.700  74.950  1.00  0.00            
ATOM   4126  HG1 ARG   259     101.340 134.710  74.720  1.00  0.00            
ATOM   4127  HG2 ARG   259     101.630 132.890  74.690  1.00  0.00            
ATOM   4128  CD  ARG   259     100.990 133.690  76.480  1.00  0.00            
ATOM   4129  HD1 ARG   259     100.460 132.830  76.940  1.00  0.00            
ATOM   4130  HD2 ARG   259     100.610 134.680  76.800  1.00  0.00            
ATOM   4131  NE  ARG   259     102.440 133.620  76.800  1.00  0.00            
ATOM   4132  HE  ARG   259     103.100 134.000  76.140  1.00  0.00            
ATOM   4133  CZ  ARG   259     102.890 133.800  78.080  1.00  0.00            
ATOM   4134  NH1 ARG   259     102.160 133.350  79.140  1.00  0.00            
ATOM   4135 HH11 ARG   259     101.230 132.990  79.060  1.00  0.00            
ATOM   4136 HH12 ARG   259     102.590 133.280  80.030  1.00  0.00            
ATOM   4137  NH2 ARG   259     104.130 134.340  78.280  1.00  0.00            
ATOM   4138 HH21 ARG   259     104.620 134.830  77.570  1.00  0.00            
ATOM   4139 HH22 ARG   259     104.380 134.480  79.240  1.00  0.00            
ATOM   4140  C   ARG   259      98.230 132.860  72.260  1.00  0.00            
ATOM   4141  O   ARG   259      97.200 133.530  72.170  1.00  0.00            
ATOM   4142  N   ILE   260      98.230 131.590  71.830  1.00  0.00            
ATOM   4143  HN  ILE   260      99.040 131.010  71.690  1.00  0.00            
ATOM   4144  CA  ILE   260      97.020 131.030  71.320  1.00  0.00            
ATOM   4145  HA  ILE   260      96.170 131.650  71.570  1.00  0.00            
ATOM   4146  CB  ILE   260      97.060 130.880  69.830  1.00  0.00            
ATOM   4147  HB  ILE   260      97.640 129.950  69.620  1.00  0.00            
ATOM   4148  CG2 ILE   260      95.630 130.820  69.280  1.00  0.00            
ATOM   4149 HG21 ILE   260      95.010 131.640  69.700  1.00  0.00            
ATOM   4150 HG22 ILE   260      95.670 130.850  68.170  1.00  0.00            
ATOM   4151 HG23 ILE   260      95.040 129.910  69.540  1.00  0.00            
ATOM   4152  CG1 ILE   260      97.900 131.910  69.060  1.00  0.00            
ATOM   4153 HG11 ILE   260      98.090 132.890  69.550  1.00  0.00            
ATOM   4154 HG12 ILE   260      97.400 132.060  68.080  1.00  0.00            
ATOM   4155  CD  ILE   260      99.260 131.410  68.590  1.00  0.00            
ATOM   4156  HD1 ILE   260      99.840 131.160  69.500  1.00  0.00            
ATOM   4157  HD2 ILE   260      99.170 130.470  68.000  1.00  0.00            
ATOM   4158  HD3 ILE   260      99.760 132.150  67.920  1.00  0.00            
ATOM   4159  C   ILE   260      96.700 129.700  71.940  1.00  0.00            
ATOM   4160  O   ILE   260      97.430 128.720  71.990  1.00  0.00            
ATOM   4161  N   SER   261      95.500 129.540  72.520  1.00  0.00            
ATOM   4162  HN  SER   261      94.870 130.310  72.550  1.00  0.00            
ATOM   4163  CA  SER   261      94.960 128.280  72.940  1.00  0.00            
ATOM   4164  HA  SER   261      95.800 127.640  73.170  1.00  0.00            
ATOM   4165  CB  SER   261      94.120 128.410  74.220  1.00  0.00            
ATOM   4166  HB1 SER   261      94.830 128.770  75.000  1.00  0.00            
ATOM   4167  HB2 SER   261      93.640 127.520  74.670  1.00  0.00            
ATOM   4168  OG  SER   261      93.170 129.450  74.090  1.00  0.00            
ATOM   4169  HG1 SER   261      93.570 130.320  74.190  1.00  0.00            
ATOM   4170  C   SER   261      94.320 127.330  71.980  1.00  0.00            
ATOM   4171  O   SER   261      93.590 127.820  71.120  1.00  0.00            
ATOM   4172  N   LEU   262      94.650 126.030  72.130  1.00  0.00            
ATOM   4173  HN  LEU   262      95.280 125.720  72.830  1.00  0.00            
ATOM   4174  CA  LEU   262      94.400 125.020  71.150  1.00  0.00            
ATOM   4175  HA  LEU   262      94.400 125.490  70.180  1.00  0.00            
ATOM   4176  CB  LEU   262      95.480 123.920  71.180  1.00  0.00            
ATOM   4177  HB1 LEU   262      95.230 123.270  70.310  1.00  0.00            
ATOM   4178  HB2 LEU   262      95.430 123.190  72.020  1.00  0.00            
ATOM   4179  CG  LEU   262      96.930 124.400  71.060  1.00  0.00            
ATOM   4180  HG  LEU   262      97.090 125.200  71.820  1.00  0.00            
ATOM   4181  CD1 LEU   262      97.880 123.250  71.400  1.00  0.00            
ATOM   4182 HD11 LEU   262      97.730 122.420  70.680  1.00  0.00            
ATOM   4183 HD12 LEU   262      98.960 123.530  71.370  1.00  0.00            
ATOM   4184 HD13 LEU   262      97.640 122.900  72.430  1.00  0.00            
ATOM   4185  CD2 LEU   262      97.290 125.100  69.730  1.00  0.00            
ATOM   4186 HD21 LEU   262      97.130 124.400  68.890  1.00  0.00            
ATOM   4187 HD22 LEU   262      96.770 126.050  69.500  1.00  0.00            
ATOM   4188 HD23 LEU   262      98.380 125.330  69.670  1.00  0.00            
ATOM   4189  C   LEU   262      93.030 124.500  71.410  1.00  0.00            
ATOM   4190  O   LEU   262      92.810 123.920  72.470  1.00  0.00            
ATOM   4191  N   PRO   263      92.090 124.570  70.510  1.00  0.00            
ATOM   4192  CD  PRO   263      92.160 125.120  69.170  1.00  0.00            
ATOM   4193  HD1 PRO   263      92.390 126.210  69.230  1.00  0.00            
ATOM   4194  HD2 PRO   263      92.860 124.490  68.570  1.00  0.00            
ATOM   4195  CA  PRO   263      90.720 124.500  70.950  1.00  0.00            
ATOM   4196  HA  PRO   263      90.590 124.990  71.900  1.00  0.00            
ATOM   4197  CB  PRO   263      89.920 125.130  69.820  1.00  0.00            
ATOM   4198  HB1 PRO   263      89.870 126.220  70.020  1.00  0.00            
ATOM   4199  HB2 PRO   263      88.920 124.650  69.740  1.00  0.00            
ATOM   4200  CG  PRO   263      90.770 124.930  68.550  1.00  0.00            
ATOM   4201  HG1 PRO   263      90.780 125.770  67.820  1.00  0.00            
ATOM   4202  HG2 PRO   263      90.660 123.890  68.180  1.00  0.00            
ATOM   4203  C   PRO   263      90.310 123.100  71.250  1.00  0.00            
ATOM   4204  O   PRO   263      89.510 122.950  72.170  1.00  0.00            
ATOM   4205  N   GLU   264      90.880 122.100  70.550  1.00  0.00            
ATOM   4206  HN  GLU   264      91.630 122.250  69.910  1.00  0.00            
ATOM   4207  CA  GLU   264      90.590 120.750  70.920  1.00  0.00            
ATOM   4208  HA  GLU   264      89.580 120.810  71.290  1.00  0.00            
ATOM   4209  CB  GLU   264      90.590 119.810  69.700  1.00  0.00            
ATOM   4210  HB1 GLU   264      90.560 118.740  70.010  1.00  0.00            
ATOM   4211  HB2 GLU   264      91.560 119.970  69.190  1.00  0.00            
ATOM   4212  CG  GLU   264      89.350 120.020  68.830  1.00  0.00            
ATOM   4213  HG1 GLU   264      89.340 121.030  68.370  1.00  0.00            
ATOM   4214  HG2 GLU   264      88.380 120.030  69.380  1.00  0.00            
ATOM   4215  CD  GLU   264      89.320 118.930  67.770  1.00  0.00            
ATOM   4216  OE1 GLU   264      90.330 118.780  67.050  1.00  0.00            
ATOM   4217  OE2 GLU   264      88.330 118.150  67.640  1.00  0.00            
ATOM   4218  C   GLU   264      91.480 120.220  72.000  1.00  0.00            
ATOM   4219  O   GLU   264      91.410 119.010  72.220  1.00  0.00            
ATOM   4220  N   SER   265      92.250 121.010  72.760  1.00  0.00            
ATOM   4221  HN  SER   265      92.190 122.010  72.710  1.00  0.00            
ATOM   4222  CA  SER   265      93.150 120.440  73.720  1.00  0.00            
ATOM   4223  HA  SER   265      93.360 119.400  73.530  1.00  0.00            
ATOM   4224  CB  SER   265      94.460 121.240  73.720  1.00  0.00            
ATOM   4225  HB1 SER   265      94.920 121.230  72.710  1.00  0.00            
ATOM   4226  HB2 SER   265      95.190 120.740  74.400  1.00  0.00            
ATOM   4227  OG  SER   265      94.250 122.560  74.200  1.00  0.00            
ATOM   4228  HG1 SER   265      93.870 123.090  73.500  1.00  0.00            
ATOM   4229  C   SER   265      92.610 120.520  75.110  1.00  0.00            
ATOM   4230  O   SER   265      93.370 120.190  76.020  1.00  0.00            
ATOM   4231  N   LEU   266      91.340 120.880  75.320  1.00  0.00            
ATOM   4232  HN  LEU   266      90.780 121.120  74.540  1.00  0.00            
ATOM   4233  CA  LEU   266      90.780 121.080  76.630  1.00  0.00            
ATOM   4234  HA  LEU   266      91.510 121.540  77.280  1.00  0.00            
ATOM   4235  CB  LEU   266      89.570 122.030  76.560  1.00  0.00            
ATOM   4236  HB1 LEU   266      88.840 121.620  75.830  1.00  0.00            
ATOM   4237  HB2 LEU   266      89.860 123.000  76.090  1.00  0.00            
ATOM   4238  CG  LEU   266      88.910 122.430  77.890  1.00  0.00            
ATOM   4239  HG  LEU   266      88.510 121.530  78.400  1.00  0.00            
ATOM   4240  CD1 LEU   266      89.760 123.110  78.980  1.00  0.00            
ATOM   4241 HD11 LEU   266      90.200 124.080  78.670  1.00  0.00            
ATOM   4242 HD12 LEU   266      89.150 123.260  79.900  1.00  0.00            
ATOM   4243 HD13 LEU   266      90.560 122.380  79.230  1.00  0.00            
ATOM   4244  CD2 LEU   266      87.710 123.300  77.500  1.00  0.00            
ATOM   4245 HD21 LEU   266      86.990 122.690  76.910  1.00  0.00            
ATOM   4246 HD22 LEU   266      87.220 123.780  78.370  1.00  0.00            
ATOM   4247 HD23 LEU   266      88.110 124.140  76.890  1.00  0.00            
ATOM   4248  C   LEU   266      90.460 119.830  77.360  1.00  0.00            
ATOM   4249  O   LEU   266      89.690 118.980  76.900  1.00  0.00            
ATOM   4250  N   LYS   267      90.950 119.620  78.600  1.00  0.00            
ATOM   4251  HN  LYS   267      91.670 120.240  78.910  1.00  0.00            
ATOM   4252  CA  LYS   267      90.710 118.340  79.190  1.00  0.00            
ATOM   4253  HA  LYS   267      90.060 117.720  78.590  1.00  0.00            
ATOM   4254  CB  LYS   267      92.030 117.570  79.390  1.00  0.00            
ATOM   4255  HB1 LYS   267      91.770 116.570  79.810  1.00  0.00            
ATOM   4256  HB2 LYS   267      92.680 117.930  80.210  1.00  0.00            
ATOM   4257  CG  LYS   267      92.680 117.180  78.060  1.00  0.00            
ATOM   4258  HG1 LYS   267      93.610 116.600  78.240  1.00  0.00            
ATOM   4259  HG2 LYS   267      92.980 118.070  77.470  1.00  0.00            
ATOM   4260  CD  LYS   267      91.850 116.310  77.120  1.00  0.00            
ATOM   4261  HD1 LYS   267      91.700 115.330  77.610  1.00  0.00            
ATOM   4262  HD2 LYS   267      90.860 116.730  76.820  1.00  0.00            
ATOM   4263  CE  LYS   267      92.710 115.860  75.930  1.00  0.00            
ATOM   4264  HE1 LYS   267      93.720 115.560  76.280  1.00  0.00            
ATOM   4265  HE2 LYS   267      92.700 116.790  75.320  1.00  0.00            
ATOM   4266  NZ  LYS   267      92.160 114.700  75.200  1.00  0.00            
ATOM   4267  HZ1 LYS   267      92.050 113.860  75.800  1.00  0.00            
ATOM   4268  HZ2 LYS   267      91.230 115.010  74.870  1.00  0.00            
ATOM   4269  HZ3 LYS   267      92.790 114.590  74.380  1.00  0.00            
ATOM   4270  C   LYS   267      90.170 118.460  80.570  1.00  0.00            
ATOM   4271  O   LYS   267      90.080 119.560  81.110  1.00  0.00            
ATOM   4272  N   ARG   268      89.730 117.320  81.130  1.00  0.00            
ATOM   4273  HN  ARG   268      89.770 116.450  80.650  1.00  0.00            
ATOM   4274  CA  ARG   268      89.220 117.220  82.460  1.00  0.00            
ATOM   4275  HA  ARG   268      89.720 117.990  83.030  1.00  0.00            
ATOM   4276  CB  ARG   268      87.690 117.380  82.440  1.00  0.00            
ATOM   4277  HB1 ARG   268      87.210 116.660  81.750  1.00  0.00            
ATOM   4278  HB2 ARG   268      87.390 118.420  82.160  1.00  0.00            
ATOM   4279  CG  ARG   268      86.990 117.100  83.770  1.00  0.00            
ATOM   4280  HG1 ARG   268      87.350 117.810  84.540  1.00  0.00            
ATOM   4281  HG2 ARG   268      87.190 116.070  84.150  1.00  0.00            
ATOM   4282  CD  ARG   268      85.470 117.300  83.750  1.00  0.00            
ATOM   4283  HD1 ARG   268      85.170 118.150  83.090  1.00  0.00            
ATOM   4284  HD2 ARG   268      85.190 117.420  84.810  1.00  0.00            
ATOM   4285  NE  ARG   268      84.910 116.000  83.280  1.00  0.00            
ATOM   4286  HE  ARG   268      85.500 115.190  83.230  1.00  0.00            
ATOM   4287  CZ  ARG   268      83.720 115.930  82.620  1.00  0.00            
ATOM   4288  NH1 ARG   268      82.910 117.000  82.350  1.00  0.00            
ATOM   4289 HH11 ARG   268      83.020 117.880  82.800  1.00  0.00            
ATOM   4290 HH12 ARG   268      82.240 116.830  81.620  1.00  0.00            
ATOM   4291  NH2 ARG   268      83.340 114.720  82.110  1.00  0.00            
ATOM   4292 HH21 ARG   268      84.010 113.990  81.990  1.00  0.00            
ATOM   4293 HH22 ARG   268      82.450 114.720  81.660  1.00  0.00            
ATOM   4294  C   ARG   268      89.700 115.990  83.150  1.00  0.00            
ATOM   4295  O   ARG   268      89.450 114.890  82.650  1.00  0.00            
ATOM   4296  N   ILE   269      90.600 116.180  84.130  1.00  0.00            
ATOM   4297  HN  ILE   269      90.770 117.080  84.530  1.00  0.00            
ATOM   4298  CA  ILE   269      91.480 115.140  84.570  1.00  0.00            
ATOM   4299  HA  ILE   269      91.280 114.210  84.060  1.00  0.00            
ATOM   4300  CB  ILE   269      92.860 115.570  84.190  1.00  0.00            
ATOM   4301  HB  ILE   269      93.140 116.540  84.660  1.00  0.00            
ATOM   4302  CG2 ILE   269      93.840 114.470  84.620  1.00  0.00            
ATOM   4303 HG21 ILE   269      93.400 113.450  84.660  1.00  0.00            
ATOM   4304 HG22 ILE   269      94.720 114.340  83.950  1.00  0.00            
ATOM   4305 HG23 ILE   269      94.110 114.640  85.680  1.00  0.00            
ATOM   4306  CG1 ILE   269      93.020 115.810  82.680  1.00  0.00            
ATOM   4307 HG11 ILE   269      94.010 116.300  82.550  1.00  0.00            
ATOM   4308 HG12 ILE   269      92.300 116.620  82.410  1.00  0.00            
ATOM   4309  CD  ILE   269      92.800 114.560  81.820  1.00  0.00            
ATOM   4310  HD1 ILE   269      91.900 114.010  82.160  1.00  0.00            
ATOM   4311  HD2 ILE   269      92.500 114.910  80.810  1.00  0.00            
ATOM   4312  HD3 ILE   269      93.680 113.890  81.790  1.00  0.00            
ATOM   4313  C   ILE   269      91.310 114.960  86.040  1.00  0.00            
ATOM   4314  O   ILE   269      91.550 115.910  86.780  1.00  0.00            
ATOM   4315  N   PRO   270      90.980 113.790  86.510  1.00  0.00            
ATOM   4316  CD  PRO   270      90.360 112.740  85.720  1.00  0.00            
ATOM   4317  HD1 PRO   270      89.550 112.950  84.980  1.00  0.00            
ATOM   4318  HD2 PRO   270      91.160 112.200  85.160  1.00  0.00            
ATOM   4319  CA  PRO   270      90.950 113.420  87.900  1.00  0.00            
ATOM   4320  HA  PRO   270      90.230 114.050  88.410  1.00  0.00            
ATOM   4321  CB  PRO   270      90.470 111.980  88.030  1.00  0.00            
ATOM   4322  HB1 PRO   270      89.750 111.910  88.870  1.00  0.00            
ATOM   4323  HB2 PRO   270      91.280 111.220  88.000  1.00  0.00            
ATOM   4324  CG  PRO   270      89.710 111.760  86.710  1.00  0.00            
ATOM   4325  HG1 PRO   270      88.620 111.880  86.900  1.00  0.00            
ATOM   4326  HG2 PRO   270      89.670 110.710  86.350  1.00  0.00            
ATOM   4327  C   PRO   270      92.280 113.590  88.540  1.00  0.00            
ATOM   4328  O   PRO   270      93.310 113.330  87.920  1.00  0.00            
ATOM   4329  N   ILE   271      92.400 114.030  89.810  1.00  0.00            
ATOM   4330  HN  ILE   271      91.600 114.250  90.350  1.00  0.00            
ATOM   4331  CA  ILE   271      93.600 114.220  90.570  1.00  0.00            
ATOM   4332  HA  ILE   271      94.430 113.860  89.970  1.00  0.00            
ATOM   4333  CB  ILE   271      93.890 115.610  91.050  1.00  0.00            
ATOM   4334  HB  ILE   271      93.130 116.020  91.750  1.00  0.00            
ATOM   4335  CG2 ILE   271      95.210 115.660  91.840  1.00  0.00            
ATOM   4336 HG21 ILE   271      95.270 116.640  92.370  1.00  0.00            
ATOM   4337 HG22 ILE   271      95.170 114.850  92.600  1.00  0.00            
ATOM   4338 HG23 ILE   271      96.080 115.450  91.190  1.00  0.00            
ATOM   4339  CG1 ILE   271      93.970 116.660  89.930  1.00  0.00            
ATOM   4340 HG11 ILE   271      94.190 117.570  90.520  1.00  0.00            
ATOM   4341 HG12 ILE   271      92.980 116.900  89.480  1.00  0.00            
ATOM   4342  CD  ILE   271      95.050 116.640  88.850  1.00  0.00            
ATOM   4343  HD1 ILE   271      94.850 115.660  88.370  1.00  0.00            
ATOM   4344  HD2 ILE   271      95.050 117.500  88.150  1.00  0.00            
ATOM   4345  HD3 ILE   271      96.040 116.610  89.340  1.00  0.00            
ATOM   4346  C   ILE   271      93.440 113.280  91.710  1.00  0.00            
ATOM   4347  O   ILE   271      92.600 113.540  92.570  1.00  0.00            
ATOM   4348  N   GLU   272      94.190 112.170  91.690  1.00  0.00            
ATOM   4349  HN  GLU   272      94.950 112.090  91.040  1.00  0.00            
ATOM   4350  CA  GLU   272      94.130 111.170  92.700  1.00  0.00            
ATOM   4351  HA  GLU   272      93.730 111.630  93.590  1.00  0.00            
ATOM   4352  CB  GLU   272      93.160 110.020  92.360  1.00  0.00            
ATOM   4353  HB1 GLU   272      93.420 109.700  91.330  1.00  0.00            
ATOM   4354  HB2 GLU   272      92.170 110.510  92.430  1.00  0.00            
ATOM   4355  CG  GLU   272      93.110 108.810  93.300  1.00  0.00            
ATOM   4356  HG1 GLU   272      92.660 109.200  94.230  1.00  0.00            
ATOM   4357  HG2 GLU   272      94.150 108.450  93.490  1.00  0.00            
ATOM   4358  CD  GLU   272      92.270 107.600  92.910  1.00  0.00            
ATOM   4359  OE1 GLU   272      92.740 106.470  93.230  1.00  0.00            
ATOM   4360  OE2 GLU   272      91.070 107.690  92.540  1.00  0.00            
ATOM   4361  C   GLU   272      95.550 110.760  92.930  1.00  0.00            
ATOM   4362  O   GLU   272      96.390 110.760  92.030  1.00  0.00            
ATOM   4363  N   ASP   273      95.870 110.550  94.210  1.00  0.00            
ATOM   4364  HN  ASP   273      95.140 110.610  94.890  1.00  0.00            
ATOM   4365  CA  ASP   273      97.200 110.560  94.760  1.00  0.00            
ATOM   4366  HA  ASP   273      97.020 110.430  95.810  1.00  0.00            
ATOM   4367  CB  ASP   273      98.100 109.420  94.270  1.00  0.00            
ATOM   4368  HB1 ASP   273      99.090 109.620  94.750  1.00  0.00            
ATOM   4369  HB2 ASP   273      98.170 109.350  93.160  1.00  0.00            
ATOM   4370  CG  ASP   273      97.610 108.060  94.760  1.00  0.00            
ATOM   4371  OD1 ASP   273      96.870 107.950  95.770  1.00  0.00            
ATOM   4372  OD2 ASP   273      98.200 107.030  94.340  1.00  0.00            
ATOM   4373  C   ASP   273      97.930 111.860  94.730  1.00  0.00            
ATOM   4374  O   ASP   273      99.090 111.950  95.100  1.00  0.00            
ATOM   4375  N   GLY   274      97.250 112.970  94.390  1.00  0.00            
ATOM   4376  HN  GLY   274      96.330 112.830  94.050  1.00  0.00            
ATOM   4377  CA  GLY   274      97.740 114.320  94.420  1.00  0.00            
ATOM   4378  HA1 GLY   274      96.890 114.980  94.440  1.00  0.00            
ATOM   4379  HA2 GLY   274      98.350 114.470  95.290  1.00  0.00            
ATOM   4380  C   GLY   274      98.410 114.650  93.130  1.00  0.00            
ATOM   4381  O   GLY   274      99.220 115.570  93.020  1.00  0.00            
ATOM   4382  N   SER   275      98.130 113.950  92.010  1.00  0.00            
ATOM   4383  HN  SER   275      97.600 113.110  92.040  1.00  0.00            
ATOM   4384  CA  SER   275      98.760 114.190  90.740  1.00  0.00            
ATOM   4385  HA  SER   275      98.920 115.250  90.620  1.00  0.00            
ATOM   4386  CB  SER   275     100.050 113.380  90.510  1.00  0.00            
ATOM   4387  HB1 SER   275      99.930 112.310  90.780  1.00  0.00            
ATOM   4388  HB2 SER   275     100.820 113.820  91.170  1.00  0.00            
ATOM   4389  OG  SER   275     100.530 113.550  89.180  1.00  0.00            
ATOM   4390  HG1 SER   275     100.600 114.500  89.020  1.00  0.00            
ATOM   4391  C   SER   275      97.710 113.840  89.730  1.00  0.00            
ATOM   4392  O   SER   275      96.720 113.180  90.040  1.00  0.00            
ATOM   4393  N   GLY   276      97.810 114.250  88.460  1.00  0.00            
ATOM   4394  HN  GLY   276      98.530 114.920  88.250  1.00  0.00            
ATOM   4395  CA  GLY   276      97.180 113.740  87.280  1.00  0.00            
ATOM   4396  HA1 GLY   276      96.980 112.690  87.450  1.00  0.00            
ATOM   4397  HA2 GLY   276      96.300 114.330  87.090  1.00  0.00            
ATOM   4398  C   GLY   276      98.010 114.030  86.080  1.00  0.00            
ATOM   4399  O   GLY   276      98.910 114.870  86.050  1.00  0.00            
ATOM   4400  N   GLU   277      97.720 113.190  85.070  1.00  0.00            
ATOM   4401  HN  GLU   277      96.960 112.550  85.080  1.00  0.00            
ATOM   4402  CA  GLU   277      98.540 113.120  83.890  1.00  0.00            
ATOM   4403  HA  GLU   277      99.290 113.890  83.830  1.00  0.00            
ATOM   4404  CB  GLU   277      99.150 111.710  83.780  1.00  0.00            
ATOM   4405  HB1 GLU   277      98.370 110.920  83.670  1.00  0.00            
ATOM   4406  HB2 GLU   277      99.650 111.560  84.760  1.00  0.00            
ATOM   4407  CG  GLU   277     100.230 111.520  82.710  1.00  0.00            
ATOM   4408  HG1 GLU   277     101.070 112.220  82.920  1.00  0.00            
ATOM   4409  HG2 GLU   277      99.830 111.710  81.690  1.00  0.00            
ATOM   4410  CD  GLU   277     100.840 110.130  82.750  1.00  0.00            
ATOM   4411  OE1 GLU   277     101.580 109.900  83.740  1.00  0.00            
ATOM   4412  OE2 GLU   277     100.720 109.310  81.800  1.00  0.00            
ATOM   4413  C   GLU   277      97.710 113.300  82.670  1.00  0.00            
ATOM   4414  O   GLU   277      96.740 112.600  82.400  1.00  0.00            
ATOM   4415  N   VAL   278      98.100 114.300  81.860  1.00  0.00            
ATOM   4416  HN  VAL   278      98.900 114.830  82.150  1.00  0.00            
ATOM   4417  CA  VAL   278      97.390 114.790  80.720  1.00  0.00            
ATOM   4418  HA  VAL   278      96.580 114.140  80.430  1.00  0.00            
ATOM   4419  CB  VAL   278      96.870 116.160  81.030  1.00  0.00            
ATOM   4420  HB  VAL   278      96.520 116.220  82.080  1.00  0.00            
ATOM   4421  CG1 VAL   278      97.860 117.340  81.150  1.00  0.00            
ATOM   4422 HG11 VAL   278      98.760 117.080  81.750  1.00  0.00            
ATOM   4423 HG12 VAL   278      98.310 117.570  80.160  1.00  0.00            
ATOM   4424 HG13 VAL   278      97.430 118.290  81.520  1.00  0.00            
ATOM   4425  CG2 VAL   278      95.770 116.460  80.000  1.00  0.00            
ATOM   4426 HG21 VAL   278      96.060 116.520  78.930  1.00  0.00            
ATOM   4427 HG22 VAL   278      95.050 115.610  80.070  1.00  0.00            
ATOM   4428 HG23 VAL   278      95.130 117.300  80.350  1.00  0.00            
ATOM   4429  C   VAL   278      98.350 114.860  79.580  1.00  0.00            
ATOM   4430  O   VAL   278      99.450 115.400  79.610  1.00  0.00            
ATOM   4431  N   VAL   279      97.930 114.310  78.420  1.00  0.00            
ATOM   4432  HN  VAL   279      97.080 113.780  78.410  1.00  0.00            
ATOM   4433  CA  VAL   279      98.710 114.300  77.220  1.00  0.00            
ATOM   4434  HA  VAL   279      99.620 114.840  77.430  1.00  0.00            
ATOM   4435  CB  VAL   279      99.110 112.880  76.960  1.00  0.00            
ATOM   4436  HB  VAL   279      99.700 112.410  77.780  1.00  0.00            
ATOM   4437  CG1 VAL   279      97.910 111.950  76.740  1.00  0.00            
ATOM   4438 HG11 VAL   279      97.160 112.380  76.040  1.00  0.00            
ATOM   4439 HG12 VAL   279      98.210 110.990  76.260  1.00  0.00            
ATOM   4440 HG13 VAL   279      97.350 111.670  77.660  1.00  0.00            
ATOM   4441  CG2 VAL   279      99.990 112.820  75.700  1.00  0.00            
ATOM   4442 HG21 VAL   279     100.540 111.880  75.510  1.00  0.00            
ATOM   4443 HG22 VAL   279      99.290 112.920  74.850  1.00  0.00            
ATOM   4444 HG23 VAL   279     100.640 113.720  75.640  1.00  0.00            
ATOM   4445  C   VAL   279      98.150 115.040  76.060  1.00  0.00            
ATOM   4446  O   VAL   279      96.970 115.010  75.700  1.00  0.00            
ATOM   4447  N   LEU   280      98.980 115.910  75.460  1.00  0.00            
ATOM   4448  HN  LEU   280      99.910 115.900  75.810  1.00  0.00            
ATOM   4449  CA  LEU   280      98.750 116.690  74.290  1.00  0.00            
ATOM   4450  HA  LEU   280      97.700 116.980  74.260  1.00  0.00            
ATOM   4451  CB  LEU   280      99.680 117.910  74.130  1.00  0.00            
ATOM   4452  HB1 LEU   280     100.730 117.640  74.380  1.00  0.00            
ATOM   4453  HB2 LEU   280      99.490 118.610  74.970  1.00  0.00            
ATOM   4454  CG  LEU   280      99.710 118.800  72.880  1.00  0.00            
ATOM   4455  HG  LEU   280     100.050 118.190  72.010  1.00  0.00            
ATOM   4456  CD1 LEU   280      98.330 119.430  72.600  1.00  0.00            
ATOM   4457 HD11 LEU   280      98.340 120.410  72.070  1.00  0.00            
ATOM   4458 HD12 LEU   280      97.670 118.710  72.090  1.00  0.00            
ATOM   4459 HD13 LEU   280      97.870 119.580  73.600  1.00  0.00            
ATOM   4460  CD2 LEU   280     100.650 120.010  72.890  1.00  0.00            
ATOM   4461 HD21 LEU   280     101.100 120.290  71.910  1.00  0.00            
ATOM   4462 HD22 LEU   280     100.200 120.910  73.350  1.00  0.00            
ATOM   4463 HD23 LEU   280     101.490 119.730  73.560  1.00  0.00            
ATOM   4464  C   LEU   280      98.910 115.830  73.080  1.00  0.00            
ATOM   4465  O   LEU   280      99.910 115.120  73.020  1.00  0.00            
ATOM   4466  N   SER   281      97.870 115.720  72.230  1.00  0.00            
ATOM   4467  HN  SER   281      97.000 116.210  72.230  1.00  0.00            
ATOM   4468  CA  SER   281      98.010 114.790  71.160  1.00  0.00            
ATOM   4469  HA  SER   281      98.500 113.900  71.530  1.00  0.00            
ATOM   4470  CB  SER   281      96.600 114.420  70.660  1.00  0.00            
ATOM   4471  HB1 SER   281      95.960 115.320  70.620  1.00  0.00            
ATOM   4472  HB2 SER   281      96.190 113.880  71.550  1.00  0.00            
ATOM   4473  OG  SER   281      96.560 113.560  69.540  1.00  0.00            
ATOM   4474  HG1 SER   281      95.670 113.280  69.330  1.00  0.00            
ATOM   4475  C   SER   281      98.600 115.540  70.010  1.00  0.00            
ATOM   4476  O   SER   281      98.170 116.640  69.670  1.00  0.00            
ATOM   4477  N   ARG   282      99.480 114.850  69.260  1.00  0.00            
ATOM   4478  HN  ARG   282      99.850 113.960  69.500  1.00  0.00            
ATOM   4479  CA  ARG   282     100.000 115.380  68.040  1.00  0.00            
ATOM   4480  HA  ARG   282     100.660 116.210  68.250  1.00  0.00            
ATOM   4481  CB  ARG   282     100.960 114.390  67.350  1.00  0.00            
ATOM   4482  HB1 ARG   282     100.320 113.520  67.080  1.00  0.00            
ATOM   4483  HB2 ARG   282     101.760 114.090  68.060  1.00  0.00            
ATOM   4484  CG  ARG   282     101.510 114.700  65.960  1.00  0.00            
ATOM   4485  HG1 ARG   282     100.830 115.180  65.220  1.00  0.00            
ATOM   4486  HG2 ARG   282     101.770 113.720  65.520  1.00  0.00            
ATOM   4487  CD  ARG   282     102.730 115.620  66.010  1.00  0.00            
ATOM   4488  HD1 ARG   282     103.510 115.160  66.660  1.00  0.00            
ATOM   4489  HD2 ARG   282     102.480 116.580  66.500  1.00  0.00            
ATOM   4490  NE  ARG   282     103.150 115.780  64.590  1.00  0.00            
ATOM   4491  HE  ARG   282     102.650 115.220  63.920  1.00  0.00            
ATOM   4492  CZ  ARG   282     104.270 116.430  64.190  1.00  0.00            
ATOM   4493  NH1 ARG   282     104.860 117.440  64.900  1.00  0.00            
ATOM   4494 HH11 ARG   282     104.550 117.490  65.850  1.00  0.00            
ATOM   4495 HH12 ARG   282     105.770 117.680  64.570  1.00  0.00            
ATOM   4496  NH2 ARG   282     104.890 116.060  63.030  1.00  0.00            
ATOM   4497 HH21 ARG   282     104.300 115.620  62.350  1.00  0.00            
ATOM   4498 HH22 ARG   282     105.540 116.720  62.650  1.00  0.00            
ATOM   4499  C   ARG   282      99.090 115.930  66.990  1.00  0.00            
ATOM   4500  O   ARG   282      99.230 116.970  66.350  1.00  0.00            
ATOM   4501  N   LYS   283      98.040 115.140  66.720  1.00  0.00            
ATOM   4502  HN  LYS   283      98.000 114.210  67.070  1.00  0.00            
ATOM   4503  CA  LYS   283      96.950 115.530  65.880  1.00  0.00            
ATOM   4504  HA  LYS   283      97.520 115.760  65.000  1.00  0.00            
ATOM   4505  CB  LYS   283      96.030 114.320  65.620  1.00  0.00            
ATOM   4506  HB1 LYS   283      95.650 113.830  66.540  1.00  0.00            
ATOM   4507  HB2 LYS   283      96.730 113.570  65.200  1.00  0.00            
ATOM   4508  CG  LYS   283      94.880 114.570  64.640  1.00  0.00            
ATOM   4509  HG1 LYS   283      94.250 115.350  65.120  1.00  0.00            
ATOM   4510  HG2 LYS   283      94.250 113.660  64.580  1.00  0.00            
ATOM   4511  CD  LYS   283      95.470 115.150  63.360  1.00  0.00            
ATOM   4512  HD1 LYS   283      95.910 116.170  63.460  1.00  0.00            
ATOM   4513  HD2 LYS   283      96.280 114.460  63.030  1.00  0.00            
ATOM   4514  CE  LYS   283      94.370 115.310  62.310  1.00  0.00            
ATOM   4515  HE1 LYS   283      93.410 115.690  62.740  1.00  0.00            
ATOM   4516  HE2 LYS   283      94.170 114.320  61.860  1.00  0.00            
ATOM   4517  NZ  LYS   283      94.670 116.330  61.270  1.00  0.00            
ATOM   4518  HZ1 LYS   283      94.780 117.320  61.580  1.00  0.00            
ATOM   4519  HZ2 LYS   283      95.530 116.050  60.770  1.00  0.00            
ATOM   4520  HZ3 LYS   283      93.930 116.280  60.550  1.00  0.00            
ATOM   4521  C   LYS   283      96.200 116.730  66.360  1.00  0.00            
ATOM   4522  O   LYS   283      95.940 117.700  65.650  1.00  0.00            
ATOM   4523  N   VAL   284      95.780 116.840  67.630  1.00  0.00            
ATOM   4524  HN  VAL   284      96.080 116.170  68.300  1.00  0.00            
ATOM   4525  CA  VAL   284      95.150 117.970  68.240  1.00  0.00            
ATOM   4526  HA  VAL   284      94.290 118.210  67.640  1.00  0.00            
ATOM   4527  CB  VAL   284      94.780 117.730  69.680  1.00  0.00            
ATOM   4528  HB  VAL   284      95.650 117.470  70.330  1.00  0.00            
ATOM   4529  CG1 VAL   284      94.150 119.000  70.250  1.00  0.00            
ATOM   4530 HG11 VAL   284      93.590 119.620  69.520  1.00  0.00            
ATOM   4531 HG12 VAL   284      93.330 118.680  70.930  1.00  0.00            
ATOM   4532 HG13 VAL   284      94.860 119.570  70.890  1.00  0.00            
ATOM   4533  CG2 VAL   284      93.760 116.580  69.720  1.00  0.00            
ATOM   4534 HG21 VAL   284      92.830 116.930  69.210  1.00  0.00            
ATOM   4535 HG22 VAL   284      93.990 115.600  69.260  1.00  0.00            
ATOM   4536 HG23 VAL   284      93.570 116.450  70.810  1.00  0.00            
ATOM   4537  C   VAL   284      96.050 119.160  68.270  1.00  0.00            
ATOM   4538  O   VAL   284      95.610 120.280  68.020  1.00  0.00            
ATOM   4539  N   LEU   285      97.360 119.030  68.570  1.00  0.00            
ATOM   4540  HN  LEU   285      97.750 118.160  68.850  1.00  0.00            
ATOM   4541  CA  LEU   285      98.270 120.090  68.260  1.00  0.00            
ATOM   4542  HA  LEU   285      97.910 120.970  68.780  1.00  0.00            
ATOM   4543  CB  LEU   285      99.690 119.600  68.600  1.00  0.00            
ATOM   4544  HB1 LEU   285      99.800 118.710  67.940  1.00  0.00            
ATOM   4545  HB2 LEU   285      99.660 119.260  69.660  1.00  0.00            
ATOM   4546  CG  LEU   285     100.880 120.550  68.440  1.00  0.00            
ATOM   4547  HG  LEU   285     101.100 120.570  67.350  1.00  0.00            
ATOM   4548  CD1 LEU   285     100.700 121.960  69.010  1.00  0.00            
ATOM   4549 HD11 LEU   285     101.620 122.560  68.800  1.00  0.00            
ATOM   4550 HD12 LEU   285      99.830 122.460  68.530  1.00  0.00            
ATOM   4551 HD13 LEU   285     100.570 121.940  70.110  1.00  0.00            
ATOM   4552  CD2 LEU   285     102.060 119.730  69.000  1.00  0.00            
ATOM   4553 HD21 LEU   285     102.060 120.060  70.060  1.00  0.00            
ATOM   4554 HD22 LEU   285     101.750 118.660  68.960  1.00  0.00            
ATOM   4555 HD23 LEU   285     102.990 119.890  68.420  1.00  0.00            
ATOM   4556  C   LEU   285      98.370 120.550  66.850  1.00  0.00            
ATOM   4557  O   LEU   285      98.320 121.760  66.620  1.00  0.00            
ATOM   4558  N   LEU   286      98.500 119.640  65.870  1.00  0.00            
ATOM   4559  HN  LEU   286      98.520 118.690  66.160  1.00  0.00            
ATOM   4560  CA  LEU   286      98.530 119.960  64.470  1.00  0.00            
ATOM   4561  HA  LEU   286      99.270 120.750  64.400  1.00  0.00            
ATOM   4562  CB  LEU   286      98.900 118.700  63.670  1.00  0.00            
ATOM   4563  HB1 LEU   286      98.450 118.580  62.660  1.00  0.00            
ATOM   4564  HB2 LEU   286      98.400 117.850  64.170  1.00  0.00            
ATOM   4565  CG  LEU   286     100.400 118.540  63.340  1.00  0.00            
ATOM   4566  HG  LEU   286     100.660 119.300  62.570  1.00  0.00            
ATOM   4567  CD1 LEU   286     101.400 118.950  64.430  1.00  0.00            
ATOM   4568 HD11 LEU   286     101.190 119.950  64.870  1.00  0.00            
ATOM   4569 HD12 LEU   286     101.390 118.280  65.310  1.00  0.00            
ATOM   4570 HD13 LEU   286     102.440 118.900  64.050  1.00  0.00            
ATOM   4571  CD2 LEU   286     100.550 117.130  62.760  1.00  0.00            
ATOM   4572 HD21 LEU   286     100.310 116.330  63.510  1.00  0.00            
ATOM   4573 HD22 LEU   286      99.920 116.890  61.880  1.00  0.00            
ATOM   4574 HD23 LEU   286     101.630 116.970  62.530  1.00  0.00            
ATOM   4575  C   LEU   286      97.340 120.630  63.880  1.00  0.00            
ATOM   4576  O   LEU   286      97.440 121.430  62.950  1.00  0.00            
ATOM   4577  N   ASP   287      96.140 120.180  64.280  1.00  0.00            
ATOM   4578  HN  ASP   287      96.090 119.330  64.800  1.00  0.00            
ATOM   4579  CA  ASP   287      94.920 120.850  63.990  1.00  0.00            
ATOM   4580  HA  ASP   287      94.920 121.110  62.940  1.00  0.00            
ATOM   4581  CB  ASP   287      93.750 119.950  64.410  1.00  0.00            
ATOM   4582  HB1 ASP   287      92.800 120.510  64.310  1.00  0.00            
ATOM   4583  HB2 ASP   287      93.870 119.470  65.410  1.00  0.00            
ATOM   4584  CG  ASP   287      93.570 118.820  63.410  1.00  0.00            
ATOM   4585  OD1 ASP   287      92.810 117.880  63.770  1.00  0.00            
ATOM   4586  OD2 ASP   287      94.080 118.890  62.260  1.00  0.00            
ATOM   4587  C   ASP   287      94.800 122.160  64.700  1.00  0.00            
ATOM   4588  O   ASP   287      94.370 123.180  64.160  1.00  0.00            
ATOM   4589  N   GLY   288      95.210 122.270  65.980  1.00  0.00            
ATOM   4590  HN  GLY   288      95.610 121.480  66.450  1.00  0.00            
ATOM   4591  CA  GLY   288      95.450 123.490  66.670  1.00  0.00            
ATOM   4592  HA1 GLY   288      94.570 124.020  66.990  1.00  0.00            
ATOM   4593  HA2 GLY   288      96.150 123.230  67.450  1.00  0.00            
ATOM   4594  C   GLY   288      96.240 124.540  65.960  1.00  0.00            
ATOM   4595  O   GLY   288      95.880 125.720  65.960  1.00  0.00            
ATOM   4596  N   VAL   289      97.390 124.200  65.350  1.00  0.00            
ATOM   4597  HN  VAL   289      97.720 123.260  65.400  1.00  0.00            
ATOM   4598  CA  VAL   289      98.150 125.210  64.680  1.00  0.00            
ATOM   4599  HA  VAL   289      97.900 126.210  65.010  1.00  0.00            
ATOM   4600  CB  VAL   289      99.610 125.070  64.970  1.00  0.00            
ATOM   4601  HB  VAL   289     100.040 126.010  64.540  1.00  0.00            
ATOM   4602  CG1 VAL   289      99.810 125.000  66.500  1.00  0.00            
ATOM   4603 HG11 VAL   289      99.240 124.220  67.040  1.00  0.00            
ATOM   4604 HG12 VAL   289     100.910 124.870  66.590  1.00  0.00            
ATOM   4605 HG13 VAL   289      99.480 126.010  66.830  1.00  0.00            
ATOM   4606  CG2 VAL   289     100.250 123.840  64.300  1.00  0.00            
ATOM   4607 HG21 VAL   289     100.080 123.860  63.210  1.00  0.00            
ATOM   4608 HG22 VAL   289     101.350 123.850  64.410  1.00  0.00            
ATOM   4609 HG23 VAL   289      99.820 122.870  64.630  1.00  0.00            
ATOM   4610  C   VAL   289      97.870 125.290  63.220  1.00  0.00            
ATOM   4611  O   VAL   289      98.500 126.000  62.450  1.00  0.00            
ATOM   4612  N   GLN   290      96.830 124.530  62.810  1.00  0.00            
ATOM   4613  HN  GLN   290      96.250 124.070  63.480  1.00  0.00            
ATOM   4614  CA  GLN   290      96.180 124.520  61.540  1.00  0.00            
ATOM   4615  HA  GLN   290      95.300 123.890  61.630  1.00  0.00            
ATOM   4616  CB  GLN   290      95.670 125.950  61.310  1.00  0.00            
ATOM   4617  HB1 GLN   290      94.990 125.970  60.420  1.00  0.00            
ATOM   4618  HB2 GLN   290      96.480 126.610  60.940  1.00  0.00            
ATOM   4619  CG  GLN   290      94.970 126.640  62.480  1.00  0.00            
ATOM   4620  HG1 GLN   290      95.590 126.780  63.390  1.00  0.00            
ATOM   4621  HG2 GLN   290      94.130 125.940  62.660  1.00  0.00            
ATOM   4622  CD  GLN   290      94.410 128.020  62.170  1.00  0.00            
ATOM   4623  OE1 GLN   290      95.140 129.010  62.040  1.00  0.00            
ATOM   4624  NE2 GLN   290      93.060 128.110  62.190  1.00  0.00            
ATOM   4625 HE21 GLN   290      92.570 127.280  62.460  1.00  0.00            
ATOM   4626 HE22 GLN   290      92.630 129.010  62.170  1.00  0.00            
ATOM   4627  C   GLN   290      96.960 124.020  60.370  1.00  0.00            
ATOM   4628  O   GLN   290      97.180 124.710  59.380  1.00  0.00            
ATOM   4629  N   ASN   291      97.370 122.740  60.480  1.00  0.00            
ATOM   4630  HN  ASN   291      97.270 122.290  61.360  1.00  0.00            
ATOM   4631  CA  ASN   291      97.890 122.020  59.360  1.00  0.00            
ATOM   4632  HA  ASN   291      98.130 121.060  59.790  1.00  0.00            
ATOM   4633  CB  ASN   291      96.880 121.870  58.210  1.00  0.00            
ATOM   4634  HB1 ASN   291      96.720 122.750  57.560  1.00  0.00            
ATOM   4635  HB2 ASN   291      95.950 121.670  58.790  1.00  0.00            
ATOM   4636  CG  ASN   291      97.120 120.610  57.380  1.00  0.00            
ATOM   4637  OD1 ASN   291      98.110 119.890  57.470  1.00  0.00            
ATOM   4638  ND2 ASN   291      96.020 120.280  56.660  1.00  0.00            
ATOM   4639 HD21 ASN   291      95.130 120.700  56.830  1.00  0.00            
ATOM   4640 HD22 ASN   291      96.070 119.410  56.170  1.00  0.00            
ATOM   4641  C   ASN   291      99.150 122.570  58.790  1.00  0.00            
ATOM   4642  O   ASN   291      99.100 123.230  57.750  1.00  0.00            
ATOM   4643  N   PRO   292     100.310 122.270  59.290  1.00  0.00            
ATOM   4644  CD  PRO   292     100.400 121.440  60.480  1.00  0.00            
ATOM   4645  HD1 PRO   292      99.660 121.650  61.280  1.00  0.00            
ATOM   4646  HD2 PRO   292     100.380 120.350  60.260  1.00  0.00            
ATOM   4647  CA  PRO   292     101.530 123.010  59.170  1.00  0.00            
ATOM   4648  HA  PRO   292     101.320 124.010  59.540  1.00  0.00            
ATOM   4649  CB  PRO   292     102.540 122.230  60.000  1.00  0.00            
ATOM   4650  HB1 PRO   292     103.450 122.850  60.200  1.00  0.00            
ATOM   4651  HB2 PRO   292     102.870 121.340  59.430  1.00  0.00            
ATOM   4652  CG  PRO   292     101.670 121.900  61.220  1.00  0.00            
ATOM   4653  HG1 PRO   292     101.470 122.770  61.870  1.00  0.00            
ATOM   4654  HG2 PRO   292     102.130 121.030  61.730  1.00  0.00            
ATOM   4655  C   PRO   292     102.010 123.130  57.760  1.00  0.00            
ATOM   4656  O   PRO   292     102.090 122.080  57.120  1.00  0.00            
ATOM   4657  N   ARG   293     102.410 124.320  57.290  1.00  0.00            
ATOM   4658  HN  ARG   293     102.400 125.140  57.860  1.00  0.00            
ATOM   4659  CA  ARG   293     103.080 124.330  56.030  1.00  0.00            
ATOM   4660  HA  ARG   293     102.810 123.430  55.520  1.00  0.00            
ATOM   4661  CB  ARG   293     102.660 125.640  55.340  1.00  0.00            
ATOM   4662  HB1 ARG   293     103.230 126.080  54.490  1.00  0.00            
ATOM   4663  HB2 ARG   293     102.540 126.390  56.140  1.00  0.00            
ATOM   4664  CG  ARG   293     101.290 125.430  54.670  1.00  0.00            
ATOM   4665  HG1 ARG   293     100.610 124.760  55.250  1.00  0.00            
ATOM   4666  HG2 ARG   293     101.370 124.850  53.720  1.00  0.00            
ATOM   4667  CD  ARG   293     100.480 126.700  54.460  1.00  0.00            
ATOM   4668  HD1 ARG   293     100.440 127.210  55.440  1.00  0.00            
ATOM   4669  HD2 ARG   293      99.450 126.460  54.100  1.00  0.00            
ATOM   4670  NE  ARG   293     101.220 127.520  53.460  1.00  0.00            
ATOM   4671  HE  ARG   293     101.860 127.050  52.860  1.00  0.00            
ATOM   4672  CZ  ARG   293     100.940 128.840  53.200  1.00  0.00            
ATOM   4673  NH1 ARG   293      99.970 129.510  53.880  1.00  0.00            
ATOM   4674 HH11 ARG   293      99.510 129.010  54.610  1.00  0.00            
ATOM   4675 HH12 ARG   293      99.820 130.470  53.630  1.00  0.00            
ATOM   4676  NH2 ARG   293     101.520 129.470  52.130  1.00  0.00            
ATOM   4677 HH21 ARG   293     102.150 128.880  51.620  1.00  0.00            
ATOM   4678 HH22 ARG   293     101.230 130.320  51.710  1.00  0.00            
ATOM   4679  C   ARG   293     104.560 124.330  56.230  1.00  0.00            
ATOM   4680  O   ARG   293     105.300 123.530  55.660  1.00  0.00            
ATOM   4681  N   ALA   294     105.050 125.400  56.870  1.00  0.00            
ATOM   4682  HN  ALA   294     104.450 125.950  57.440  1.00  0.00            
ATOM   4683  CA  ALA   294     106.440 125.710  56.690  1.00  0.00            
ATOM   4684  HA  ALA   294     106.890 124.780  56.390  1.00  0.00            
ATOM   4685  CB  ALA   294     106.690 126.830  55.660  1.00  0.00            
ATOM   4686  HB1 ALA   294     106.280 126.560  54.660  1.00  0.00            
ATOM   4687  HB2 ALA   294     106.230 127.810  55.870  1.00  0.00            
ATOM   4688  HB3 ALA   294     107.780 126.960  55.550  1.00  0.00            
ATOM   4689  C   ALA   294     107.000 126.120  58.010  1.00  0.00            
ATOM   4690  O   ALA   294     107.720 125.330  58.620  1.00  0.00            
ATOM   4691  N   GLU   295     106.790 127.370  58.470  1.00  0.00            
ATOM   4692  HN  GLU   295     106.180 128.050  58.080  1.00  0.00            
ATOM   4693  CA  GLU   295     107.430 127.790  59.680  1.00  0.00            
ATOM   4694  HA  GLU   295     108.280 127.230  60.040  1.00  0.00            
ATOM   4695  CB  GLU   295     108.060 129.180  59.570  1.00  0.00            
ATOM   4696  HB1 GLU   295     108.230 129.780  60.490  1.00  0.00            
ATOM   4697  HB2 GLU   295     107.290 129.810  59.070  1.00  0.00            
ATOM   4698  CG  GLU   295     109.340 129.210  58.730  1.00  0.00            
ATOM   4699  HG1 GLU   295     109.330 128.680  57.750  1.00  0.00            
ATOM   4700  HG2 GLU   295     110.000 128.610  59.390  1.00  0.00            
ATOM   4701  CD  GLU   295     109.900 130.600  58.490  1.00  0.00            
ATOM   4702  OE1 GLU   295     110.920 130.980  59.130  1.00  0.00            
ATOM   4703  OE2 GLU   295     109.320 131.300  57.610  1.00  0.00            
ATOM   4704  C   GLU   295     106.640 127.750  60.940  1.00  0.00            
ATOM   4705  O   GLU   295     106.970 128.260  62.010  1.00  0.00            
ATOM   4706  N   ASP   296     105.470 127.110  60.800  1.00  0.00            
ATOM   4707  HN  ASP   296     105.220 126.840  59.870  1.00  0.00            
ATOM   4708  CA  ASP   296     104.450 127.020  61.800  1.00  0.00            
ATOM   4709  HA  ASP   296     104.180 128.060  61.950  1.00  0.00            
ATOM   4710  CB  ASP   296     103.180 126.370  61.220  1.00  0.00            
ATOM   4711  HB1 ASP   296     102.350 126.590  61.930  1.00  0.00            
ATOM   4712  HB2 ASP   296     103.380 125.280  61.140  1.00  0.00            
ATOM   4713  CG  ASP   296     102.660 126.960  59.920  1.00  0.00            
ATOM   4714  OD1 ASP   296     103.230 126.680  58.840  1.00  0.00            
ATOM   4715  OD2 ASP   296     101.680 127.740  60.030  1.00  0.00            
ATOM   4716  C   ASP   296     104.730 126.470  63.150  1.00  0.00            
ATOM   4717  O   ASP   296     104.300 127.060  64.140  1.00  0.00            
ATOM   4718  N   LEU   297     105.480 125.360  63.250  1.00  0.00            
ATOM   4719  HN  LEU   297     105.810 124.870  62.440  1.00  0.00            
ATOM   4720  CA  LEU   297     105.930 124.860  64.510  1.00  0.00            
ATOM   4721  HA  LEU   297     105.230 125.070  65.300  1.00  0.00            
ATOM   4722  CB  LEU   297     106.000 123.320  64.500  1.00  0.00            
ATOM   4723  HB1 LEU   297     106.670 122.990  65.320  1.00  0.00            
ATOM   4724  HB2 LEU   297     106.540 122.960  63.600  1.00  0.00            
ATOM   4725  CG  LEU   297     104.620 122.700  64.780  1.00  0.00            
ATOM   4726  HG  LEU   297     103.880 123.170  64.090  1.00  0.00            
ATOM   4727  CD1 LEU   297     104.540 121.220  64.370  1.00  0.00            
ATOM   4728 HD11 LEU   297     103.570 120.770  64.670  1.00  0.00            
ATOM   4729 HD12 LEU   297     104.570 121.220  63.260  1.00  0.00            
ATOM   4730 HD13 LEU   297     105.400 120.600  64.700  1.00  0.00            
ATOM   4731  CD2 LEU   297     104.190 122.750  66.250  1.00  0.00            
ATOM   4732 HD21 LEU   297     104.930 122.430  67.020  1.00  0.00            
ATOM   4733 HD22 LEU   297     103.930 123.790  66.540  1.00  0.00            
ATOM   4734 HD23 LEU   297     103.280 122.120  66.370  1.00  0.00            
ATOM   4735  C   LEU   297     107.270 125.380  64.920  1.00  0.00            
ATOM   4736  O   LEU   297     107.700 125.250  66.060  1.00  0.00            
ATOM   4737  N   VAL   298     107.990 125.890  63.900  1.00  0.00            
ATOM   4738  HN  VAL   298     107.550 125.930  63.010  1.00  0.00            
ATOM   4739  CA  VAL   298     109.320 126.400  63.970  1.00  0.00            
ATOM   4740  HA  VAL   298     109.830 125.530  64.350  1.00  0.00            
ATOM   4741  CB  VAL   298     109.920 126.880  62.680  1.00  0.00            
ATOM   4742  HB  VAL   298     109.320 127.750  62.340  1.00  0.00            
ATOM   4743  CG1 VAL   298     111.430 127.170  62.740  1.00  0.00            
ATOM   4744 HG11 VAL   298     111.740 127.950  63.460  1.00  0.00            
ATOM   4745 HG12 VAL   298     112.010 126.260  63.000  1.00  0.00            
ATOM   4746 HG13 VAL   298     111.700 127.530  61.720  1.00  0.00            
ATOM   4747  CG2 VAL   298     109.800 125.740  61.650  1.00  0.00            
ATOM   4748 HG21 VAL   298     110.110 124.730  62.010  1.00  0.00            
ATOM   4749 HG22 VAL   298     108.730 125.470  61.510  1.00  0.00            
ATOM   4750 HG23 VAL   298     110.170 125.970  60.630  1.00  0.00            
ATOM   4751  C   VAL   298     109.550 127.470  64.980  1.00  0.00            
ATOM   4752  O   VAL   298     109.080 128.590  64.810  1.00  0.00            
ATOM   4753  N   GLY   299     110.330 127.130  66.030  1.00  0.00            
ATOM   4754  HN  GLY   299     110.800 126.250  65.960  1.00  0.00            
ATOM   4755  CA  GLY   299     110.850 128.040  67.000  1.00  0.00            
ATOM   4756  HA1 GLY   299     111.490 127.460  67.650  1.00  0.00            
ATOM   4757  HA2 GLY   299     111.450 128.780  66.500  1.00  0.00            
ATOM   4758  C   GLY   299     109.850 128.840  67.770  1.00  0.00            
ATOM   4759  O   GLY   299     110.030 130.030  68.010  1.00  0.00            
ATOM   4760  N   LYS   300     108.770 128.170  68.210  1.00  0.00            
ATOM   4761  HN  LYS   300     108.550 127.220  67.980  1.00  0.00            
ATOM   4762  CA  LYS   300     107.750 128.760  69.010  1.00  0.00            
ATOM   4763  HA  LYS   300     107.800 129.840  69.040  1.00  0.00            
ATOM   4764  CB  LYS   300     106.360 128.320  68.500  1.00  0.00            
ATOM   4765  HB1 LYS   300     105.570 128.830  69.080  1.00  0.00            
ATOM   4766  HB2 LYS   300     106.250 127.250  68.770  1.00  0.00            
ATOM   4767  CG  LYS   300     106.110 128.450  67.000  1.00  0.00            
ATOM   4768  HG1 LYS   300     105.100 128.050  66.760  1.00  0.00            
ATOM   4769  HG2 LYS   300     106.780 127.770  66.430  1.00  0.00            
ATOM   4770  CD  LYS   300     106.210 129.880  66.470  1.00  0.00            
ATOM   4771  HD1 LYS   300     105.430 130.420  67.050  1.00  0.00            
ATOM   4772  HD2 LYS   300     107.220 130.220  66.780  1.00  0.00            
ATOM   4773  CE  LYS   300     106.090 130.040  64.950  1.00  0.00            
ATOM   4774  HE1 LYS   300     105.040 129.890  64.610  1.00  0.00            
ATOM   4775  HE2 LYS   300     106.750 129.370  64.380  1.00  0.00            
ATOM   4776  NZ  LYS   300     106.320 131.440  64.540  1.00  0.00            
ATOM   4777  HZ1 LYS   300     107.320 131.690  64.720  1.00  0.00            
ATOM   4778  HZ2 LYS   300     106.050 131.510  63.540  1.00  0.00            
ATOM   4779  HZ3 LYS   300     105.710 132.070  65.100  1.00  0.00            
ATOM   4780  C   LYS   300     108.000 128.270  70.400  1.00  0.00            
ATOM   4781  O   LYS   300     109.090 127.840  70.750  1.00  0.00            
ATOM   4782  N   SER   301     106.960 128.330  71.260  1.00  0.00            
ATOM   4783  HN  SER   301     106.090 128.790  71.100  1.00  0.00            
ATOM   4784  CA  SER   301     106.980 127.710  72.540  1.00  0.00            
ATOM   4785  HA  SER   301     107.440 126.740  72.430  1.00  0.00            
ATOM   4786  CB  SER   301     107.780 128.580  73.530  1.00  0.00            
ATOM   4787  HB1 SER   301     108.780 128.660  73.060  1.00  0.00            
ATOM   4788  HB2 SER   301     107.950 128.030  74.490  1.00  0.00            
ATOM   4789  OG  SER   301     107.120 129.820  73.760  1.00  0.00            
ATOM   4790  HG1 SER   301     107.330 130.350  73.000  1.00  0.00            
ATOM   4791  C   SER   301     105.640 127.300  73.050  1.00  0.00            
ATOM   4792  O   SER   301     104.610 127.890  72.730  1.00  0.00            
ATOM   4793  N   LEU   302     105.600 126.150  73.750  1.00  0.00            
ATOM   4794  HN  LEU   302     106.380 125.600  74.040  1.00  0.00            
ATOM   4795  CA  LEU   302     104.330 125.660  74.210  1.00  0.00            
ATOM   4796  HA  LEU   302     103.540 126.090  73.610  1.00  0.00            
ATOM   4797  CB  LEU   302     104.390 124.140  73.980  1.00  0.00            
ATOM   4798  HB1 LEU   302     103.640 123.650  74.640  1.00  0.00            
ATOM   4799  HB2 LEU   302     105.380 123.730  74.280  1.00  0.00            
ATOM   4800  CG  LEU   302     104.230 123.590  72.550  1.00  0.00            
ATOM   4801  HG  LEU   302     105.000 124.090  71.920  1.00  0.00            
ATOM   4802  CD1 LEU   302     104.700 122.130  72.540  1.00  0.00            
ATOM   4803 HD11 LEU   302     105.730 122.150  72.950  1.00  0.00            
ATOM   4804 HD12 LEU   302     104.040 121.510  73.190  1.00  0.00            
ATOM   4805 HD13 LEU   302     104.870 121.710  71.530  1.00  0.00            
ATOM   4806  CD2 LEU   302     102.850 123.730  71.890  1.00  0.00            
ATOM   4807 HD21 LEU   302     102.190 122.980  72.390  1.00  0.00            
ATOM   4808 HD22 LEU   302     102.420 124.720  72.150  1.00  0.00            
ATOM   4809 HD23 LEU   302     102.970 123.430  70.820  1.00  0.00            
ATOM   4810  C   LEU   302     104.090 125.950  75.650  1.00  0.00            
ATOM   4811  O   LEU   302     105.000 126.160  76.450  1.00  0.00            
ATOM   4812  N   TYR   303     102.820 126.100  76.060  1.00  0.00            
ATOM   4813  HN  TYR   303     102.010 125.930  75.500  1.00  0.00            
ATOM   4814  CA  TYR   303     102.400 126.490  77.360  1.00  0.00            
ATOM   4815  HA  TYR   303     103.120 126.150  78.080  1.00  0.00            
ATOM   4816  CB  TYR   303     102.440 128.010  77.640  1.00  0.00            
ATOM   4817  HB1 TYR   303     103.330 128.470  77.160  1.00  0.00            
ATOM   4818  HB2 TYR   303     102.500 128.270  78.710  1.00  0.00            
ATOM   4819  CG  TYR   303     101.320 128.800  77.060  1.00  0.00            
ATOM   4820  CD1 TYR   303     100.480 129.350  78.000  1.00  0.00            
ATOM   4821  HD1 TYR   303     100.630 129.290  79.060  1.00  0.00            
ATOM   4822  CE1 TYR   303      99.400 130.020  77.460  1.00  0.00            
ATOM   4823  HE1 TYR   303      98.780 130.560  78.170  1.00  0.00            
ATOM   4824  CZ  TYR   303      99.140 130.190  76.120  1.00  0.00            
ATOM   4825  OH  TYR   303      97.930 130.840  75.810  1.00  0.00            
ATOM   4826  HH  TYR   303      97.210 130.430  76.300  1.00  0.00            
ATOM   4827  CD2 TYR   303     101.180 128.950  75.700  1.00  0.00            
ATOM   4828  HD2 TYR   303     101.810 128.420  75.000  1.00  0.00            
ATOM   4829  CE2 TYR   303     100.040 129.590  75.270  1.00  0.00            
ATOM   4830  HE2 TYR   303      99.690 129.670  74.250  1.00  0.00            
ATOM   4831  C   TYR   303     101.080 125.940  77.780  1.00  0.00            
ATOM   4832  O   TYR   303     100.110 125.730  77.050  1.00  0.00            
ATOM   4833  N   VAL   304     101.100 125.560  79.070  1.00  0.00            
ATOM   4834  HN  VAL   304     101.840 125.840  79.680  1.00  0.00            
ATOM   4835  CA  VAL   304     100.000 124.900  79.700  1.00  0.00            
ATOM   4836  HA  VAL   304      99.260 124.800  78.920  1.00  0.00            
ATOM   4837  CB  VAL   304     100.390 123.480  79.990  1.00  0.00            
ATOM   4838  HB  VAL   304     100.890 123.050  79.100  1.00  0.00            
ATOM   4839  CG1 VAL   304     101.310 123.480  81.230  1.00  0.00            
ATOM   4840 HG11 VAL   304     100.710 123.480  82.160  1.00  0.00            
ATOM   4841 HG12 VAL   304     101.880 122.530  81.210  1.00  0.00            
ATOM   4842 HG13 VAL   304     102.040 124.310  81.200  1.00  0.00            
ATOM   4843  CG2 VAL   304      99.160 122.570  80.110  1.00  0.00            
ATOM   4844 HG21 VAL   304      98.610 122.850  81.040  1.00  0.00            
ATOM   4845 HG22 VAL   304      98.530 122.660  79.200  1.00  0.00            
ATOM   4846 HG23 VAL   304      99.470 121.510  80.220  1.00  0.00            
ATOM   4847  C   VAL   304      99.370 125.680  80.790  1.00  0.00            
ATOM   4848  O   VAL   304     100.060 126.420  81.490  1.00  0.00            
ATOM   4849  N   SER   305      98.040 125.540  80.910  1.00  0.00            
ATOM   4850  HN  SER   305      97.510 125.040  80.230  1.00  0.00            
ATOM   4851  CA  SER   305      97.340 126.170  81.990  1.00  0.00            
ATOM   4852  HA  SER   305      98.000 126.500  82.770  1.00  0.00            
ATOM   4853  CB  SER   305      96.480 127.370  81.550  1.00  0.00            
ATOM   4854  HB1 SER   305      95.650 127.030  80.890  1.00  0.00            
ATOM   4855  HB2 SER   305      97.130 128.030  80.940  1.00  0.00            
ATOM   4856  OG  SER   305      95.900 128.070  82.640  1.00  0.00            
ATOM   4857  HG1 SER   305      95.780 128.970  82.330  1.00  0.00            
ATOM   4858  C   SER   305      96.460 125.170  82.650  1.00  0.00            
ATOM   4859  O   SER   305      95.710 124.450  81.980  1.00  0.00            
ATOM   4860  N   ALA   306      96.490 125.120  83.990  1.00  0.00            
ATOM   4861  HN  ALA   306      97.070 125.670  84.590  1.00  0.00            
ATOM   4862  CA  ALA   306      95.680 124.170  84.680  1.00  0.00            
ATOM   4863  HA  ALA   306      94.910 123.770  84.030  1.00  0.00            
ATOM   4864  CB  ALA   306      96.610 123.030  85.130  1.00  0.00            
ATOM   4865  HB1 ALA   306      96.080 122.400  85.880  1.00  0.00            
ATOM   4866  HB2 ALA   306      97.080 122.400  84.350  1.00  0.00            
ATOM   4867  HB3 ALA   306      97.400 123.660  85.600  1.00  0.00            
ATOM   4868  C   ALA   306      95.050 124.800  85.870  1.00  0.00            
ATOM   4869  O   ALA   306      95.750 125.420  86.670  1.00  0.00            
ATOM   4870  N   THR   307      93.720 124.690  86.040  1.00  0.00            
ATOM   4871  HN  THR   307      93.270 124.140  85.330  1.00  0.00            
ATOM   4872  CA  THR   307      92.930 125.070  87.170  1.00  0.00            
ATOM   4873  HA  THR   307      93.460 125.670  87.900  1.00  0.00            
ATOM   4874  CB  THR   307      91.740 125.860  86.730  1.00  0.00            
ATOM   4875  HB  THR   307      91.100 125.210  86.090  1.00  0.00            
ATOM   4876  OG1 THR   307      92.110 127.030  86.010  1.00  0.00            
ATOM   4877  HG1 THR   307      92.510 126.730  85.190  1.00  0.00            
ATOM   4878  CG2 THR   307      90.920 126.270  87.960  1.00  0.00            
ATOM   4879 HG21 THR   307      90.480 125.440  88.550  1.00  0.00            
ATOM   4880 HG22 THR   307      91.540 126.830  88.700  1.00  0.00            
ATOM   4881 HG23 THR   307      90.070 126.890  87.610  1.00  0.00            
ATOM   4882  C   THR   307      92.500 123.870  87.940  1.00  0.00            
ATOM   4883  O   THR   307      91.970 122.910  87.370  1.00  0.00            
ATOM   4884  N   VAL   308      92.810 123.830  89.240  1.00  0.00            
ATOM   4885  HN  VAL   308      93.210 124.670  89.600  1.00  0.00            
ATOM   4886  CA  VAL   308      92.590 122.700  90.100  1.00  0.00            
ATOM   4887  HA  VAL   308      92.230 121.830  89.580  1.00  0.00            
ATOM   4888  CB  VAL   308      93.870 122.130  90.660  1.00  0.00            
ATOM   4889  HB  VAL   308      94.260 122.880  91.370  1.00  0.00            
ATOM   4890  CG1 VAL   308      93.510 120.830  91.400  1.00  0.00            
ATOM   4891 HG11 VAL   308      94.450 120.250  91.490  1.00  0.00            
ATOM   4892 HG12 VAL   308      93.160 121.020  92.430  1.00  0.00            
ATOM   4893 HG13 VAL   308      92.780 120.220  90.830  1.00  0.00            
ATOM   4894  CG2 VAL   308      94.800 121.770  89.490  1.00  0.00            
ATOM   4895 HG21 VAL   308      94.430 120.870  88.960  1.00  0.00            
ATOM   4896 HG22 VAL   308      94.820 122.580  88.730  1.00  0.00            
ATOM   4897 HG23 VAL   308      95.810 121.490  89.860  1.00  0.00            
ATOM   4898  C   VAL   308      91.590 123.070  91.140  1.00  0.00            
ATOM   4899  O   VAL   308      91.700 123.970  91.970  1.00  0.00            
ATOM   4900  N   ILE   309      90.520 122.260  91.090  1.00  0.00            
ATOM   4901  HN  ILE   309      90.400 121.460  90.510  1.00  0.00            
ATOM   4902  CA  ILE   309      89.390 122.290  91.970  1.00  0.00            
ATOM   4903  HA  ILE   309      89.460 123.170  92.600  1.00  0.00            
ATOM   4904  CB  ILE   309      88.060 122.150  91.310  1.00  0.00            
ATOM   4905  HB  ILE   309      87.960 121.230  90.700  1.00  0.00            
ATOM   4906  CG2 ILE   309      86.870 122.060  92.290  1.00  0.00            
ATOM   4907 HG21 ILE   309      86.950 121.190  92.980  1.00  0.00            
ATOM   4908 HG22 ILE   309      86.760 122.990  92.900  1.00  0.00            
ATOM   4909 HG23 ILE   309      85.890 121.940  91.790  1.00  0.00            
ATOM   4910  CG1 ILE   309      87.930 123.220  90.220  1.00  0.00            
ATOM   4911 HG11 ILE   309      86.930 123.040  89.770  1.00  0.00            
ATOM   4912 HG12 ILE   309      88.680 123.030  89.420  1.00  0.00            
ATOM   4913  CD  ILE   309      87.880 124.700  90.610  1.00  0.00            
ATOM   4914  HD1 ILE   309      88.930 125.020  90.730  1.00  0.00            
ATOM   4915  HD2 ILE   309      87.580 125.370  89.780  1.00  0.00            
ATOM   4916  HD3 ILE   309      87.290 124.760  91.550  1.00  0.00            
ATOM   4917  C   ILE   309      89.580 121.180  92.950  1.00  0.00            
ATOM   4918  O   ILE   309      89.590 120.080  92.410  1.00  0.00            
ATOM   4919  N   LEU   310      89.830 121.420  94.250  1.00  0.00            
ATOM   4920  HN  LEU   310      89.770 122.350  94.600  1.00  0.00            
ATOM   4921  CA  LEU   310      89.840 120.340  95.200  1.00  0.00            
ATOM   4922  HA  LEU   310      90.350 119.550  94.670  1.00  0.00            
ATOM   4923  CB  LEU   310      90.820 120.640  96.340  1.00  0.00            
ATOM   4924  HB1 LEU   310      91.670 121.220  95.910  1.00  0.00            
ATOM   4925  HB2 LEU   310      91.280 119.670  96.650  1.00  0.00            
ATOM   4926  CG  LEU   310      90.320 121.170  97.690  1.00  0.00            
ATOM   4927  HG  LEU   310      89.510 120.490  98.030  1.00  0.00            
ATOM   4928  CD1 LEU   310      91.450 121.090  98.720  1.00  0.00            
ATOM   4929 HD11 LEU   310      91.230 121.510  99.720  1.00  0.00            
ATOM   4930 HD12 LEU   310      91.840 120.060  98.800  1.00  0.00            
ATOM   4931 HD13 LEU   310      92.340 121.690  98.420  1.00  0.00            
ATOM   4932  CD2 LEU   310      89.790 122.610  97.610  1.00  0.00            
ATOM   4933 HD21 LEU   310      88.840 122.820  97.080  1.00  0.00            
ATOM   4934 HD22 LEU   310      89.740 123.000  98.650  1.00  0.00            
ATOM   4935 HD23 LEU   310      90.650 123.150  97.160  1.00  0.00            
ATOM   4936  C   LEU   310      88.520 119.840  95.680  1.00  0.00            
ATOM   4937  O   LEU   310      87.490 120.520  95.660  1.00  0.00            
ATOM   4938  N   HIS   311      88.500 118.610  96.220  1.00  0.00            
ATOM   4939  HN  HIS   311      89.340 118.100  96.110  1.00  0.00            
ATOM   4940  CA  HIS   311      87.330 117.960  96.730  1.00  0.00            
ATOM   4941  HA  HIS   311      86.660 118.060  95.890  1.00  0.00            
ATOM   4942  CB  HIS   311      87.630 116.500  97.110  1.00  0.00            
ATOM   4943  HB1 HIS   311      86.770 116.120  97.700  1.00  0.00            
ATOM   4944  HB2 HIS   311      88.580 116.390  97.670  1.00  0.00            
ATOM   4945  ND1 HIS   311      86.630 115.330  95.140  1.00  0.00            
ATOM   4946  CG  HIS   311      87.730 115.540  95.960  1.00  0.00            
ATOM   4947  CE1 HIS   311      86.990 114.330  94.360  1.00  0.00            
ATOM   4948  HE1 HIS   311      86.520 114.170  93.380  1.00  0.00            
ATOM   4949  NE2 HIS   311      88.260 113.920  94.600  1.00  0.00            
ATOM   4950  HE2 HIS   311      88.790 113.300  94.030  1.00  0.00            
ATOM   4951  CD2 HIS   311      88.720 114.660  95.670  1.00  0.00            
ATOM   4952  HD2 HIS   311      89.670 114.680  96.200  1.00  0.00            
ATOM   4953  C   HIS   311      86.750 118.680  97.890  1.00  0.00            
ATOM   4954  O   HIS   311      87.440 119.240  98.740  1.00  0.00            
ATOM   4955  N   SER   312      85.400 118.740  97.930  1.00  0.00            
ATOM   4956  HN  SER   312      85.030 118.250  97.140  1.00  0.00            
ATOM   4957  CA  SER   312      84.510 119.470  98.760  1.00  0.00            
ATOM   4958  HA  SER   312      83.490 119.210  98.530  1.00  0.00            
ATOM   4959  CB  SER   312      84.770 119.240 100.260  1.00  0.00            
ATOM   4960  HB1 SER   312      84.130 119.870 100.910  1.00  0.00            
ATOM   4961  HB2 SER   312      85.780 119.660 100.490  1.00  0.00            
ATOM   4962  OG  SER   312      84.620 117.870 100.580  1.00  0.00            
ATOM   4963  HG1 SER   312      83.700 117.640 100.400  1.00  0.00            
ATOM   4964  C   SER   312      84.590 120.950  98.610  1.00  0.00            
ATOM   4965  O   SER   312      83.990 121.680  99.410  1.00  0.00            
ATOM   4966  N   GLY   313      85.340 121.520  97.660  1.00  0.00            
ATOM   4967  HN  GLY   313      85.830 120.860  97.100  1.00  0.00            
ATOM   4968  CA  GLY   313      85.170 122.870  97.200  1.00  0.00            
ATOM   4969  HA1 GLY   313      85.630 123.000  96.230  1.00  0.00            
ATOM   4970  HA2 GLY   313      84.100 123.000  97.150  1.00  0.00            
ATOM   4971  C   GLY   313      85.650 124.070  97.940  1.00  0.00            
ATOM   4972  O   GLY   313      85.130 125.120  97.570  1.00  0.00            
ATOM   4973  N   SER   314      86.450 123.950  99.010  1.00  0.00            
ATOM   4974  HN  SER   314      86.750 123.080  99.390  1.00  0.00            
ATOM   4975  CA  SER   314      86.750 125.080  99.830  1.00  0.00            
ATOM   4976  HA  SER   314      85.820 125.590 100.000  1.00  0.00            
ATOM   4977  CB  SER   314      87.360 124.700 101.190  1.00  0.00            
ATOM   4978  HB1 SER   314      87.420 125.570 101.880  1.00  0.00            
ATOM   4979  HB2 SER   314      88.340 124.190 101.060  1.00  0.00            
ATOM   4980  OG  SER   314      86.470 123.780 101.800  1.00  0.00            
ATOM   4981  HG1 SER   314      86.720 122.900 101.510  1.00  0.00            
ATOM   4982  C   SER   314      87.610 126.110  99.170  1.00  0.00            
ATOM   4983  O   SER   314      87.420 127.300  99.380  1.00  0.00            
ATOM   4984  N   ASP   315      88.520 125.720  98.260  1.00  0.00            
ATOM   4985  HN  ASP   315      88.460 124.750  98.050  1.00  0.00            
ATOM   4986  CA  ASP   315      89.350 126.670  97.580  1.00  0.00            
ATOM   4987  HA  ASP   315      88.830 127.610  97.520  1.00  0.00            
ATOM   4988  CB  ASP   315      90.570 126.880  98.480  1.00  0.00            
ATOM   4989  HB1 ASP   315      91.070 125.890  98.550  1.00  0.00            
ATOM   4990  HB2 ASP   315      90.290 127.290  99.470  1.00  0.00            
ATOM   4991  CG  ASP   315      91.530 127.960  98.000  1.00  0.00            
ATOM   4992  OD1 ASP   315      92.730 128.010  98.380  1.00  0.00            
ATOM   4993  OD2 ASP   315      90.980 128.890  97.350  1.00  0.00            
ATOM   4994  C   ASP   315      89.560 126.250  96.160  1.00  0.00            
ATOM   4995  O   ASP   315      89.180 125.140  95.810  1.00  0.00            
ATOM   4996  N   MET   316      90.250 127.040  95.320  1.00  0.00            
ATOM   4997  HN  MET   316      90.570 127.900  95.720  1.00  0.00            
ATOM   4998  CA  MET   316      90.750 126.720  94.020  1.00  0.00            
ATOM   4999  HA  MET   316      91.070 125.690  94.010  1.00  0.00            
ATOM   5000  CB  MET   316      89.710 126.830  92.900  1.00  0.00            
ATOM   5001  HB1 MET   316      88.830 126.170  93.070  1.00  0.00            
ATOM   5002  HB2 MET   316      90.220 126.570  91.940  1.00  0.00            
ATOM   5003  CG  MET   316      89.170 128.240  92.670  1.00  0.00            
ATOM   5004  HG1 MET   316      90.030 128.890  92.390  1.00  0.00            
ATOM   5005  HG2 MET   316      88.730 128.730  93.560  1.00  0.00            
ATOM   5006  SD  MET   316      87.900 128.230  91.370  1.00  0.00            
ATOM   5007  CE  MET   316      86.590 127.420  92.340  1.00  0.00            
ATOM   5008  HE1 MET   316      86.250 128.020  93.210  1.00  0.00            
ATOM   5009  HE2 MET   316      85.660 127.300  91.750  1.00  0.00            
ATOM   5010  HE3 MET   316      86.820 126.380  92.660  1.00  0.00            
ATOM   5011  C   MET   316      91.960 127.520  93.660  1.00  0.00            
ATOM   5012  O   MET   316      92.030 128.700  94.000  1.00  0.00            
ATOM   5013  N   VAL   317      92.930 126.850  93.020  1.00  0.00            
ATOM   5014  HN  VAL   317      92.710 125.880  92.920  1.00  0.00            
ATOM   5015  CA  VAL   317      94.230 127.360  92.720  1.00  0.00            
ATOM   5016  HA  VAL   317      94.360 128.420  92.860  1.00  0.00            
ATOM   5017  CB  VAL   317      95.240 126.540  93.480  1.00  0.00            
ATOM   5018  HB  VAL   317      94.900 125.490  93.350  1.00  0.00            
ATOM   5019  CG1 VAL   317      96.670 126.830  93.000  1.00  0.00            
ATOM   5020 HG11 VAL   317      96.700 127.940  93.080  1.00  0.00            
ATOM   5021 HG12 VAL   317      97.340 126.280  93.690  1.00  0.00            
ATOM   5022 HG13 VAL   317      96.810 126.470  91.960  1.00  0.00            
ATOM   5023  CG2 VAL   317      95.140 127.070  94.930  1.00  0.00            
ATOM   5024 HG21 VAL   317      94.110 126.980  95.350  1.00  0.00            
ATOM   5025 HG22 VAL   317      95.720 126.370  95.560  1.00  0.00            
ATOM   5026 HG23 VAL   317      95.490 128.100  95.140  1.00  0.00            
ATOM   5027  C   VAL   317      94.420 127.110  91.270  1.00  0.00            
ATOM   5028  O   VAL   317      93.960 126.070  90.800  1.00  0.00            
ATOM   5029  N   GLN   318      94.930 128.100  90.510  1.00  0.00            
ATOM   5030  HN  GLN   318      95.160 129.010  90.840  1.00  0.00            
ATOM   5031  CA  GLN   318      95.190 127.950  89.110  1.00  0.00            
ATOM   5032  HA  GLN   318      94.870 126.970  88.760  1.00  0.00            
ATOM   5033  CB  GLN   318      94.200 128.870  88.390  1.00  0.00            
ATOM   5034  HB1 GLN   318      93.210 128.620  88.810  1.00  0.00            
ATOM   5035  HB2 GLN   318      94.110 128.510  87.340  1.00  0.00            
ATOM   5036  CG  GLN   318      94.440 130.380  88.460  1.00  0.00            
ATOM   5037  HG1 GLN   318      95.390 130.720  88.000  1.00  0.00            
ATOM   5038  HG2 GLN   318      94.390 130.630  89.540  1.00  0.00            
ATOM   5039  CD  GLN   318      93.480 131.330  87.760  1.00  0.00            
ATOM   5040  OE1 GLN   318      92.690 130.990  86.880  1.00  0.00            
ATOM   5041  NE2 GLN   318      93.470 132.610  88.220  1.00  0.00            
ATOM   5042 HE21 GLN   318      94.180 132.900  88.860  1.00  0.00            
ATOM   5043 HE22 GLN   318      92.690 133.210  88.010  1.00  0.00            
ATOM   5044  C   GLN   318      96.630 128.220  88.830  1.00  0.00            
ATOM   5045  O   GLN   318      97.240 129.040  89.510  1.00  0.00            
ATOM   5046  N   ALA   319      97.290 127.430  87.970  1.00  0.00            
ATOM   5047  HN  ALA   319      96.770 126.780  87.420  1.00  0.00            
ATOM   5048  CA  ALA   319      98.700 127.600  87.760  1.00  0.00            
ATOM   5049  HA  ALA   319      99.020 128.580  88.080  1.00  0.00            
ATOM   5050  CB  ALA   319      99.410 126.400  88.410  1.00  0.00            
ATOM   5051  HB1 ALA   319     100.490 126.590  88.210  1.00  0.00            
ATOM   5052  HB2 ALA   319      99.320 126.290  89.510  1.00  0.00            
ATOM   5053  HB3 ALA   319      99.220 125.400  87.970  1.00  0.00            
ATOM   5054  C   ALA   319      98.850 127.550  86.270  1.00  0.00            
ATOM   5055  O   ALA   319      98.070 126.880  85.590  1.00  0.00            
ATOM   5056  N   GLU   320      99.920 128.110  85.690  1.00  0.00            
ATOM   5057  HN  GLU   320     100.590 128.420  86.360  1.00  0.00            
ATOM   5058  CA  GLU   320     100.270 128.200  84.310  1.00  0.00            
ATOM   5059  HA  GLU   320      99.610 127.580  83.710  1.00  0.00            
ATOM   5060  CB  GLU   320     100.250 129.660  83.830  1.00  0.00            
ATOM   5061  HB1 GLU   320     100.850 130.300  84.520  1.00  0.00            
ATOM   5062  HB2 GLU   320      99.190 129.910  84.060  1.00  0.00            
ATOM   5063  CG  GLU   320     100.560 130.080  82.400  1.00  0.00
[truncated: 1,684,055 more chars]
