# Supplementary material for: Modulating the complement system through epitope-specific inhibition by complement C3 inhibitors
Source: J Biol Chem. 2025 Jan 31;301(3):108250. doi: 10.1016/j.jbc.2025.108250 (PMC11910092; doi:10.1016/j.jbc.2025.108250)
Supplement: C3b-C345C_gene_sequencing [file mmc1.zip › Supporting_Information/Figure_S4A.pdb]

ATOM      1  N   SER A   1      75.805  15.683   2.628  1.00 15.00           N1+
ATOM      2  CA  SER A   1      75.002  16.886   2.470  1.00 15.00           C  
ATOM      3  C   SER A   1      73.706  16.794   3.280  1.00 15.00           C  
ATOM      4  O   SER A   1      72.956  15.819   3.154  1.00 15.00           O  
ATOM      5  CB  SER A   1      74.640  17.110   0.976  1.00  0.00           C  
ATOM      6  OG  SER A   1      73.955  18.328   0.777  1.00  0.00           O  
ATOM      7  H1  SER A   1      76.027  15.560   3.603  1.00 15.00           H  
ATOM      8  H2  SER A   1      76.654  15.781   2.094  1.00 15.00           H  
ATOM      9  H3  SER A   1      75.281  14.890   2.293  1.00 15.00           H  
ATOM     10  HA  SER A   1      75.596  17.723   2.835  1.00 15.00           H  
ATOM     11  HB2 SER A   1      74.005  16.290   0.640  1.00  0.00           H  
ATOM     12  HB3 SER A   1      75.557  17.122   0.388  1.00  0.00           H  
ATOM     13  HG  SER A   1      73.757  18.402  -0.159  1.00  0.00           H  
ATOM     14  N   PRO A   2      73.455  17.795   4.144  1.00 15.00           N  
ATOM     15  CA  PRO A   2      72.251  17.853   4.988  1.00 15.00           C  
ATOM     16  CB  PRO A   2      72.376  19.204   5.702  1.00 15.00           C  
ATOM     17  CG  PRO A   2      73.834  19.506   5.679  1.00 15.00           C  
ATOM     18  CD  PRO A   2      74.348  18.942   4.387  1.00 15.00           C  
ATOM     19  C   PRO A   2      70.953  17.808   4.180  1.00 15.00           C  
ATOM     20  O   PRO A   2      70.761  18.575   3.231  1.00 15.00           O  
ATOM     21  HA  PRO A   2      72.197  16.996   5.659  1.00 15.00           H  
ATOM     22  HB2 PRO A   2      72.014  19.132   6.728  1.00 15.00           H  
ATOM     23  HB3 PRO A   2      71.815  19.973   5.171  1.00 15.00           H  
ATOM     24  HG2 PRO A   2      74.333  19.033   6.525  1.00 15.00           H  
ATOM     25  HG3 PRO A   2      73.999  20.583   5.715  1.00 15.00           H  
ATOM     26  HD2 PRO A   2      74.272  19.674   3.583  1.00 15.00           H  
ATOM     27  HD3 PRO A   2      75.384  18.617   4.486  1.00 15.00           H  
ATOM     28  N   MET A   3      70.065  16.905   4.569  1.00 15.00           N  
ATOM     29  CA  MET A   3      68.781  16.744   3.906  1.00 15.00           C  
ATOM     30  CB  MET A   3      68.729  15.417   3.138  1.00 15.00           C  
ATOM     31  CG  MET A   3      67.549  15.289   2.183  1.00 15.00           C  
ATOM     32  SD  MET A   3      66.105  14.513   2.935  1.00 15.00           S  
ATOM     33  CE  MET A   3      66.728  12.864   3.249  1.00 15.00           C  
ATOM     34  C   MET A   3      67.642  16.818   4.920  1.00 15.00           C  
ATOM     35  O   MET A   3      67.571  16.018   5.855  1.00 15.00           O  
ATOM     36  H   MET A   3      70.280  16.328   5.339  1.00 15.00           H  
ATOM     37  HA  MET A   3      68.662  17.558   3.191  1.00 15.00           H  
ATOM     38  HB2 MET A   3      68.670  14.605   3.863  1.00 15.00           H  
ATOM     39  HB3 MET A   3      69.648  15.322   2.559  1.00 15.00           H  
ATOM     40  HG2 MET A   3      67.859  14.688   1.328  1.00 15.00           H  
ATOM     41  HG3 MET A   3      67.269  16.286   1.844  1.00 15.00           H  
ATOM     42  HE1 MET A   3      67.029  12.404   2.308  1.00 15.00           H  
ATOM     43  HE2 MET A   3      67.588  12.921   3.916  1.00 15.00           H  
ATOM     44  HE3 MET A   3      65.947  12.263   3.714  1.00 15.00           H  
ATOM     45  N   TYR A   4      66.769  17.797   4.741  1.00 15.00           N  
ATOM     46  CA  TYR A   4      65.628  17.982   5.623  1.00 15.00           C  
ATOM     47  CB  TYR A   4      65.395  19.474   5.871  1.00 15.00           C  
ATOM     48  CG  TYR A   4      66.636  20.199   6.357  1.00 15.00           C  
ATOM     49  CD1 TYR A   4      67.121  19.997   7.642  1.00 15.00           C  
ATOM     50  CD2 TYR A   4      67.328  21.074   5.528  1.00 15.00           C  
ATOM     51  CE1 TYR A   4      68.258  20.643   8.087  1.00 15.00           C  
ATOM     52  CE2 TYR A   4      68.466  21.726   5.966  1.00 15.00           C  
ATOM     53  CZ  TYR A   4      68.927  21.506   7.247  1.00 15.00           C  
ATOM     54  OH  TYR A   4      70.065  22.145   7.690  1.00 15.00           O  
ATOM     55  C   TYR A   4      64.400  17.329   4.998  1.00 15.00           C  
ATOM     56  O   TYR A   4      64.132  17.518   3.808  1.00 15.00           O  
ATOM     57  H   TYR A   4      66.890  18.412   3.986  1.00 15.00           H  
ATOM     58  HA  TYR A   4      65.823  17.509   6.586  1.00 15.00           H  
ATOM     59  HB2 TYR A   4      64.613  19.582   6.623  1.00 15.00           H  
ATOM     60  HB3 TYR A   4      65.068  19.934   4.938  1.00 15.00           H  
ATOM     61  HD1 TYR A   4      66.600  19.323   8.306  1.00 15.00           H  
ATOM     62  HD2 TYR A   4      66.971  21.248   4.524  1.00 15.00           H  
ATOM     63  HE1 TYR A   4      68.621  20.472   9.090  1.00 15.00           H  
ATOM     64  HE2 TYR A   4      68.991  22.404   5.309  1.00 15.00           H  
ATOM     65  HH  TYR A   4      70.065  23.054   7.382  1.00 15.00           H  
ATOM     66  N   SER A   5      63.660  16.569   5.793  1.00 15.00           N  
ATOM     67  CA  SER A   5      62.495  15.859   5.296  1.00 15.00           C  
ATOM     68  CB  SER A   5      62.764  14.347   5.345  1.00 15.00           C  
ATOM     69  OG  SER A   5      61.591  13.589   5.107  1.00 15.00           O  
ATOM     70  C   SER A   5      61.237  16.201   6.087  1.00 15.00           C  
ATOM     71  O   SER A   5      61.276  16.338   7.312  1.00 15.00           O  
ATOM     72  H   SER A   5      63.893  16.496   6.746  1.00 15.00           H  
ATOM     73  HA  SER A   5      62.319  16.171   4.267  1.00 15.00           H  
ATOM     74  HB2 SER A   5      63.154  14.091   6.330  1.00 15.00           H  
ATOM     75  HB3 SER A   5      63.504  14.097   4.585  1.00 15.00           H  
ATOM     76  HG  SER A   5      61.728  12.685   5.413  1.00 15.00           H  
ATOM     77  N   ILE A   6      60.130  16.350   5.372  1.00 15.00           N  
ATOM     78  CA  ILE A   6      58.839  16.650   5.978  1.00 15.00           C  
ATOM     79  CB  ILE A   6      58.362  18.091   5.666  1.00 15.00           C  
ATOM     80  CG1 ILE A   6      56.916  18.314   6.131  1.00 15.00           C  
ATOM     81  CG2 ILE A   6      58.509  18.419   4.187  1.00 15.00           C  
ATOM     82  CD1 ILE A   6      56.754  18.393   7.636  1.00 15.00           C  
ATOM     83  C   ILE A   6      57.808  15.633   5.489  1.00 15.00           C  
ATOM     84  O   ILE A   6      57.581  15.494   4.283  1.00 15.00           O  
ATOM     85  H   ILE A   6      60.182  16.246   4.395  1.00 15.00           H  
ATOM     86  HA  ILE A   6      58.950  16.582   7.060  1.00 15.00           H  
ATOM     87  HB  ILE A   6      59.005  18.771   6.225  1.00 15.00           H  
ATOM     88 HG12 ILE A   6      56.307  17.487   5.764  1.00 15.00           H  
ATOM     89 HG13 ILE A   6      56.558  19.248   5.699  1.00 15.00           H  
ATOM     90 HG21 ILE A   6      59.549  18.288   3.887  1.00 15.00           H  
ATOM     91 HG22 ILE A   6      57.876  17.752   3.602  1.00 15.00           H  
ATOM     92 HG23 ILE A   6      58.208  19.452   4.012  1.00 15.00           H  
ATOM     93 HD11 ILE A   6      57.107  17.466   8.089  1.00 15.00           H  
ATOM     94 HD12 ILE A   6      57.336  19.230   8.021  1.00 15.00           H  
ATOM     95 HD13 ILE A   6      55.702  18.539   7.881  1.00 15.00           H  
ATOM     96  N   ILE A   7      57.203  14.907   6.420  1.00 15.00           N  
ATOM     97  CA  ILE A   7      56.217  13.895   6.071  1.00 15.00           C  
ATOM     98  CB  ILE A   7      56.606  12.502   6.605  1.00 15.00           C  
ATOM     99  CG1 ILE A   7      58.100  12.235   6.393  1.00 15.00           C  
ATOM    100  CG2 ILE A   7      55.773  11.426   5.922  1.00 15.00           C  
ATOM    101  CD1 ILE A   7      58.616  11.017   7.131  1.00 15.00           C  
ATOM    102  C   ILE A   7      54.832  14.263   6.597  1.00 15.00           C  
ATOM    103  O   ILE A   7      54.685  14.713   7.735  1.00 15.00           O  
ATOM    104  H   ILE A   7      57.421  15.059   7.371  1.00 15.00           H  
ATOM    105  HA  ILE A   7      56.191  13.857   4.982  1.00 15.00           H  
ATOM    106  HB  ILE A   7      56.405  12.476   7.676  1.00 15.00           H  
ATOM    107 HG12 ILE A   7      58.657  13.106   6.737  1.00 15.00           H  
ATOM    108 HG13 ILE A   7      58.275  12.090   5.327  1.00 15.00           H  
ATOM    109 HG21 ILE A   7      54.715  11.616   6.103  1.00 15.00           H  
ATOM    110 HG22 ILE A   7      55.967  11.443   4.849  1.00 15.00           H  
ATOM    111 HG23 ILE A   7      56.041  10.449   6.324  1.00 15.00           H  
ATOM    112 HD11 ILE A   7      58.450  11.143   8.201  1.00 15.00           H  
ATOM    113 HD12 ILE A   7      58.087  10.130   6.783  1.00 15.00           H  
ATOM    114 HD13 ILE A   7      59.683  10.902   6.940  1.00 15.00           H  
ATOM    115  N   THR A   8      53.826  14.056   5.761  1.00 15.00           N  
ATOM    116  CA  THR A   8      52.445  14.351   6.106  1.00 15.00           C  
ATOM    117  CB  THR A   8      52.161  15.864   5.913  1.00 15.00           C  
ATOM    118  OG1 THR A   8      51.147  16.309   6.823  1.00 15.00           O  
ATOM    119  CG2 THR A   8      51.743  16.190   4.482  1.00 15.00           C  
ATOM    120  C   THR A   8      51.537  13.524   5.193  1.00 15.00           C  
ATOM    121  O   THR A   8      51.985  13.086   4.133  1.00 15.00           O  
ATOM    122  H   THR A   8      54.016  13.685   4.872  1.00 15.00           H  
ATOM    123  HA  THR A   8      52.256  14.099   7.149  1.00 15.00           H  
ATOM    124  HB  THR A   8      53.093  16.390   6.121  1.00 15.00           H  
ATOM    125 HG21 THR A   8      52.522  15.863   3.793  1.00 15.00           H  
ATOM    126 HG22 THR A   8      50.812  15.674   4.249  1.00 15.00           H  
ATOM    127 HG23 THR A   8      51.597  17.266   4.382  1.00 15.00           H  
ATOM    128  HG1 THR A   8      50.434  16.725   6.328  1.00 15.00           H  
ATOM    129  N   PRO A   9      50.287  13.241   5.602  1.00 15.00           N  
ATOM    130  CA  PRO A   9      49.339  12.474   4.778  1.00 15.00           C  
ATOM    131  CB  PRO A   9      48.046  12.505   5.600  1.00 15.00           C  
ATOM    132  CG  PRO A   9      48.506  12.701   7.001  1.00 15.00           C  
ATOM    133  CD  PRO A   9      49.706  13.599   6.909  1.00 15.00           C  
ATOM    134  C   PRO A   9      49.113  13.110   3.401  1.00 15.00           C  
ATOM    135  O   PRO A   9      49.288  14.317   3.220  1.00 15.00           O  
ATOM    136  HA  PRO A   9      49.704  11.468   4.569  1.00 15.00           H  
ATOM    137  HB2 PRO A   9      47.502  11.566   5.500  1.00 15.00           H  
ATOM    138  HB3 PRO A   9      47.407  13.330   5.284  1.00 15.00           H  
ATOM    139  HG2 PRO A   9      48.779  11.746   7.449  1.00 15.00           H  
ATOM    140  HG3 PRO A   9      47.723  13.171   7.596  1.00 15.00           H  
ATOM    141  HD2 PRO A   9      49.413  14.649   6.933  1.00 15.00           H  
ATOM    142  HD3 PRO A   9      50.408  13.399   7.718  1.00 15.00           H  
ATOM    143  N   ASN A  10      48.736  12.276   2.435  1.00 15.00           N  
ATOM    144  CA  ASN A  10      48.482  12.724   1.063  1.00 15.00           C  
ATOM    145  CB  ASN A  10      48.310  11.515   0.135  1.00 15.00           C  
ATOM    146  CG  ASN A  10      48.568  11.840  -1.327  1.00 15.00           C  
ATOM    147  ND2 ASN A  10      49.542  12.505  -1.667  1.00 15.00           N  
ATOM    148  OD1 ASN A  10      47.699  11.361  -2.204  1.00 15.00           O  
ATOM    149  C   ASN A  10      47.229  13.587   1.011  1.00 15.00           C  
ATOM    150  O   ASN A  10      47.079  14.446   0.146  1.00 15.00           O  
ATOM    151  H   ASN A  10      48.636  11.322   2.650  1.00 15.00           H  
ATOM    152  HA  ASN A  10      49.336  13.315   0.730  1.00 15.00           H  
ATOM    153  HB2 ASN A  10      47.289  11.146   0.233  1.00 15.00           H  
ATOM    154  HB3 ASN A  10      49.009  10.738   0.446  1.00 15.00           H  
ATOM    155 HD21 ASN A  10      49.702  12.703  -2.644  1.00 15.00           H  
ATOM    156 HD22 ASN A  10      50.184  12.854  -0.969  1.00 15.00           H  
ATOM    157  N   ILE A  11      46.323  13.332   1.941  1.00 15.00           N  
ATOM    158  CA  ILE A  11      45.085  14.083   2.032  1.00 15.00           C  
ATOM    159  CB  ILE A  11      43.870  13.238   1.589  1.00 15.00           C  
ATOM    160  CG1 ILE A  11      44.046  12.773   0.137  1.00 15.00           C  
ATOM    161  CG2 ILE A  11      42.580  14.034   1.740  1.00 15.00           C  
ATOM    162  CD1 ILE A  11      43.037  11.736  -0.312  1.00 15.00           C  
ATOM    163  C   ILE A  11      44.895  14.554   3.467  1.00 15.00           C  
ATOM    164  O   ILE A  11      44.821  13.740   4.391  1.00 15.00           O  
ATOM    165  H   ILE A  11      46.497  12.625   2.595  1.00 15.00           H  
ATOM    166  HA  ILE A  11      45.151  14.939   1.360  1.00 15.00           H  
ATOM    167  HB  ILE A  11      43.808  12.359   2.231  1.00 15.00           H  
ATOM    168 HG12 ILE A  11      45.043  12.346   0.034  1.00 15.00           H  
ATOM    169 HG13 ILE A  11      43.954  13.643  -0.514  1.00 15.00           H  
ATOM    170 HG21 ILE A  11      42.461  14.339   2.780  1.00 15.00           H  
ATOM    171 HG22 ILE A  11      42.622  14.919   1.105  1.00 15.00           H  
ATOM    172 HG23 ILE A  11      41.734  13.414   1.444  1.00 15.00           H  
ATOM    173 HD11 ILE A  11      43.112  10.856   0.327  1.00 15.00           H  
ATOM    174 HD12 ILE A  11      42.032  12.152  -0.241  1.00 15.00           H  
ATOM    175 HD13 ILE A  11      43.241  11.454  -1.345  1.00 15.00           H  
ATOM    176  N   LEU A  12      44.836  15.862   3.652  1.00 15.00           N  
ATOM    177  CA  LEU A  12      44.668  16.432   4.977  1.00 15.00           C  
ATOM    178  CB  LEU A  12      45.378  17.785   5.083  1.00 15.00           C  
ATOM    179  CG  LEU A  12      46.904  17.739   5.192  1.00 15.00           C  
ATOM    180  CD1 LEU A  12      47.475  19.143   5.314  1.00 15.00           C  
ATOM    181  CD2 LEU A  12      47.333  16.880   6.372  1.00 15.00           C  
ATOM    182  C   LEU A  12      43.194  16.577   5.320  1.00 15.00           C  
ATOM    183  O   LEU A  12      42.355  16.758   4.437  1.00 15.00           O  
ATOM    184  H   LEU A  12      44.892  16.461   2.872  1.00 15.00           H  
ATOM    185  HA  LEU A  12      45.122  15.750   5.696  1.00 15.00           H  
ATOM    186  HB2 LEU A  12      44.996  18.293   5.969  1.00 15.00           H  
ATOM    187  HB3 LEU A  12      45.125  18.364   4.195  1.00 15.00           H  
ATOM    188  HG  LEU A  12      47.298  17.288   4.281  1.00 15.00           H  
ATOM    189 HD11 LEU A  12      47.179  19.732   4.446  1.00 15.00           H  
ATOM    190 HD12 LEU A  12      47.093  19.613   6.220  1.00 15.00           H  
ATOM    191 HD13 LEU A  12      48.563  19.090   5.363  1.00 15.00           H  
ATOM    192 HD21 LEU A  12      46.949  17.313   7.295  1.00 15.00           H  
ATOM    193 HD22 LEU A  12      46.936  15.872   6.251  1.00 15.00           H  
ATOM    194 HD23 LEU A  12      48.421  16.839   6.415  1.00 15.00           H  
ATOM    195  N   ARG A  13      42.881  16.492   6.604  1.00 15.00           N  
ATOM    196  CA  ARG A  13      41.507  16.614   7.060  1.00 15.00           C  
ATOM    197  CB  ARG A  13      41.000  15.306   7.678  1.00 15.00           C  
ATOM    198  CG  ARG A  13      41.879  14.732   8.778  1.00 15.00           C  
ATOM    199  CD  ARG A  13      41.310  13.423   9.306  1.00 15.00           C  
ATOM    200  NE  ARG A  13      41.290  12.372   8.286  1.00 15.00           N  
ATOM    201  CZ  ARG A  13      40.920  11.110   8.519  1.00 15.00           C  
ATOM    202  NH1 ARG A  13      40.540  10.741   9.737  1.00 15.00           N  
ATOM    203  NH2 ARG A  13      40.939  10.216   7.537  1.00 15.00           N1+
ATOM    204  C   ARG A  13      41.353  17.780   8.027  1.00 15.00           C  
ATOM    205  O   ARG A  13      42.237  18.044   8.842  1.00 15.00           O  
ATOM    206  H   ARG A  13      43.594  16.360   7.264  1.00 15.00           H  
ATOM    207  HA  ARG A  13      40.888  16.821   6.187  1.00 15.00           H  
ATOM    208  HB2 ARG A  13      40.924  14.564   6.884  1.00 15.00           H  
ATOM    209  HB3 ARG A  13      40.011  15.491   8.097  1.00 15.00           H  
ATOM    210  HG2 ARG A  13      41.940  15.450   9.596  1.00 15.00           H  
ATOM    211  HG3 ARG A  13      42.877  14.551   8.378  1.00 15.00           H  
ATOM    212  HD2 ARG A  13      40.290  13.598   9.649  1.00 15.00           H  
ATOM    213  HD3 ARG A  13      41.922  13.087  10.143  1.00 15.00           H  
ATOM    214  HE  ARG A  13      41.581  12.620   7.385  1.00 15.00           H  
ATOM    215 HH11 ARG A  13      40.253   9.757   9.924  1.00 15.00           H  
ATOM    216 HH12 ARG A  13      40.533  11.438  10.511  1.00 15.00           H  
ATOM    217 HH21 ARG A  13      41.250  10.492   6.580  1.00 15.00           H  
ATOM    218 HH22 ARG A  13      40.647   9.231   7.717  1.00 15.00           H  
ATOM    219  N   LEU A  14      40.237  18.480   7.919  1.00 15.00           N  
ATOM    220  CA  LEU A  14      39.964  19.629   8.770  1.00 15.00           C  
ATOM    221  CB  LEU A  14      39.157  20.674   7.995  1.00 15.00           C  
ATOM    222  CG  LEU A  14      39.741  21.109   6.648  1.00 15.00           C  
ATOM    223  CD1 LEU A  14      38.662  21.717   5.766  1.00 15.00           C  
ATOM    224  CD2 LEU A  14      40.883  22.092   6.849  1.00 15.00           C  
ATOM    225  C   LEU A  14      39.209  19.208  10.024  1.00 15.00           C  
ATOM    226  O   LEU A  14      38.654  18.110  10.077  1.00 15.00           O  
ATOM    227  H   LEU A  14      39.574  18.218   7.248  1.00 15.00           H  
ATOM    228  HA  LEU A  14      40.915  20.065   9.075  1.00 15.00           H  
ATOM    229  HB2 LEU A  14      39.070  21.561   8.623  1.00 15.00           H  
ATOM    230  HB3 LEU A  14      38.166  20.260   7.811  1.00 15.00           H  
ATOM    231  HG  LEU A  14      40.135  20.225   6.147  1.00 15.00           H  
ATOM    232 HD11 LEU A  14      37.866  20.989   5.612  1.00 15.00           H  
ATOM    233 HD12 LEU A  14      38.254  22.604   6.250  1.00 15.00           H  
ATOM    234 HD13 LEU A  14      39.093  21.994   4.804  1.00 15.00           H  
ATOM    235 HD21 LEU A  14      40.510  22.985   7.349  1.00 15.00           H  
ATOM    236 HD22 LEU A  14      41.657  21.629   7.461  1.00 15.00           H  
ATOM    237 HD23 LEU A  14      41.301  22.366   5.880  1.00 15.00           H  
ATOM    238  N   GLU A  15      39.222  20.076  11.035  1.00 15.00           N  
ATOM    239  CA  GLU A  15      38.531  19.822  12.304  1.00 15.00           C  
ATOM    240  CB  GLU A  15      37.008  19.786  12.117  1.00 15.00           C  
ATOM    241  CG  GLU A  15      36.334  21.146  12.216  1.00 15.00           C  
ATOM    242  CD  GLU A  15      34.892  21.126  11.742  1.00 15.00           C  
ATOM    243  OE1 GLU A  15      34.132  20.213  12.153  1.00 15.00           O  
ATOM    244  OE2 GLU A  15      34.517  22.027  10.961  1.00 15.00           O1-
ATOM    245  C   GLU A  15      39.028  18.552  12.996  1.00 15.00           C  
ATOM    246  O   GLU A  15      38.329  17.962  13.819  1.00 15.00           O  
ATOM    247  H   GLU A  15      39.715  20.922  10.927  1.00 15.00           H  
ATOM    248  HA  GLU A  15      38.772  20.658  12.960  1.00 15.00           H  
ATOM    249  HB2 GLU A  15      36.585  19.138  12.885  1.00 15.00           H  
ATOM    250  HB3 GLU A  15      36.794  19.370  11.132  1.00 15.00           H  
ATOM    251  HG2 GLU A  15      36.891  21.856  11.605  1.00 15.00           H  
ATOM    252  HG3 GLU A  15      36.354  21.469  13.257  1.00 15.00           H  
ATOM    253  N   SER A  16      40.241  18.137  12.659  1.00 15.00           N  
ATOM    254  CA  SER A  16      40.835  16.948  13.245  1.00 15.00           C  
ATOM    255  CB  SER A  16      40.858  15.810  12.216  1.00 15.00           C  
ATOM    256  OG  SER A  16      39.614  15.704  11.539  1.00 15.00           O  
ATOM    257  C   SER A  16      42.253  17.245  13.722  1.00 15.00           C  
ATOM    258  O   SER A  16      43.004  17.952  13.046  1.00 15.00           O  
ATOM    259  H   SER A  16      40.752  18.646  11.998  1.00 15.00           H  
ATOM    260  HA  SER A  16      40.233  16.643  14.101  1.00 15.00           H  
ATOM    261  HB2 SER A  16      41.065  14.871  12.729  1.00 15.00           H  
ATOM    262  HB3 SER A  16      41.644  16.006  11.487  1.00 15.00           H  
ATOM    263  HG  SER A  16      39.202  16.576  11.490  1.00 15.00           H  
ATOM    264  N   GLU A  17      42.604  16.733  14.897  1.00 15.00           N  
ATOM    265  CA  GLU A  17      43.936  16.927  15.447  1.00 15.00           C  
ATOM    266  CB  GLU A  17      43.892  16.980  16.978  1.00 15.00           C  
ATOM    267  CG  GLU A  17      43.111  18.159  17.538  1.00 15.00           C  
ATOM    268  CD  GLU A  17      42.943  18.089  19.043  1.00 15.00           C  
ATOM    269  OE1 GLU A  17      43.701  18.777  19.759  1.00 15.00           O  
ATOM    270  OE2 GLU A  17      42.045  17.354  19.504  1.00 15.00           O1-
ATOM    271  C   GLU A  17      44.851  15.803  14.977  1.00 15.00           C  
ATOM    272  O   GLU A  17      44.922  14.739  15.595  1.00 15.00           O  
ATOM    273  H   GLU A  17      41.953  16.210  15.409  1.00 15.00           H  
ATOM    274  HA  GLU A  17      44.328  17.880  15.091  1.00 15.00           H  
ATOM    275  HB2 GLU A  17      44.916  17.041  17.348  1.00 15.00           H  
ATOM    276  HB3 GLU A  17      43.430  16.061  17.339  1.00 15.00           H  
ATOM    277  HG2 GLU A  17      42.123  18.173  17.077  1.00 15.00           H  
ATOM    278  HG3 GLU A  17      43.641  19.078  17.289  1.00 15.00           H  
ATOM    279  N   GLU A  18      45.517  16.033  13.859  1.00 15.00           N  
ATOM    280  CA  GLU A  18      46.423  15.047  13.296  1.00 15.00           C  
ATOM    281  CB  GLU A  18      46.154  14.872  11.798  1.00 15.00           C  
ATOM    282  CG  GLU A  18      44.708  14.513  11.461  1.00 15.00           C  
ATOM    283  CD  GLU A  18      44.329  13.093  11.853  1.00 15.00           C  
ATOM    284  OE1 GLU A  18      43.131  12.744  11.756  1.00 15.00           O  
ATOM    285  OE2 GLU A  18      45.223  12.321  12.253  1.00 15.00           O1-
ATOM    286  C   GLU A  18      47.869  15.463  13.549  1.00 15.00           C  
ATOM    287  O   GLU A  18      48.134  16.598  13.962  1.00 15.00           O  
ATOM    288  H   GLU A  18      45.402  16.895  13.402  1.00 15.00           H  
ATOM    289  HA  GLU A  18      46.253  14.087  13.783  1.00 15.00           H  
ATOM    290  HB2 GLU A  18      46.800  14.077  11.425  1.00 15.00           H  
ATOM    291  HB3 GLU A  18      46.401  15.807  11.295  1.00 15.00           H  
ATOM    292  HG2 GLU A  18      44.566  14.624  10.386  1.00 15.00           H  
ATOM    293  HG3 GLU A  18      44.049  15.204  11.987  1.00 15.00           H  
ATOM    294  N   THR A  19      48.803  14.558  13.304  1.00 15.00           N  
ATOM    295  CA  THR A  19      50.207  14.851  13.534  1.00 15.00           C  
ATOM    296  CB  THR A  19      50.784  14.003  14.695  1.00 15.00           C  
ATOM    297  OG1 THR A  19      52.052  14.532  15.109  1.00 15.00           O  
ATOM    298  CG2 THR A  19      50.948  12.543  14.292  1.00 15.00           C  
ATOM    299  C   THR A  19      51.058  14.676  12.274  1.00 15.00           C  
ATOM    300  O   THR A  19      50.734  13.878  11.392  1.00 15.00           O  
ATOM    301  H   THR A  19      48.543  13.676  12.960  1.00 15.00           H  
ATOM    302  HA  THR A  19      50.253  15.903  13.817  1.00 15.00           H  
ATOM    303  HB  THR A  19      50.077  14.051  15.523  1.00 15.00           H  
ATOM    304 HG21 THR A  19      49.983  12.140  13.984  1.00 15.00           H  
ATOM    305 HG22 THR A  19      51.652  12.472  13.463  1.00 15.00           H  
ATOM    306 HG23 THR A  19      51.326  11.972  15.140  1.00 15.00           H  
ATOM    307  HG1 THR A  19      52.030  15.494  15.034  1.00 15.00           H  
ATOM    308  N   MET A  20      52.134  15.452  12.199  1.00 15.00           N  
ATOM    309  CA  MET A  20      53.071  15.395  11.082  1.00 15.00           C  
ATOM    310  CB  MET A  20      53.007  16.670  10.230  1.00 15.00           C  
ATOM    311  CG  MET A  20      53.198  17.969  10.997  1.00 15.00           C  
ATOM    312  SD  MET A  20      53.094  19.417   9.925  1.00 15.00           S  
ATOM    313  CE  MET A  20      52.929  20.730  11.131  1.00 15.00           C  
ATOM    314  C   MET A  20      54.479  15.163  11.623  1.00 15.00           C  
ATOM    315  O   MET A  20      54.756  15.484  12.783  1.00 15.00           O  
ATOM    316  H   MET A  20      52.309  16.083  12.929  1.00 15.00           H  
ATOM    317  HA  MET A  20      52.795  14.566  10.430  1.00 15.00           H  
ATOM    318  HB2 MET A  20      52.031  16.704   9.746  1.00 15.00           H  
ATOM    319  HB3 MET A  20      53.787  16.608   9.471  1.00 15.00           H  
ATOM    320  HG2 MET A  20      54.179  17.955  11.473  1.00 15.00           H  
ATOM    321  HG3 MET A  20      52.424  18.042  11.761  1.00 15.00           H  
ATOM    322  HE1 MET A  20      52.031  20.566  11.726  1.00 15.00           H  
ATOM    323  HE2 MET A  20      53.802  20.735  11.784  1.00 15.00           H  
ATOM    324  HE3 MET A  20      52.854  21.688  10.617  1.00 15.00           H  
ATOM    325  N   VAL A  21      55.365  14.618  10.796  1.00 15.00           N  
ATOM    326  CA  VAL A  21      56.729  14.317  11.230  1.00 15.00           C  
ATOM    327  CB  VAL A  21      57.007  12.794  11.188  1.00 15.00           C  
ATOM    328  CG1 VAL A  21      58.362  12.468  11.799  1.00 15.00           C  
ATOM    329  CG2 VAL A  21      55.902  12.020  11.892  1.00 15.00           C  
ATOM    330  C   VAL A  21      57.772  15.036  10.377  1.00 15.00           C  
ATOM    331  O   VAL A  21      57.672  15.067   9.150  1.00 15.00           O  
ATOM    332  H   VAL A  21      55.106  14.432   9.865  1.00 15.00           H  
ATOM    333  HA  VAL A  21      56.811  14.674  12.257  1.00 15.00           H  
ATOM    334  HB  VAL A  21      57.025  12.488  10.142  1.00 15.00           H  
ATOM    335 HG11 VAL A  21      59.142  13.009  11.263  1.00 15.00           H  
ATOM    336 HG12 VAL A  21      58.369  12.765  12.848  1.00 15.00           H  
ATOM    337 HG13 VAL A  21      58.546  11.396  11.724  1.00 15.00           H  
ATOM    338 HG21 VAL A  21      55.867  12.311  12.942  1.00 15.00           H  
ATOM    339 HG22 VAL A  21      54.945  12.243  11.421  1.00 15.00           H  
ATOM    340 HG23 VAL A  21      56.103  10.951  11.818  1.00 15.00           H  
ATOM    341  N   LEU A  22      58.768  15.613  11.040  1.00 15.00           N  
ATOM    342  CA  LEU A  22      59.849  16.318  10.360  1.00 15.00           C  
ATOM    343  CB  LEU A  22      59.794  17.826  10.637  1.00 15.00           C  
ATOM    344  CG  LEU A  22      58.556  18.357  11.364  1.00 15.00           C  
ATOM    345  CD1 LEU A  22      58.744  18.295  12.873  1.00 15.00           C  
ATOM    346  CD2 LEU A  22      58.247  19.776  10.920  1.00 15.00           C  
ATOM    347  C   LEU A  22      61.189  15.756  10.818  1.00 15.00           C  
ATOM    348  O   LEU A  22      61.433  15.625  12.020  1.00 15.00           O  
ATOM    349  H   LEU A  22      58.786  15.555  12.020  1.00 15.00           H  
ATOM    350  HA  LEU A  22      59.733  16.170   9.286  1.00 15.00           H  
ATOM    351  HB2 LEU A  22      59.856  18.339   9.677  1.00 15.00           H  
ATOM    352  HB3 LEU A  22      60.664  18.081  11.242  1.00 15.00           H  
ATOM    353  HG  LEU A  22      57.709  17.722  11.104  1.00 15.00           H  
ATOM    354 HD11 LEU A  22      58.940  17.265  13.173  1.00 15.00           H  
ATOM    355 HD12 LEU A  22      59.587  18.924  13.160  1.00 15.00           H  
ATOM    356 HD13 LEU A  22      57.840  18.652  13.367  1.00 15.00           H  
ATOM    357 HD21 LEU A  22      59.084  20.426  11.173  1.00 15.00           H  
ATOM    358 HD22 LEU A  22      58.087  19.793   9.842  1.00 15.00           H  
ATOM    359 HD23 LEU A  22      57.348  20.128  11.426  1.00 15.00           H  
ATOM    360  N   GLU A  23      62.051  15.426   9.868  1.00 15.00           N  
ATOM    361  CA  GLU A  23      63.357  14.862  10.187  1.00 15.00           C  
ATOM    362  CB  GLU A  23      63.455  13.423   9.681  1.00 15.00           C  
ATOM    363  CG  GLU A  23      62.396  12.479  10.216  1.00 15.00           C  
ATOM    364  CD  GLU A  23      62.593  11.076   9.689  1.00 15.00           C  
ATOM    365  OE1 GLU A  23      63.381  10.320  10.292  1.00 15.00           O  
ATOM    366  OE2 GLU A  23      61.980  10.731   8.664  1.00 15.00           O1-
ATOM    367  C   GLU A  23      64.485  15.675   9.565  1.00 15.00           C  
ATOM    368  O   GLU A  23      64.307  16.319   8.530  1.00 15.00           O  
ATOM    369  H   GLU A  23      61.808  15.573   8.925  1.00 15.00           H  
ATOM    370  HA  GLU A  23      63.460  14.886  11.272  1.00 15.00           H  
ATOM    371  HB2 GLU A  23      64.431  13.031   9.965  1.00 15.00           H  
ATOM    372  HB3 GLU A  23      63.373  13.441   8.594  1.00 15.00           H  
ATOM    373  HG2 GLU A  23      61.413  12.838   9.910  1.00 15.00           H  
ATOM    374  HG3 GLU A  23      62.454  12.461  11.304  1.00 15.00           H  
ATOM    375  N   ALA A  24      65.646  15.633  10.204  1.00 15.00           N  
ATOM    376  CA  ALA A  24      66.821  16.336   9.716  1.00 15.00           C  
ATOM    377  CB  ALA A  24      67.189  17.476  10.653  1.00 15.00           C  
ATOM    378  C   ALA A  24      67.978  15.353   9.586  1.00 15.00           C  
ATOM    379  O   ALA A  24      68.630  15.015  10.570  1.00 15.00           O  
ATOM    380  H   ALA A  24      65.715  15.111  11.031  1.00 15.00           H  
ATOM    381  HA  ALA A  24      66.603  16.764   8.738  1.00 15.00           H  
ATOM    382  HB1 ALA A  24      66.354  18.173  10.723  1.00 15.00           H  
ATOM    383  HB2 ALA A  24      67.413  17.076  11.642  1.00 15.00           H  
ATOM    384  HB3 ALA A  24      68.065  17.997  10.265  1.00 15.00           H  
ATOM    385  N   HIS A  25      68.218  14.886   8.370  1.00 15.00           N  
ATOM    386  CA  HIS A  25      69.285  13.927   8.116  1.00 15.00           C  
ATOM    387  CB  HIS A  25      68.851  12.900   7.058  1.00 15.00           C  
ATOM    388  CG  HIS A  25      67.549  12.209   7.343  1.00 15.00           C  
ATOM    389  ND1 HIS A  25      67.497  11.061   8.100  1.00 15.00           N  
ATOM    390  CD2 HIS A  25      66.296  12.522   6.925  1.00 15.00           C  
ATOM    391  CE1 HIS A  25      66.226  10.701   8.125  1.00 15.00           C  
ATOM    392  NE2 HIS A  25      65.463  11.555   7.428  1.00 15.00           N  
ATOM    393  C   HIS A  25      70.538  14.644   7.637  1.00 15.00           C  
ATOM    394  O   HIS A  25      70.461  15.569   6.831  1.00 15.00           O  
ATOM    395  H   HIS A  25      67.679  15.210   7.614  1.00 15.00           H  
ATOM    396  HA  HIS A  25      69.500  13.407   9.050  1.00 15.00           H  
ATOM    397  HB2 HIS A  25      69.629  12.140   6.985  1.00 15.00           H  
ATOM    398  HB3 HIS A  25      68.758  13.417   6.103  1.00 15.00           H  
ATOM    399  HD2 HIS A  25      66.011  13.367   6.316  1.00 15.00           H  
ATOM    400  HE2 HIS A  25      64.491  11.490   7.290  1.00 15.00           H  
ATOM    401  HE1 HIS A  25      65.850   9.830   8.641  1.00 15.00           H  
ATOM    402  N   ASP A  26      71.688  14.231   8.144  1.00 15.00           N  
ATOM    403  CA  ASP A  26      72.955  14.831   7.739  1.00 15.00           C  
ATOM    404  C   ASP A  26      73.202  16.160   8.447  1.00 15.00           C  
ATOM    405  O   ASP A  26      74.070  16.941   8.053  1.00 15.00           O  
ATOM    406  CB  ASP A  26      72.973  15.076   6.202  1.00  0.00           C  
ATOM    407  CG  ASP A  26      74.376  14.926   5.615  1.00  0.00           C  
ATOM    408  OD1 ASP A  26      74.841  13.846   5.257  1.00  0.00           O  
ATOM    409  OD2 ASP A  26      75.071  16.097   5.522  1.00  0.00           O1-
ATOM    410  H   ASP A  26      71.690  13.500   8.798  1.00 15.00           H  
ATOM    411  HA  ASP A  26      73.745  14.130   8.010  1.00 15.00           H  
ATOM    412  HB2 ASP A  26      72.613  16.086   6.002  1.00  0.00           H  
ATOM    413  HB3 ASP A  26      72.312  14.354   5.723  1.00  0.00           H  
ATOM    414  N   ALA A  27      72.428  16.409   9.495  1.00 15.00           N  
ATOM    415  CA  ALA A  27      72.518  17.659  10.236  1.00 15.00           C  
ATOM    416  CB  ALA A  27      71.169  18.015  10.841  1.00 15.00           C  
ATOM    417  C   ALA A  27      73.598  17.645  11.309  1.00 15.00           C  
ATOM    418  O   ALA A  27      73.750  16.673  12.048  1.00 15.00           O  
ATOM    419  H   ALA A  27      71.786  15.728   9.784  1.00 15.00           H  
ATOM    420  HA  ALA A  27      72.808  18.426   9.518  1.00 15.00           H  
ATOM    421  HB1 ALA A  27      70.421  18.074  10.051  1.00 15.00           H  
ATOM    422  HB2 ALA A  27      70.879  17.248  11.559  1.00 15.00           H  
ATOM    423  HB3 ALA A  27      71.240  18.978  11.347  1.00 15.00           H  
ATOM    424  N   GLN A  28      74.341  18.743  11.383  1.00 15.00           N  
ATOM    425  CA  GLN A  28      75.398  18.903  12.368  1.00 15.00           C  
ATOM    426  CB  GLN A  28      76.750  19.142  11.691  1.00 15.00           C  
ATOM    427  CG  GLN A  28      77.380  17.894  11.094  1.00 15.00           C  
ATOM    428  CD  GLN A  28      77.605  16.805  12.124  1.00 15.00           C  
ATOM    429  NE2 GLN A  28      78.662  16.730  12.745  1.00 15.00           N  
ATOM    430  OE1 GLN A  28      76.603  15.962  12.325  1.00 15.00           O  
ATOM    431  C   GLN A  28      75.061  20.062  13.293  1.00 15.00           C  
ATOM    432  O   GLN A  28      75.383  21.212  13.010  1.00 15.00           O  
ATOM    433  H   GLN A  28      74.168  19.475  10.755  1.00 15.00           H  
ATOM    434  HA  GLN A  28      75.473  17.984  12.950  1.00 15.00           H  
ATOM    435  HB2 GLN A  28      77.436  19.549  12.434  1.00 15.00           H  
ATOM    436  HB3 GLN A  28      76.608  19.869  10.891  1.00 15.00           H  
ATOM    437  HG2 GLN A  28      78.341  18.164  10.655  1.00 15.00           H  
ATOM    438  HG3 GLN A  28      76.721  17.508  10.316  1.00 15.00           H  
ATOM    439 HE21 GLN A  28      78.790  16.006  13.438  1.00 15.00           H  
ATOM    440 HE22 GLN A  28      79.403  17.392  12.563  1.00 15.00           H  
ATOM    441  N   GLY A  29      74.382  19.749  14.381  1.00 15.00           N  
ATOM    442  CA  GLY A  29      73.990  20.764  15.333  1.00 15.00           C  
ATOM    443  C   GLY A  29      72.494  20.754  15.551  1.00 15.00           C  
ATOM    444  O   GLY A  29      71.836  19.755  15.261  1.00 15.00           O  
ATOM    445  H   GLY A  29      74.130  18.817  14.538  1.00 15.00           H  
ATOM    446  HA2 GLY A  29      74.288  21.742  14.955  1.00 15.00           H  
ATOM    447  HA3 GLY A  29      74.490  20.574  16.283  1.00 15.00           H  
ATOM    448  N   ASP A  30      71.964  21.858  16.055  1.00 15.00           N  
ATOM    449  CA  ASP A  30      70.533  21.985  16.316  1.00 15.00           C  
ATOM    450  CB  ASP A  30      70.306  22.692  17.651  1.00 15.00           C  
ATOM    451  CG  ASP A  30      69.900  21.731  18.746  1.00 15.00           C  
ATOM    452  OD1 ASP A  30      70.789  21.057  19.318  1.00 15.00           O  
ATOM    453  OD2 ASP A  30      68.691  21.644  19.032  1.00 15.00           O1-
ATOM    454  C   ASP A  30      69.858  22.758  15.191  1.00 15.00           C  
ATOM    455  O   ASP A  30      70.412  23.736  14.687  1.00 15.00           O  
ATOM    456  H   ASP A  30      72.548  22.613  16.263  1.00 15.00           H  
ATOM    457  HA  ASP A  30      70.095  20.988  16.365  1.00 15.00           H  
ATOM    458  HB2 ASP A  30      69.518  23.434  17.525  1.00 15.00           H  
ATOM    459  HB3 ASP A  30      71.230  23.190  17.946  1.00 15.00           H  
ATOM    460  N   VAL A  31      68.665  22.327  14.795  1.00 15.00           N  
ATOM    461  CA  VAL A  31      67.946  22.982  13.705  1.00 15.00           C  
ATOM    462  CB  VAL A  31      67.917  22.089  12.441  1.00 15.00           C  
ATOM    463  CG1 VAL A  31      67.074  22.717  11.338  1.00 15.00           C  
ATOM    464  CG2 VAL A  31      69.329  21.820  11.942  1.00 15.00           C  
ATOM    465  C   VAL A  31      66.514  23.364  14.091  1.00 15.00           C  
ATOM    466  O   VAL A  31      65.681  22.495  14.354  1.00 15.00           O  
ATOM    467  H   VAL A  31      68.259  21.552  15.247  1.00 15.00           H  
ATOM    468  HA  VAL A  31      68.492  23.900  13.490  1.00 15.00           H  
ATOM    469  HB  VAL A  31      67.457  21.140  12.716  1.00 15.00           H  
ATOM    470 HG11 VAL A  31      66.061  22.881  11.704  1.00 15.00           H  
ATOM    471 HG12 VAL A  31      67.513  23.670  11.043  1.00 15.00           H  
ATOM    472 HG13 VAL A  31      67.046  22.049  10.477  1.00 15.00           H  
ATOM    473 HG21 VAL A  31      69.801  22.762  11.663  1.00 15.00           H  
ATOM    474 HG22 VAL A  31      69.909  21.343  12.732  1.00 15.00           H  
ATOM    475 HG23 VAL A  31      69.288  21.163  11.073  1.00 15.00           H  
ATOM    476  N   PRO A  32      66.215  24.678  14.138  1.00 15.00           N  
ATOM    477  CA  PRO A  32      64.875  25.180  14.455  1.00 15.00           C  
ATOM    478  CB  PRO A  32      65.095  26.681  14.724  1.00 15.00           C  
ATOM    479  CG  PRO A  32      66.575  26.894  14.705  1.00 15.00           C  
ATOM    480  CD  PRO A  32      67.160  25.773  13.896  1.00 15.00           C  
ATOM    481  C   PRO A  32      63.940  24.996  13.257  1.00 15.00           C  
ATOM    482  O   PRO A  32      64.312  25.304  12.123  1.00 15.00           O  
ATOM    483  HA  PRO A  32      64.419  24.658  15.296  1.00 15.00           H  
ATOM    484  HB2 PRO A  32      64.686  26.955  15.697  1.00 15.00           H  
ATOM    485  HB3 PRO A  32      64.617  27.278  13.948  1.00 15.00           H  
ATOM    486  HG2 PRO A  32      66.971  26.872  15.720  1.00 15.00           H  
ATOM    487  HG3 PRO A  32      66.811  27.853  14.244  1.00 15.00           H  
ATOM    488  HD2 PRO A  32      67.201  26.031  12.838  1.00 15.00           H  
ATOM    489  HD3 PRO A  32      68.160  25.515  14.246  1.00 15.00           H  
ATOM    490  N   VAL A  33      62.736  24.488  13.499  1.00 15.00           N  
ATOM    491  CA  VAL A  33      61.778  24.264  12.419  1.00 15.00           C  
ATOM    492  CB  VAL A  33      61.457  22.764  12.225  1.00 15.00           C  
ATOM    493  CG1 VAL A  33      60.637  22.556  10.960  1.00 15.00           C  
ATOM    494  CG2 VAL A  33      62.730  21.932  12.180  1.00 15.00           C  
ATOM    495  C   VAL A  33      60.472  25.021  12.649  1.00 15.00           C  
ATOM    496  O   VAL A  33      59.821  24.857  13.683  1.00 15.00           O  
ATOM    497  H   VAL A  33      62.480  24.269  14.427  1.00 15.00           H  
ATOM    498  HA  VAL A  33      62.258  24.643  11.517  1.00 15.00           H  
ATOM    499  HB  VAL A  33      60.869  22.431  13.080  1.00 15.00           H  
ATOM    500 HG11 VAL A  33      59.716  23.135  11.025  1.00 15.00           H  
ATOM    501 HG12 VAL A  33      61.213  22.885  10.095  1.00 15.00           H  
ATOM    502 HG13 VAL A  33      60.395  21.499  10.854  1.00 15.00           H  
ATOM    503 HG21 VAL A  33      63.339  22.245  11.332  1.00 15.00           H  
ATOM    504 HG22 VAL A  33      63.291  22.077  13.103  1.00 15.00           H  
ATOM    505 HG23 VAL A  33      62.472  20.878  12.073  1.00 15.00           H  
ATOM    506  N   THR A  34      60.099  25.840  11.674  1.00 15.00           N  
ATOM    507  CA  THR A  34      58.865  26.613  11.735  1.00 15.00           C  
ATOM    508  CB  THR A  34      59.152  28.121  11.566  1.00 15.00           C  
ATOM    509  OG1 THR A  34      60.410  28.446  12.176  1.00 15.00           O  
ATOM    510  CG2 THR A  34      58.053  28.955  12.211  1.00 15.00           C  
ATOM    511  C   THR A  34      57.925  26.158  10.613  1.00 15.00           C  
ATOM    512  O   THR A  34      58.280  26.231   9.434  1.00 15.00           O  
ATOM    513  H   THR A  34      60.677  25.931  10.883  1.00 15.00           H  
ATOM    514  HA  THR A  34      58.403  26.449  12.708  1.00 15.00           H  
ATOM    515  HB  THR A  34      59.187  28.346  10.500  1.00 15.00           H  
ATOM    516 HG21 THR A  34      57.095  28.711  11.752  1.00 15.00           H  
ATOM    517 HG22 THR A  34      58.010  28.737  13.278  1.00 15.00           H  
ATOM    518 HG23 THR A  34      58.267  30.014  12.065  1.00 15.00           H  
ATOM    519  HG1 THR A  34      60.622  27.786  12.841  1.00 15.00           H  
ATOM    520  N   VAL A  35      56.736  25.683  10.976  1.00 15.00           N  
ATOM    521  CA  VAL A  35      55.768  25.207   9.985  1.00 15.00           C  
ATOM    522  CB  VAL A  35      55.065  23.909  10.435  1.00 15.00           C  
ATOM    523  CG1 VAL A  35      56.045  22.749  10.472  1.00 15.00           C  
ATOM    524  CG2 VAL A  35      54.400  24.093  11.790  1.00 15.00           C  
ATOM    525  C   VAL A  35      54.711  26.265   9.672  1.00 15.00           C  
ATOM    526  O   VAL A  35      54.304  27.026  10.548  1.00 15.00           O  
ATOM    527  H   VAL A  35      56.497  25.662  11.929  1.00 15.00           H  
ATOM    528  HA  VAL A  35      56.343  24.999   9.083  1.00 15.00           H  
ATOM    529  HB  VAL A  35      54.289  23.677   9.705  1.00 15.00           H  
ATOM    530 HG11 VAL A  35      56.487  22.615   9.485  1.00 15.00           H  
ATOM    531 HG12 VAL A  35      56.831  22.960  11.197  1.00 15.00           H  
ATOM    532 HG13 VAL A  35      55.520  21.839  10.761  1.00 15.00           H  
ATOM    533 HG21 VAL A  35      55.158  24.327  12.538  1.00 15.00           H  
ATOM    534 HG22 VAL A  35      53.681  24.910  11.734  1.00 15.00           H  
ATOM    535 HG23 VAL A  35      53.885  23.174  12.070  1.00 15.00           H  
ATOM    536  N   THR A  36      54.283  26.320   8.417  1.00 15.00           N  
ATOM    537  CA  THR A  36      53.271  27.280   7.995  1.00 15.00           C  
ATOM    538  CB  THR A  36      53.923  28.468   7.267  1.00 15.00           C  
ATOM    539  OG1 THR A  36      55.092  28.871   7.994  1.00 15.00           O  
ATOM    540  CG2 THR A  36      52.956  29.637   7.184  1.00 15.00           C  
ATOM    541  C   THR A  36      52.228  26.630   7.081  1.00 15.00           C  
ATOM    542  O   THR A  36      52.567  25.860   6.185  1.00 15.00           O  
ATOM    543  H   THR A  36      54.671  25.710   7.746  1.00 15.00           H  
ATOM    544  HA  THR A  36      52.768  27.638   8.893  1.00 15.00           H  
ATOM    545  HB  THR A  36      54.191  28.164   6.255  1.00 15.00           H  
ATOM    546 HG21 THR A  36      52.062  29.331   6.640  1.00 15.00           H  
ATOM    547 HG22 THR A  36      52.679  29.952   8.190  1.00 15.00           H  
ATOM    548 HG23 THR A  36      53.433  30.467   6.662  1.00 15.00           H  
ATOM    549  HG1 THR A  36      55.159  28.345   8.799  1.00 15.00           H  
ATOM    550  N   VAL A  37      50.957  26.938   7.324  1.00 15.00           N  
ATOM    551  CA  VAL A  37      49.861  26.399   6.521  1.00 15.00           C  
ATOM    552  CB  VAL A  37      48.825  25.668   7.403  1.00 15.00           C  
ATOM    553  CG1 VAL A  37      47.705  25.082   6.558  1.00 15.00           C  
ATOM    554  CG2 VAL A  37      49.497  24.578   8.228  1.00 15.00           C  
ATOM    555  C   VAL A  37      49.175  27.528   5.747  1.00 15.00           C  
ATOM    556  O   VAL A  37      48.818  28.558   6.328  1.00 15.00           O  
ATOM    557  H   VAL A  37      50.749  27.544   8.072  1.00 15.00           H  
ATOM    558  HA  VAL A  37      50.282  25.678   5.820  1.00 15.00           H  
ATOM    559  HB  VAL A  37      48.388  26.398   8.084  1.00 15.00           H  
ATOM    560 HG11 VAL A  37      47.220  25.879   5.994  1.00 15.00           H  
ATOM    561 HG12 VAL A  37      48.118  24.347   5.867  1.00 15.00           H  
ATOM    562 HG13 VAL A  37      46.974  24.600   7.207  1.00 15.00           H  
ATOM    563 HG21 VAL A  37      49.940  23.838   7.561  1.00 15.00           H  
ATOM    564 HG22 VAL A  37      50.277  25.020   8.848  1.00 15.00           H  
ATOM    565 HG23 VAL A  37      48.756  24.095   8.865  1.00 15.00           H  
ATOM    566  N   HIS A  38      48.991  27.335   4.442  1.00 15.00           N  
ATOM    567  CA  HIS A  38      48.370  28.349   3.598  1.00 15.00           C  
ATOM    568  CB  HIS A  38      49.385  28.927   2.609  1.00 15.00           C  
ATOM    569  CG  HIS A  38      50.432  29.794   3.231  1.00 15.00           C  
ATOM    570  ND1 HIS A  38      50.121  31.021   3.772  1.00 15.00           N  
ATOM    571  CD2 HIS A  38      51.763  29.577   3.353  1.00 15.00           C  
ATOM    572  CE1 HIS A  38      51.263  31.521   4.206  1.00 15.00           C  
ATOM    573  NE2 HIS A  38      52.282  30.684   3.973  1.00 15.00           N  
ATOM    574  C   HIS A  38      47.183  27.792   2.826  1.00 15.00           C  
ATOM    575  O   HIS A  38      46.879  26.601   2.902  1.00 15.00           O  
ATOM    576  H   HIS A  38      49.270  26.481   4.035  1.00 15.00           H  
ATOM    577  HA  HIS A  38      48.014  29.138   4.261  1.00 15.00           H  
ATOM    578  HB2 HIS A  38      48.843  29.522   1.874  1.00 15.00           H  
ATOM    579  HB3 HIS A  38      49.884  28.097   2.109  1.00 15.00           H  
ATOM    580  HD2 HIS A  38      52.308  28.704   3.026  1.00 15.00           H  
ATOM    581  HE2 HIS A  38      53.227  30.832   4.200  1.00 15.00           H  
ATOM    582  HE1 HIS A  38      51.363  32.483   4.688  1.00 15.00           H  
ATOM    583  N   ASP A  39      46.534  28.663   2.067  1.00 15.00           N  
ATOM    584  CA  ASP A  39      45.381  28.285   1.266  1.00 15.00           C  
ATOM    585  CB  ASP A  39      44.215  29.234   1.550  1.00 15.00           C  
ATOM    586  CG  ASP A  39      42.879  28.745   1.021  1.00 15.00           C  
ATOM    587  OD1 ASP A  39      41.894  29.526   1.108  1.00 15.00           O  
ATOM    588  OD2 ASP A  39      42.811  27.593   0.534  1.00 15.00           O1-
ATOM    589  C   ASP A  39      45.771  28.325  -0.208  1.00 15.00           C  
ATOM    590  O   ASP A  39      46.816  28.874  -0.558  1.00 15.00           O  
ATOM    591  H   ASP A  39      46.857  29.583   2.019  1.00 15.00           H  
ATOM    592  HA  ASP A  39      45.062  27.275   1.522  1.00 15.00           H  
ATOM    593  HB2 ASP A  39      44.436  30.196   1.088  1.00 15.00           H  
ATOM    594  HB3 ASP A  39      44.131  29.360   2.629  1.00 15.00           H  
ATOM    595  N   PHE A  40      44.940  27.764  -1.065  1.00 15.00           N  
ATOM    596  CA  PHE A  40      45.249  27.717  -2.484  1.00 15.00           C  
ATOM    597  CB  PHE A  40      45.350  26.259  -2.942  1.00 15.00           C  
ATOM    598  CG  PHE A  40      45.891  26.085  -4.328  1.00 15.00           C  
ATOM    599  CD1 PHE A  40      47.253  26.134  -4.560  1.00 15.00           C  
ATOM    600  CD2 PHE A  40      45.036  25.876  -5.396  1.00 15.00           C  
ATOM    601  CE1 PHE A  40      47.755  25.979  -5.836  1.00 15.00           C  
ATOM    602  CE2 PHE A  40      45.530  25.719  -6.675  1.00 15.00           C  
ATOM    603  CZ  PHE A  40      46.892  25.771  -6.895  1.00 15.00           C  
ATOM    604  C   PHE A  40      44.206  28.465  -3.305  1.00 15.00           C  
ATOM    605  O   PHE A  40      43.018  28.160  -3.230  1.00 15.00           O  
ATOM    606  H   PHE A  40      44.082  27.394  -0.739  1.00 15.00           H  
ATOM    607  HA  PHE A  40      46.207  28.211  -2.644  1.00 15.00           H  
ATOM    608  HB2 PHE A  40      44.353  25.820  -2.907  1.00 15.00           H  
ATOM    609  HB3 PHE A  40      46.005  25.728  -2.251  1.00 15.00           H  
ATOM    610  HD1 PHE A  40      47.931  26.295  -3.735  1.00 15.00           H  
ATOM    611  HD2 PHE A  40      43.970  25.835  -5.227  1.00 15.00           H  
ATOM    612  HE1 PHE A  40      48.821  26.020  -6.007  1.00 15.00           H  
ATOM    613  HE2 PHE A  40      44.854  25.556  -7.501  1.00 15.00           H  
ATOM    614  HZ  PHE A  40      47.283  25.649  -7.894  1.00 15.00           H  
ATOM    615  N   PRO A  41      44.637  29.452  -4.118  1.00 15.00           N  
ATOM    616  CA  PRO A  41      46.035  29.855  -4.242  1.00 15.00           C  
ATOM    617  CB  PRO A  41      46.120  30.160  -5.743  1.00 15.00           C  
ATOM    618  CG  PRO A  41      44.742  30.625  -6.133  1.00 15.00           C  
ATOM    619  CD  PRO A  41      43.793  30.242  -5.017  1.00 15.00           C  
ATOM    620  C   PRO A  41      46.336  31.124  -3.445  1.00 15.00           C  
ATOM    621  O   PRO A  41      47.327  31.813  -3.698  1.00 15.00           O  
ATOM    622  HA  PRO A  41      46.736  29.107  -3.872  1.00 15.00           H  
ATOM    623  HB2 PRO A  41      46.392  29.263  -6.300  1.00 15.00           H  
ATOM    624  HB3 PRO A  41      46.855  30.942  -5.933  1.00 15.00           H  
ATOM    625  HG2 PRO A  41      44.437  30.143  -7.062  1.00 15.00           H  
ATOM    626  HG3 PRO A  41      44.740  31.707  -6.267  1.00 15.00           H  
ATOM    627  HD2 PRO A  41      43.405  31.127  -4.512  1.00 15.00           H  
ATOM    628  HD3 PRO A  41      42.962  29.647  -5.397  1.00 15.00           H  
ATOM    629  N   GLY A  42      45.484  31.427  -2.473  1.00 15.00           N  
ATOM    630  CA  GLY A  42      45.662  32.621  -1.669  1.00 15.00           C  
ATOM    631  C   GLY A  42      46.321  32.350  -0.332  1.00 15.00           C  
ATOM    632  O   GLY A  42      45.674  31.860   0.594  1.00 15.00           O  
ATOM    633  H   GLY A  42      44.729  30.821  -2.293  1.00 15.00           H  
ATOM    634  HA2 GLY A  42      44.683  33.066  -1.489  1.00 15.00           H  
ATOM    635  HA3 GLY A  42      46.283  33.323  -2.225  1.00 15.00           H  
ATOM    636  N   LYS A  43      47.603  32.670  -0.228  1.00 15.00           N  
ATOM    637  CA  LYS A  43      48.341  32.466   1.011  1.00 15.00           C  
ATOM    638  CB  LYS A  43      49.848  32.599   0.772  1.00 15.00           C  
ATOM    639  CG  LYS A  43      50.417  31.502  -0.113  1.00 15.00           C  
ATOM    640  CD  LYS A  43      51.930  31.596  -0.213  1.00 15.00           C  
ATOM    641  CE  LYS A  43      52.467  30.634  -1.257  1.00 15.00           C  
ATOM    642  NZ  LYS A  43      53.377  29.620  -0.670  1.00 15.00           N1+
ATOM    643  C   LYS A  43      47.867  33.454   2.066  1.00 15.00           C  
ATOM    644  O   LYS A  43      48.276  34.612   2.080  1.00 15.00           O  
ATOM    645  H   LYS A  43      48.057  33.069  -0.999  1.00 15.00           H  
ATOM    646  HA  LYS A  43      48.150  31.455   1.372  1.00 15.00           H  
ATOM    647  HB2 LYS A  43      50.355  32.563   1.736  1.00 15.00           H  
ATOM    648  HB3 LYS A  43      50.039  33.561   0.296  1.00 15.00           H  
ATOM    649  HG2 LYS A  43      49.990  31.595  -1.111  1.00 15.00           H  
ATOM    650  HG3 LYS A  43      50.149  30.533   0.308  1.00 15.00           H  
ATOM    651  HD2 LYS A  43      52.367  31.352   0.755  1.00 15.00           H  
ATOM    652  HD3 LYS A  43      52.206  32.613  -0.490  1.00 15.00           H  
ATOM    653  HE2 LYS A  43      53.014  31.202  -2.010  1.00 15.00           H  
ATOM    654  HE3 LYS A  43      51.627  30.122  -1.727  1.00 15.00           H  
ATOM    655  HZ1 LYS A  43      53.836  29.064  -1.428  1.00 15.00           H  
ATOM    656  HZ2 LYS A  43      52.851  28.960  -0.063  1.00 15.00           H  
ATOM    657  HZ3 LYS A  43      54.117  30.073  -0.101  1.00 15.00           H  
ATOM    658  N   LYS A  44      46.996  32.979   2.947  1.00 15.00           N  
ATOM    659  CA  LYS A  44      46.411  33.826   3.980  1.00 15.00           C  
ATOM    660  CB  LYS A  44      44.882  33.717   3.946  1.00 15.00           C  
ATOM    661  CG  LYS A  44      44.350  32.359   4.375  1.00 15.00           C  
ATOM    662  CD  LYS A  44      42.946  32.097   3.850  1.00 15.00           C  
ATOM    663  CE  LYS A  44      42.446  30.753   4.354  1.00 15.00           C  
ATOM    664  NZ  LYS A  44      41.253  30.253   3.622  1.00 15.00           N1+
ATOM    665  C   LYS A  44      46.945  33.563   5.391  1.00 15.00           C  
ATOM    666  O   LYS A  44      46.585  34.285   6.314  1.00 15.00           O  
ATOM    667  H   LYS A  44      46.733  32.038   2.891  1.00 15.00           H  
ATOM    668  HA  LYS A  44      46.717  34.845   3.744  1.00 15.00           H  
ATOM    669  HB2 LYS A  44      44.547  33.910   2.927  1.00 15.00           H  
ATOM    670  HB3 LYS A  44      44.469  34.473   4.614  1.00 15.00           H  
ATOM    671  HG2 LYS A  44      44.330  32.318   5.464  1.00 15.00           H  
ATOM    672  HG3 LYS A  44      45.017  31.585   3.994  1.00 15.00           H  
ATOM    673  HD2 LYS A  44      42.963  32.090   2.760  1.00 15.00           H  
ATOM    674  HD3 LYS A  44      42.278  32.885   4.198  1.00 15.00           H  
ATOM    675  HE2 LYS A  44      42.187  30.854   5.408  1.00 15.00           H  
ATOM    676  HE3 LYS A  44      43.248  30.023   4.245  1.00 15.00           H  
ATOM    677  HZ1 LYS A  44      40.471  30.935   3.691  1.00 15.00           H  
ATOM    678  HZ2 LYS A  44      40.941  29.346   4.046  1.00 15.00           H  
ATOM    679  HZ3 LYS A  44      41.484  30.091   2.611  1.00 15.00           H  
ATOM    680  N   LEU A  45      47.790  32.538   5.555  1.00 15.00           N  
ATOM    681  CA  LEU A  45      48.369  32.206   6.870  1.00 15.00           C  
ATOM    682  CB  LEU A  45      49.142  33.397   7.460  1.00 15.00           C  
ATOM    683  CG  LEU A  45      50.474  33.764   6.803  1.00 15.00           C  
ATOM    684  CD1 LEU A  45      50.678  35.272   6.835  1.00 15.00           C  
ATOM    685  CD2 LEU A  45      51.620  33.065   7.512  1.00 15.00           C  
ATOM    686  C   LEU A  45      47.306  31.740   7.873  1.00 15.00           C  
ATOM    687  O   LEU A  45      46.693  32.553   8.561  1.00 15.00           O  
ATOM    688  H   LEU A  45      48.034  31.993   4.780  1.00 15.00           H  
ATOM    689  HA  LEU A  45      49.060  31.381   6.697  1.00 15.00           H  
ATOM    690  HB2 LEU A  45      49.345  33.170   8.507  1.00 15.00           H  
ATOM    691  HB3 LEU A  45      48.494  34.271   7.397  1.00 15.00           H  
ATOM    692  HG  LEU A  45      50.453  33.435   5.764  1.00 15.00           H  
ATOM    693 HD11 LEU A  45      49.858  35.761   6.309  1.00 15.00           H  
ATOM    694 HD12 LEU A  45      50.701  35.614   7.870  1.00 15.00           H  
ATOM    695 HD13 LEU A  45      51.621  35.521   6.349  1.00 15.00           H  
ATOM    696 HD21 LEU A  45      51.652  33.385   8.553  1.00 15.00           H  
ATOM    697 HD22 LEU A  45      51.470  31.986   7.468  1.00 15.00           H  
ATOM    698 HD23 LEU A  45      52.560  33.322   7.024  1.00 15.00           H  
ATOM    699  N   VAL A  46      47.096  30.432   7.960  1.00 15.00           N  
ATOM    700  CA  VAL A  46      46.108  29.886   8.893  1.00 15.00           C  
ATOM    701  CB  VAL A  46      45.186  28.829   8.249  1.00 15.00           C  
ATOM    702  CG1 VAL A  46      43.727  29.197   8.474  1.00 15.00           C  
ATOM    703  CG2 VAL A  46      45.479  28.670   6.763  1.00 15.00           C  
ATOM    704  C   VAL A  46      46.783  29.297  10.133  1.00 15.00           C  
ATOM    705  O   VAL A  46      46.171  29.183  11.191  1.00 15.00           O  
ATOM    706  H   VAL A  46      47.607  29.823   7.383  1.00 15.00           H  
ATOM    707  HA  VAL A  46      45.482  30.728   9.187  1.00 15.00           H  
ATOM    708  HB  VAL A  46      45.383  27.870   8.728  1.00 15.00           H  
ATOM    709 HG11 VAL A  46      43.532  29.271   9.544  1.00 15.00           H  
ATOM    710 HG12 VAL A  46      43.517  30.155   7.999  1.00 15.00           H  
ATOM    711 HG13 VAL A  46      43.087  28.428   8.040  1.00 15.00           H  
ATOM    712 HG21 VAL A  46      45.291  29.615   6.253  1.00 15.00           H  
ATOM    713 HG22 VAL A  46      46.522  28.385   6.627  1.00 15.00           H  
ATOM    714 HG23 VAL A  46      44.833  27.897   6.346  1.00 15.00           H  
ATOM    715  N   LEU A  47      48.046  28.912   9.990  1.00 15.00           N  
ATOM    716  CA  LEU A  47      48.810  28.353  11.099  1.00 15.00           C  
ATOM    717  CB  LEU A  47      48.475  26.872  11.319  1.00 15.00           C  
ATOM    718  CG  LEU A  47      49.178  26.185  12.495  1.00 15.00           C  
ATOM    719  CD1 LEU A  47      48.199  25.329  13.284  1.00 15.00           C  
ATOM    720  CD2 LEU A  47      50.349  25.342  12.008  1.00 15.00           C  
ATOM    721  C   LEU A  47      50.304  28.544  10.873  1.00 15.00           C  
ATOM    722  O   LEU A  47      50.889  27.935   9.977  1.00 15.00           O  
ATOM    723  H   LEU A  47      48.475  29.003   9.116  1.00 15.00           H  
ATOM    724  HA  LEU A  47      48.528  28.892  12.003  1.00 15.00           H  
ATOM    725  HB2 LEU A  47      48.743  26.332  10.411  1.00 15.00           H  
ATOM    726  HB3 LEU A  47      47.400  26.795  11.484  1.00 15.00           H  
ATOM    727  HG  LEU A  47      49.565  26.961  13.155  1.00 15.00           H  
ATOM    728 HD11 LEU A  47      47.382  25.952  13.647  1.00 15.00           H  
ATOM    729 HD12 LEU A  47      47.800  24.546  12.640  1.00 15.00           H  
ATOM    730 HD13 LEU A  47      48.714  24.876  14.131  1.00 15.00           H  
ATOM    731 HD21 LEU A  47      49.982  24.559  11.345  1.00 15.00           H  
ATOM    732 HD22 LEU A  47      51.053  25.975  11.468  1.00 15.00           H  
ATOM    733 HD23 LEU A  47      50.851  24.889  12.863  1.00 15.00           H  
ATOM    734  N   SER A  48      50.905  29.414  11.675  1.00 15.00           N  
ATOM    735  CA  SER A  48      52.331  29.698  11.575  1.00 15.00           C  
ATOM    736  CB  SER A  48      52.551  30.911  10.671  1.00 15.00           C  
ATOM    737  OG  SER A  48      51.387  31.725  10.629  1.00 15.00           O  
ATOM    738  C   SER A  48      52.937  29.960  12.950  1.00 15.00           C  
ATOM    739  O   SER A  48      54.065  30.437  13.064  1.00 15.00           O  
ATOM    740  H   SER A  48      50.369  29.904  12.330  1.00 15.00           H  
ATOM    741  HA  SER A  48      52.826  28.826  11.146  1.00 15.00           H  
ATOM    742  HB2 SER A  48      52.784  30.568   9.663  1.00 15.00           H  
ATOM    743  HB3 SER A  48      53.384  31.498  11.057  1.00 15.00           H  
ATOM    744  HG  SER A  48      50.614  31.191  10.831  1.00 15.00           H  
ATOM    745  N   SER A  49      52.179  29.653  13.990  1.00 15.00           N  
ATOM    746  CA  SER A  49      52.638  29.861  15.352  1.00 15.00           C  
ATOM    747  CB  SER A  49      51.441  30.114  16.264  1.00 15.00           C  
ATOM    748  OG  SER A  49      50.616  31.135  15.727  1.00 15.00           O  
ATOM    749  C   SER A  49      53.444  28.669  15.854  1.00 15.00           C  
ATOM    750  O   SER A  49      54.223  28.787  16.805  1.00 15.00           O  
ATOM    751  H   SER A  49      51.288  29.287  13.839  1.00 15.00           H  
ATOM    752  HA  SER A  49      53.293  30.732  15.364  1.00 15.00           H  
ATOM    753  HB2 SER A  49      51.797  30.421  17.247  1.00 15.00           H  
ATOM    754  HB3 SER A  49      50.861  29.196  16.358  1.00 15.00           H  
ATOM    755  HG  SER A  49      50.213  30.820  14.912  1.00 15.00           H  
ATOM    756  N   GLU A  50      53.250  27.529  15.202  1.00 15.00           N  
ATOM    757  CA  GLU A  50      53.947  26.304  15.562  1.00 15.00           C  
ATOM    758  CB  GLU A  50      53.288  25.100  14.891  1.00 15.00           C  
ATOM    759  CG  GLU A  50      51.986  24.677  15.540  1.00 15.00           C  
ATOM    760  CD  GLU A  50      52.203  24.126  16.931  1.00 15.00           C  
ATOM    761  OE1 GLU A  50      52.200  22.889  17.082  1.00 15.00           O  
ATOM    762  OE2 GLU A  50      52.391  24.933  17.865  1.00 15.00           O1-
ATOM    763  C   GLU A  50      55.414  26.385  15.171  1.00 15.00           C  
ATOM    764  O   GLU A  50      55.750  26.719  14.031  1.00 15.00           O  
ATOM    765  H   GLU A  50      52.627  27.514  14.450  1.00 15.00           H  
ATOM    766  HA  GLU A  50      53.885  26.181  16.643  1.00 15.00           H  
ATOM    767  HB2 GLU A  50      53.982  24.260  14.933  1.00 15.00           H  
ATOM    768  HB3 GLU A  50      53.087  25.354  13.850  1.00 15.00           H  
ATOM    769  HG2 GLU A  50      51.519  23.908  14.925  1.00 15.00           H  
ATOM    770  HG3 GLU A  50      51.326  25.542  15.603  1.00 15.00           H  
ATOM    771  N   LYS A  51      56.279  26.082  16.120  1.00 15.00           N  
ATOM    772  CA  LYS A  51      57.713  26.125  15.897  1.00 15.00           C  
ATOM    773  CB  LYS A  51      58.213  27.575  15.977  1.00 15.00           C  
ATOM    774  CG  LYS A  51      58.029  28.233  17.338  1.00 15.00           C  
ATOM    775  CD  LYS A  51      57.738  29.721  17.214  1.00 15.00           C  
ATOM    776  CE  LYS A  51      57.999  30.446  18.527  1.00 15.00           C  
ATOM    777  NZ  LYS A  51      57.478  29.689  19.701  1.00 15.00           N1+
ATOM    778  C   LYS A  51      58.416  25.246  16.923  1.00 15.00           C  
ATOM    779  O   LYS A  51      58.128  25.328  18.118  1.00 15.00           O  
ATOM    780  H   LYS A  51      55.943  25.806  17.001  1.00 15.00           H  
ATOM    781  HA  LYS A  51      57.940  25.743  14.902  1.00 15.00           H  
ATOM    782  HB2 LYS A  51      57.669  28.164  15.238  1.00 15.00           H  
ATOM    783  HB3 LYS A  51      59.276  27.582  15.736  1.00 15.00           H  
ATOM    784  HG2 LYS A  51      58.941  28.100  17.920  1.00 15.00           H  
ATOM    785  HG3 LYS A  51      57.196  27.753  17.852  1.00 15.00           H  
ATOM    786  HD2 LYS A  51      56.693  29.857  16.935  1.00 15.00           H  
ATOM    787  HD3 LYS A  51      58.379  30.145  16.441  1.00 15.00           H  
ATOM    788  HE2 LYS A  51      57.512  31.420  18.493  1.00 15.00           H  
ATOM    789  HE3 LYS A  51      59.074  30.582  18.646  1.00 15.00           H  
ATOM    790  HZ1 LYS A  51      57.686  30.206  20.580  1.00 15.00           H  
ATOM    791  HZ2 LYS A  51      57.926  28.752  19.748  1.00 15.00           H  
ATOM    792  HZ3 LYS A  51      56.449  29.563  19.618  1.00 15.00           H  
ATOM    793  N   THR A  52      59.325  24.409  16.458  1.00 15.00           N  
ATOM    794  CA  THR A  52      60.049  23.507  17.341  1.00 15.00           C  
ATOM    795  CB  THR A  52      59.437  22.085  17.297  1.00 15.00           C  
ATOM    796  OG1 THR A  52      60.029  21.251  18.302  1.00 15.00           O  
ATOM    797  CG2 THR A  52      59.621  21.449  15.925  1.00 15.00           C  
ATOM    798  C   THR A  52      61.532  23.469  16.965  1.00 15.00           C  
ATOM    799  O   THR A  52      61.960  24.183  16.059  1.00 15.00           O  
ATOM    800  H   THR A  52      59.529  24.406  15.494  1.00 15.00           H  
ATOM    801  HA  THR A  52      59.961  23.881  18.361  1.00 15.00           H  
ATOM    802  HB  THR A  52      58.369  22.178  17.494  1.00 15.00           H  
ATOM    803 HG21 THR A  52      59.156  22.079  15.167  1.00 15.00           H  
ATOM    804 HG22 THR A  52      60.685  21.348  15.711  1.00 15.00           H  
ATOM    805 HG23 THR A  52      59.153  20.464  15.915  1.00 15.00           H  
ATOM    806  HG1 THR A  52      59.564  20.411  18.335  1.00 15.00           H  
ATOM    807  N   VAL A  53      62.309  22.648  17.658  1.00 15.00           N  
ATOM    808  CA  VAL A  53      63.733  22.536  17.385  1.00 15.00           C  
ATOM    809  CB  VAL A  53      64.587  23.318  18.417  1.00 15.00           C  
ATOM    810  CG1 VAL A  53      64.588  22.641  19.783  1.00 15.00           C  
ATOM    811  CG2 VAL A  53      66.006  23.535  17.908  1.00 15.00           C  
ATOM    812  C   VAL A  53      64.162  21.072  17.324  1.00 15.00           C  
ATOM    813  O   VAL A  53      63.686  20.237  18.096  1.00 15.00           O  
ATOM    814  H   VAL A  53      61.908  22.087  18.360  1.00 15.00           H  
ATOM    815  HA  VAL A  53      63.910  22.989  16.410  1.00 15.00           H  
ATOM    816  HB  VAL A  53      64.123  24.296  18.543  1.00 15.00           H  
ATOM    817 HG11 VAL A  53      63.563  22.537  20.138  1.00 15.00           H  
ATOM    818 HG12 VAL A  53      65.046  21.655  19.700  1.00 15.00           H  
ATOM    819 HG13 VAL A  53      65.157  23.247  20.488  1.00 15.00           H  
ATOM    820 HG21 VAL A  53      66.495  22.570  17.773  1.00 15.00           H  
ATOM    821 HG22 VAL A  53      65.973  24.063  16.955  1.00 15.00           H  
ATOM    822 HG23 VAL A  53      66.565  24.127  18.632  1.00 15.00           H  
ATOM    823  N   LEU A  54      65.033  20.763  16.379  1.00 15.00           N  
ATOM    824  CA  LEU A  54      65.533  19.413  16.209  1.00 15.00           C  
ATOM    825  CB  LEU A  54      65.456  18.986  14.741  1.00 15.00           C  
ATOM    826  CG  LEU A  54      64.049  18.827  14.156  1.00 15.00           C  
ATOM    827  CD1 LEU A  54      64.119  18.333  12.720  1.00 15.00           C  
ATOM    828  CD2 LEU A  54      63.212  17.883  15.008  1.00 15.00           C  
ATOM    829  C   LEU A  54      66.960  19.331  16.718  1.00 15.00           C  
ATOM    830  O   LEU A  54      67.872  19.927  16.141  1.00 15.00           O  
ATOM    831  H   LEU A  54      65.362  21.470  15.780  1.00 15.00           H  
ATOM    832  HA  LEU A  54      64.910  18.730  16.787  1.00 15.00           H  
ATOM    833  HB2 LEU A  54      65.966  18.027  14.646  1.00 15.00           H  
ATOM    834  HB3 LEU A  54      65.980  19.736  14.148  1.00 15.00           H  
ATOM    835  HG  LEU A  54      63.567  19.805  14.160  1.00 15.00           H  
ATOM    836 HD11 LEU A  54      64.698  19.037  12.122  1.00 15.00           H  
ATOM    837 HD12 LEU A  54      64.599  17.355  12.695  1.00 15.00           H  
ATOM    838 HD13 LEU A  54      63.111  18.254  12.313  1.00 15.00           H  
ATOM    839 HD21 LEU A  54      63.675  16.896  15.019  1.00 15.00           H  
ATOM    840 HD22 LEU A  54      63.153  18.268  16.026  1.00 15.00           H  
ATOM    841 HD23 LEU A  54      62.209  17.808  14.589  1.00 15.00           H  
ATOM    842  N   THR A  55      67.139  18.603  17.803  1.00 15.00           N  
ATOM    843  CA  THR A  55      68.441  18.450  18.418  1.00 15.00           C  
ATOM    844  CB  THR A  55      68.373  18.838  19.918  1.00 15.00           C  
ATOM    845  OG1 THR A  55      69.654  18.693  20.541  1.00 15.00           O  
ATOM    846  CG2 THR A  55      67.333  18.017  20.664  1.00 15.00           C  
ATOM    847  C   THR A  55      68.960  17.020  18.253  1.00 15.00           C  
ATOM    848  O   THR A  55      68.178  16.064  18.211  1.00 15.00           O  
ATOM    849  H   THR A  55      66.370  18.154  18.204  1.00 15.00           H  
ATOM    850  HA  THR A  55      69.139  19.119  17.915  1.00 15.00           H  
ATOM    851  HB  THR A  55      68.074  19.885  19.967  1.00 15.00           H  
ATOM    852 HG21 THR A  55      66.358  18.152  20.195  1.00 15.00           H  
ATOM    853 HG22 THR A  55      67.609  16.963  20.630  1.00 15.00           H  
ATOM    854 HG23 THR A  55      67.286  18.347  21.702  1.00 15.00           H  
ATOM    855  HG1 THR A  55      70.186  19.485  20.344  1.00 15.00           H  
ATOM    856  N   PRO A  56      70.291  16.849  18.140  1.00 15.00           N  
ATOM    857  CA  PRO A  56      70.910  15.529  17.987  1.00 15.00           C  
ATOM    858  CB  PRO A  56      72.403  15.838  17.806  1.00 15.00           C  
ATOM    859  CG  PRO A  56      72.466  17.287  17.457  1.00 15.00           C  
ATOM    860  CD  PRO A  56      71.290  17.929  18.133  1.00 15.00           C  
ATOM    861  C   PRO A  56      70.703  14.653  19.223  1.00 15.00           C  
ATOM    862  O   PRO A  56      70.886  13.437  19.168  1.00 15.00           O  
ATOM    863  HA  PRO A  56      70.476  14.975  17.155  1.00 15.00           H  
ATOM    864  HB2 PRO A  56      72.823  15.233  17.002  1.00 15.00           H  
ATOM    865  HB3 PRO A  56      72.948  15.644  18.730  1.00 15.00           H  
ATOM    866  HG2 PRO A  56      72.400  17.419  16.377  1.00 15.00           H  
ATOM    867  HG3 PRO A  56      73.396  17.724  17.821  1.00 15.00           H  
ATOM    868  HD2 PRO A  56      71.541  18.239  19.147  1.00 15.00           H  
ATOM    869  HD3 PRO A  56      70.934  18.790  17.568  1.00 15.00           H  
ATOM    870  N   ALA A  57      70.308  15.279  20.331  1.00 15.00           N  
ATOM    871  CA  ALA A  57      70.069  14.562  21.583  1.00 15.00           C  
ATOM    872  CB  ALA A  57      69.784  15.541  22.712  1.00 15.00           C  
ATOM    873  C   ALA A  57      68.921  13.569  21.431  1.00 15.00           C  
ATOM    874  O   ALA A  57      68.920  12.501  22.036  1.00 15.00           O  
ATOM    875  H   ALA A  57      70.173  16.253  20.305  1.00 15.00           H  
ATOM    876  HA  ALA A  57      70.970  14.001  21.831  1.00 15.00           H  
ATOM    877  HB1 ALA A  57      70.627  16.223  22.823  1.00 15.00           H  
ATOM    878  HB2 ALA A  57      68.884  16.111  22.480  1.00 15.00           H  
ATOM    879  HB3 ALA A  57      69.636  14.991  23.641  1.00 15.00           H  
ATOM    880  N   THR A  58      67.946  13.933  20.615  1.00 15.00           N  
ATOM    881  CA  THR A  58      66.800  13.078  20.366  1.00 15.00           C  
ATOM    882  CB  THR A  58      65.501  13.899  20.438  1.00 15.00           C  
ATOM    883  OG1 THR A  58      65.816  15.284  20.240  1.00 15.00           O  
ATOM    884  CG2 THR A  58      64.833  13.723  21.794  1.00 15.00           C  
ATOM    885  C   THR A  58      66.915  12.437  18.985  1.00 15.00           C  
ATOM    886  O   THR A  58      65.919  11.988  18.415  1.00 15.00           O  
ATOM    887  H   THR A  58      67.986  14.810  20.176  1.00 15.00           H  
ATOM    888  HA  THR A  58      66.777  12.298  21.127  1.00 15.00           H  
ATOM    889  HB  THR A  58      64.816  13.552  19.664  1.00 15.00           H  
ATOM    890 HG21 THR A  58      64.600  12.670  21.950  1.00 15.00           H  
ATOM    891 HG22 THR A  58      65.507  14.066  22.579  1.00 15.00           H  
ATOM    892 HG23 THR A  58      63.913  14.307  21.824  1.00 15.00           H  
ATOM    893  HG1 THR A  58      66.714  15.454  20.537  1.00 15.00           H  
ATOM    894  N   ASN A  59      68.146  12.394  18.464  1.00 15.00           N  
ATOM    895  CA  ASN A  59      68.432  11.825  17.142  1.00 15.00           C  
ATOM    896  CB  ASN A  59      68.065  10.331  17.074  1.00 15.00           C  
ATOM    897  CG  ASN A  59      69.081   9.417  17.738  1.00 15.00           C  
ATOM    898  OD1 ASN A  59      70.119   9.101  17.160  1.00 15.00           O  
ATOM    899  ND2 ASN A  59      68.774   8.959  18.943  1.00 15.00           N  
ATOM    900  C   ASN A  59      67.715  12.588  16.026  1.00 15.00           C  
ATOM    901  O   ASN A  59      67.450  12.029  14.964  1.00 15.00           O  
ATOM    902  H   ASN A  59      68.895  12.739  18.998  1.00 15.00           H  
ATOM    903  HA  ASN A  59      69.507  11.925  16.990  1.00 15.00           H  
ATOM    904  HB2 ASN A  59      67.980  10.046  16.025  1.00 15.00           H  
ATOM    905  HB3 ASN A  59      67.103  10.191  17.567  1.00 15.00           H  
ATOM    906 HD21 ASN A  59      67.919   9.227  19.338  1.00 15.00           H  
ATOM    907 HD22 ASN A  59      69.417   8.369  19.389  1.00 15.00           H  
ATOM    908  N   HIS A  60      67.426  13.868  16.263  1.00 15.00           N  
ATOM    909  CA  HIS A  60      66.725  14.703  15.280  1.00 15.00           C  
ATOM    910  CB  HIS A  60      67.563  14.942  14.017  1.00 15.00           C  
ATOM    911  CG  HIS A  60      68.670  15.935  14.191  1.00 15.00           C  
ATOM    912  ND1 HIS A  60      68.416  17.283  14.285  1.00 15.00           N  
ATOM    913  CD2 HIS A  60      70.007  15.729  14.270  1.00 15.00           C  
ATOM    914  CE1 HIS A  60      69.591  17.865  14.417  1.00 15.00           C  
ATOM    915  NE2 HIS A  60      70.583  16.965  14.412  1.00 15.00           N  
ATOM    916  C   HIS A  60      65.360  14.116  14.921  1.00 15.00           C  
ATOM    917  O   HIS A  60      65.132  13.671  13.792  1.00 15.00           O  
ATOM    918  H   HIS A  60      67.693  14.267  17.119  1.00 15.00           H  
ATOM    919  HA  HIS A  60      66.566  15.672  15.752  1.00 15.00           H  
ATOM    920  HB2 HIS A  60      66.900  15.304  13.231  1.00 15.00           H  
ATOM    921  HB3 HIS A  60      68.002  13.991  13.713  1.00 15.00           H  
ATOM    922  HD2 HIS A  60      70.518  14.778  14.229  1.00 15.00           H  
ATOM    923  HE2 HIS A  60      71.538  17.156  14.487  1.00 15.00           H  
ATOM    924  HE1 HIS A  60      69.735  18.931  14.516  1.00 15.00           H  
ATOM    925  N   MET A  61      64.465  14.108  15.901  1.00 15.00           N  
ATOM    926  CA  MET A  61      63.119  13.583  15.721  1.00 15.00           C  
ATOM    927  CB  MET A  61      63.013  12.202  16.373  1.00 15.00           C  
ATOM    928  CG  MET A  61      61.715  11.471  16.082  1.00 15.00           C  
ATOM    929  SD  MET A  61      61.647  10.833  14.399  1.00 15.00           S  
ATOM    930  CE  MET A  61      60.015  10.099  14.390  1.00 15.00           C  
ATOM    931  C   MET A  61      62.103  14.524  16.359  1.00 15.00           C  
ATOM    932  O   MET A  61      62.286  14.958  17.498  1.00 15.00           O  
ATOM    933  H   MET A  61      64.718  14.465  16.776  1.00 15.00           H  
ATOM    934  HA  MET A  61      62.911  13.500  14.654  1.00 15.00           H  
ATOM    935  HB2 MET A  61      63.100  12.327  17.452  1.00 15.00           H  
ATOM    936  HB3 MET A  61      63.838  11.589  16.010  1.00 15.00           H  
ATOM    937  HG2 MET A  61      60.884  12.161  16.228  1.00 15.00           H  
ATOM    938  HG3 MET A  61      61.620  10.636  16.777  1.00 15.00           H  
ATOM    939  HE1 MET A  61      59.961   9.324  15.155  1.00 15.00           H  
ATOM    940  HE2 MET A  61      59.270  10.867  14.598  1.00 15.00           H  
ATOM    941  HE3 MET A  61      59.820   9.659  13.412  1.00 15.00           H  
ATOM    942  N   GLY A  62      61.038  14.839  15.631  1.00 15.00           N  
ATOM    943  CA  GLY A  62      60.025  15.731  16.158  1.00 15.00           C  
ATOM    944  C   GLY A  62      58.655  15.482  15.560  1.00 15.00           C  
ATOM    945  O   GLY A  62      58.525  15.279  14.350  1.00 15.00           O  
ATOM    946  H   GLY A  62      60.939  14.464  14.728  1.00 15.00           H  
ATOM    947  HA2 GLY A  62      60.318  16.758  15.941  1.00 15.00           H  
ATOM    948  HA3 GLY A  62      59.965  15.591  17.237  1.00 15.00           H  
ATOM    949  N   ASN A  63      57.633  15.500  16.409  1.00 15.00           N  
ATOM    950  CA  ASN A  63      56.258  15.279  15.977  1.00 15.00           C  
ATOM    951  CB  ASN A  63      55.684  14.020  16.640  1.00 15.00           C  
ATOM    952  CG  ASN A  63      55.729  12.793  15.749  1.00 15.00           C  
ATOM    953  OD1 ASN A  63      56.738  12.091  15.691  1.00 15.00           O  
ATOM    954  ND2 ASN A  63      54.630  12.514  15.059  1.00 15.00           N  
ATOM    955  C   ASN A  63      55.400  16.476  16.359  1.00 15.00           C  
ATOM    956  O   ASN A  63      55.383  16.888  17.519  1.00 15.00           O  
ATOM    957  H   ASN A  63      57.806  15.673  17.357  1.00 15.00           H  
ATOM    958  HA  ASN A  63      56.253  15.149  14.895  1.00 15.00           H  
ATOM    959  HB2 ASN A  63      54.645  14.214  16.908  1.00 15.00           H  
ATOM    960  HB3 ASN A  63      56.259  13.812  17.542  1.00 15.00           H  
ATOM    961 HD21 ASN A  63      53.853  13.109  15.157  1.00 15.00           H  
ATOM    962 HD22 ASN A  63      54.639  11.724  14.482  1.00 15.00           H  
ATOM    963  N   VAL A  64      54.700  17.042  15.389  1.00 15.00           N  
ATOM    964  CA  VAL A  64      53.842  18.191  15.649  1.00 15.00           C  
ATOM    965  CB  VAL A  64      54.187  19.390  14.734  1.00 15.00           C  
ATOM    966  CG1 VAL A  64      53.182  20.520  14.917  1.00 15.00           C  
ATOM    967  CG2 VAL A  64      55.597  19.890  15.015  1.00 15.00           C  
ATOM    968  C   VAL A  64      52.375  17.814  15.471  1.00 15.00           C  
ATOM    969  O   VAL A  64      51.996  17.240  14.449  1.00 15.00           O  
ATOM    970  H   VAL A  64      54.757  16.676  14.478  1.00 15.00           H  
ATOM    971  HA  VAL A  64      54.017  18.494  16.681  1.00 15.00           H  
ATOM    972  HB  VAL A  64      54.137  19.049  13.700  1.00 15.00           H  
ATOM    973 HG11 VAL A  64      52.180  20.155  14.693  1.00 15.00           H  
ATOM    974 HG12 VAL A  64      53.218  20.875  15.947  1.00 15.00           H  
ATOM    975 HG13 VAL A  64      53.429  21.339  14.242  1.00 15.00           H  
ATOM    976 HG21 VAL A  64      55.661  20.234  16.047  1.00 15.00           H  
ATOM    977 HG22 VAL A  64      56.308  19.079  14.857  1.00 15.00           H  
ATOM    978 HG23 VAL A  64      55.831  20.715  14.342  1.00 15.00           H  
ATOM    979  N   THR A  65      51.569  18.105  16.481  1.00 15.00           N  
ATOM    980  CA  THR A  65      50.141  17.823  16.444  1.00 15.00           C  
ATOM    981  CB  THR A  65      49.686  17.136  17.746  1.00 15.00           C  
ATOM    982  OG1 THR A  65      50.529  16.003  18.006  1.00 15.00           O  
ATOM    983  CG2 THR A  65      48.241  16.674  17.634  1.00 15.00           C  
ATOM    984  C   THR A  65      49.387  19.137  16.277  1.00 15.00           C  
ATOM    985  O   THR A  65      49.481  20.018  17.126  1.00 15.00           O  
ATOM    986  H   THR A  65      51.941  18.547  17.275  1.00 15.00           H  
ATOM    987  HA  THR A  65      49.932  17.154  15.609  1.00 15.00           H  
ATOM    988  HB  THR A  65      49.761  17.853  18.564  1.00 15.00           H  
ATOM    989 HG21 THR A  65      47.600  17.532  17.434  1.00 15.00           H  
ATOM    990 HG22 THR A  65      48.151  15.956  16.819  1.00 15.00           H  
ATOM    991 HG23 THR A  65      47.937  16.203  18.569  1.00 15.00           H  
ATOM    992  HG1 THR A  65      51.344  16.089  17.506  1.00 15.00           H  
ATOM    993  N   PHE A  66      48.640  19.266  15.191  1.00 15.00           N  
ATOM    994  CA  PHE A  66      47.916  20.497  14.919  1.00 15.00           C  
ATOM    995  CB  PHE A  66      48.690  21.350  13.902  1.00 15.00           C  
ATOM    996  CG  PHE A  66      48.726  20.771  12.511  1.00 15.00           C  
ATOM    997  CD1 PHE A  66      48.043  21.384  11.473  1.00 15.00           C  
ATOM    998  CD2 PHE A  66      49.437  19.610  12.241  1.00 15.00           C  
ATOM    999  CE1 PHE A  66      48.068  20.854  10.196  1.00 15.00           C  
ATOM   1000  CE2 PHE A  66      49.467  19.073  10.968  1.00 15.00           C  
ATOM   1001  CZ  PHE A  66      48.781  19.697   9.942  1.00 15.00           C  
ATOM   1002  C   PHE A  66      46.514  20.216  14.395  1.00 15.00           C  
ATOM   1003  O   PHE A  66      46.177  19.079  14.064  1.00 15.00           O  
ATOM   1004  H   PHE A  66      48.553  18.509  14.568  1.00 15.00           H  
ATOM   1005  HA  PHE A  66      47.823  21.043  15.858  1.00 15.00           H  
ATOM   1006  HB2 PHE A  66      49.716  21.456  14.255  1.00 15.00           H  
ATOM   1007  HB3 PHE A  66      48.220  22.332  13.851  1.00 15.00           H  
ATOM   1008  HD1 PHE A  66      47.484  22.288  11.664  1.00 15.00           H  
ATOM   1009  HD2 PHE A  66      49.975  19.119  13.038  1.00 15.00           H  
ATOM   1010  HE1 PHE A  66      47.531  21.344   9.397  1.00 15.00           H  
ATOM   1011  HE2 PHE A  66      50.025  18.168  10.775  1.00 15.00           H  
ATOM   1012  HZ  PHE A  66      48.802  19.282   8.945  1.00 15.00           H  
ATOM   1013  N   THR A  67      45.714  21.267  14.312  1.00 15.00           N  
ATOM   1014  CA  THR A  67      44.353  21.164  13.820  1.00 15.00           C  
ATOM   1015  CB  THR A  67      43.342  21.101  14.992  1.00 15.00           C  
ATOM   1016  OG1 THR A  67      42.043  20.729  14.517  1.00 15.00           O  
ATOM   1017  CG2 THR A  67      43.253  22.432  15.725  1.00 15.00           C  
ATOM   1018  C   THR A  67      44.048  22.356  12.914  1.00 15.00           C  
ATOM   1019  O   THR A  67      44.645  23.425  13.066  1.00 15.00           O  
ATOM   1020  H   THR A  67      46.052  22.147  14.587  1.00 15.00           H  
ATOM   1021  HA  THR A  67      44.255  20.241  13.248  1.00 15.00           H  
ATOM   1022  HB  THR A  67      43.702  20.346  15.691  1.00 15.00           H  
ATOM   1023 HG21 THR A  67      44.240  22.709  16.097  1.00 15.00           H  
ATOM   1024 HG22 THR A  67      42.894  23.200  15.040  1.00 15.00           H  
ATOM   1025 HG23 THR A  67      42.562  22.340  16.563  1.00 15.00           H  
ATOM   1026  HG1 THR A  67      41.622  20.159  15.169  1.00 15.00           H  
ATOM   1027  N   ILE A  68      43.148  22.163  11.958  1.00 15.00           N  
ATOM   1028  CA  ILE A  68      42.773  23.228  11.033  1.00 15.00           C  
ATOM   1029  CB  ILE A  68      43.153  22.888   9.574  1.00 15.00           C  
ATOM   1030  CG1 ILE A  68      44.431  22.042   9.513  1.00 15.00           C  
ATOM   1031  CG2 ILE A  68      43.327  24.166   8.765  1.00 15.00           C  
ATOM   1032  CD1 ILE A  68      44.646  21.356   8.179  1.00 15.00           C  
ATOM   1033  C   ILE A  68      41.266  23.477  11.099  1.00 15.00           C  
ATOM   1034  O   ILE A  68      40.478  22.574  10.818  1.00 15.00           O  
ATOM   1035  H   ILE A  68      42.719  21.288  11.879  1.00 15.00           H  
ATOM   1036  HA  ILE A  68      43.321  24.120  11.336  1.00 15.00           H  
ATOM   1037  HB  ILE A  68      42.342  22.301   9.143  1.00 15.00           H  
ATOM   1038 HG12 ILE A  68      44.374  21.277  10.288  1.00 15.00           H  
ATOM   1039 HG13 ILE A  68      45.284  22.693   9.706  1.00 15.00           H  
ATOM   1040 HG21 ILE A  68      42.402  24.742   8.793  1.00 15.00           H  
ATOM   1041 HG22 ILE A  68      44.137  24.758   9.191  1.00 15.00           H  
ATOM   1042 HG23 ILE A  68      43.566  23.913   7.732  1.00 15.00           H  
ATOM   1043 HD11 ILE A  68      43.802  20.700   7.968  1.00 15.00           H  
ATOM   1044 HD12 ILE A  68      44.728  22.107   7.393  1.00 15.00           H  
ATOM   1045 HD13 ILE A  68      45.563  20.768   8.216  1.00 15.00           H  
ATOM   1046  N   PRO A  69      40.849  24.695  11.487  1.00 15.00           N  
ATOM   1047  CA  PRO A  69      39.438  25.063  11.587  1.00 15.00           C  
ATOM   1048  CB  PRO A  69      39.440  26.187  12.632  1.00 15.00           C  
ATOM   1049  CG  PRO A  69      40.868  26.625  12.801  1.00 15.00           C  
ATOM   1050  CD  PRO A  69      41.722  25.814  11.861  1.00 15.00           C  
ATOM   1051  C   PRO A  69      38.883  25.582  10.259  1.00 15.00           C  
ATOM   1052  O   PRO A  69      39.437  26.503   9.666  1.00 15.00           O  
ATOM   1053  HA  PRO A  69      38.811  24.212  11.852  1.00 15.00           H  
ATOM   1054  HB2 PRO A  69      39.047  25.818  13.579  1.00 15.00           H  
ATOM   1055  HB3 PRO A  69      38.831  27.022  12.286  1.00 15.00           H  
ATOM   1056  HG2 PRO A  69      41.187  26.455  13.829  1.00 15.00           H  
ATOM   1057  HG3 PRO A  69      40.960  27.685  12.562  1.00 15.00           H  
ATOM   1058  HD2 PRO A  69      42.002  26.400  10.985  1.00 15.00           H  
ATOM   1059  HD3 PRO A  69      42.622  25.456  12.362  1.00 15.00           H  
ATOM   1060  N   ALA A  70      37.771  25.007   9.806  1.00 15.00           N  
ATOM   1061  CA  ALA A  70      37.166  25.410   8.536  1.00 15.00           C  
ATOM   1062  CB  ALA A  70      36.782  24.181   7.724  1.00 15.00           C  
ATOM   1063  C   ALA A  70      35.953  26.328   8.719  1.00 15.00           C  
ATOM   1064  O   ALA A  70      35.162  26.503   7.790  1.00 15.00           O  
ATOM   1065  H   ALA A  70      37.353  24.285  10.328  1.00 15.00           H  
ATOM   1066  HA  ALA A  70      37.917  25.986   7.995  1.00 15.00           H  
ATOM   1067  HB1 ALA A  70      37.665  23.563   7.561  1.00 15.00           H  
ATOM   1068  HB2 ALA A  70      36.031  23.607   8.267  1.00 15.00           H  
ATOM   1069  HB3 ALA A  70      36.375  24.493   6.762  1.00 15.00           H  
ATOM   1070  N   ASN A  71      35.840  26.944   9.895  1.00 15.00           N  
ATOM   1071  CA  ASN A  71      34.714  27.841  10.219  1.00 15.00           C  
ATOM   1072  CB  ASN A  71      34.806  28.278  11.693  1.00 15.00           C  
ATOM   1073  CG  ASN A  71      33.617  29.092  12.194  1.00 15.00           C  
ATOM   1074  OD1 ASN A  71      32.497  28.969  11.703  1.00 15.00           O  
ATOM   1075  ND2 ASN A  71      33.860  29.924  13.198  1.00 15.00           N  
ATOM   1076  C   ASN A  71      34.640  29.065   9.289  1.00 15.00           C  
ATOM   1077  O   ASN A  71      33.651  29.798   9.284  1.00 15.00           O  
ATOM   1078  H   ASN A  71      36.530  26.790  10.574  1.00 15.00           H  
ATOM   1079  HA  ASN A  71      33.793  27.281  10.061  1.00 15.00           H  
ATOM   1080  HB2 ASN A  71      35.705  28.883  11.812  1.00 15.00           H  
ATOM   1081  HB3 ASN A  71      34.887  27.382  12.308  1.00 15.00           H  
ATOM   1082 HD21 ASN A  71      34.772  29.967  13.551  1.00 15.00           H  
ATOM   1083 HD22 ASN A  71      33.116  30.455  13.550  1.00 15.00           H  
ATOM   1084  N   ARG A  72      35.687  29.296   8.512  1.00 15.00           N  
ATOM   1085  CA  ARG A  72      35.711  30.425   7.584  1.00 15.00           C  
ATOM   1086  CB  ARG A  72      36.843  31.383   7.944  1.00 15.00           C  
ATOM   1087  CG  ARG A  72      36.599  32.183   9.213  1.00 15.00           C  
ATOM   1088  CD  ARG A  72      35.412  33.122   9.058  1.00 15.00           C  
ATOM   1089  NE  ARG A  72      34.138  32.467   9.367  1.00 15.00           N  
ATOM   1090  CZ  ARG A  72      33.131  33.059  10.001  1.00 15.00           C  
ATOM   1091  NH1 ARG A  72      33.238  34.331  10.380  1.00 15.00           N  
ATOM   1092  NH2 ARG A  72      32.004  32.390  10.229  1.00 15.00           N1+
ATOM   1093  C   ARG A  72      35.872  29.952   6.145  1.00 15.00           C  
ATOM   1094  O   ARG A  72      35.511  30.653   5.191  1.00 15.00           O  
ATOM   1095  H   ARG A  72      36.460  28.694   8.559  1.00 15.00           H  
ATOM   1096  HA  ARG A  72      34.758  30.947   7.669  1.00 15.00           H  
ATOM   1097  HB2 ARG A  72      36.975  32.082   7.118  1.00 15.00           H  
ATOM   1098  HB3 ARG A  72      37.755  30.801   8.076  1.00 15.00           H  
ATOM   1099  HG2 ARG A  72      37.489  32.771   9.438  1.00 15.00           H  
ATOM   1100  HG3 ARG A  72      36.401  31.494  10.034  1.00 15.00           H  
ATOM   1101  HD2 ARG A  72      35.381  33.480   8.029  1.00 15.00           H  
ATOM   1102  HD3 ARG A  72      35.544  33.967   9.733  1.00 15.00           H  
ATOM   1103  HE  ARG A  72      34.035  31.517   9.098  1.00 15.00           H  
ATOM   1104 HH11 ARG A  72      34.112  34.862  10.184  1.00 15.00           H  
ATOM   1105 HH12 ARG A  72      32.452  34.802  10.880  1.00 15.00           H  
ATOM   1106 HH21 ARG A  72      31.913  31.392   9.919  1.00 15.00           H  
ATOM   1107 HH22 ARG A  72      31.210  32.848  10.718  1.00 15.00           H  
ATOM   1108  N   GLU A  73      36.382  28.744   6.010  1.00 15.00           N  
ATOM   1109  CA  GLU A  73      36.643  28.149   4.715  1.00 15.00           C  
ATOM   1110  CB  GLU A  73      37.744  27.097   4.865  1.00 15.00           C  
ATOM   1111  CG  GLU A  73      38.747  27.412   5.972  1.00 15.00           C  
ATOM   1112  CD  GLU A  73      39.631  28.603   5.654  1.00 15.00           C  
ATOM   1113  OE1 GLU A  73      40.851  28.409   5.507  1.00 15.00           O  
ATOM   1114  OE2 GLU A  73      39.109  29.738   5.537  1.00 15.00           O1-
ATOM   1115  C   GLU A  73      35.379  27.528   4.134  1.00 15.00           C  
ATOM   1116  O   GLU A  73      35.068  27.713   2.956  1.00 15.00           O  
ATOM   1117  H   GLU A  73      36.585  28.226   6.812  1.00 15.00           H  
ATOM   1118  HA  GLU A  73      36.972  28.925   4.023  1.00 15.00           H  
ATOM   1119  HB2 GLU A  73      38.284  27.027   3.921  1.00 15.00           H  
ATOM   1120  HB3 GLU A  73      37.276  26.138   5.087  1.00 15.00           H  
ATOM   1121  HG2 GLU A  73      39.382  26.539   6.123  1.00 15.00           H  
ATOM   1122  HG3 GLU A  73      38.197  27.624   6.889  1.00 15.00           H  
ATOM   1123  N   PHE A  74      34.642  26.810   4.975  1.00 15.00           N  
ATOM   1124  CA  PHE A  74      33.409  26.158   4.552  1.00 15.00           C  
ATOM   1125  CB  PHE A  74      32.920  25.173   5.620  1.00 15.00           C  
ATOM   1126  CG  PHE A  74      31.747  24.336   5.191  1.00 15.00           C  
ATOM   1127  CD1 PHE A  74      30.549  24.392   5.884  1.00 15.00           C  
ATOM   1128  CD2 PHE A  74      31.841  23.498   4.091  1.00 15.00           C  
ATOM   1129  CE1 PHE A  74      29.467  23.629   5.490  1.00 15.00           C  
ATOM   1130  CE2 PHE A  74      30.765  22.731   3.691  1.00 15.00           C  
ATOM   1131  CZ  PHE A  74      29.575  22.798   4.391  1.00 15.00           C  
ATOM   1132  C   PHE A  74      32.344  27.207   4.249  1.00 15.00           C  
ATOM   1133  O   PHE A  74      31.978  28.004   5.115  1.00 15.00           O  
ATOM   1134  H   PHE A  74      34.929  26.728   5.910  1.00 15.00           H  
ATOM   1135  HA  PHE A  74      33.607  25.590   3.643  1.00 15.00           H  
ATOM   1136  HB2 PHE A  74      32.630  25.742   6.503  1.00 15.00           H  
ATOM   1137  HB3 PHE A  74      33.743  24.505   5.872  1.00 15.00           H  
ATOM   1138  HD1 PHE A  74      30.460  25.040   6.743  1.00 15.00           H  
ATOM   1139  HD2 PHE A  74      32.768  23.444   3.540  1.00 15.00           H  
ATOM   1140  HE1 PHE A  74      28.539  23.682   6.040  1.00 15.00           H  
ATOM   1141  HE2 PHE A  74      30.853  22.080   2.833  1.00 15.00           H  
ATOM   1142  HZ  PHE A  74      28.730  22.201   4.079  1.00 15.00           H  
ATOM   1143  N   LYS A  75      31.856  27.204   3.011  1.00 15.00           N  
ATOM   1144  CA  LYS A  75      30.854  28.173   2.579  1.00 15.00           C  
ATOM   1145  CB  LYS A  75      31.419  29.049   1.461  1.00 15.00           C  
ATOM   1146  CG  LYS A  75      32.846  29.489   1.711  1.00 15.00           C  
ATOM   1147  CD  LYS A  75      33.218  30.698   0.881  1.00 15.00           C  
ATOM   1148  CE  LYS A  75      34.651  31.119   1.162  1.00 15.00           C  
ATOM   1149  NZ  LYS A  75      34.848  31.520   2.584  1.00 15.00           N1+
ATOM   1150  C   LYS A  75      29.577  27.492   2.111  1.00 15.00           C  
ATOM   1151  O   LYS A  75      28.894  27.988   1.217  1.00 15.00           O  
ATOM   1152  H   LYS A  75      32.178  26.534   2.374  1.00 15.00           H  
ATOM   1153  HA  LYS A  75      30.604  28.796   3.438  1.00 15.00           H  
ATOM   1154  HB2 LYS A  75      30.794  29.937   1.367  1.00 15.00           H  
ATOM   1155  HB3 LYS A  75      31.389  28.484   0.529  1.00 15.00           H  
ATOM   1156  HG2 LYS A  75      33.517  28.668   1.458  1.00 15.00           H  
ATOM   1157  HG3 LYS A  75      32.958  29.738   2.766  1.00 15.00           H  
ATOM   1158  HD2 LYS A  75      32.548  31.522   1.127  1.00 15.00           H  
ATOM   1159  HD3 LYS A  75      33.118  30.452  -0.176  1.00 15.00           H  
ATOM   1160  HE2 LYS A  75      34.902  31.964   0.520  1.00 15.00           H  
ATOM   1161  HE3 LYS A  75      35.314  30.283   0.937  1.00 15.00           H  
ATOM   1162  HZ1 LYS A  75      34.815  30.682   3.206  1.00 15.00           H  
ATOM   1163  HZ2 LYS A  75      34.102  32.180   2.877  1.00 15.00           H  
ATOM   1164  HZ3 LYS A  75      35.770  31.983   2.696  1.00 15.00           H  
ATOM   1165  N   SER A  76      29.273  26.352   2.724  1.00 15.00           N  
ATOM   1166  CA  SER A  76      28.069  25.576   2.408  1.00 15.00           C  
ATOM   1167  CB  SER A  76      26.805  26.423   2.597  1.00 15.00           C  
ATOM   1168  OG  SER A  76      26.807  27.047   3.872  1.00 15.00           O  
ATOM   1169  C   SER A  76      28.111  24.944   1.017  1.00 15.00           C  
ATOM   1170  O   SER A  76      27.090  24.483   0.506  1.00 15.00           O  
ATOM   1171  H   SER A  76      29.870  26.023   3.423  1.00 15.00           H  
ATOM   1172  HA  SER A  76      28.039  24.748   3.116  1.00 15.00           H  
ATOM   1173  HB2 SER A  76      25.928  25.781   2.514  1.00 15.00           H  
ATOM   1174  HB3 SER A  76      26.769  27.190   1.823  1.00 15.00           H  
ATOM   1175  HG  SER A  76      27.709  27.130   4.188  1.00 15.00           H  
ATOM   1176  N   GLU A  77      29.297  24.889   0.428  1.00 15.00           N  
ATOM   1177  CA  GLU A  77      29.462  24.322  -0.902  1.00 15.00           C  
ATOM   1178  CB  GLU A  77      30.457  25.152  -1.716  1.00 15.00           C  
ATOM   1179  CG  GLU A  77      29.933  26.499  -2.185  1.00 15.00           C  
ATOM   1180  CD  GLU A  77      30.795  27.096  -3.278  1.00 15.00           C  
ATOM   1181  OE1 GLU A  77      31.572  26.336  -3.903  1.00 15.00           O  
ATOM   1182  OE2 GLU A  77      30.702  28.316  -3.508  1.00 15.00           O1-
ATOM   1183  C   GLU A  77      29.955  22.880  -0.830  1.00 15.00           C  
ATOM   1184  O   GLU A  77      30.127  22.321   0.255  1.00 15.00           O  
ATOM   1185  H   GLU A  77      30.077  25.232   0.901  1.00 15.00           H  
ATOM   1186  HA  GLU A  77      28.487  24.337  -1.389  1.00 15.00           H  
ATOM   1187  HB2 GLU A  77      30.740  24.574  -2.596  1.00 15.00           H  
ATOM   1188  HB3 GLU A  77      31.337  25.328  -1.098  1.00 15.00           H  
ATOM   1189  HG2 GLU A  77      29.916  27.184  -1.337  1.00 15.00           H  
ATOM   1190  HG3 GLU A  77      28.921  26.369  -2.567  1.00 15.00           H  
ATOM   1191  N   LYS A  78      30.184  22.288  -1.997  1.00 15.00           N  
ATOM   1192  CA  LYS A  78      30.676  20.924  -2.081  1.00 15.00           C  
ATOM   1193  CB  LYS A  78      30.038  20.182  -3.260  1.00 15.00           C  
ATOM   1194  CG  LYS A  78      28.809  19.370  -2.881  1.00 15.00           C  
ATOM   1195  CD  LYS A  78      28.286  18.573  -4.068  1.00 15.00           C  
ATOM   1196  CE  LYS A  78      27.160  17.638  -3.653  1.00 15.00           C  
ATOM   1197  NZ  LYS A  78      25.934  18.381  -3.247  1.00 15.00           N1+
ATOM   1198  C   LYS A  78      32.196  20.924  -2.199  1.00 15.00           C  
ATOM   1199  O   LYS A  78      32.769  21.688  -2.981  1.00 15.00           O  
ATOM   1200  H   LYS A  78      30.032  22.793  -2.823  1.00 15.00           H  
ATOM   1201  HA  LYS A  78      30.396  20.398  -1.168  1.00 15.00           H  
ATOM   1202  HB2 LYS A  78      30.780  19.505  -3.682  1.00 15.00           H  
ATOM   1203  HB3 LYS A  78      29.747  20.916  -4.011  1.00 15.00           H  
ATOM   1204  HG2 LYS A  78      28.028  20.048  -2.536  1.00 15.00           H  
ATOM   1205  HG3 LYS A  78      29.072  18.681  -2.079  1.00 15.00           H  
ATOM   1206  HD2 LYS A  78      29.101  17.983  -4.487  1.00 15.00           H  
ATOM   1207  HD3 LYS A  78      27.913  19.265  -4.823  1.00 15.00           H  
ATOM   1208  HE2 LYS A  78      27.498  17.032  -2.812  1.00 15.00           H  
ATOM   1209  HE3 LYS A  78      26.915  16.989  -4.493  1.00 15.00           H  
ATOM   1210  HZ1 LYS A  78      25.258  17.732  -2.795  1.00 15.00           H  
ATOM   1211  HZ2 LYS A  78      25.483  18.809  -4.081  1.00 15.00           H  
ATOM   1212  HZ3 LYS A  78      26.178  19.134  -2.574  1.00 15.00           H  
ATOM   1213  N   GLY A  79      32.844  20.063  -1.427  1.00 15.00           N  
ATOM   1214  CA  GLY A  79      34.294  19.997  -1.426  1.00 15.00           C  
ATOM   1215  C   GLY A  79      34.910  19.301  -2.633  1.00 15.00           C  
ATOM   1216  O   GLY A  79      35.527  18.249  -2.495  1.00 15.00           O  
ATOM   1217  H   GLY A  79      32.335  19.467  -0.844  1.00 15.00           H  
ATOM   1218  HA2 GLY A  79      34.607  19.460  -0.530  1.00 15.00           H  
ATOM   1219  HA3 GLY A  79      34.678  21.016  -1.391  1.00 15.00           H  
ATOM   1220  N   ARG A  80      34.744  19.883  -3.815  1.00 15.00           N  
ATOM   1221  CA  ARG A  80      35.336  19.327  -5.030  1.00 15.00           C  
ATOM   1222  CB  ARG A  80      34.271  18.951  -6.068  1.00 15.00           C  
ATOM   1223  CG  ARG A  80      34.836  18.387  -7.369  1.00 15.00           C  
ATOM   1224  CD  ARG A  80      35.126  16.893  -7.271  1.00 15.00           C  
ATOM   1225  NE  ARG A  80      36.524  16.579  -7.569  1.00 15.00           N  
ATOM   1226  CZ  ARG A  80      36.946  15.466  -8.179  1.00 15.00           C  
ATOM   1227  NH1 ARG A  80      36.083  14.534  -8.569  1.00 15.00           N  
ATOM   1228  NH2 ARG A  80      38.245  15.292  -8.395  1.00 15.00           N1+
ATOM   1229  C   ARG A  80      36.330  20.331  -5.608  1.00 15.00           C  
ATOM   1230  O   ARG A  80      35.967  21.469  -5.905  1.00 15.00           O  
ATOM   1231  H   ARG A  80      34.205  20.705  -3.872  1.00 15.00           H  
ATOM   1232  HA  ARG A  80      35.857  18.405  -4.770  1.00 15.00           H  
ATOM   1233  HB2 ARG A  80      33.694  19.845  -6.305  1.00 15.00           H  
ATOM   1234  HB3 ARG A  80      33.614  18.201  -5.627  1.00 15.00           H  
ATOM   1235  HG2 ARG A  80      35.763  18.910  -7.605  1.00 15.00           H  
ATOM   1236  HG3 ARG A  80      34.112  18.553  -8.167  1.00 15.00           H  
ATOM   1237  HD2 ARG A  80      34.489  16.365  -7.980  1.00 15.00           H  
ATOM   1238  HD3 ARG A  80      34.899  16.557  -6.259  1.00 15.00           H  
ATOM   1239  HE  ARG A  80      37.198  17.237  -7.285  1.00 15.00           H  
ATOM   1240 HH11 ARG A  80      35.065  14.660  -8.406  1.00 15.00           H  
ATOM   1241 HH12 ARG A  80      36.427  13.670  -9.054  1.00 15.00           H  
ATOM   1242 HH21 ARG A  80      38.592  14.410  -8.874  1.00 15.00           H  
ATOM   1243 HH22 ARG A  80      38.934  16.018  -8.093  1.00 15.00           H  
ATOM   1244  N   ASN A  81      37.581  19.915  -5.728  1.00 15.00           N  
ATOM   1245  CA  ASN A  81      38.630  20.776  -6.260  1.00 15.00           C  
ATOM   1246  CB  ASN A  81      38.122  21.484  -7.523  1.00 15.00           C  
ATOM   1247  CG  ASN A  81      39.136  22.440  -8.124  1.00 15.00           C  
ATOM   1248  ND2 ASN A  81      39.278  23.574  -7.674  1.00 15.00           N  
ATOM   1249  OD1 ASN A  81      39.839  21.995  -9.156  1.00 15.00           O  
ATOM   1250  C   ASN A  81      39.071  21.792  -5.214  1.00 15.00           C  
ATOM   1251  O   ASN A  81      38.858  22.995  -5.375  1.00 15.00           O  
ATOM   1252  H   ASN A  81      37.809  19.004  -5.446  1.00 15.00           H  
ATOM   1253  HA  ASN A  81      39.495  20.165  -6.520  1.00 15.00           H  
ATOM   1254  HB2 ASN A  81      37.225  22.048  -7.266  1.00 15.00           H  
ATOM   1255  HB3 ASN A  81      37.875  20.728  -8.268  1.00 15.00           H  
ATOM   1256 HD21 ASN A  81      39.949  24.203  -8.092  1.00 15.00           H  
ATOM   1257 HD22 ASN A  81      38.724  23.878  -6.886  1.00 15.00           H  
ATOM   1258  N   LYS A  82      39.665  21.297  -4.131  1.00 15.00           N  
ATOM   1259  CA  LYS A  82      40.149  22.150  -3.050  1.00 15.00           C  
ATOM   1260  CB  LYS A  82      39.202  22.116  -1.839  1.00 15.00           C  
ATOM   1261  CG  LYS A  82      37.719  22.281  -2.163  1.00 15.00           C  
ATOM   1262  CD  LYS A  82      37.416  23.632  -2.798  1.00 15.00           C  
ATOM   1263  CE  LYS A  82      35.980  23.693  -3.302  1.00 15.00           C  
ATOM   1264  NZ  LYS A  82      35.837  24.611  -4.465  1.00 15.00           N1+
ATOM   1265  C   LYS A  82      41.538  21.679  -2.636  1.00 15.00           C  
ATOM   1266  O   LYS A  82      41.731  20.502  -2.329  1.00 15.00           O  
ATOM   1267  H   LYS A  82      39.806  20.329  -4.064  1.00 15.00           H  
ATOM   1268  HA  LYS A  82      40.189  23.179  -3.408  1.00 15.00           H  
ATOM   1269  HB2 LYS A  82      39.490  22.922  -1.164  1.00 15.00           H  
ATOM   1270  HB3 LYS A  82      39.332  21.157  -1.337  1.00 15.00           H  
ATOM   1271  HG2 LYS A  82      37.146  22.190  -1.240  1.00 15.00           H  
ATOM   1272  HG3 LYS A  82      37.421  21.493  -2.855  1.00 15.00           H  
ATOM   1273  HD2 LYS A  82      38.094  23.791  -3.636  1.00 15.00           H  
ATOM   1274  HD3 LYS A  82      37.566  24.416  -2.055  1.00 15.00           H  
ATOM   1275  HE2 LYS A  82      35.338  24.045  -2.494  1.00 15.00           H  
ATOM   1276  HE3 LYS A  82      35.670  22.692  -3.603  1.00 15.00           H  
ATOM   1277  HZ1 LYS A  82      34.831  24.828  -4.629  1.00 15.00           H  
ATOM   1278  HZ2 LYS A  82      36.229  24.167  -5.320  1.00 15.00           H  
ATOM   1279  HZ3 LYS A  82      36.348  25.499  -4.286  1.00 15.00           H  
ATOM   1280  N   PHE A  83      42.500  22.590  -2.634  1.00 15.00           N  
ATOM   1281  CA  PHE A  83      43.874  22.251  -2.283  1.00 15.00           C  
ATOM   1282  CB  PHE A  83      44.775  22.361  -3.522  1.00 15.00           C  
ATOM   1283  CG  PHE A  83      44.690  21.196  -4.469  1.00 15.00           C  
ATOM   1284  CD1 PHE A  83      45.530  20.104  -4.319  1.00 15.00           C  
ATOM   1285  CD2 PHE A  83      43.778  21.196  -5.512  1.00 15.00           C  
ATOM   1286  CE1 PHE A  83      45.462  19.034  -5.190  1.00 15.00           C  
ATOM   1287  CE2 PHE A  83      43.704  20.128  -6.387  1.00 15.00           C  
ATOM   1288  CZ  PHE A  83      44.548  19.046  -6.225  1.00 15.00           C  
ATOM   1289  C   PHE A  83      44.408  23.173  -1.199  1.00 15.00           C  
ATOM   1290  O   PHE A  83      43.896  24.270  -1.002  1.00 15.00           O  
ATOM   1291  H   PHE A  83      42.282  23.521  -2.848  1.00 15.00           H  
ATOM   1292  HA  PHE A  83      43.879  21.228  -1.907  1.00 15.00           H  
ATOM   1293  HB2 PHE A  83      45.807  22.448  -3.184  1.00 15.00           H  
ATOM   1294  HB3 PHE A  83      44.494  23.262  -4.067  1.00 15.00           H  
ATOM   1295  HD1 PHE A  83      46.247  20.089  -3.511  1.00 15.00           H  
ATOM   1296  HD2 PHE A  83      43.117  22.040  -5.643  1.00 15.00           H  
ATOM   1297  HE1 PHE A  83      46.123  18.189  -5.062  1.00 15.00           H  
ATOM   1298  HE2 PHE A  83      42.988  20.139  -7.195  1.00 15.00           H  
ATOM   1299  HZ  PHE A  83      44.493  18.211  -6.907  1.00 15.00           H  
ATOM   1300  N   VAL A  84      45.436  22.713  -0.499  1.00 15.00           N  
ATOM   1301  CA  VAL A  84      46.075  23.497   0.550  1.00 15.00           C  
ATOM   1302  CB  VAL A  84      45.731  22.996   1.974  1.00 15.00           C  
ATOM   1303  CG1 VAL A  84      44.345  23.462   2.398  1.00 15.00           C  
ATOM   1304  CG2 VAL A  84      45.851  21.481   2.075  1.00 15.00           C  
ATOM   1305  C   VAL A  84      47.584  23.455   0.348  1.00 15.00           C  
ATOM   1306  O   VAL A  84      48.108  22.512  -0.244  1.00 15.00           O  
ATOM   1307  H   VAL A  84      45.787  21.814  -0.698  1.00 15.00           H  
ATOM   1308  HA  VAL A  84      45.697  24.516   0.473  1.00 15.00           H  
ATOM   1309  HB  VAL A  84      46.458  23.431   2.660  1.00 15.00           H  
ATOM   1310 HG11 VAL A  84      44.298  24.550   2.354  1.00 15.00           H  
ATOM   1311 HG12 VAL A  84      43.598  23.039   1.726  1.00 15.00           H  
ATOM   1312 HG13 VAL A  84      44.146  23.130   3.417  1.00 15.00           H  
ATOM   1313 HG21 VAL A  84      45.135  21.014   1.399  1.00 15.00           H  
ATOM   1314 HG22 VAL A  84      46.861  21.177   1.800  1.00 15.00           H  
ATOM   1315 HG23 VAL A  84      45.643  21.167   3.098  1.00 15.00           H  
ATOM   1316  N   THR A  85      48.282  24.469   0.820  1.00 15.00           N  
ATOM   1317  CA  THR A  85      49.725  24.515   0.668  1.00 15.00           C  
ATOM   1318  CB  THR A  85      50.179  25.795  -0.061  1.00 15.00           C  
ATOM   1319  OG1 THR A  85      49.033  26.572  -0.442  1.00 15.00           O  
ATOM   1320  CG2 THR A  85      50.981  25.443  -1.304  1.00 15.00           C  
ATOM   1321  C   THR A  85      50.427  24.418   2.020  1.00 15.00           C  
ATOM   1322  O   THR A  85      50.155  25.205   2.930  1.00 15.00           O  
ATOM   1323  H   THR A  85      47.823  25.199   1.291  1.00 15.00           H  
ATOM   1324  HA  THR A  85      50.006  23.654   0.062  1.00 15.00           H  
ATOM   1325  HB  THR A  85      50.807  26.374   0.617  1.00 15.00           H  
ATOM   1326 HG21 THR A  85      51.853  24.854  -1.019  1.00 15.00           H  
ATOM   1327 HG22 THR A  85      50.358  24.864  -1.986  1.00 15.00           H  
ATOM   1328 HG23 THR A  85      51.307  26.359  -1.798  1.00 15.00           H  
ATOM   1329  HG1 THR A  85      48.232  26.079  -0.246  1.00 15.00           H  
ATOM   1330  N   VAL A  86      51.309  23.435   2.154  1.00 15.00           N  
ATOM   1331  CA  VAL A  86      52.059  23.249   3.389  1.00 15.00           C  
ATOM   1332  CB  VAL A  86      52.008  21.793   3.915  1.00 15.00           C  
ATOM   1333  CG1 VAL A  86      50.592  21.420   4.329  1.00 15.00           C  
ATOM   1334  CG2 VAL A  86      52.540  20.806   2.884  1.00 15.00           C  
ATOM   1335  C   VAL A  86      53.504  23.715   3.206  1.00 15.00           C  
ATOM   1336  O   VAL A  86      54.212  23.255   2.306  1.00 15.00           O  
ATOM   1337  H   VAL A  86      51.469  22.826   1.400  1.00 15.00           H  
ATOM   1338  HA  VAL A  86      51.578  23.864   4.150  1.00 15.00           H  
ATOM   1339  HB  VAL A  86      52.654  21.738   4.791  1.00 15.00           H  
ATOM   1340 HG11 VAL A  86      50.241  22.115   5.092  1.00 15.00           H  
ATOM   1341 HG12 VAL A  86      49.934  21.471   3.461  1.00 15.00           H  
ATOM   1342 HG13 VAL A  86      50.586  20.407   4.730  1.00 15.00           H  
ATOM   1343 HG21 VAL A  86      51.913  20.838   1.993  1.00 15.00           H  
ATOM   1344 HG22 VAL A  86      53.563  21.074   2.619  1.00 15.00           H  
ATOM   1345 HG23 VAL A  86      52.525  19.800   3.303  1.00 15.00           H  
ATOM   1346  N   GLN A  87      53.923  24.647   4.051  1.00 15.00           N  
ATOM   1347  CA  GLN A  87      55.266  25.205   3.988  1.00 15.00           C  
ATOM   1348  CB  GLN A  87      55.173  26.732   3.864  1.00 15.00           C  
ATOM   1349  CG  GLN A  87      56.509  27.452   3.777  1.00 15.00           C  
ATOM   1350  CD  GLN A  87      56.374  28.956   3.944  1.00 15.00           C  
ATOM   1351  OE1 GLN A  87      55.346  29.548   3.604  1.00 15.00           O  
ATOM   1352  NE2 GLN A  87      57.409  29.586   4.479  1.00 15.00           N  
ATOM   1353  C   GLN A  87      56.074  24.830   5.231  1.00 15.00           C  
ATOM   1354  O   GLN A  87      55.635  25.052   6.360  1.00 15.00           O  
ATOM   1355  H   GLN A  87      53.307  24.972   4.745  1.00 15.00           H  
ATOM   1356  HA  GLN A  87      55.777  24.794   3.117  1.00 15.00           H  
ATOM   1357  HB2 GLN A  87      54.641  27.110   4.737  1.00 15.00           H  
ATOM   1358  HB3 GLN A  87      54.605  26.964   2.963  1.00 15.00           H  
ATOM   1359  HG2 GLN A  87      56.953  27.247   2.803  1.00 15.00           H  
ATOM   1360  HG3 GLN A  87      57.163  27.071   4.562  1.00 15.00           H  
ATOM   1361 HE21 GLN A  87      58.192  29.055   4.738  1.00 15.00           H  
ATOM   1362 HE22 GLN A  87      57.350  30.556   4.594  1.00 15.00           H  
ATOM   1363  N   ALA A  88      57.243  24.247   5.018  1.00 15.00           N  
ATOM   1364  CA  ALA A  88      58.119  23.858   6.112  1.00 15.00           C  
ATOM   1365  CB  ALA A  88      58.394  22.364   6.060  1.00 15.00           C  
ATOM   1366  C   ALA A  88      59.421  24.647   6.035  1.00 15.00           C  
ATOM   1367  O   ALA A  88      60.181  24.504   5.079  1.00 15.00           O  
ATOM   1368  H   ALA A  88      57.527  24.066   4.091  1.00 15.00           H  
ATOM   1369  HA  ALA A  88      57.629  24.082   7.060  1.00 15.00           H  
ATOM   1370  HB1 ALA A  88      57.453  21.819   6.133  1.00 15.00           H  
ATOM   1371  HB2 ALA A  88      58.885  22.117   5.119  1.00 15.00           H  
ATOM   1372  HB3 ALA A  88      59.041  22.085   6.891  1.00 15.00           H  
ATOM   1373  N   THR A  89      59.672  25.483   7.031  1.00 15.00           N  
ATOM   1374  CA  THR A  89      60.877  26.297   7.048  1.00 15.00           C  
ATOM   1375  CB  THR A  89      60.576  27.739   7.501  1.00 15.00           C  
ATOM   1376  OG1 THR A  89      59.280  28.132   7.020  1.00 15.00           O  
ATOM   1377  CG2 THR A  89      61.624  28.699   6.956  1.00 15.00           C  
ATOM   1378  C   THR A  89      61.945  25.693   7.956  1.00 15.00           C  
ATOM   1379  O   THR A  89      61.780  25.636   9.176  1.00 15.00           O  
ATOM   1380  H   THR A  89      59.037  25.553   7.777  1.00 15.00           H  
ATOM   1381  HA  THR A  89      61.255  26.320   6.026  1.00 15.00           H  
ATOM   1382  HB  THR A  89      60.596  27.774   8.590  1.00 15.00           H  
ATOM   1383 HG21 THR A  89      62.610  28.403   7.316  1.00 15.00           H  
ATOM   1384 HG22 THR A  89      61.611  28.671   5.866  1.00 15.00           H  
ATOM   1385 HG23 THR A  89      61.402  29.711   7.296  1.00 15.00           H  
ATOM   1386  HG1 THR A  89      58.611  27.873   7.663  1.00 15.00           H  
ATOM   1387  N   PHE A  90      63.029  25.235   7.350  1.00 15.00           N  
ATOM   1388  CA  PHE A  90      64.135  24.651   8.093  1.00 15.00           C  
ATOM   1389  CB  PHE A  90      64.584  23.334   7.451  1.00 15.00           C  
ATOM   1390  CG  PHE A  90      63.646  22.182   7.677  1.00 15.00           C  
ATOM   1391  CD1 PHE A  90      63.878  21.275   8.699  1.00 15.00           C  
ATOM   1392  CD2 PHE A  90      62.539  22.000   6.865  1.00 15.00           C  
ATOM   1393  CE1 PHE A  90      63.024  20.208   8.907  1.00 15.00           C  
ATOM   1394  CE2 PHE A  90      61.680  20.936   7.069  1.00 15.00           C  
ATOM   1395  CZ  PHE A  90      61.923  20.039   8.090  1.00 15.00           C  
ATOM   1396  C   PHE A  90      65.296  25.637   8.118  1.00 15.00           C  
ATOM   1397  O   PHE A  90      66.104  25.688   7.186  1.00 15.00           O  
ATOM   1398  H   PHE A  90      63.095  25.304   6.370  1.00 15.00           H  
ATOM   1399  HA  PHE A  90      63.806  24.440   9.111  1.00 15.00           H  
ATOM   1400  HB2 PHE A  90      65.557  23.068   7.864  1.00 15.00           H  
ATOM   1401  HB3 PHE A  90      64.677  23.493   6.377  1.00 15.00           H  
ATOM   1402  HD1 PHE A  90      64.737  21.403   9.341  1.00 15.00           H  
ATOM   1403  HD2 PHE A  90      62.345  22.697   6.063  1.00 15.00           H  
ATOM   1404  HE1 PHE A  90      63.217  19.508   9.706  1.00 15.00           H  
ATOM   1405  HE2 PHE A  90      60.819  20.807   6.430  1.00 15.00           H  
ATOM   1406  HZ  PHE A  90      61.254  19.207   8.250  1.00 15.00           H  
ATOM   1407  N   GLY A  91      65.366  26.429   9.179  1.00 15.00           N  
ATOM   1408  CA  GLY A  91      66.413  27.424   9.292  1.00 15.00           C  
ATOM   1409  C   GLY A  91      66.217  28.539   8.284  1.00 15.00           C  
ATOM   1410  O   GLY A  91      65.470  29.484   8.529  1.00 15.00           O  
ATOM   1411  H   GLY A  91      64.703  26.333   9.899  1.00 15.00           H  
ATOM   1412  HA2 GLY A  91      67.377  26.948   9.113  1.00 15.00           H  
ATOM   1413  HA3 GLY A  91      66.396  27.846  10.297  1.00 15.00           H  
ATOM   1414  N   THR A  92      66.878  28.418   7.140  1.00 15.00           N  
ATOM   1415  CA  THR A  92      66.769  29.407   6.081  1.00 15.00           C  
ATOM   1416  CB  THR A  92      68.127  30.089   5.840  1.00 15.00           C  
ATOM   1417  OG1 THR A  92      69.172  29.120   6.009  1.00 15.00           O  
ATOM   1418  CG2 THR A  92      68.334  31.230   6.825  1.00 15.00           C  
ATOM   1419  C   THR A  92      66.302  28.757   4.777  1.00 15.00           C  
ATOM   1420  O   THR A  92      66.256  29.402   3.732  1.00 15.00           O  
ATOM   1421  H   THR A  92      67.465  27.646   7.007  1.00 15.00           H  
ATOM   1422  HA  THR A  92      66.037  30.150   6.395  1.00 15.00           H  
ATOM   1423  HB  THR A  92      68.147  30.494   4.828  1.00 15.00           H  
ATOM   1424 HG21 THR A  92      67.537  31.964   6.703  1.00 15.00           H  
ATOM   1425 HG22 THR A  92      68.316  30.839   7.842  1.00 15.00           H  
ATOM   1426 HG23 THR A  92      69.297  31.704   6.635  1.00 15.00           H  
ATOM   1427  HG1 THR A  92      68.914  28.488   6.681  1.00 15.00           H  
ATOM   1428  N   GLN A  93      65.964  27.474   4.839  1.00 15.00           N  
ATOM   1429  CA  GLN A  93      65.508  26.749   3.663  1.00 15.00           C  
ATOM   1430  CB  GLN A  93      66.271  25.430   3.516  1.00 15.00           C  
ATOM   1431  CG  GLN A  93      67.755  25.596   3.229  1.00 15.00           C  
ATOM   1432  CD  GLN A  93      68.010  26.371   1.949  1.00 15.00           C  
ATOM   1433  NE2 GLN A  93      68.105  25.789   0.873  1.00 15.00           N  
ATOM   1434  OE1 GLN A  93      68.100  27.693   2.051  1.00 15.00           O  
ATOM   1435  C   GLN A  93      64.003  26.494   3.722  1.00 15.00           C  
ATOM   1436  O   GLN A  93      63.486  25.979   4.714  1.00 15.00           O  
ATOM   1437  H   GLN A  93      66.021  27.002   5.696  1.00 15.00           H  
ATOM   1438  HA  GLN A  93      65.710  27.367   2.788  1.00 15.00           H  
ATOM   1439  HB2 GLN A  93      65.825  24.867   2.696  1.00 15.00           H  
ATOM   1440  HB3 GLN A  93      66.163  24.868   4.444  1.00 15.00           H  
ATOM   1441  HG2 GLN A  93      68.207  24.608   3.137  1.00 15.00           H  
ATOM   1442  HG3 GLN A  93      68.215  26.130   4.060  1.00 15.00           H  
ATOM   1443 HE21 GLN A  93      68.257  26.317   0.025  1.00 15.00           H  
ATOM   1444 HE22 GLN A  93      68.031  24.782   0.835  1.00 15.00           H  
ATOM   1445  N   VAL A  94      63.311  26.839   2.651  1.00 15.00           N  
ATOM   1446  CA  VAL A  94      61.866  26.670   2.585  1.00 15.00           C  
ATOM   1447  CB  VAL A  94      61.187  27.932   2.008  1.00 15.00           C  
ATOM   1448  CG1 VAL A  94      59.672  27.785   2.017  1.00 15.00           C  
ATOM   1449  CG2 VAL A  94      61.612  29.172   2.778  1.00 15.00           C  
ATOM   1450  C   VAL A  94      61.462  25.466   1.733  1.00 15.00           C  
ATOM   1451  O   VAL A  94      61.841  25.359   0.567  1.00 15.00           O  
ATOM   1452  H   VAL A  94      63.783  27.210   1.881  1.00 15.00           H  
ATOM   1453  HA  VAL A  94      61.532  26.502   3.609  1.00 15.00           H  
ATOM   1454  HB  VAL A  94      61.510  28.046   0.973  1.00 15.00           H  
ATOM   1455 HG11 VAL A  94      59.389  26.907   1.436  1.00 15.00           H  
ATOM   1456 HG12 VAL A  94      59.324  27.669   3.044  1.00 15.00           H  
ATOM   1457 HG13 VAL A  94      59.218  28.673   1.578  1.00 15.00           H  
ATOM   1458 HG21 VAL A  94      61.299  29.079   3.818  1.00 15.00           H  
ATOM   1459 HG22 VAL A  94      62.696  29.274   2.733  1.00 15.00           H  
ATOM   1460 HG23 VAL A  94      61.146  30.052   2.335  1.00 15.00           H  
ATOM   1461  N   VAL A  95      60.706  24.558   2.334  1.00 15.00           N  
ATOM   1462  CA  VAL A  95      60.207  23.378   1.637  1.00 15.00           C  
ATOM   1463  CB  VAL A  95      60.568  22.070   2.369  1.00 15.00           C  
ATOM   1464  CG1 VAL A  95      60.189  20.869   1.515  1.00 15.00           C  
ATOM   1465  CG2 VAL A  95      62.045  22.032   2.728  1.00 15.00           C  
ATOM   1466  C   VAL A  95      58.695  23.479   1.557  1.00 15.00           C  
ATOM   1467  O   VAL A  95      58.014  23.409   2.577  1.00 15.00           O  
ATOM   1468  H   VAL A  95      60.469  24.685   3.282  1.00 15.00           H  
ATOM   1469  HA  VAL A  95      60.668  23.348   0.650  1.00 15.00           H  
ATOM   1470  HB  VAL A  95      60.001  22.030   3.299  1.00 15.00           H  
ATOM   1471 HG11 VAL A  95      59.121  20.899   1.299  1.00 15.00           H  
ATOM   1472 HG12 VAL A  95      60.750  20.896   0.581  1.00 15.00           H  
ATOM   1473 HG13 VAL A  95      60.425  19.951   2.054  1.00 15.00           H  
ATOM   1474 HG21 VAL A  95      62.642  22.070   1.817  1.00 15.00           H  
ATOM   1475 HG22 VAL A  95      62.288  22.888   3.358  1.00 15.00           H  
ATOM   1476 HG23 VAL A  95      62.264  21.110   3.267  1.00 15.00           H  
ATOM   1477  N   GLU A  96      58.171  23.648   0.359  1.00 15.00           N  
ATOM   1478  CA  GLU A  96      56.738  23.794   0.186  1.00 15.00           C  
ATOM   1479  CB  GLU A  96      56.425  25.236  -0.193  1.00 15.00           C  
ATOM   1480  CG  GLU A  96      54.953  25.580  -0.186  1.00 15.00           C  
ATOM   1481  CD  GLU A  96      54.719  27.017  -0.572  1.00 15.00           C  
ATOM   1482  OE1 GLU A  96      54.045  27.265  -1.595  1.00 15.00           O  
ATOM   1483  OE2 GLU A  96      55.204  27.913   0.148  1.00 15.00           O1-
ATOM   1484  C   GLU A  96      56.179  22.837  -0.860  1.00 15.00           C  
ATOM   1485  O   GLU A  96      56.866  22.474  -1.818  1.00 15.00           O  
ATOM   1486  H   GLU A  96      58.756  23.673  -0.425  1.00 15.00           H  
ATOM   1487  HA  GLU A  96      56.257  23.542   1.131  1.00 15.00           H  
ATOM   1488  HB2 GLU A  96      56.812  25.416  -1.196  1.00 15.00           H  
ATOM   1489  HB3 GLU A  96      56.931  25.892   0.515  1.00 15.00           H  
ATOM   1490  HG2 GLU A  96      54.555  25.413   0.815  1.00 15.00           H  
ATOM   1491  HG3 GLU A  96      54.435  24.934  -0.895  1.00 15.00           H  
ATOM   1492  N   LYS A  97      54.924  22.437  -0.664  1.00 15.00           N  
ATOM   1493  CA  LYS A  97      54.249  21.527  -1.575  1.00 15.00           C  
ATOM   1494  CB  LYS A  97      54.700  20.089  -1.293  1.00 15.00           C  
ATOM   1495  CG  LYS A  97      54.354  19.077  -2.377  1.00 15.00           C  
ATOM   1496  CD  LYS A  97      55.113  17.778  -2.155  1.00 15.00           C  
ATOM   1497  CE  LYS A  97      54.617  16.659  -3.057  1.00 15.00           C  
ATOM   1498  NZ  LYS A  97      55.183  16.741  -4.431  1.00 15.00           N1+
ATOM   1499  C   LYS A  97      52.727  21.647  -1.427  1.00 15.00           C  
ATOM   1500  O   LYS A  97      52.213  21.876  -0.329  1.00 15.00           O  
ATOM   1501  H   LYS A  97      54.442  22.767   0.126  1.00 15.00           H  
ATOM   1502  HA  LYS A  97      54.513  21.791  -2.599  1.00 15.00           H  
ATOM   1503  HB2 LYS A  97      54.229  19.764  -0.365  1.00 15.00           H  
ATOM   1504  HB3 LYS A  97      55.783  20.093  -1.169  1.00 15.00           H  
ATOM   1505  HG2 LYS A  97      54.623  19.488  -3.350  1.00 15.00           H  
ATOM   1506  HG3 LYS A  97      53.283  18.876  -2.351  1.00 15.00           H  
ATOM   1507  HD2 LYS A  97      54.988  17.472  -1.116  1.00 15.00           H  
ATOM   1508  HD3 LYS A  97      56.170  17.950  -2.359  1.00 15.00           H  
ATOM   1509  HE2 LYS A  97      53.531  16.718  -3.122  1.00 15.00           H  
ATOM   1510  HE3 LYS A  97      54.903  15.703  -2.618  1.00 15.00           H  
ATOM   1511  HZ1 LYS A  97      55.230  15.787  -4.856  1.00 15.00           H  
ATOM   1512  HZ2 LYS A  97      56.146  17.143  -4.406  1.00 15.00           H  
ATOM   1513  HZ3 LYS A  97      54.587  17.343  -5.029  1.00 15.00           H  
ATOM   1514  N   VAL A  98      52.015  21.515  -2.545  1.00 15.00           N  
ATOM   1515  CA  VAL A  98      50.555  21.585  -2.552  1.00 15.00           C  
ATOM   1516  CB  VAL A  98      50.020  22.091  -3.911  1.00 15.00           C  
ATOM   1517  CG1 VAL A  98      48.532  22.395  -3.829  1.00 15.00           C  
ATOM   1518  CG2 VAL A  98      50.795  23.316  -4.376  1.00 15.00           C  
ATOM   1519  C   VAL A  98      49.967  20.201  -2.268  1.00 15.00           C  
ATOM   1520  O   VAL A  98      50.298  19.230  -2.953  1.00 15.00           O  
ATOM   1521  H   VAL A  98      52.486  21.372  -3.389  1.00 15.00           H  
ATOM   1522  HA  VAL A  98      50.253  22.289  -1.776  1.00 15.00           H  
ATOM   1523  HB  VAL A  98      50.164  21.299  -4.645  1.00 15.00           H  
ATOM   1524 HG11 VAL A  98      47.994  21.498  -3.523  1.00 15.00           H  
ATOM   1525 HG12 VAL A  98      48.363  23.186  -3.099  1.00 15.00           H  
ATOM   1526 HG13 VAL A  98      48.173  22.719  -4.806  1.00 15.00           H  
ATOM   1527 HG21 VAL A  98      50.665  24.123  -3.655  1.00 15.00           H  
ATOM   1528 HG22 VAL A  98      51.853  23.067  -4.457  1.00 15.00           H  
ATOM   1529 HG23 VAL A  98      50.421  23.634  -5.349  1.00 15.00           H  
ATOM   1530  N   VAL A  99      49.096  20.127  -1.266  1.00 15.00           N  
ATOM   1531  CA  VAL A  99      48.470  18.871  -0.857  1.00 15.00           C  
ATOM   1532  CB  VAL A  99      48.871  18.530   0.603  1.00 15.00           C  
ATOM   1533  CG1 VAL A  99      48.402  17.143   1.013  1.00 15.00           C  
ATOM   1534  CG2 VAL A  99      50.374  18.659   0.797  1.00 15.00           C  
ATOM   1535  C   VAL A  99      46.945  18.999  -0.937  1.00 15.00           C  
ATOM   1536  O   VAL A  99      46.411  20.110  -0.923  1.00 15.00           O  
ATOM   1537  H   VAL A  99      48.850  20.953  -0.791  1.00 15.00           H  
ATOM   1538  HA  VAL A  99      48.808  18.078  -1.524  1.00 15.00           H  
ATOM   1539  HB  VAL A  99      48.371  19.252   1.249  1.00 15.00           H  
ATOM   1540 HG11 VAL A  99      47.321  17.075   0.892  1.00 15.00           H  
ATOM   1541 HG12 VAL A  99      48.886  16.395   0.384  1.00 15.00           H  
ATOM   1542 HG13 VAL A  99      48.663  16.965   2.056  1.00 15.00           H  
ATOM   1543 HG21 VAL A  99      50.886  17.941   0.156  1.00 15.00           H  
ATOM   1544 HG22 VAL A  99      50.689  19.669   0.535  1.00 15.00           H  
ATOM   1545 HG23 VAL A  99      50.624  18.459   1.839  1.00 15.00           H  
ATOM   1546  N   LEU A 100      46.249  17.872  -1.032  1.00 15.00           N  
ATOM   1547  CA  LEU A 100      44.794  17.871  -1.104  1.00 15.00           C  
ATOM   1548  CB  LEU A 100      44.306  16.606  -1.820  1.00 15.00           C  
ATOM   1549  CG  LEU A 100      42.819  16.557  -2.189  1.00 15.00           C  
ATOM   1550  CD1 LEU A 100      42.533  17.439  -3.396  1.00 15.00           C  
ATOM   1551  CD2 LEU A 100      42.379  15.126  -2.454  1.00 15.00           C  
ATOM   1552  C   LEU A 100      44.190  17.936   0.298  1.00 15.00           C  
ATOM   1553  O   LEU A 100      44.781  17.450   1.265  1.00 15.00           O  
ATOM   1554  H   LEU A 100      46.727  17.015  -1.048  1.00 15.00           H  
ATOM   1555  HA  LEU A 100      44.474  18.749  -1.665  1.00 15.00           H  
ATOM   1556  HB2 LEU A 100      44.513  15.757  -1.169  1.00 15.00           H  
ATOM   1557  HB3 LEU A 100      44.879  16.506  -2.742  1.00 15.00           H  
ATOM   1558  HG  LEU A 100      42.246  16.940  -1.344  1.00 15.00           H  
ATOM   1559 HD11 LEU A 100      42.831  18.464  -3.176  1.00 15.00           H  
ATOM   1560 HD12 LEU A 100      43.096  17.074  -4.255  1.00 15.00           H  
ATOM   1561 HD13 LEU A 100      41.467  17.411  -3.622  1.00 15.00           H  
ATOM   1562 HD21 LEU A 100      42.941  14.723  -3.297  1.00 15.00           H  
ATOM   1563 HD22 LEU A 100      42.566  14.518  -1.569  1.00 15.00           H  
ATOM   1564 HD23 LEU A 100      41.314  15.110  -2.687  1.00 15.00           H  
ATOM   1565  N   VAL A 101      43.020  18.545   0.407  1.00 15.00           N  
ATOM   1566  CA  VAL A 101      42.337  18.659   1.685  1.00 15.00           C  
ATOM   1567  CB  VAL A 101      42.355  20.114   2.210  1.00 15.00           C  
ATOM   1568  CG1 VAL A 101      41.508  21.033   1.340  1.00 15.00           C  
ATOM   1569  CG2 VAL A 101      41.927  20.185   3.669  1.00 15.00           C  
ATOM   1570  C   VAL A 101      40.902  18.147   1.559  1.00 15.00           C  
ATOM   1571  O   VAL A 101      40.296  18.232   0.489  1.00 15.00           O  
ATOM   1572  H   VAL A 101      42.600  18.929  -0.393  1.00 15.00           H  
ATOM   1573  HA  VAL A 101      42.870  18.044   2.410  1.00 15.00           H  
ATOM   1574  HB  VAL A 101      43.385  20.466   2.152  1.00 15.00           H  
ATOM   1575 HG11 VAL A 101      41.867  20.993   0.312  1.00 15.00           H  
ATOM   1576 HG12 VAL A 101      40.468  20.709   1.374  1.00 15.00           H  
ATOM   1577 HG13 VAL A 101      41.583  22.055   1.711  1.00 15.00           H  
ATOM   1578 HG21 VAL A 101      40.898  19.838   3.763  1.00 15.00           H  
ATOM   1579 HG22 VAL A 101      42.580  19.552   4.270  1.00 15.00           H  
ATOM   1580 HG23 VAL A 101      41.997  21.215   4.018  1.00 15.00           H  
ATOM   1581  N   SER A 102      40.374  17.588   2.638  1.00 15.00           N  
ATOM   1582  CA  SER A 102      39.018  17.064   2.640  1.00 15.00           C  
ATOM   1583  CB  SER A 102      39.034  15.565   2.308  1.00 15.00           C  
ATOM   1584  OG  SER A 102      37.745  15.091   1.949  1.00 15.00           O  
ATOM   1585  C   SER A 102      38.358  17.295   3.997  1.00 15.00           C  
ATOM   1586  O   SER A 102      39.027  17.302   5.034  1.00 15.00           O  
ATOM   1587  H   SER A 102      40.915  17.521   3.456  1.00 15.00           H  
ATOM   1588  HA  SER A 102      38.440  17.590   1.880  1.00 15.00           H  
ATOM   1589  HB2 SER A 102      39.382  15.014   3.182  1.00 15.00           H  
ATOM   1590  HB3 SER A 102      39.717  15.395   1.476  1.00 15.00           H  
ATOM   1591  HG  SER A 102      37.627  14.195   2.291  1.00 15.00           H  
ATOM   1592  N   LEU A 103      37.048  17.500   3.983  1.00 15.00           N  
ATOM   1593  CA  LEU A 103      36.290  17.722   5.206  1.00 15.00           C  
ATOM   1594  CB  LEU A 103      35.579  19.080   5.158  1.00 15.00           C  
ATOM   1595  CG  LEU A 103      34.779  19.485   6.402  1.00 15.00           C  
ATOM   1596  CD1 LEU A 103      35.666  19.491   7.640  1.00 15.00           C  
ATOM   1597  CD2 LEU A 103      34.131  20.848   6.201  1.00 15.00           C  
ATOM   1598  C   LEU A 103      35.286  16.588   5.401  1.00 15.00           C  
ATOM   1599  O   LEU A 103      34.275  16.511   4.701  1.00 15.00           O  
ATOM   1600  H   LEU A 103      36.573  17.496   3.123  1.00 15.00           H  
ATOM   1601  HA  LEU A 103      36.975  17.733   6.054  1.00 15.00           H  
ATOM   1602  HB2 LEU A 103      34.890  19.062   4.314  1.00 15.00           H  
ATOM   1603  HB3 LEU A 103      36.338  19.844   4.991  1.00 15.00           H  
ATOM   1604  HG  LEU A 103      33.991  18.747   6.553  1.00 15.00           H  
ATOM   1605 HD11 LEU A 103      36.100  18.501   7.781  1.00 15.00           H  
ATOM   1606 HD12 LEU A 103      36.464  20.223   7.512  1.00 15.00           H  
ATOM   1607 HD13 LEU A 103      35.069  19.753   8.513  1.00 15.00           H  
ATOM   1608 HD21 LEU A 103      34.906  21.599   6.048  1.00 15.00           H  
ATOM   1609 HD22 LEU A 103      33.479  20.815   5.328  1.00 15.00           H  
ATOM   1610 HD23 LEU A 103      33.545  21.105   7.083  1.00 15.00           H  
ATOM   1611  N   GLN A 104      35.585  15.698   6.335  1.00 15.00           N  
ATOM   1612  CA  GLN A 104      34.723  14.561   6.614  1.00 15.00           C  
ATOM   1613  CB  GLN A 104      35.452  13.249   6.304  1.00 15.00           C  
ATOM   1614  CG  GLN A 104      36.972  13.336   6.401  1.00 15.00           C  
ATOM   1615  CD  GLN A 104      37.675  12.192   5.692  1.00 15.00           C  
ATOM   1616  NE2 GLN A 104      37.918  11.139   6.277  1.00 15.00           N  
ATOM   1617  OE1 GLN A 104      38.020  12.393   4.427  1.00 15.00           O  
ATOM   1618  C   GLN A 104      34.222  14.589   8.057  1.00 15.00           C  
ATOM   1619  O   GLN A 104      35.008  14.708   8.996  1.00 15.00           O  
ATOM   1620  H   GLN A 104      36.404  15.813   6.860  1.00 15.00           H  
ATOM   1621  HA  GLN A 104      33.850  14.627   5.965  1.00 15.00           H  
ATOM   1622  HB2 GLN A 104      35.192  12.945   5.290  1.00 15.00           H  
ATOM   1623  HB3 GLN A 104      35.108  12.493   7.009  1.00 15.00           H  
ATOM   1624  HG2 GLN A 104      37.255  13.319   7.453  1.00 15.00           H  
ATOM   1625  HG3 GLN A 104      37.296  14.275   5.952  1.00 15.00           H  
ATOM   1626 HE21 GLN A 104      38.395  10.391   5.794  1.00 15.00           H  
ATOM   1627 HE22 GLN A 104      37.640  11.021   7.241  1.00 15.00           H  
ATOM   1628  N   SER A 105      32.905  14.500   8.219  1.00 15.00           N  
ATOM   1629  CA  SER A 105      32.285  14.519   9.540  1.00 15.00           C  
ATOM   1630  CB  SER A 105      30.792  14.837   9.420  1.00 15.00           C  
ATOM   1631  OG  SER A 105      30.569  15.979   8.612  1.00 15.00           O  
ATOM   1632  C   SER A 105      32.471  13.192  10.273  1.00 15.00           C  
ATOM   1633  O   SER A 105      32.559  13.156  11.506  1.00 15.00           O  
ATOM   1634  H   SER A 105      32.334  14.425   7.426  1.00 15.00           H  
ATOM   1635  HA  SER A 105      32.780  15.297  10.121  1.00 15.00           H  
ATOM   1636  HB2 SER A 105      30.388  15.023  10.415  1.00 15.00           H  
ATOM   1637  HB3 SER A 105      30.282  13.983   8.975  1.00 15.00           H  
ATOM   1638  HG  SER A 105      30.863  15.801   7.708  1.00 15.00           H  
ATOM   1639  N   GLY A 106      32.516  12.109   9.510  1.00 15.00           N  
ATOM   1640  CA  GLY A 106      32.684  10.791  10.082  1.00 15.00           C  
ATOM   1641  C   GLY A 106      32.086   9.725   9.192  1.00 15.00           C  
ATOM   1642  O   GLY A 106      32.190   9.806   7.968  1.00 15.00           O  
ATOM   1643  H   GLY A 106      32.433  12.205   8.538  1.00 15.00           H  
ATOM   1644  HA2 GLY A 106      32.191  10.760  11.053  1.00 15.00           H  
ATOM   1645  HA3 GLY A 106      33.748  10.592  10.208  1.00 15.00           H  
ATOM   1646  N   TYR A 107      31.448   8.738   9.799  1.00 15.00           N  
ATOM   1647  CA  TYR A 107      30.822   7.650   9.062  1.00 15.00           C  
ATOM   1648  CB  TYR A 107      31.550   6.331   9.334  1.00 15.00           C  
ATOM   1649  CG  TYR A 107      33.009   6.328   8.941  1.00 15.00           C  
ATOM   1650  CD1 TYR A 107      33.387   6.364   7.608  1.00 15.00           C  
ATOM   1651  CD2 TYR A 107      34.004   6.281   9.905  1.00 15.00           C  
ATOM   1652  CE1 TYR A 107      34.721   6.356   7.244  1.00 15.00           C  
ATOM   1653  CE2 TYR A 107      35.340   6.272   9.552  1.00 15.00           C  
ATOM   1654  CZ  TYR A 107      35.692   6.310   8.221  1.00 15.00           C  
ATOM   1655  OH  TYR A 107      37.022   6.301   7.866  1.00 15.00           O  
ATOM   1656  C   TYR A 107      29.366   7.513   9.481  1.00 15.00           C  
ATOM   1657  O   TYR A 107      29.030   7.715  10.648  1.00 15.00           O  
ATOM   1658  H   TYR A 107      31.383   8.742  10.783  1.00 15.00           H  
ATOM   1659  HA  TYR A 107      30.879   7.877   7.997  1.00 15.00           H  
ATOM   1660  HB2 TYR A 107      31.045   5.542   8.776  1.00 15.00           H  
ATOM   1661  HB3 TYR A 107      31.484   6.120  10.401  1.00 15.00           H  
ATOM   1662  HD1 TYR A 107      32.627   6.399   6.841  1.00 15.00           H  
ATOM   1663  HD2 TYR A 107      33.731   6.251  10.949  1.00 15.00           H  
ATOM   1664  HE1 TYR A 107      35.000   6.386   6.201  1.00 15.00           H  
ATOM   1665  HE2 TYR A 107      36.103   6.235  10.315  1.00 15.00           H  
ATOM   1666  HH  TYR A 107      37.160   6.903   7.131  1.00 15.00           H  
ATOM   1667  N   LEU A 108      28.507   7.175   8.534  1.00 15.00           N  
ATOM   1668  CA  LEU A 108      27.087   7.014   8.810  1.00 15.00           C  
ATOM   1669  CB  LEU A 108      26.282   8.092   8.071  1.00 15.00           C  
ATOM   1670  CG  LEU A 108      24.799   8.225   8.431  1.00 15.00           C  
ATOM   1671  CD1 LEU A 108      24.380   9.687   8.407  1.00 15.00           C  
ATOM   1672  CD2 LEU A 108      23.938   7.418   7.470  1.00 15.00           C  
ATOM   1673  C   LEU A 108      26.633   5.619   8.394  1.00 15.00           C  
ATOM   1674  O   LEU A 108      26.988   5.140   7.317  1.00 15.00           O  
ATOM   1675  H   LEU A 108      28.833   7.020   7.624  1.00 15.00           H  
ATOM   1676  HA  LEU A 108      26.913   7.130   9.880  1.00 15.00           H  
ATOM   1677  HB2 LEU A 108      26.343   7.874   7.005  1.00 15.00           H  
ATOM   1678  HB3 LEU A 108      26.756   9.052   8.273  1.00 15.00           H  
ATOM   1679  HG  LEU A 108      24.654   7.832   9.438  1.00 15.00           H  
ATOM   1680 HD11 LEU A 108      24.989  10.251   9.113  1.00 15.00           H  
ATOM   1681 HD12 LEU A 108      24.521  10.089   7.404  1.00 15.00           H  
ATOM   1682 HD13 LEU A 108      23.330   9.769   8.687  1.00 15.00           H  
ATOM   1683 HD21 LEU A 108      24.071   7.798   6.457  1.00 15.00           H  
ATOM   1684 HD22 LEU A 108      24.236   6.370   7.507  1.00 15.00           H  
ATOM   1685 HD23 LEU A 108      22.890   7.508   7.758  1.00 15.00           H  
ATOM   1686  N   PHE A 109      25.864   4.970   9.257  1.00 15.00           N  
ATOM   1687  CA  PHE A 109      25.359   3.632   8.981  1.00 15.00           C  
ATOM   1688  CB  PHE A 109      25.889   2.628  10.009  1.00 15.00           C  
ATOM   1689  CG  PHE A 109      27.375   2.421   9.977  1.00 15.00           C  
ATOM   1690  CD1 PHE A 109      27.957   1.614   9.013  1.00 15.00           C  
ATOM   1691  CD2 PHE A 109      28.189   3.025  10.920  1.00 15.00           C  
ATOM   1692  CE1 PHE A 109      29.324   1.415   8.989  1.00 15.00           C  
ATOM   1693  CE2 PHE A 109      29.556   2.831  10.901  1.00 15.00           C  
ATOM   1694  CZ  PHE A 109      30.125   2.026   9.934  1.00 15.00           C  
ATOM   1695  C   PHE A 109      23.839   3.622   9.022  1.00 15.00           C  
ATOM   1696  O   PHE A 109      23.232   4.291   9.861  1.00 15.00           O  
ATOM   1697  H   PHE A 109      25.617   5.410  10.103  1.00 15.00           H  
ATOM   1698  HA  PHE A 109      25.703   3.345   7.987  1.00 15.00           H  
ATOM   1699  HB2 PHE A 109      25.409   1.667   9.824  1.00 15.00           H  
ATOM   1700  HB3 PHE A 109      25.617   2.984  11.003  1.00 15.00           H  
ATOM   1701  HD1 PHE A 109      27.335   1.135   8.272  1.00 15.00           H  
ATOM   1702  HD2 PHE A 109      27.750   3.655  11.679  1.00 15.00           H  
ATOM   1703  HE1 PHE A 109      29.765   0.783   8.233  1.00 15.00           H  
ATOM   1704  HE2 PHE A 109      30.180   3.309  11.642  1.00 15.00           H  
ATOM   1705  HZ  PHE A 109      31.194   1.874   9.917  1.00 15.00           H  
ATOM   1706  N   ILE A 110      23.229   2.871   8.118  1.00 15.00           N  
ATOM   1707  CA  ILE A 110      21.778   2.771   8.063  1.00 15.00           C  
ATOM   1708  CB  ILE A 110      21.225   3.228   6.694  1.00 15.00           C  
ATOM   1709  CG1 ILE A 110      21.758   4.619   6.334  1.00 15.00           C  
ATOM   1710  CG2 ILE A 110      19.701   3.228   6.703  1.00 15.00           C  
ATOM   1711  CD1 ILE A 110      21.376   5.085   4.946  1.00 15.00           C  
ATOM   1712  C   ILE A 110      21.330   1.336   8.323  1.00 15.00           C  
ATOM   1713  O   ILE A 110      21.964   0.386   7.866  1.00 15.00           O  
ATOM   1714  H   ILE A 110      23.765   2.367   7.469  1.00 15.00           H  
ATOM   1715  HA  ILE A 110      21.383   3.429   8.837  1.00 15.00           H  
ATOM   1716  HB  ILE A 110      21.565   2.522   5.936  1.00 15.00           H  
ATOM   1717 HG12 ILE A 110      22.846   4.597   6.401  1.00 15.00           H  
ATOM   1718 HG13 ILE A 110      21.364   5.334   7.056  1.00 15.00           H  
ATOM   1719 HG21 ILE A 110      19.339   2.227   6.937  1.00 15.00           H  
ATOM   1720 HG22 ILE A 110      19.342   3.930   7.456  1.00 15.00           H  
ATOM   1721 HG23 ILE A 110      19.332   3.527   5.722  1.00 15.00           H  
ATOM   1722 HD11 ILE A 110      21.761   4.382   4.208  1.00 15.00           H  
ATOM   1723 HD12 ILE A 110      20.290   5.137   4.866  1.00 15.00           H  
ATOM   1724 HD13 ILE A 110      21.801   6.072   4.764  1.00 15.00           H  
ATOM   1725  N   GLN A 111      20.249   1.190   9.073  1.00 15.00           N  
ATOM   1726  CA  GLN A 111      19.692  -0.117   9.380  1.00 15.00           C  
ATOM   1727  CB  GLN A 111      19.837  -0.432  10.875  1.00 15.00           C  
ATOM   1728  CG  GLN A 111      19.223  -1.761  11.288  1.00 15.00           C  
ATOM   1729  CD  GLN A 111      19.484  -2.107  12.740  1.00 15.00           C  
ATOM   1730  OE1 GLN A 111      18.747  -1.695  13.634  1.00 15.00           O  
ATOM   1731  NE2 GLN A 111      20.532  -2.875  12.986  1.00 15.00           N  
ATOM   1732  C   GLN A 111      18.225  -0.159   8.957  1.00 15.00           C  
ATOM   1733  O   GLN A 111      17.399   0.592   9.480  1.00 15.00           O  
ATOM   1734  H   GLN A 111      19.810   1.992   9.437  1.00 15.00           H  
ATOM   1735  HA  GLN A 111      20.243  -0.877   8.826  1.00 15.00           H  
ATOM   1736  HB2 GLN A 111      19.350   0.362  11.442  1.00 15.00           H  
ATOM   1737  HB3 GLN A 111      20.899  -0.454  11.120  1.00 15.00           H  
ATOM   1738  HG2 GLN A 111      19.644  -2.548  10.662  1.00 15.00           H  
ATOM   1739  HG3 GLN A 111      18.146  -1.710  11.131  1.00 15.00           H  
ATOM   1740 HE21 GLN A 111      21.075  -3.176  12.227  1.00 15.00           H  
ATOM   1741 HE22 GLN A 111      20.725  -3.111  13.918  1.00 15.00           H  
ATOM   1742  N   THR A 112      17.917  -1.021   7.997  1.00 15.00           N  
ATOM   1743  CA  THR A 112      16.560  -1.154   7.482  1.00 15.00           C  
ATOM   1744  CB  THR A 112      16.569  -1.086   5.940  1.00 15.00           C  
ATOM   1745  OG1 THR A 112      17.816  -1.602   5.443  1.00 15.00           O  
ATOM   1746  CG2 THR A 112      16.397   0.350   5.471  1.00 15.00           C  
ATOM   1747  C   THR A 112      15.908  -2.465   7.911  1.00 15.00           C  
ATOM   1748  O   THR A 112      16.599  -3.415   8.277  1.00 15.00           O  
ATOM   1749  H   THR A 112      18.625  -1.581   7.616  1.00 15.00           H  
ATOM   1750  HA  THR A 112      15.980  -0.330   7.897  1.00 15.00           H  
ATOM   1751  HB  THR A 112      15.742  -1.685   5.559  1.00 15.00           H  
ATOM   1752 HG21 THR A 112      15.453   0.745   5.847  1.00 15.00           H  
ATOM   1753 HG22 THR A 112      17.220   0.956   5.848  1.00 15.00           H  
ATOM   1754 HG23 THR A 112      16.394   0.378   4.381  1.00 15.00           H  
ATOM   1755  HG1 THR A 112      18.546  -1.078   5.796  1.00 15.00           H  
ATOM   1756  N   ASP A 113      14.573  -2.495   7.876  1.00 15.00           N  
ATOM   1757  CA  ASP A 113      13.813  -3.694   8.229  1.00 15.00           C  
ATOM   1758  CB  ASP A 113      12.335  -3.349   8.479  1.00 15.00           C  
ATOM   1759  CG  ASP A 113      11.458  -4.579   8.688  1.00 15.00           C  
ATOM   1760  OD1 ASP A 113      11.747  -5.370   9.610  1.00 15.00           O  
ATOM   1761  OD2 ASP A 113      10.475  -4.748   7.929  1.00 15.00           O1-
ATOM   1762  C   ASP A 113      13.927  -4.740   7.122  1.00 15.00           C  
ATOM   1763  O   ASP A 113      14.701  -5.693   7.226  1.00 15.00           O  
ATOM   1764  H   ASP A 113      14.088  -1.685   7.624  1.00 15.00           H  
ATOM   1765  HA  ASP A 113      14.232  -4.104   9.148  1.00 15.00           H  
ATOM   1766  HB2 ASP A 113      11.958  -2.797   7.618  1.00 15.00           H  
ATOM   1767  HB3 ASP A 113      12.271  -2.723   9.369  1.00 15.00           H  
ATOM   1768  N   LYS A 114      13.186  -4.537   6.040  1.00 15.00           N  
ATOM   1769  CA  LYS A 114      13.207  -5.467   4.921  1.00 15.00           C  
ATOM   1770  CB  LYS A 114      11.967  -6.373   4.930  1.00 15.00           C  
ATOM   1771  CG  LYS A 114      10.644  -5.627   4.851  1.00 15.00           C  
ATOM   1772  CD  LYS A 114       9.482  -6.523   5.254  1.00 15.00           C  
ATOM   1773  CE  LYS A 114       8.232  -5.709   5.554  1.00 15.00           C  
ATOM   1774  NZ  LYS A 114       7.179  -6.525   6.222  1.00 15.00           N1+
ATOM   1775  C   LYS A 114      13.328  -4.730   3.595  1.00 15.00           C  
ATOM   1776  O   LYS A 114      13.106  -3.524   3.522  1.00 15.00           O  
ATOM   1777  H   LYS A 114      12.614  -3.743   5.993  1.00 15.00           H  
ATOM   1778  HA  LYS A 114      14.087  -6.100   5.035  1.00 15.00           H  
ATOM   1779  HB2 LYS A 114      11.976  -6.954   5.852  1.00 15.00           H  
ATOM   1780  HB3 LYS A 114      12.030  -7.046   4.075  1.00 15.00           H  
ATOM   1781  HG2 LYS A 114      10.490  -5.284   3.828  1.00 15.00           H  
ATOM   1782  HG3 LYS A 114      10.680  -4.768   5.521  1.00 15.00           H  
ATOM   1783  HD2 LYS A 114       9.761  -7.086   6.145  1.00 15.00           H  
ATOM   1784  HD3 LYS A 114       9.268  -7.214   4.439  1.00 15.00           H  
ATOM   1785  HE2 LYS A 114       7.833  -5.319   4.617  1.00 15.00           H  
ATOM   1786  HE3 LYS A 114       8.501  -4.879   6.208  1.00 15.00           H  
ATOM   1787  HZ1 LYS A 114       6.709  -7.144   5.530  1.00 15.00           H  
ATOM   1788  HZ2 LYS A 114       6.466  -5.907   6.659  1.00 15.00           H  
ATOM   1789  HZ3 LYS A 114       7.606  -7.115   6.964  1.00 15.00           H  
ATOM   1790  N   THR A 115      13.674  -5.464   2.552  1.00 15.00           N  
ATOM   1791  CA  THR A 115      13.834  -4.891   1.227  1.00 15.00           C  
ATOM   1792  CB  THR A 115      14.981  -5.613   0.507  1.00 15.00           C  
ATOM   1793  OG1 THR A 115      15.170  -6.899   1.120  1.00 15.00           O  
ATOM   1794  CG2 THR A 115      16.269  -4.809   0.616  1.00 15.00           C  
ATOM   1795  C   THR A 115      12.558  -5.042   0.399  1.00 15.00           C  
ATOM   1796  O   THR A 115      12.524  -4.683  -0.777  1.00 15.00           O  
ATOM   1797  H   THR A 115      13.850  -6.420   2.673  1.00 15.00           H  
ATOM   1798  HA  THR A 115      14.052  -3.829   1.336  1.00 15.00           H  
ATOM   1799  HB  THR A 115      14.730  -5.726  -0.548  1.00 15.00           H  
ATOM   1800 HG21 THR A 115      16.125  -3.829   0.162  1.00 15.00           H  
ATOM   1801 HG22 THR A 115      16.533  -4.687   1.666  1.00 15.00           H  
ATOM   1802 HG23 THR A 115      17.071  -5.335   0.098  1.00 15.00           H  
ATOM   1803  HG1 THR A 115      15.904  -7.355   0.685  1.00 15.00           H  
ATOM   1804  N   ILE A 116      11.513  -5.568   1.023  1.00 15.00           N  
ATOM   1805  CA  ILE A 116      10.242  -5.780   0.343  1.00 15.00           C  
ATOM   1806  CB  ILE A 116       9.842  -7.269   0.322  1.00 15.00           C  
ATOM   1807  CG1 ILE A 116      10.288  -7.968   1.610  1.00 15.00           C  
ATOM   1808  CG2 ILE A 116      10.427  -7.963  -0.898  1.00 15.00           C  
ATOM   1809  CD1 ILE A 116       9.226  -8.850   2.226  1.00 15.00           C  
ATOM   1810  C   ILE A 116       9.119  -4.970   0.977  1.00 15.00           C  
ATOM   1811  O   ILE A 116       8.640  -5.291   2.067  1.00 15.00           O  
ATOM   1812  H   ILE A 116      11.596  -5.809   1.967  1.00 15.00           H  
ATOM   1813  HA  ILE A 116      10.389  -5.440  -0.682  1.00 15.00           H  
ATOM   1814  HB  ILE A 116       8.755  -7.331   0.261  1.00 15.00           H  
ATOM   1815 HG12 ILE A 116      10.564  -7.204   2.337  1.00 15.00           H  
ATOM   1816 HG13 ILE A 116      11.157  -8.585   1.383  1.00 15.00           H  
ATOM   1817 HG21 ILE A 116      10.074  -7.467  -1.802  1.00 15.00           H  
ATOM   1818 HG22 ILE A 116      11.515  -7.913  -0.857  1.00 15.00           H  
ATOM   1819 HG23 ILE A 116      10.111  -9.006  -0.909  1.00 15.00           H  
ATOM   1820 HD11 ILE A 116       8.347  -8.250   2.461  1.00 15.00           H  
ATOM   1821 HD12 ILE A 116       8.952  -9.635   1.521  1.00 15.00           H  
ATOM   1822 HD13 ILE A 116       9.613  -9.301   3.140  1.00 15.00           H  
ATOM   1823  N   TYR A 117       8.711  -3.916   0.292  1.00 15.00           N  
ATOM   1824  CA  TYR A 117       7.639  -3.062   0.772  1.00 15.00           C  
ATOM   1825  CB  TYR A 117       8.169  -1.663   1.097  1.00 15.00           C  
ATOM   1826  CG  TYR A 117       8.819  -1.531   2.458  1.00 15.00           C  
ATOM   1827  CD1 TYR A 117       8.050  -1.347   3.599  1.00 15.00           C  
ATOM   1828  CD2 TYR A 117      10.199  -1.575   2.600  1.00 15.00           C  
ATOM   1829  CE1 TYR A 117       8.637  -1.209   4.843  1.00 15.00           C  
ATOM   1830  CE2 TYR A 117      10.794  -1.442   3.841  1.00 15.00           C  
ATOM   1831  CZ  TYR A 117      10.009  -1.258   4.958  1.00 15.00           C  
ATOM   1832  OH  TYR A 117      10.600  -1.116   6.194  1.00 15.00           O  
ATOM   1833  C   TYR A 117       6.514  -2.962  -0.255  1.00 15.00           C  
ATOM   1834  O   TYR A 117       6.635  -3.447  -1.383  1.00 15.00           O  
ATOM   1835  H   TYR A 117       9.151  -3.698  -0.561  1.00 15.00           H  
ATOM   1836  HA  TYR A 117       7.240  -3.512   1.681  1.00 15.00           H  
ATOM   1837  HB2 TYR A 117       7.333  -0.965   1.051  1.00 15.00           H  
ATOM   1838  HB3 TYR A 117       8.908  -1.396   0.341  1.00 15.00           H  
ATOM   1839  HD1 TYR A 117       6.974  -1.311   3.513  1.00 15.00           H  
ATOM   1840  HD2 TYR A 117      10.818  -1.715   1.727  1.00 15.00           H  
ATOM   1841  HE1 TYR A 117       8.023  -1.064   5.720  1.00 15.00           H  
ATOM   1842  HE2 TYR A 117      11.869  -1.482   3.934  1.00 15.00           H  
ATOM   1843  HH  TYR A 117      11.447  -0.676   6.094  1.00 15.00           H  
ATOM   1844  N   THR A 118       5.429  -2.322   0.153  1.00 15.00           N  
ATOM   1845  CA  THR A 118       4.263  -2.125  -0.692  1.00 15.00           C  
ATOM   1846  CB  THR A 118       3.257  -3.301  -0.527  1.00 15.00           C  
ATOM   1847  OG1 THR A 118       2.714  -3.676  -1.801  1.00 15.00           O  
ATOM   1848  CG2 THR A 118       2.120  -2.960   0.431  1.00 15.00           C  
ATOM   1849  C   THR A 118       3.616  -0.786  -0.312  1.00 15.00           C  
ATOM   1850  O   THR A 118       3.901  -0.256   0.765  1.00 15.00           O  
ATOM   1851  H   THR A 118       5.411  -1.955   1.061  1.00 15.00           H  
ATOM   1852  HA  THR A 118       4.561  -2.104  -1.740  1.00 15.00           H  
ATOM   1853  HB  THR A 118       3.813  -4.136  -0.101  1.00 15.00           H  
ATOM   1854 HG21 THR A 118       2.533  -2.684   1.401  1.00 15.00           H  
ATOM   1855 HG22 THR A 118       1.545  -2.125   0.030  1.00 15.00           H  
ATOM   1856 HG23 THR A 118       1.470  -3.827   0.546  1.00 15.00           H  
ATOM   1857  HG1 THR A 118       3.433  -3.941  -2.394  1.00 15.00           H  
ATOM   1858  N   PRO A 119       2.791  -0.196  -1.199  1.00 15.00           N  
ATOM   1859  CA  PRO A 119       2.110   1.080  -0.923  1.00 15.00           C  
ATOM   1860  CB  PRO A 119       1.271   1.318  -2.184  1.00 15.00           C  
ATOM   1861  CG  PRO A 119       1.938   0.508  -3.240  1.00 15.00           C  
ATOM   1862  CD  PRO A 119       2.470  -0.706  -2.542  1.00 15.00           C  
ATOM   1863  C   PRO A 119       1.197   0.993   0.303  1.00 15.00           C  
ATOM   1864  O   PRO A 119       0.419   0.050   0.440  1.00 15.00           O  
ATOM   1865  HA  PRO A 119       2.819   1.879  -0.705  1.00 15.00           H  
ATOM   1866  HB2 PRO A 119       1.271   2.374  -2.452  1.00 15.00           H  
ATOM   1867  HB3 PRO A 119       0.245   0.982  -2.032  1.00 15.00           H  
ATOM   1868  HG2 PRO A 119       2.752   1.072  -3.695  1.00 15.00           H  
ATOM   1869  HG3 PRO A 119       1.221   0.221  -4.009  1.00 15.00           H  
ATOM   1870  HD2 PRO A 119       1.717  -1.493  -2.494  1.00 15.00           H  
ATOM   1871  HD3 PRO A 119       3.361  -1.087  -3.041  1.00 15.00           H  
ATOM   1872  N   GLY A 120       1.293   1.985   1.184  1.00 15.00           N  
ATOM   1873  CA  GLY A 120       0.473   1.998   2.384  1.00 15.00           C  
ATOM   1874  C   GLY A 120       1.076   1.179   3.511  1.00 15.00           C  
ATOM   1875  O   GLY A 120       0.405   0.337   4.104  1.00 15.00           O  
ATOM   1876  H   GLY A 120       1.914   2.722   1.011  1.00 15.00           H  
ATOM   1877  HA2 GLY A 120      -0.508   1.589   2.141  1.00 15.00           H  
ATOM   1878  HA3 GLY A 120       0.364   3.029   2.721  1.00 15.00           H  
ATOM   1879  N   SER A 121       2.346   1.422   3.804  1.00 15.00           N  
ATOM   1880  CA  SER A 121       3.039   0.698   4.862  1.00 15.00           C  
ATOM   1881  CB  SER A 121       3.696  -0.566   4.301  1.00 15.00           C  
ATOM   1882  OG  SER A 121       2.742  -1.394   3.659  1.00 15.00           O  
ATOM   1883  C   SER A 121       4.083   1.581   5.537  1.00 15.00           C  
ATOM   1884  O   SER A 121       4.673   2.460   4.900  1.00 15.00           O  
ATOM   1885  H   SER A 121       2.827   2.109   3.305  1.00 15.00           H  
ATOM   1886  HA  SER A 121       2.302   0.409   5.612  1.00 15.00           H  
ATOM   1887  HB2 SER A 121       4.156  -1.121   5.118  1.00 15.00           H  
ATOM   1888  HB3 SER A 121       4.462  -0.279   3.580  1.00 15.00           H  
ATOM   1889  HG  SER A 121       1.901  -0.920   3.593  1.00 15.00           H  
ATOM   1890  N   THR A 122       4.298   1.338   6.823  1.00 15.00           N  
ATOM   1891  CA  THR A 122       5.256   2.095   7.612  1.00 15.00           C  
ATOM   1892  CB  THR A 122       4.881   2.016   9.105  1.00 15.00           C  
ATOM   1893  OG1 THR A 122       3.452   1.990   9.231  1.00 15.00           O  
ATOM   1894  CG2 THR A 122       5.446   3.203   9.874  1.00 15.00           C  
ATOM   1895  C   THR A 122       6.664   1.536   7.435  1.00 15.00           C  
ATOM   1896  O   THR A 122       6.885   0.333   7.575  1.00 15.00           O  
ATOM   1897  H   THR A 122       3.790   0.629   7.264  1.00 15.00           H  
ATOM   1898  HA  THR A 122       5.233   3.130   7.270  1.00 15.00           H  
ATOM   1899  HB  THR A 122       5.309   1.106   9.526  1.00 15.00           H  
ATOM   1900 HG21 THR A 122       6.531   3.217   9.775  1.00 15.00           H  
ATOM   1901 HG22 THR A 122       5.032   4.127   9.471  1.00 15.00           H  
ATOM   1902 HG23 THR A 122       5.179   3.114  10.927  1.00 15.00           H  
ATOM   1903  HG1 THR A 122       3.077   2.796   8.817  1.00 15.00           H  
ATOM   1904  N   VAL A 123       7.609   2.408   7.117  1.00 15.00           N  
ATOM   1905  CA  VAL A 123       8.991   2.000   6.934  1.00 15.00           C  
ATOM   1906  CB  VAL A 123       9.659   2.738   5.752  1.00 15.00           C  
ATOM   1907  CG1 VAL A 123      11.087   2.252   5.550  1.00 15.00           C  
ATOM   1908  CG2 VAL A 123       8.850   2.551   4.479  1.00 15.00           C  
ATOM   1909  C   VAL A 123       9.785   2.262   8.206  1.00 15.00           C  
ATOM   1910  O   VAL A 123       9.754   3.369   8.752  1.00 15.00           O  
ATOM   1911  H   VAL A 123       7.370   3.357   7.004  1.00 15.00           H  
ATOM   1912  HA  VAL A 123       8.988   0.934   6.709  1.00 15.00           H  
ATOM   1913  HB  VAL A 123       9.689   3.801   5.989  1.00 15.00           H  
ATOM   1914 HG11 VAL A 123      11.659   2.415   6.464  1.00 15.00           H  
ATOM   1915 HG12 VAL A 123      11.078   1.189   5.311  1.00 15.00           H  
ATOM   1916 HG13 VAL A 123      11.546   2.805   4.731  1.00 15.00           H  
ATOM   1917 HG21 VAL A 123       8.809   1.491   4.227  1.00 15.00           H  
ATOM   1918 HG22 VAL A 123       7.838   2.927   4.633  1.00 15.00           H  
ATOM   1919 HG23 VAL A 123       9.322   3.101   3.665  1.00 15.00           H  
ATOM   1920  N   LEU A 124      10.475   1.239   8.682  1.00 15.00           N  
ATOM   1921  CA  LEU A 124      11.289   1.353   9.885  1.00 15.00           C  
ATOM   1922  CB  LEU A 124      11.066   0.134  10.785  1.00 15.00           C  
ATOM   1923  CG  LEU A 124       9.700   0.030  11.465  1.00 15.00           C  
ATOM   1924  CD1 LEU A 124       9.464  -1.387  11.963  1.00 15.00           C  
ATOM   1925  CD2 LEU A 124       9.605   1.017  12.617  1.00 15.00           C  
ATOM   1926  C   LEU A 124      12.768   1.468   9.516  1.00 15.00           C  
ATOM   1927  O   LEU A 124      13.290   0.642   8.763  1.00 15.00           O  
ATOM   1928  H   LEU A 124      10.434   0.376   8.212  1.00 15.00           H  
ATOM   1929  HA  LEU A 124      10.993   2.252  10.425  1.00 15.00           H  
ATOM   1930  HB2 LEU A 124      11.825   0.156  11.567  1.00 15.00           H  
ATOM   1931  HB3 LEU A 124      11.201  -0.758  10.174  1.00 15.00           H  
ATOM   1932  HG  LEU A 124       8.929   0.275  10.734  1.00 15.00           H  
ATOM   1933 HD11 LEU A 124       9.515  -2.080  11.124  1.00 15.00           H  
ATOM   1934 HD12 LEU A 124      10.228  -1.646  12.696  1.00 15.00           H  
ATOM   1935 HD13 LEU A 124       8.479  -1.450  12.427  1.00 15.00           H  
ATOM   1936 HD21 LEU A 124      10.370   0.785  13.358  1.00 15.00           H  
ATOM   1937 HD22 LEU A 124       9.757   2.029  12.242  1.00 15.00           H  
ATOM   1938 HD23 LEU A 124       8.620   0.944  13.077  1.00 15.00           H  
ATOM   1939  N   TYR A 125      13.434   2.509  10.017  1.00 15.00           N  
ATOM   1940  CA  TYR A 125      14.852   2.711   9.732  1.00 15.00           C  
ATOM   1941  CB  TYR A 125      15.078   3.478   8.418  1.00 15.00           C  
ATOM   1942  CG  TYR A 125      14.310   4.778   8.274  1.00 15.00           C  
ATOM   1943  CD1 TYR A 125      14.945   6.003   8.428  1.00 15.00           C  
ATOM   1944  CD2 TYR A 125      12.956   4.780   7.964  1.00 15.00           C  
ATOM   1945  CE1 TYR A 125      14.255   7.190   8.278  1.00 15.00           C  
ATOM   1946  CE2 TYR A 125      12.256   5.964   7.815  1.00 15.00           C  
ATOM   1947  CZ  TYR A 125      12.912   7.165   7.973  1.00 15.00           C  
ATOM   1948  OH  TYR A 125      12.228   8.344   7.820  1.00 15.00           O  
ATOM   1949  C   TYR A 125      15.605   3.353  10.900  1.00 15.00           C  
ATOM   1950  O   TYR A 125      15.119   4.290  11.539  1.00 15.00           O  
ATOM   1951  H   TYR A 125      12.960   3.163  10.580  1.00 15.00           H  
ATOM   1952  HA  TYR A 125      15.276   1.716   9.599  1.00 15.00           H  
ATOM   1953  HB2 TYR A 125      14.788   2.825   7.595  1.00 15.00           H  
ATOM   1954  HB3 TYR A 125      16.141   3.707   8.343  1.00 15.00           H  
ATOM   1955  HD1 TYR A 125      15.997   6.028   8.669  1.00 15.00           H  
ATOM   1956  HD2 TYR A 125      12.440   3.840   7.837  1.00 15.00           H  
ATOM   1957  HE1 TYR A 125      14.766   8.134   8.399  1.00 15.00           H  
ATOM   1958  HE2 TYR A 125      11.203   5.947   7.577  1.00 15.00           H  
ATOM   1959  HH  TYR A 125      12.809   9.002   7.441  1.00 15.00           H  
ATOM   1960  N   ARG A 126      16.800   2.835  11.166  1.00 15.00           N  
ATOM   1961  CA  ARG A 126      17.640   3.322  12.247  1.00 15.00           C  
ATOM   1962  CB  ARG A 126      17.980   2.161  13.187  1.00 15.00           C  
ATOM   1963  CG  ARG A 126      18.086   2.544  14.653  1.00 15.00           C  
ATOM   1964  CD  ARG A 126      17.158   1.698  15.515  1.00 15.00           C  
ATOM   1965  NE  ARG A 126      17.346   0.258  15.294  1.00 15.00           N  
ATOM   1966  CZ  ARG A 126      16.787  -0.699  16.039  1.00 15.00           C  
ATOM   1967  NH1 ARG A 126      16.008  -0.393  17.076  1.00 15.00           N  
ATOM   1968  NH2 ARG A 126      17.013  -1.973  15.746  1.00 15.00           N1+
ATOM   1969  C   ARG A 126      18.922   3.930  11.680  1.00 15.00           C  
ATOM   1970  O   ARG A 126      19.606   3.307  10.867  1.00 15.00           O  
ATOM   1971  H   ARG A 126      17.133   2.100  10.605  1.00 15.00           H  
ATOM   1972  HA  ARG A 126      17.105   4.092  12.803  1.00 15.00           H  
ATOM   1973  HB2 ARG A 126      18.936   1.740  12.876  1.00 15.00           H  
ATOM   1974  HB3 ARG A 126      17.201   1.405  13.089  1.00 15.00           H  
ATOM   1975  HG2 ARG A 126      17.816   3.594  14.766  1.00 15.00           H  
ATOM   1976  HG3 ARG A 126      19.113   2.395  14.985  1.00 15.00           H  
ATOM   1977  HD2 ARG A 126      16.126   1.957  15.277  1.00 15.00           H  
ATOM   1978  HD3 ARG A 126      17.355   1.920  16.564  1.00 15.00           H  
ATOM   1979  HE  ARG A 126      17.919  -0.010  14.539  1.00 15.00           H  
ATOM   1980 HH11 ARG A 126      15.579  -1.150  17.653  1.00 15.00           H  
ATOM   1981 HH12 ARG A 126      15.821   0.603  17.313  1.00 15.00           H  
ATOM   1982 HH21 ARG A 126      16.576  -2.735  16.319  1.00 15.00           H  
ATOM   1983 HH22 ARG A 126      17.630  -2.224  14.936  1.00 15.00           H  
ATOM   1984  N   ILE A 127      19.233   5.151  12.090  1.00 15.00           N  
ATOM   1985  CA  ILE A 127      20.434   5.834  11.609  1.00 15.00           C  
ATOM   1986  CB  ILE A 127      20.120   7.274  11.138  1.00 15.00           C  
ATOM   1987  CG1 ILE A 127      19.004   7.279  10.084  1.00 15.00           C  
ATOM   1988  CG2 ILE A 127      21.371   7.963  10.606  1.00 15.00           C  
ATOM   1989  CD1 ILE A 127      19.398   6.678   8.750  1.00 15.00           C  
ATOM   1990  C   ILE A 127      21.500   5.881  12.704  1.00 15.00           C  
ATOM   1991  O   ILE A 127      21.195   6.178  13.863  1.00 15.00           O  
ATOM   1992  H   ILE A 127      18.646   5.610  12.736  1.00 15.00           H  
ATOM   1993  HA  ILE A 127      20.809   5.266  10.758  1.00 15.00           H  
ATOM   1994  HB  ILE A 127      19.769   7.836  12.003  1.00 15.00           H  
ATOM   1995 HG12 ILE A 127      18.699   8.312   9.916  1.00 15.00           H  
ATOM   1996 HG13 ILE A 127      18.161   6.711  10.478  1.00 15.00           H  
ATOM   1997 HG21 ILE A 127      22.136   7.977  11.382  1.00 15.00           H  
ATOM   1998 HG22 ILE A 127      21.744   7.419   9.738  1.00 15.00           H  
ATOM   1999 HG23 ILE A 127      21.128   8.986  10.317  1.00 15.00           H  
ATOM   2000 HD11 ILE A 127      20.241   7.232   8.337  1.00 15.00           H  
ATOM   2001 HD12 ILE A 127      19.682   5.635   8.891  1.00 15.00           H  
ATOM   2002 HD13 ILE A 127      18.554   6.735   8.062  1.00 15.00           H  
ATOM   2003  N   PHE A 128      22.740   5.565  12.334  1.00 15.00           N  
ATOM   2004  CA  PHE A 128      23.853   5.576  13.278  1.00 15.00           C  
ATOM   2005  CB  PHE A 128      24.416   4.164  13.470  1.00 15.00           C  
ATOM   2006  CG  PHE A 128      23.407   3.152  13.929  1.00 15.00           C  
ATOM   2007  CD1 PHE A 128      23.135   2.985  15.276  1.00 15.00           C  
ATOM   2008  CD2 PHE A 128      22.733   2.364  13.011  1.00 15.00           C  
ATOM   2009  CE1 PHE A 128      22.208   2.052  15.700  1.00 15.00           C  
ATOM   2010  CE2 PHE A 128      21.805   1.429  13.427  1.00 15.00           C  
ATOM   2011  CZ  PHE A 128      21.542   1.273  14.774  1.00 15.00           C  
ATOM   2012  C   PHE A 128      24.964   6.504  12.792  1.00 15.00           C  
ATOM   2013  O   PHE A 128      25.426   6.384  11.654  1.00 15.00           O  
ATOM   2014  H   PHE A 128      22.912   5.316  11.396  1.00 15.00           H  
ATOM   2015  HA  PHE A 128      23.475   5.941  14.233  1.00 15.00           H  
ATOM   2016  HB2 PHE A 128      25.212   4.212  14.213  1.00 15.00           H  
ATOM   2017  HB3 PHE A 128      24.827   3.828  12.518  1.00 15.00           H  
ATOM   2018  HD1 PHE A 128      23.653   3.591  16.004  1.00 15.00           H  
ATOM   2019  HD2 PHE A 128      22.935   2.482  11.957  1.00 15.00           H  
ATOM   2020  HE1 PHE A 128      22.005   1.932  16.754  1.00 15.00           H  
ATOM   2021  HE2 PHE A 128      21.286   0.821  12.700  1.00 15.00           H  
ATOM   2022  HZ  PHE A 128      20.817   0.543  15.103  1.00 15.00           H  
ATOM   2023  N   THR A 129      25.389   7.421  13.653  1.00 15.00           N  
ATOM   2024  CA  THR A 129      26.447   8.363  13.313  1.00 15.00           C  
ATOM   2025  CB  THR A 129      25.966   9.820  13.458  1.00 15.00           C  
ATOM   2026  OG1 THR A 129      24.956   9.900  14.477  1.00 15.00           O  
ATOM   2027  CG2 THR A 129      25.396  10.330  12.145  1.00 15.00           C  
ATOM   2028  C   THR A 129      27.684   8.148  14.185  1.00 15.00           C  
ATOM   2029  O   THR A 129      27.618   8.254  15.414  1.00 15.00           O  
ATOM   2030  H   THR A 129      24.975   7.473  14.543  1.00 15.00           H  
ATOM   2031  HA  THR A 129      26.713   8.180  12.272  1.00 15.00           H  
ATOM   2032  HB  THR A 129      26.820  10.438  13.736  1.00 15.00           H  
ATOM   2033 HG21 THR A 129      26.160  10.272  11.370  1.00 15.00           H  
ATOM   2034 HG22 THR A 129      24.541   9.718  11.858  1.00 15.00           H  
ATOM   2035 HG23 THR A 129      25.078  11.366  12.265  1.00 15.00           H  
ATOM   2036  HG1 THR A 129      25.185  10.603  15.097  1.00 15.00           H  
ATOM   2037  N   VAL A 130      28.807   7.836  13.549  1.00 15.00           N  
ATOM   2038  CA  VAL A 130      30.055   7.614  14.267  1.00 15.00           C  
ATOM   2039  CB  VAL A 130      30.457   6.123  14.308  1.00 15.00           C  
ATOM   2040  CG1 VAL A 130      29.495   5.322  15.175  1.00 15.00           C  
ATOM   2041  CG2 VAL A 130      30.535   5.540  12.906  1.00 15.00           C  
ATOM   2042  C   VAL A 130      31.192   8.422  13.651  1.00 15.00           C  
ATOM   2043  O   VAL A 130      31.107   8.869  12.506  1.00 15.00           O  
ATOM   2044  H   VAL A 130      28.799   7.762  12.568  1.00 15.00           H  
ATOM   2045  HA  VAL A 130      29.880   7.947  15.290  1.00 15.00           H  
ATOM   2046  HB  VAL A 130      31.449   6.057  14.755  1.00 15.00           H  
ATOM   2047 HG11 VAL A 130      29.482   5.738  16.182  1.00 15.00           H  
ATOM   2048 HG12 VAL A 130      28.493   5.372  14.748  1.00 15.00           H  
ATOM   2049 HG13 VAL A 130      29.821   4.283  15.215  1.00 15.00           H  
ATOM   2050 HG21 VAL A 130      29.553   5.594  12.435  1.00 15.00           H  
ATOM   2051 HG22 VAL A 130      31.253   6.109  12.315  1.00 15.00           H  
ATOM   2052 HG23 VAL A 130      30.854   4.499  12.962  1.00 15.00           H  
ATOM   2053  N   ASN A 131      32.255   8.610  14.418  1.00 15.00           N  
ATOM   2054  CA  ASN A 131      33.411   9.359  13.948  1.00 15.00           C  
ATOM   2055  CB  ASN A 131      34.049  10.200  15.070  1.00 15.00           C  
ATOM   2056  CG  ASN A 131      34.516   9.394  16.271  1.00 15.00           C  
ATOM   2057  OD1 ASN A 131      34.972   8.260  16.146  1.00 15.00           O  
ATOM   2058  ND2 ASN A 131      34.400   9.980  17.452  1.00 15.00           N  
ATOM   2059  C   ASN A 131      34.432   8.445  13.275  1.00 15.00           C  
ATOM   2060  O   ASN A 131      34.166   7.265  13.046  1.00 15.00           O  
ATOM   2061  H   ASN A 131      32.264   8.231  15.326  1.00 15.00           H  
ATOM   2062  HA  ASN A 131      33.054  10.060  13.194  1.00 15.00           H  
ATOM   2063  HB2 ASN A 131      33.312  10.926  15.413  1.00 15.00           H  
ATOM   2064  HB3 ASN A 131      34.910  10.724  14.655  1.00 15.00           H  
ATOM   2065 HD21 ASN A 131      34.026  10.886  17.487  1.00 15.00           H  
ATOM   2066 HD22 ASN A 131      34.682   9.481  18.247  1.00 15.00           H  
ATOM   2067  N   HIS A 132      35.607   8.990  12.982  1.00 15.00           N  
ATOM   2068  CA  HIS A 132      36.666   8.239  12.309  1.00 15.00           C  
ATOM   2069  CB  HIS A 132      37.712   9.192  11.732  1.00 15.00           C  
ATOM   2070  CG  HIS A 132      37.142  10.196  10.781  1.00 15.00           C  
ATOM   2071  ND1 HIS A 132      37.397  11.546  10.842  1.00 15.00           N  
ATOM   2072  CD2 HIS A 132      36.290  10.023   9.738  1.00 15.00           C  
ATOM   2073  CE1 HIS A 132      36.713  12.140   9.855  1.00 15.00           C  
ATOM   2074  NE2 HIS A 132      36.023  11.256   9.157  1.00 15.00           N  
ATOM   2075  C   HIS A 132      37.333   7.221  13.226  1.00 15.00           C  
ATOM   2076  O   HIS A 132      38.215   6.474  12.806  1.00 15.00           O  
ATOM   2077  H   HIS A 132      35.768   9.924  13.220  1.00 15.00           H  
ATOM   2078  HA  HIS A 132      36.195   7.683  11.498  1.00 15.00           H  
ATOM   2079  HB2 HIS A 132      38.462   8.603  11.204  1.00 15.00           H  
ATOM   2080  HB3 HIS A 132      38.184   9.726  12.556  1.00 15.00           H  
ATOM   2081  HD1 HIS A 132      38.036  12.040  11.559  1.00 15.00           H  
ATOM   2082  HD2 HIS A 132      35.884   9.077   9.412  1.00 15.00           H  
ATOM   2083  HE1 HIS A 132      36.724  13.202   9.656  1.00 15.00           H  
ATOM   2084  N   LYS A 133      36.913   7.194  14.478  1.00 15.00           N  
ATOM   2085  CA  LYS A 133      37.465   6.264  15.441  1.00 15.00           C  
ATOM   2086  CB  LYS A 133      37.978   7.010  16.672  1.00 15.00           C  
ATOM   2087  CG  LYS A 133      39.189   7.892  16.408  1.00 15.00           C  
ATOM   2088  CD  LYS A 133      39.949   8.178  17.692  1.00 15.00           C  
ATOM   2089  CE  LYS A 133      40.229   6.889  18.449  1.00 15.00           C  
ATOM   2090  NZ  LYS A 133      41.124   7.092  19.616  1.00 15.00           N1+
ATOM   2091  C   LYS A 133      36.412   5.238  15.839  1.00 15.00           C  
ATOM   2092  O   LYS A 133      36.571   4.521  16.826  1.00 15.00           O  
ATOM   2093  H   LYS A 133      36.202   7.808  14.761  1.00 15.00           H  
ATOM   2094  HA  LYS A 133      38.305   5.743  14.983  1.00 15.00           H  
ATOM   2095  HB2 LYS A 133      38.250   6.274  17.429  1.00 15.00           H  
ATOM   2096  HB3 LYS A 133      37.173   7.640  17.050  1.00 15.00           H  
ATOM   2097  HG2 LYS A 133      38.855   8.835  15.975  1.00 15.00           H  
ATOM   2098  HG3 LYS A 133      39.852   7.385  15.707  1.00 15.00           H  
ATOM   2099  HD2 LYS A 133      39.353   8.840  18.321  1.00 15.00           H  
ATOM   2100  HD3 LYS A 133      40.895   8.662  17.448  1.00 15.00           H  
ATOM   2101  HE2 LYS A 133      40.700   6.180  17.768  1.00 15.00           H  
ATOM   2102  HE3 LYS A 133      39.283   6.480  18.803  1.00 15.00           H  
ATOM   2103  HZ1 LYS A 133      40.593   6.965  20.499  1.00 15.00           H  
ATOM   2104  HZ2 LYS A 133      41.527   8.048  19.599  1.00 15.00           H  
ATOM   2105  HZ3 LYS A 133      41.906   6.394  19.586  1.00 15.00           H  
ATOM   2106  N   LEU A 134      35.331   5.200  15.057  1.00 15.00           N  
ATOM   2107  CA  LEU A 134      34.217   4.274  15.275  1.00 15.00           C  
ATOM   2108  CB  LEU A 134      34.665   2.809  15.208  1.00 15.00           C  
ATOM   2109  CG  LEU A 134      35.094   2.288  13.832  1.00 15.00           C  
ATOM   2110  CD1 LEU A 134      35.392   0.797  13.898  1.00 15.00           C  
ATOM   2111  CD2 LEU A 134      34.027   2.575  12.783  1.00 15.00           C  
ATOM   2112  C   LEU A 134      33.463   4.562  16.570  1.00 15.00           C  
ATOM   2113  O   LEU A 134      32.756   3.702  17.093  1.00 15.00           O  
ATOM   2114  H   LEU A 134      35.279   5.824  14.303  1.00 15.00           H  
ATOM   2115  HA  LEU A 134      33.519   4.442  14.455  1.00 15.00           H  
ATOM   2116  HB2 LEU A 134      33.834   2.193  15.551  1.00 15.00           H  
ATOM   2117  HB3 LEU A 134      35.510   2.690  15.886  1.00 15.00           H  
ATOM   2118  HG  LEU A 134      36.004   2.812  13.539  1.00 15.00           H  
ATOM   2119 HD11 LEU A 134      36.177   0.616  14.632  1.00 15.00           H  
ATOM   2120 HD12 LEU A 134      34.490   0.259  14.190  1.00 15.00           H  
ATOM   2121 HD13 LEU A 134      35.722   0.449  12.919  1.00 15.00           H  
ATOM   2122 HD21 LEU A 134      33.104   2.061  13.053  1.00 15.00           H  
ATOM   2123 HD22 LEU A 134      33.845   3.649  12.735  1.00 15.00           H  
ATOM   2124 HD23 LEU A 134      34.369   2.220  11.811  1.00 15.00           H  
ATOM   2125  N   LEU A 135      33.599   5.782  17.070  1.00 15.00           N  
ATOM   2126  CA  LEU A 135      32.928   6.182  18.294  1.00 15.00           C  
ATOM   2127  CB  LEU A 135      33.891   6.955  19.201  1.00 15.00           C  
ATOM   2128  CG  LEU A 135      35.147   6.196  19.639  1.00 15.00           C  
ATOM   2129  CD1 LEU A 135      36.090   7.113  20.403  1.00 15.00           C  
ATOM   2130  CD2 LEU A 135      34.778   4.981  20.479  1.00 15.00           C  
ATOM   2131  C   LEU A 135      31.710   7.030  17.957  1.00 15.00           C  
ATOM   2132  O   LEU A 135      31.753   7.827  17.018  1.00 15.00           O  
ATOM   2133  H   LEU A 135      34.157   6.434  16.597  1.00 15.00           H  
ATOM   2134  HA  LEU A 135      32.599   5.291  18.829  1.00 15.00           H  
ATOM   2135  HB2 LEU A 135      33.345   7.245  20.099  1.00 15.00           H  
ATOM   2136  HB3 LEU A 135      34.210   7.849  18.665  1.00 15.00           H  
ATOM   2137  HG  LEU A 135      35.662   5.846  18.745  1.00 15.00           H  
ATOM   2138 HD11 LEU A 135      36.363   7.959  19.773  1.00 15.00           H  
ATOM   2139 HD12 LEU A 135      35.594   7.475  21.303  1.00 15.00           H  
ATOM   2140 HD13 LEU A 135      36.988   6.561  20.680  1.00 15.00           H  
ATOM   2141 HD21 LEU A 135      34.260   5.307  21.381  1.00 15.00           H  
ATOM   2142 HD22 LEU A 135      34.126   4.325  19.902  1.00 15.00           H  
ATOM   2143 HD23 LEU A 135      35.684   4.441  20.755  1.00 15.00           H  
ATOM   2144  N   PRO A 136      30.609   6.862  18.708  1.00 15.00           N  
ATOM   2145  CA  PRO A 136      29.364   7.607  18.477  1.00 15.00           C  
ATOM   2146  CB  PRO A 136      28.435   7.126  19.601  1.00 15.00           C  
ATOM   2147  CG  PRO A 136      29.342   6.524  20.621  1.00 15.00           C  
ATOM   2148  CD  PRO A 136      30.491   5.943  19.850  1.00 15.00           C  
ATOM   2149  C   PRO A 136      29.562   9.118  18.564  1.00 15.00           C  
ATOM   2150  O   PRO A 136      30.280   9.616  19.434  1.00 15.00           O  
ATOM   2151  HA  PRO A 136      28.971   7.428  17.476  1.00 15.00           H  
ATOM   2152  HB2 PRO A 136      27.733   6.381  19.225  1.00 15.00           H  
ATOM   2153  HB3 PRO A 136      27.883   7.964  20.026  1.00 15.00           H  
ATOM   2154  HG2 PRO A 136      28.824   5.743  21.177  1.00 15.00           H  
ATOM   2155  HG3 PRO A 136      29.696   7.288  21.313  1.00 15.00           H  
ATOM   2156  HD2 PRO A 136      31.403   5.938  20.447  1.00 15.00           H  
ATOM   2157  HD3 PRO A 136      30.269   4.929  19.518  1.00 15.00           H  
ATOM   2158  N   VAL A 137      28.924   9.842  17.657  1.00 15.00           N  
ATOM   2159  CA  VAL A 137      29.024  11.292  17.624  1.00 15.00           C  
ATOM   2160  CB  VAL A 137      30.127  11.755  16.637  1.00 15.00           C  
ATOM   2161  CG1 VAL A 137      29.705  11.571  15.186  1.00 15.00           C  
ATOM   2162  CG2 VAL A 137      30.567  13.186  16.915  1.00 15.00           C  
ATOM   2163  C   VAL A 137      27.664  11.899  17.265  1.00 15.00           C  
ATOM   2164  O   VAL A 137      26.796  11.211  16.725  1.00 15.00           O  
ATOM   2165  H   VAL A 137      28.360   9.387  16.990  1.00 15.00           H  
ATOM   2166  HA  VAL A 137      29.311  11.645  18.615  1.00 15.00           H  
ATOM   2167  HB  VAL A 137      30.991  11.112  16.803  1.00 15.00           H  
ATOM   2168 HG11 VAL A 137      29.446  10.526  15.013  1.00 15.00           H  
ATOM   2169 HG12 VAL A 137      28.839  12.199  14.977  1.00 15.00           H  
ATOM   2170 HG13 VAL A 137      30.527  11.855  14.530  1.00 15.00           H  
ATOM   2171 HG21 VAL A 137      29.726  13.862  16.759  1.00 15.00           H  
ATOM   2172 HG22 VAL A 137      30.911  13.266  17.946  1.00 15.00           H  
ATOM   2173 HG23 VAL A 137      31.379  13.454  16.239  1.00 15.00           H  
ATOM   2174  N   GLY A 138      27.468  13.173  17.581  1.00 15.00           N  
ATOM   2175  CA  GLY A 138      26.203  13.818  17.289  1.00 15.00           C  
ATOM   2176  C   GLY A 138      26.361  15.046  16.416  1.00 15.00           C  
ATOM   2177  O   GLY A 138      27.086  15.975  16.768  1.00 15.00           O  
ATOM   2178  H   GLY A 138      28.187  13.683  18.009  1.00 15.00           H  
ATOM   2179  HA2 GLY A 138      25.738  14.116  18.229  1.00 15.00           H  
ATOM   2180  HA3 GLY A 138      25.559  13.105  16.775  1.00 15.00           H  
ATOM   2181  N   ARG A 139      25.689  15.043  15.270  1.00 15.00           N  
ATOM   2182  CA  ARG A 139      25.741  16.162  14.331  1.00 15.00           C  
ATOM   2183  CB  ARG A 139      26.883  15.984  13.312  1.00 15.00           C  
ATOM   2184  CG  ARG A 139      28.293  16.127  13.874  1.00 15.00           C  
ATOM   2185  CD  ARG A 139      29.253  16.692  12.832  1.00 15.00           C  
ATOM   2186  NE  ARG A 139      30.553  16.007  12.833  1.00 15.00           N  
ATOM   2187  CZ  ARG A 139      31.737  16.636  12.790  1.00 15.00           C  
ATOM   2188  NH1 ARG A 139      31.794  17.964  12.748  1.00 15.00           N  
ATOM   2189  NH2 ARG A 139      32.863  15.928  12.782  1.00 15.00           N1+
ATOM   2190  C   ARG A 139      24.413  16.264  13.584  1.00 15.00           C  
ATOM   2191  O   ARG A 139      23.540  15.403  13.739  1.00 15.00           O  
ATOM   2192  H   ARG A 139      25.121  14.269  15.054  1.00 15.00           H  
ATOM   2193  HA  ARG A 139      25.925  17.074  14.900  1.00 15.00           H  
ATOM   2194  HB2 ARG A 139      26.755  16.733  12.531  1.00 15.00           H  
ATOM   2195  HB3 ARG A 139      26.794  14.988  12.878  1.00 15.00           H  
ATOM   2196  HG2 ARG A 139      28.650  15.147  14.190  1.00 15.00           H  
ATOM   2197  HG3 ARG A 139      28.266  16.798  14.732  1.00 15.00           H  
ATOM   2198  HD2 ARG A 139      29.415  17.749  13.043  1.00 15.00           H  
ATOM   2199  HD3 ARG A 139      28.802  16.583  11.846  1.00 15.00           H  
ATOM   2200  HE  ARG A 139      30.540  15.027  12.857  1.00 15.00           H  
ATOM   2201 HH11 ARG A 139      30.918  18.524  12.749  1.00 15.00           H  
ATOM   2202 HH12 ARG A 139      32.721  18.460  12.707  1.00 15.00           H  
ATOM   2203 HH21 ARG A 139      33.786  16.416  12.752  1.00 15.00           H  
ATOM   2204 HH22 ARG A 139      32.832  14.884  12.797  1.00 15.00           H  
ATOM   2205  N   THR A 140      24.257  17.318  12.790  1.00 15.00           N  
ATOM   2206  CA  THR A 140      23.048  17.518  12.007  1.00 15.00           C  
ATOM   2207  CB  THR A 140      22.878  19.004  11.631  1.00 15.00           C  
ATOM   2208  OG1 THR A 140      24.089  19.714  11.940  1.00 15.00           O  
ATOM   2209  CG2 THR A 140      21.726  19.621  12.410  1.00 15.00           C  
ATOM   2210  C   THR A 140      23.104  16.676  10.734  1.00 15.00           C  
ATOM   2211  O   THR A 140      24.135  16.626  10.057  1.00 15.00           O  
ATOM   2212  H   THR A 140      24.970  17.988  12.731  1.00 15.00           H  
ATOM   2213  HA  THR A 140      22.196  17.209  12.613  1.00 15.00           H  
ATOM   2214  HB  THR A 140      22.663  19.074  10.565  1.00 15.00           H  
ATOM   2215 HG21 THR A 140      20.805  19.083  12.184  1.00 15.00           H  
ATOM   2216 HG22 THR A 140      21.933  19.555  13.478  1.00 15.00           H  
ATOM   2217 HG23 THR A 140      21.614  20.667  12.126  1.00 15.00           H  
ATOM   2218  HG1 THR A 140      24.123  20.535  11.416  1.00 15.00           H  
ATOM   2219  N   VAL A 141      22.005  15.997  10.421  1.00 15.00           N  
ATOM   2220  CA  VAL A 141      21.943  15.153   9.235  1.00 15.00           C  
ATOM   2221  CB  VAL A 141      22.122  13.653   9.572  1.00 15.00           C  
ATOM   2222  CG1 VAL A 141      23.581  13.326   9.852  1.00 15.00           C  
ATOM   2223  CG2 VAL A 141      21.242  13.247  10.746  1.00 15.00           C  
ATOM   2224  C   VAL A 141      20.626  15.337   8.490  1.00 15.00           C  
ATOM   2225  O   VAL A 141      19.582  15.600   9.099  1.00 15.00           O  
ATOM   2226  H   VAL A 141      21.208  16.079  10.994  1.00 15.00           H  
ATOM   2227  HA  VAL A 141      22.770  15.468   8.599  1.00 15.00           H  
ATOM   2228  HB  VAL A 141      21.809  13.077   8.701  1.00 15.00           H  
ATOM   2229 HG11 VAL A 141      24.186  13.594   8.986  1.00 15.00           H  
ATOM   2230 HG12 VAL A 141      23.920  13.890  10.721  1.00 15.00           H  
ATOM   2231 HG13 VAL A 141      23.683  12.259  10.050  1.00 15.00           H  
ATOM   2232 HG21 VAL A 141      21.536  13.810  11.632  1.00 15.00           H  
ATOM   2233 HG22 VAL A 141      20.200  13.460  10.509  1.00 15.00           H  
ATOM   2234 HG23 VAL A 141      21.361  12.180  10.937  1.00 15.00           H  
ATOM   2235  N   MET A 142      20.680  15.195   7.176  1.00 15.00           N  
ATOM   2236  CA  MET A 142      19.495  15.335   6.344  1.00 15.00           C  
ATOM   2237  CB  MET A 142      19.748  16.289   5.172  1.00 15.00           C  
ATOM   2238  CG  MET A 142      19.632  17.763   5.528  1.00 15.00           C  
ATOM   2239  SD  MET A 142      21.082  18.391   6.395  1.00 15.00           S  
ATOM   2240  CE  MET A 142      20.488  19.996   6.929  1.00 15.00           C  
ATOM   2241  C   MET A 142      19.044  13.976   5.830  1.00 15.00           C  
ATOM   2242  O   MET A 142      19.834  13.227   5.252  1.00 15.00           O  
ATOM   2243  H   MET A 142      21.540  14.984   6.751  1.00 15.00           H  
ATOM   2244  HA  MET A 142      18.703  15.761   6.960  1.00 15.00           H  
ATOM   2245  HB2 MET A 142      19.022  16.069   4.390  1.00 15.00           H  
ATOM   2246  HB3 MET A 142      20.754  16.107   4.795  1.00 15.00           H  
ATOM   2247  HG2 MET A 142      18.759  17.899   6.166  1.00 15.00           H  
ATOM   2248  HG3 MET A 142      19.502  18.334   4.609  1.00 15.00           H  
ATOM   2249  HE1 MET A 142      20.210  20.589   6.058  1.00 15.00           H  
ATOM   2250  HE2 MET A 142      19.618  19.866   7.572  1.00 15.00           H  
ATOM   2251  HE3 MET A 142      21.275  20.509   7.482  1.00 15.00           H  
ATOM   2252  N   VAL A 143      17.780  13.661   6.059  1.00 15.00           N  
ATOM   2253  CA  VAL A 143      17.211  12.394   5.626  1.00 15.00           C  
ATOM   2254  CB  VAL A 143      16.401  11.727   6.760  1.00 15.00           C  
ATOM   2255  CG1 VAL A 143      15.835  10.389   6.308  1.00 15.00           C  
ATOM   2256  CG2 VAL A 143      17.262  11.554   8.003  1.00 15.00           C  
ATOM   2257  C   VAL A 143      16.302  12.621   4.423  1.00 15.00           C  
ATOM   2258  O   VAL A 143      15.245  13.238   4.547  1.00 15.00           O  
ATOM   2259  H   VAL A 143      17.204  14.308   6.523  1.00 15.00           H  
ATOM   2260  HA  VAL A 143      18.032  11.732   5.353  1.00 15.00           H  
ATOM   2261  HB  VAL A 143      15.565  12.381   7.010  1.00 15.00           H  
ATOM   2262 HG11 VAL A 143      15.201  10.539   5.434  1.00 15.00           H  
ATOM   2263 HG12 VAL A 143      16.653   9.716   6.052  1.00 15.00           H  
ATOM   2264 HG13 VAL A 143      15.245   9.953   7.114  1.00 15.00           H  
ATOM   2265 HG21 VAL A 143      18.105  10.902   7.773  1.00 15.00           H  
ATOM   2266 HG22 VAL A 143      17.632  12.527   8.327  1.00 15.00           H  
ATOM   2267 HG23 VAL A 143      16.665  11.109   8.799  1.00 15.00           H  
ATOM   2268  N   ASN A 144      16.721  12.129   3.264  1.00 15.00           N  
ATOM   2269  CA  ASN A 144      15.947  12.291   2.040  1.00 15.00           C  
ATOM   2270  CB  ASN A 144      16.772  13.030   0.980  1.00 15.00           C  
ATOM   2271  CG  ASN A 144      16.537  14.529   0.965  1.00 15.00           C  
ATOM   2272  OD1 ASN A 144      16.263  15.140   1.993  1.00 15.00           O  
ATOM   2273  ND2 ASN A 144      16.648  15.132  -0.209  1.00 15.00           N  
ATOM   2274  C   ASN A 144      15.503  10.945   1.481  1.00 15.00           C  
ATOM   2275  O   ASN A 144      16.323  10.046   1.274  1.00 15.00           O  
ATOM   2276  H   ASN A 144      17.573  11.640   3.228  1.00 15.00           H  
ATOM   2277  HA  ASN A 144      15.061  12.875   2.289  1.00 15.00           H  
ATOM   2278  HB2 ASN A 144      16.511  12.630   0.000  1.00 15.00           H  
ATOM   2279  HB3 ASN A 144      17.829  12.849   1.177  1.00 15.00           H  
ATOM   2280 HD21 ASN A 144      16.874  14.586  -0.990  1.00 15.00           H  
ATOM   2281 HD22 ASN A 144      16.491  16.100  -0.249  1.00 15.00           H  
ATOM   2282  N   ILE A 145      14.206  10.801   1.251  1.00 15.00           N  
ATOM   2283  CA  ILE A 145      13.660   9.571   0.682  1.00 15.00           C  
ATOM   2284  CB  ILE A 145      12.388   9.091   1.431  1.00 15.00           C  
ATOM   2285  CG1 ILE A 145      12.747   8.539   2.818  1.00 15.00           C  
ATOM   2286  CG2 ILE A 145      11.645   8.033   0.626  1.00 15.00           C  
ATOM   2287  CD1 ILE A 145      12.728   9.569   3.927  1.00 15.00           C  
ATOM   2288  C   ILE A 145      13.363   9.802  -0.802  1.00 15.00           C  
ATOM   2289  O   ILE A 145      12.587  10.694  -1.152  1.00 15.00           O  
ATOM   2290  H   ILE A 145      13.596  11.543   1.468  1.00 15.00           H  
ATOM   2291  HA  ILE A 145      14.401   8.779   0.795  1.00 15.00           H  
ATOM   2292  HB  ILE A 145      11.733   9.954   1.556  1.00 15.00           H  
ATOM   2293 HG12 ILE A 145      13.749   8.113   2.766  1.00 15.00           H  
ATOM   2294 HG13 ILE A 145      12.032   7.756   3.068  1.00 15.00           H  
ATOM   2295 HG21 ILE A 145      11.376   8.440  -0.349  1.00 15.00           H  
ATOM   2296 HG22 ILE A 145      12.286   7.162   0.492  1.00 15.00           H  
ATOM   2297 HG23 ILE A 145      10.741   7.740   1.159  1.00 15.00           H  
ATOM   2298 HD11 ILE A 145      13.438  10.364   3.697  1.00 15.00           H  
ATOM   2299 HD12 ILE A 145      11.727   9.990   4.014  1.00 15.00           H  
ATOM   2300 HD13 ILE A 145      13.006   9.095   4.868  1.00 15.00           H  
ATOM   2301  N   GLU A 146      13.994   9.009  -1.667  1.00 15.00           N  
ATOM   2302  CA  GLU A 146      13.831   9.156  -3.110  1.00 15.00           C  
ATOM   2303  CB  GLU A 146      15.195   9.046  -3.791  1.00 15.00           C  
ATOM   2304  CG  GLU A 146      15.664  10.309  -4.488  1.00 15.00           C  
ATOM   2305  CD  GLU A 146      17.114  10.217  -4.916  1.00 15.00           C  
ATOM   2306  OE1 GLU A 146      17.936  11.009  -4.411  1.00 15.00           O  
ATOM   2307  OE2 GLU A 146      17.441   9.338  -5.748  1.00 15.00           O1-
ATOM   2308  C   GLU A 146      12.892   8.110  -3.701  1.00 15.00           C  
ATOM   2309  O   GLU A 146      12.872   6.959  -3.264  1.00 15.00           O  
ATOM   2310  H   GLU A 146      14.579   8.297  -1.326  1.00 15.00           H  
ATOM   2311  HA  GLU A 146      13.388  10.136  -3.287  1.00 15.00           H  
ATOM   2312  HB2 GLU A 146      15.140   8.250  -4.534  1.00 15.00           H  
ATOM   2313  HB3 GLU A 146      15.932   8.784  -3.032  1.00 15.00           H  
ATOM   2314  HG2 GLU A 146      15.552  11.150  -3.804  1.00 15.00           H  
ATOM   2315  HG3 GLU A 146      15.046  10.474  -5.371  1.00 15.00           H  
ATOM   2316  N   ASN A 147      12.130   8.525  -4.710  1.00 15.00           N  
ATOM   2317  CA  ASN A 147      11.196   7.641  -5.401  1.00 15.00           C  
ATOM   2318  CB  ASN A 147       9.894   8.396  -5.750  1.00 15.00           C  
ATOM   2319  CG  ASN A 147       9.973   9.218  -7.028  1.00 15.00           C  
ATOM   2320  OD1 ASN A 147      11.001   9.813  -7.338  1.00 15.00           O  
ATOM   2321  ND2 ASN A 147       8.884   9.251  -7.787  1.00 15.00           N  
ATOM   2322  C   ASN A 147      11.878   7.071  -6.656  1.00 15.00           C  
ATOM   2323  O   ASN A 147      13.020   7.437  -6.945  1.00 15.00           O  
ATOM   2324  H   ASN A 147      12.203   9.457  -5.005  1.00 15.00           H  
ATOM   2325  HA  ASN A 147      10.920   6.812  -4.749  1.00 15.00           H  
ATOM   2326  HB2 ASN A 147       9.657   9.068  -4.925  1.00 15.00           H  
ATOM   2327  HB3 ASN A 147       9.094   7.664  -5.863  1.00 15.00           H  
ATOM   2328 HD21 ASN A 147       8.094   8.749  -7.489  1.00 15.00           H  
ATOM   2329 HD22 ASN A 147       8.906   9.789  -8.611  1.00 15.00           H  
ATOM   2330  N   PRO A 148      11.211   6.167  -7.413  1.00 15.00           N  
ATOM   2331  CA  PRO A 148      11.790   5.568  -8.629  1.00 15.00           C  
ATOM   2332  CB  PRO A 148      10.641   4.742  -9.213  1.00 15.00           C  
ATOM   2333  CG  PRO A 148       9.773   4.433  -8.046  1.00 15.00           C  
ATOM   2334  CD  PRO A 148       9.869   5.619  -7.129  1.00 15.00           C  
ATOM   2335  C   PRO A 148      12.282   6.595  -9.655  1.00 15.00           C  
ATOM   2336  O   PRO A 148      13.252   6.341 -10.366  1.00 15.00           O  
ATOM   2337  HA  PRO A 148      12.680   4.987  -8.385  1.00 15.00           H  
ATOM   2338  HB2 PRO A 148      11.017   3.825  -9.666  1.00 15.00           H  
ATOM   2339  HB3 PRO A 148      10.093   5.318  -9.959  1.00 15.00           H  
ATOM   2340  HG2 PRO A 148      10.125   3.534  -7.540  1.00 15.00           H  
ATOM   2341  HG3 PRO A 148       8.742   4.287  -8.369  1.00 15.00           H  
ATOM   2342  HD2 PRO A 148       9.093   6.351  -7.356  1.00 15.00           H  
ATOM   2343  HD3 PRO A 148       9.786   5.313  -6.086  1.00 15.00           H  
ATOM   2344  N   GLU A 149      11.618   7.746  -9.730  1.00 15.00           N  
ATOM   2345  CA  GLU A 149      12.010   8.788 -10.675  1.00 15.00           C  
ATOM   2346  CB  GLU A 149      10.896   9.823 -10.826  1.00 15.00           C  
ATOM   2347  CG  GLU A 149       9.750   9.402 -11.722  1.00 15.00           C  
ATOM   2348  CD  GLU A 149       8.772  10.532 -11.938  1.00 15.00           C  
ATOM   2349  OE1 GLU A 149       7.778  10.605 -11.195  1.00 15.00           O  
ATOM   2350  OE2 GLU A 149       9.017  11.359 -12.838  1.00 15.00           O1-
ATOM   2351  C   GLU A 149      13.266   9.499 -10.198  1.00 15.00           C  
ATOM   2352  O   GLU A 149      14.257   9.598 -10.919  1.00 15.00           O  
ATOM   2353  H   GLU A 149      10.862   7.902  -9.131  1.00 15.00           H  
ATOM   2354  HA  GLU A 149      12.201   8.308 -11.635  1.00 15.00           H  
ATOM   2355  HB2 GLU A 149      11.333  10.732 -11.240  1.00 15.00           H  
ATOM   2356  HB3 GLU A 149      10.492  10.032  -9.836  1.00 15.00           H  
ATOM   2357  HG2 GLU A 149       9.227   8.565 -11.259  1.00 15.00           H  
ATOM   2358  HG3 GLU A 149      10.151   9.091 -12.687  1.00 15.00           H  
ATOM   2359  N   GLY A 150      13.206   9.983  -8.968  1.00 15.00           N  
ATOM   2360  CA  GLY A 150      14.318  10.704  -8.389  1.00 15.00           C  
ATOM   2361  C   GLY A 150      13.868  11.971  -7.685  1.00 15.00           C  
ATOM   2362  O   GLY A 150      14.604  12.955  -7.637  1.00 15.00           O  
ATOM   2363  H   GLY A 150      12.395   9.833  -8.437  1.00 15.00           H  
ATOM   2364  HA2 GLY A 150      15.016  10.971  -9.182  1.00 15.00           H  
ATOM   2365  HA3 GLY A 150      14.818  10.059  -7.667  1.00 15.00           H  
ATOM   2366  N   ILE A 151      12.645  11.953  -7.156  1.00 15.00           N  
ATOM   2367  CA  ILE A 151      12.097  13.098  -6.438  1.00 15.00           C  
ATOM   2368  CB  ILE A 151      10.645  13.405  -6.872  1.00 15.00           C  
ATOM   2369  CG1 ILE A 151      10.530  13.507  -8.393  1.00 15.00           C  
ATOM   2370  CG2 ILE A 151      10.144  14.685  -6.205  1.00 15.00           C  
ATOM   2371  CD1 ILE A 151       9.099  13.487  -8.892  1.00 15.00           C  
ATOM   2372  C   ILE A 151      12.069  12.800  -4.947  1.00 15.00           C  
ATOM   2373  O   ILE A 151      11.486  11.796  -4.523  1.00 15.00           O  
ATOM   2374  H   ILE A 151      12.093  11.146  -7.249  1.00 15.00           H  
ATOM   2375  HA  ILE A 151      12.733  13.954  -6.665  1.00 15.00           H  
ATOM   2376  HB  ILE A 151      10.016  12.577  -6.546  1.00 15.00           H  
ATOM   2377 HG12 ILE A 151      11.062  12.666  -8.837  1.00 15.00           H  
ATOM   2378 HG13 ILE A 151      10.994  14.440  -8.713  1.00 15.00           H  
ATOM   2379 HG21 ILE A 151      10.202  14.577  -5.122  1.00 15.00           H  
ATOM   2380 HG22 ILE A 151      10.763  15.525  -6.520  1.00 15.00           H  
ATOM   2381 HG23 ILE A 151       9.110  14.866  -6.497  1.00 15.00           H  
ATOM   2382 HD11 ILE A 151       8.619  12.559  -8.581  1.00 15.00           H  
ATOM   2383 HD12 ILE A 151       8.557  14.335  -8.474  1.00 15.00           H  
ATOM   2384 HD13 ILE A 151       9.093  13.552  -9.980  1.00 15.00           H  
ATOM   2385  N   PRO A 152      12.719  13.643  -4.134  1.00 15.00           N  
ATOM   2386  CA  PRO A 152      12.731  13.478  -2.682  1.00 15.00           C  
ATOM   2387  CB  PRO A 152      13.783  14.487  -2.204  1.00 15.00           C  
ATOM   2388  CG  PRO A 152      14.491  14.948  -3.435  1.00 15.00           C  
ATOM   2389  CD  PRO A 152      13.506  14.807  -4.559  1.00 15.00           C  
ATOM   2390  C   PRO A 152      11.361  13.833  -2.109  1.00 15.00           C  
ATOM   2391  O   PRO A 152      11.047  15.002  -1.905  1.00 15.00           O  
ATOM   2392  HA  PRO A 152      12.954  12.458  -2.370  1.00 15.00           H  
ATOM   2393  HB2 PRO A 152      14.484  14.009  -1.519  1.00 15.00           H  
ATOM   2394  HB3 PRO A 152      13.303  15.328  -1.704  1.00 15.00           H  
ATOM   2395  HG2 PRO A 152      15.369  14.329  -3.621  1.00 15.00           H  
ATOM   2396  HG3 PRO A 152      14.797  15.989  -3.328  1.00 15.00           H  
ATOM   2397  HD2 PRO A 152      12.881  15.695  -4.651  1.00 15.00           H  
ATOM   2398  HD3 PRO A 152      14.011  14.619  -5.506  1.00 15.00           H  
ATOM   2399  N   VAL A 153      10.546  12.818  -1.873  1.00 15.00           N  
ATOM   2400  CA  VAL A 153       9.203  13.023  -1.344  1.00 15.00           C  
ATOM   2401  CB  VAL A 153       8.334  11.759  -1.478  1.00 15.00           C  
ATOM   2402  CG1 VAL A 153       7.893  11.578  -2.922  1.00 15.00           C  
ATOM   2403  CG2 VAL A 153       9.090  10.526  -0.996  1.00 15.00           C  
ATOM   2404  C   VAL A 153       9.242  13.483   0.109  1.00 15.00           C  
ATOM   2405  O   VAL A 153       8.357  14.199   0.573  1.00 15.00           O  
ATOM   2406  H   VAL A 153      10.857  11.904  -2.058  1.00 15.00           H  
ATOM   2407  HA  VAL A 153       8.747  13.810  -1.944  1.00 15.00           H  
ATOM   2408  HB  VAL A 153       7.451  11.882  -0.851  1.00 15.00           H  
ATOM   2409 HG11 VAL A 153       7.332  12.456  -3.243  1.00 15.00           H  
ATOM   2410 HG12 VAL A 153       8.770  11.455  -3.557  1.00 15.00           H  
ATOM   2411 HG13 VAL A 153       7.260  10.694  -3.001  1.00 15.00           H  
ATOM   2412 HG21 VAL A 153       9.980  10.383  -1.609  1.00 15.00           H  
ATOM   2413 HG22 VAL A 153       9.384  10.664   0.044  1.00 15.00           H  
ATOM   2414 HG23 VAL A 153       8.447   9.650  -1.079  1.00 15.00           H  
ATOM   2415  N   LYS A 154      10.285  13.081   0.815  1.00 15.00           N  
ATOM   2416  CA  LYS A 154      10.451  13.444   2.206  1.00 15.00           C  
ATOM   2417  CB  LYS A 154      10.155  12.241   3.108  1.00 15.00           C  
ATOM   2418  CG  LYS A 154      10.061  12.555   4.594  1.00 15.00           C  
ATOM   2419  CD  LYS A 154       8.899  13.486   4.902  1.00 15.00           C  
ATOM   2420  CE  LYS A 154       8.386  13.284   6.323  1.00 15.00           C  
ATOM   2421  NZ  LYS A 154       9.437  13.502   7.352  1.00 15.00           N1+
ATOM   2422  C   LYS A 154      11.869  13.947   2.429  1.00 15.00           C  
ATOM   2423  O   LYS A 154      12.836  13.249   2.114  1.00 15.00           O  
ATOM   2424  H   LYS A 154      10.973  12.538   0.381  1.00 15.00           H  
ATOM   2425  HA  LYS A 154       9.748  14.238   2.460  1.00 15.00           H  
ATOM   2426  HB2 LYS A 154      10.951  11.510   2.967  1.00 15.00           H  
ATOM   2427  HB3 LYS A 154       9.205  11.809   2.794  1.00 15.00           H  
ATOM   2428  HG2 LYS A 154      10.988  13.030   4.913  1.00 15.00           H  
ATOM   2429  HG3 LYS A 154       9.922  11.624   5.143  1.00 15.00           H  
ATOM   2430  HD2 LYS A 154       8.089  13.286   4.201  1.00 15.00           H  
ATOM   2431  HD3 LYS A 154       9.232  14.518   4.788  1.00 15.00           H  
ATOM   2432  HE2 LYS A 154       8.013  12.264   6.417  1.00 15.00           H  
ATOM   2433  HE3 LYS A 154       7.572  13.986   6.502  1.00 15.00           H  
ATOM   2434  HZ1 LYS A 154      10.308  12.974   7.105  1.00 15.00           H  
ATOM   2435  HZ2 LYS A 154       9.109  13.178   8.279  1.00 15.00           H  
ATOM   2436  HZ3 LYS A 154       9.683  14.515   7.420  1.00 15.00           H  
ATOM   2437  N   GLN A 155      11.977  15.169   2.927  1.00 15.00           N  
ATOM   2438  CA  GLN A 155      13.262  15.786   3.203  1.00 15.00           C  
ATOM   2439  CB  GLN A 155      13.475  16.980   2.264  1.00 15.00           C  
ATOM   2440  CG  GLN A 155      13.370  16.634   0.789  1.00 15.00           C  
ATOM   2441  CD  GLN A 155      13.594  17.832  -0.109  1.00 15.00           C  
ATOM   2442  OE1 GLN A 155      14.733  18.190  -0.405  1.00 15.00           O  
ATOM   2443  NE2 GLN A 155      12.511  18.447  -0.566  1.00 15.00           N  
ATOM   2444  C   GLN A 155      13.280  16.260   4.649  1.00 15.00           C  
ATOM   2445  O   GLN A 155      12.616  17.239   4.989  1.00 15.00           O  
ATOM   2446  H   GLN A 155      11.163  15.676   3.121  1.00 15.00           H  
ATOM   2447  HA  GLN A 155      14.061  15.062   3.042  1.00 15.00           H  
ATOM   2448  HB2 GLN A 155      14.468  17.389   2.450  1.00 15.00           H  
ATOM   2449  HB3 GLN A 155      12.722  17.734   2.493  1.00 15.00           H  
ATOM   2450  HG2 GLN A 155      12.375  16.234   0.595  1.00 15.00           H  
ATOM   2451  HG3 GLN A 155      14.118  15.877   0.554  1.00 15.00           H  
ATOM   2452 HE21 GLN A 155      11.634  18.101  -0.302  1.00 15.00           H  
ATOM   2453 HE22 GLN A 155      12.633  19.219  -1.163  1.00 15.00           H  
ATOM   2454  N   ASP A 156      14.008  15.553   5.503  1.00 15.00           N  
ATOM   2455  CA  ASP A 156      14.082  15.913   6.917  1.00 15.00           C  
ATOM   2456  CB  ASP A 156      13.712  14.729   7.813  1.00 15.00           C  
ATOM   2457  CG  ASP A 156      12.261  14.331   7.708  1.00 15.00           C  
ATOM   2458  OD1 ASP A 156      11.972  13.295   7.071  1.00 15.00           O  
ATOM   2459  OD2 ASP A 156      11.394  15.041   8.264  1.00 15.00           O1-
ATOM   2460  C   ASP A 156      15.459  16.410   7.315  1.00 15.00           C  
ATOM   2461  O   ASP A 156      16.469  16.061   6.706  1.00 15.00           O  
ATOM   2462  H   ASP A 156      14.503  14.763   5.179  1.00 15.00           H  
ATOM   2463  HA  ASP A 156      13.364  16.721   7.057  1.00 15.00           H  
ATOM   2464  HB2 ASP A 156      13.922  14.999   8.848  1.00 15.00           H  
ATOM   2465  HB3 ASP A 156      14.326  13.875   7.529  1.00 15.00           H  
ATOM   2466  N   SER A 157      15.485  17.226   8.351  1.00 15.00           N  
ATOM   2467  CA  SER A 157      16.717  17.771   8.881  1.00 15.00           C  
ATOM   2468  CB  SER A 157      16.832  19.246   8.502  1.00 15.00           C  
ATOM   2469  OG  SER A 157      16.445  19.447   7.152  1.00 15.00           O  
ATOM   2470  C   SER A 157      16.694  17.612  10.393  1.00 15.00           C  
ATOM   2471  O   SER A 157      15.996  18.346  11.090  1.00 15.00           O  
ATOM   2472  H   SER A 157      14.641  17.473   8.782  1.00 15.00           H  
ATOM   2473  HA  SER A 157      17.577  17.244   8.468  1.00 15.00           H  
ATOM   2474  HB2 SER A 157      17.865  19.569   8.630  1.00 15.00           H  
ATOM   2475  HB3 SER A 157      16.184  19.834   9.152  1.00 15.00           H  
ATOM   2476  HG  SER A 157      15.894  18.712   6.865  1.00 15.00           H  
ATOM   2477  N   LEU A 158      17.427  16.634  10.897  1.00 15.00           N  
ATOM   2478  CA  LEU A 158      17.456  16.380  12.328  1.00 15.00           C  
ATOM   2479  CB  LEU A 158      16.760  15.054  12.655  1.00 15.00           C  
ATOM   2480  CG  LEU A 158      15.333  14.884  12.129  1.00 15.00           C  
ATOM   2481  CD1 LEU A 158      15.273  13.752  11.115  1.00 15.00           C  
ATOM   2482  CD2 LEU A 158      14.364  14.633  13.275  1.00 15.00           C  
ATOM   2483  C   LEU A 158      18.880  16.353  12.849  1.00 15.00           C  
ATOM   2484  O   LEU A 158      19.834  16.499  12.088  1.00 15.00           O  
ATOM   2485  H   LEU A 158      17.979  16.084  10.297  1.00 15.00           H  
ATOM   2486  HA  LEU A 158      16.922  17.193  12.819  1.00 15.00           H  
ATOM   2487  HB2 LEU A 158      16.727  14.956  13.740  1.00 15.00           H  
ATOM   2488  HB3 LEU A 158      17.365  14.250  12.236  1.00 15.00           H  
ATOM   2489  HG  LEU A 158      15.037  15.807  11.631  1.00 15.00           H  
ATOM   2490 HD11 LEU A 158      15.953  13.966  10.291  1.00 15.00           H  
ATOM   2491 HD12 LEU A 158      15.567  12.818  11.595  1.00 15.00           H  
ATOM   2492 HD13 LEU A 158      14.256  13.660  10.733  1.00 15.00           H  
ATOM   2493 HD21 LEU A 158      14.640  13.713  13.789  1.00 15.00           H  
ATOM   2494 HD22 LEU A 158      14.406  15.467  13.975  1.00 15.00           H  
ATOM   2495 HD23 LEU A 158      13.352  14.539  12.881  1.00 15.00           H  
ATOM   2496  N   SER A 159      19.018  16.162  14.147  1.00 15.00           N  
ATOM   2497  CA  SER A 159      20.322  16.103  14.773  1.00 15.00           C  
ATOM   2498  CB  SER A 159      20.572  17.377  15.585  1.00 15.00           C  
ATOM   2499  OG  SER A 159      21.920  17.457  16.017  1.00 15.00           O  
ATOM   2500  C   SER A 159      20.396  14.876  15.673  1.00 15.00           C  
ATOM   2501  O   SER A 159      19.417  14.522  16.327  1.00 15.00           O  
ATOM   2502  H   SER A 159      18.217  16.052  14.704  1.00 15.00           H  
ATOM   2503  HA  SER A 159      21.091  16.028  14.004  1.00 15.00           H  
ATOM   2504  HB2 SER A 159      19.919  17.375  16.458  1.00 15.00           H  
ATOM   2505  HB3 SER A 159      20.346  18.244  14.964  1.00 15.00           H  
ATOM   2506  HG  SER A 159      22.318  18.263  15.675  1.00 15.00           H  
ATOM   2507  N   SER A 160      21.545  14.221  15.688  1.00 15.00           N  
ATOM   2508  CA  SER A 160      21.735  13.036  16.515  1.00 15.00           C  
ATOM   2509  CB  SER A 160      22.609  12.027  15.772  1.00 15.00           C  
ATOM   2510  OG  SER A 160      23.518  12.693  14.909  1.00 15.00           O  
ATOM   2511  C   SER A 160      22.386  13.418  17.840  1.00 15.00           C  
ATOM   2512  O   SER A 160      22.787  12.556  18.630  1.00 15.00           O  
ATOM   2513  H   SER A 160      22.289  14.539  15.127  1.00 15.00           H  
ATOM   2514  HA  SER A 160      20.764  12.585  16.722  1.00 15.00           H  
ATOM   2515  HB2 SER A 160      21.972  11.368  15.182  1.00 15.00           H  
ATOM   2516  HB3 SER A 160      23.170  11.437  16.497  1.00 15.00           H  
ATOM   2517  HG  SER A 160      23.129  12.762  14.030  1.00 15.00           H  
ATOM   2518  N   GLN A 161      22.474  14.719  18.080  1.00 15.00           N  
ATOM   2519  CA  GLN A 161      23.082  15.239  19.292  1.00 15.00           C  
ATOM   2520  CB  GLN A 161      23.362  16.737  19.141  1.00 15.00           C  
ATOM   2521  CG  GLN A 161      24.154  17.359  20.282  1.00 15.00           C  
ATOM   2522  CD  GLN A 161      25.331  16.513  20.733  1.00 15.00           C  
ATOM   2523  OE1 GLN A 161      25.909  15.750  19.960  1.00 15.00           O  
ATOM   2524  NE2 GLN A 161      25.685  16.634  22.001  1.00 15.00           N  
ATOM   2525  C   GLN A 161      22.222  14.954  20.519  1.00 15.00           C  
ATOM   2526  O   GLN A 161      21.014  15.188  20.511  1.00 15.00           O  
ATOM   2527  H   GLN A 161      22.110  15.349  17.422  1.00 15.00           H  
ATOM   2528  HA  GLN A 161      24.031  14.725  19.445  1.00 15.00           H  
ATOM   2529  HB2 GLN A 161      22.405  17.255  19.071  1.00 15.00           H  
ATOM   2530  HB3 GLN A 161      23.924  16.885  18.219  1.00 15.00           H  
ATOM   2531  HG2 GLN A 161      23.484  17.499  21.131  1.00 15.00           H  
ATOM   2532  HG3 GLN A 161      24.531  18.327  19.953  1.00 15.00           H  
ATOM   2533 HE21 GLN A 161      25.172  17.250  22.568  1.00 15.00           H  
ATOM   2534 HE22 GLN A 161      26.443  16.106  22.322  1.00 15.00           H  
ATOM   2535  N   ASN A 162      22.870  14.429  21.561  1.00 15.00           N  
ATOM   2536  CA  ASN A 162      22.216  14.082  22.831  1.00 15.00           C  
ATOM   2537  CB  ASN A 162      21.399  15.240  23.419  1.00 15.00           C  
ATOM   2538  CG  ASN A 162      22.203  16.508  23.629  1.00 15.00           C  
ATOM   2539  OD1 ASN A 162      23.419  16.472  23.812  1.00 15.00           O  
ATOM   2540  ND2 ASN A 162      21.522  17.641  23.605  1.00 15.00           N  
ATOM   2541  C   ASN A 162      21.358  12.824  22.715  1.00 15.00           C  
ATOM   2542  O   ASN A 162      20.697  12.427  23.672  1.00 15.00           O  
ATOM   2543  H   ASN A 162      23.835  14.280  21.480  1.00 15.00           H  
ATOM   2544  HA  ASN A 162      23.028  13.873  23.527  1.00 15.00           H  
ATOM   2545  HB2 ASN A 162      20.997  14.924  24.382  1.00 15.00           H  
ATOM   2546  HB3 ASN A 162      20.578  15.462  22.738  1.00 15.00           H  
ATOM   2547 HD21 ASN A 162      20.554  17.594  23.457  1.00 15.00           H  
ATOM   2548 HD22 ASN A 162      22.012  18.478  23.731  1.00 15.00           H  
ATOM   2549  N   GLN A 163      21.372  12.199  21.542  1.00 15.00           N  
ATOM   2550  CA  GLN A 163      20.602  10.979  21.318  1.00 15.00           C  
ATOM   2551  CB  GLN A 163      19.917  11.014  19.951  1.00 15.00           C  
ATOM   2552  CG  GLN A 163      19.053  12.243  19.718  1.00 15.00           C  
ATOM   2553  CD  GLN A 163      17.951  12.398  20.751  1.00 15.00           C  
ATOM   2554  OE1 GLN A 163      17.414  11.417  21.264  1.00 15.00           O  
ATOM   2555  NE2 GLN A 163      17.611  13.638  21.063  1.00 15.00           N  
ATOM   2556  C   GLN A 163      21.501   9.751  21.425  1.00 15.00           C  
ATOM   2557  O   GLN A 163      21.032   8.615  21.422  1.00 15.00           O  
ATOM   2558  H   GLN A 163      21.894  12.577  20.804  1.00 15.00           H  
ATOM   2559  HA  GLN A 163      19.833  10.917  22.088  1.00 15.00           H  
ATOM   2560  HB2 GLN A 163      19.285  10.130  19.863  1.00 15.00           H  
ATOM   2561  HB3 GLN A 163      20.688  10.988  19.181  1.00 15.00           H  
ATOM   2562  HG2 GLN A 163      18.596  12.164  18.732  1.00 15.00           H  
ATOM   2563  HG3 GLN A 163      19.690  13.127  19.754  1.00 15.00           H  
ATOM   2564 HE21 GLN A 163      18.082  14.371  20.617  1.00 15.00           H  
ATOM   2565 HE22 GLN A 163      16.909  13.768  21.732  1.00 15.00           H  
ATOM   2566  N   LEU A 164      22.801   9.994  21.511  1.00 15.00           N  
ATOM   2567  CA  LEU A 164      23.779   8.922  21.630  1.00 15.00           C  
ATOM   2568  CB  LEU A 164      23.233   7.796  22.519  1.00 15.00           C  
ATOM   2569  CG  LEU A 164      23.022   8.127  23.998  1.00 15.00           C  
ATOM   2570  CD1 LEU A 164      21.984   7.197  24.608  1.00 15.00           C  
ATOM   2571  CD2 LEU A 164      24.335   8.037  24.766  1.00 15.00           C  
ATOM   2572  C   LEU A 164      24.156   8.358  20.261  1.00 15.00           C  
ATOM   2573  O   LEU A 164      24.508   7.187  20.141  1.00 15.00           O  
ATOM   2574  H   LEU A 164      23.110  10.921  21.506  1.00 15.00           H  
ATOM   2575  HA  LEU A 164      24.675   9.342  22.087  1.00 15.00           H  
ATOM   2576  HB2 LEU A 164      23.934   6.963  22.464  1.00 15.00           H  
ATOM   2577  HB3 LEU A 164      22.271   7.489  22.109  1.00 15.00           H  
ATOM   2578  HG  LEU A 164      22.656   9.151  24.070  1.00 15.00           H  
ATOM   2579 HD11 LEU A 164      21.045   7.295  24.063  1.00 15.00           H  
ATOM   2580 HD12 LEU A 164      22.336   6.168  24.544  1.00 15.00           H  
ATOM   2581 HD13 LEU A 164      21.827   7.463  25.653  1.00 15.00           H  
ATOM   2582 HD21 LEU A 164      24.721   7.020  24.708  1.00 15.00           H  
ATOM   2583 HD22 LEU A 164      25.058   8.726  24.330  1.00 15.00           H  
ATOM   2584 HD23 LEU A 164      24.164   8.302  25.809  1.00 15.00           H  
ATOM   2585  N   GLY A 165      24.058   9.195  19.232  1.00 15.00           N  
ATOM   2586  CA  GLY A 165      24.406   8.772  17.883  1.00 15.00           C  
ATOM   2587  C   GLY A 165      23.434   7.764  17.292  1.00 15.00           C  
ATOM   2588  O   GLY A 165      23.712   7.168  16.251  1.00 15.00           O  
ATOM   2589  H   GLY A 165      23.749  10.108  19.387  1.00 15.00           H  
ATOM   2590  HA2 GLY A 165      25.398   8.320  17.908  1.00 15.00           H  
ATOM   2591  HA3 GLY A 165      24.424   9.652  17.240  1.00 15.00           H  
ATOM   2592  N   VAL A 166      22.295   7.569  17.952  1.00 15.00           N  
ATOM   2593  CA  VAL A 166      21.289   6.624  17.478  1.00 15.00           C  
ATOM   2594  CB  VAL A 166      21.085   5.447  18.461  1.00 15.00           C  
ATOM   2595  CG1 VAL A 166      20.071   4.455  17.906  1.00 15.00           C  
ATOM   2596  CG2 VAL A 166      22.406   4.749  18.751  1.00 15.00           C  
ATOM   2597  C   VAL A 166      19.952   7.323  17.237  1.00 15.00           C  
ATOM   2598  O   VAL A 166      19.318   7.814  18.171  1.00 15.00           O  
ATOM   2599  H   VAL A 166      22.127   8.070  18.777  1.00 15.00           H  
ATOM   2600  HA  VAL A 166      21.662   6.220  16.537  1.00 15.00           H  
ATOM   2601  HB  VAL A 166      20.699   5.851  19.397  1.00 15.00           H  
ATOM   2602 HG11 VAL A 166      19.124   4.965  17.728  1.00 15.00           H  
ATOM   2603 HG12 VAL A 166      20.443   4.041  16.969  1.00 15.00           H  
ATOM   2604 HG13 VAL A 166      19.920   3.649  18.624  1.00 15.00           H  
ATOM   2605 HG21 VAL A 166      22.810   4.337  17.826  1.00 15.00           H  
ATOM   2606 HG22 VAL A 166      23.112   5.467  19.168  1.00 15.00           H  
ATOM   2607 HG23 VAL A 166      22.242   3.943  19.466  1.00 15.00           H  
ATOM   2608  N   LEU A 167      19.532   7.356  15.977  1.00 15.00           N  
ATOM   2609  CA  LEU A 167      18.275   7.994  15.600  1.00 15.00           C  
ATOM   2610  CB  LEU A 167      18.520   9.104  14.573  1.00 15.00           C  
ATOM   2611  CG  LEU A 167      18.543  10.542  15.097  1.00 15.00           C  
ATOM   2612  CD1 LEU A 167      18.843  11.512  13.964  1.00 15.00           C  
ATOM   2613  CD2 LEU A 167      17.224  10.897  15.769  1.00 15.00           C  
ATOM   2614  C   LEU A 167      17.287   6.988  15.016  1.00 15.00           C  
ATOM   2615  O   LEU A 167      17.531   6.417  13.952  1.00 15.00           O  
ATOM   2616  H   LEU A 167      20.084   6.936  15.280  1.00 15.00           H  
ATOM   2617  HA  LEU A 167      17.848   8.419  16.508  1.00 15.00           H  
ATOM   2618  HB2 LEU A 167      17.731   9.039  13.824  1.00 15.00           H  
ATOM   2619  HB3 LEU A 167      19.484   8.910  14.102  1.00 15.00           H  
ATOM   2620  HG  LEU A 167      19.334  10.621  15.843  1.00 15.00           H  
ATOM   2621 HD11 LEU A 167      19.803  11.260  13.514  1.00 15.00           H  
ATOM   2622 HD12 LEU A 167      18.059  11.443  13.210  1.00 15.00           H  
ATOM   2623 HD13 LEU A 167      18.881  12.528  14.356  1.00 15.00           H  
ATOM   2624 HD21 LEU A 167      16.415  10.825  15.042  1.00 15.00           H  
ATOM   2625 HD22 LEU A 167      17.037  10.205  16.590  1.00 15.00           H  
ATOM   2626 HD23 LEU A 167      17.276  11.915  16.156  1.00 15.00           H  
ATOM   2627  N   PRO A 168      16.169   6.742  15.716  1.00 15.00           N  
ATOM   2628  CA  PRO A 168      15.121   5.842  15.261  1.00 15.00           C  
ATOM   2629  CB  PRO A 168      14.595   5.253  16.578  1.00 15.00           C  
ATOM   2630  CG  PRO A 168      15.055   6.183  17.671  1.00 15.00           C  
ATOM   2631  CD  PRO A 168      15.838   7.300  17.028  1.00 15.00           C  
ATOM   2632  C   PRO A 168      14.011   6.624  14.548  1.00 15.00           C  
ATOM   2633  O   PRO A 168      13.253   7.363  15.181  1.00 15.00           O  
ATOM   2634  HA  PRO A 168      15.469   5.092  14.551  1.00 15.00           H  
ATOM   2635  HB2 PRO A 168      15.004   4.255  16.735  1.00 15.00           H  
ATOM   2636  HB3 PRO A 168      13.506   5.201  16.560  1.00 15.00           H  
ATOM   2637  HG2 PRO A 168      15.689   5.643  18.375  1.00 15.00           H  
ATOM   2638  HG3 PRO A 168      14.192   6.591  18.198  1.00 15.00           H  
ATOM   2639  HD2 PRO A 168      15.232   8.201  16.931  1.00 15.00           H  
ATOM   2640  HD3 PRO A 168      16.739   7.528  17.598  1.00 15.00           H  
ATOM   2641  N   LEU A 169      13.921   6.478  13.234  1.00 15.00           N  
ATOM   2642  CA  LEU A 169      12.914   7.206  12.469  1.00 15.00           C  
ATOM   2643  CB  LEU A 169      13.584   8.185  11.506  1.00 15.00           C  
ATOM   2644  CG  LEU A 169      14.594   9.154  12.127  1.00 15.00           C  
ATOM   2645  CD1 LEU A 169      15.390   9.862  11.045  1.00 15.00           C  
ATOM   2646  CD2 LEU A 169      13.893  10.161  13.028  1.00 15.00           C  
ATOM   2647  C   LEU A 169      11.960   6.274  11.721  1.00 15.00           C  
ATOM   2648  O   LEU A 169      12.292   5.121  11.436  1.00 15.00           O  
ATOM   2649  H   LEU A 169      14.538   5.872  12.768  1.00 15.00           H  
ATOM   2650  HA  LEU A 169      12.309   7.766  13.182  1.00 15.00           H  
ATOM   2651  HB2 LEU A 169      12.800   8.778  11.034  1.00 15.00           H  
ATOM   2652  HB3 LEU A 169      14.105   7.602  10.747  1.00 15.00           H  
ATOM   2653  HG  LEU A 169      15.288   8.578  12.740  1.00 15.00           H  
ATOM   2654 HD11 LEU A 169      15.906   9.123  10.432  1.00 15.00           H  
ATOM   2655 HD12 LEU A 169      14.714  10.445  10.420  1.00 15.00           H  
ATOM   2656 HD13 LEU A 169      16.121  10.525  11.507  1.00 15.00           H  
ATOM   2657 HD21 LEU A 169      13.192  10.751  12.437  1.00 15.00           H  
ATOM   2658 HD22 LEU A 169      13.352   9.632  13.812  1.00 15.00           H  
ATOM   2659 HD23 LEU A 169      14.633  10.821  13.480  1.00 15.00           H  
ATOM   2660  N   SER A 170      10.777   6.796  11.404  1.00 15.00           N  
ATOM   2661  CA  SER A 170       9.752   6.039  10.697  1.00 15.00           C  
ATOM   2662  CB  SER A 170       8.747   5.455  11.696  1.00 15.00           C  
ATOM   2663  OG  SER A 170       9.013   4.088  11.948  1.00 15.00           O  
ATOM   2664  C   SER A 170       9.019   6.923   9.691  1.00 15.00           C  
ATOM   2665  O   SER A 170       8.860   8.125   9.911  1.00 15.00           O  
ATOM   2666  H   SER A 170      10.589   7.727  11.647  1.00 15.00           H  
ATOM   2667  HA  SER A 170      10.241   5.228  10.157  1.00 15.00           H  
ATOM   2668  HB2 SER A 170       7.741   5.552  11.287  1.00 15.00           H  
ATOM   2669  HB3 SER A 170       8.813   6.009  12.632  1.00 15.00           H  
ATOM   2670  HG  SER A 170       9.712   4.019  12.603  1.00 15.00           H  
ATOM   2671  N   TRP A 171       8.582   6.322   8.590  1.00 15.00           N  
ATOM   2672  CA  TRP A 171       7.858   7.048   7.553  1.00 15.00           C  
ATOM   2673  CB  TRP A 171       8.842   7.691   6.563  1.00 15.00           C  
ATOM   2674  CG  TRP A 171       8.172   8.434   5.448  1.00 15.00           C  
ATOM   2675  CD1 TRP A 171       7.531   9.638   5.530  1.00 15.00           C  
ATOM   2676  CD2 TRP A 171       8.069   8.018   4.082  1.00 15.00           C  
ATOM   2677  NE1 TRP A 171       7.040   9.997   4.298  1.00 15.00           N  
ATOM   2678  CE2 TRP A 171       7.355   9.015   3.393  1.00 15.00           C  
ATOM   2679  CE3 TRP A 171       8.511   6.894   3.377  1.00 15.00           C  
ATOM   2680  CZ2 TRP A 171       7.076   8.924   2.032  1.00 15.00           C  
ATOM   2681  CZ3 TRP A 171       8.231   6.804   2.027  1.00 15.00           C  
ATOM   2682  CH2 TRP A 171       7.521   7.813   1.368  1.00 15.00           C  
ATOM   2683  C   TRP A 171       6.903   6.109   6.819  1.00 15.00           C  
ATOM   2684  O   TRP A 171       7.279   4.991   6.471  1.00 15.00           O  
ATOM   2685  H   TRP A 171       8.751   5.360   8.470  1.00 15.00           H  
ATOM   2686  HA  TRP A 171       7.275   7.839   8.024  1.00 15.00           H  
ATOM   2687  HB2 TRP A 171       9.459   6.904   6.130  1.00 15.00           H  
ATOM   2688  HB3 TRP A 171       9.475   8.389   7.111  1.00 15.00           H  
ATOM   2689  HD1 TRP A 171       7.426  10.222   6.432  1.00 15.00           H  
ATOM   2690  HE1 TRP A 171       6.541  10.816   4.099  1.00 15.00           H  
ATOM   2691  HE3 TRP A 171       9.061   6.111   3.878  1.00 15.00           H  
ATOM   2692  HZ2 TRP A 171       6.529   9.701   1.519  1.00 15.00           H  
ATOM   2693  HZ3 TRP A 171       8.566   5.940   1.471  1.00 15.00           H  
ATOM   2694  HH2 TRP A 171       7.319   7.713   0.312  1.00 15.00           H  
ATOM   2695  N   ASP A 172       5.669   6.553   6.606  1.00 15.00           N  
ATOM   2696  CA  ASP A 172       4.673   5.740   5.914  1.00 15.00           C  
ATOM   2697  CB  ASP A 172       3.295   5.895   6.560  1.00 15.00           C  
ATOM   2698  CG  ASP A 172       3.210   5.224   7.912  1.00 15.00           C  
ATOM   2699  OD1 ASP A 172       3.719   5.803   8.894  1.00 15.00           O  
ATOM   2700  OD2 ASP A 172       2.633   4.119   7.994  1.00 15.00           O1-
ATOM   2701  C   ASP A 172       4.594   6.084   4.432  1.00 15.00           C  
ATOM   2702  O   ASP A 172       4.608   7.256   4.046  1.00 15.00           O  
ATOM   2703  H   ASP A 172       5.414   7.438   6.932  1.00 15.00           H  
ATOM   2704  HA  ASP A 172       4.991   4.701   6.004  1.00 15.00           H  
ATOM   2705  HB2 ASP A 172       2.548   5.451   5.902  1.00 15.00           H  
ATOM   2706  HB3 ASP A 172       3.084   6.957   6.683  1.00 15.00           H  
ATOM   2707  N   ILE A 173       4.500   5.049   3.612  1.00 15.00           N  
ATOM   2708  CA  ILE A 173       4.397   5.203   2.170  1.00 15.00           C  
ATOM   2709  CB  ILE A 173       4.903   3.929   1.454  1.00 15.00           C  
ATOM   2710  CG1 ILE A 173       6.246   3.479   2.037  1.00 15.00           C  
ATOM   2711  CG2 ILE A 173       5.023   4.152  -0.049  1.00 15.00           C  
ATOM   2712  CD1 ILE A 173       6.675   2.097   1.583  1.00 15.00           C  
ATOM   2713  C   ILE A 173       2.932   5.404   1.816  1.00 15.00           C  
ATOM   2714  O   ILE A 173       2.086   4.640   2.273  1.00 15.00           O  
ATOM   2715  H   ILE A 173       4.483   4.144   3.994  1.00 15.00           H  
ATOM   2716  HA  ILE A 173       5.000   6.054   1.854  1.00 15.00           H  
ATOM   2717  HB  ILE A 173       4.170   3.140   1.620  1.00 15.00           H  
ATOM   2718 HG12 ILE A 173       6.165   3.475   3.124  1.00 15.00           H  
ATOM   2719 HG13 ILE A 173       7.010   4.194   1.732  1.00 15.00           H  
ATOM   2720 HG21 ILE A 173       4.054   4.448  -0.451  1.00 15.00           H  
ATOM   2721 HG22 ILE A 173       5.752   4.939  -0.242  1.00 15.00           H  
ATOM   2722 HG23 ILE A 173       5.349   3.229  -0.528  1.00 15.00           H  
ATOM   2723 HD11 ILE A 173       5.922   1.367   1.879  1.00 15.00           H  
ATOM   2724 HD12 ILE A 173       6.783   2.088   0.498  1.00 15.00           H  
ATOM   2725 HD13 ILE A 173       7.629   1.843   2.045  1.00 15.00           H  
ATOM   2726  N   PRO A 174       2.608   6.437   1.019  1.00 15.00           N  
ATOM   2727  CA  PRO A 174       1.224   6.725   0.621  1.00 15.00           C  
ATOM   2728  CB  PRO A 174       1.373   7.870  -0.385  1.00 15.00           C  
ATOM   2729  CG  PRO A 174       2.666   8.517  -0.027  1.00 15.00           C  
ATOM   2730  CD  PRO A 174       3.559   7.407   0.447  1.00 15.00           C  
ATOM   2731  C   PRO A 174       0.553   5.526  -0.046  1.00 15.00           C  
ATOM   2732  O   PRO A 174       1.230   4.638  -0.574  1.00 15.00           O  
ATOM   2733  HA  PRO A 174       0.598   6.969   1.479  1.00 15.00           H  
ATOM   2734  HB2 PRO A 174       0.549   8.577  -0.289  1.00 15.00           H  
ATOM   2735  HB3 PRO A 174       1.404   7.485  -1.404  1.00 15.00           H  
ATOM   2736  HG2 PRO A 174       2.517   9.250   0.766  1.00 15.00           H  
ATOM   2737  HG3 PRO A 174       3.100   9.008  -0.899  1.00 15.00           H  
ATOM   2738  HD2 PRO A 174       4.114   6.969  -0.383  1.00 15.00           H  
ATOM   2739  HD3 PRO A 174       4.258   7.763   1.204  1.00 15.00           H  
ATOM   2740  N   GLU A 175      -0.775   5.501  -0.007  1.00 15.00           N  
ATOM   2741  CA  GLU A 175      -1.538   4.423  -0.613  1.00 15.00           C  
ATOM   2742  CB  GLU A 175      -3.031   4.592  -0.299  1.00 15.00           C  
ATOM   2743  CG  GLU A 175      -3.372   4.550   1.188  1.00 15.00           C  
ATOM   2744  CD  GLU A 175      -3.941   5.860   1.710  1.00 15.00           C  
ATOM   2745  OE1 GLU A 175      -3.152   6.805   1.947  1.00 15.00           O  
ATOM   2746  OE2 GLU A 175      -5.180   5.952   1.891  1.00 15.00           O1-
ATOM   2747  C   GLU A 175      -1.310   4.417  -2.123  1.00 15.00           C  
ATOM   2748  O   GLU A 175      -1.083   3.371  -2.733  1.00 15.00           O  
ATOM   2749  H   GLU A 175      -1.256   6.224   0.445  1.00 15.00           H  
ATOM   2750  HA  GLU A 175      -1.203   3.471  -0.201  1.00 15.00           H  
ATOM   2751  HB2 GLU A 175      -3.577   3.790  -0.797  1.00 15.00           H  
ATOM   2752  HB3 GLU A 175      -3.356   5.554  -0.696  1.00 15.00           H  
ATOM   2753  HG2 GLU A 175      -2.464   4.320   1.745  1.00 15.00           H  
ATOM   2754  HG3 GLU A 175      -4.108   3.763   1.352  1.00 15.00           H  
ATOM   2755  N   LEU A 176      -1.358   5.603  -2.714  1.00 15.00           N  
ATOM   2756  CA  LEU A 176      -1.147   5.755  -4.146  1.00 15.00           C  
ATOM   2757  CB  LEU A 176      -2.200   6.690  -4.758  1.00 15.00           C  
ATOM   2758  CG  LEU A 176      -3.336   7.152  -3.835  1.00 15.00           C  
ATOM   2759  CD1 LEU A 176      -4.017   8.384  -4.411  1.00 15.00           C  
ATOM   2760  CD2 LEU A 176      -4.349   6.038  -3.617  1.00 15.00           C  
ATOM   2761  C   LEU A 176       0.259   6.291  -4.418  1.00 15.00           C  
ATOM   2762  O   LEU A 176       0.532   7.477  -4.225  1.00 15.00           O  
ATOM   2763  H   LEU A 176      -1.547   6.398  -2.174  1.00 15.00           H  
ATOM   2764  HA  LEU A 176      -1.249   4.775  -4.613  1.00 15.00           H  
ATOM   2765  HB2 LEU A 176      -2.652   6.170  -5.602  1.00 15.00           H  
ATOM   2766  HB3 LEU A 176      -1.683   7.580  -5.115  1.00 15.00           H  
ATOM   2767  HG  LEU A 176      -2.904   7.410  -2.868  1.00 15.00           H  
ATOM   2768 HD11 LEU A 176      -3.283   9.181  -4.534  1.00 15.00           H  
ATOM   2769 HD12 LEU A 176      -4.453   8.139  -5.379  1.00 15.00           H  
ATOM   2770 HD13 LEU A 176      -4.803   8.716  -3.732  1.00 15.00           H  
ATOM   2771 HD21 LEU A 176      -4.796   5.761  -4.572  1.00 15.00           H  
ATOM   2772 HD22 LEU A 176      -3.849   5.171  -3.185  1.00 15.00           H  
ATOM   2773 HD23 LEU A 176      -5.128   6.383  -2.938  1.00 15.00           H  
ATOM   2774  N   VAL A 177       1.150   5.407  -4.857  1.00 15.00           N  
ATOM   2775  CA  VAL A 177       2.529   5.782  -5.143  1.00 15.00           C  
ATOM   2776  CB  VAL A 177       3.415   5.664  -3.876  1.00 15.00           C  
ATOM   2777  CG1 VAL A 177       3.869   4.229  -3.629  1.00 15.00           C  
ATOM   2778  CG2 VAL A 177       4.597   6.618  -3.943  1.00 15.00           C  
ATOM   2779  C   VAL A 177       3.093   4.914  -6.268  1.00 15.00           C  
ATOM   2780  O   VAL A 177       2.625   3.792  -6.487  1.00 15.00           O  
ATOM   2781  H   VAL A 177       0.871   4.480  -5.003  1.00 15.00           H  
ATOM   2782  HA  VAL A 177       2.536   6.824  -5.464  1.00 15.00           H  
ATOM   2783  HB  VAL A 177       2.801   5.953  -3.023  1.00 15.00           H  
ATOM   2784 HG11 VAL A 177       2.996   3.581  -3.544  1.00 15.00           H  
ATOM   2785 HG12 VAL A 177       4.489   3.896  -4.461  1.00 15.00           H  
ATOM   2786 HG13 VAL A 177       4.446   4.184  -2.705  1.00 15.00           H  
ATOM   2787 HG21 VAL A 177       5.231   6.352  -4.789  1.00 15.00           H  
ATOM   2788 HG22 VAL A 177       4.234   7.638  -4.067  1.00 15.00           H  
ATOM   2789 HG23 VAL A 177       5.174   6.548  -3.021  1.00 15.00           H  
ATOM   2790  N   ASN A 178       4.091   5.425  -6.983  1.00 15.00           N  
ATOM   2791  CA  ASN A 178       4.684   4.674  -8.082  1.00 15.00           C  
ATOM   2792  CB  ASN A 178       5.276   5.580  -9.180  1.00 15.00           C  
ATOM   2793  CG  ASN A 178       6.423   6.467  -8.723  1.00 15.00           C  
ATOM   2794  OD1 ASN A 178       6.509   6.861  -7.561  1.00 15.00           O  
ATOM   2795  ND2 ASN A 178       7.307   6.810  -9.650  1.00 15.00           N  
ATOM   2796  C   ASN A 178       5.678   3.637  -7.581  1.00 15.00           C  
ATOM   2797  O   ASN A 178       6.599   3.944  -6.821  1.00 15.00           O  
ATOM   2798  H   ASN A 178       4.451   6.307  -6.753  1.00 15.00           H  
ATOM   2799  HA  ASN A 178       3.870   4.130  -8.561  1.00 15.00           H  
ATOM   2800  HB2 ASN A 178       4.480   6.222  -9.556  1.00 15.00           H  
ATOM   2801  HB3 ASN A 178       5.640   4.943  -9.986  1.00 15.00           H  
ATOM   2802 HD21 ASN A 178       7.173   6.480 -10.564  1.00 15.00           H  
ATOM   2803 HD22 ASN A 178       8.055   7.383  -9.387  1.00 15.00           H  
ATOM   2804  N   MET A 179       5.467   2.401  -8.000  1.00 15.00           N  
ATOM   2805  CA  MET A 179       6.322   1.299  -7.594  1.00 15.00           C  
ATOM   2806  CB  MET A 179       5.632  -0.041  -7.864  1.00 15.00           C  
ATOM   2807  CG  MET A 179       4.344  -0.266  -7.089  1.00 15.00           C  
ATOM   2808  SD  MET A 179       3.640  -1.893  -7.422  1.00 15.00           S  
ATOM   2809  CE  MET A 179       2.169  -1.871  -6.402  1.00 15.00           C  
ATOM   2810  C   MET A 179       7.639   1.351  -8.348  1.00 15.00           C  
ATOM   2811  O   MET A 179       7.750   2.029  -9.370  1.00 15.00           O  
ATOM   2812  H   MET A 179       4.725   2.228  -8.613  1.00 15.00           H  
ATOM   2813  HA  MET A 179       6.515   1.391  -6.525  1.00 15.00           H  
ATOM   2814  HB2 MET A 179       6.328  -0.839  -7.603  1.00 15.00           H  
ATOM   2815  HB3 MET A 179       5.401  -0.094  -8.928  1.00 15.00           H  
ATOM   2816  HG2 MET A 179       3.621   0.497  -7.377  1.00 15.00           H  
ATOM   2817  HG3 MET A 179       4.554  -0.184  -6.023  1.00 15.00           H  
ATOM   2818  HE1 MET A 179       2.452  -1.732  -5.359  1.00 15.00           H  
ATOM   2819  HE2 MET A 179       1.522  -1.052  -6.715  1.00 15.00           H  
ATOM   2820  HE3 MET A 179       1.637  -2.816  -6.511  1.00 15.00           H  
ATOM   2821  N   GLY A 180       8.635   0.644  -7.844  1.00 15.00           N  
ATOM   2822  CA  GLY A 180       9.919   0.631  -8.498  1.00 15.00           C  
ATOM   2823  C   GLY A 180      11.072   0.580  -7.525  1.00 15.00           C  
ATOM   2824  O   GLY A 180      10.935   0.080  -6.405  1.00 15.00           O  
ATOM   2825  H   GLY A 180       8.498   0.125  -7.022  1.00 15.00           H  
ATOM   2826  HA2 GLY A 180      10.012   1.535  -9.101  1.00 15.00           H  
ATOM   2827  HA3 GLY A 180       9.971  -0.244  -9.145  1.00 15.00           H  
ATOM   2828  N   GLN A 181      12.201   1.115  -7.959  1.00 15.00           N  
ATOM   2829  CA  GLN A 181      13.413   1.134  -7.157  1.00 15.00           C  
ATOM   2830  CB  GLN A 181      14.633   1.183  -8.084  1.00 15.00           C  
ATOM   2831  CG  GLN A 181      15.802   0.312  -7.648  1.00 15.00           C  
ATOM   2832  CD  GLN A 181      15.466  -1.169  -7.641  1.00 15.00           C  
ATOM   2833  NE2 GLN A 181      14.585  -1.618  -8.372  1.00 15.00           N  
ATOM   2834  OE1 GLN A 181      16.191  -1.939  -6.843  1.00 15.00           O  
ATOM   2835  C   GLN A 181      13.427   2.343  -6.231  1.00 15.00           C  
ATOM   2836  O   GLN A 181      13.567   3.483  -6.681  1.00 15.00           O  
ATOM   2837  H   GLN A 181      12.217   1.521  -8.849  1.00 15.00           H  
ATOM   2838  HA  GLN A 181      13.445   0.231  -6.548  1.00 15.00           H  
ATOM   2839  HB2 GLN A 181      14.980   2.215  -8.134  1.00 15.00           H  
ATOM   2840  HB3 GLN A 181      14.319   0.857  -9.075  1.00 15.00           H  
ATOM   2841  HG2 GLN A 181      16.098   0.606  -6.641  1.00 15.00           H  
ATOM   2842  HG3 GLN A 181      16.633   0.477  -8.334  1.00 15.00           H  
ATOM   2843 HE21 GLN A 181      14.391  -2.609  -8.379  1.00 15.00           H  
ATOM   2844 HE22 GLN A 181      14.055  -0.996  -8.965  1.00 15.00           H  
ATOM   2845  N   TRP A 182      13.284   2.093  -4.943  1.00 15.00           N  
ATOM   2846  CA  TRP A 182      13.284   3.161  -3.957  1.00 15.00           C  
ATOM   2847  CB  TRP A 182      12.153   2.945  -2.955  1.00 15.00           C  
ATOM   2848  CG  TRP A 182      10.804   3.354  -3.461  1.00 15.00           C  
ATOM   2849  CD1 TRP A 182      10.090   2.785  -4.476  1.00 15.00           C  
ATOM   2850  CD2 TRP A 182      10.006   4.423  -2.958  1.00 15.00           C  
ATOM   2851  NE1 TRP A 182       8.891   3.444  -4.635  1.00 15.00           N  
ATOM   2852  CE2 TRP A 182       8.817   4.449  -3.707  1.00 15.00           C  
ATOM   2853  CE3 TRP A 182      10.181   5.354  -1.932  1.00 15.00           C  
ATOM   2854  CZ2 TRP A 182       7.815   5.386  -3.477  1.00 15.00           C  
ATOM   2855  CZ3 TRP A 182       9.186   6.283  -1.703  1.00 15.00           C  
ATOM   2856  CH2 TRP A 182       8.013   6.286  -2.465  1.00 15.00           C  
ATOM   2857  C   TRP A 182      14.634   3.203  -3.248  1.00 15.00           C  
ATOM   2858  O   TRP A 182      15.288   2.169  -3.090  1.00 15.00           O  
ATOM   2859  H   TRP A 182      13.192   1.160  -4.638  1.00 15.00           H  
ATOM   2860  HA  TRP A 182      13.122   4.117  -4.456  1.00 15.00           H  
ATOM   2861  HB2 TRP A 182      12.373   3.525  -2.059  1.00 15.00           H  
ATOM   2862  HB3 TRP A 182      12.117   1.885  -2.702  1.00 15.00           H  
ATOM   2863  HD1 TRP A 182      10.417   1.942  -5.067  1.00 15.00           H  
ATOM   2864  HE1 TRP A 182       8.201   3.230  -5.302  1.00 15.00           H  
ATOM   2865  HE3 TRP A 182      11.077   5.347  -1.329  1.00 15.00           H  
ATOM   2866  HZ2 TRP A 182       6.915   5.403  -4.074  1.00 15.00           H  
ATOM   2867  HZ3 TRP A 182       9.315   7.019  -0.923  1.00 15.00           H  
ATOM   2868  HH2 TRP A 182       7.246   7.015  -2.250  1.00 15.00           H  
ATOM   2869  N   LYS A 183      15.062   4.386  -2.817  1.00 15.00           N  
ATOM   2870  CA  LYS A 183      16.354   4.509  -2.153  1.00 15.00           C  
ATOM   2871  CB  LYS A 183      17.479   4.752  -3.174  1.00 15.00           C  
ATOM   2872  CG  LYS A 183      17.496   6.144  -3.796  1.00 15.00           C  
ATOM   2873  CD  LYS A 183      18.466   6.226  -4.970  1.00 15.00           C  
ATOM   2874  CE  LYS A 183      17.789   5.865  -6.290  1.00 15.00           C  
ATOM   2875  NZ  LYS A 183      16.816   6.908  -6.727  1.00 15.00           N1+
ATOM   2876  C   LYS A 183      16.357   5.583  -1.069  1.00 15.00           C  
ATOM   2877  O   LYS A 183      15.782   6.661  -1.234  1.00 15.00           O  
ATOM   2878  H   LYS A 183      14.491   5.180  -2.925  1.00 15.00           H  
ATOM   2879  HA  LYS A 183      16.541   3.559  -1.653  1.00 15.00           H  
ATOM   2880  HB2 LYS A 183      17.369   4.024  -3.978  1.00 15.00           H  
ATOM   2881  HB3 LYS A 183      18.433   4.595  -2.670  1.00 15.00           H  
ATOM   2882  HG2 LYS A 183      17.798   6.866  -3.037  1.00 15.00           H  
ATOM   2883  HG3 LYS A 183      16.493   6.385  -4.149  1.00 15.00           H  
ATOM   2884  HD2 LYS A 183      19.291   5.535  -4.796  1.00 15.00           H  
ATOM   2885  HD3 LYS A 183      18.853   7.243  -5.038  1.00 15.00           H  
ATOM   2886  HE2 LYS A 183      17.259   4.920  -6.166  1.00 15.00           H  
ATOM   2887  HE3 LYS A 183      18.554   5.755  -7.058  1.00 15.00           H  
ATOM   2888  HZ1 LYS A 183      17.150   7.860  -6.439  1.00 15.00           H  
ATOM   2889  HZ2 LYS A 183      15.887   6.737  -6.295  1.00 15.00           H  
ATOM   2890  HZ3 LYS A 183      16.711   6.890  -7.763  1.00 15.00           H  
ATOM   2891  N   ILE A 184      17.001   5.266   0.045  1.00 15.00           N  
ATOM   2892  CA  ILE A 184      17.108   6.188   1.168  1.00 15.00           C  
ATOM   2893  CB  ILE A 184      16.948   5.448   2.514  1.00 15.00           C  
ATOM   2894  CG1 ILE A 184      15.601   4.730   2.589  1.00 15.00           C  
ATOM   2895  CG2 ILE A 184      17.111   6.414   3.681  1.00 15.00           C  
ATOM   2896  CD1 ILE A 184      15.475   3.793   3.772  1.00 15.00           C  
ATOM   2897  C   ILE A 184      18.486   6.837   1.149  1.00 15.00           C  
ATOM   2898  O   ILE A 184      19.496   6.138   1.176  1.00 15.00           O  
ATOM   2899  H   ILE A 184      17.429   4.382   0.111  1.00 15.00           H  
ATOM   2900  HA  ILE A 184      16.318   6.933   1.072  1.00 15.00           H  
ATOM   2901  HB  ILE A 184      17.733   4.695   2.580  1.00 15.00           H  
ATOM   2902 HG12 ILE A 184      15.469   4.150   1.675  1.00 15.00           H  
ATOM   2903 HG13 ILE A 184      14.814   5.481   2.660  1.00 15.00           H  
ATOM   2904 HG21 ILE A 184      18.090   6.889   3.625  1.00 15.00           H  
ATOM   2905 HG22 ILE A 184      16.334   7.176   3.633  1.00 15.00           H  
ATOM   2906 HG23 ILE A 184      17.026   5.867   4.620  1.00 15.00           H  
ATOM   2907 HD11 ILE A 184      16.255   3.033   3.719  1.00 15.00           H  
ATOM   2908 HD12 ILE A 184      15.582   4.359   4.697  1.00 15.00           H  
ATOM   2909 HD13 ILE A 184      14.497   3.312   3.752  1.00 15.00           H  
ATOM   2910  N   ARG A 185      18.535   8.160   1.100  1.00 15.00           N  
ATOM   2911  CA  ARG A 185      19.813   8.860   1.065  1.00 15.00           C  
ATOM   2912  CB  ARG A 185      20.002   9.607  -0.258  1.00 15.00           C  
ATOM   2913  CG  ARG A 185      20.018   8.689  -1.468  1.00 15.00           C  
ATOM   2914  CD  ARG A 185      21.027   9.150  -2.503  1.00 15.00           C  
ATOM   2915  NE  ARG A 185      20.396   9.891  -3.592  1.00 15.00           N  
ATOM   2916  CZ  ARG A 185      21.013  10.243  -4.718  1.00 15.00           C  
ATOM   2917  NH1 ARG A 185      22.291   9.922  -4.919  1.00 15.00           N  
ATOM   2918  NH2 ARG A 185      20.328  10.892  -5.650  1.00 15.00           N1+
ATOM   2919  C   ARG A 185      19.996   9.790   2.259  1.00 15.00           C  
ATOM   2920  O   ARG A 185      19.207  10.713   2.474  1.00 15.00           O  
ATOM   2921  H   ARG A 185      17.698   8.681   1.097  1.00 15.00           H  
ATOM   2922  HA  ARG A 185      20.592   8.101   1.135  1.00 15.00           H  
ATOM   2923  HB2 ARG A 185      20.949  10.145  -0.219  1.00 15.00           H  
ATOM   2924  HB3 ARG A 185      19.184  10.318  -0.374  1.00 15.00           H  
ATOM   2925  HG2 ARG A 185      19.026   8.681  -1.920  1.00 15.00           H  
ATOM   2926  HG3 ARG A 185      20.278   7.681  -1.144  1.00 15.00           H  
ATOM   2927  HD2 ARG A 185      21.530   8.276  -2.917  1.00 15.00           H  
ATOM   2928  HD3 ARG A 185      21.760   9.795  -2.017  1.00 15.00           H  
ATOM   2929  HE  ARG A 185      19.445  10.152  -3.475  1.00 15.00           H  
ATOM   2930 HH11 ARG A 185      22.815   9.393  -4.192  1.00 15.00           H  
ATOM   2931 HH12 ARG A 185      22.771  10.200  -5.801  1.00 15.00           H  
ATOM   2932 HH21 ARG A 185      20.781  11.183  -6.535  1.00 15.00           H  
ATOM   2933 HH22 ARG A 185      19.305  11.111  -5.486  1.00 15.00           H  
ATOM   2934  N   ALA A 186      21.039   9.528   3.036  1.00 15.00           N  
ATOM   2935  CA  ALA A 186      21.350  10.328   4.209  1.00 15.00           C  
ATOM   2936  CB  ALA A 186      21.242   9.481   5.469  1.00 15.00           C  
ATOM   2937  C   ALA A 186      22.748  10.916   4.086  1.00 15.00           C  
ATOM   2938  O   ALA A 186      23.699  10.212   3.736  1.00 15.00           O  
ATOM   2939  H   ALA A 186      21.627   8.771   2.809  1.00 15.00           H  
ATOM   2940  HA  ALA A 186      20.631  11.145   4.277  1.00 15.00           H  
ATOM   2941  HB1 ALA A 186      20.232   9.081   5.552  1.00 15.00           H  
ATOM   2942  HB2 ALA A 186      21.955   8.659   5.416  1.00 15.00           H  
ATOM   2943  HB3 ALA A 186      21.462  10.097   6.341  1.00 15.00           H  
ATOM   2944  N   TYR A 187      22.869  12.205   4.362  1.00 15.00           N  
ATOM   2945  CA  TYR A 187      24.155  12.879   4.279  1.00 15.00           C  
ATOM   2946  CB  TYR A 187      24.330  13.610   2.940  1.00 15.00           C  
ATOM   2947  CG  TYR A 187      23.226  14.580   2.565  1.00 15.00           C  
ATOM   2948  CD1 TYR A 187      23.386  15.948   2.748  1.00 15.00           C  
ATOM   2949  CD2 TYR A 187      22.033  14.132   2.006  1.00 15.00           C  
ATOM   2950  CE1 TYR A 187      22.394  16.839   2.387  1.00 15.00           C  
ATOM   2951  CE2 TYR A 187      21.034  15.019   1.646  1.00 15.00           C  
ATOM   2952  CZ  TYR A 187      21.220  16.371   1.837  1.00 15.00           C  
ATOM   2953  OH  TYR A 187      20.234  17.258   1.471  1.00 15.00           O  
ATOM   2954  C   TYR A 187      24.385  13.816   5.458  1.00 15.00           C  
ATOM   2955  O   TYR A 187      23.468  14.080   6.243  1.00 15.00           O  
ATOM   2956  H   TYR A 187      22.075  12.715   4.634  1.00 15.00           H  
ATOM   2957  HA  TYR A 187      24.920  12.104   4.330  1.00 15.00           H  
ATOM   2958  HB2 TYR A 187      24.394  12.857   2.154  1.00 15.00           H  
ATOM   2959  HB3 TYR A 187      25.265  14.169   2.984  1.00 15.00           H  
ATOM   2960  HD1 TYR A 187      24.303  16.322   3.180  1.00 15.00           H  
ATOM   2961  HD2 TYR A 187      21.884  13.074   1.850  1.00 15.00           H  
ATOM   2962  HE1 TYR A 187      22.538  17.899   2.535  1.00 15.00           H  
ATOM   2963  HE2 TYR A 187      20.113  14.653   1.217  1.00 15.00           H  
ATOM   2964  HH  TYR A 187      20.610  17.943   0.909  1.00 15.00           H  
ATOM   2965  N   TYR A 188      25.612  14.312   5.569  1.00 15.00           N  
ATOM   2966  CA  TYR A 188      25.991  15.214   6.645  1.00 15.00           C  
ATOM   2967  CB  TYR A 188      27.450  14.972   7.044  1.00 15.00           C  
ATOM   2968  CG  TYR A 188      27.665  13.790   7.961  1.00 15.00           C  
ATOM   2969  CD1 TYR A 188      28.145  12.581   7.474  1.00 15.00           C  
ATOM   2970  CD2 TYR A 188      27.394  13.888   9.318  1.00 15.00           C  
ATOM   2971  CE1 TYR A 188      28.348  11.502   8.316  1.00 15.00           C  
ATOM   2972  CE2 TYR A 188      27.593  12.816  10.165  1.00 15.00           C  
ATOM   2973  CZ  TYR A 188      28.069  11.627   9.661  1.00 15.00           C  
ATOM   2974  OH  TYR A 188      28.267  10.563  10.509  1.00 15.00           O  
ATOM   2975  C   TYR A 188      25.832  16.666   6.218  1.00 15.00           C  
ATOM   2976  O   TYR A 188      26.017  17.000   5.048  1.00 15.00           O  
ATOM   2977  H   TYR A 188      26.283  14.075   4.893  1.00 15.00           H  
ATOM   2978  HA  TYR A 188      25.335  15.018   7.493  1.00 15.00           H  
ATOM   2979  HB2 TYR A 188      27.817  15.865   7.550  1.00 15.00           H  
ATOM   2980  HB3 TYR A 188      28.028  14.806   6.135  1.00 15.00           H  
ATOM   2981  HD1 TYR A 188      28.363  12.482   6.421  1.00 15.00           H  
ATOM   2982  HD2 TYR A 188      27.021  14.819   9.719  1.00 15.00           H  
ATOM   2983  HE1 TYR A 188      28.722  10.568   7.923  1.00 15.00           H  
ATOM   2984  HE2 TYR A 188      27.376  12.910  11.219  1.00 15.00           H  
ATOM   2985  HH  TYR A 188      28.960   9.993  10.161  1.00 15.00           H  
ATOM   2986  N   GLU A 189      25.496  17.523   7.173  1.00 15.00           N  
ATOM   2987  CA  GLU A 189      25.330  18.948   6.905  1.00 15.00           C  
ATOM   2988  CB  GLU A 189      24.765  19.641   8.149  1.00 15.00           C  
ATOM   2989  CG  GLU A 189      24.358  21.093   7.953  1.00 15.00           C  
ATOM   2990  CD  GLU A 189      23.775  21.700   9.215  1.00 15.00           C  
ATOM   2991  OE1 GLU A 189      24.559  22.184  10.059  1.00 15.00           O  
ATOM   2992  OE2 GLU A 189      22.536  21.673   9.372  1.00 15.00           O1-
ATOM   2993  C   GLU A 189      26.670  19.577   6.506  1.00 15.00           C  
ATOM   2994  O   GLU A 189      26.755  20.324   5.532  1.00 15.00           O  
ATOM   2995  H   GLU A 189      25.333  17.188   8.081  1.00 15.00           H  
ATOM   2996  HA  GLU A 189      24.633  19.076   6.077  1.00 15.00           H  
ATOM   2997  HB2 GLU A 189      25.526  19.606   8.929  1.00 15.00           H  
ATOM   2998  HB3 GLU A 189      23.886  19.085   8.474  1.00 15.00           H  
ATOM   2999  HG2 GLU A 189      23.611  21.144   7.161  1.00 15.00           H  
ATOM   3000  HG3 GLU A 189      25.237  21.668   7.661  1.00 15.00           H  
ATOM   3001  N   ASN A 190      27.720  19.235   7.254  1.00 15.00           N  
ATOM   3002  CA  ASN A 190      29.064  19.768   7.002  1.00 15.00           C  
ATOM   3003  CB  ASN A 190      29.949  19.637   8.247  1.00 15.00           C  
ATOM   3004  CG  ASN A 190      29.368  20.295   9.477  1.00 15.00           C  
ATOM   3005  OD1 ASN A 190      28.659  19.658  10.257  1.00 15.00           O  
ATOM   3006  ND2 ASN A 190      29.672  21.569   9.668  1.00 15.00           N  
ATOM   3007  C   ASN A 190      29.760  19.068   5.841  1.00 15.00           C  
ATOM   3008  O   ASN A 190      30.676  19.622   5.232  1.00 15.00           O  
ATOM   3009  H   ASN A 190      27.584  18.624   8.005  1.00 15.00           H  
ATOM   3010  HA  ASN A 190      28.927  20.818   6.745  1.00 15.00           H  
ATOM   3011  HB2 ASN A 190      30.914  20.097   8.034  1.00 15.00           H  
ATOM   3012  HB3 ASN A 190      30.091  18.577   8.458  1.00 15.00           H  
ATOM   3013 HD21 ASN A 190      30.251  22.010   9.014  1.00 15.00           H  
ATOM   3014 HD22 ASN A 190      29.304  22.018  10.457  1.00 15.00           H  
ATOM   3015  N   SER A 191      29.344  17.845   5.548  1.00 15.00           N  
ATOM   3016  CA  SER A 191      29.945  17.076   4.466  1.00 15.00           C  
ATOM   3017  CB  SER A 191      30.609  15.807   5.013  1.00 15.00           C  
ATOM   3018  OG  SER A 191      31.465  16.106   6.103  1.00 15.00           O  
ATOM   3019  C   SER A 191      28.899  16.715   3.418  1.00 15.00           C  
ATOM   3020  O   SER A 191      28.316  15.629   3.458  1.00 15.00           O  
ATOM   3021  H   SER A 191      28.602  17.460   6.052  1.00 15.00           H  
ATOM   3022  HA  SER A 191      30.709  17.693   3.993  1.00 15.00           H  
ATOM   3023  HB2 SER A 191      31.193  15.341   4.219  1.00 15.00           H  
ATOM   3024  HB3 SER A 191      29.835  15.117   5.348  1.00 15.00           H  
ATOM   3025  HG  SER A 191      31.999  16.881   5.884  1.00 15.00           H  
ATOM   3026  N   PRO A 192      28.656  17.619   2.453  1.00 15.00           N  
ATOM   3027  CA  PRO A 192      27.666  17.408   1.397  1.00 15.00           C  
ATOM   3028  CB  PRO A 192      27.445  18.814   0.813  1.00 15.00           C  
ATOM   3029  CG  PRO A 192      28.240  19.749   1.671  1.00 15.00           C  
ATOM   3030  CD  PRO A 192      29.312  18.924   2.318  1.00 15.00           C  
ATOM   3031  C   PRO A 192      28.166  16.458   0.308  1.00 15.00           C  
ATOM   3032  O   PRO A 192      27.493  16.248  -0.704  1.00 15.00           O  
ATOM   3033  HA  PRO A 192      26.759  16.947   1.787  1.00 15.00           H  
ATOM   3034  HB2 PRO A 192      26.387  19.076   0.847  1.00 15.00           H  
ATOM   3035  HB3 PRO A 192      27.797  18.855  -0.218  1.00 15.00           H  
ATOM   3036  HG2 PRO A 192      27.601  20.199   2.431  1.00 15.00           H  
ATOM   3037  HG3 PRO A 192      28.686  20.534   1.060  1.00 15.00           H  
ATOM   3038  HD2 PRO A 192      30.197  18.858   1.685  1.00 15.00           H  
ATOM   3039  HD3 PRO A 192      29.590  19.329   3.291  1.00 15.00           H  
ATOM   3040  N   GLN A 193      29.355  15.906   0.512  1.00 15.00           N  
ATOM   3041  CA  GLN A 193      29.942  14.972  -0.442  1.00 15.00           C  
ATOM   3042  CB  GLN A 193      31.360  15.400  -0.846  1.00 15.00           C  
ATOM   3043  CG  GLN A 193      32.464  14.988   0.119  1.00 15.00           C  
ATOM   3044  CD  GLN A 193      32.401  15.704   1.454  1.00 15.00           C  
ATOM   3045  OE1 GLN A 193      31.883  16.813   1.558  1.00 15.00           O  
ATOM   3046  NE2 GLN A 193      32.934  15.068   2.485  1.00 15.00           N  
ATOM   3047  C   GLN A 193      29.926  13.541   0.096  1.00 15.00           C  
ATOM   3048  O   GLN A 193      30.296  12.599  -0.603  1.00 15.00           O  
ATOM   3049  H   GLN A 193      29.858  16.148   1.320  1.00 15.00           H  
ATOM   3050  HA  GLN A 193      29.325  14.992  -1.340  1.00 15.00           H  
ATOM   3051  HB2 GLN A 193      31.373  16.487  -0.928  1.00 15.00           H  
ATOM   3052  HB3 GLN A 193      31.581  14.959  -1.818  1.00 15.00           H  
ATOM   3053  HG2 GLN A 193      33.426  15.207  -0.344  1.00 15.00           H  
ATOM   3054  HG3 GLN A 193      32.382  13.916   0.299  1.00 15.00           H  
ATOM   3055 HE21 GLN A 193      33.325  14.184   2.331  1.00 15.00           H  
ATOM   3056 HE22 GLN A 193      32.937  15.519   3.359  1.00 15.00           H  
ATOM   3057  N   GLN A 194      29.497  13.386   1.342  1.00 15.00           N  
ATOM   3058  CA  GLN A 194      29.418  12.071   1.965  1.00 15.00           C  
ATOM   3059  CB  GLN A 194      29.974  12.109   3.389  1.00 15.00           C  
ATOM   3060  CG  GLN A 194      31.383  11.556   3.525  1.00 15.00           C  
ATOM   3061  CD  GLN A 194      31.833  11.475   4.972  1.00 15.00           C  
ATOM   3062  OE1 GLN A 194      31.449  12.299   5.803  1.00 15.00           O  
ATOM   3063  NE2 GLN A 194      32.653  10.485   5.284  1.00 15.00           N  
ATOM   3064  C   GLN A 194      27.970  11.604   1.980  1.00 15.00           C  
ATOM   3065  O   GLN A 194      27.247  11.818   2.951  1.00 15.00           O  
ATOM   3066  H   GLN A 194      29.211  14.173   1.851  1.00 15.00           H  
ATOM   3067  HA  GLN A 194      30.020  11.371   1.386  1.00 15.00           H  
ATOM   3068  HB2 GLN A 194      29.314  11.523   4.029  1.00 15.00           H  
ATOM   3069  HB3 GLN A 194      29.980  13.146   3.726  1.00 15.00           H  
ATOM   3070  HG2 GLN A 194      32.068  12.206   2.981  1.00 15.00           H  
ATOM   3071  HG3 GLN A 194      31.410  10.556   3.093  1.00 15.00           H  
ATOM   3072 HE21 GLN A 194      32.929   9.867   4.577  1.00 15.00           H  
ATOM   3073 HE22 GLN A 194      32.935  10.397   6.223  1.00 15.00           H  
ATOM   3074  N   VAL A 195      27.549  10.979   0.891  1.00 15.00           N  
ATOM   3075  CA  VAL A 195      26.176  10.514   0.764  1.00 15.00           C  
ATOM   3076  CB  VAL A 195      25.511  11.019  -0.538  1.00 15.00           C  
ATOM   3077  CG1 VAL A 195      24.152  11.632  -0.243  1.00 15.00           C  
ATOM   3078  CG2 VAL A 195      26.405  12.004  -1.280  1.00 15.00           C  
ATOM   3079  C   VAL A 195      26.077   8.996   0.801  1.00 15.00           C  
ATOM   3080  O   VAL A 195      26.649   8.306  -0.041  1.00 15.00           O  
ATOM   3081  H   VAL A 195      28.179  10.816   0.157  1.00 15.00           H  
ATOM   3082  HA  VAL A 195      25.648  10.928   1.623  1.00 15.00           H  
ATOM   3083  HB  VAL A 195      25.365  10.158  -1.191  1.00 15.00           H  
ATOM   3084 HG11 VAL A 195      23.519  10.893   0.249  1.00 15.00           H  
ATOM   3085 HG12 VAL A 195      24.277  12.496   0.410  1.00 15.00           H  
ATOM   3086 HG13 VAL A 195      23.685  11.946  -1.176  1.00 15.00           H  
ATOM   3087 HG21 VAL A 195      26.574  12.882  -0.656  1.00 15.00           H  
ATOM   3088 HG22 VAL A 195      27.360  11.529  -1.506  1.00 15.00           H  
ATOM   3089 HG23 VAL A 195      25.921  12.306  -2.209  1.00 15.00           H  
ATOM   3090  N   PHE A 196      25.355   8.487   1.787  1.00 15.00           N  
ATOM   3091  CA  PHE A 196      25.144   7.052   1.927  1.00 15.00           C  
ATOM   3092  CB  PHE A 196      25.398   6.608   3.368  1.00 15.00           C  
ATOM   3093  CG  PHE A 196      26.809   6.837   3.831  1.00 15.00           C  
ATOM   3094  CD1 PHE A 196      27.149   7.990   4.519  1.00 15.00           C  
ATOM   3095  CD2 PHE A 196      27.794   5.898   3.575  1.00 15.00           C  
ATOM   3096  CE1 PHE A 196      28.445   8.203   4.944  1.00 15.00           C  
ATOM   3097  CE2 PHE A 196      29.093   6.105   3.997  1.00 15.00           C  
ATOM   3098  CZ  PHE A 196      29.419   7.259   4.683  1.00 15.00           C  
ATOM   3099  C   PHE A 196      23.711   6.730   1.524  1.00 15.00           C  
ATOM   3100  O   PHE A 196      22.801   7.517   1.794  1.00 15.00           O  
ATOM   3101  H   PHE A 196      24.952   9.095   2.447  1.00 15.00           H  
ATOM   3102  HA  PHE A 196      25.842   6.517   1.283  1.00 15.00           H  
ATOM   3103  HB2 PHE A 196      25.180   5.543   3.443  1.00 15.00           H  
ATOM   3104  HB3 PHE A 196      24.727   7.164   4.023  1.00 15.00           H  
ATOM   3105  HD1 PHE A 196      26.391   8.731   4.725  1.00 15.00           H  
ATOM   3106  HD2 PHE A 196      27.544   4.994   3.040  1.00 15.00           H  
ATOM   3107  HE1 PHE A 196      28.697   9.106   5.480  1.00 15.00           H  
ATOM   3108  HE2 PHE A 196      29.853   5.366   3.791  1.00 15.00           H  
ATOM   3109  HZ  PHE A 196      30.434   7.423   5.015  1.00 15.00           H  
ATOM   3110  N   SER A 197      23.498   5.591   0.879  1.00 15.00           N  
ATOM   3111  CA  SER A 197      22.160   5.239   0.440  1.00 15.00           C  
ATOM   3112  CB  SER A 197      21.908   5.760  -0.977  1.00 15.00           C  
ATOM   3113  OG  SER A 197      23.100   5.753  -1.746  1.00 15.00           O  
ATOM   3114  C   SER A 197      21.842   3.751   0.524  1.00 15.00           C  
ATOM   3115  O   SER A 197      22.628   2.903   0.094  1.00 15.00           O  
ATOM   3116  H   SER A 197      24.245   4.984   0.702  1.00 15.00           H  
ATOM   3117  HA  SER A 197      21.482   5.725   1.142  1.00 15.00           H  
ATOM   3118  HB2 SER A 197      21.529   6.780  -0.918  1.00 15.00           H  
ATOM   3119  HB3 SER A 197      21.168   5.125  -1.463  1.00 15.00           H  
ATOM   3120  HG  SER A 197      23.853   5.616  -1.164  1.00 15.00           H  
ATOM   3121  N   THR A 198      20.677   3.457   1.083  1.00 15.00           N  
ATOM   3122  CA  THR A 198      20.188   2.095   1.206  1.00 15.00           C  
ATOM   3123  CB  THR A 198      19.639   1.820   2.621  1.00 15.00           C  
ATOM   3124  OG1 THR A 198      19.218   3.055   3.219  1.00 15.00           O  
ATOM   3125  CG2 THR A 198      20.706   1.175   3.495  1.00 15.00           C  
ATOM   3126  C   THR A 198      19.083   1.894   0.170  1.00 15.00           C  
ATOM   3127  O   THR A 198      18.176   2.721   0.056  1.00 15.00           O  
ATOM   3128  H   THR A 198      20.120   4.190   1.427  1.00 15.00           H  
ATOM   3129  HA  THR A 198      21.010   1.400   1.035  1.00 15.00           H  
ATOM   3130  HB  THR A 198      18.793   1.138   2.540  1.00 15.00           H  
ATOM   3131 HG21 THR A 198      21.029   0.238   3.042  1.00 15.00           H  
ATOM   3132 HG22 THR A 198      21.559   1.848   3.584  1.00 15.00           H  
ATOM   3133 HG23 THR A 198      20.294   0.977   4.485  1.00 15.00           H  
ATOM   3134  HG1 THR A 198      19.383   3.024   4.164  1.00 15.00           H  
ATOM   3135  N   GLU A 199      19.169   0.815  -0.590  1.00 15.00           N  
ATOM   3136  CA  GLU A 199      18.203   0.538  -1.650  1.00 15.00           C  
ATOM   3137  CB  GLU A 199      18.974   0.009  -2.857  1.00 15.00           C  
ATOM   3138  CG  GLU A 199      18.284   0.163  -4.196  1.00 15.00           C  
ATOM   3139  CD  GLU A 199      19.235  -0.149  -5.330  1.00 15.00           C  
ATOM   3140  OE1 GLU A 199      19.928  -1.198  -5.251  1.00 15.00           O  
ATOM   3141  OE2 GLU A 199      19.305   0.654  -6.282  1.00 15.00           O1-
ATOM   3142  C   GLU A 199      17.148  -0.484  -1.220  1.00 15.00           C  
ATOM   3143  O   GLU A 199      17.477  -1.490  -0.598  1.00 15.00           O  
ATOM   3144  H   GLU A 199      19.903   0.186  -0.440  1.00 15.00           H  
ATOM   3145  HA  GLU A 199      17.671   1.458  -1.891  1.00 15.00           H  
ATOM   3146  HB2 GLU A 199      19.160  -1.053  -2.696  1.00 15.00           H  
ATOM   3147  HB3 GLU A 199      19.924   0.541  -2.907  1.00 15.00           H  
ATOM   3148  HG2 GLU A 199      17.929   1.188  -4.299  1.00 15.00           H  
ATOM   3149  HG3 GLU A 199      17.437  -0.521  -4.242  1.00 15.00           H  
ATOM   3150  N   PHE A 200      15.883  -0.217  -1.557  1.00 15.00           N  
ATOM   3151  CA  PHE A 200      14.779  -1.126  -1.230  1.00 15.00           C  
ATOM   3152  CB  PHE A 200      14.144  -0.832   0.142  1.00 15.00           C  
ATOM   3153  CG  PHE A 200      13.422   0.483   0.280  1.00 15.00           C  
ATOM   3154  CD1 PHE A 200      12.039   0.521   0.348  1.00 15.00           C  
ATOM   3155  CD2 PHE A 200      14.124   1.673   0.371  1.00 15.00           C  
ATOM   3156  CE1 PHE A 200      11.369   1.719   0.502  1.00 15.00           C  
ATOM   3157  CE2 PHE A 200      13.461   2.876   0.520  1.00 15.00           C  
ATOM   3158  CZ  PHE A 200      12.081   2.899   0.587  1.00 15.00           C  
ATOM   3159  C   PHE A 200      13.740  -1.168  -2.357  1.00 15.00           C  
ATOM   3160  O   PHE A 200      13.649  -0.239  -3.159  1.00 15.00           O  
ATOM   3161  H   PHE A 200      15.685   0.611  -2.051  1.00 15.00           H  
ATOM   3162  HA  PHE A 200      15.209  -2.124  -1.145  1.00 15.00           H  
ATOM   3163  HB2 PHE A 200      14.940  -0.853   0.887  1.00 15.00           H  
ATOM   3164  HB3 PHE A 200      13.428  -1.627   0.353  1.00 15.00           H  
ATOM   3165  HD1 PHE A 200      11.477  -0.399   0.280  1.00 15.00           H  
ATOM   3166  HD2 PHE A 200      15.203   1.661   0.325  1.00 15.00           H  
ATOM   3167  HE1 PHE A 200      10.290   1.733   0.556  1.00 15.00           H  
ATOM   3168  HE2 PHE A 200      14.021   3.797   0.584  1.00 15.00           H  
ATOM   3169  HZ  PHE A 200      11.560   3.838   0.706  1.00 15.00           H  
ATOM   3170  N   GLU A 201      12.962  -2.245  -2.419  1.00 15.00           N  
ATOM   3171  CA  GLU A 201      11.964  -2.406  -3.472  1.00 15.00           C  
ATOM   3172  CB  GLU A 201      12.152  -3.752  -4.174  1.00 15.00           C  
ATOM   3173  CG  GLU A 201      13.330  -3.831  -5.130  1.00 15.00           C  
ATOM   3174  CD  GLU A 201      13.459  -5.217  -5.725  1.00 15.00           C  
ATOM   3175  OE1 GLU A 201      14.349  -5.972  -5.295  1.00 15.00           O  
ATOM   3176  OE2 GLU A 201      12.629  -5.575  -6.592  1.00 15.00           O1-
ATOM   3177  C   GLU A 201      10.530  -2.341  -2.957  1.00 15.00           C  
ATOM   3178  O   GLU A 201      10.193  -2.928  -1.926  1.00 15.00           O  
ATOM   3179  H   GLU A 201      13.060  -2.953  -1.744  1.00 15.00           H  
ATOM   3180  HA  GLU A 201      12.117  -1.574  -4.159  1.00 15.00           H  
ATOM   3181  HB2 GLU A 201      11.245  -3.965  -4.740  1.00 15.00           H  
ATOM   3182  HB3 GLU A 201      12.290  -4.514  -3.407  1.00 15.00           H  
ATOM   3183  HG2 GLU A 201      14.245  -3.590  -4.588  1.00 15.00           H  
ATOM   3184  HG3 GLU A 201      13.184  -3.111  -5.935  1.00 15.00           H  
ATOM   3185  N   VAL A 202       9.693  -1.619  -3.689  1.00 15.00           N  
ATOM   3186  CA  VAL A 202       8.274  -1.509  -3.372  1.00 15.00           C  
ATOM   3187  CB  VAL A 202       7.844  -0.045  -3.133  1.00 15.00           C  
ATOM   3188  CG1 VAL A 202       6.348   0.036  -2.862  1.00 15.00           C  
ATOM   3189  CG2 VAL A 202       8.628   0.562  -1.978  1.00 15.00           C  
ATOM   3190  C   VAL A 202       7.499  -2.076  -4.555  1.00 15.00           C  
ATOM   3191  O   VAL A 202       7.554  -1.520  -5.653  1.00 15.00           O  
ATOM   3192  H   VAL A 202      10.043  -1.135  -4.469  1.00 15.00           H  
ATOM   3193  HA  VAL A 202       8.070  -2.057  -2.452  1.00 15.00           H  
ATOM   3194  HB  VAL A 202       8.062   0.527  -4.035  1.00 15.00           H  
ATOM   3195 HG11 VAL A 202       5.802  -0.381  -3.709  1.00 15.00           H  
ATOM   3196 HG12 VAL A 202       6.111  -0.531  -1.962  1.00 15.00           H  
ATOM   3197 HG13 VAL A 202       6.060   1.078  -2.721  1.00 15.00           H  
ATOM   3198 HG21 VAL A 202       8.422   0.002  -1.066  1.00 15.00           H  
ATOM   3199 HG22 VAL A 202       9.694   0.517  -2.199  1.00 15.00           H  
ATOM   3200 HG23 VAL A 202       8.329   1.601  -1.842  1.00 15.00           H  
ATOM   3201  N   LYS A 203       6.789  -3.177  -4.346  1.00 15.00           N  
ATOM   3202  CA  LYS A 203       6.055  -3.807  -5.437  1.00 15.00           C  
ATOM   3203  CB  LYS A 203       6.922  -4.862  -6.138  1.00 15.00           C  
ATOM   3204  CG  LYS A 203       7.723  -5.750  -5.196  1.00 15.00           C  
ATOM   3205  CD  LYS A 203       8.914  -6.374  -5.908  1.00 15.00           C  
ATOM   3206  CE  LYS A 203       9.892  -6.986  -4.918  1.00 15.00           C  
ATOM   3207  NZ  LYS A 203      11.150  -7.442  -5.572  1.00 15.00           N1+
ATOM   3208  C   LYS A 203       4.716  -4.391  -5.002  1.00 15.00           C  
ATOM   3209  O   LYS A 203       4.255  -4.141  -3.891  1.00 15.00           O  
ATOM   3210  H   LYS A 203       6.736  -3.558  -3.439  1.00 15.00           H  
ATOM   3211  HA  LYS A 203       5.820  -3.017  -6.151  1.00 15.00           H  
ATOM   3212  HB2 LYS A 203       7.621  -4.345  -6.795  1.00 15.00           H  
ATOM   3213  HB3 LYS A 203       6.268  -5.500  -6.733  1.00 15.00           H  
ATOM   3214  HG2 LYS A 203       7.077  -6.544  -4.821  1.00 15.00           H  
ATOM   3215  HG3 LYS A 203       8.083  -5.149  -4.361  1.00 15.00           H  
ATOM   3216  HD2 LYS A 203       9.427  -5.603  -6.483  1.00 15.00           H  
ATOM   3217  HD3 LYS A 203       8.557  -7.153  -6.581  1.00 15.00           H  
ATOM   3218  HE2 LYS A 203       9.416  -7.842  -4.439  1.00 15.00           H  
ATOM   3219  HE3 LYS A 203      10.140  -6.239  -4.164  1.00 15.00           H  
ATOM   3220  HZ1 LYS A 203      11.632  -6.631  -6.038  1.00 15.00           H  
ATOM   3221  HZ2 LYS A 203      10.942  -8.159  -6.291  1.00 15.00           H  
ATOM   3222  HZ3 LYS A 203      11.795  -7.847  -4.867  1.00 15.00           H  
ATOM   3223  N   GLU A 204       4.112  -5.164  -5.902  1.00 15.00           N  
ATOM   3224  CA  GLU A 204       2.811  -5.792  -5.680  1.00 15.00           C  
ATOM   3225  CB  GLU A 204       2.433  -6.659  -6.883  1.00 15.00           C  
ATOM   3226  CG  GLU A 204       2.269  -5.893  -8.185  1.00 15.00           C  
ATOM   3227  CD  GLU A 204       1.946  -6.804  -9.352  1.00 15.00           C  
ATOM   3228  OE1 GLU A 204       0.818  -7.337  -9.396  1.00 15.00           O  
ATOM   3229  OE2 GLU A 204       2.820  -6.986 -10.224  1.00 15.00           O1-
ATOM   3230  C   GLU A 204       2.740  -6.630  -4.401  1.00 15.00           C  
ATOM   3231  O   GLU A 204       3.758  -7.073  -3.860  1.00 15.00           O  
ATOM   3232  H   GLU A 204       4.558  -5.315  -6.760  1.00 15.00           H  
ATOM   3233  HA  GLU A 204       2.099  -4.976  -5.558  1.00 15.00           H  
ATOM   3234  HB2 GLU A 204       1.490  -7.158  -6.660  1.00 15.00           H  
ATOM   3235  HB3 GLU A 204       3.214  -7.406  -7.023  1.00 15.00           H  
ATOM   3236  HG2 GLU A 204       3.198  -5.364  -8.400  1.00 15.00           H  
ATOM   3237  HG3 GLU A 204       1.459  -5.173  -8.068  1.00 15.00           H  
ATOM   3238  N   TYR A 205       1.513  -6.852  -3.945  1.00 15.00           N  
ATOM   3239  CA  TYR A 205       1.246  -7.630  -2.743  1.00 15.00           C  
ATOM   3240  CB  TYR A 205       0.312  -6.827  -1.824  1.00 15.00           C  
ATOM   3241  CG  TYR A 205       0.162  -7.383  -0.426  1.00 15.00           C  
ATOM   3242  CD1 TYR A 205       0.983  -6.947   0.606  1.00 15.00           C  
ATOM   3243  CD2 TYR A 205      -0.800  -8.341  -0.136  1.00 15.00           C  
ATOM   3244  CE1 TYR A 205       0.849  -7.450   1.887  1.00 15.00           C  
ATOM   3245  CE2 TYR A 205      -0.940  -8.849   1.139  1.00 15.00           C  
ATOM   3246  CZ  TYR A 205      -0.114  -8.400   2.146  1.00 15.00           C  
ATOM   3247  OH  TYR A 205      -0.246  -8.909   3.415  1.00 15.00           O  
ATOM   3248  C   TYR A 205       0.592  -8.955  -3.136  1.00 15.00           C  
ATOM   3249  O   TYR A 205      -0.585  -8.989  -3.496  1.00 15.00           O  
ATOM   3250  H   TYR A 205       0.754  -6.487  -4.445  1.00 15.00           H  
ATOM   3251  HA  TYR A 205       2.176  -7.838  -2.214  1.00 15.00           H  
ATOM   3252  HB2 TYR A 205      -0.675  -6.800  -2.285  1.00 15.00           H  
ATOM   3253  HB3 TYR A 205       0.704  -5.813  -1.745  1.00 15.00           H  
ATOM   3254  HD1 TYR A 205       1.739  -6.202   0.404  1.00 15.00           H  
ATOM   3255  HD2 TYR A 205      -1.450  -8.695  -0.922  1.00 15.00           H  
ATOM   3256  HE1 TYR A 205       1.495  -7.100   2.679  1.00 15.00           H  
ATOM   3257  HE2 TYR A 205      -1.693  -9.595   1.347  1.00 15.00           H  
ATOM   3258  HH  TYR A 205       0.556  -9.429   3.632  1.00 15.00           H  
ATOM   3259  N   VAL A 206       1.360 -10.040  -3.087  1.00 15.00           N  
ATOM   3260  CA  VAL A 206       0.846 -11.360  -3.451  1.00 15.00           C  
ATOM   3261  CB  VAL A 206       1.254 -11.768  -4.886  1.00 15.00           C  
ATOM   3262  CG1 VAL A 206       0.325 -11.142  -5.914  1.00 15.00           C  
ATOM   3263  CG2 VAL A 206       2.695 -11.376  -5.174  1.00 15.00           C  
ATOM   3264  C   VAL A 206       1.316 -12.434  -2.467  1.00 15.00           C  
ATOM   3265  O   VAL A 206       2.411 -12.341  -1.908  1.00 15.00           O  
ATOM   3266  H   VAL A 206       2.293  -9.957  -2.792  1.00 15.00           H  
ATOM   3267  HA  VAL A 206      -0.241 -11.286  -3.409  1.00 15.00           H  
ATOM   3268  HB  VAL A 206       1.170 -12.852  -4.958  1.00 15.00           H  
ATOM   3269 HG11 VAL A 206      -0.701 -11.450  -5.712  1.00 15.00           H  
ATOM   3270 HG12 VAL A 206       0.397 -10.056  -5.855  1.00 15.00           H  
ATOM   3271 HG13 VAL A 206       0.613 -11.472  -6.912  1.00 15.00           H  
ATOM   3272 HG21 VAL A 206       2.797 -10.293  -5.106  1.00 15.00           H  
ATOM   3273 HG22 VAL A 206       3.353 -11.850  -4.446  1.00 15.00           H  
ATOM   3274 HG23 VAL A 206       2.967 -11.704  -6.177  1.00 15.00           H  
ATOM   3275  N   LEU A 207       0.477 -13.448  -2.255  1.00 15.00           N  
ATOM   3276  CA  LEU A 207       0.799 -14.536  -1.343  1.00 15.00           C  
ATOM   3277  CB  LEU A 207       0.177 -14.275   0.036  1.00 15.00           C  
ATOM   3278  CG  LEU A 207       0.253 -15.411   1.066  1.00 15.00           C  
ATOM   3279  CD1 LEU A 207       1.697 -15.787   1.360  1.00 15.00           C  
ATOM   3280  CD2 LEU A 207      -0.466 -15.015   2.349  1.00 15.00           C  
ATOM   3281  C   LEU A 207       0.318 -15.876  -1.907  1.00 15.00           C  
ATOM   3282  O   LEU A 207      -0.863 -16.037  -2.213  1.00 15.00           O  
ATOM   3283  H   LEU A 207      -0.383 -13.467  -2.724  1.00 15.00           H  
ATOM   3284  HA  LEU A 207       1.882 -14.585  -1.232  1.00 15.00           H  
ATOM   3285  HB2 LEU A 207      -0.877 -14.042  -0.118  1.00 15.00           H  
ATOM   3286  HB3 LEU A 207       0.682 -13.409   0.465  1.00 15.00           H  
ATOM   3287  HG  LEU A 207      -0.243 -16.284   0.643  1.00 15.00           H  
ATOM   3288 HD11 LEU A 207       2.189 -16.088   0.435  1.00 15.00           H  
ATOM   3289 HD12 LEU A 207       2.217 -14.928   1.785  1.00 15.00           H  
ATOM   3290 HD13 LEU A 207       1.720 -16.614   2.070  1.00 15.00           H  
ATOM   3291 HD21 LEU A 207       0.021 -14.142   2.784  1.00 15.00           H  
ATOM   3292 HD22 LEU A 207      -1.506 -14.777   2.124  1.00 15.00           H  
ATOM   3293 HD23 LEU A 207      -0.427 -15.843   3.057  1.00 15.00           H  
ATOM   3294  N   PRO A 208       1.243 -16.835  -2.095  1.00 15.00           N  
ATOM   3295  CA  PRO A 208       0.921 -18.170  -2.602  1.00 15.00           C  
ATOM   3296  CB  PRO A 208       2.280 -18.721  -3.070  1.00 15.00           C  
ATOM   3297  CG  PRO A 208       3.260 -17.603  -2.903  1.00 15.00           C  
ATOM   3298  CD  PRO A 208       2.681 -16.692  -1.861  1.00 15.00           C  
ATOM   3299  C   PRO A 208       0.337 -19.064  -1.502  1.00 15.00           C  
ATOM   3300  O   PRO A 208       0.487 -18.777  -0.312  1.00 15.00           O  
ATOM   3301  HA  PRO A 208       0.171 -18.140  -3.392  1.00 15.00           H  
ATOM   3302  HB2 PRO A 208       2.226 -19.024  -4.116  1.00 15.00           H  
ATOM   3303  HB3 PRO A 208       2.573 -19.575  -2.459  1.00 15.00           H  
ATOM   3304  HG2 PRO A 208       3.387 -17.068  -3.844  1.00 15.00           H  
ATOM   3305  HG3 PRO A 208       4.223 -17.991  -2.573  1.00 15.00           H  
ATOM   3306  HD2 PRO A 208       2.953 -17.016  -0.856  1.00 15.00           H  
ATOM   3307  HD3 PRO A 208       3.006 -15.662  -2.011  1.00 15.00           H  
ATOM   3308  N   SER A 209      -0.313 -20.149  -1.908  1.00 15.00           N  
ATOM   3309  CA  SER A 209      -0.942 -21.074  -0.973  1.00 15.00           C  
ATOM   3310  CB  SER A 209      -2.235 -21.592  -1.595  1.00 15.00           C  
ATOM   3311  OG  SER A 209      -2.097 -21.673  -3.006  1.00 15.00           O  
ATOM   3312  C   SER A 209      -0.036 -22.250  -0.605  1.00 15.00           C  
ATOM   3313  O   SER A 209      -0.302 -22.971   0.362  1.00 15.00           O  
ATOM   3314  H   SER A 209      -0.392 -20.329  -2.868  1.00 15.00           H  
ATOM   3315  HA  SER A 209      -1.143 -20.532  -0.049  1.00 15.00           H  
ATOM   3316  HB2 SER A 209      -3.051 -20.912  -1.351  1.00 15.00           H  
ATOM   3317  HB3 SER A 209      -2.456 -22.582  -1.197  1.00 15.00           H  
ATOM   3318  HG  SER A 209      -2.783 -21.141  -3.430  1.00 15.00           H  
ATOM   3319  N   PHE A 210       1.023 -22.453  -1.378  1.00 15.00           N  
ATOM   3320  CA  PHE A 210       1.949 -23.547  -1.119  1.00 15.00           C  
ATOM   3321  CB  PHE A 210       1.651 -24.794  -1.970  1.00 15.00           C  
ATOM   3322  CG  PHE A 210       1.598 -24.578  -3.458  1.00 15.00           C  
ATOM   3323  CD1 PHE A 210       2.635 -25.010  -4.269  1.00 15.00           C  
ATOM   3324  CD2 PHE A 210       0.506 -23.962  -4.047  1.00 15.00           C  
ATOM   3325  CE1 PHE A 210       2.584 -24.830  -5.640  1.00 15.00           C  
ATOM   3326  CE2 PHE A 210       0.450 -23.776  -5.416  1.00 15.00           C  
ATOM   3327  CZ  PHE A 210       1.490 -24.211  -6.214  1.00 15.00           C  
ATOM   3328  C   PHE A 210       3.406 -23.104  -1.226  1.00 15.00           C  
ATOM   3329  O   PHE A 210       3.696 -21.988  -1.665  1.00 15.00           O  
ATOM   3330  H   PHE A 210       1.191 -21.851  -2.127  1.00 15.00           H  
ATOM   3331  HA  PHE A 210       1.787 -23.846  -0.083  1.00 15.00           H  
ATOM   3332  HB2 PHE A 210       0.685 -25.190  -1.656  1.00 15.00           H  
ATOM   3333  HB3 PHE A 210       2.429 -25.530  -1.767  1.00 15.00           H  
ATOM   3334  HD1 PHE A 210       3.493 -25.493  -3.826  1.00 15.00           H  
ATOM   3335  HD2 PHE A 210      -0.312 -23.623  -3.429  1.00 15.00           H  
ATOM   3336  HE1 PHE A 210       3.398 -25.173  -6.261  1.00 15.00           H  
ATOM   3337  HE2 PHE A 210      -0.406 -23.291  -5.861  1.00 15.00           H  
ATOM   3338  HZ  PHE A 210       1.448 -24.068  -7.284  1.00 15.00           H  
ATOM   3339  N   GLU A 211       4.308 -23.991  -0.834  1.00 15.00           N  
ATOM   3340  CA  GLU A 211       5.735 -23.711  -0.833  1.00 15.00           C  
ATOM   3341  CB  GLU A 211       6.280 -23.941   0.587  1.00 15.00           C  
ATOM   3342  CG  GLU A 211       7.741 -23.576   0.795  1.00 15.00           C  
ATOM   3343  CD  GLU A 211       8.226 -23.891   2.202  1.00 15.00           C  
ATOM   3344  OE1 GLU A 211       8.638 -22.952   2.914  1.00 15.00           O  
ATOM   3345  OE2 GLU A 211       8.204 -25.084   2.592  1.00 15.00           O1-
ATOM   3346  C   GLU A 211       6.466 -24.612  -1.831  1.00 15.00           C  
ATOM   3347  O   GLU A 211       6.185 -25.808  -1.921  1.00 15.00           O  
ATOM   3348  H   GLU A 211       4.003 -24.882  -0.548  1.00 15.00           H  
ATOM   3349  HA  GLU A 211       5.901 -22.676  -1.133  1.00 15.00           H  
ATOM   3350  HB2 GLU A 211       6.161 -24.998   0.825  1.00 15.00           H  
ATOM   3351  HB3 GLU A 211       5.683 -23.344   1.276  1.00 15.00           H  
ATOM   3352  HG2 GLU A 211       7.864 -22.508   0.614  1.00 15.00           H  
ATOM   3353  HG3 GLU A 211       8.346 -24.137   0.083  1.00 15.00           H  
ATOM   3354  N   VAL A 212       7.389 -24.027  -2.591  1.00 15.00           N  
ATOM   3355  CA  VAL A 212       8.176 -24.770  -3.572  1.00 15.00           C  
ATOM   3356  CB  VAL A 212       7.771 -24.431  -5.028  1.00 15.00           C  
ATOM   3357  CG1 VAL A 212       8.607 -25.233  -6.016  1.00 15.00           C  
ATOM   3358  CG2 VAL A 212       6.287 -24.675  -5.262  1.00 15.00           C  
ATOM   3359  C   VAL A 212       9.649 -24.425  -3.398  1.00 15.00           C  
ATOM   3360  O   VAL A 212      10.021 -23.253  -3.435  1.00 15.00           O  
ATOM   3361  H   VAL A 212       7.557 -23.068  -2.480  1.00 15.00           H  
ATOM   3362  HA  VAL A 212       7.990 -25.830  -3.401  1.00 15.00           H  
ATOM   3363  HB  VAL A 212       7.964 -23.370  -5.189  1.00 15.00           H  
ATOM   3364 HG11 VAL A 212       9.664 -25.020  -5.855  1.00 15.00           H  
ATOM   3365 HG12 VAL A 212       8.424 -26.297  -5.867  1.00 15.00           H  
ATOM   3366 HG13 VAL A 212       8.331 -24.956  -7.034  1.00 15.00           H  
ATOM   3367 HG21 VAL A 212       6.064 -25.731  -5.108  1.00 15.00           H  
ATOM   3368 HG22 VAL A 212       5.705 -24.075  -4.562  1.00 15.00           H  
ATOM   3369 HG23 VAL A 212       6.029 -24.394  -6.283  1.00 15.00           H  
ATOM   3370  N   ILE A 213      10.487 -25.432  -3.202  1.00 15.00           N  
ATOM   3371  CA  ILE A 213      11.913 -25.194  -3.030  1.00 15.00           C  
ATOM   3372  CB  ILE A 213      12.441 -25.663  -1.655  1.00 15.00           C  
ATOM   3373  CG1 ILE A 213      11.575 -25.110  -0.521  1.00 15.00           C  
ATOM   3374  CG2 ILE A 213      13.883 -25.222  -1.462  1.00 15.00           C  
ATOM   3375  CD1 ILE A 213      10.726 -26.161   0.155  1.00 15.00           C  
ATOM   3376  C   ILE A 213      12.723 -25.847  -4.144  1.00 15.00           C  
ATOM   3377  O   ILE A 213      12.520 -27.017  -4.475  1.00 15.00           O  
ATOM   3378  H   ILE A 213      10.142 -26.355  -3.181  1.00 15.00           H  
ATOM   3379  HA  ILE A 213      12.042 -24.113  -3.079  1.00 15.00           H  
ATOM   3380  HB  ILE A 213      12.394 -26.752  -1.630  1.00 15.00           H  
ATOM   3381 HG12 ILE A 213      10.916 -24.345  -0.932  1.00 15.00           H  
ATOM   3382 HG13 ILE A 213      12.230 -24.662   0.226  1.00 15.00           H  
ATOM   3383 HG21 ILE A 213      14.499 -25.633  -2.262  1.00 15.00           H  
ATOM   3384 HG22 ILE A 213      13.936 -24.134  -1.486  1.00 15.00           H  
ATOM   3385 HG23 ILE A 213      14.248 -25.583  -0.500  1.00 15.00           H  
ATOM   3386 HD11 ILE A 213      10.064 -26.620  -0.579  1.00 15.00           H  
ATOM   3387 HD12 ILE A 213      11.371 -26.924   0.590  1.00 15.00           H  
ATOM   3388 HD13 ILE A 213      10.131 -25.697   0.941  1.00 15.00           H  
ATOM   3389  N   VAL A 214      13.625 -25.069  -4.728  1.00 15.00           N  
ATOM   3390  CA  VAL A 214      14.492 -25.546  -5.797  1.00 15.00           C  
ATOM   3391  CB  VAL A 214      14.553 -24.532  -6.963  1.00 15.00           C  
ATOM   3392  CG1 VAL A 214      15.367 -25.090  -8.119  1.00 15.00           C  
ATOM   3393  CG2 VAL A 214      13.154 -24.151  -7.424  1.00 15.00           C  
ATOM   3394  C   VAL A 214      15.900 -25.751  -5.246  1.00 15.00           C  
ATOM   3395  O   VAL A 214      16.660 -24.791  -5.094  1.00 15.00           O  
ATOM   3396  H   VAL A 214      13.714 -24.142  -4.427  1.00 15.00           H  
ATOM   3397  HA  VAL A 214      14.086 -26.485  -6.174  1.00 15.00           H  
ATOM   3398  HB  VAL A 214      15.047 -23.630  -6.602  1.00 15.00           H  
ATOM   3399 HG11 VAL A 214      16.373 -25.328  -7.774  1.00 15.00           H  
ATOM   3400 HG12 VAL A 214      14.889 -25.994  -8.496  1.00 15.00           H  
ATOM   3401 HG13 VAL A 214      15.422 -24.348  -8.916  1.00 15.00           H  
ATOM   3402 HG21 VAL A 214      12.638 -25.038  -7.791  1.00 15.00           H  
ATOM   3403 HG22 VAL A 214      12.598 -23.728  -6.587  1.00 15.00           H  
ATOM   3404 HG23 VAL A 214      13.223 -23.414  -8.224  1.00 15.00           H  
ATOM   3405  N   GLU A 215      16.241 -26.994  -4.934  1.00 15.00           N  
ATOM   3406  CA  GLU A 215      17.552 -27.300  -4.377  1.00 15.00           C  
ATOM   3407  CB  GLU A 215      17.417 -27.905  -2.975  1.00 15.00           C  
ATOM   3408  CG  GLU A 215      16.616 -27.052  -2.007  1.00 15.00           C  
ATOM   3409  CD  GLU A 215      17.011 -27.255  -0.559  1.00 15.00           C  
ATOM   3410  OE1 GLU A 215      18.125 -26.816  -0.185  1.00 15.00           O  
ATOM   3411  OE2 GLU A 215      16.199 -27.815   0.207  1.00 15.00           O1-
ATOM   3412  C   GLU A 215      18.360 -28.236  -5.271  1.00 15.00           C  
ATOM   3413  O   GLU A 215      17.885 -29.308  -5.655  1.00 15.00           O  
ATOM   3414  H   GLU A 215      15.602 -27.724  -5.086  1.00 15.00           H  
ATOM   3415  HA  GLU A 215      18.094 -26.356  -4.314  1.00 15.00           H  
ATOM   3416  HB2 GLU A 215      18.417 -28.043  -2.564  1.00 15.00           H  
ATOM   3417  HB3 GLU A 215      16.925 -28.873  -3.066  1.00 15.00           H  
ATOM   3418  HG2 GLU A 215      15.561 -27.303  -2.116  1.00 15.00           H  
ATOM   3419  HG3 GLU A 215      16.768 -26.003  -2.263  1.00 15.00           H  
ATOM   3420  N   PRO A 216      19.584 -27.821  -5.637  1.00 15.00           N  
ATOM   3421  CA  PRO A 216      20.489 -28.624  -6.453  1.00 15.00           C  
ATOM   3422  CB  PRO A 216      21.441 -27.580  -7.069  1.00 15.00           C  
ATOM   3423  CG  PRO A 216      21.016 -26.249  -6.525  1.00 15.00           C  
ATOM   3424  CD  PRO A 216      20.176 -26.524  -5.312  1.00 15.00           C  
ATOM   3425  C   PRO A 216      21.281 -29.599  -5.578  1.00 15.00           C  
ATOM   3426  O   PRO A 216      21.359 -29.428  -4.359  1.00 15.00           O  
ATOM   3427  HA  PRO A 216      19.965 -29.225  -7.197  1.00 15.00           H  
ATOM   3428  HB2 PRO A 216      21.357 -27.588  -8.156  1.00 15.00           H  
ATOM   3429  HB3 PRO A 216      22.471 -27.793  -6.783  1.00 15.00           H  
ATOM   3430  HG2 PRO A 216      20.433 -25.708  -7.270  1.00 15.00           H  
ATOM   3431  HG3 PRO A 216      21.891 -25.660  -6.250  1.00 15.00           H  
ATOM   3432  HD2 PRO A 216      20.788 -26.583  -4.412  1.00 15.00           H  
ATOM   3433  HD3 PRO A 216      19.409 -25.761  -5.181  1.00 15.00           H  
ATOM   3434  N   THR A 217      21.867 -30.615  -6.195  1.00 15.00           N  
ATOM   3435  CA  THR A 217      22.645 -31.600  -5.457  1.00 15.00           C  
ATOM   3436  CB  THR A 217      22.933 -32.829  -6.334  1.00 15.00           C  
ATOM   3437  OG1 THR A 217      23.099 -32.401  -7.693  1.00 15.00           O  
ATOM   3438  CG2 THR A 217      21.776 -33.817  -6.258  1.00 15.00           C  
ATOM   3439  C   THR A 217      23.958 -30.981  -4.982  1.00 15.00           C  
ATOM   3440  O   THR A 217      24.251 -30.937  -3.781  1.00 15.00           O  
ATOM   3441  H   THR A 217      21.783 -30.704  -7.169  1.00 15.00           H  
ATOM   3442  HA  THR A 217      22.065 -31.919  -4.591  1.00 15.00           H  
ATOM   3443  HB  THR A 217      23.839 -33.319  -5.978  1.00 15.00           H  
ATOM   3444 HG21 THR A 217      21.640 -34.138  -5.225  1.00 15.00           H  
ATOM   3445 HG22 THR A 217      20.864 -33.337  -6.613  1.00 15.00           H  
ATOM   3446 HG23 THR A 217      21.996 -34.683  -6.882  1.00 15.00           H  
ATOM   3447  HG1 THR A 217      22.397 -32.774  -8.235  1.00 15.00           H  
ATOM   3448  N   GLU A 218      24.735 -30.485  -5.935  1.00 15.00           N  
ATOM   3449  CA  GLU A 218      26.004 -29.842  -5.635  1.00 15.00           C  
ATOM   3450  CB  GLU A 218      26.912 -29.848  -6.869  1.00 15.00           C  
ATOM   3451  CG  GLU A 218      27.366 -31.228  -7.317  1.00 15.00           C  
ATOM   3452  CD  GLU A 218      28.383 -31.156  -8.440  1.00 15.00           C  
ATOM   3453  OE1 GLU A 218      28.124 -31.728  -9.520  1.00 15.00           O  
ATOM   3454  OE2 GLU A 218      29.439 -30.519  -8.241  1.00 15.00           O1-
ATOM   3455  C   GLU A 218      25.766 -28.404  -5.179  1.00 15.00           C  
ATOM   3456  O   GLU A 218      24.635 -27.912  -5.204  1.00 15.00           O  
ATOM   3457  H   GLU A 218      24.448 -30.559  -6.869  1.00 15.00           H  
ATOM   3458  HA  GLU A 218      26.493 -30.398  -4.835  1.00 15.00           H  
ATOM   3459  HB2 GLU A 218      27.799 -29.256  -6.641  1.00 15.00           H  
ATOM   3460  HB3 GLU A 218      26.368 -29.385  -7.693  1.00 15.00           H  
ATOM   3461  HG2 GLU A 218      26.498 -31.788  -7.664  1.00 15.00           H  
ATOM   3462  HG3 GLU A 218      27.815 -31.743  -6.468  1.00 15.00           H  
ATOM   3463  N   LYS A 219      26.829 -27.737  -4.752  1.00 15.00           N  
ATOM   3464  CA  LYS A 219      26.732 -26.351  -4.304  1.00 15.00           C  
ATOM   3465  CB  LYS A 219      27.493 -26.153  -2.990  1.00 15.00           C  
ATOM   3466  CG  LYS A 219      26.963 -26.987  -1.833  1.00 15.00           C  
ATOM   3467  CD  LYS A 219      25.541 -26.589  -1.466  1.00 15.00           C  
ATOM   3468  CE  LYS A 219      24.954 -27.529  -0.424  1.00 15.00           C  
ATOM   3469  NZ  LYS A 219      24.567 -28.845  -1.006  1.00 15.00           N1+
ATOM   3470  C   LYS A 219      27.270 -25.412  -5.377  1.00 15.00           C  
ATOM   3471  O   LYS A 219      27.255 -24.192  -5.222  1.00 15.00           O  
ATOM   3472  H   LYS A 219      27.702 -28.185  -4.744  1.00 15.00           H  
ATOM   3473  HA  LYS A 219      25.682 -26.117  -4.129  1.00 15.00           H  
ATOM   3474  HB2 LYS A 219      27.428 -25.101  -2.712  1.00 15.00           H  
ATOM   3475  HB3 LYS A 219      28.537 -26.421  -3.155  1.00 15.00           H  
ATOM   3476  HG2 LYS A 219      27.607 -26.840  -0.966  1.00 15.00           H  
ATOM   3477  HG3 LYS A 219      26.974 -28.039  -2.120  1.00 15.00           H  
ATOM   3478  HD2 LYS A 219      24.921 -26.621  -2.362  1.00 15.00           H  
ATOM   3479  HD3 LYS A 219      25.548 -25.575  -1.065  1.00 15.00           H  
ATOM   3480  HE2 LYS A 219      24.069 -27.063   0.010  1.00 15.00           H  
ATOM   3481  HE3 LYS A 219      25.697 -27.695   0.356  1.00 15.00           H  
ATOM   3482  HZ1 LYS A 219      25.275 -29.155  -1.702  1.00 15.00           H  
ATOM   3483  HZ2 LYS A 219      23.644 -28.770  -1.479  1.00 15.00           H  
ATOM   3484  HZ3 LYS A 219      24.499 -29.559  -0.255  1.00 15.00           H  
ATOM   3485  N   PHE A 220      27.735 -26.004  -6.465  1.00 15.00           N  
ATOM   3486  CA  PHE A 220      28.288 -25.265  -7.587  1.00 15.00           C  
ATOM   3487  CB  PHE A 220      29.737 -24.833  -7.306  1.00 15.00           C  
ATOM   3488  CG  PHE A 220      30.631 -25.913  -6.751  1.00 15.00           C  
ATOM   3489  CD1 PHE A 220      31.304 -26.780  -7.597  1.00 15.00           C  
ATOM   3490  CD2 PHE A 220      30.805 -26.054  -5.381  1.00 15.00           C  
ATOM   3491  CE1 PHE A 220      32.131 -27.767  -7.090  1.00 15.00           C  
ATOM   3492  CE2 PHE A 220      31.629 -27.039  -4.868  1.00 15.00           C  
ATOM   3493  CZ  PHE A 220      32.294 -27.896  -5.724  1.00 15.00           C  
ATOM   3494  C   PHE A 220      28.209 -26.136  -8.832  1.00 15.00           C  
ATOM   3495  O   PHE A 220      27.715 -27.257  -8.759  1.00 15.00           O  
ATOM   3496  H   PHE A 220      27.690 -26.982  -6.529  1.00 15.00           H  
ATOM   3497  HA  PHE A 220      27.708 -24.355  -7.742  1.00 15.00           H  
ATOM   3498  HB2 PHE A 220      29.712 -24.014  -6.588  1.00 15.00           H  
ATOM   3499  HB3 PHE A 220      30.172 -24.482  -8.242  1.00 15.00           H  
ATOM   3500  HD1 PHE A 220      31.182 -26.684  -8.666  1.00 15.00           H  
ATOM   3501  HD2 PHE A 220      30.290 -25.386  -4.707  1.00 15.00           H  
ATOM   3502  HE1 PHE A 220      32.649 -28.436  -7.762  1.00 15.00           H  
ATOM   3503  HE2 PHE A 220      31.753 -27.138  -3.800  1.00 15.00           H  
ATOM   3504  HZ  PHE A 220      32.940 -28.665  -5.326  1.00 15.00           H  
ATOM   3505  N   TYR A 221      28.680 -25.635  -9.966  1.00 15.00           N  
ATOM   3506  CA  TYR A 221      28.636 -26.413 -11.195  1.00 15.00           C  
ATOM   3507  CB  TYR A 221      27.757 -25.743 -12.254  1.00 15.00           C  
ATOM   3508  CG  TYR A 221      27.601 -26.568 -13.514  1.00 15.00           C  
ATOM   3509  CD1 TYR A 221      27.026 -27.831 -13.471  1.00 15.00           C  
ATOM   3510  CD2 TYR A 221      28.037 -26.090 -14.743  1.00 15.00           C  
ATOM   3511  CE1 TYR A 221      26.887 -28.594 -14.614  1.00 15.00           C  
ATOM   3512  CE2 TYR A 221      27.901 -26.847 -15.893  1.00 15.00           C  
ATOM   3513  CZ  TYR A 221      27.325 -28.099 -15.822  1.00 15.00           C  
ATOM   3514  OH  TYR A 221      27.186 -28.857 -16.965  1.00 15.00           O  
ATOM   3515  C   TYR A 221      30.028 -26.682 -11.753  1.00 15.00           C  
ATOM   3516  O   TYR A 221      30.809 -25.756 -11.978  1.00 15.00           O  
ATOM   3517  H   TYR A 221      29.065 -24.733  -9.976  1.00 15.00           H  
ATOM   3518  HA  TYR A 221      28.190 -27.374 -10.937  1.00 15.00           H  
ATOM   3519  HB2 TYR A 221      28.206 -24.786 -12.521  1.00 15.00           H  
ATOM   3520  HB3 TYR A 221      26.769 -25.574 -11.827  1.00 15.00           H  
ATOM   3521  HD1 TYR A 221      26.681 -28.224 -12.526  1.00 15.00           H  
ATOM   3522  HD2 TYR A 221      28.490 -25.111 -14.802  1.00 15.00           H  
ATOM   3523  HE1 TYR A 221      26.437 -29.574 -14.560  1.00 15.00           H  
ATOM   3524  HE2 TYR A 221      28.244 -26.460 -16.841  1.00 15.00           H  
ATOM   3525  HH  TYR A 221      27.958 -28.738 -17.523  1.00 15.00           H  
ATOM   3526  N   TYR A 222      30.323 -27.956 -11.966  1.00 15.00           N  
ATOM   3527  CA  TYR A 222      31.603 -28.380 -12.518  1.00 15.00           C  
ATOM   3528  CB  TYR A 222      31.884 -29.823 -12.070  1.00 15.00           C  
ATOM   3529  CG  TYR A 222      33.289 -30.319 -12.335  1.00 15.00           C  
ATOM   3530  CD1 TYR A 222      34.374 -29.457 -12.282  1.00 15.00           C  
ATOM   3531  CD2 TYR A 222      33.526 -31.656 -12.631  1.00 15.00           C  
ATOM   3532  CE1 TYR A 222      35.656 -29.910 -12.517  1.00 15.00           C  
ATOM   3533  CE2 TYR A 222      34.807 -32.117 -12.869  1.00 15.00           C  
ATOM   3534  CZ  TYR A 222      35.867 -31.238 -12.809  1.00 15.00           C  
ATOM   3535  OH  TYR A 222      37.142 -31.684 -13.049  1.00 15.00           O  
ATOM   3536  C   TYR A 222      31.538 -28.305 -14.045  1.00 15.00           C  
ATOM   3537  O   TYR A 222      30.791 -29.052 -14.670  1.00 15.00           O  
ATOM   3538  H   TYR A 222      29.657 -28.641 -11.737  1.00 15.00           H  
ATOM   3539  HA  TYR A 222      32.403 -27.731 -12.163  1.00 15.00           H  
ATOM   3540  HB2 TYR A 222      31.190 -30.480 -12.595  1.00 15.00           H  
ATOM   3541  HB3 TYR A 222      31.702 -29.884 -10.997  1.00 15.00           H  
ATOM   3542  HD1 TYR A 222      34.213 -28.414 -12.053  1.00 15.00           H  
ATOM   3543  HD2 TYR A 222      32.696 -32.346 -12.676  1.00 15.00           H  
ATOM   3544  HE1 TYR A 222      36.490 -29.225 -12.472  1.00 15.00           H  
ATOM   3545  HE2 TYR A 222      34.976 -33.158 -13.100  1.00 15.00           H  
ATOM   3546  HH  TYR A 222      37.757 -30.945 -12.980  1.00 15.00           H  
ATOM   3547  N   ILE A 223      32.311 -27.395 -14.642  1.00 15.00           N  
ATOM   3548  CA  ILE A 223      32.309 -27.226 -16.101  1.00 15.00           C  
ATOM   3549  CB  ILE A 223      33.189 -26.051 -16.581  1.00 15.00           C  
ATOM   3550  CG1 ILE A 223      34.660 -26.270 -16.218  1.00 15.00           C  
ATOM   3551  CG2 ILE A 223      32.683 -24.728 -16.032  1.00 15.00           C  
ATOM   3552  CD1 ILE A 223      35.619 -25.460 -17.064  1.00 15.00           C  
ATOM   3553  C   ILE A 223      32.714 -28.498 -16.844  1.00 15.00           C  
ATOM   3554  O   ILE A 223      32.289 -28.728 -17.976  1.00 15.00           O  
ATOM   3555  H   ILE A 223      32.883 -26.817 -14.091  1.00 15.00           H  
ATOM   3556  HA  ILE A 223      31.272 -26.994 -16.344  1.00 15.00           H  
ATOM   3557  HB  ILE A 223      33.120 -26.012 -17.668  1.00 15.00           H  
ATOM   3558 HG12 ILE A 223      34.894 -27.327 -16.348  1.00 15.00           H  
ATOM   3559 HG13 ILE A 223      34.802 -25.992 -15.174  1.00 15.00           H  
ATOM   3560 HG21 ILE A 223      31.648 -24.580 -16.339  1.00 15.00           H  
ATOM   3561 HG22 ILE A 223      32.741 -24.740 -14.944  1.00 15.00           H  
ATOM   3562 HG23 ILE A 223      33.297 -23.915 -16.420  1.00 15.00           H  
ATOM   3563 HD11 ILE A 223      35.491 -25.725 -18.113  1.00 15.00           H  
ATOM   3564 HD12 ILE A 223      35.414 -24.398 -16.930  1.00 15.00           H  
ATOM   3565 HD13 ILE A 223      36.643 -25.674 -16.758  1.00 15.00           H  
ATOM   3566  N   TYR A 224      33.533 -29.323 -16.210  1.00 15.00           N  
ATOM   3567  CA  TYR A 224      33.980 -30.566 -16.822  1.00 15.00           C  
ATOM   3568  CB  TYR A 224      35.410 -30.903 -16.398  1.00 15.00           C  
ATOM   3569  CG  TYR A 224      36.460 -30.036 -17.058  1.00 15.00           C  
ATOM   3570  CD1 TYR A 224      36.605 -30.025 -18.438  1.00 15.00           C  
ATOM   3571  CD2 TYR A 224      37.305 -29.232 -16.305  1.00 15.00           C  
ATOM   3572  CE1 TYR A 224      37.561 -29.239 -19.051  1.00 15.00           C  
ATOM   3573  CE2 TYR A 224      38.266 -28.442 -16.911  1.00 15.00           C  
ATOM   3574  CZ  TYR A 224      38.388 -28.450 -18.284  1.00 15.00           C  
ATOM   3575  OH  TYR A 224      39.342 -27.665 -18.894  1.00 15.00           O  
ATOM   3576  C   TYR A 224      33.027 -31.716 -16.500  1.00 15.00           C  
ATOM   3577  O   TYR A 224      33.459 -32.811 -16.152  1.00 15.00           O  
ATOM   3578  H   TYR A 224      33.846 -29.090 -15.310  1.00 15.00           H  
ATOM   3579  HA  TYR A 224      33.975 -30.424 -17.903  1.00 15.00           H  
ATOM   3580  HB2 TYR A 224      35.610 -31.943 -16.657  1.00 15.00           H  
ATOM   3581  HB3 TYR A 224      35.488 -30.776 -15.318  1.00 15.00           H  
ATOM   3582  HD1 TYR A 224      35.958 -30.642 -19.044  1.00 15.00           H  
ATOM   3583  HD2 TYR A 224      37.211 -29.223 -15.229  1.00 15.00           H  
ATOM   3584  HE1 TYR A 224      37.659 -29.243 -20.127  1.00 15.00           H  
ATOM   3585  HE2 TYR A 224      38.917 -27.823 -16.312  1.00 15.00           H  
ATOM   3586  HH  TYR A 224      38.968 -27.260 -19.686  1.00 15.00           H  
ATOM   3587  N   ASN A 225      31.729 -31.459 -16.626  1.00 15.00           N  
ATOM   3588  CA  ASN A 225      30.713 -32.473 -16.352  1.00 15.00           C  
ATOM   3589  CB  ASN A 225      29.752 -31.993 -15.257  1.00 15.00           C  
ATOM   3590  CG  ASN A 225      28.886 -33.105 -14.685  1.00 15.00           C  
ATOM   3591  OD1 ASN A 225      28.524 -34.057 -15.376  1.00 15.00           O  
ATOM   3592  ND2 ASN A 225      28.547 -32.988 -13.411  1.00 15.00           N  
ATOM   3593  C   ASN A 225      29.939 -32.813 -17.623  1.00 15.00           C  
ATOM   3594  O   ASN A 225      29.209 -31.978 -18.155  1.00 15.00           O  
ATOM   3595  H   ASN A 225      31.446 -30.564 -16.919  1.00 15.00           H  
ATOM   3596  HA  ASN A 225      31.216 -33.374 -16.000  1.00 15.00           H  
ATOM   3597  HB2 ASN A 225      29.099 -31.229 -15.680  1.00 15.00           H  
ATOM   3598  HB3 ASN A 225      30.339 -31.561 -14.447  1.00 15.00           H  
ATOM   3599 HD21 ASN A 225      28.867 -32.204 -12.911  1.00 15.00           H  
ATOM   3600 HD22 ASN A 225      27.986 -33.684 -13.016  1.00 15.00           H  
ATOM   3601  N   GLU A 226      30.110 -34.038 -18.104  1.00 15.00           N  
ATOM   3602  CA  GLU A 226      29.437 -34.495 -19.317  1.00 15.00           C  
ATOM   3603  CB  GLU A 226      30.062 -35.795 -19.816  1.00 15.00           C  
ATOM   3604  CG  GLU A 226      31.572 -35.740 -19.931  1.00 15.00           C  
ATOM   3605  CD  GLU A 226      32.087 -36.541 -21.105  1.00 15.00           C  
ATOM   3606  OE1 GLU A 226      32.465 -37.712 -20.904  1.00 15.00           O  
ATOM   3607  OE2 GLU A 226      32.103 -35.993 -22.229  1.00 15.00           O1-
ATOM   3608  C   GLU A 226      27.932 -34.671 -19.130  1.00 15.00           C  
ATOM   3609  O   GLU A 226      27.165 -34.540 -20.086  1.00 15.00           O  
ATOM   3610  H   GLU A 226      30.723 -34.648 -17.645  1.00 15.00           H  
ATOM   3611  HA  GLU A 226      29.575 -33.714 -20.065  1.00 15.00           H  
ATOM   3612  HB2 GLU A 226      29.650 -36.020 -20.800  1.00 15.00           H  
ATOM   3613  HB3 GLU A 226      29.799 -36.592 -19.121  1.00 15.00           H  
ATOM   3614  HG2 GLU A 226      32.008 -36.140 -19.016  1.00 15.00           H  
ATOM   3615  HG3 GLU A 226      31.877 -34.701 -20.055  1.00 15.00           H  
ATOM   3616  N   LYS A 227      27.506 -34.959 -17.908  1.00 15.00           N  
ATOM   3617  CA  LYS A 227      26.090 -35.160 -17.634  1.00 15.00           C  
ATOM   3618  CB  LYS A 227      25.887 -36.035 -16.392  1.00 15.00           C  
ATOM   3619  CG  LYS A 227      24.473 -36.566 -16.229  1.00 15.00           C  
ATOM   3620  CD  LYS A 227      24.301 -37.295 -14.905  1.00 15.00           C  
ATOM   3621  CE  LYS A 227      22.900 -37.868 -14.769  1.00 15.00           C  
ATOM   3622  NZ  LYS A 227      22.609 -38.307 -13.379  1.00 15.00           N1+
ATOM   3623  C   LYS A 227      25.365 -33.826 -17.479  1.00 15.00           C  
ATOM   3624  O   LYS A 227      24.658 -33.386 -18.392  1.00 15.00           O  
ATOM   3625  H   LYS A 227      28.153 -35.011 -17.171  1.00 15.00           H  
ATOM   3626  HA  LYS A 227      25.659 -35.681 -18.489  1.00 15.00           H  
ATOM   3627  HB2 LYS A 227      26.133 -35.441 -15.512  1.00 15.00           H  
ATOM   3628  HB3 LYS A 227      26.566 -36.885 -16.458  1.00 15.00           H  
ATOM   3629  HG2 LYS A 227      24.258 -37.257 -17.044  1.00 15.00           H  
ATOM   3630  HG3 LYS A 227      23.774 -35.730 -16.267  1.00 15.00           H  
ATOM   3631  HD2 LYS A 227      24.479 -36.595 -14.088  1.00 15.00           H  
ATOM   3632  HD3 LYS A 227      25.024 -38.109 -14.851  1.00 15.00           H  
ATOM   3633  HE2 LYS A 227      22.804 -38.725 -15.436  1.00 15.00           H  
ATOM   3634  HE3 LYS A 227      22.178 -37.103 -15.055  1.00 15.00           H  
ATOM   3635  HZ1 LYS A 227      21.649 -38.702 -13.320  1.00 15.00           H  
ATOM   3636  HZ2 LYS A 227      22.674 -37.487 -12.725  1.00 15.00           H  
ATOM   3637  HZ3 LYS A 227      23.292 -39.025 -13.077  1.00 15.00           H  
ATOM   3638  N   GLY A 228      25.552 -33.182 -16.334  1.00 15.00           N  
ATOM   3639  CA  GLY A 228      24.915 -31.904 -16.079  1.00 15.00           C  
ATOM   3640  C   GLY A 228      24.816 -31.616 -14.599  1.00 15.00           C  
ATOM   3641  O   GLY A 228      25.738 -31.916 -13.847  1.00 15.00           O  
ATOM   3642  H   GLY A 228      26.122 -33.584 -15.643  1.00 15.00           H  
ATOM   3643  HA2 GLY A 228      23.911 -31.918 -16.504  1.00 15.00           H  
ATOM   3644  HA3 GLY A 228      25.500 -31.116 -16.554  1.00 15.00           H  
ATOM   3645  N   LEU A 229      23.705 -31.032 -14.184  1.00 15.00           N  
ATOM   3646  CA  LEU A 229      23.488 -30.709 -12.782  1.00 15.00           C  
ATOM   3647  CB  LEU A 229      23.723 -29.217 -12.551  1.00 15.00           C  
ATOM   3648  CG  LEU A 229      23.599 -28.717 -11.111  1.00 15.00           C  
ATOM   3649  CD1 LEU A 229      24.653 -29.364 -10.223  1.00 15.00           C  
ATOM   3650  CD2 LEU A 229      23.708 -27.200 -11.066  1.00 15.00           C  
ATOM   3651  C   LEU A 229      22.068 -31.089 -12.379  1.00 15.00           C  
ATOM   3652  O   LEU A 229      21.095 -30.498 -12.856  1.00 15.00           O  
ATOM   3653  H   LEU A 229      23.009 -30.817 -14.834  1.00 15.00           H  
ATOM   3654  HA  LEU A 229      24.191 -31.274 -12.169  1.00 15.00           H  
ATOM   3655  HB2 LEU A 229      22.997 -28.671 -13.154  1.00 15.00           H  
ATOM   3656  HB3 LEU A 229      24.730 -28.984 -12.896  1.00 15.00           H  
ATOM   3657  HG  LEU A 229      22.618 -29.001 -10.729  1.00 15.00           H  
ATOM   3658 HD11 LEU A 229      24.537 -30.447 -10.252  1.00 15.00           H  
ATOM   3659 HD12 LEU A 229      25.646 -29.095 -10.583  1.00 15.00           H  
ATOM   3660 HD13 LEU A 229      24.530 -29.013  -9.199  1.00 15.00           H  
ATOM   3661 HD21 LEU A 229      24.684 -26.894 -11.444  1.00 15.00           H  
ATOM   3662 HD22 LEU A 229      22.925 -26.761 -11.684  1.00 15.00           H  
ATOM   3663 HD23 LEU A 229      23.594 -26.858 -10.037  1.00 15.00           H  
ATOM   3664  N   GLU A 230      21.955 -32.080 -11.508  1.00 15.00           N  
ATOM   3665  CA  GLU A 230      20.654 -32.552 -11.058  1.00 15.00           C  
ATOM   3666  CB  GLU A 230      20.754 -33.947 -10.443  1.00 15.00           C  
ATOM   3667  CG  GLU A 230      20.489 -35.074 -11.428  1.00 15.00           C  
ATOM   3668  CD  GLU A 230      21.719 -35.493 -12.206  1.00 15.00           C  
ATOM   3669  OE1 GLU A 230      22.484 -36.346 -11.705  1.00 15.00           O  
ATOM   3670  OE2 GLU A 230      21.910 -35.007 -13.336  1.00 15.00           O1-
ATOM   3671  C   GLU A 230      20.002 -31.583 -10.083  1.00 15.00           C  
ATOM   3672  O   GLU A 230      20.588 -31.218  -9.061  1.00 15.00           O  
ATOM   3673  H   GLU A 230      22.766 -32.504 -11.161  1.00 15.00           H  
ATOM   3674  HA  GLU A 230      20.016 -32.610 -11.940  1.00 15.00           H  
ATOM   3675  HB2 GLU A 230      20.026 -34.019  -9.635  1.00 15.00           H  
ATOM   3676  HB3 GLU A 230      21.759 -34.073 -10.039  1.00 15.00           H  
ATOM   3677  HG2 GLU A 230      19.729 -34.743 -12.135  1.00 15.00           H  
ATOM   3678  HG3 GLU A 230      20.119 -35.937 -10.874  1.00 15.00           H  
ATOM   3679  N   VAL A 231      18.789 -31.167 -10.413  1.00 15.00           N  
ATOM   3680  CA  VAL A 231      18.035 -30.245  -9.582  1.00 15.00           C  
ATOM   3681  CB  VAL A 231      17.635 -28.980 -10.371  1.00 15.00           C  
ATOM   3682  CG1 VAL A 231      16.892 -28.002  -9.477  1.00 15.00           C  
ATOM   3683  CG2 VAL A 231      18.860 -28.318 -10.990  1.00 15.00           C  
ATOM   3684  C   VAL A 231      16.772 -30.930  -9.058  1.00 15.00           C  
ATOM   3685  O   VAL A 231      15.900 -31.325  -9.833  1.00 15.00           O  
ATOM   3686  H   VAL A 231      18.384 -31.492 -11.247  1.00 15.00           H  
ATOM   3687  HA  VAL A 231      18.672 -29.949  -8.748  1.00 15.00           H  
ATOM   3688  HB  VAL A 231      16.967 -29.281 -11.178  1.00 15.00           H  
ATOM   3689 HG11 VAL A 231      16.005 -28.486  -9.067  1.00 15.00           H  
ATOM   3690 HG12 VAL A 231      17.544 -27.688  -8.662  1.00 15.00           H  
ATOM   3691 HG13 VAL A 231      16.594 -27.131 -10.060  1.00 15.00           H  
ATOM   3692 HG21 VAL A 231      19.544 -28.008 -10.200  1.00 15.00           H  
ATOM   3693 HG22 VAL A 231      19.363 -29.027 -11.648  1.00 15.00           H  
ATOM   3694 HG23 VAL A 231      18.550 -27.446 -11.565  1.00 15.00           H  
ATOM   3695  N   THR A 232      16.693 -31.086  -7.747  1.00 15.00           N  
ATOM   3696  CA  THR A 232      15.547 -31.723  -7.114  1.00 15.00           C  
ATOM   3697  CB  THR A 232      15.981 -32.458  -5.834  1.00 15.00           C  
ATOM   3698  OG1 THR A 232      17.293 -32.011  -5.458  1.00 15.00           O  
ATOM   3699  CG2 THR A 232      16.010 -33.962  -6.064  1.00 15.00           C  
ATOM   3700  C   THR A 232      14.469 -30.693  -6.769  1.00 15.00           C  
ATOM   3701  O   THR A 232      14.750 -29.681  -6.121  1.00 15.00           O  
ATOM   3702  H   THR A 232      17.430 -30.769  -7.183  1.00 15.00           H  
ATOM   3703  HA  THR A 232      15.133 -32.442  -7.821  1.00 15.00           H  
ATOM   3704  HB  THR A 232      15.266 -32.239  -5.041  1.00 15.00           H  
ATOM   3705 HG21 THR A 232      15.017 -34.304  -6.356  1.00 15.00           H  
ATOM   3706 HG22 THR A 232      16.722 -34.195  -6.856  1.00 15.00           H  
ATOM   3707 HG23 THR A 232      16.311 -34.464  -5.145  1.00 15.00           H  
ATOM   3708  HG1 THR A 232      17.299 -31.046  -5.397  1.00 15.00           H  
ATOM   3709  N   ILE A 233      13.240 -30.951  -7.208  1.00 15.00           N  
ATOM   3710  CA  ILE A 233      12.125 -30.042  -6.955  1.00 15.00           C  
ATOM   3711  CB  ILE A 233      11.272 -29.822  -8.227  1.00 15.00           C  
ATOM   3712  CG1 ILE A 233      12.115 -29.227  -9.360  1.00 15.00           C  
ATOM   3713  CG2 ILE A 233      10.061 -28.943  -7.931  1.00 15.00           C  
ATOM   3714  CD1 ILE A 233      12.608 -27.819  -9.095  1.00 15.00           C  
ATOM   3715  C   ILE A 233      11.217 -30.572  -5.845  1.00 15.00           C  
ATOM   3716  O   ILE A 233      10.646 -31.656  -5.966  1.00 15.00           O  
ATOM   3717  H   ILE A 233      13.076 -31.779  -7.714  1.00 15.00           H  
ATOM   3718  HA  ILE A 233      12.563 -29.093  -6.646  1.00 15.00           H  
ATOM   3719  HB  ILE A 233      10.908 -30.796  -8.555  1.00 15.00           H  
ATOM   3720 HG12 ILE A 233      11.508 -29.212 -10.265  1.00 15.00           H  
ATOM   3721 HG13 ILE A 233      12.982 -29.869  -9.514  1.00 15.00           H  
ATOM   3722 HG21 ILE A 233       9.460 -29.404  -7.147  1.00 15.00           H  
ATOM   3723 HG22 ILE A 233      10.397 -27.960  -7.600  1.00 15.00           H  
ATOM   3724 HG23 ILE A 233       9.460 -28.836  -8.834  1.00 15.00           H  
ATOM   3725 HD11 ILE A 233      11.755 -27.159  -8.938  1.00 15.00           H  
ATOM   3726 HD12 ILE A 233      13.239 -27.816  -8.206  1.00 15.00           H  
ATOM   3727 HD13 ILE A 233      13.185 -27.469  -9.951  1.00 15.00           H  
ATOM   3728  N   THR A 234      11.089 -29.801  -4.773  1.00 15.00           N  
ATOM   3729  CA  THR A 234      10.242 -30.180  -3.655  1.00 15.00           C  
ATOM   3730  CB  THR A 234      11.049 -30.189  -2.344  1.00 15.00           C  
ATOM   3731  OG1 THR A 234      12.243 -30.962  -2.528  1.00 15.00           O  
ATOM   3732  CG2 THR A 234      10.232 -30.788  -1.208  1.00 15.00           C  
ATOM   3733  C   THR A 234       9.071 -29.206  -3.521  1.00 15.00           C  
ATOM   3734  O   THR A 234       9.265 -28.029  -3.210  1.00 15.00           O  
ATOM   3735  H   THR A 234      11.585 -28.955  -4.729  1.00 15.00           H  
ATOM   3736  HA  THR A 234       9.858 -31.182  -3.846  1.00 15.00           H  
ATOM   3737  HB  THR A 234      11.302 -29.161  -2.085  1.00 15.00           H  
ATOM   3738 HG21 THR A 234       9.322 -30.205  -1.068  1.00 15.00           H  
ATOM   3739 HG22 THR A 234       9.970 -31.818  -1.452  1.00 15.00           H  
ATOM   3740 HG23 THR A 234      10.819 -30.770  -0.290  1.00 15.00           H  
ATOM   3741  HG1 THR A 234      12.204 -31.420  -3.371  1.00 15.00           H  
ATOM   3742  N   ALA A 235       7.860 -29.698  -3.763  1.00 15.00           N  
ATOM   3743  CA  ALA A 235       6.661 -28.870  -3.668  1.00 15.00           C  
ATOM   3744  CB  ALA A 235       5.937 -28.832  -5.005  1.00 15.00           C  
ATOM   3745  C   ALA A 235       5.742 -29.400  -2.574  1.00 15.00           C  
ATOM   3746  O   ALA A 235       5.423 -30.589  -2.548  1.00 15.00           O  
ATOM   3747  H   ALA A 235       7.767 -30.649  -4.000  1.00 15.00           H  
ATOM   3748  HA  ALA A 235       6.956 -27.853  -3.409  1.00 15.00           H  
ATOM   3749  HB1 ALA A 235       6.604 -28.431  -5.768  1.00 15.00           H  
ATOM   3750  HB2 ALA A 235       5.633 -29.841  -5.282  1.00 15.00           H  
ATOM   3751  HB3 ALA A 235       5.055 -28.197  -4.923  1.00 15.00           H  
ATOM   3752  N   ARG A 236       5.314 -28.520  -1.675  1.00 15.00           N  
ATOM   3753  CA  ARG A 236       4.452 -28.922  -0.569  1.00 15.00           C  
ATOM   3754  CB  ARG A 236       5.320 -29.386   0.602  1.00 15.00           C  
ATOM   3755  CG  ARG A 236       6.222 -28.292   1.151  1.00 15.00           C  
ATOM   3756  CD  ARG A 236       7.374 -28.861   1.955  1.00 15.00           C  
ATOM   3757  NE  ARG A 236       8.244 -27.803   2.460  1.00 15.00           N  
ATOM   3758  CZ  ARG A 236       9.494 -27.981   2.868  1.00 15.00           C  
ATOM   3759  NH1 ARG A 236      10.050 -29.192   2.838  1.00 15.00           N  
ATOM   3760  NH2 ARG A 236      10.186 -26.937   3.303  1.00 15.00           N1+
ATOM   3761  C   ARG A 236       3.560 -27.773  -0.105  1.00 15.00           C  
ATOM   3762  O   ARG A 236       3.867 -26.606  -0.330  1.00 15.00           O  
ATOM   3763  H   ARG A 236       5.586 -27.575  -1.754  1.00 15.00           H  
ATOM   3764  HA  ARG A 236       3.811 -29.732  -0.917  1.00 15.00           H  
ATOM   3765  HB2 ARG A 236       5.945 -30.213   0.264  1.00 15.00           H  
ATOM   3766  HB3 ARG A 236       4.666 -29.730   1.403  1.00 15.00           H  
ATOM   3767  HG2 ARG A 236       5.632 -27.638   1.794  1.00 15.00           H  
ATOM   3768  HG3 ARG A 236       6.624 -27.716   0.318  1.00 15.00           H  
ATOM   3769  HD2 ARG A 236       7.957 -29.526   1.318  1.00 15.00           H  
ATOM   3770  HD3 ARG A 236       6.974 -29.424   2.798  1.00 15.00           H  
ATOM   3771  HE  ARG A 236       7.871 -26.880   2.480  1.00 15.00           H  
ATOM   3772 HH11 ARG A 236       9.506 -30.006   2.485  1.00 15.00           H  
ATOM   3773 HH12 ARG A 236      11.032 -29.327   3.157  1.00 15.00           H  
ATOM   3774 HH21 ARG A 236      11.165 -27.048   3.632  1.00 15.00           H  
ATOM   3775 HH22 ARG A 236       9.737 -25.982   3.308  1.00 15.00           H  
ATOM   3776  N   PHE A 237       2.449 -28.113   0.536  1.00 15.00           N  
ATOM   3777  CA  PHE A 237       1.533 -27.108   1.061  1.00 15.00           C  
ATOM   3778  CB  PHE A 237       0.144 -27.705   1.319  1.00 15.00           C  
ATOM   3779  CG  PHE A 237      -0.703 -27.869   0.087  1.00 15.00           C  
ATOM   3780  CD1 PHE A 237      -1.200 -26.764  -0.585  1.00 15.00           C  
ATOM   3781  CD2 PHE A 237      -1.010 -29.132  -0.394  1.00 15.00           C  
ATOM   3782  CE1 PHE A 237      -1.985 -26.913  -1.714  1.00 15.00           C  
ATOM   3783  CE2 PHE A 237      -1.793 -29.290  -1.522  1.00 15.00           C  
ATOM   3784  CZ  PHE A 237      -2.282 -28.179  -2.183  1.00 15.00           C  
ATOM   3785  C   PHE A 237       2.102 -26.542   2.358  1.00 15.00           C  
ATOM   3786  O   PHE A 237       3.026 -27.119   2.931  1.00 15.00           O  
ATOM   3787  H   PHE A 237       2.241 -29.068   0.658  1.00 15.00           H  
ATOM   3788  HA  PHE A 237       1.425 -26.314   0.322  1.00 15.00           H  
ATOM   3789  HB2 PHE A 237      -0.385 -27.050   2.011  1.00 15.00           H  
ATOM   3790  HB3 PHE A 237       0.275 -28.686   1.775  1.00 15.00           H  
ATOM   3791  HD1 PHE A 237      -0.971 -25.773  -0.222  1.00 15.00           H  
ATOM   3792  HD2 PHE A 237      -0.633 -30.004   0.119  1.00 15.00           H  
ATOM   3793  HE1 PHE A 237      -2.365 -26.042  -2.228  1.00 15.00           H  
ATOM   3794  HE2 PHE A 237      -2.022 -30.280  -1.886  1.00 15.00           H  
ATOM   3795  HZ  PHE A 237      -2.895 -28.300  -3.064  1.00 15.00           H  
ATOM   3796  N   LEU A 238       1.540 -25.433   2.827  1.00 15.00           N  
ATOM   3797  CA  LEU A 238       2.008 -24.791   4.056  1.00 15.00           C  
ATOM   3798  CB  LEU A 238       1.245 -23.491   4.312  1.00 15.00           C  
ATOM   3799  CG  LEU A 238       1.389 -22.403   3.244  1.00 15.00           C  
ATOM   3800  CD1 LEU A 238       0.485 -21.222   3.557  1.00 15.00           C  
ATOM   3801  CD2 LEU A 238       2.838 -21.955   3.117  1.00 15.00           C  
ATOM   3802  C   LEU A 238       1.917 -25.712   5.272  1.00 15.00           C  
ATOM   3803  O   LEU A 238       2.732 -25.625   6.187  1.00 15.00           O  
ATOM   3804  H   LEU A 238       0.800 -25.024   2.328  1.00 15.00           H  
ATOM   3805  HA  LEU A 238       3.063 -24.561   3.908  1.00 15.00           H  
ATOM   3806  HB2 LEU A 238       1.598 -23.078   5.257  1.00 15.00           H  
ATOM   3807  HB3 LEU A 238       0.186 -23.737   4.396  1.00 15.00           H  
ATOM   3808  HG  LEU A 238       1.082 -22.824   2.287  1.00 15.00           H  
ATOM   3809 HD11 LEU A 238      -0.549 -21.561   3.612  1.00 15.00           H  
ATOM   3810 HD12 LEU A 238       0.776 -20.785   4.512  1.00 15.00           H  
ATOM   3811 HD13 LEU A 238       0.580 -20.473   2.771  1.00 15.00           H  
ATOM   3812 HD21 LEU A 238       3.171 -21.529   4.063  1.00 15.00           H  
ATOM   3813 HD22 LEU A 238       3.463 -22.812   2.865  1.00 15.00           H  
ATOM   3814 HD23 LEU A 238       2.918 -21.203   2.332  1.00 15.00           H  
ATOM   3815  N   TYR A 239       0.930 -26.598   5.280  1.00 15.00           N  
ATOM   3816  CA  TYR A 239       0.755 -27.519   6.396  1.00 15.00           C  
ATOM   3817  CB  TYR A 239      -0.715 -27.874   6.639  1.00 15.00           C  
ATOM   3818  CG  TYR A 239      -1.557 -27.984   5.390  1.00 15.00           C  
ATOM   3819  CD1 TYR A 239      -1.835 -29.219   4.830  1.00 15.00           C  
ATOM   3820  CD2 TYR A 239      -2.080 -26.852   4.775  1.00 15.00           C  
ATOM   3821  CE1 TYR A 239      -2.612 -29.328   3.695  1.00 15.00           C  
ATOM   3822  CE2 TYR A 239      -2.857 -26.952   3.639  1.00 15.00           C  
ATOM   3823  CZ  TYR A 239      -3.117 -28.194   3.102  1.00 15.00           C  
ATOM   3824  OH  TYR A 239      -3.888 -28.302   1.971  1.00 15.00           O  
ATOM   3825  C   TYR A 239       1.632 -28.766   6.278  1.00 15.00           C  
ATOM   3826  O   TYR A 239       1.748 -29.537   7.228  1.00 15.00           O  
ATOM   3827  H   TYR A 239       0.304 -26.625   4.531  1.00 15.00           H  
ATOM   3828  HA  TYR A 239       1.099 -26.982   7.280  1.00 15.00           H  
ATOM   3829  HB2 TYR A 239      -1.150 -27.102   7.273  1.00 15.00           H  
ATOM   3830  HB3 TYR A 239      -0.751 -28.832   7.157  1.00 15.00           H  
ATOM   3831  HD1 TYR A 239      -1.437 -30.112   5.289  1.00 15.00           H  
ATOM   3832  HD2 TYR A 239      -1.875 -25.878   5.194  1.00 15.00           H  
ATOM   3833  HE1 TYR A 239      -2.823 -30.300   3.274  1.00 15.00           H  
ATOM   3834  HE2 TYR A 239      -3.258 -26.063   3.174  1.00 15.00           H  
ATOM   3835  HH  TYR A 239      -3.317 -28.417   1.207  1.00 15.00           H  
ATOM   3836  N   GLY A 240       2.257 -28.960   5.119  1.00 15.00           N  
ATOM   3837  CA  GLY A 240       3.132 -30.107   4.939  1.00 15.00           C  
ATOM   3838  C   GLY A 240       2.650 -31.127   3.925  1.00 15.00           C  
ATOM   3839  O   GLY A 240       3.397 -32.039   3.571  1.00 15.00           O  
ATOM   3840  H   GLY A 240       2.144 -28.310   4.392  1.00 15.00           H  
ATOM   3841  HA2 GLY A 240       3.234 -30.609   5.901  1.00 15.00           H  
ATOM   3842  HA3 GLY A 240       4.106 -29.742   4.614  1.00 15.00           H  
ATOM   3843  N   LYS A 241       1.416 -30.983   3.459  1.00 15.00           N  
ATOM   3844  CA  LYS A 241       0.855 -31.916   2.482  1.00 15.00           C  
ATOM   3845  CB  LYS A 241      -0.645 -31.676   2.299  1.00 15.00           C  
ATOM   3846  CG  LYS A 241      -1.435 -32.918   1.919  1.00 15.00           C  
ATOM   3847  CD  LYS A 241      -2.933 -32.664   1.982  1.00 15.00           C  
ATOM   3848  CE  LYS A 241      -3.721 -33.900   1.582  1.00 15.00           C  
ATOM   3849  NZ  LYS A 241      -5.191 -33.672   1.650  1.00 15.00           N1+
ATOM   3850  C   LYS A 241       1.585 -31.836   1.140  1.00 15.00           C  
ATOM   3851  O   LYS A 241       2.145 -30.798   0.788  1.00 15.00           O  
ATOM   3852  H   LYS A 241       0.868 -30.243   3.785  1.00 15.00           H  
ATOM   3853  HA  LYS A 241       0.997 -32.923   2.873  1.00 15.00           H  
ATOM   3854  HB2 LYS A 241      -0.778 -30.933   1.513  1.00 15.00           H  
ATOM   3855  HB3 LYS A 241      -1.046 -31.290   3.236  1.00 15.00           H  
ATOM   3856  HG2 LYS A 241      -1.183 -33.724   2.609  1.00 15.00           H  
ATOM   3857  HG3 LYS A 241      -1.168 -33.212   0.904  1.00 15.00           H  
ATOM   3858  HD2 LYS A 241      -3.183 -31.849   1.304  1.00 15.00           H  
ATOM   3859  HD3 LYS A 241      -3.203 -32.385   3.001  1.00 15.00           H  
ATOM   3860  HE2 LYS A 241      -3.460 -34.717   2.255  1.00 15.00           H  
ATOM   3861  HE3 LYS A 241      -3.454 -34.172   0.561  1.00 15.00           H  
ATOM   3862  HZ1 LYS A 241      -5.492 -33.044   0.877  1.00 15.00           H  
ATOM   3863  HZ2 LYS A 241      -5.440 -33.230   2.557  1.00 15.00           H  
ATOM   3864  HZ3 LYS A 241      -5.698 -34.577   1.567  1.00 15.00           H  
ATOM   3865  N   LYS A 242       1.568 -32.938   0.400  1.00 15.00           N  
ATOM   3866  CA  LYS A 242       2.236 -33.016  -0.894  1.00 15.00           C  
ATOM   3867  CB  LYS A 242       2.399 -34.478  -1.307  1.00 15.00           C  
ATOM   3868  CG  LYS A 242       3.076 -35.341  -0.259  1.00 15.00           C  
ATOM   3869  CD  LYS A 242       3.142 -36.794  -0.695  1.00 15.00           C  
ATOM   3870  CE  LYS A 242       4.057 -37.592   0.216  1.00 15.00           C  
ATOM   3871  NZ  LYS A 242       4.421 -38.914  -0.362  1.00 15.00           N1+
ATOM   3872  C   LYS A 242       1.471 -32.265  -1.977  1.00 15.00           C  
ATOM   3873  O   LYS A 242       0.243 -32.168  -1.933  1.00 15.00           O  
ATOM   3874  H   LYS A 242       1.088 -33.722   0.731  1.00 15.00           H  
ATOM   3875  HA  LYS A 242       3.213 -32.546  -0.787  1.00 15.00           H  
ATOM   3876  HB2 LYS A 242       2.996 -34.513  -2.218  1.00 15.00           H  
ATOM   3877  HB3 LYS A 242       1.410 -34.891  -1.505  1.00 15.00           H  
ATOM   3878  HG2 LYS A 242       2.513 -35.275   0.672  1.00 15.00           H  
ATOM   3879  HG3 LYS A 242       4.089 -34.973  -0.097  1.00 15.00           H  
ATOM   3880  HD2 LYS A 242       3.523 -36.844  -1.715  1.00 15.00           H  
ATOM   3881  HD3 LYS A 242       2.141 -37.223  -0.660  1.00 15.00           H  
ATOM   3882  HE2 LYS A 242       3.550 -37.754   1.167  1.00 15.00           H  
ATOM   3883  HE3 LYS A 242       4.970 -37.020   0.384  1.00 15.00           H  
ATOM   3884  HZ1 LYS A 242       5.186 -38.804  -1.070  1.00 15.00           H  
ATOM   3885  HZ2 LYS A 242       3.600 -39.343  -0.840  1.00 15.00           H  
ATOM   3886  HZ3 LYS A 242       4.747 -39.555   0.383  1.00 15.00           H  
ATOM   3887  N   VAL A 243       2.211 -31.738  -2.943  1.00 15.00           N  
ATOM   3888  CA  VAL A 243       1.625 -31.009  -4.058  1.00 15.00           C  
ATOM   3889  CB  VAL A 243       2.069 -29.528  -4.076  1.00 15.00           C  
ATOM   3890  CG1 VAL A 243       1.585 -28.832  -5.342  1.00 15.00           C  
ATOM   3891  CG2 VAL A 243       1.564 -28.796  -2.846  1.00 15.00           C  
ATOM   3892  C   VAL A 243       2.050 -31.660  -5.368  1.00 15.00           C  
ATOM   3893  O   VAL A 243       3.241 -31.844  -5.616  1.00 15.00           O  
ATOM   3894  H   VAL A 243       3.185 -31.852  -2.914  1.00 15.00           H  
ATOM   3895  HA  VAL A 243       0.542 -31.042  -3.940  1.00 15.00           H  
ATOM   3896  HB  VAL A 243       3.159 -29.506  -4.066  1.00 15.00           H  
ATOM   3897 HG11 VAL A 243       1.976 -29.353  -6.216  1.00 15.00           H  
ATOM   3898 HG12 VAL A 243       0.495 -28.844  -5.369  1.00 15.00           H  
ATOM   3899 HG13 VAL A 243       1.937 -27.800  -5.347  1.00 15.00           H  
ATOM   3900 HG21 VAL A 243       0.474 -28.807  -2.839  1.00 15.00           H  
ATOM   3901 HG22 VAL A 243       1.939 -29.290  -1.950  1.00 15.00           H  
ATOM   3902 HG23 VAL A 243       1.917 -27.765  -2.866  1.00 15.00           H  
ATOM   3903  N   GLU A 244       1.079 -32.021  -6.192  1.00 15.00           N  
ATOM   3904  CA  GLU A 244       1.365 -32.648  -7.471  1.00 15.00           C  
ATOM   3905  CB  GLU A 244       0.752 -34.048  -7.529  1.00 15.00           C  
ATOM   3906  CG  GLU A 244       1.422 -35.029  -6.578  1.00 15.00           C  
ATOM   3907  CD  GLU A 244       0.576 -36.248  -6.276  1.00 15.00           C  
ATOM   3908  OE1 GLU A 244       1.045 -37.113  -5.507  1.00 15.00           O  
ATOM   3909  OE2 GLU A 244      -0.552 -36.337  -6.800  1.00 15.00           O1-
ATOM   3910  C   GLU A 244       0.902 -31.776  -8.640  1.00 15.00           C  
ATOM   3911  O   GLU A 244      -0.067 -31.016  -8.523  1.00 15.00           O  
ATOM   3912  H   GLU A 244       0.147 -31.869  -5.932  1.00 15.00           H  
ATOM   3913  HA  GLU A 244       2.446 -32.751  -7.565  1.00 15.00           H  
ATOM   3914  HB2 GLU A 244       0.849 -34.428  -8.546  1.00 15.00           H  
ATOM   3915  HB3 GLU A 244      -0.304 -33.976  -7.267  1.00 15.00           H  
ATOM   3916  HG2 GLU A 244       1.632 -34.513  -5.641  1.00 15.00           H  
ATOM   3917  HG3 GLU A 244       2.358 -35.361  -7.027  1.00 15.00           H  
ATOM   3918  N   GLY A 245       1.610 -31.882  -9.757  1.00 15.00           N  
ATOM   3919  CA  GLY A 245       1.283 -31.104 -10.935  1.00 15.00           C  
ATOM   3920  C   GLY A 245       2.457 -31.038 -11.892  1.00 15.00           C  
ATOM   3921  O   GLY A 245       3.356 -31.880 -11.831  1.00 15.00           O  
ATOM   3922  H   GLY A 245       2.372 -32.503  -9.783  1.00 15.00           H  
ATOM   3923  HA2 GLY A 245       1.016 -30.092 -10.630  1.00 15.00           H  
ATOM   3924  HA3 GLY A 245       0.436 -31.566 -11.442  1.00 15.00           H  
ATOM   3925  N   THR A 246       2.461 -30.045 -12.764  1.00 15.00           N  
ATOM   3926  CA  THR A 246       3.530 -29.884 -13.738  1.00 15.00           C  
ATOM   3927  CB  THR A 246       2.942 -29.570 -15.126  1.00 15.00           C  
ATOM   3928  OG1 THR A 246       1.525 -29.813 -15.093  1.00 15.00           O  
ATOM   3929  CG2 THR A 246       3.579 -30.460 -16.182  1.00 15.00           C  
ATOM   3930  C   THR A 246       4.484 -28.765 -13.319  1.00 15.00           C  
ATOM   3931  O   THR A 246       4.051 -27.700 -12.870  1.00 15.00           O  
ATOM   3932  H   THR A 246       1.721 -29.399 -12.759  1.00 15.00           H  
ATOM   3933  HA  THR A 246       4.088 -30.819 -13.786  1.00 15.00           H  
ATOM   3934  HB  THR A 246       3.143 -28.528 -15.376  1.00 15.00           H  
ATOM   3935 HG21 THR A 246       4.655 -30.286 -16.203  1.00 15.00           H  
ATOM   3936 HG22 THR A 246       3.384 -31.505 -15.942  1.00 15.00           H  
ATOM   3937 HG23 THR A 246       3.154 -30.226 -17.158  1.00 15.00           H  
ATOM   3938  HG1 THR A 246       1.167 -29.802 -15.995  1.00 15.00           H  
ATOM   3939  N   ALA A 247       5.782 -29.015 -13.443  1.00 15.00           N  
ATOM   3940  CA  ALA A 247       6.784 -28.023 -13.083  1.00 15.00           C  
ATOM   3941  CB  ALA A 247       7.732 -28.577 -12.033  1.00 15.00           C  
ATOM   3942  C   ALA A 247       7.559 -27.559 -14.308  1.00 15.00           C  
ATOM   3943  O   ALA A 247       8.117 -28.374 -15.049  1.00 15.00           O  
ATOM   3944  H   ALA A 247       6.077 -29.891 -13.782  1.00 15.00           H  
ATOM   3945  HA  ALA A 247       6.267 -27.160 -12.663  1.00 15.00           H  
ATOM   3946  HB1 ALA A 247       7.164 -28.877 -11.153  1.00 15.00           H  
ATOM   3947  HB2 ALA A 247       8.258 -29.442 -12.438  1.00 15.00           H  
ATOM   3948  HB3 ALA A 247       8.455 -27.810 -11.755  1.00 15.00           H  
ATOM   3949  N   PHE A 248       7.564 -26.254 -14.531  1.00 15.00           N  
ATOM   3950  CA  PHE A 248       8.281 -25.663 -15.652  1.00 15.00           C  
ATOM   3951  CB  PHE A 248       7.378 -24.695 -16.421  1.00 15.00           C  
ATOM   3952  CG  PHE A 248       6.162 -25.348 -17.012  1.00 15.00           C  
ATOM   3953  CD1 PHE A 248       6.229 -25.972 -18.245  1.00 15.00           C  
ATOM   3954  CD2 PHE A 248       4.955 -25.342 -16.332  1.00 15.00           C  
ATOM   3955  CE1 PHE A 248       5.114 -26.580 -18.791  1.00 15.00           C  
ATOM   3956  CE2 PHE A 248       3.837 -25.946 -16.872  1.00 15.00           C  
ATOM   3957  CZ  PHE A 248       3.917 -26.567 -18.104  1.00 15.00           C  
ATOM   3958  C   PHE A 248       9.516 -24.938 -15.134  1.00 15.00           C  
ATOM   3959  O   PHE A 248       9.404 -23.971 -14.377  1.00 15.00           O  
ATOM   3960  H   PHE A 248       7.063 -25.663 -13.923  1.00 15.00           H  
ATOM   3961  HA  PHE A 248       8.587 -26.454 -16.337  1.00 15.00           H  
ATOM   3962  HB2 PHE A 248       7.958 -24.251 -17.230  1.00 15.00           H  
ATOM   3963  HB3 PHE A 248       7.051 -23.912 -15.737  1.00 15.00           H  
ATOM   3964  HD1 PHE A 248       7.163 -25.984 -18.787  1.00 15.00           H  
ATOM   3965  HD2 PHE A 248       4.888 -24.859 -15.368  1.00 15.00           H  
ATOM   3966  HE1 PHE A 248       5.179 -27.065 -19.754  1.00 15.00           H  
ATOM   3967  HE2 PHE A 248       2.902 -25.933 -16.332  1.00 15.00           H  
ATOM   3968  HZ  PHE A 248       3.044 -27.041 -18.528  1.00 15.00           H  
ATOM   3969  N   VAL A 249      10.688 -25.413 -15.527  1.00 15.00           N  
ATOM   3970  CA  VAL A 249      11.937 -24.822 -15.070  1.00 15.00           C  
ATOM   3971  CB  VAL A 249      12.881 -25.893 -14.473  1.00 15.00           C  
ATOM   3972  CG1 VAL A 249      14.067 -25.242 -13.772  1.00 15.00           C  
ATOM   3973  CG2 VAL A 249      12.126 -26.803 -13.513  1.00 15.00           C  
ATOM   3974  C   VAL A 249      12.656 -24.073 -16.189  1.00 15.00           C  
ATOM   3975  O   VAL A 249      12.762 -24.565 -17.314  1.00 15.00           O  
ATOM   3976  H   VAL A 249      10.714 -26.175 -16.144  1.00 15.00           H  
ATOM   3977  HA  VAL A 249      11.674 -24.106 -14.291  1.00 15.00           H  
ATOM   3978  HB  VAL A 249      13.262 -26.501 -15.294  1.00 15.00           H  
ATOM   3979 HG11 VAL A 249      14.609 -24.617 -14.481  1.00 15.00           H  
ATOM   3980 HG12 VAL A 249      13.708 -24.628 -12.946  1.00 15.00           H  
ATOM   3981 HG13 VAL A 249      14.731 -26.016 -13.388  1.00 15.00           H  
ATOM   3982 HG21 VAL A 249      11.736 -26.213 -12.684  1.00 15.00           H  
ATOM   3983 HG22 VAL A 249      11.300 -27.281 -14.039  1.00 15.00           H  
ATOM   3984 HG23 VAL A 249      12.802 -27.567 -13.129  1.00 15.00           H  
ATOM   3985  N   ILE A 250      13.128 -22.877 -15.864  1.00 15.00           N  
ATOM   3986  CA  ILE A 250      13.854 -22.035 -16.805  1.00 15.00           C  
ATOM   3987  CB  ILE A 250      13.254 -20.608 -16.846  1.00 15.00           C  
ATOM   3988  CG1 ILE A 250      11.801 -20.643 -17.335  1.00 15.00           C  
ATOM   3989  CG2 ILE A 250      14.094 -19.674 -17.709  1.00 15.00           C  
ATOM   3990  CD1 ILE A 250      11.633 -21.135 -18.758  1.00 15.00           C  
ATOM   3991  C   ILE A 250      15.324 -21.958 -16.385  1.00 15.00           C  
ATOM   3992  O   ILE A 250      15.632 -21.634 -15.235  1.00 15.00           O  
ATOM   3993  H   ILE A 250      12.978 -22.544 -14.949  1.00 15.00           H  
ATOM   3994  HA  ILE A 250      13.771 -22.473 -17.800  1.00 15.00           H  
ATOM   3995  HB  ILE A 250      13.265 -20.215 -15.829  1.00 15.00           H  
ATOM   3996 HG12 ILE A 250      11.396 -19.633 -17.273  1.00 15.00           H  
ATOM   3997 HG13 ILE A 250      11.235 -21.303 -16.677  1.00 15.00           H  
ATOM   3998 HG21 ILE A 250      15.113 -19.643 -17.324  1.00 15.00           H  
ATOM   3999 HG22 ILE A 250      14.104 -20.039 -18.736  1.00 15.00           H  
ATOM   4000 HG23 ILE A 250      13.665 -18.672 -17.684  1.00 15.00           H  
ATOM   4001 HD11 ILE A 250      12.192 -20.488 -19.434  1.00 15.00           H  
ATOM   4002 HD12 ILE A 250      12.009 -22.155 -18.837  1.00 15.00           H  
ATOM   4003 HD13 ILE A 250      10.577 -21.116 -19.027  1.00 15.00           H  
ATOM   4004  N   PHE A 251      16.224 -22.265 -17.313  1.00 15.00           N  
ATOM   4005  CA  PHE A 251      17.656 -22.244 -17.034  1.00 15.00           C  
ATOM   4006  CB  PHE A 251      18.325 -23.542 -17.505  1.00 15.00           C  
ATOM   4007  CG  PHE A 251      18.068 -24.743 -16.638  1.00 15.00           C  
ATOM   4008  CD1 PHE A 251      18.993 -25.137 -15.683  1.00 15.00           C  
ATOM   4009  CD2 PHE A 251      16.909 -25.487 -16.785  1.00 15.00           C  
ATOM   4010  CE1 PHE A 251      18.767 -26.249 -14.893  1.00 15.00           C  
ATOM   4011  CE2 PHE A 251      16.674 -26.598 -15.998  1.00 15.00           C  
ATOM   4012  CZ  PHE A 251      17.605 -26.980 -15.050  1.00 15.00           C  
ATOM   4013  C   PHE A 251      18.319 -21.062 -17.724  1.00 15.00           C  
ATOM   4014  O   PHE A 251      18.006 -20.748 -18.873  1.00 15.00           O  
ATOM   4015  H   PHE A 251      15.917 -22.491 -18.216  1.00 15.00           H  
ATOM   4016  HA  PHE A 251      17.780 -22.150 -15.955  1.00 15.00           H  
ATOM   4017  HB2 PHE A 251      19.401 -23.374 -17.539  1.00 15.00           H  
ATOM   4018  HB3 PHE A 251      17.960 -23.765 -18.508  1.00 15.00           H  
ATOM   4019  HD1 PHE A 251      19.902 -24.568 -15.555  1.00 15.00           H  
ATOM   4020  HD2 PHE A 251      16.179 -25.195 -17.525  1.00 15.00           H  
ATOM   4021  HE1 PHE A 251      19.497 -26.546 -14.155  1.00 15.00           H  
ATOM   4022  HE2 PHE A 251      15.765 -27.167 -16.123  1.00 15.00           H  
ATOM   4023  HZ  PHE A 251      17.424 -27.848 -14.433  1.00 15.00           H  
ATOM   4024  N   GLY A 252      19.237 -20.412 -17.025  1.00 15.00           N  
ATOM   4025  CA  GLY A 252      19.933 -19.279 -17.593  1.00 15.00           C  
ATOM   4026  C   GLY A 252      21.177 -18.933 -16.805  1.00 15.00           C  
ATOM   4027  O   GLY A 252      21.292 -19.292 -15.631  1.00 15.00           O  
ATOM   4028  H   GLY A 252      19.442 -20.702 -16.108  1.00 15.00           H  
ATOM   4029  HA2 GLY A 252      19.265 -18.418 -17.594  1.00 15.00           H  
ATOM   4030  HA3 GLY A 252      20.219 -19.518 -18.617  1.00 15.00           H  
ATOM   4031  N   ILE A 253      22.098 -18.228 -17.442  1.00 15.00           N  
ATOM   4032  CA  ILE A 253      23.343 -17.830 -16.800  1.00 15.00           C  
ATOM   4033  CB  ILE A 253      24.578 -18.366 -17.571  1.00 15.00           C  
ATOM   4034  CG1 ILE A 253      24.541 -19.893 -17.673  1.00 15.00           C  
ATOM   4035  CG2 ILE A 253      25.875 -17.904 -16.923  1.00 15.00           C  
ATOM   4036  CD1 ILE A 253      24.080 -20.404 -19.022  1.00 15.00           C  
ATOM   4037  C   ILE A 253      23.425 -16.310 -16.736  1.00 15.00           C  
ATOM   4038  O   ILE A 253      23.119 -15.628 -17.712  1.00 15.00           O  
ATOM   4039  H   ILE A 253      21.931 -17.949 -18.369  1.00 15.00           H  
ATOM   4040  HA  ILE A 253      23.349 -18.255 -15.796  1.00 15.00           H  
ATOM   4041  HB  ILE A 253      24.540 -17.955 -18.580  1.00 15.00           H  
ATOM   4042 HG12 ILE A 253      23.860 -20.272 -16.911  1.00 15.00           H  
ATOM   4043 HG13 ILE A 253      25.545 -20.274 -17.486  1.00 15.00           H  
ATOM   4044 HG21 ILE A 253      25.895 -16.815 -16.887  1.00 15.00           H  
ATOM   4045 HG22 ILE A 253      25.937 -18.302 -15.910  1.00 15.00           H  
ATOM   4046 HG23 ILE A 253      26.722 -18.264 -17.508  1.00 15.00           H  
ATOM   4047 HD11 ILE A 253      23.076 -20.032 -19.228  1.00 15.00           H  
ATOM   4048 HD12 ILE A 253      24.763 -20.054 -19.796  1.00 15.00           H  
ATOM   4049 HD13 ILE A 253      24.069 -21.494 -19.013  1.00 15.00           H  
ATOM   4050  N   GLN A 254      23.806 -15.782 -15.582  1.00 15.00           N  
ATOM   4051  CA  GLN A 254      23.932 -14.347 -15.406  1.00 15.00           C  
ATOM   4052  CB  GLN A 254      23.210 -13.900 -14.127  1.00 15.00           C  
ATOM   4053  CG  GLN A 254      23.288 -12.403 -13.862  1.00 15.00           C  
ATOM   4054  CD  GLN A 254      22.450 -11.952 -12.680  1.00 15.00           C  
ATOM   4055  OE1 GLN A 254      21.373 -12.500 -12.409  1.00 15.00           O  
ATOM   4056  NE2 GLN A 254      22.941 -10.954 -11.963  1.00 15.00           N  
ATOM   4057  C   GLN A 254      25.403 -13.944 -15.354  1.00 15.00           C  
ATOM   4058  O   GLN A 254      26.171 -14.477 -14.551  1.00 15.00           O  
ATOM   4059  H   GLN A 254      24.014 -16.376 -14.825  1.00 15.00           H  
ATOM   4060  HA  GLN A 254      23.467 -13.852 -16.258  1.00 15.00           H  
ATOM   4061  HB2 GLN A 254      23.658 -14.421 -13.281  1.00 15.00           H  
ATOM   4062  HB3 GLN A 254      22.160 -14.179 -14.211  1.00 15.00           H  
ATOM   4063  HG2 GLN A 254      22.941 -11.877 -14.751  1.00 15.00           H  
ATOM   4064  HG3 GLN A 254      24.328 -12.141 -13.667  1.00 15.00           H  
ATOM   4065 HE21 GLN A 254      23.811 -10.571 -12.232  1.00 15.00           H  
ATOM   4066 HE22 GLN A 254      22.422 -10.633 -11.198  1.00 15.00           H  
ATOM   4067  N   ASP A 255      25.790 -13.013 -16.218  1.00 15.00           N  
ATOM   4068  CA  ASP A 255      27.160 -12.532 -16.254  1.00 15.00           C  
ATOM   4069  CB  ASP A 255      27.725 -12.499 -17.675  1.00 15.00           C  
ATOM   4070  CG  ASP A 255      29.244 -12.549 -17.679  1.00 15.00           C  
ATOM   4071  OD1 ASP A 255      29.850 -12.465 -16.589  1.00 15.00           O  
ATOM   4072  OD2 ASP A 255      29.843 -12.714 -18.763  1.00 15.00           O1-
ATOM   4073  C   ASP A 255      27.239 -11.159 -15.614  1.00 15.00           C  
ATOM   4074  O   ASP A 255      27.078 -10.133 -16.276  1.00 15.00           O  
ATOM   4075  H   ASP A 255      25.127 -12.618 -16.828  1.00 15.00           H  
ATOM   4076  HA  ASP A 255      27.773 -13.232 -15.687  1.00 15.00           H  
ATOM   4077  HB2 ASP A 255      27.401 -11.580 -18.162  1.00 15.00           H  
ATOM   4078  HB3 ASP A 255      27.342 -13.357 -18.227  1.00 15.00           H  
ATOM   4079  N   GLY A 256      27.427 -11.155 -14.305  1.00 15.00           N  
ATOM   4080  CA  GLY A 256      27.520  -9.916 -13.573  1.00 15.00           C  
ATOM   4081  C   GLY A 256      26.152  -9.366 -13.246  1.00 15.00           C  
ATOM   4082  O   GLY A 256      25.447  -9.904 -12.392  1.00 15.00           O  
ATOM   4083  H   GLY A 256      27.486 -12.009 -13.829  1.00 15.00           H  
ATOM   4084  HA2 GLY A 256      28.060  -9.187 -14.177  1.00 15.00           H  
ATOM   4085  HA3 GLY A 256      28.063 -10.092 -12.644  1.00 15.00           H  
ATOM   4086  N   GLU A 257      25.762  -8.310 -13.939  1.00 15.00           N  
ATOM   4087  CA  GLU A 257      24.463  -7.693 -13.717  1.00 15.00           C  
ATOM   4088  CB  GLU A 257      24.601  -6.170 -13.704  1.00 15.00           C  
ATOM   4089  CG  GLU A 257      25.521  -5.630 -12.624  1.00 15.00           C  
ATOM   4090  CD  GLU A 257      25.991  -4.225 -12.932  1.00 15.00           C  
ATOM   4091  OE1 GLU A 257      27.200  -4.047 -13.186  1.00 15.00           O  
ATOM   4092  OE2 GLU A 257      25.148  -3.305 -12.931  1.00 15.00           O1-
ATOM   4093  C   GLU A 257      23.487  -8.093 -14.816  1.00 15.00           C  
ATOM   4094  O   GLU A 257      22.270  -8.018 -14.642  1.00 15.00           O  
ATOM   4095  H   GLU A 257      26.367  -7.926 -14.606  1.00 15.00           H  
ATOM   4096  HA  GLU A 257      24.083  -8.037 -12.755  1.00 15.00           H  
ATOM   4097  HB2 GLU A 257      23.611  -5.740 -13.554  1.00 15.00           H  
ATOM   4098  HB3 GLU A 257      24.991  -5.855 -14.672  1.00 15.00           H  
ATOM   4099  HG2 GLU A 257      26.390  -6.282 -12.543  1.00 15.00           H  
ATOM   4100  HG3 GLU A 257      24.984  -5.622 -11.676  1.00 15.00           H  
ATOM   4101  N   GLN A 258      24.020  -8.550 -15.940  1.00 15.00           N  
ATOM   4102  CA  GLN A 258      23.180  -8.919 -17.070  1.00 15.00           C  
ATOM   4103  CB  GLN A 258      23.752  -8.391 -18.386  1.00 15.00           C  
ATOM   4104  CG  GLN A 258      23.566  -6.893 -18.567  1.00 15.00           C  
ATOM   4105  CD  GLN A 258      23.717  -6.456 -20.006  1.00 15.00           C  
ATOM   4106  OE1 GLN A 258      22.755  -6.469 -20.773  1.00 15.00           O  
ATOM   4107  NE2 GLN A 258      24.920  -6.055 -20.378  1.00 15.00           N  
ATOM   4108  C   GLN A 258      22.933 -10.415 -17.150  1.00 15.00           C  
ATOM   4109  O   GLN A 258      23.831 -11.224 -16.915  1.00 15.00           O  
ATOM   4110  H   GLN A 258      24.992  -8.672 -15.999  1.00 15.00           H  
ATOM   4111  HA  GLN A 258      22.213  -8.445 -16.902  1.00 15.00           H  
ATOM   4112  HB2 GLN A 258      23.254  -8.903 -19.209  1.00 15.00           H  
ATOM   4113  HB3 GLN A 258      24.819  -8.612 -18.413  1.00 15.00           H  
ATOM   4114  HG2 GLN A 258      24.312  -6.374 -17.965  1.00 15.00           H  
ATOM   4115  HG3 GLN A 258      22.568  -6.621 -18.223  1.00 15.00           H  
ATOM   4116 HE21 GLN A 258      25.636  -6.063 -19.711  1.00 15.00           H  
ATOM   4117 HE22 GLN A 258      25.044  -5.768 -21.306  1.00 15.00           H  
ATOM   4118  N   ARG A 259      21.701 -10.773 -17.477  1.00 15.00           N  
ATOM   4119  CA  ARG A 259      21.311 -12.169 -17.597  1.00 15.00           C  
ATOM   4120  CB  ARG A 259      19.913 -12.386 -17.006  1.00 15.00           C  
ATOM   4121  CG  ARG A 259      19.863 -12.298 -15.492  1.00 15.00           C  
ATOM   4122  CD  ARG A 259      18.526 -12.768 -14.935  1.00 15.00           C  
ATOM   4123  NE  ARG A 259      18.652 -13.123 -13.525  1.00 15.00           N  
ATOM   4124  CZ  ARG A 259      17.738 -13.797 -12.825  1.00 15.00           C  
ATOM   4125  NH1 ARG A 259      16.600 -14.200 -13.383  1.00 15.00           N  
ATOM   4126  NH2 ARG A 259      17.979 -14.081 -11.557  1.00 15.00           N1+
ATOM   4127  C   ARG A 259      21.321 -12.612 -19.050  1.00 15.00           C  
ATOM   4128  O   ARG A 259      20.904 -11.865 -19.937  1.00 15.00           O  
ATOM   4129  H   ARG A 259      21.035 -10.078 -17.649  1.00 15.00           H  
ATOM   4130  HA  ARG A 259      22.034 -12.767 -17.042  1.00 15.00           H  
ATOM   4131  HB2 ARG A 259      19.565 -13.375 -17.304  1.00 15.00           H  
ATOM   4132  HB3 ARG A 259      19.246 -11.627 -17.416  1.00 15.00           H  
ATOM   4133  HG2 ARG A 259      20.023 -11.262 -15.195  1.00 15.00           H  
ATOM   4134  HG3 ARG A 259      20.655 -12.921 -15.077  1.00 15.00           H  
ATOM   4135  HD2 ARG A 259      18.192 -13.641 -15.496  1.00 15.00           H  
ATOM   4136  HD3 ARG A 259      17.794 -11.967 -15.039  1.00 15.00           H  
ATOM   4137  HE  ARG A 259      19.477 -12.838 -13.069  1.00 15.00           H  
ATOM   4138 HH11 ARG A 259      15.892 -14.741 -12.811  1.00 15.00           H  
ATOM   4139 HH12 ARG A 259      16.394 -13.983 -14.381  1.00 15.00           H  
ATOM   4140 HH21 ARG A 259      18.867 -13.780 -11.107  1.00 15.00           H  
ATOM   4141 HH22 ARG A 259      17.267 -14.621 -10.995  1.00 15.00           H  
ATOM   4142  N   ILE A 260      21.802 -13.820 -19.283  1.00 15.00           N  
ATOM   4143  CA  ILE A 260      21.854 -14.381 -20.624  1.00 15.00           C  
ATOM   4144  CB  ILE A 260      23.223 -15.048 -20.908  1.00 15.00           C  
ATOM   4145  CG1 ILE A 260      24.372 -14.046 -20.719  1.00 15.00           C  
ATOM   4146  CG2 ILE A 260      23.258 -15.652 -22.307  1.00 15.00           C  
ATOM   4147  CD1 ILE A 260      24.411 -12.934 -21.750  1.00 15.00           C  
ATOM   4148  C   ILE A 260      20.729 -15.405 -20.788  1.00 15.00           C  
ATOM   4149  O   ILE A 260      20.535 -16.272 -19.930  1.00 15.00           O  
ATOM   4150  H   ILE A 260      22.137 -14.359 -18.527  1.00 15.00           H  
ATOM   4151  HA  ILE A 260      21.726 -13.570 -21.341  1.00 15.00           H  
ATOM   4152  HB  ILE A 260      23.356 -15.856 -20.188  1.00 15.00           H  
ATOM   4153 HG12 ILE A 260      25.313 -14.593 -20.772  1.00 15.00           H  
ATOM   4154 HG13 ILE A 260      24.270 -13.593 -19.733  1.00 15.00           H  
ATOM   4155 HG21 ILE A 260      22.454 -16.382 -22.408  1.00 15.00           H  
ATOM   4156 HG22 ILE A 260      23.127 -14.862 -23.047  1.00 15.00           H  
ATOM   4157 HG23 ILE A 260      24.218 -16.144 -22.466  1.00 15.00           H  
ATOM   4158 HD11 ILE A 260      24.513 -13.365 -22.746  1.00 15.00           H  
ATOM   4159 HD12 ILE A 260      23.488 -12.357 -21.697  1.00 15.00           H  
ATOM   4160 HD13 ILE A 260      25.260 -12.281 -21.548  1.00 15.00           H  
ATOM   4161  N   SER A 261      19.984 -15.293 -21.879  1.00 15.00           N  
ATOM   4162  CA  SER A 261      18.870 -16.188 -22.141  1.00 15.00           C  
ATOM   4163  CB  SER A 261      17.669 -15.375 -22.634  1.00 15.00           C  
ATOM   4164  OG  SER A 261      17.997 -14.656 -23.814  1.00 15.00           O  
ATOM   4165  C   SER A 261      19.237 -17.253 -23.173  1.00 15.00           C  
ATOM   4166  O   SER A 261      19.694 -16.930 -24.273  1.00 15.00           O  
ATOM   4167  H   SER A 261      20.191 -14.592 -22.530  1.00 15.00           H  
ATOM   4168  HA  SER A 261      18.617 -16.699 -21.212  1.00 15.00           H  
ATOM   4169  HB2 SER A 261      17.371 -14.671 -21.857  1.00 15.00           H  
ATOM   4170  HB3 SER A 261      16.842 -16.052 -22.847  1.00 15.00           H  
ATOM   4171  HG  SER A 261      18.603 -15.188 -24.351  1.00 15.00           H  
ATOM   4172  N   LEU A 262      19.038 -18.514 -22.809  1.00 15.00           N  
ATOM   4173  CA  LEU A 262      19.328 -19.629 -23.700  1.00 15.00           C  
ATOM   4174  CB  LEU A 262      19.824 -20.829 -22.888  1.00 15.00           C  
ATOM   4175  CG  LEU A 262      20.862 -20.531 -21.805  1.00 15.00           C  
ATOM   4176  CD1 LEU A 262      21.078 -21.754 -20.931  1.00 15.00           C  
ATOM   4177  CD2 LEU A 262      22.174 -20.071 -22.424  1.00 15.00           C  
ATOM   4178  C   LEU A 262      18.065 -20.018 -24.465  1.00 15.00           C  
ATOM   4179  O   LEU A 262      16.970 -19.972 -23.908  1.00 15.00           O  
ATOM   4180  H   LEU A 262      18.686 -18.702 -21.916  1.00 15.00           H  
ATOM   4181  HA  LEU A 262      20.102 -19.328 -24.406  1.00 15.00           H  
ATOM   4182  HB2 LEU A 262      20.266 -21.542 -23.584  1.00 15.00           H  
ATOM   4183  HB3 LEU A 262      18.959 -21.283 -22.404  1.00 15.00           H  
ATOM   4184  HG  LEU A 262      20.484 -19.722 -21.180  1.00 15.00           H  
ATOM   4185 HD11 LEU A 262      20.132 -22.046 -20.475  1.00 15.00           H  
ATOM   4186 HD12 LEU A 262      21.456 -22.574 -21.541  1.00 15.00           H  
ATOM   4187 HD13 LEU A 262      21.801 -21.519 -20.150  1.00 15.00           H  
ATOM   4188 HD21 LEU A 262      22.575 -20.863 -23.056  1.00 15.00           H  
ATOM   4189 HD22 LEU A 262      21.999 -19.179 -23.026  1.00 15.00           H  
ATOM   4190 HD23 LEU A 262      22.888 -19.841 -21.633  1.00 15.00           H  
ATOM   4191  N   PRO A 263      18.200 -20.391 -25.752  1.00 15.00           N  
ATOM   4192  CA  PRO A 263      17.060 -20.788 -26.596  1.00 15.00           C  
ATOM   4193  CB  PRO A 263      17.714 -21.177 -27.926  1.00 15.00           C  
ATOM   4194  CG  PRO A 263      19.016 -20.454 -27.927  1.00 15.00           C  
ATOM   4195  CD  PRO A 263      19.472 -20.434 -26.495  1.00 15.00           C  
ATOM   4196  C   PRO A 263      16.270 -21.961 -26.015  1.00 15.00           C  
ATOM   4197  O   PRO A 263      15.174 -21.774 -25.490  1.00 15.00           O  
ATOM   4198  HA  PRO A 263      16.329 -19.985 -26.687  1.00 15.00           H  
ATOM   4199  HB2 PRO A 263      17.096 -20.860 -28.766  1.00 15.00           H  
ATOM   4200  HB3 PRO A 263      17.872 -22.254 -27.977  1.00 15.00           H  
ATOM   4201  HG2 PRO A 263      18.886 -19.438 -28.299  1.00 15.00           H  
ATOM   4202  HG3 PRO A 263      19.741 -20.978 -28.549  1.00 15.00           H  
ATOM   4203  HD2 PRO A 263      20.040 -21.332 -26.251  1.00 15.00           H  
ATOM   4204  HD3 PRO A 263      20.079 -19.552 -26.288  1.00 15.00           H  
ATOM   4205  N   GLU A 264      16.815 -23.165 -26.110  1.00 15.00           N  
ATOM   4206  CA  GLU A 264      16.141 -24.337 -25.573  1.00 15.00           C  
ATOM   4207  CB  GLU A 264      16.453 -25.593 -26.398  1.00 15.00           C  
ATOM   4208  CG  GLU A 264      15.943 -25.543 -27.834  1.00 15.00           C  
ATOM   4209  CD  GLU A 264      15.373 -26.871 -28.310  1.00 15.00           C  
ATOM   4210  OE1 GLU A 264      14.846 -26.923 -29.448  1.00 15.00           O  
ATOM   4211  OE2 GLU A 264      15.441 -27.854 -27.544  1.00 15.00           O1-
ATOM   4212  C   GLU A 264      16.527 -24.526 -24.108  1.00 15.00           C  
ATOM   4213  O   GLU A 264      17.493 -25.215 -23.788  1.00 15.00           O  
ATOM   4214  H   GLU A 264      17.684 -23.270 -26.547  1.00 15.00           H  
ATOM   4215  HA  GLU A 264      15.065 -24.177 -25.635  1.00 15.00           H  
ATOM   4216  HB2 GLU A 264      15.995 -26.449 -25.903  1.00 15.00           H  
ATOM   4217  HB3 GLU A 264      17.535 -25.724 -26.424  1.00 15.00           H  
ATOM   4218  HG2 GLU A 264      16.771 -25.266 -28.487  1.00 15.00           H  
ATOM   4219  HG3 GLU A 264      15.161 -24.786 -27.899  1.00 15.00           H  
ATOM   4220  N   SER A 265      15.797 -23.859 -23.225  1.00 15.00           N  
ATOM   4221  CA  SER A 265      16.061 -23.943 -21.798  1.00 15.00           C  
ATOM   4222  CB  SER A 265      16.694 -22.632 -21.336  1.00 15.00           C  
ATOM   4223  OG  SER A 265      15.944 -21.525 -21.815  1.00 15.00           O  
ATOM   4224  C   SER A 265      14.778 -24.198 -21.012  1.00 15.00           C  
ATOM   4225  O   SER A 265      14.719 -23.954 -19.807  1.00 15.00           O  
ATOM   4226  H   SER A 265      15.079 -23.272 -23.543  1.00 15.00           H  
ATOM   4227  HA  SER A 265      16.738 -24.777 -21.615  1.00 15.00           H  
ATOM   4228  HB2 SER A 265      17.712 -22.570 -21.720  1.00 15.00           H  
ATOM   4229  HB3 SER A 265      16.715 -22.607 -20.246  1.00 15.00           H  
ATOM   4230  HG  SER A 265      16.386 -21.140 -22.582  1.00 15.00           H  
ATOM   4231  N   LEU A 266      13.759 -24.701 -21.694  1.00 15.00           N  
ATOM   4232  CA  LEU A 266      12.477 -24.966 -21.056  1.00 15.00           C  
ATOM   4233  CB  LEU A 266      11.350 -24.257 -21.812  1.00 15.00           C  
ATOM   4234  CG  LEU A 266       9.922 -24.602 -21.380  1.00 15.00           C  
ATOM   4235  CD1 LEU A 266       9.629 -24.060 -19.989  1.00 15.00           C  
ATOM   4236  CD2 LEU A 266       8.918 -24.074 -22.390  1.00 15.00           C  
ATOM   4237  C   LEU A 266      12.188 -26.460 -20.959  1.00 15.00           C  
ATOM   4238  O   LEU A 266      12.113 -27.156 -21.972  1.00 15.00           O  
ATOM   4239  H   LEU A 266      13.873 -24.906 -22.645  1.00 15.00           H  
ATOM   4240  HA  LEU A 266      12.530 -24.574 -20.040  1.00 15.00           H  
ATOM   4241  HB2 LEU A 266      11.448 -24.510 -22.868  1.00 15.00           H  
ATOM   4242  HB3 LEU A 266      11.486 -23.183 -21.681  1.00 15.00           H  
ATOM   4243  HG  LEU A 266       9.830 -25.687 -21.342  1.00 15.00           H  
ATOM   4244 HD11 LEU A 266      10.344 -24.475 -19.279  1.00 15.00           H  
ATOM   4245 HD12 LEU A 266       9.714 -22.973 -19.997  1.00 15.00           H  
ATOM   4246 HD13 LEU A 266       8.619 -24.343 -19.694  1.00 15.00           H  
ATOM   4247 HD21 LEU A 266       8.994 -22.988 -22.444  1.00 15.00           H  
ATOM   4248 HD22 LEU A 266       9.129 -24.502 -23.370  1.00 15.00           H  
ATOM   4249 HD23 LEU A 266       7.911 -24.353 -22.081  1.00 15.00           H  
ATOM   4250  N   LYS A 267      12.030 -26.949 -19.736  1.00 15.00           N  
ATOM   4251  CA  LYS A 267      11.734 -28.357 -19.508  1.00 15.00           C  
ATOM   4252  CB  LYS A 267      12.955 -29.109 -18.961  1.00 15.00           C  
ATOM   4253  CG  LYS A 267      14.102 -29.276 -19.951  1.00 15.00           C  
ATOM   4254  CD  LYS A 267      13.693 -30.092 -21.174  1.00 15.00           C  
ATOM   4255  CE  LYS A 267      13.702 -31.588 -20.893  1.00 15.00           C  
ATOM   4256  NZ  LYS A 267      13.555 -32.391 -22.143  1.00 15.00           N1+
ATOM   4257  C   LYS A 267      10.549 -28.521 -18.559  1.00 15.00           C  
ATOM   4258  O   LYS A 267      10.540 -27.961 -17.461  1.00 15.00           O  
ATOM   4259  H   LYS A 267      12.112 -26.345 -18.964  1.00 15.00           H  
ATOM   4260  HA  LYS A 267      11.472 -28.791 -20.473  1.00 15.00           H  
ATOM   4261  HB2 LYS A 267      12.630 -30.101 -18.649  1.00 15.00           H  
ATOM   4262  HB3 LYS A 267      13.331 -28.561 -18.097  1.00 15.00           H  
ATOM   4263  HG2 LYS A 267      14.927 -29.783 -19.450  1.00 15.00           H  
ATOM   4264  HG3 LYS A 267      14.428 -28.289 -20.280  1.00 15.00           H  
ATOM   4265  HD2 LYS A 267      14.390 -29.883 -21.985  1.00 15.00           H  
ATOM   4266  HD3 LYS A 267      12.687 -29.797 -21.473  1.00 15.00           H  
ATOM   4267  HE2 LYS A 267      12.876 -31.825 -20.223  1.00 15.00           H  
ATOM   4268  HE3 LYS A 267      14.645 -31.851 -20.414  1.00 15.00           H  
ATOM   4269  HZ1 LYS A 267      12.684 -32.118 -22.645  1.00 15.00           H  
ATOM   4270  HZ2 LYS A 267      13.507 -33.404 -21.916  1.00 15.00           H  
ATOM   4271  HZ3 LYS A 267      14.369 -32.228 -22.771  1.00 15.00           H  
ATOM   4272  N   ARG A 268       9.548 -29.276 -18.998  1.00 15.00           N  
ATOM   4273  CA  ARG A 268       8.364 -29.536 -18.188  1.00 15.00           C  
ATOM   4274  CB  ARG A 268       7.085 -29.365 -19.018  1.00 15.00           C  
ATOM   4275  CG  ARG A 268       7.144 -29.987 -20.405  1.00 15.00           C  
ATOM   4276  CD  ARG A 268       5.840 -29.784 -21.159  1.00 15.00           C  
ATOM   4277  NE  ARG A 268       4.753 -30.598 -20.615  1.00 15.00           N  
ATOM   4278  CZ  ARG A 268       3.474 -30.213 -20.574  1.00 15.00           C  
ATOM   4279  NH1 ARG A 268       3.109 -29.025 -21.038  1.00 15.00           N  
ATOM   4280  NH2 ARG A 268       2.554 -31.022 -20.074  1.00 15.00           N1+
ATOM   4281  C   ARG A 268       8.433 -30.940 -17.601  1.00 15.00           C  
ATOM   4282  O   ARG A 268       8.382 -31.927 -18.334  1.00 15.00           O  
ATOM   4283  H   ARG A 268       9.607 -29.670 -19.891  1.00 15.00           H  
ATOM   4284  HA  ARG A 268       8.337 -28.812 -17.373  1.00 15.00           H  
ATOM   4285  HB2 ARG A 268       6.893 -28.298 -19.131  1.00 15.00           H  
ATOM   4286  HB3 ARG A 268       6.261 -29.826 -18.473  1.00 15.00           H  
ATOM   4287  HG2 ARG A 268       7.334 -31.056 -20.307  1.00 15.00           H  
ATOM   4288  HG3 ARG A 268       7.955 -29.524 -20.967  1.00 15.00           H  
ATOM   4289  HD2 ARG A 268       5.993 -30.056 -22.203  1.00 15.00           H  
ATOM   4290  HD3 ARG A 268       5.557 -28.733 -21.095  1.00 15.00           H  
ATOM   4291  HE  ARG A 268       4.990 -31.483 -20.265  1.00 15.00           H  
ATOM   4292 HH11 ARG A 268       2.100 -28.734 -20.994  1.00 15.00           H  
ATOM   4293 HH12 ARG A 268       3.816 -28.372 -21.448  1.00 15.00           H  
ATOM   4294 HH21 ARG A 268       2.814 -31.958 -19.707  1.00 15.00           H  
ATOM   4295 HH22 ARG A 268       1.544 -30.722 -20.062  1.00 15.00           H  
ATOM   4296  N   ILE A 269       8.565 -31.024 -16.287  1.00 15.00           N  
ATOM   4297  CA  ILE A 269       8.655 -32.309 -15.604  1.00 15.00           C  
ATOM   4298  CB  ILE A 269       9.993 -32.421 -14.824  1.00 15.00           C  
ATOM   4299  CG1 ILE A 269      11.189 -32.428 -15.784  1.00 15.00           C  
ATOM   4300  CG2 ILE A 269      10.022 -33.648 -13.919  1.00 15.00           C  
ATOM   4301  CD1 ILE A 269      11.265 -33.653 -16.671  1.00 15.00           C  
ATOM   4302  C   ILE A 269       7.485 -32.483 -14.634  1.00 15.00           C  
ATOM   4303  O   ILE A 269       7.131 -31.548 -13.913  1.00 15.00           O  
ATOM   4304  H   ILE A 269       8.600 -30.197 -15.752  1.00 15.00           H  
ATOM   4305  HA  ILE A 269       8.615 -33.095 -16.359  1.00 15.00           H  
ATOM   4306  HB  ILE A 269      10.068 -31.541 -14.185  1.00 15.00           H  
ATOM   4307 HG12 ILE A 269      12.103 -32.377 -15.192  1.00 15.00           H  
ATOM   4308 HG13 ILE A 269      11.120 -31.547 -16.422  1.00 15.00           H  
ATOM   4309 HG21 ILE A 269       9.182 -33.608 -13.226  1.00 15.00           H  
ATOM   4310 HG22 ILE A 269       9.949 -34.550 -14.527  1.00 15.00           H  
ATOM   4311 HG23 ILE A 269      10.956 -33.663 -13.358  1.00 15.00           H  
ATOM   4312 HD11 ILE A 269      11.335 -34.547 -16.051  1.00 15.00           H  
ATOM   4313 HD12 ILE A 269      10.370 -33.709 -17.290  1.00 15.00           H  
ATOM   4314 HD13 ILE A 269      12.145 -33.585 -17.310  1.00 15.00           H  
ATOM   4315  N   PRO A 270       6.833 -33.660 -14.643  1.00 15.00           N  
ATOM   4316  CA  PRO A 270       5.722 -33.950 -13.735  1.00 15.00           C  
ATOM   4317  CB  PRO A 270       5.129 -35.260 -14.282  1.00 15.00           C  
ATOM   4318  CG  PRO A 270       5.761 -35.456 -15.621  1.00 15.00           C  
ATOM   4319  CD  PRO A 270       7.101 -34.786 -15.546  1.00 15.00           C  
ATOM   4320  C   PRO A 270       6.223 -34.165 -12.308  1.00 15.00           C  
ATOM   4321  O   PRO A 270       7.250 -34.808 -12.090  1.00 15.00           O  
ATOM   4322  HA  PRO A 270       5.001 -33.134 -13.692  1.00 15.00           H  
ATOM   4323  HB2 PRO A 270       4.047 -35.176 -14.380  1.00 15.00           H  
ATOM   4324  HB3 PRO A 270       5.371 -36.093 -13.621  1.00 15.00           H  
ATOM   4325  HG2 PRO A 270       5.151 -34.997 -16.399  1.00 15.00           H  
ATOM   4326  HG3 PRO A 270       5.880 -36.519 -15.832  1.00 15.00           H  
ATOM   4327  HD2 PRO A 270       7.855 -35.455 -15.131  1.00 15.00           H  
ATOM   4328  HD3 PRO A 270       7.425 -34.438 -16.527  1.00 15.00           H  
ATOM   4329  N   ILE A 271       5.513 -33.603 -11.344  1.00 15.00           N  
ATOM   4330  CA  ILE A 271       5.878 -33.744  -9.943  1.00 15.00           C  
ATOM   4331  CB  ILE A 271       5.923 -32.374  -9.224  1.00 15.00           C  
ATOM   4332  CG1 ILE A 271       6.866 -31.404  -9.948  1.00 15.00           C  
ATOM   4333  CG2 ILE A 271       6.332 -32.532  -7.765  1.00 15.00           C  
ATOM   4334  CD1 ILE A 271       8.313 -31.854  -9.995  1.00 15.00           C  
ATOM   4335  C   ILE A 271       4.867 -34.646  -9.249  1.00 15.00           C  
ATOM   4336  O   ILE A 271       3.765 -34.210  -8.921  1.00 15.00           O  
ATOM   4337  H   ILE A 271       4.714 -33.078 -11.579  1.00 15.00           H  
ATOM   4338  HA  ILE A 271       6.875 -34.182  -9.895  1.00 15.00           H  
ATOM   4339  HB  ILE A 271       4.917 -31.954  -9.249  1.00 15.00           H  
ATOM   4340 HG12 ILE A 271       6.825 -30.443  -9.436  1.00 15.00           H  
ATOM   4341 HG13 ILE A 271       6.512 -31.286 -10.972  1.00 15.00           H  
ATOM   4342 HG21 ILE A 271       5.633 -33.200  -7.262  1.00 15.00           H  
ATOM   4343 HG22 ILE A 271       7.337 -32.951  -7.713  1.00 15.00           H  
ATOM   4344 HG23 ILE A 271       6.319 -31.558  -7.276  1.00 15.00           H  
ATOM   4345 HD11 ILE A 271       8.688 -31.979  -8.979  1.00 15.00           H  
ATOM   4346 HD12 ILE A 271       8.381 -32.803 -10.527  1.00 15.00           H  
ATOM   4347 HD13 ILE A 271       8.910 -31.104 -10.513  1.00 15.00           H  
ATOM   4348  N   GLU A 272       5.233 -35.901  -9.055  1.00 15.00           N  
ATOM   4349  CA  GLU A 272       4.354 -36.861  -8.406  1.00 15.00           C  
ATOM   4350  CB  GLU A 272       4.266 -38.145  -9.234  1.00 15.00           C  
ATOM   4351  CG  GLU A 272       3.626 -37.947 -10.600  1.00 15.00           C  
ATOM   4352  CD  GLU A 272       3.776 -39.149 -11.513  1.00 15.00           C  
ATOM   4353  OE1 GLU A 272       4.138 -38.953 -12.694  1.00 15.00           O  
ATOM   4354  OE2 GLU A 272       3.529 -40.284 -11.055  1.00 15.00           O1-
ATOM   4355  C   GLU A 272       4.859 -37.160  -7.006  1.00 15.00           C  
ATOM   4356  O   GLU A 272       6.069 -37.169  -6.770  1.00 15.00           O  
ATOM   4357  H   GLU A 272       6.125 -36.192  -9.346  1.00 15.00           H  
ATOM   4358  HA  GLU A 272       3.354 -36.434  -8.332  1.00 15.00           H  
ATOM   4359  HB2 GLU A 272       3.675 -38.873  -8.679  1.00 15.00           H  
ATOM   4360  HB3 GLU A 272       5.275 -38.531  -9.379  1.00 15.00           H  
ATOM   4361  HG2 GLU A 272       4.094 -37.087 -11.080  1.00 15.00           H  
ATOM   4362  HG3 GLU A 272       2.563 -37.750 -10.459  1.00 15.00           H  
ATOM   4363  N   ASP A 273       3.930 -37.346  -6.070  1.00 15.00           N  
ATOM   4364  CA  ASP A 273       4.267 -37.650  -4.677  1.00 15.00           C  
ATOM   4365  CB  ASP A 273       5.150 -38.902  -4.574  1.00 15.00           C  
ATOM   4366  CG  ASP A 273       5.142 -39.503  -3.185  1.00 15.00           C  
ATOM   4367  OD1 ASP A 273       4.102 -40.063  -2.783  1.00 15.00           O  
ATOM   4368  OD2 ASP A 273       6.159 -39.393  -2.468  1.00 15.00           O1-
ATOM   4369  C   ASP A 273       4.926 -36.461  -3.975  1.00 15.00           C  
ATOM   4370  O   ASP A 273       5.316 -36.547  -2.812  1.00 15.00           O  
ATOM   4371  H   ASP A 273       2.978 -37.279  -6.320  1.00 15.00           H  
ATOM   4372  HA  ASP A 273       3.328 -37.855  -4.163  1.00 15.00           H  
ATOM   4373  HB2 ASP A 273       6.174 -38.630  -4.832  1.00 15.00           H  
ATOM   4374  HB3 ASP A 273       4.784 -39.647  -5.280  1.00 15.00           H  
ATOM   4375  N   GLY A 274       5.028 -35.341  -4.678  1.00 15.00           N  
ATOM   4376  CA  GLY A 274       5.638 -34.160  -4.106  1.00 15.00           C  
ATOM   4377  C   GLY A 274       7.105 -34.024  -4.468  1.00 15.00           C  
ATOM   4378  O   GLY A 274       7.768 -33.077  -4.045  1.00 15.00           O  
ATOM   4379  H   GLY A 274       4.687 -35.318  -5.595  1.00 15.00           H  
ATOM   4380  HA2 GLY A 274       5.550 -34.213  -3.021  1.00 15.00           H  
ATOM   4381  HA3 GLY A 274       5.106 -33.281  -4.471  1.00 15.00           H  
ATOM   4382  N   SER A 275       7.621 -34.968  -5.245  1.00 15.00           N  
ATOM   4383  CA  SER A 275       9.017 -34.925  -5.655  1.00 15.00           C  
ATOM   4384  CB  SER A 275       9.846 -35.959  -4.891  1.00 15.00           C  
ATOM   4385  OG  SER A 275      10.181 -35.464  -3.607  1.00 15.00           O  
ATOM   4386  C   SER A 275       9.189 -35.086  -7.163  1.00 15.00           C  
ATOM   4387  O   SER A 275       8.348 -35.673  -7.847  1.00 15.00           O  
ATOM   4388  H   SER A 275       7.053 -35.714  -5.547  1.00 15.00           H  
ATOM   4389  HA  SER A 275       9.390 -33.932  -5.402  1.00 15.00           H  
ATOM   4390  HB2 SER A 275      10.760 -36.169  -5.446  1.00 15.00           H  
ATOM   4391  HB3 SER A 275       9.267 -36.877  -4.784  1.00 15.00           H  
ATOM   4392  HG  SER A 275       9.785 -36.032  -2.939  1.00 15.00           H  
ATOM   4393  N   GLY A 276      10.291 -34.547  -7.672  1.00 15.00           N  
ATOM   4394  CA  GLY A 276      10.592 -34.630  -9.083  1.00 15.00           C  
ATOM   4395  C   GLY A 276      12.013 -34.178  -9.353  1.00 15.00           C  
ATOM   4396  O   GLY A 276      12.505 -33.257  -8.696  1.00 15.00           O  
ATOM   4397  H   GLY A 276      10.913 -34.077  -7.072  1.00 15.00           H  
ATOM   4398  HA2 GLY A 276       9.902 -33.991  -9.635  1.00 15.00           H  
ATOM   4399  HA3 GLY A 276      10.475 -35.662  -9.414  1.00 15.00           H  
ATOM   4400  N   GLU A 277      12.681 -34.825 -10.290  1.00 15.00           N  
ATOM   4401  CA  GLU A 277      14.053 -34.471 -10.623  1.00 15.00           C  
ATOM   4402  CB  GLU A 277      14.954 -35.707 -10.581  1.00 15.00           C  
ATOM   4403  CG  GLU A 277      15.083 -36.333  -9.203  1.00 15.00           C  
ATOM   4404  CD  GLU A 277      16.056 -37.496  -9.181  1.00 15.00           C  
ATOM   4405  OE1 GLU A 277      17.178 -37.321  -8.663  1.00 15.00           O  
ATOM   4406  OE2 GLU A 277      15.695 -38.582  -9.683  1.00 15.00           O1-
ATOM   4407  C   GLU A 277      14.113 -33.831 -12.000  1.00 15.00           C  
ATOM   4408  O   GLU A 277      13.500 -34.321 -12.950  1.00 15.00           O  
ATOM   4409  H   GLU A 277      12.243 -35.547 -10.784  1.00 15.00           H  
ATOM   4410  HA  GLU A 277      14.411 -33.754  -9.884  1.00 15.00           H  
ATOM   4411  HB2 GLU A 277      15.949 -35.417 -10.920  1.00 15.00           H  
ATOM   4412  HB3 GLU A 277      14.542 -36.454 -11.259  1.00 15.00           H  
ATOM   4413  HG2 GLU A 277      14.103 -36.692  -8.889  1.00 15.00           H  
ATOM   4414  HG3 GLU A 277      15.432 -35.572  -8.505  1.00 15.00           H  
ATOM   4415  N   VAL A 278      14.830 -32.726 -12.104  1.00 15.00           N  
ATOM   4416  CA  VAL A 278      14.974 -32.040 -13.375  1.00 15.00           C  
ATOM   4417  CB  VAL A 278      14.130 -30.747 -13.456  1.00 15.00           C  
ATOM   4418  CG1 VAL A 278      14.529 -29.750 -12.382  1.00 15.00           C  
ATOM   4419  CG2 VAL A 278      14.226 -30.122 -14.839  1.00 15.00           C  
ATOM   4420  C   VAL A 278      16.444 -31.754 -13.659  1.00 15.00           C  
ATOM   4421  O   VAL A 278      17.166 -31.263 -12.794  1.00 15.00           O  
ATOM   4422  H   VAL A 278      15.278 -32.360 -11.306  1.00 15.00           H  
ATOM   4423  HA  VAL A 278      14.588 -32.707 -14.146  1.00 15.00           H  
ATOM   4424  HB  VAL A 278      13.091 -31.023 -13.277  1.00 15.00           H  
ATOM   4425 HG11 VAL A 278      14.421 -30.211 -11.400  1.00 15.00           H  
ATOM   4426 HG12 VAL A 278      15.567 -29.452 -12.531  1.00 15.00           H  
ATOM   4427 HG13 VAL A 278      13.886 -28.872 -12.444  1.00 15.00           H  
ATOM   4428 HG21 VAL A 278      15.259 -29.838 -15.039  1.00 15.00           H  
ATOM   4429 HG22 VAL A 278      13.896 -30.843 -15.587  1.00 15.00           H  
ATOM   4430 HG23 VAL A 278      13.591 -29.237 -14.883  1.00 15.00           H  
ATOM   4431  N   VAL A 279      16.885 -32.093 -14.857  1.00 15.00           N  
ATOM   4432  CA  VAL A 279      18.268 -31.877 -15.249  1.00 15.00           C  
ATOM   4433  CB  VAL A 279      19.138 -33.136 -15.002  1.00 15.00           C  
ATOM   4434  CG1 VAL A 279      18.620 -34.333 -15.790  1.00 15.00           C  
ATOM   4435  CG2 VAL A 279      20.601 -32.870 -15.327  1.00 15.00           C  
ATOM   4436  C   VAL A 279      18.360 -31.458 -16.713  1.00 15.00           C  
ATOM   4437  O   VAL A 279      17.674 -32.008 -17.579  1.00 15.00           O  
ATOM   4438  H   VAL A 279      16.267 -32.503 -15.496  1.00 15.00           H  
ATOM   4439  HA  VAL A 279      18.655 -31.071 -14.626  1.00 15.00           H  
ATOM   4440  HB  VAL A 279      19.066 -33.376 -13.941  1.00 15.00           H  
ATOM   4441 HG11 VAL A 279      17.583 -34.527 -15.516  1.00 15.00           H  
ATOM   4442 HG12 VAL A 279      18.680 -34.119 -16.857  1.00 15.00           H  
ATOM   4443 HG13 VAL A 279      19.226 -35.209 -15.560  1.00 15.00           H  
ATOM   4444 HG21 VAL A 279      20.700 -32.627 -16.385  1.00 15.00           H  
ATOM   4445 HG22 VAL A 279      20.960 -32.034 -14.727  1.00 15.00           H  
ATOM   4446 HG23 VAL A 279      21.191 -33.759 -15.102  1.00 15.00           H  
ATOM   4447  N   LEU A 280      19.176 -30.450 -16.977  1.00 15.00           N  
ATOM   4448  CA  LEU A 280      19.384 -29.987 -18.331  1.00 15.00           C  
ATOM   4449  CB  LEU A 280      19.414 -28.458 -18.404  1.00 15.00           C  
ATOM   4450  CG  LEU A 280      19.448 -27.856 -19.814  1.00 15.00           C  
ATOM   4451  CD1 LEU A 280      18.143 -28.115 -20.548  1.00 15.00           C  
ATOM   4452  CD2 LEU A 280      19.748 -26.366 -19.759  1.00 15.00           C  
ATOM   4453  C   LEU A 280      20.687 -30.579 -18.845  1.00 15.00           C  
ATOM   4454  O   LEU A 280      21.763 -30.241 -18.358  1.00 15.00           O  
ATOM   4455  H   LEU A 280      19.656 -30.015 -16.242  1.00 15.00           H  
ATOM   4456  HA  LEU A 280      18.553 -30.315 -18.956  1.00 15.00           H  
ATOM   4457  HB2 LEU A 280      20.302 -28.116 -17.873  1.00 15.00           H  
ATOM   4458  HB3 LEU A 280      18.523 -28.082 -17.902  1.00 15.00           H  
ATOM   4459  HG  LEU A 280      20.250 -28.344 -20.368  1.00 15.00           H  
ATOM   4460 HD11 LEU A 280      17.963 -29.189 -20.601  1.00 15.00           H  
ATOM   4461 HD12 LEU A 280      17.324 -27.636 -20.012  1.00 15.00           H  
ATOM   4462 HD13 LEU A 280      18.206 -27.707 -21.557  1.00 15.00           H  
ATOM   4463 HD21 LEU A 280      18.957 -25.856 -19.208  1.00 15.00           H  
ATOM   4464 HD22 LEU A 280      20.702 -26.206 -19.257  1.00 15.00           H  
ATOM   4465 HD23 LEU A 280      19.799 -25.968 -20.772  1.00 15.00           H  
ATOM   4466  N   SER A 281      20.563 -31.492 -19.797  1.00 15.00           N  
ATOM   4467  CA  SER A 281      21.708 -32.172 -20.387  1.00 15.00           C  
ATOM   4468  CB  SER A 281      21.248 -33.120 -21.503  1.00 15.00           C  
ATOM   4469  OG  SER A 281      22.351 -33.707 -22.177  1.00 15.00           O  
ATOM   4470  C   SER A 281      22.744 -31.193 -20.926  1.00 15.00           C  
ATOM   4471  O   SER A 281      22.402 -30.165 -21.523  1.00 15.00           O  
ATOM   4472  H   SER A 281      19.667 -31.720 -20.110  1.00 15.00           H  
ATOM   4473  HA  SER A 281      22.184 -32.749 -19.594  1.00 15.00           H  
ATOM   4474  HB2 SER A 281      20.653 -32.557 -22.222  1.00 15.00           H  
ATOM   4475  HB3 SER A 281      20.638 -33.911 -21.066  1.00 15.00           H  
ATOM   4476  HG  SER A 281      22.288 -34.665 -22.117  1.00 15.00           H  
ATOM   4477  N   ARG A 282      24.010 -31.535 -20.709  1.00 15.00           N  
ATOM   4478  CA  ARG A 282      25.131 -30.725 -21.162  1.00 15.00           C  
ATOM   4479  CB  ARG A 282      26.444 -31.411 -20.766  1.00 15.00           C  
ATOM   4480  CG  ARG A 282      27.691 -30.800 -21.374  1.00 15.00           C  
ATOM   4481  CD  ARG A 282      28.839 -31.795 -21.362  1.00 15.00           C  
ATOM   4482  NE  ARG A 282      30.039 -31.259 -21.999  1.00 15.00           N  
ATOM   4483  CZ  ARG A 282      30.543 -31.718 -23.148  1.00 15.00           C  
ATOM   4484  NH1 ARG A 282      29.956 -32.733 -23.783  1.00 15.00           N  
ATOM   4485  NH2 ARG A 282      31.631 -31.160 -23.665  1.00 15.00           N1+
ATOM   4486  C   ARG A 282      25.082 -30.500 -22.677  1.00 15.00           C  
ATOM   4487  O   ARG A 282      25.584 -29.494 -23.183  1.00 15.00           O  
ATOM   4488  H   ARG A 282      24.196 -32.361 -20.208  1.00 15.00           H  
ATOM   4489  HA  ARG A 282      25.069 -29.747 -20.684  1.00 15.00           H  
ATOM   4490  HB2 ARG A 282      26.390 -32.453 -21.080  1.00 15.00           H  
ATOM   4491  HB3 ARG A 282      26.538 -31.363 -19.681  1.00 15.00           H  
ATOM   4492  HG2 ARG A 282      27.975 -29.919 -20.798  1.00 15.00           H  
ATOM   4493  HG3 ARG A 282      27.481 -30.509 -22.403  1.00 15.00           H  
ATOM   4494  HD2 ARG A 282      28.530 -32.694 -21.895  1.00 15.00           H  
ATOM   4495  HD3 ARG A 282      29.073 -32.048 -20.328  1.00 15.00           H  
ATOM   4496  HE  ARG A 282      30.493 -30.522 -21.538  1.00 15.00           H  
ATOM   4497 HH11 ARG A 282      30.349 -33.093 -24.678  1.00 15.00           H  
ATOM   4498 HH12 ARG A 282      29.102 -33.178 -23.382  1.00 15.00           H  
ATOM   4499 HH21 ARG A 282      32.094 -30.362 -23.177  1.00 15.00           H  
ATOM   4500 HH22 ARG A 282      32.026 -31.515 -24.559  1.00 15.00           H  
ATOM   4501  N   LYS A 283      24.465 -31.439 -23.397  1.00 15.00           N  
ATOM   4502  CA  LYS A 283      24.344 -31.333 -24.849  1.00 15.00           C  
ATOM   4503  CB  LYS A 283      23.864 -32.662 -25.470  1.00 15.00           C  
ATOM   4504  CG  LYS A 283      23.396 -32.584 -26.926  1.00 15.00           C  
ATOM   4505  CD  LYS A 283      24.452 -31.971 -27.839  1.00 15.00           C  
ATOM   4506  CE  LYS A 283      23.972 -31.894 -29.283  1.00 15.00           C  
ATOM   4507  NZ  LYS A 283      24.627 -30.785 -30.028  1.00 15.00           N1+
ATOM   4508  C   LYS A 283      23.432 -30.169 -25.237  1.00 15.00           C  
ATOM   4509  O   LYS A 283      23.650 -29.518 -26.241  1.00 15.00           O  
ATOM   4510  H   LYS A 283      24.079 -32.215 -22.936  1.00 15.00           H  
ATOM   4511  HA  LYS A 283      25.334 -31.126 -25.255  1.00 15.00           H  
ATOM   4512  HB2 LYS A 283      23.032 -33.031 -24.870  1.00 15.00           H  
ATOM   4513  HB3 LYS A 283      24.690 -33.372 -25.421  1.00 15.00           H  
ATOM   4514  HG2 LYS A 283      22.494 -31.973 -26.973  1.00 15.00           H  
ATOM   4515  HG3 LYS A 283      23.171 -33.591 -27.277  1.00 15.00           H  
ATOM   4516  HD2 LYS A 283      25.353 -32.583 -27.798  1.00 15.00           H  
ATOM   4517  HD3 LYS A 283      24.681 -30.965 -27.489  1.00 15.00           H  
ATOM   4518  HE2 LYS A 283      22.894 -31.733 -29.288  1.00 15.00           H  
ATOM   4519  HE3 LYS A 283      24.201 -32.836 -29.781  1.00 15.00           H  
ATOM   4520  HZ1 LYS A 283      24.297 -29.856 -29.653  1.00 15.00           H  
ATOM   4521  HZ2 LYS A 283      24.396 -30.837 -31.037  1.00 15.00           H  
ATOM   4522  HZ3 LYS A 283      25.653 -30.833 -29.913  1.00 15.00           H  
ATOM   4523  N   VAL A 284      22.423 -29.895 -24.429  1.00 15.00           N  
ATOM   4524  CA  VAL A 284      21.505 -28.801 -24.728  1.00 15.00           C  
ATOM   4525  CB  VAL A 284      20.123 -29.024 -24.077  1.00 15.00           C  
ATOM   4526  CG1 VAL A 284      19.155 -27.924 -24.485  1.00 15.00           C  
ATOM   4527  CG2 VAL A 284      19.568 -30.389 -24.451  1.00 15.00           C  
ATOM   4528  C   VAL A 284      22.090 -27.482 -24.236  1.00 15.00           C  
ATOM   4529  O   VAL A 284      22.070 -26.472 -24.939  1.00 15.00           O  
ATOM   4530  H   VAL A 284      22.300 -30.419 -23.612  1.00 15.00           H  
ATOM   4531  HA  VAL A 284      21.371 -28.768 -25.809  1.00 15.00           H  
ATOM   4532  HB  VAL A 284      20.246 -28.989 -22.995  1.00 15.00           H  
ATOM   4533 HG11 VAL A 284      19.558 -26.956 -24.186  1.00 15.00           H  
ATOM   4534 HG12 VAL A 284      19.019 -27.943 -25.566  1.00 15.00           H  
ATOM   4535 HG13 VAL A 284      18.195 -28.085 -23.995  1.00 15.00           H  
ATOM   4536 HG21 VAL A 284      19.437 -30.444 -25.532  1.00 15.00           H  
ATOM   4537 HG22 VAL A 284      20.263 -31.164 -24.129  1.00 15.00           H  
ATOM   4538 HG23 VAL A 284      18.606 -30.537 -23.961  1.00 15.00           H  
ATOM   4539  N   LEU A 285      22.629 -27.519 -23.025  1.00 15.00           N  
ATOM   4540  CA  LEU A 285      23.227 -26.348 -22.391  1.00 15.00           C  
ATOM   4541  CB  LEU A 285      23.745 -26.728 -21.000  1.00 15.00           C  
ATOM   4542  CG  LEU A 285      24.388 -25.615 -20.169  1.00 15.00           C  
ATOM   4543  CD1 LEU A 285      23.338 -24.639 -19.659  1.00 15.00           C  
ATOM   4544  CD2 LEU A 285      25.178 -26.209 -19.014  1.00 15.00           C  
ATOM   4545  C   LEU A 285      24.351 -25.735 -23.234  1.00 15.00           C  
ATOM   4546  O   LEU A 285      24.432 -24.514 -23.376  1.00 15.00           O  
ATOM   4547  H   LEU A 285      22.619 -28.366 -22.534  1.00 15.00           H  
ATOM   4548  HA  LEU A 285      22.452 -25.587 -22.302  1.00 15.00           H  
ATOM   4549  HB2 LEU A 285      24.490 -27.513 -21.130  1.00 15.00           H  
ATOM   4550  HB3 LEU A 285      22.901 -27.118 -20.430  1.00 15.00           H  
ATOM   4551  HG  LEU A 285      25.074 -25.062 -20.810  1.00 15.00           H  
ATOM   4552 HD11 LEU A 285      22.801 -24.208 -20.504  1.00 15.00           H  
ATOM   4553 HD12 LEU A 285      22.636 -25.166 -19.013  1.00 15.00           H  
ATOM   4554 HD13 LEU A 285      23.825 -23.844 -19.095  1.00 15.00           H  
ATOM   4555 HD21 LEU A 285      24.505 -26.767 -18.362  1.00 15.00           H  
ATOM   4556 HD22 LEU A 285      25.944 -26.879 -19.404  1.00 15.00           H  
ATOM   4557 HD23 LEU A 285      25.651 -25.407 -18.447  1.00 15.00           H  
ATOM   4558  N   LEU A 286      25.213 -26.574 -23.795  1.00 15.00           N  
ATOM   4559  CA  LEU A 286      26.316 -26.078 -24.605  1.00 15.00           C  
ATOM   4560  CB  LEU A 286      27.492 -27.063 -24.652  1.00 15.00           C  
ATOM   4561  CG  LEU A 286      28.304 -27.199 -23.356  1.00 15.00           C  
ATOM   4562  CD1 LEU A 286      29.427 -28.205 -23.533  1.00 15.00           C  
ATOM   4563  CD2 LEU A 286      28.860 -25.851 -22.915  1.00 15.00           C  
ATOM   4564  C   LEU A 286      25.868 -25.655 -26.005  1.00 15.00           C  
ATOM   4565  O   LEU A 286      26.566 -24.895 -26.674  1.00 15.00           O  
ATOM   4566  H   LEU A 286      25.108 -27.542 -23.659  1.00 15.00           H  
ATOM   4567  HA  LEU A 286      26.679 -25.178 -24.109  1.00 15.00           H  
ATOM   4568  HB2 LEU A 286      28.171 -26.735 -25.439  1.00 15.00           H  
ATOM   4569  HB3 LEU A 286      27.094 -28.047 -24.902  1.00 15.00           H  
ATOM   4570  HG  LEU A 286      27.634 -27.560 -22.576  1.00 15.00           H  
ATOM   4571 HD11 LEU A 286      29.009 -29.170 -23.820  1.00 15.00           H  
ATOM   4572 HD12 LEU A 286      30.107 -27.858 -24.311  1.00 15.00           H  
ATOM   4573 HD13 LEU A 286      29.972 -28.310 -22.595  1.00 15.00           H  
ATOM   4574 HD21 LEU A 286      29.534 -25.468 -23.681  1.00 15.00           H  
ATOM   4575 HD22 LEU A 286      28.039 -25.149 -22.770  1.00 15.00           H  
ATOM   4576 HD23 LEU A 286      29.405 -25.971 -21.979  1.00 15.00           H  
ATOM   4577  N   ASP A 287      24.704 -26.129 -26.449  1.00 15.00           N  
ATOM   4578  CA  ASP A 287      24.192 -25.744 -27.772  1.00 15.00           C  
ATOM   4579  CB  ASP A 287      23.161 -26.722 -28.286  1.00 15.00           C  
ATOM   4580  CG  ASP A 287      23.791 -27.743 -29.173  1.00 15.00           C  
ATOM   4581  OD1 ASP A 287      24.282 -28.743 -28.640  1.00 15.00           O  
ATOM   4582  OD2 ASP A 287      23.819 -27.552 -30.400  1.00 15.00           O1-
ATOM   4583  C   ASP A 287      23.539 -24.399 -27.729  1.00 15.00           C  
ATOM   4584  O   ASP A 287      23.028 -23.912 -28.734  1.00 15.00           O  
ATOM   4585  H   ASP A 287      24.196 -26.764 -25.901  1.00 15.00           H  
ATOM   4586  HA  ASP A 287      25.058 -25.733 -28.434  1.00 15.00           H  
ATOM   4587  HB2 ASP A 287      22.403 -26.178 -28.850  1.00 15.00           H  
ATOM   4588  HB3 ASP A 287      22.693 -27.225 -27.440  1.00 15.00           H  
ATOM   4589  N   GLY A 288      23.516 -23.819 -26.556  1.00 15.00           N  
ATOM   4590  CA  GLY A 288      22.897 -22.535 -26.405  1.00 15.00           C  
ATOM   4591  C   GLY A 288      23.824 -21.465 -25.888  1.00 15.00           C  
ATOM   4592  O   GLY A 288      23.357 -20.409 -25.477  1.00 15.00           O  
ATOM   4593  H   GLY A 288      23.909 -24.281 -25.782  1.00 15.00           H  
ATOM   4594  HA2 GLY A 288      22.066 -22.635 -25.707  1.00 15.00           H  
ATOM   4595  HA3 GLY A 288      22.519 -22.220 -27.378  1.00 15.00           H  
ATOM   4596  N   VAL A 289      25.130 -21.717 -25.890  1.00 15.00           N  
ATOM   4597  CA  VAL A 289      26.081 -20.714 -25.409  1.00 15.00           C  
ATOM   4598  CB  VAL A 289      27.176 -21.283 -24.479  1.00 15.00           C  
ATOM   4599  CG1 VAL A 289      26.567 -21.783 -23.177  1.00 15.00           C  
ATOM   4600  CG2 VAL A 289      27.969 -22.384 -25.163  1.00 15.00           C  
ATOM   4601  C   VAL A 289      26.692 -19.922 -26.566  1.00 15.00           C  
ATOM   4602  O   VAL A 289      26.888 -20.453 -27.657  1.00 15.00           O  
ATOM   4603  H   VAL A 289      25.459 -22.576 -26.234  1.00 15.00           H  
ATOM   4604  HA  VAL A 289      25.497 -20.031 -24.793  1.00 15.00           H  
ATOM   4605  HB  VAL A 289      27.869 -20.474 -24.247  1.00 15.00           H  
ATOM   4606 HG11 VAL A 289      26.036 -20.967 -22.687  1.00 15.00           H  
ATOM   4607 HG12 VAL A 289      25.870 -22.594 -23.390  1.00 15.00           H  
ATOM   4608 HG13 VAL A 289      27.358 -22.147 -22.522  1.00 15.00           H  
ATOM   4609 HG21 VAL A 289      27.304 -23.211 -25.410  1.00 15.00           H  
ATOM   4610 HG22 VAL A 289      28.418 -21.994 -26.076  1.00 15.00           H  
ATOM   4611 HG23 VAL A 289      28.754 -22.736 -24.494  1.00 15.00           H  
ATOM   4612  N   GLN A 290      27.014 -18.658 -26.308  1.00 15.00           N  
ATOM   4613  CA  GLN A 290      27.553 -17.761 -27.333  1.00 15.00           C  
ATOM   4614  CB  GLN A 290      27.509 -16.309 -26.851  1.00 15.00           C  
ATOM   4615  CG  GLN A 290      26.164 -15.881 -26.291  1.00 15.00           C  
ATOM   4616  CD  GLN A 290      25.080 -15.838 -27.348  1.00 15.00           C  
ATOM   4617  OE1 GLN A 290      24.450 -16.847 -27.646  1.00 15.00           O  
ATOM   4618  NE2 GLN A 290      24.847 -14.664 -27.911  1.00 15.00           N  
ATOM   4619  C   GLN A 290      28.964 -18.103 -27.818  1.00 15.00           C  
ATOM   4620  O   GLN A 290      29.284 -17.873 -28.981  1.00 15.00           O  
ATOM   4621  H   GLN A 290      26.873 -18.312 -25.404  1.00 15.00           H  
ATOM   4622  HA  GLN A 290      26.903 -17.901 -28.197  1.00 15.00           H  
ATOM   4623  HB2 GLN A 290      27.750 -15.661 -27.694  1.00 15.00           H  
ATOM   4624  HB3 GLN A 290      28.260 -16.185 -26.071  1.00 15.00           H  
ATOM   4625  HG2 GLN A 290      26.267 -14.887 -25.856  1.00 15.00           H  
ATOM   4626  HG3 GLN A 290      25.868 -16.588 -25.516  1.00 15.00           H  
ATOM   4627 HE21 GLN A 290      25.379 -13.897 -27.619  1.00 15.00           H  
ATOM   4628 HE22 GLN A 290      24.150 -14.614 -28.597  1.00 15.00           H  
ATOM   4629  N   ASN A 291      29.815 -18.637 -26.950  1.00 15.00           N  
ATOM   4630  CA  ASN A 291      31.187 -18.937 -27.358  1.00 15.00           C  
ATOM   4631  CB  ASN A 291      32.219 -18.496 -26.318  1.00 15.00           C  
ATOM   4632  CG  ASN A 291      32.941 -17.222 -26.724  1.00 15.00           C  
ATOM   4633  OD1 ASN A 291      32.782 -16.731 -27.840  1.00 15.00           O  
ATOM   4634  ND2 ASN A 291      33.771 -16.697 -25.840  1.00 15.00           N  
ATOM   4635  C   ASN A 291      31.421 -20.381 -27.786  1.00 15.00           C  
ATOM   4636  O   ASN A 291      32.458 -20.693 -28.362  1.00 15.00           O  
ATOM   4637  H   ASN A 291      29.524 -18.833 -26.038  1.00 15.00           H  
ATOM   4638  HA  ASN A 291      31.333 -18.336 -28.255  1.00 15.00           H  
ATOM   4639  HB2 ASN A 291      32.954 -19.291 -26.195  1.00 15.00           H  
ATOM   4640  HB3 ASN A 291      31.709 -18.323 -25.370  1.00 15.00           H  
ATOM   4641 HD21 ASN A 291      33.890 -17.162 -24.972  1.00 15.00           H  
ATOM   4642 HD22 ASN A 291      34.228 -15.866 -26.070  1.00 15.00           H  
ATOM   4643  N   LEU A 292      30.481 -21.269 -27.510  1.00 15.00           N  
ATOM   4644  CA  LEU A 292      30.651 -22.667 -27.905  1.00 15.00           C  
ATOM   4645  CB  LEU A 292      31.243 -22.776 -29.317  1.00 15.00           C  
ATOM   4646  CG  LEU A 292      30.788 -23.975 -30.161  1.00 15.00           C  
ATOM   4647  CD1 LEU A 292      29.405 -23.734 -30.752  1.00 15.00           C  
ATOM   4648  CD2 LEU A 292      31.798 -24.280 -31.258  1.00 15.00           C  
ATOM   4649  C   LEU A 292      31.442 -23.499 -26.885  1.00 15.00           C  
ATOM   4650  O   LEU A 292      31.441 -24.726 -26.952  1.00 15.00           O  
ATOM   4651  H   LEU A 292      29.656 -20.985 -27.062  1.00 15.00           H  
ATOM   4652  HA  LEU A 292      29.652 -23.103 -27.923  1.00 15.00           H  
ATOM   4653  HB2 LEU A 292      32.327 -22.834 -29.218  1.00 15.00           H  
ATOM   4654  HB3 LEU A 292      30.975 -21.869 -29.859  1.00 15.00           H  
ATOM   4655  HG  LEU A 292      30.727 -24.843 -29.504  1.00 15.00           H  
ATOM   4656 HD11 LEU A 292      28.693 -23.549 -29.947  1.00 15.00           H  
ATOM   4657 HD12 LEU A 292      29.438 -22.869 -31.414  1.00 15.00           H  
ATOM   4658 HD13 LEU A 292      29.093 -24.612 -31.317  1.00 15.00           H  
ATOM   4659 HD21 LEU A 292      31.875 -23.423 -31.929  1.00 15.00           H  
ATOM   4660 HD22 LEU A 292      32.771 -24.480 -30.811  1.00 15.00           H  
ATOM   4661 HD23 LEU A 292      31.470 -25.153 -31.822  1.00 15.00           H  
ATOM   4662  N   ARG A 293      32.127 -22.846 -25.949  1.00 15.00           N  
ATOM   4663  CA  ARG A 293      32.917 -23.572 -24.962  1.00 15.00           C  
ATOM   4664  CB  ARG A 293      34.384 -23.119 -24.958  1.00 15.00           C  
ATOM   4665  CG  ARG A 293      35.150 -23.410 -26.251  1.00 15.00           C  
ATOM   4666  CD  ARG A 293      35.069 -22.249 -27.238  1.00 15.00           C  
ATOM   4667  NE  ARG A 293      35.387 -20.959 -26.613  1.00 15.00           N  
ATOM   4668  CZ  ARG A 293      35.633 -19.829 -27.281  1.00 15.00           C  
ATOM   4669  NH1 ARG A 293      35.589 -19.804 -28.612  1.00 15.00           N  
ATOM   4670  NH2 ARG A 293      35.925 -18.715 -26.609  1.00 15.00           N1+
ATOM   4671  C   ARG A 293      32.299 -23.528 -23.563  1.00 15.00           C  
ATOM   4672  O   ARG A 293      31.275 -22.876 -23.341  1.00 15.00           O  
ATOM   4673  H   ARG A 293      32.101 -21.870 -25.919  1.00 15.00           H  
ATOM   4674  HA  ARG A 293      32.905 -24.618 -25.267  1.00 15.00           H  
ATOM   4675  HB2 ARG A 293      34.894 -23.628 -24.140  1.00 15.00           H  
ATOM   4676  HB3 ARG A 293      34.406 -22.043 -24.786  1.00 15.00           H  
ATOM   4677  HG2 ARG A 293      34.727 -24.299 -26.718  1.00 15.00           H  
ATOM   4678  HG3 ARG A 293      36.197 -23.592 -26.007  1.00 15.00           H  
ATOM   4679  HD2 ARG A 293      34.057 -22.203 -27.641  1.00 15.00           H  
ATOM   4680  HD3 ARG A 293      35.775 -22.429 -28.048  1.00 15.00           H  
ATOM   4681  HE  ARG A 293      35.394 -20.927 -25.621  1.00 15.00           H  
ATOM   4682 HH11 ARG A 293      35.372 -20.671 -29.136  1.00 15.00           H  
ATOM   4683 HH12 ARG A 293      35.769 -18.918 -29.133  1.00 15.00           H  
ATOM   4684 HH21 ARG A 293      36.108 -17.821 -27.118  1.00 15.00           H  
ATOM   4685 HH22 ARG A 293      35.970 -18.731 -25.558  1.00 15.00           H  
ATOM   4686  N   ALA A 294      32.926 -24.232 -22.632  1.00 15.00           N  
ATOM   4687  CA  ALA A 294      32.444 -24.311 -21.256  1.00 15.00           C  
ATOM   4688  CB  ALA A 294      32.556 -25.750 -20.768  1.00 15.00           C  
ATOM   4689  C   ALA A 294      33.290 -23.425 -20.372  1.00 15.00           C  
ATOM   4690  O   ALA A 294      32.799 -22.730 -19.478  1.00 15.00           O  
ATOM   4691  H   ALA A 294      33.760 -24.699 -22.870  1.00 15.00           H  
ATOM   4692  HA  ALA A 294      31.405 -23.983 -21.216  1.00 15.00           H  
ATOM   4693  HB1 ALA A 294      31.951 -26.397 -21.403  1.00 15.00           H  
ATOM   4694  HB2 ALA A 294      33.598 -26.068 -20.811  1.00 15.00           H  
ATOM   4695  HB3 ALA A 294      32.199 -25.814 -19.740  1.00 15.00           H  
ATOM   4696  N   GLU A 295      34.569 -23.456 -20.662  1.00 15.00           N  
ATOM   4697  CA  GLU A 295      35.568 -22.696 -19.944  1.00 15.00           C  
ATOM   4698  CB  GLU A 295      36.945 -22.973 -20.561  1.00 15.00           C  
ATOM   4699  CG  GLU A 295      37.324 -24.455 -20.578  1.00 15.00           C  
ATOM   4700  CD  GLU A 295      36.864 -25.207 -21.826  1.00 15.00           C  
ATOM   4701  OE1 GLU A 295      35.805 -24.859 -22.399  1.00 15.00           O  
ATOM   4702  OE2 GLU A 295      37.558 -26.156 -22.227  1.00 15.00           O1-
ATOM   4703  C   GLU A 295      35.244 -21.204 -19.956  1.00 15.00           C  
ATOM   4704  O   GLU A 295      35.600 -20.473 -19.034  1.00 15.00           O  
ATOM   4705  H   GLU A 295      34.868 -24.032 -21.412  1.00 15.00           H  
ATOM   4706  HA  GLU A 295      35.574 -23.008 -18.900  1.00 15.00           H  
ATOM   4707  HB2 GLU A 295      37.696 -22.432 -19.984  1.00 15.00           H  
ATOM   4708  HB3 GLU A 295      36.942 -22.607 -21.588  1.00 15.00           H  
ATOM   4709  HG2 GLU A 295      36.875 -24.932 -19.707  1.00 15.00           H  
ATOM   4710  HG3 GLU A 295      38.410 -24.531 -20.515  1.00 15.00           H  
ATOM   4711  N   ASP A 296      34.528 -20.774 -20.987  1.00 15.00           N  
ATOM   4712  CA  ASP A 296      34.137 -19.378 -21.149  1.00 15.00           C  
ATOM   4713  CB  ASP A 296      33.599 -19.166 -22.560  1.00 15.00           C  
ATOM   4714  CG  ASP A 296      34.701 -19.051 -23.591  1.00 15.00           C  
ATOM   4715  OD1 ASP A 296      35.062 -17.916 -23.942  1.00 15.00           O  
ATOM   4716  OD2 ASP A 296      35.194 -20.093 -24.073  1.00 15.00           O1-
ATOM   4717  C   ASP A 296      33.080 -18.958 -20.125  1.00 15.00           C  
ATOM   4718  O   ASP A 296      32.711 -17.783 -20.039  1.00 15.00           O  
ATOM   4719  H   ASP A 296      34.256 -21.418 -21.672  1.00 15.00           H  
ATOM   4720  HA  ASP A 296      35.019 -18.760 -20.984  1.00 15.00           H  
ATOM   4721  HB2 ASP A 296      33.010 -18.249 -22.575  1.00 15.00           H  
ATOM   4722  HB3 ASP A 296      32.963 -20.011 -22.822  1.00 15.00           H  
ATOM   4723  N   LEU A 297      32.586 -19.923 -19.362  1.00 15.00           N  
ATOM   4724  CA  LEU A 297      31.582 -19.656 -18.341  1.00 15.00           C  
ATOM   4725  CB  LEU A 297      30.421 -20.650 -18.445  1.00 15.00           C  
ATOM   4726  CG  LEU A 297      29.785 -20.821 -19.826  1.00 15.00           C  
ATOM   4727  CD1 LEU A 297      28.762 -21.945 -19.802  1.00 15.00           C  
ATOM   4728  CD2 LEU A 297      29.145 -19.522 -20.295  1.00 15.00           C  
ATOM   4729  C   LEU A 297      32.188 -19.720 -16.937  1.00 15.00           C  
ATOM   4730  O   LEU A 297      31.462 -19.756 -15.944  1.00 15.00           O  
ATOM   4731  H   LEU A 297      32.897 -20.846 -19.498  1.00 15.00           H  
ATOM   4732  HA  LEU A 297      31.204 -18.648 -18.512  1.00 15.00           H  
ATOM   4733  HB2 LEU A 297      29.640 -20.319 -17.760  1.00 15.00           H  
ATOM   4734  HB3 LEU A 297      30.792 -21.625 -18.129  1.00 15.00           H  
ATOM   4735  HG  LEU A 297      30.571 -21.083 -20.534  1.00 15.00           H  
ATOM   4736 HD11 LEU A 297      29.247 -22.871 -19.493  1.00 15.00           H  
ATOM   4737 HD12 LEU A 297      27.968 -21.698 -19.098  1.00 15.00           H  
ATOM   4738 HD13 LEU A 297      28.338 -22.072 -20.798  1.00 15.00           H  
ATOM   4739 HD21 LEU A 297      28.353 -19.237 -19.603  1.00 15.00           H  
ATOM   4740 HD22 LEU A 297      29.900 -18.736 -20.328  1.00 15.00           H  
ATOM   4741 HD23 LEU A 297      28.724 -19.663 -21.291  1.00 15.00           H  
ATOM   4742  N   VAL A 298      33.514 -19.741 -16.851  1.00 15.00           N  
ATOM   4743  CA  VAL A 298      34.190 -19.790 -15.556  1.00 15.00           C  
ATOM   4744  CB  VAL A 298      35.676 -20.196 -15.692  1.00 15.00           C  
ATOM   4745  CG1 VAL A 298      36.401 -20.062 -14.360  1.00 15.00           C  
ATOM   4746  CG2 VAL A 298      35.787 -21.623 -16.209  1.00 15.00           C  
ATOM   4747  C   VAL A 298      34.064 -18.454 -14.821  1.00 15.00           C  
ATOM   4748  O   VAL A 298      34.537 -17.423 -15.297  1.00 15.00           O  
ATOM   4749  H   VAL A 298      34.049 -19.735 -17.676  1.00 15.00           H  
ATOM   4750  HA  VAL A 298      33.693 -20.560 -14.966  1.00 15.00           H  
ATOM   4751  HB  VAL A 298      36.148 -19.522 -16.407  1.00 15.00           H  
ATOM   4752 HG11 VAL A 298      36.328 -19.033 -14.009  1.00 15.00           H  
ATOM   4753 HG12 VAL A 298      35.944 -20.729 -13.629  1.00 15.00           H  
ATOM   4754 HG13 VAL A 298      37.450 -20.329 -14.489  1.00 15.00           H  
ATOM   4755 HG21 VAL A 298      35.317 -22.304 -15.500  1.00 15.00           H  
ATOM   4756 HG22 VAL A 298      35.285 -21.700 -17.174  1.00 15.00           H  
ATOM   4757 HG23 VAL A 298      36.838 -21.887 -16.324  1.00 15.00           H  
ATOM   4758  N   GLY A 299      33.393 -18.480 -13.674  1.00 15.00           N  
ATOM   4759  CA  GLY A 299      33.213 -17.273 -12.888  1.00 15.00           C  
ATOM   4760  C   GLY A 299      31.871 -16.625 -13.144  1.00 15.00           C  
ATOM   4761  O   GLY A 299      31.705 -15.419 -12.975  1.00 15.00           O  
ATOM   4762  H   GLY A 299      33.009 -19.333 -13.361  1.00 15.00           H  
ATOM   4763  HA2 GLY A 299      34.001 -16.565 -13.145  1.00 15.00           H  
ATOM   4764  HA3 GLY A 299      33.285 -17.528 -11.831  1.00 15.00           H  
ATOM   4765  N   LYS A 300      30.913 -17.427 -13.575  1.00 15.00           N  
ATOM   4766  CA  LYS A 300      29.578 -16.932 -13.863  1.00 15.00           C  
ATOM   4767  CB  LYS A 300      29.190 -17.254 -15.314  1.00 15.00           C  
ATOM   4768  CG  LYS A 300      29.824 -16.345 -16.368  1.00 15.00           C  
ATOM   4769  CD  LYS A 300      31.340 -16.485 -16.398  1.00 15.00           C  
ATOM   4770  CE  LYS A 300      31.974 -15.661 -17.506  1.00 15.00           C  
ATOM   4771  NZ  LYS A 300      31.682 -14.213 -17.364  1.00 15.00           N1+
ATOM   4772  C   LYS A 300      28.583 -17.556 -12.892  1.00 15.00           C  
ATOM   4773  O   LYS A 300      28.879 -18.584 -12.280  1.00 15.00           O  
ATOM   4774  H   LYS A 300      31.108 -18.381 -13.706  1.00 15.00           H  
ATOM   4775  HA  LYS A 300      29.563 -15.849 -13.740  1.00 15.00           H  
ATOM   4776  HB2 LYS A 300      28.107 -17.169 -15.401  1.00 15.00           H  
ATOM   4777  HB3 LYS A 300      29.492 -18.280 -15.526  1.00 15.00           H  
ATOM   4778  HG2 LYS A 300      29.570 -15.310 -16.140  1.00 15.00           H  
ATOM   4779  HG3 LYS A 300      29.426 -16.610 -17.348  1.00 15.00           H  
ATOM   4780  HD2 LYS A 300      31.592 -17.534 -16.553  1.00 15.00           H  
ATOM   4781  HD3 LYS A 300      31.742 -16.153 -15.441  1.00 15.00           H  
ATOM   4782  HE2 LYS A 300      31.587 -16.005 -18.465  1.00 15.00           H  
ATOM   4783  HE3 LYS A 300      33.054 -15.806 -17.477  1.00 15.00           H  
ATOM   4784  HZ1 LYS A 300      31.177 -14.028 -16.472  1.00 15.00           H  
ATOM   4785  HZ2 LYS A 300      31.078 -13.887 -18.153  1.00 15.00           H  
ATOM   4786  HZ3 LYS A 300      32.561 -13.662 -17.371  1.00 15.00           H  
ATOM   4787  N   SER A 301      27.425 -16.935 -12.735  1.00 15.00           N  
ATOM   4788  CA  SER A 301      26.407 -17.452 -11.832  1.00 15.00           C  
ATOM   4789  CB  SER A 301      26.039 -16.396 -10.786  1.00 15.00           C  
ATOM   4790  OG  SER A 301      27.195 -15.721 -10.319  1.00 15.00           O  
ATOM   4791  C   SER A 301      25.164 -17.885 -12.602  1.00 15.00           C  
ATOM   4792  O   SER A 301      24.631 -17.134 -13.418  1.00 15.00           O  
ATOM   4793  H   SER A 301      27.245 -16.107 -13.235  1.00 15.00           H  
ATOM   4794  HA  SER A 301      26.816 -18.326 -11.324  1.00 15.00           H  
ATOM   4795  HB2 SER A 301      25.546 -16.884  -9.945  1.00 15.00           H  
ATOM   4796  HB3 SER A 301      25.360 -15.671 -11.235  1.00 15.00           H  
ATOM   4797  HG  SER A 301      27.853 -15.686 -11.020  1.00 15.00           H  
ATOM   4798  N   LEU A 302      24.718 -19.105 -12.353  1.00 15.00           N  
ATOM   4799  CA  LEU A 302      23.538 -19.643 -13.012  1.00 15.00           C  
ATOM   4800  CB  LEU A 302      23.759 -21.127 -13.344  1.00 15.00           C  
ATOM   4801  CG  LEU A 302      22.604 -21.867 -14.026  1.00 15.00           C  
ATOM   4802  CD1 LEU A 302      23.101 -22.616 -15.254  1.00 15.00           C  
ATOM   4803  CD2 LEU A 302      21.938 -22.829 -13.052  1.00 15.00           C  
ATOM   4804  C   LEU A 302      22.304 -19.464 -12.126  1.00 15.00           C  
ATOM   4805  O   LEU A 302      22.399 -19.521 -10.895  1.00 15.00           O  
ATOM   4806  H   LEU A 302      25.201 -19.669 -11.706  1.00 15.00           H  
ATOM   4807  HA  LEU A 302      23.369 -19.098 -13.941  1.00 15.00           H  
ATOM   4808  HB2 LEU A 302      23.975 -21.644 -12.409  1.00 15.00           H  
ATOM   4809  HB3 LEU A 302      24.625 -21.191 -14.003  1.00 15.00           H  
ATOM   4810  HG  LEU A 302      21.866 -21.131 -14.345  1.00 15.00           H  
ATOM   4811 HD11 LEU A 302      23.555 -21.911 -15.950  1.00 15.00           H  
ATOM   4812 HD12 LEU A 302      23.841 -23.357 -14.953  1.00 15.00           H  
ATOM   4813 HD13 LEU A 302      22.262 -23.116 -15.739  1.00 15.00           H  
ATOM   4814 HD21 LEU A 302      22.664 -23.573 -12.722  1.00 15.00           H  
ATOM   4815 HD22 LEU A 302      21.568 -22.275 -12.189  1.00 15.00           H  
ATOM   4816 HD23 LEU A 302      21.105 -23.328 -13.547  1.00 15.00           H  
ATOM   4817  N   TYR A 303      21.156 -19.228 -12.754  1.00 15.00           N  
ATOM   4818  CA  TYR A 303      19.902 -19.054 -12.026  1.00 15.00           C  
ATOM   4819  CB  TYR A 303      19.371 -17.614 -12.136  1.00 15.00           C  
ATOM   4820  CG  TYR A 303      19.153 -17.114 -13.552  1.00 15.00           C  
ATOM   4821  CD1 TYR A 303      17.925 -17.268 -14.188  1.00 15.00           C  
ATOM   4822  CD2 TYR A 303      20.173 -16.482 -14.250  1.00 15.00           C  
ATOM   4823  CE1 TYR A 303      17.724 -16.810 -15.476  1.00 15.00           C  
ATOM   4824  CE2 TYR A 303      19.979 -16.020 -15.538  1.00 15.00           C  
ATOM   4825  CZ  TYR A 303      18.755 -16.186 -16.147  1.00 15.00           C  
ATOM   4826  OH  TYR A 303      18.564 -15.728 -17.430  1.00 15.00           O  
ATOM   4827  C   TYR A 303      18.855 -20.058 -12.501  1.00 15.00           C  
ATOM   4828  O   TYR A 303      18.797 -20.394 -13.686  1.00 15.00           O  
ATOM   4829  H   TYR A 303      21.148 -19.183 -13.737  1.00 15.00           H  
ATOM   4830  HA  TYR A 303      20.108 -19.244 -10.973  1.00 15.00           H  
ATOM   4831  HB2 TYR A 303      20.088 -16.952 -11.651  1.00 15.00           H  
ATOM   4832  HB3 TYR A 303      18.418 -17.565 -11.610  1.00 15.00           H  
ATOM   4833  HD1 TYR A 303      17.114 -17.754 -13.666  1.00 15.00           H  
ATOM   4834  HD2 TYR A 303      21.135 -16.349 -13.778  1.00 15.00           H  
ATOM   4835  HE1 TYR A 303      16.765 -16.940 -15.955  1.00 15.00           H  
ATOM   4836  HE2 TYR A 303      20.785 -15.530 -16.065  1.00 15.00           H  
ATOM   4837  HH  TYR A 303      19.208 -16.137 -18.016  1.00 15.00           H  
ATOM   4838  N   VAL A 304      18.043 -20.545 -11.570  1.00 15.00           N  
ATOM   4839  CA  VAL A 304      17.004 -21.516 -11.895  1.00 15.00           C  
ATOM   4840  CB  VAL A 304      17.314 -22.912 -11.305  1.00 15.00           C  
ATOM   4841  CG1 VAL A 304      18.314 -23.653 -12.175  1.00 15.00           C  
ATOM   4842  CG2 VAL A 304      17.833 -22.800  -9.876  1.00 15.00           C  
ATOM   4843  C   VAL A 304      15.623 -21.058 -11.417  1.00 15.00           C  
ATOM   4844  O   VAL A 304      15.353 -21.012 -10.216  1.00 15.00           O  
ATOM   4845  H   VAL A 304      18.144 -20.247 -10.643  1.00 15.00           H  
ATOM   4846  HA  VAL A 304      16.991 -21.590 -12.982  1.00 15.00           H  
ATOM   4847  HB  VAL A 304      16.384 -23.480 -11.285  1.00 15.00           H  
ATOM   4848 HG11 VAL A 304      17.916 -23.749 -13.185  1.00 15.00           H  
ATOM   4849 HG12 VAL A 304      19.251 -23.097 -12.205  1.00 15.00           H  
ATOM   4850 HG13 VAL A 304      18.493 -24.644 -11.759  1.00 15.00           H  
ATOM   4851 HG21 VAL A 304      18.765 -22.234  -9.871  1.00 15.00           H  
ATOM   4852 HG22 VAL A 304      17.094 -22.288  -9.260  1.00 15.00           H  
ATOM   4853 HG23 VAL A 304      18.012 -23.798  -9.475  1.00 15.00           H  
ATOM   4854  N   SER A 305      14.762 -20.705 -12.364  1.00 15.00           N  
ATOM   4855  CA  SER A 305      13.404 -20.271 -12.050  1.00 15.00           C  
ATOM   4856  CB  SER A 305      13.015 -19.083 -12.938  1.00 15.00           C  
ATOM   4857  OG  SER A 305      12.786 -17.912 -12.171  1.00 15.00           O  
ATOM   4858  C   SER A 305      12.423 -21.423 -12.275  1.00 15.00           C  
ATOM   4859  O   SER A 305      12.316 -21.938 -13.386  1.00 15.00           O  
ATOM   4860  H   SER A 305      15.048 -20.734 -13.304  1.00 15.00           H  
ATOM   4861  HA  SER A 305      13.365 -19.965 -11.005  1.00 15.00           H  
ATOM   4862  HB2 SER A 305      12.105 -19.332 -13.484  1.00 15.00           H  
ATOM   4863  HB3 SER A 305      13.822 -18.891 -13.645  1.00 15.00           H  
ATOM   4864  HG  SER A 305      13.507 -17.286 -12.313  1.00 15.00           H  
ATOM   4865  N   ALA A 306      11.720 -21.840 -11.227  1.00 15.00           N  
ATOM   4866  CA  ALA A 306      10.768 -22.937 -11.354  1.00 15.00           C  
ATOM   4867  CB  ALA A 306      11.155 -24.096 -10.451  1.00 15.00           C  
ATOM   4868  C   ALA A 306       9.331 -22.500 -11.085  1.00 15.00           C  
ATOM   4869  O   ALA A 306       9.021 -21.958 -10.024  1.00 15.00           O  
ATOM   4870  H   ALA A 306      11.849 -21.407 -10.349  1.00 15.00           H  
ATOM   4871  HA  ALA A 306      10.809 -23.271 -12.391  1.00 15.00           H  
ATOM   4872  HB1 ALA A 306      12.166 -24.424 -10.694  1.00 15.00           H  
ATOM   4873  HB2 ALA A 306      11.117 -23.774  -9.410  1.00 15.00           H  
ATOM   4874  HB3 ALA A 306      10.459 -24.922 -10.601  1.00 15.00           H  
ATOM   4875  N   THR A 307       8.464 -22.734 -12.063  1.00 15.00           N  
ATOM   4876  CA  THR A 307       7.052 -22.400 -11.942  1.00 15.00           C  
ATOM   4877  CB  THR A 307       6.563 -21.568 -13.148  1.00 15.00           C  
ATOM   4878  OG1 THR A 307       7.429 -20.439 -13.330  1.00 15.00           O  
ATOM   4879  CG2 THR A 307       5.139 -21.076 -12.924  1.00 15.00           C  
ATOM   4880  C   THR A 307       6.233 -23.686 -11.846  1.00 15.00           C  
ATOM   4881  O   THR A 307       6.084 -24.414 -12.829  1.00 15.00           O  
ATOM   4882  H   THR A 307       8.786 -23.147 -12.898  1.00 15.00           H  
ATOM   4883  HA  THR A 307       6.920 -21.801 -11.041  1.00 15.00           H  
ATOM   4884  HB  THR A 307       6.579 -22.201 -14.035  1.00 15.00           H  
ATOM   4885 HG21 THR A 307       4.478 -21.931 -12.781  1.00 15.00           H  
ATOM   4886 HG22 THR A 307       5.109 -20.441 -12.039  1.00 15.00           H  
ATOM   4887 HG23 THR A 307       4.811 -20.504 -13.792  1.00 15.00           H  
ATOM   4888  HG1 THR A 307       8.224 -20.564 -12.805  1.00 15.00           H  
ATOM   4889  N   VAL A 308       5.742 -23.979 -10.653  1.00 15.00           N  
ATOM   4890  CA  VAL A 308       4.948 -25.182 -10.428  1.00 15.00           C  
ATOM   4891  CB  VAL A 308       5.284 -25.837  -9.071  1.00 15.00           C  
ATOM   4892  CG1 VAL A 308       4.506 -27.131  -8.883  1.00 15.00           C  
ATOM   4893  CG2 VAL A 308       6.779 -26.093  -8.961  1.00 15.00           C  
ATOM   4894  C   VAL A 308       3.460 -24.856 -10.474  1.00 15.00           C  
ATOM   4895  O   VAL A 308       3.007 -23.925  -9.807  1.00 15.00           O  
ATOM   4896  H   VAL A 308       5.913 -23.368  -9.902  1.00 15.00           H  
ATOM   4897  HA  VAL A 308       5.194 -25.886 -11.224  1.00 15.00           H  
ATOM   4898  HB  VAL A 308       4.990 -25.148  -8.279  1.00 15.00           H  
ATOM   4899 HG11 VAL A 308       3.437 -26.924  -8.943  1.00 15.00           H  
ATOM   4900 HG12 VAL A 308       4.783 -27.838  -9.664  1.00 15.00           H  
ATOM   4901 HG13 VAL A 308       4.740 -27.557  -7.907  1.00 15.00           H  
ATOM   4902 HG21 VAL A 308       7.089 -26.781  -9.747  1.00 15.00           H  
ATOM   4903 HG22 VAL A 308       7.318 -25.152  -9.069  1.00 15.00           H  
ATOM   4904 HG23 VAL A 308       7.002 -26.529  -7.987  1.00 15.00           H  
ATOM   4905  N   ILE A 309       2.711 -25.608 -11.270  1.00 15.00           N  
ATOM   4906  CA  ILE A 309       1.276 -25.388 -11.387  1.00 15.00           C  
ATOM   4907  CB  ILE A 309       0.845 -25.032 -12.828  1.00 15.00           C  
ATOM   4908  CG1 ILE A 309       1.791 -23.982 -13.427  1.00 15.00           C  
ATOM   4909  CG2 ILE A 309      -0.592 -24.521 -12.838  1.00 15.00           C  
ATOM   4910  CD1 ILE A 309       1.339 -23.424 -14.764  1.00 15.00           C  
ATOM   4911  C   ILE A 309       0.508 -26.616 -10.918  1.00 15.00           C  
ATOM   4912  O   ILE A 309       0.869 -27.750 -11.244  1.00 15.00           O  
ATOM   4913  H   ILE A 309       3.131 -26.337 -11.784  1.00 15.00           H  
ATOM   4914  HA  ILE A 309       1.039 -24.536 -10.750  1.00 15.00           H  
ATOM   4915  HB  ILE A 309       0.899 -25.933 -13.440  1.00 15.00           H  
ATOM   4916 HG12 ILE A 309       2.770 -24.442 -13.563  1.00 15.00           H  
ATOM   4917 HG13 ILE A 309       1.873 -23.155 -12.722  1.00 15.00           H  
ATOM   4918 HG21 ILE A 309      -1.253 -25.286 -12.430  1.00 15.00           H  
ATOM   4919 HG22 ILE A 309      -0.661 -23.619 -12.230  1.00 15.00           H  
ATOM   4920 HG23 ILE A 309      -0.889 -24.293 -13.861  1.00 15.00           H  
ATOM   4921 HD11 ILE A 309       1.250 -24.236 -15.485  1.00 15.00           H  
ATOM   4922 HD12 ILE A 309       0.372 -22.936 -14.646  1.00 15.00           H  
ATOM   4923 HD13 ILE A 309       2.070 -22.699 -15.121  1.00 15.00           H  
ATOM   4924  N   LEU A 310      -0.531 -26.382 -10.128  1.00 15.00           N  
ATOM   4925  CA  LEU A 310      -1.362 -27.457  -9.617  1.00 15.00           C  
ATOM   4926  CB  LEU A 310      -2.400 -26.912  -8.634  1.00 15.00           C  
ATOM   4927  CG  LEU A 310      -1.944 -26.769  -7.184  1.00 15.00           C  
ATOM   4928  CD1 LEU A 310      -2.864 -25.822  -6.437  1.00 15.00           C  
ATOM   4929  CD2 LEU A 310      -1.916 -28.129  -6.501  1.00 15.00           C  
ATOM   4930  C   LEU A 310      -2.067 -28.188 -10.749  1.00 15.00           C  
ATOM   4931  O   LEU A 310      -2.484 -27.582 -11.738  1.00 15.00           O  
ATOM   4932  H   LEU A 310      -0.740 -25.455  -9.877  1.00 15.00           H  
ATOM   4933  HA  LEU A 310      -0.711 -28.161  -9.098  1.00 15.00           H  
ATOM   4934  HB2 LEU A 310      -3.257 -27.585  -8.648  1.00 15.00           H  
ATOM   4935  HB3 LEU A 310      -2.706 -25.927  -8.985  1.00 15.00           H  
ATOM   4936  HG  LEU A 310      -0.935 -26.356  -7.174  1.00 15.00           H  
ATOM   4937 HD11 LEU A 310      -2.858 -24.848  -6.926  1.00 15.00           H  
ATOM   4938 HD12 LEU A 310      -3.878 -26.223  -6.439  1.00 15.00           H
[truncated: 1,841,381 more chars]
