# Supplementary material for: Modulating the complement system through epitope-specific inhibition by complement C3 inhibitors
Source: J Biol Chem. 2025 Jan 31;301(3):108250. doi: 10.1016/j.jbc.2025.108250 (PMC11910092; doi:10.1016/j.jbc.2025.108250)
Supplement: C3b-C345C_gene_sequencing [file mmc1.zip › Supporting_Information/Figure_S4B.pdb]

ATOM      1  N   SER A   1      73.699  15.179   0.237  1.00 15.00           N1+
ATOM      2  CA  SER A   1      73.261  16.049   1.345  1.00 15.00           C  
ATOM      3  CB  SER A   1      72.921  17.458   0.840  1.00 15.00           C  
ATOM      4  OG  SER A   1      71.821  17.442  -0.048  1.00 15.00           O  
ATOM      5  C   SER A   1      72.082  15.441   2.123  1.00 15.00           C  
ATOM      6  O   SER A   1      71.268  14.732   1.528  1.00 15.00           O  
ATOM      7  H1  SER A   1      74.496  15.594  -0.224  1.00 15.00           H  
ATOM      8  H2  SER A   1      73.954  14.272   0.601  1.00 15.00           H  
ATOM      9  H3  SER A   1      72.944  15.074  -0.426  1.00 15.00           H  
ATOM     10  HA  SER A   1      74.107  16.140   2.026  1.00 15.00           H  
ATOM     11  HB2 SER A   1      73.788  17.874   0.326  1.00 15.00           H  
ATOM     12  HB3 SER A   1      72.680  18.098   1.689  1.00 15.00           H  
ATOM     13  HG  SER A   1      71.048  17.131   0.429  1.00 15.00           H  
ATOM     14  N   PRO A   2      71.946  15.760   3.428  1.00 15.00           N  
ATOM     15  CA  PRO A   2      70.844  15.313   4.276  1.00 15.00           C  
ATOM     16  CB  PRO A   2      71.085  15.955   5.647  1.00 15.00           C  
ATOM     17  CG  PRO A   2      72.599  16.132   5.684  1.00 15.00           C  
ATOM     18  CD  PRO A   2      72.917  16.488   4.233  1.00 15.00           C  
ATOM     19  C   PRO A   2      69.465  15.687   3.721  1.00 15.00           C  
ATOM     20  O   PRO A   2      69.294  16.747   3.117  1.00 15.00           O  
ATOM     21  HA  PRO A   2      70.918  14.230   4.384  1.00 15.00           H  
ATOM     22  HB2 PRO A   2      70.611  16.936   5.691  1.00 15.00           H  
ATOM     23  HB3 PRO A   2      70.732  15.323   6.461  1.00 15.00           H  
ATOM     24  HG2 PRO A   2      73.076  15.187   5.944  1.00 15.00           H  
ATOM     25  HG3 PRO A   2      72.900  16.921   6.373  1.00 15.00           H  
ATOM     26  HD2 PRO A   2      73.940  16.191   3.999  1.00 15.00           H  
ATOM     27  HD3 PRO A   2      72.787  17.559   4.077  1.00 15.00           H  
ATOM     28  N   MET A   3      68.488  14.806   3.968  1.00 15.00           N  
ATOM     29  CA  MET A   3      67.103  14.932   3.534  1.00 15.00           C  
ATOM     30  CB  MET A   3      66.802  13.824   2.513  1.00 15.00           C  
ATOM     31  CG  MET A   3      65.381  13.865   1.934  1.00 15.00           C  
ATOM     32  SD  MET A   3      64.085  13.054   2.911  1.00 15.00           S  
ATOM     33  CE  MET A   3      64.465  11.320   2.579  1.00 15.00           C  
ATOM     34  C   MET A   3      66.182  14.903   4.753  1.00 15.00           C  
ATOM     35  O   MET A   3      66.438  14.192   5.722  1.00 15.00           O  
ATOM     36  H   MET A   3      68.719  13.969   4.485  1.00 15.00           H  
ATOM     37  HA  MET A   3      66.970  15.891   3.031  1.00 15.00           H  
ATOM     38  HB2 MET A   3      66.984  12.848   2.962  1.00 15.00           H  
ATOM     39  HB3 MET A   3      67.497  13.955   1.685  1.00 15.00           H  
ATOM     40  HG2 MET A   3      65.396  13.382   0.958  1.00 15.00           H  
ATOM     41  HG3 MET A   3      65.101  14.907   1.782  1.00 15.00           H  
ATOM     42  HE1 MET A   3      63.703  10.691   3.040  1.00 15.00           H  
ATOM     43  HE2 MET A   3      65.440  11.075   3.000  1.00 15.00           H  
ATOM     44  HE3 MET A   3      64.474  11.147   1.503  1.00 15.00           H  
ATOM     45  N   TYR A   4      65.103  15.688   4.683  1.00 15.00           N  
ATOM     46  CA  TYR A   4      64.144  15.892   5.761  1.00 15.00           C  
ATOM     47  CB  TYR A   4      64.308  17.314   6.323  1.00 15.00           C  
ATOM     48  CG  TYR A   4      65.723  17.652   6.774  1.00 15.00           C  
ATOM     49  CD1 TYR A   4      66.088  17.530   8.128  1.00 15.00           C  
ATOM     50  CD2 TYR A   4      66.690  18.056   5.829  1.00 15.00           C  
ATOM     51  CE1 TYR A   4      67.408  17.796   8.533  1.00 15.00           C  
ATOM     52  CE2 TYR A   4      68.017  18.296   6.220  1.00 15.00           C  
ATOM     53  CZ  TYR A   4      68.383  18.167   7.579  1.00 15.00           C  
ATOM     54  OH  TYR A   4      69.668  18.405   7.969  1.00 15.00           O  
ATOM     55  C   TYR A   4      62.746  15.635   5.196  1.00 15.00           C  
ATOM     56  O   TYR A   4      62.482  16.012   4.055  1.00 15.00           O  
ATOM     57  H   TYR A   4      64.955  16.227   3.842  1.00 15.00           H  
ATOM     58  HA  TYR A   4      64.335  15.180   6.563  1.00 15.00           H  
ATOM     59  HB2 TYR A   4      64.010  18.034   5.560  1.00 15.00           H  
ATOM     60  HB3 TYR A   4      63.628  17.429   7.167  1.00 15.00           H  
ATOM     61  HD1 TYR A   4      65.356  17.223   8.861  1.00 15.00           H  
ATOM     62  HD2 TYR A   4      66.425  18.155   4.788  1.00 15.00           H  
ATOM     63  HE1 TYR A   4      67.683  17.709   9.573  1.00 15.00           H  
ATOM     64  HE2 TYR A   4      68.751  18.587   5.482  1.00 15.00           H  
ATOM     65  HH  TYR A   4      69.802  18.289   8.912  1.00 15.00           H  
ATOM     66  N   SER A   5      61.871  14.970   5.968  1.00 15.00           N  
ATOM     67  CA  SER A   5      60.627  14.401   5.452  1.00 15.00           C  
ATOM     68  CB  SER A   5      60.874  12.922   5.114  1.00 15.00           C  
ATOM     69  OG  SER A   5      59.727  12.327   4.548  1.00 15.00           O  
ATOM     70  C   SER A   5      59.465  14.541   6.439  1.00 15.00           C  
ATOM     71  O   SER A   5      59.625  14.257   7.624  1.00 15.00           O  
ATOM     72  H   SER A   5      62.140  14.712   6.907  1.00 15.00           H  
ATOM     73  HA  SER A   5      60.358  14.919   4.534  1.00 15.00           H  
ATOM     74  HB2 SER A   5      61.145  12.381   6.021  1.00 15.00           H  
ATOM     75  HB3 SER A   5      61.693  12.845   4.401  1.00 15.00           H  
ATOM     76  HG  SER A   5      59.530  12.771   3.721  1.00 15.00           H  
ATOM     77  N   ILE A   6      58.273  14.845   5.896  1.00 15.00           N  
ATOM     78  CA  ILE A   6      56.979  14.761   6.576  1.00 15.00           C  
ATOM     79  CB  ILE A   6      56.392  16.174   6.823  1.00 15.00           C  
ATOM     80  CG1 ILE A   6      55.187  16.206   7.788  1.00 15.00           C  
ATOM     81  CG2 ILE A   6      55.975  16.891   5.528  1.00 15.00           C  
ATOM     82  CD1 ILE A   6      55.465  15.578   9.158  1.00 15.00           C  
ATOM     83  C   ILE A   6      56.064  13.829   5.770  1.00 15.00           C  
ATOM     84  O   ILE A   6      56.054  13.883   4.538  1.00 15.00           O  
ATOM     85  H   ILE A   6      58.241  15.051   4.908  1.00 15.00           H  
ATOM     86  HA  ILE A   6      57.151  14.303   7.547  1.00 15.00           H  
ATOM     87  HB  ILE A   6      57.185  16.769   7.276  1.00 15.00           H  
ATOM     88 HG12 ILE A   6      54.907  17.248   7.951  1.00 15.00           H  
ATOM     89 HG13 ILE A   6      54.334  15.696   7.338  1.00 15.00           H  
ATOM     90 HG21 ILE A   6      55.096  16.414   5.091  1.00 15.00           H  
ATOM     91 HG22 ILE A   6      56.789  16.853   4.811  1.00 15.00           H  
ATOM     92 HG23 ILE A   6      55.743  17.935   5.740  1.00 15.00           H  
ATOM     93 HD11 ILE A   6      56.465  15.843   9.500  1.00 15.00           H  
ATOM     94 HD12 ILE A   6      55.371  14.496   9.092  1.00 15.00           H  
ATOM     95 HD13 ILE A   6      54.738  15.946   9.879  1.00 15.00           H  
ATOM     96  N   ILE A   7      55.344  12.938   6.472  1.00 15.00           N  
ATOM     97  CA  ILE A   7      54.598  11.841   5.859  1.00 15.00           C  
ATOM     98  CB  ILE A   7      55.406  10.514   5.856  1.00 15.00           C  
ATOM     99  CG1 ILE A   7      56.926  10.684   5.620  1.00 15.00           C  
ATOM    100  CG2 ILE A   7      54.782   9.587   4.794  1.00 15.00           C  
ATOM    101  CD1 ILE A   7      57.722   9.380   5.745  1.00 15.00           C  
ATOM    102  C   ILE A   7      53.264  11.688   6.602  1.00 15.00           C  
ATOM    103  O   ILE A   7      53.222  11.201   7.731  1.00 15.00           O  
ATOM    104  H   ILE A   7      55.394  12.953   7.481  1.00 15.00           H  
ATOM    105  HA  ILE A   7      54.387  12.110   4.824  1.00 15.00           H  
ATOM    106  HB  ILE A   7      55.291  10.044   6.830  1.00 15.00           H  
ATOM    107 HG12 ILE A   7      57.098  11.121   4.637  1.00 15.00           H  
ATOM    108 HG13 ILE A   7      57.337  11.358   6.372  1.00 15.00           H  
ATOM    109 HG21 ILE A   7      54.937  10.000   3.798  1.00 15.00           H  
ATOM    110 HG22 ILE A   7      53.711   9.484   4.970  1.00 15.00           H  
ATOM    111 HG23 ILE A   7      55.226   8.594   4.839  1.00 15.00           H  
ATOM    112 HD11 ILE A   7      57.487   8.703   4.924  1.00 15.00           H  
ATOM    113 HD12 ILE A   7      57.501   8.896   6.696  1.00 15.00           H  
ATOM    114 HD13 ILE A   7      58.785   9.614   5.711  1.00 15.00           H  
ATOM    115  N   THR A   8      52.183  12.114   5.939  1.00 15.00           N  
ATOM    116  CA  THR A   8      50.826  12.210   6.477  1.00 15.00           C  
ATOM    117  CB  THR A   8      50.647  13.631   7.055  1.00 15.00           C  
ATOM    118  OG1 THR A   8      49.504  13.711   7.875  1.00 15.00           O  
ATOM    119  CG2 THR A   8      50.569  14.739   5.997  1.00 15.00           C  
ATOM    120  C   THR A   8      49.820  11.871   5.356  1.00 15.00           C  
ATOM    121  O   THR A   8      50.183  12.024   4.190  1.00 15.00           O  
ATOM    122  H   THR A   8      52.313  12.476   5.005  1.00 15.00           H  
ATOM    123  HA  THR A   8      50.724  11.486   7.285  1.00 15.00           H  
ATOM    124  HB  THR A   8      51.509  13.844   7.685  1.00 15.00           H  
ATOM    125 HG21 THR A   8      49.678  14.620   5.380  1.00 15.00           H  
ATOM    126 HG22 THR A   8      51.455  14.716   5.362  1.00 15.00           H  
ATOM    127 HG23 THR A   8      50.527  15.705   6.501  1.00 15.00           H  
ATOM    128  HG1 THR A   8      49.474  14.586   8.271  1.00 15.00           H  
ATOM    129  N   PRO A   9      48.571  11.440   5.648  1.00 15.00           N  
ATOM    130  CA  PRO A   9      47.617  11.004   4.628  1.00 15.00           C  
ATOM    131  CB  PRO A   9      46.329  10.648   5.373  1.00 15.00           C  
ATOM    132  CG  PRO A   9      46.857  10.185   6.724  1.00 15.00           C  
ATOM    133  CD  PRO A   9      48.029  11.135   6.965  1.00 15.00           C  
ATOM    134  C   PRO A   9      47.356  12.038   3.530  1.00 15.00           C  
ATOM    135  O   PRO A   9      47.261  13.231   3.811  1.00 15.00           O  
ATOM    136  HA  PRO A   9      48.010  10.093   4.183  1.00 15.00           H  
ATOM    137  HB2 PRO A   9      45.712  11.537   5.510  1.00 15.00           H  
ATOM    138  HB3 PRO A   9      45.768   9.865   4.863  1.00 15.00           H  
ATOM    139  HG2 PRO A   9      47.221   9.163   6.634  1.00 15.00           H  
ATOM    140  HG3 PRO A   9      46.102  10.263   7.507  1.00 15.00           H  
ATOM    141  HD2 PRO A   9      48.769  10.663   7.609  1.00 15.00           H  
ATOM    142  HD3 PRO A   9      47.653  12.049   7.424  1.00 15.00           H  
ATOM    143  N   ASN A  10      47.188  11.553   2.292  1.00 15.00           N  
ATOM    144  CA  ASN A  10      46.819  12.349   1.122  1.00 15.00           C  
ATOM    145  CB  ASN A  10      47.042  11.477  -0.129  1.00 15.00           C  
ATOM    146  CG  ASN A  10      47.095  12.229  -1.465  1.00 15.00           C  
ATOM    147  OD1 ASN A  10      46.986  13.453  -1.532  1.00 15.00           O  
ATOM    148  ND2 ASN A  10      47.303  11.476  -2.549  1.00 15.00           N  
ATOM    149  C   ASN A  10      45.364  12.844   1.215  1.00 15.00           C  
ATOM    150  O   ASN A  10      45.016  13.843   0.587  1.00 15.00           O  
ATOM    151  H   ASN A  10      47.282  10.558   2.148  1.00 15.00           H  
ATOM    152  HA  ASN A  10      47.483  13.211   1.080  1.00 15.00           H  
ATOM    153  HB2 ASN A  10      46.259  10.720  -0.177  1.00 15.00           H  
ATOM    154  HB3 ASN A  10      47.989  10.950  -0.025  1.00 15.00           H  
ATOM    155 HD21 ASN A  10      47.400  10.475  -2.458  1.00 15.00           H  
ATOM    156 HD22 ASN A  10      47.360  11.908  -3.461  1.00 15.00           H  
ATOM    157  N   ILE A  11      44.543  12.176   2.040  1.00 15.00           N  
ATOM    158  CA  ILE A  11      43.170  12.539   2.357  1.00 15.00           C  
ATOM    159  CB  ILE A  11      42.203  11.489   1.763  1.00 15.00           C  
ATOM    160  CG1 ILE A  11      42.230  11.517   0.215  1.00 15.00           C  
ATOM    161  CG2 ILE A  11      40.764  11.716   2.269  1.00 15.00           C  
ATOM    162  CD1 ILE A  11      41.754  10.204  -0.409  1.00 15.00           C  
ATOM    163  C   ILE A  11      43.111  12.644   3.883  1.00 15.00           C  
ATOM    164  O   ILE A  11      43.140  11.635   4.590  1.00 15.00           O  
ATOM    165  H   ILE A  11      44.910  11.369   2.524  1.00 15.00           H  
ATOM    166  HA  ILE A  11      42.929  13.512   1.925  1.00 15.00           H  
ATOM    167  HB  ILE A  11      42.532  10.506   2.098  1.00 15.00           H  
ATOM    168 HG12 ILE A  11      41.609  12.337  -0.144  1.00 15.00           H  
ATOM    169 HG13 ILE A  11      43.242  11.684  -0.149  1.00 15.00           H  
ATOM    170 HG21 ILE A  11      40.439  12.726   2.022  1.00 15.00           H  
ATOM    171 HG22 ILE A  11      40.713  11.581   3.349  1.00 15.00           H  
ATOM    172 HG23 ILE A  11      40.081  11.000   1.814  1.00 15.00           H  
ATOM    173 HD11 ILE A  11      40.749   9.960  -0.081  1.00 15.00           H  
ATOM    174 HD12 ILE A  11      42.429   9.402  -0.119  1.00 15.00           H  
ATOM    175 HD13 ILE A  11      41.766  10.293  -1.493  1.00 15.00           H  
ATOM    176  N   LEU A  12      43.062  13.891   4.367  1.00 15.00           N  
ATOM    177  CA  LEU A  12      43.085  14.250   5.780  1.00 15.00           C  
ATOM    178  CB  LEU A  12      43.850  15.577   5.955  1.00 15.00           C  
ATOM    179  CG  LEU A  12      45.341  15.521   5.565  1.00 15.00           C  
ATOM    180  CD1 LEU A  12      45.906  16.946   5.481  1.00 15.00           C  
ATOM    181  CD2 LEU A  12      46.169  14.699   6.566  1.00 15.00           C  
ATOM    182  C   LEU A  12      41.657  14.347   6.335  1.00 15.00           C  
ATOM    183  O   LEU A  12      40.680  14.362   5.582  1.00 15.00           O  
ATOM    184  H   LEU A  12      43.041  14.658   3.711  1.00 15.00           H  
ATOM    185  HA  LEU A  12      43.607  13.475   6.340  1.00 15.00           H  
ATOM    186  HB2 LEU A  12      43.360  16.327   5.338  1.00 15.00           H  
ATOM    187  HB3 LEU A  12      43.776  15.905   6.993  1.00 15.00           H  
ATOM    188  HG  LEU A  12      45.437  15.069   4.578  1.00 15.00           H  
ATOM    189 HD11 LEU A  12      45.840  17.437   6.452  1.00 15.00           H  
ATOM    190 HD12 LEU A  12      45.344  17.524   4.746  1.00 15.00           H  
ATOM    191 HD13 LEU A  12      46.948  16.908   5.166  1.00 15.00           H  
ATOM    192 HD21 LEU A  12      46.078  15.128   7.564  1.00 15.00           H  
ATOM    193 HD22 LEU A  12      47.218  14.705   6.270  1.00 15.00           H  
ATOM    194 HD23 LEU A  12      45.822  13.668   6.587  1.00 15.00           H  
ATOM    195  N   ARG A  13      41.562  14.440   7.668  1.00 15.00           N  
ATOM    196  CA  ARG A  13      40.311  14.531   8.412  1.00 15.00           C  
ATOM    197  CB  ARG A  13      40.011  13.193   9.103  1.00 15.00           C  
ATOM    198  CG  ARG A  13      41.074  12.716  10.106  1.00 15.00           C  
ATOM    199  CD  ARG A  13      40.603  11.453  10.839  1.00 15.00           C  
ATOM    200  NE  ARG A  13      40.401  10.317   9.927  1.00 15.00           N  
ATOM    201  CZ  ARG A  13      39.937   9.107  10.287  1.00 15.00           C  
ATOM    202  NH1 ARG A  13      39.672   8.811  11.568  1.00 15.00           N  
ATOM    203  NH2 ARG A  13      39.736   8.176   9.343  1.00 15.00           N1+
ATOM    204  C   ARG A  13      40.317  15.713   9.387  1.00 15.00           C  
ATOM    205  O   ARG A  13      41.377  16.181   9.807  1.00 15.00           O  
ATOM    206  H   ARG A  13      42.412  14.435   8.214  1.00 15.00           H  
ATOM    207  HA  ARG A  13      39.501  14.704   7.706  1.00 15.00           H  
ATOM    208  HB2 ARG A  13      39.054  13.278   9.618  1.00 15.00           H  
ATOM    209  HB3 ARG A  13      39.916  12.437   8.326  1.00 15.00           H  
ATOM    210  HG2 ARG A  13      41.257  13.497  10.843  1.00 15.00           H  
ATOM    211  HG3 ARG A  13      42.008  12.502   9.586  1.00 15.00           H  
ATOM    212  HD2 ARG A  13      39.663  11.666  11.349  1.00 15.00           H  
ATOM    213  HD3 ARG A  13      41.348  11.183  11.585  1.00 15.00           H  
ATOM    214  HE  ARG A  13      40.592  10.483   8.949  1.00 15.00           H  
ATOM    215 HH11 ARG A  13      39.822   9.504  12.288  1.00 15.00           H  
ATOM    216 HH12 ARG A  13      39.323   7.895  11.813  1.00 15.00           H  
ATOM    217 HH21 ARG A  13      39.935   8.387   8.376  1.00 15.00           H  
ATOM    218 HH22 ARG A  13      39.387   7.264   9.600  1.00 15.00           H  
ATOM    219  N   LEU A  14      39.107  16.169   9.749  1.00 15.00           N  
ATOM    220  CA  LEU A  14      38.878  17.286  10.660  1.00 15.00           C  
ATOM    221  CB  LEU A  14      37.957  18.340  10.020  1.00 15.00           C  
ATOM    222  CG  LEU A  14      38.454  18.951   8.695  1.00 15.00           C  
ATOM    223  CD1 LEU A  14      37.394  19.884   8.099  1.00 15.00           C  
ATOM    224  CD2 LEU A  14      39.753  19.740   8.886  1.00 15.00           C  
ATOM    225  C   LEU A  14      38.296  16.796  11.991  1.00 15.00           C  
ATOM    226  O   LEU A  14      37.629  15.762  12.047  1.00 15.00           O  
ATOM    227  H   LEU A  14      38.287  15.722   9.363  1.00 15.00           H  
ATOM    228  HA  LEU A  14      39.833  17.761  10.874  1.00 15.00           H  
ATOM    229  HB2 LEU A  14      36.986  17.880   9.849  1.00 15.00           H  
ATOM    230  HB3 LEU A  14      37.823  19.148  10.739  1.00 15.00           H  
ATOM    231  HG  LEU A  14      38.629  18.148   7.981  1.00 15.00           H  
ATOM    232 HD11 LEU A  14      37.175  20.697   8.788  1.00 15.00           H  
ATOM    233 HD12 LEU A  14      36.482  19.330   7.914  1.00 15.00           H  
ATOM    234 HD13 LEU A  14      37.745  20.289   7.150  1.00 15.00           H  
ATOM    235 HD21 LEU A  14      39.627  20.482   9.675  1.00 15.00           H  
ATOM    236 HD22 LEU A  14      40.022  20.252   7.962  1.00 15.00           H  
ATOM    237 HD23 LEU A  14      40.557  19.056   9.148  1.00 15.00           H  
ATOM    238  N   GLU A  15      38.527  17.595  13.046  1.00 15.00           N  
ATOM    239  CA  GLU A  15      38.098  17.365  14.427  1.00 15.00           C  
ATOM    240  CB  GLU A  15      36.591  17.644  14.596  1.00 15.00           C  
ATOM    241  CG  GLU A  15      36.204  19.067  14.171  1.00 15.00           C  
ATOM    242  CD  GLU A  15      34.729  19.352  14.450  1.00 15.00           C  
ATOM    243  OE1 GLU A  15      34.461  20.064  15.442  1.00 15.00           O  
ATOM    244  OE2 GLU A  15      33.892  18.855  13.665  1.00 15.00           O1-
ATOM    245  C   GLU A  15      38.550  16.002  14.983  1.00 15.00           C  
ATOM    246  O   GLU A  15      37.856  15.408  15.810  1.00 15.00           O  
ATOM    247  H   GLU A  15      39.064  18.435  12.889  1.00 15.00           H  
ATOM    248  HA  GLU A  15      38.622  18.113  15.022  1.00 15.00           H  
ATOM    249  HB2 GLU A  15      36.018  16.924  14.010  1.00 15.00           H  
ATOM    250  HB3 GLU A  15      36.326  17.522  15.647  1.00 15.00           H  
ATOM    251  HG2 GLU A  15      36.390  19.190  13.105  1.00 15.00           H  
ATOM    252  HG3 GLU A  15      36.821  19.787  14.712  1.00 15.00           H  
ATOM    253  N   SER A  16      39.698  15.498  14.502  1.00 15.00           N  
ATOM    254  CA  SER A  16      40.251  14.197  14.855  1.00 15.00           C  
ATOM    255  CB  SER A  16      39.816  13.144  13.828  1.00 15.00           C  
ATOM    256  OG  SER A  16      38.421  12.926  13.864  1.00 15.00           O  
ATOM    257  C   SER A  16      41.777  14.280  14.902  1.00 15.00           C  
ATOM    258  O   SER A  16      42.405  14.855  14.010  1.00 15.00           O  
ATOM    259  H   SER A  16      40.215  16.039  13.823  1.00 15.00           H  
ATOM    260  HA  SER A  16      39.887  13.898  15.839  1.00 15.00           H  
ATOM    261  HB2 SER A  16      40.323  12.202  14.041  1.00 15.00           H  
ATOM    262  HB3 SER A  16      40.097  13.480  12.831  1.00 15.00           H  
ATOM    263  HG  SER A  16      37.979  13.743  13.622  1.00 15.00           H  
ATOM    264  N   GLU A  17      42.360  13.641  15.925  1.00 15.00           N  
ATOM    265  CA  GLU A  17      43.799  13.532  16.111  1.00 15.00           C  
ATOM    266  CB  GLU A  17      44.134  13.395  17.603  1.00 15.00           C  
ATOM    267  CG  GLU A  17      43.989  14.724  18.354  1.00 15.00           C  
ATOM    268  CD  GLU A  17      44.324  14.561  19.836  1.00 15.00           C  
ATOM    269  OE1 GLU A  17      45.524  14.684  20.166  1.00 15.00           O  
ATOM    270  OE2 GLU A  17      43.376  14.314  20.613  1.00 15.00           O1-
ATOM    271  C   GLU A  17      44.336  12.342  15.315  1.00 15.00           C  
ATOM    272  O   GLU A  17      43.830  11.226  15.444  1.00 15.00           O  
ATOM    273  H   GLU A  17      41.776  13.181  16.609  1.00 15.00           H  
ATOM    274  HA  GLU A  17      44.272  14.442  15.742  1.00 15.00           H  
ATOM    275  HB2 GLU A  17      43.487  12.643  18.057  1.00 15.00           H  
ATOM    276  HB3 GLU A  17      45.165  13.058  17.701  1.00 15.00           H  
ATOM    277  HG2 GLU A  17      42.968  15.096  18.253  1.00 15.00           H  
ATOM    278  HG3 GLU A  17      44.670  15.456  17.919  1.00 15.00           H  
ATOM    279  N   GLU A  18      45.402  12.594  14.544  1.00 15.00           N  
ATOM    280  CA  GLU A  18      46.144  11.603  13.770  1.00 15.00           C  
ATOM    281  CB  GLU A  18      45.695  11.605  12.295  1.00 15.00           C  
ATOM    282  CG  GLU A  18      44.240  11.157  12.067  1.00 15.00           C  
ATOM    283  CD  GLU A  18      43.922   9.761  12.614  1.00 15.00           C  
ATOM    284  OE1 GLU A  18      42.760   9.568  13.031  1.00 15.00           O  
ATOM    285  OE2 GLU A  18      44.833   8.903  12.601  1.00 15.00           O1-
ATOM    286  C   GLU A  18      47.640  11.905  13.864  1.00 15.00           C  
ATOM    287  O   GLU A  18      48.036  13.062  14.002  1.00 15.00           O  
ATOM    288  H   GLU A  18      45.753  13.540  14.510  1.00 15.00           H  
ATOM    289  HA  GLU A  18      45.975  10.614  14.197  1.00 15.00           H  
ATOM    290  HB2 GLU A  18      45.818  12.610  11.888  1.00 15.00           H  
ATOM    291  HB3 GLU A  18      46.350  10.940  11.729  1.00 15.00           H  
ATOM    292  HG2 GLU A  18      44.044  11.157  10.994  1.00 15.00           H  
ATOM    293  HG3 GLU A  18      43.568  11.885  12.524  1.00 15.00           H  
ATOM    294  N   THR A  19      48.467  10.857  13.748  1.00 15.00           N  
ATOM    295  CA  THR A  19      49.922  10.949  13.810  1.00 15.00           C  
ATOM    296  CB  THR A  19      50.476   9.738  14.586  1.00 15.00           C  
ATOM    297  OG1 THR A  19      51.800  10.007  14.990  1.00 15.00           O  
ATOM    298  CG2 THR A  19      50.444   8.422  13.795  1.00 15.00           C  
ATOM    299  C   THR A  19      50.529  11.118  12.410  1.00 15.00           C  
ATOM    300  O   THR A  19      49.916  10.732  11.414  1.00 15.00           O  
ATOM    301  H   THR A  19      48.072   9.937  13.619  1.00 15.00           H  
ATOM    302  HA  THR A  19      50.179  11.835  14.388  1.00 15.00           H  
ATOM    303  HB  THR A  19      49.878   9.609  15.489  1.00 15.00           H  
ATOM    304 HG21 THR A  19      51.108   8.478  12.931  1.00 15.00           H  
ATOM    305 HG22 THR A  19      49.429   8.215  13.456  1.00 15.00           H  
ATOM    306 HG23 THR A  19      50.770   7.605  14.439  1.00 15.00           H  
ATOM    307  HG1 THR A  19      51.795  10.785  15.552  1.00 15.00           H  
ATOM    308  N   MET A  20      51.753  11.667  12.355  1.00 15.00           N  
ATOM    309  CA  MET A  20      52.563  11.758  11.144  1.00 15.00           C  
ATOM    310  CB  MET A  20      52.195  13.001  10.317  1.00 15.00           C  
ATOM    311  CG  MET A  20      52.339  14.347  11.030  1.00 15.00           C  
ATOM    312  SD  MET A  20      51.747  15.727  10.010  1.00 15.00           S  
ATOM    313  CE  MET A  20      52.082  17.102  11.131  1.00 15.00           C  
ATOM    314  C   MET A  20      54.058  11.706  11.475  1.00 15.00           C  
ATOM    315  O   MET A  20      54.504  12.249  12.486  1.00 15.00           O  
ATOM    316  H   MET A  20      52.187  11.969  13.215  1.00 15.00           H  
ATOM    317  HA  MET A  20      52.341  10.887  10.530  1.00 15.00           H  
ATOM    318  HB2 MET A  20      51.162  12.893   9.988  1.00 15.00           H  
ATOM    319  HB3 MET A  20      52.827  13.031   9.432  1.00 15.00           H  
ATOM    320  HG2 MET A  20      53.388  14.512  11.276  1.00 15.00           H  
ATOM    321  HG3 MET A  20      51.766  14.328  11.955  1.00 15.00           H  
ATOM    322  HE1 MET A  20      51.726  18.031  10.685  1.00 15.00           H  
ATOM    323  HE2 MET A  20      53.155  17.168  11.297  1.00 15.00           H  
ATOM    324  HE3 MET A  20      51.575  16.936  12.081  1.00 15.00           H  
ATOM    325  N   VAL A  21      54.817  11.041  10.592  1.00 15.00           N  
ATOM    326  CA  VAL A  21      56.239  10.760  10.757  1.00 15.00           C  
ATOM    327  CB  VAL A  21      56.626   9.522   9.917  1.00 15.00           C  
ATOM    328  CG1 VAL A  21      58.142   9.278   9.894  1.00 15.00           C  
ATOM    329  CG2 VAL A  21      55.958   8.251  10.450  1.00 15.00           C  
ATOM    330  C   VAL A  21      57.058  11.987  10.358  1.00 15.00           C  
ATOM    331  O   VAL A  21      56.916  12.485   9.243  1.00 15.00           O  
ATOM    332  H   VAL A  21      54.371  10.643   9.778  1.00 15.00           H  
ATOM    333  HA  VAL A  21      56.431  10.534  11.807  1.00 15.00           H  
ATOM    334  HB  VAL A  21      56.298   9.678   8.890  1.00 15.00           H  
ATOM    335 HG11 VAL A  21      58.529   9.210  10.911  1.00 15.00           H  
ATOM    336 HG12 VAL A  21      58.634  10.096   9.369  1.00 15.00           H  
ATOM    337 HG13 VAL A  21      58.364   8.352   9.362  1.00 15.00           H  
ATOM    338 HG21 VAL A  21      56.299   8.054  11.466  1.00 15.00           H  
ATOM    339 HG22 VAL A  21      56.229   7.405   9.818  1.00 15.00           H  
ATOM    340 HG23 VAL A  21      54.873   8.356  10.441  1.00 15.00           H  
ATOM    341  N   LEU A  22      57.994  12.373  11.235  1.00 15.00           N  
ATOM    342  CA  LEU A  22      59.006  13.395  10.991  1.00 15.00           C  
ATOM    343  CB  LEU A  22      58.737  14.702  11.762  1.00 15.00           C  
ATOM    344  CG  LEU A  22      57.968  14.626  13.098  1.00 15.00           C  
ATOM    345  CD1 LEU A  22      58.616  13.710  14.142  1.00 15.00           C  
ATOM    346  CD2 LEU A  22      57.879  16.042  13.678  1.00 15.00           C  
ATOM    347  C   LEU A  22      60.406  12.829  11.245  1.00 15.00           C  
ATOM    348  O   LEU A  22      60.655  12.163  12.251  1.00 15.00           O  
ATOM    349  H   LEU A  22      58.053  11.886  12.118  1.00 15.00           H  
ATOM    350  HA  LEU A  22      58.965  13.657   9.936  1.00 15.00           H  
ATOM    351  HB2 LEU A  22      59.691  15.199  11.936  1.00 15.00           H  
ATOM    352  HB3 LEU A  22      58.162  15.347  11.097  1.00 15.00           H  
ATOM    353  HG  LEU A  22      56.954  14.273  12.902  1.00 15.00           H  
ATOM    354 HD11 LEU A  22      59.628  14.048  14.364  1.00 15.00           H  
ATOM    355 HD12 LEU A  22      58.650  12.691  13.775  1.00 15.00           H  
ATOM    356 HD13 LEU A  22      58.019  13.712  15.052  1.00 15.00           H  
ATOM    357 HD21 LEU A  22      58.858  16.360  14.031  1.00 15.00           H  
ATOM    358 HD22 LEU A  22      57.179  16.061  14.508  1.00 15.00           H  
ATOM    359 HD23 LEU A  22      57.539  16.735  12.911  1.00 15.00           H  
ATOM    360  N   GLU A  23      61.301  13.072  10.278  1.00 15.00           N  
ATOM    361  CA  GLU A  23      62.617  12.451  10.174  1.00 15.00           C  
ATOM    362  CB  GLU A  23      62.531  11.202   9.283  1.00 15.00           C  
ATOM    363  CG  GLU A  23      61.722  10.061   9.917  1.00 15.00           C  
ATOM    364  CD  GLU A  23      61.474   8.914   8.944  1.00 15.00           C  
ATOM    365  OE1 GLU A  23      61.994   7.812   9.214  1.00 15.00           O  
ATOM    366  OE2 GLU A  23      60.748   9.153   7.955  1.00 15.00           O1-
ATOM    367  C   GLU A  23      63.626  13.442   9.584  1.00 15.00           C  
ATOM    368  O   GLU A  23      63.266  14.328   8.808  1.00 15.00           O  
ATOM    369  H   GLU A  23      61.016  13.646   9.496  1.00 15.00           H  
ATOM    370  HA  GLU A  23      62.962  12.149  11.163  1.00 15.00           H  
ATOM    371  HB2 GLU A  23      62.080  11.484   8.330  1.00 15.00           H  
ATOM    372  HB3 GLU A  23      63.540  10.834   9.094  1.00 15.00           H  
ATOM    373  HG2 GLU A  23      60.752  10.424  10.243  1.00 15.00           H  
ATOM    374  HG3 GLU A  23      62.257   9.693  10.789  1.00 15.00           H  
ATOM    375  N   ALA A  24      64.904  13.236   9.926  1.00 15.00           N  
ATOM    376  CA  ALA A  24      66.035  14.052   9.504  1.00 15.00           C  
ATOM    377  CB  ALA A  24      66.425  15.000  10.645  1.00 15.00           C  
ATOM    378  C   ALA A  24      67.173  13.134   9.044  1.00 15.00           C  
ATOM    379  O   ALA A  24      68.243  13.089   9.650  1.00 15.00           O  
ATOM    380  H   ALA A  24      65.114  12.468  10.548  1.00 15.00           H  
ATOM    381  HA  ALA A  24      65.741  14.660   8.648  1.00 15.00           H  
ATOM    382  HB1 ALA A  24      66.635  14.438  11.552  1.00 15.00           H  
ATOM    383  HB2 ALA A  24      65.606  15.693  10.842  1.00 15.00           H  
ATOM    384  HB3 ALA A  24      67.312  15.565  10.364  1.00 15.00           H  
ATOM    385  N   HIS A  25      66.903  12.373   7.975  1.00 15.00           N  
ATOM    386  CA  HIS A  25      67.802  11.391   7.378  1.00 15.00           C  
ATOM    387  CB  HIS A  25      67.134  10.754   6.153  1.00 15.00           C  
ATOM    388  CG  HIS A  25      65.728  10.271   6.392  1.00 15.00           C  
ATOM    389  ND1 HIS A  25      65.381   9.027   6.920  1.00 15.00           N  
ATOM    390  CD2 HIS A  25      64.595  10.953   6.051  1.00 15.00           C  
ATOM    391  CE1 HIS A  25      64.044   8.979   6.850  1.00 15.00           C  
ATOM    392  NE2 HIS A  25      63.546  10.120   6.341  1.00 15.00           N  
ATOM    393  C   HIS A  25      69.127  12.019   6.940  1.00 15.00           C  
ATOM    394  O   HIS A  25      69.156  13.146   6.447  1.00 15.00           O  
ATOM    395  H   HIS A  25      65.997  12.469   7.540  1.00 15.00           H  
ATOM    396  HA  HIS A  25      67.994  10.610   8.116  1.00 15.00           H  
ATOM    397  HB2 HIS A  25      67.742   9.912   5.821  1.00 15.00           H  
ATOM    398  HB3 HIS A  25      67.109  11.482   5.341  1.00 15.00           H  
ATOM    399  HD2 HIS A  25      64.538  11.934   5.605  1.00 15.00           H  
ATOM    400  HE2 HIS A  25      62.569  10.319   6.179  1.00 15.00           H  
ATOM    401  HE1 HIS A  25      63.451   8.126   7.139  1.00 15.00           H  
ATOM    402  N   ASP A  26      70.214  11.249   7.078  1.00 15.00           N  
ATOM    403  CA  ASP A  26      71.554  11.612   6.621  1.00 15.00           C  
ATOM    404  CB  ASP A  26      72.373  10.328   6.392  1.00 15.00           C  
ATOM    405  CG  ASP A  26      71.772   9.432   5.301  1.00 15.00           C  
ATOM    406  OD1 ASP A  26      70.863   8.640   5.636  1.00 15.00           O  
ATOM    407  OD2 ASP A  26      72.239   9.547   4.146  1.00 15.00           O1-
ATOM    408  C   ASP A  26      72.259  12.622   7.554  1.00 15.00           C  
ATOM    409  O   ASP A  26      73.460  12.850   7.404  1.00 15.00           O  
ATOM    410  H   ASP A  26      70.108  10.331   7.486  1.00 15.00           H  
ATOM    411  HA  ASP A  26      71.448  12.103   5.654  1.00 15.00           H  
ATOM    412  HB2 ASP A  26      72.437   9.768   7.327  1.00 15.00           H  
ATOM    413  HB3 ASP A  26      73.388  10.597   6.094  1.00 15.00           H  
ATOM    414  N   ALA A  27      71.522  13.250   8.488  1.00 15.00           N  
ATOM    415  CA  ALA A  27      72.003  14.339   9.331  1.00 15.00           C  
ATOM    416  CB  ALA A  27      70.825  15.214   9.776  1.00 15.00           C  
ATOM    417  C   ALA A  27      72.787  13.819  10.540  1.00 15.00           C  
ATOM    418  O   ALA A  27      72.564  12.700  11.005  1.00 15.00           O  
ATOM    419  H   ALA A  27      70.543  13.014   8.571  1.00 15.00           H  
ATOM    420  HA  ALA A  27      72.666  14.965   8.732  1.00 15.00           H  
ATOM    421  HB1 ALA A  27      70.185  14.659  10.461  1.00 15.00           H  
ATOM    422  HB2 ALA A  27      70.242  15.527   8.908  1.00 15.00           H  
ATOM    423  HB3 ALA A  27      71.199  16.102  10.287  1.00 15.00           H  
ATOM    424  N   GLN A  28      73.668  14.682  11.067  1.00 15.00           N  
ATOM    425  CA  GLN A  28      74.470  14.442  12.262  1.00 15.00           C  
ATOM    426  CB  GLN A  28      75.944  14.196  11.895  1.00 15.00           C  
ATOM    427  CG  GLN A  28      76.161  12.953  11.012  1.00 15.00           C  
ATOM    428  CD  GLN A  28      75.695  11.639  11.652  1.00 15.00           C  
ATOM    429  OE1 GLN A  28      75.695  11.487  12.873  1.00 15.00           O  
ATOM    430  NE2 GLN A  28      75.310  10.671  10.816  1.00 15.00           N  
ATOM    431  C   GLN A  28      74.315  15.620  13.228  1.00 15.00           C  
ATOM    432  O   GLN A  28      74.120  16.763  12.809  1.00 15.00           O  
ATOM    433  H   GLN A  28      73.777  15.584  10.627  1.00 15.00           H  
ATOM    434  HA  GLN A  28      74.091  13.554  12.769  1.00 15.00           H  
ATOM    435  HB2 GLN A  28      76.328  15.070  11.367  1.00 15.00           H  
ATOM    436  HB3 GLN A  28      76.522  14.079  12.813  1.00 15.00           H  
ATOM    437  HG2 GLN A  28      77.225  12.865  10.789  1.00 15.00           H  
ATOM    438  HG3 GLN A  28      75.645  13.095  10.061  1.00 15.00           H  
ATOM    439 HE21 GLN A  28      75.327  10.828   9.819  1.00 15.00           H  
ATOM    440 HE22 GLN A  28      74.999   9.782  11.182  1.00 15.00           H  
ATOM    441  N   GLY A  29      74.343  15.307  14.531  1.00 15.00           N  
ATOM    442  CA  GLY A  29      73.838  16.174  15.588  1.00 15.00           C  
ATOM    443  C   GLY A  29      72.305  16.173  15.617  1.00 15.00           C  
ATOM    444  O   GLY A  29      71.656  15.839  14.624  1.00 15.00           O  
ATOM    445  H   GLY A  29      74.543  14.352  14.791  1.00 15.00           H  
ATOM    446  HA2 GLY A  29      74.214  15.810  16.545  1.00 15.00           H  
ATOM    447  HA3 GLY A  29      74.198  17.193  15.443  1.00 15.00           H  
ATOM    448  N   ASP A  30      71.729  16.550  16.767  1.00 15.00           N  
ATOM    449  CA  ASP A  30      70.284  16.564  16.988  1.00 15.00           C  
ATOM    450  CB  ASP A  30      69.976  16.775  18.480  1.00 15.00           C  
ATOM    451  CG  ASP A  30      70.201  15.514  19.321  1.00 15.00           C  
ATOM    452  OD1 ASP A  30      71.332  14.981  19.291  1.00 15.00           O  
ATOM    453  OD2 ASP A  30      69.231  15.105  19.996  1.00 15.00           O1-
ATOM    454  C   ASP A  30      69.604  17.637  16.128  1.00 15.00           C  
ATOM    455  O   ASP A  30      70.182  18.694  15.870  1.00 15.00           O  
ATOM    456  H   ASP A  30      72.316  16.818  17.544  1.00 15.00           H  
ATOM    457  HA  ASP A  30      69.884  15.593  16.695  1.00 15.00           H  
ATOM    458  HB2 ASP A  30      68.931  17.074  18.582  1.00 15.00           H  
ATOM    459  HB3 ASP A  30      70.591  17.587  18.872  1.00 15.00           H  
ATOM    460  N   VAL A  31      68.362  17.349  15.710  1.00 15.00           N  
ATOM    461  CA  VAL A  31      67.557  18.202  14.843  1.00 15.00           C  
ATOM    462  CB  VAL A  31      67.435  17.573  13.432  1.00 15.00           C  
ATOM    463  CG1 VAL A  31      66.548  18.439  12.520  1.00 15.00           C  
ATOM    464  CG2 VAL A  31      68.810  17.414  12.757  1.00 15.00           C  
ATOM    465  C   VAL A  31      66.191  18.419  15.517  1.00 15.00           C  
ATOM    466  O   VAL A  31      65.327  17.546  15.424  1.00 15.00           O  
ATOM    467  H   VAL A  31      67.954  16.465  15.979  1.00 15.00           H  
ATOM    468  HA  VAL A  31      68.050  19.165  14.718  1.00 15.00           H  
ATOM    469  HB  VAL A  31      66.982  16.584  13.516  1.00 15.00           H  
ATOM    470 HG11 VAL A  31      66.965  19.443  12.430  1.00 15.00           H  
ATOM    471 HG12 VAL A  31      65.536  18.508  12.918  1.00 15.00           H  
ATOM    472 HG13 VAL A  31      66.486  17.987  11.532  1.00 15.00           H  
ATOM    473 HG21 VAL A  31      69.312  18.381  12.695  1.00 15.00           H  
ATOM    474 HG22 VAL A  31      68.690  17.010  11.752  1.00 15.00           H  
ATOM    475 HG23 VAL A  31      69.433  16.724  13.323  1.00 15.00           H  
ATOM    476  N   PRO A  32      65.956  19.593  16.138  1.00 15.00           N  
ATOM    477  CA  PRO A  32      64.643  20.012  16.619  1.00 15.00           C  
ATOM    478  CB  PRO A  32      64.865  21.317  17.392  1.00 15.00           C  
ATOM    479  CG  PRO A  32      66.342  21.254  17.777  1.00 15.00           C  
ATOM    480  CD  PRO A  32      66.962  20.547  16.575  1.00 15.00           C  
ATOM    481  C   PRO A  32      63.654  20.201  15.465  1.00 15.00           C  
ATOM    482  O   PRO A  32      64.047  20.598  14.366  1.00 15.00           O  
ATOM    483  HA  PRO A  32      64.265  19.257  17.308  1.00 15.00           H  
ATOM    484  HB2 PRO A  32      64.701  22.176  16.738  1.00 15.00           H  
ATOM    485  HB3 PRO A  32      64.222  21.378  18.270  1.00 15.00           H  
ATOM    486  HG2 PRO A  32      66.466  20.640  18.670  1.00 15.00           H  
ATOM    487  HG3 PRO A  32      66.767  22.247  17.926  1.00 15.00           H  
ATOM    488  HD2 PRO A  32      67.886  20.051  16.873  1.00 15.00           H  
ATOM    489  HD3 PRO A  32      67.154  21.264  15.776  1.00 15.00           H  
ATOM    490  N   VAL A  33      62.370  19.925  15.736  1.00 15.00           N  
ATOM    491  CA  VAL A  33      61.293  19.968  14.750  1.00 15.00           C  
ATOM    492  CB  VAL A  33      60.952  18.559  14.199  1.00 15.00           C  
ATOM    493  CG1 VAL A  33      60.224  18.686  12.847  1.00 15.00           C  
ATOM    494  CG2 VAL A  33      62.174  17.645  14.012  1.00 15.00           C  
ATOM    495  C   VAL A  33      60.054  20.621  15.372  1.00 15.00           C  
ATOM    496  O   VAL A  33      59.765  20.406  16.547  1.00 15.00           O  
ATOM    497  H   VAL A  33      62.124  19.624  16.668  1.00 15.00           H  
ATOM    498  HA  VAL A  33      61.629  20.583  13.921  1.00 15.00           H  
ATOM    499  HB  VAL A  33      60.285  18.063  14.906  1.00 15.00           H  
ATOM    500 HG11 VAL A  33      60.840  19.242  12.139  1.00 15.00           H  
ATOM    501 HG12 VAL A  33      59.271  19.197  12.973  1.00 15.00           H  
ATOM    502 HG13 VAL A  33      60.024  17.699  12.433  1.00 15.00           H  
ATOM    503 HG21 VAL A  33      62.924  18.144  13.400  1.00 15.00           H  
ATOM    504 HG22 VAL A  33      61.870  16.716  13.532  1.00 15.00           H  
ATOM    505 HG23 VAL A  33      62.604  17.395  14.982  1.00 15.00           H  
ATOM    506  N   THR A  34      59.288  21.357  14.555  1.00 15.00           N  
ATOM    507  CA  THR A  34      57.984  21.906  14.911  1.00 15.00           C  
ATOM    508  CB  THR A  34      58.120  23.385  15.328  1.00 15.00           C  
ATOM    509  OG1 THR A  34      58.941  23.497  16.474  1.00 15.00           O  
ATOM    510  CG2 THR A  34      56.764  24.031  15.646  1.00 15.00           C  
ATOM    511  C   THR A  34      57.066  21.733  13.702  1.00 15.00           C  
ATOM    512  O   THR A  34      57.325  22.306  12.643  1.00 15.00           O  
ATOM    513  H   THR A  34      59.587  21.487  13.599  1.00 15.00           H  
ATOM    514  HA  THR A  34      57.568  21.345  15.748  1.00 15.00           H  
ATOM    515  HB  THR A  34      58.587  23.942  14.514  1.00 15.00           H  
ATOM    516 HG21 THR A  34      56.250  23.465  16.422  1.00 15.00           H  
ATOM    517 HG22 THR A  34      56.142  24.061  14.752  1.00 15.00           H  
ATOM    518 HG23 THR A  34      56.917  25.054  15.992  1.00 15.00           H  
ATOM    519  HG1 THR A  34      59.060  24.429  16.674  1.00 15.00           H  
ATOM    520  N   VAL A  35      55.973  20.977  13.886  1.00 15.00           N  
ATOM    521  CA  VAL A  35      54.964  20.771  12.854  1.00 15.00           C  
ATOM    522  CB  VAL A  35      54.251  19.407  12.970  1.00 15.00           C  
ATOM    523  CG1 VAL A  35      55.254  18.246  12.983  1.00 15.00           C  
ATOM    524  CG2 VAL A  35      53.326  19.287  14.186  1.00 15.00           C  
ATOM    525  C   VAL A  35      53.990  21.950  12.816  1.00 15.00           C  
ATOM    526  O   VAL A  35      53.725  22.594  13.834  1.00 15.00           O  
ATOM    527  H   VAL A  35      55.816  20.543  14.784  1.00 15.00           H  
ATOM    528  HA  VAL A  35      55.483  20.754  11.896  1.00 15.00           H  
ATOM    529  HB  VAL A  35      53.632  19.298  12.080  1.00 15.00           H  
ATOM    530 HG11 VAL A  35      55.866  18.286  13.885  1.00 15.00           H  
ATOM    531 HG12 VAL A  35      55.898  18.310  12.107  1.00 15.00           H  
ATOM    532 HG13 VAL A  35      54.726  17.293  12.964  1.00 15.00           H  
ATOM    533 HG21 VAL A  35      53.909  19.360  15.101  1.00 15.00           H  
ATOM    534 HG22 VAL A  35      52.813  18.325  14.164  1.00 15.00           H  
ATOM    535 HG23 VAL A  35      52.574  20.073  14.166  1.00 15.00           H  
ATOM    536  N   THR A  36      53.472  22.210  11.612  1.00 15.00           N  
ATOM    537  CA  THR A  36      52.613  23.338  11.288  1.00 15.00           C  
ATOM    538  CB  THR A  36      53.491  24.497  10.761  1.00 15.00           C  
ATOM    539  OG1 THR A  36      54.309  24.991  11.803  1.00 15.00           O  
ATOM    540  CG2 THR A  36      52.705  25.681  10.181  1.00 15.00           C  
ATOM    541  C   THR A  36      51.557  22.879  10.276  1.00 15.00           C  
ATOM    542  O   THR A  36      51.816  22.023   9.430  1.00 15.00           O  
ATOM    543  H   THR A  36      53.737  21.616  10.840  1.00 15.00           H  
ATOM    544  HA  THR A  36      52.101  23.669  12.191  1.00 15.00           H  
ATOM    545  HB  THR A  36      54.144  24.113   9.978  1.00 15.00           H  
ATOM    546 HG21 THR A  36      51.991  26.053  10.912  1.00 15.00           H  
ATOM    547 HG22 THR A  36      52.175  25.373   9.279  1.00 15.00           H  
ATOM    548 HG23 THR A  36      53.394  26.484   9.916  1.00 15.00           H  
ATOM    549  HG1 THR A  36      53.743  25.343  12.494  1.00 15.00           H  
ATOM    550  N   VAL A  37      50.376  23.502  10.347  1.00 15.00           N  
ATOM    551  CA  VAL A  37      49.324  23.423   9.342  1.00 15.00           C  
ATOM    552  CB  VAL A  37      48.155  22.520   9.814  1.00 15.00           C  
ATOM    553  CG1 VAL A  37      47.088  22.355   8.719  1.00 15.00           C  
ATOM    554  CG2 VAL A  37      48.635  21.112  10.219  1.00 15.00           C  
ATOM    555  C   VAL A  37      48.884  24.858   9.024  1.00 15.00           C  
ATOM    556  O   VAL A  37      48.934  25.741   9.881  1.00 15.00           O  
ATOM    557  H   VAL A  37      50.236  24.176  11.085  1.00 15.00           H  
ATOM    558  HA  VAL A  37      49.739  22.987   8.433  1.00 15.00           H  
ATOM    559  HB  VAL A  37      47.677  22.984  10.677  1.00 15.00           H  
ATOM    560 HG11 VAL A  37      47.546  21.991   7.798  1.00 15.00           H  
ATOM    561 HG12 VAL A  37      46.589  23.303   8.530  1.00 15.00           H  
ATOM    562 HG13 VAL A  37      46.327  21.648   9.043  1.00 15.00           H  
ATOM    563 HG21 VAL A  37      49.152  20.639   9.383  1.00 15.00           H  
ATOM    564 HG22 VAL A  37      47.783  20.495  10.507  1.00 15.00           H  
ATOM    565 HG23 VAL A  37      49.311  21.168  11.072  1.00 15.00           H  
ATOM    566  N   HIS A  38      48.431  25.069   7.785  1.00 15.00           N  
ATOM    567  CA  HIS A  38      47.805  26.296   7.308  1.00 15.00           C  
ATOM    568  CB  HIS A  38      48.741  27.010   6.325  1.00 15.00           C  
ATOM    569  CG  HIS A  38      50.102  27.365   6.861  1.00 15.00           C  
ATOM    570  ND1 HIS A  38      50.392  28.488   7.638  1.00 15.00           N  
ATOM    571  CD2 HIS A  38      51.261  26.708   6.560  1.00 15.00           C  
ATOM    572  CE1 HIS A  38      51.727  28.483   7.772  1.00 15.00           C  
ATOM    573  NE2 HIS A  38      52.272  27.428   7.143  1.00 15.00           N  
ATOM    574  C   HIS A  38      46.497  25.947   6.594  1.00 15.00           C  
ATOM    575  O   HIS A  38      46.257  24.787   6.270  1.00 15.00           O  
ATOM    576  H   HIS A  38      48.441  24.294   7.137  1.00 15.00           H  
ATOM    577  HA  HIS A  38      47.590  26.963   8.143  1.00 15.00           H  
ATOM    578  HB2 HIS A  38      48.261  27.934   6.012  1.00 15.00           H  
ATOM    579  HB3 HIS A  38      48.864  26.388   5.439  1.00 15.00           H  
ATOM    580  HD2 HIS A  38      51.367  25.828   5.943  1.00 15.00           H  
ATOM    581  HE2 HIS A  38      53.258  27.215   7.089  1.00 15.00           H  
ATOM    582  HE1 HIS A  38      52.291  29.234   8.304  1.00 15.00           H  
ATOM    583  N   ASP A  39      45.711  26.973   6.246  1.00 15.00           N  
ATOM    584  CA  ASP A  39      44.713  26.878   5.187  1.00 15.00           C  
ATOM    585  CB  ASP A  39      43.509  27.765   5.532  1.00 15.00           C  
ATOM    586  CG  ASP A  39      42.482  27.862   4.401  1.00 15.00           C  
ATOM    587  OD1 ASP A  39      42.455  28.925   3.742  1.00 15.00           O  
ATOM    588  OD2 ASP A  39      41.749  26.869   4.204  1.00 15.00           O1-
ATOM    589  C   ASP A  39      45.374  27.224   3.847  1.00 15.00           C  
ATOM    590  O   ASP A  39      46.372  27.946   3.796  1.00 15.00           O  
ATOM    591  H   ASP A  39      45.953  27.901   6.560  1.00 15.00           H  
ATOM    592  HA  ASP A  39      44.345  25.853   5.128  1.00 15.00           H  
ATOM    593  HB2 ASP A  39      43.854  28.765   5.793  1.00 15.00           H  
ATOM    594  HB3 ASP A  39      43.018  27.336   6.404  1.00 15.00           H  
ATOM    595  N   PHE A  40      44.791  26.703   2.762  1.00 15.00           N  
ATOM    596  CA  PHE A  40      45.197  26.967   1.391  1.00 15.00           C  
ATOM    597  CB  PHE A  40      45.669  25.655   0.754  1.00 15.00           C  
ATOM    598  CG  PHE A  40      46.142  25.790  -0.680  1.00 15.00           C  
ATOM    599  CD1 PHE A  40      47.468  26.178  -0.951  1.00 15.00           C  
ATOM    600  CD2 PHE A  40      45.248  25.570  -1.746  1.00 15.00           C  
ATOM    601  CE1 PHE A  40      47.893  26.357  -2.279  1.00 15.00           C  
ATOM    602  CE2 PHE A  40      45.677  25.738  -3.074  1.00 15.00           C  
ATOM    603  CZ  PHE A  40      46.999  26.133  -3.341  1.00 15.00           C  
ATOM    604  C   PHE A  40      44.015  27.592   0.629  1.00 15.00           C  
ATOM    605  O   PHE A  40      42.890  27.109   0.777  1.00 15.00           O  
ATOM    606  H   PHE A  40      43.979  26.115   2.887  1.00 15.00           H  
ATOM    607  HA  PHE A  40      46.042  27.652   1.401  1.00 15.00           H  
ATOM    608  HB2 PHE A  40      46.481  25.245   1.354  1.00 15.00           H  
ATOM    609  HB3 PHE A  40      44.852  24.940   0.793  1.00 15.00           H  
ATOM    610  HD1 PHE A  40      48.158  26.361  -0.141  1.00 15.00           H  
ATOM    611  HD2 PHE A  40      44.226  25.283  -1.549  1.00 15.00           H  
ATOM    612  HE1 PHE A  40      48.908  26.664  -2.484  1.00 15.00           H  
ATOM    613  HE2 PHE A  40      44.988  25.571  -3.888  1.00 15.00           H  
ATOM    614  HZ  PHE A  40      47.327  26.268  -4.361  1.00 15.00           H  
ATOM    615  N   PRO A  41      44.242  28.617  -0.221  1.00 15.00           N  
ATOM    616  CA  PRO A  41      45.528  29.250  -0.511  1.00 15.00           C  
ATOM    617  CB  PRO A  41      45.320  29.952  -1.856  1.00 15.00           C  
ATOM    618  CG  PRO A  41      43.845  30.349  -1.817  1.00 15.00           C  
ATOM    619  CD  PRO A  41      43.203  29.181  -1.071  1.00 15.00           C  
ATOM    620  C   PRO A  41      45.990  30.241   0.573  1.00 15.00           C  
ATOM    621  O   PRO A  41      47.192  30.483   0.679  1.00 15.00           O  
ATOM    622  HA  PRO A  41      46.302  28.498  -0.639  1.00 15.00           H  
ATOM    623  HB2 PRO A  41      45.971  30.819  -1.978  1.00 15.00           H  
ATOM    624  HB3 PRO A  41      45.483  29.238  -2.665  1.00 15.00           H  
ATOM    625  HG2 PRO A  41      43.431  30.466  -2.819  1.00 15.00           H  
ATOM    626  HG3 PRO A  41      43.724  31.267  -1.240  1.00 15.00           H  
ATOM    627  HD2 PRO A  41      42.876  28.424  -1.786  1.00 15.00           H  
ATOM    628  HD3 PRO A  41      42.356  29.529  -0.478  1.00 15.00           H  
ATOM    629  N   GLY A  42      45.062  30.806   1.365  1.00 15.00           N  
ATOM    630  CA  GLY A  42      45.359  31.825   2.362  1.00 15.00           C  
ATOM    631  C   GLY A  42      45.850  31.198   3.664  1.00 15.00           C  
ATOM    632  O   GLY A  42      45.063  30.579   4.378  1.00 15.00           O  
ATOM    633  H   GLY A  42      44.092  30.555   1.238  1.00 15.00           H  
ATOM    634  HA2 GLY A  42      46.111  32.513   1.972  1.00 15.00           H  
ATOM    635  HA3 GLY A  42      44.452  32.395   2.564  1.00 15.00           H  
ATOM    636  N   LYS A  43      47.135  31.406   3.982  1.00 15.00           N  
ATOM    637  CA  LYS A  43      47.776  30.886   5.187  1.00 15.00           C  
ATOM    638  CB  LYS A  43      49.303  30.877   5.020  1.00 15.00           C  
ATOM    639  CG  LYS A  43      49.772  29.885   3.945  1.00 15.00           C  
ATOM    640  CD  LYS A  43      51.306  29.816   3.909  1.00 15.00           C  
ATOM    641  CE  LYS A  43      51.808  28.799   2.880  1.00 15.00           C  
ATOM    642  NZ  LYS A  43      51.482  27.418   3.268  1.00 15.00           N1+
ATOM    643  C   LYS A  43      47.370  31.705   6.416  1.00 15.00           C  
ATOM    644  O   LYS A  43      47.232  32.926   6.331  1.00 15.00           O  
ATOM    645  H   LYS A  43      47.714  31.941   3.351  1.00 15.00           H  
ATOM    646  HA  LYS A  43      47.442  29.860   5.337  1.00 15.00           H  
ATOM    647  HB2 LYS A  43      49.647  31.880   4.763  1.00 15.00           H  
ATOM    648  HB3 LYS A  43      49.752  30.597   5.973  1.00 15.00           H  
ATOM    649  HG2 LYS A  43      49.367  28.898   4.166  1.00 15.00           H  
ATOM    650  HG3 LYS A  43      49.406  30.201   2.967  1.00 15.00           H  
ATOM    651  HD2 LYS A  43      51.688  29.544   4.894  1.00 15.00           H  
ATOM    652  HD3 LYS A  43      51.698  30.798   3.645  1.00 15.00           H  
ATOM    653  HE2 LYS A  43      52.891  28.890   2.796  1.00 15.00           H  
ATOM    654  HE3 LYS A  43      51.358  29.018   1.912  1.00 15.00           H  
ATOM    655  HZ1 LYS A  43      51.833  26.779   2.569  1.00 15.00           H  
ATOM    656  HZ2 LYS A  43      50.479  27.317   3.343  1.00 15.00           H  
ATOM    657  HZ3 LYS A  43      51.908  27.209   4.160  1.00 15.00           H  
ATOM    658  N   LYS A  44      47.182  31.016   7.553  1.00 15.00           N  
ATOM    659  CA  LYS A  44      46.667  31.611   8.788  1.00 15.00           C  
ATOM    660  CB  LYS A  44      45.133  31.734   8.686  1.00 15.00           C  
ATOM    661  CG  LYS A  44      44.394  30.386   8.702  1.00 15.00           C  
ATOM    662  CD  LYS A  44      42.945  30.570   8.237  1.00 15.00           C  
ATOM    663  CE  LYS A  44      42.175  29.256   8.371  1.00 15.00           C  
ATOM    664  NZ  LYS A  44      40.975  29.252   7.521  1.00 15.00           N1+
ATOM    665  C   LYS A  44      47.107  30.867  10.064  1.00 15.00           C  
ATOM    666  O   LYS A  44      46.593  31.182  11.138  1.00 15.00           O  
ATOM    667  H   LYS A  44      47.332  30.017   7.552  1.00 15.00           H  
ATOM    668  HA  LYS A  44      47.075  32.619   8.861  1.00 15.00           H  
ATOM    669  HB2 LYS A  44      44.768  32.344   9.514  1.00 15.00           H  
ATOM    670  HB3 LYS A  44      44.891  32.263   7.763  1.00 15.00           H  
ATOM    671  HG2 LYS A  44      44.886  29.682   8.029  1.00 15.00           H  
ATOM    672  HG3 LYS A  44      44.407  29.976   9.713  1.00 15.00           H  
ATOM    673  HD2 LYS A  44      42.953  30.881   7.191  1.00 15.00           H  
ATOM    674  HD3 LYS A  44      42.450  31.336   8.835  1.00 15.00           H  
ATOM    675  HE2 LYS A  44      41.888  29.111   9.412  1.00 15.00           H  
ATOM    676  HE3 LYS A  44      42.822  28.435   8.069  1.00 15.00           H  
ATOM    677  HZ1 LYS A  44      40.363  30.006   7.797  1.00 15.00           H  
ATOM    678  HZ2 LYS A  44      40.491  28.371   7.626  1.00 15.00           H  
ATOM    679  HZ3 LYS A  44      41.246  29.373   6.555  1.00 15.00           H  
ATOM    680  N   LEU A  45      48.052  29.914   9.960  1.00 15.00           N  
ATOM    681  CA  LEU A  45      48.557  29.087  11.060  1.00 15.00           C  
ATOM    682  CB  LEU A  45      49.492  29.895  11.987  1.00 15.00           C  
ATOM    683  CG  LEU A  45      50.818  30.334  11.331  1.00 15.00           C  
ATOM    684  CD1 LEU A  45      51.498  31.403  12.200  1.00 15.00           C  
ATOM    685  CD2 LEU A  45      51.782  29.150  11.150  1.00 15.00           C  
ATOM    686  C   LEU A  45      47.413  28.384  11.805  1.00 15.00           C  
ATOM    687  O   LEU A  45      47.098  28.713  12.950  1.00 15.00           O  
ATOM    688  H   LEU A  45      48.437  29.722   9.046  1.00 15.00           H  
ATOM    689  HA  LEU A  45      49.152  28.297  10.605  1.00 15.00           H  
ATOM    690  HB2 LEU A  45      48.956  30.778  12.338  1.00 15.00           H  
ATOM    691  HB3 LEU A  45      49.730  29.288  12.863  1.00 15.00           H  
ATOM    692  HG  LEU A  45      50.612  30.774  10.355  1.00 15.00           H  
ATOM    693 HD11 LEU A  45      51.712  31.002  13.192  1.00 15.00           H  
ATOM    694 HD12 LEU A  45      50.845  32.271  12.299  1.00 15.00           H  
ATOM    695 HD13 LEU A  45      52.431  31.722  11.734  1.00 15.00           H  
ATOM    696 HD21 LEU A  45      52.033  28.717  12.118  1.00 15.00           H  
ATOM    697 HD22 LEU A  45      52.699  29.490  10.668  1.00 15.00           H  
ATOM    698 HD23 LEU A  45      51.326  28.383  10.528  1.00 15.00           H  
ATOM    699  N   VAL A  46      46.795  27.409  11.125  1.00 15.00           N  
ATOM    700  CA  VAL A  46      45.732  26.555  11.652  1.00 15.00           C  
ATOM    701  CB  VAL A  46      45.134  25.747  10.476  1.00 15.00           C  
ATOM    702  CG1 VAL A  46      44.075  24.739  10.941  1.00 15.00           C  
ATOM    703  CG2 VAL A  46      44.471  26.680   9.446  1.00 15.00           C  
ATOM    704  C   VAL A  46      46.257  25.655  12.792  1.00 15.00           C  
ATOM    705  O   VAL A  46      45.505  25.358  13.721  1.00 15.00           O  
ATOM    706  H   VAL A  46      47.106  27.209  10.185  1.00 15.00           H  
ATOM    707  HA  VAL A  46      44.950  27.197  12.061  1.00 15.00           H  
ATOM    708  HB  VAL A  46      45.933  25.196   9.979  1.00 15.00           H  
ATOM    709 HG11 VAL A  46      43.313  25.247  11.534  1.00 15.00           H  
ATOM    710 HG12 VAL A  46      44.539  23.953  11.537  1.00 15.00           H  
ATOM    711 HG13 VAL A  46      43.600  24.276  10.076  1.00 15.00           H  
ATOM    712 HG21 VAL A  46      43.669  27.246   9.920  1.00 15.00           H  
ATOM    713 HG22 VAL A  46      44.057  26.094   8.624  1.00 15.00           H  
ATOM    714 HG23 VAL A  46      45.202  27.375   9.034  1.00 15.00           H  
ATOM    715  N   LEU A  47      47.553  25.304  12.765  1.00 15.00           N  
ATOM    716  CA  LEU A  47      48.290  24.661  13.851  1.00 15.00           C  
ATOM    717  CB  LEU A  47      48.134  23.130  13.740  1.00 15.00           C  
ATOM    718  CG  LEU A  47      48.810  22.318  14.870  1.00 15.00           C  
ATOM    719  CD1 LEU A  47      47.945  21.106  15.251  1.00 15.00           C  
ATOM    720  CD2 LEU A  47      50.203  21.812  14.456  1.00 15.00           C  
ATOM    721  C   LEU A  47      49.753  25.121  13.786  1.00 15.00           C  
ATOM    722  O   LEU A  47      50.265  25.406  12.704  1.00 15.00           O  
ATOM    723  H   LEU A  47      48.102  25.586  11.965  1.00 15.00           H  
ATOM    724  HA  LEU A  47      47.867  24.985  14.803  1.00 15.00           H  
ATOM    725  HB2 LEU A  47      47.064  22.915  13.746  1.00 15.00           H  
ATOM    726  HB3 LEU A  47      48.525  22.797  12.780  1.00 15.00           H  
ATOM    727  HG  LEU A  47      48.909  22.944  15.757  1.00 15.00           H  
ATOM    728 HD11 LEU A  47      47.768  20.483  14.374  1.00 15.00           H  
ATOM    729 HD12 LEU A  47      46.989  21.446  15.648  1.00 15.00           H  
ATOM    730 HD13 LEU A  47      48.446  20.513  16.017  1.00 15.00           H  
ATOM    731 HD21 LEU A  47      50.117  21.103  13.631  1.00 15.00           H  
ATOM    732 HD22 LEU A  47      50.677  21.317  15.303  1.00 15.00           H  
ATOM    733 HD23 LEU A  47      50.838  22.636  14.139  1.00 15.00           H  
ATOM    734  N   SER A  48      50.427  25.188  14.944  1.00 15.00           N  
ATOM    735  CA  SER A  48      51.861  25.470  15.037  1.00 15.00           C  
ATOM    736  CB  SER A  48      52.096  26.981  14.871  1.00 15.00           C  
ATOM    737  OG  SER A  48      51.484  27.724  15.907  1.00 15.00           O  
ATOM    738  C   SER A  48      52.486  24.985  16.358  1.00 15.00           C  
ATOM    739  O   SER A  48      53.710  25.021  16.487  1.00 15.00           O  
ATOM    740  H   SER A  48      49.947  24.958  15.803  1.00 15.00           H  
ATOM    741  HA  SER A  48      52.366  24.954  14.221  1.00 15.00           H  
ATOM    742  HB2 SER A  48      51.689  27.308  13.915  1.00 15.00           H  
ATOM    743  HB3 SER A  48      53.167  27.182  14.876  1.00 15.00           H  
ATOM    744  HG  SER A  48      51.660  28.656  15.758  1.00 15.00           H  
ATOM    745  N   SER A  49      51.666  24.585  17.344  1.00 15.00           N  
ATOM    746  CA  SER A  49      52.088  24.395  18.732  1.00 15.00           C  
ATOM    747  CB  SER A  49      50.870  24.572  19.648  1.00 15.00           C  
ATOM    748  OG  SER A  49      50.328  25.871  19.528  1.00 15.00           O  
ATOM    749  C   SER A  49      52.754  23.038  19.002  1.00 15.00           C  
ATOM    750  O   SER A  49      53.445  22.907  20.013  1.00 15.00           O  
ATOM    751  H   SER A  49      50.673  24.554  17.165  1.00 15.00           H  
ATOM    752  HA  SER A  49      52.809  25.175  18.980  1.00 15.00           H  
ATOM    753  HB2 SER A  49      51.172  24.414  20.684  1.00 15.00           H  
ATOM    754  HB3 SER A  49      50.108  23.837  19.387  1.00 15.00           H  
ATOM    755  HG  SER A  49      50.990  26.505  19.814  1.00 15.00           H  
ATOM    756  N   GLU A  50      52.555  22.043  18.124  1.00 15.00           N  
ATOM    757  CA  GLU A  50      53.049  20.681  18.311  1.00 15.00           C  
ATOM    758  CB  GLU A  50      52.099  19.682  17.631  1.00 15.00           C  
ATOM    759  CG  GLU A  50      50.648  19.745  18.137  1.00 15.00           C  
ATOM    760  CD  GLU A  50      50.534  19.388  19.618  1.00 15.00           C  
ATOM    761  OE1 GLU A  50      50.535  18.173  19.913  1.00 15.00           O  
ATOM    762  OE2 GLU A  50      50.448  20.335  20.430  1.00 15.00           O1-
ATOM    763  C   GLU A  50      54.490  20.570  17.794  1.00 15.00           C  
ATOM    764  O   GLU A  50      54.823  21.152  16.761  1.00 15.00           O  
ATOM    765  H   GLU A  50      51.988  22.217  17.307  1.00 15.00           H  
ATOM    766  HA  GLU A  50      53.054  20.457  19.378  1.00 15.00           H  
ATOM    767  HB2 GLU A  50      52.091  19.875  16.561  1.00 15.00           H  
ATOM    768  HB3 GLU A  50      52.477  18.674  17.794  1.00 15.00           H  
ATOM    769  HG2 GLU A  50      50.046  19.046  17.557  1.00 15.00           H  
ATOM    770  HG3 GLU A  50      50.237  20.742  17.966  1.00 15.00           H  
ATOM    771  N   LYS A  51      55.347  19.864  18.551  1.00 15.00           N  
ATOM    772  CA  LYS A  51      56.795  19.822  18.334  1.00 15.00           C  
ATOM    773  CB  LYS A  51      57.429  21.151  18.798  1.00 15.00           C  
ATOM    774  CG  LYS A  51      57.121  21.547  20.252  1.00 15.00           C  
ATOM    775  CD  LYS A  51      57.792  22.887  20.587  1.00 15.00           C  
ATOM    776  CE  LYS A  51      57.472  23.347  22.013  1.00 15.00           C  
ATOM    777  NZ  LYS A  51      56.059  23.736  22.165  1.00 15.00           N1+
ATOM    778  C   LYS A  51      57.459  18.627  19.042  1.00 15.00           C  
ATOM    779  O   LYS A  51      56.910  18.067  19.992  1.00 15.00           O  
ATOM    780  H   LYS A  51      54.998  19.407  19.381  1.00 15.00           H  
ATOM    781  HA  LYS A  51      56.979  19.714  17.264  1.00 15.00           H  
ATOM    782  HB2 LYS A  51      58.510  21.089  18.682  1.00 15.00           H  
ATOM    783  HB3 LYS A  51      57.075  21.947  18.144  1.00 15.00           H  
ATOM    784  HG2 LYS A  51      56.044  21.643  20.384  1.00 15.00           H  
ATOM    785  HG3 LYS A  51      57.495  20.778  20.929  1.00 15.00           H  
ATOM    786  HD2 LYS A  51      57.464  23.652  19.882  1.00 15.00           H  
ATOM    787  HD3 LYS A  51      58.873  22.773  20.497  1.00 15.00           H  
ATOM    788  HE2 LYS A  51      58.096  24.209  22.251  1.00 15.00           H  
ATOM    789  HE3 LYS A  51      57.702  22.542  22.710  1.00 15.00           H  
ATOM    790  HZ1 LYS A  51      55.892  24.038  23.114  1.00 15.00           H  
ATOM    791  HZ2 LYS A  51      55.468  22.945  21.954  1.00 15.00           H  
ATOM    792  HZ3 LYS A  51      55.848  24.492  21.529  1.00 15.00           H  
ATOM    793  N   THR A  52      58.673  18.277  18.581  1.00 15.00           N  
ATOM    794  CA  THR A  52      59.546  17.245  19.147  1.00 15.00           C  
ATOM    795  CB  THR A  52      59.110  15.867  18.595  1.00 15.00           C  
ATOM    796  OG1 THR A  52      59.634  14.816  19.382  1.00 15.00           O  
ATOM    797  CG2 THR A  52      59.490  15.637  17.125  1.00 15.00           C  
ATOM    798  C   THR A  52      61.028  17.571  18.854  1.00 15.00           C  
ATOM    799  O   THR A  52      61.343  18.626  18.304  1.00 15.00           O  
ATOM    800  H   THR A  52      59.047  18.791  17.796  1.00 15.00           H  
ATOM    801  HA  THR A  52      59.412  17.235  20.230  1.00 15.00           H  
ATOM    802  HB  THR A  52      58.026  15.803  18.678  1.00 15.00           H  
ATOM    803 HG21 THR A  52      60.571  15.672  16.987  1.00 15.00           H  
ATOM    804 HG22 THR A  52      59.023  16.396  16.499  1.00 15.00           H  
ATOM    805 HG23 THR A  52      59.136  14.655  16.820  1.00 15.00           H  
ATOM    806  HG1 THR A  52      59.271  13.987  19.063  1.00 15.00           H  
ATOM    807  N   VAL A  53      61.937  16.645  19.201  1.00 15.00           N  
ATOM    808  CA  VAL A  53      63.346  16.659  18.813  1.00 15.00           C  
ATOM    809  CB  VAL A  53      64.216  17.226  19.961  1.00 15.00           C  
ATOM    810  CG1 VAL A  53      64.167  16.371  21.240  1.00 15.00           C  
ATOM    811  CG2 VAL A  53      65.683  17.416  19.538  1.00 15.00           C  
ATOM    812  C   VAL A  53      63.769  15.258  18.340  1.00 15.00           C  
ATOM    813  O   VAL A  53      63.276  14.245  18.840  1.00 15.00           O  
ATOM    814  H   VAL A  53      61.613  15.813  19.674  1.00 15.00           H  
ATOM    815  HA  VAL A  53      63.452  17.328  17.959  1.00 15.00           H  
ATOM    816  HB  VAL A  53      63.824  18.214  20.208  1.00 15.00           H  
ATOM    817 HG11 VAL A  53      64.579  15.379  21.051  1.00 15.00           H  
ATOM    818 HG12 VAL A  53      63.139  16.271  21.590  1.00 15.00           H  
ATOM    819 HG13 VAL A  53      64.752  16.851  22.025  1.00 15.00           H  
ATOM    820 HG21 VAL A  53      66.171  16.450  19.411  1.00 15.00           H  
ATOM    821 HG22 VAL A  53      66.216  17.977  20.306  1.00 15.00           H  
ATOM    822 HG23 VAL A  53      65.735  17.970  18.602  1.00 15.00           H  
ATOM    823  N   LEU A  54      64.701  15.228  17.377  1.00 15.00           N  
ATOM    824  CA  LEU A  54      65.278  14.026  16.778  1.00 15.00           C  
ATOM    825  CB  LEU A  54      65.053  14.032  15.256  1.00 15.00           C  
ATOM    826  CG  LEU A  54      63.581  14.119  14.802  1.00 15.00           C  
ATOM    827  CD1 LEU A  54      63.534  14.259  13.274  1.00 15.00           C  
ATOM    828  CD2 LEU A  54      62.775  12.883  15.224  1.00 15.00           C  
ATOM    829  C   LEU A  54      66.774  13.945  17.111  1.00 15.00           C  
ATOM    830  O   LEU A  54      67.390  14.951  17.462  1.00 15.00           O  
ATOM    831  H   LEU A  54      65.053  16.108  17.030  1.00 15.00           H  
ATOM    832  HA  LEU A  54      64.796  13.141  17.194  1.00 15.00           H  
ATOM    833  HB2 LEU A  54      65.601  14.875  14.833  1.00 15.00           H  
ATOM    834  HB3 LEU A  54      65.479  13.117  14.844  1.00 15.00           H  
ATOM    835  HG  LEU A  54      63.115  15.004  15.236  1.00 15.00           H  
ATOM    836 HD11 LEU A  54      64.011  13.398  12.807  1.00 15.00           H  
ATOM    837 HD12 LEU A  54      64.053  15.167  12.967  1.00 15.00           H  
ATOM    838 HD13 LEU A  54      62.497  14.318  12.943  1.00 15.00           H  
ATOM    839 HD21 LEU A  54      63.244  11.987  14.822  1.00 15.00           H  
ATOM    840 HD22 LEU A  54      61.756  12.955  14.843  1.00 15.00           H  
ATOM    841 HD23 LEU A  54      62.729  12.812  16.311  1.00 15.00           H  
ATOM    842  N   THR A  55      67.352  12.739  16.994  1.00 15.00           N  
ATOM    843  CA  THR A  55      68.735  12.448  17.368  1.00 15.00           C  
ATOM    844  CB  THR A  55      68.766  11.942  18.828  1.00 15.00           C  
ATOM    845  OG1 THR A  55      70.099  11.805  19.274  1.00 15.00           O  
ATOM    846  CG2 THR A  55      68.033  10.611  19.052  1.00 15.00           C  
ATOM    847  C   THR A  55      69.374  11.449  16.381  1.00 15.00           C  
ATOM    848  O   THR A  55      68.668  10.568  15.889  1.00 15.00           O  
ATOM    849  H   THR A  55      66.791  11.959  16.682  1.00 15.00           H  
ATOM    850  HA  THR A  55      69.288  13.384  17.335  1.00 15.00           H  
ATOM    851  HB  THR A  55      68.284  12.692  19.454  1.00 15.00           H  
ATOM    852 HG21 THR A  55      68.504   9.815  18.476  1.00 15.00           H  
ATOM    853 HG22 THR A  55      66.988  10.700  18.753  1.00 15.00           H  
ATOM    854 HG23 THR A  55      68.069  10.349  20.110  1.00 15.00           H  
ATOM    855  HG1 THR A  55      70.528  12.662  19.219  1.00 15.00           H  
ATOM    856  N   PRO A  56      70.703  11.505  16.139  1.00 15.00           N  
ATOM    857  CA  PRO A  56      71.423  10.499  15.353  1.00 15.00           C  
ATOM    858  CB  PRO A  56      72.846  11.041  15.168  1.00 15.00           C  
ATOM    859  CG  PRO A  56      72.727  12.534  15.450  1.00 15.00           C  
ATOM    860  CD  PRO A  56      71.600  12.603  16.472  1.00 15.00           C  
ATOM    861  C   PRO A  56      71.474   9.109  16.011  1.00 15.00           C  
ATOM    862  O   PRO A  56      71.808   8.138  15.332  1.00 15.00           O  
ATOM    863  HA  PRO A  56      70.943  10.418  14.376  1.00 15.00           H  
ATOM    864  HB2 PRO A  56      73.518  10.596  15.904  1.00 15.00           H  
ATOM    865  HB3 PRO A  56      73.215  10.854  14.159  1.00 15.00           H  
ATOM    866  HG2 PRO A  56      72.436  13.057  14.540  1.00 15.00           H  
ATOM    867  HG3 PRO A  56      73.656  12.939  15.851  1.00 15.00           H  
ATOM    868  HD2 PRO A  56      71.107  13.570  16.397  1.00 15.00           H  
ATOM    869  HD3 PRO A  56      72.001  12.456  17.475  1.00 15.00           H  
ATOM    870  N   ALA A  57      71.149   9.014  17.312  1.00 15.00           N  
ATOM    871  CA  ALA A  57      71.112   7.770  18.078  1.00 15.00           C  
ATOM    872  CB  ALA A  57      71.152   8.111  19.572  1.00 15.00           C  
ATOM    873  C   ALA A  57      69.894   6.890  17.743  1.00 15.00           C  
ATOM    874  O   ALA A  57      69.840   5.744  18.188  1.00 15.00           O  
ATOM    875  H   ALA A  57      70.887   9.856  17.806  1.00 15.00           H  
ATOM    876  HA  ALA A  57      72.013   7.202  17.841  1.00 15.00           H  
ATOM    877  HB1 ALA A  57      70.256   8.664  19.853  1.00 15.00           H  
ATOM    878  HB2 ALA A  57      72.032   8.718  19.789  1.00 15.00           H  
ATOM    879  HB3 ALA A  57      71.205   7.194  20.158  1.00 15.00           H  
ATOM    880  N   THR A  58      68.954   7.406  16.935  1.00 15.00           N  
ATOM    881  CA  THR A  58      67.813   6.685  16.371  1.00 15.00           C  
ATOM    882  CB  THR A  58      66.486   7.261  16.916  1.00 15.00           C  
ATOM    883  OG1 THR A  58      66.338   8.622  16.559  1.00 15.00           O  
ATOM    884  CG2 THR A  58      66.363   7.114  18.439  1.00 15.00           C  
ATOM    885  C   THR A  58      67.854   6.701  14.831  1.00 15.00           C  
ATOM    886  O   THR A  58      66.857   6.352  14.201  1.00 15.00           O  
ATOM    887  H   THR A  58      69.071   8.359  16.622  1.00 15.00           H  
ATOM    888  HA  THR A  58      67.872   5.641  16.676  1.00 15.00           H  
ATOM    889  HB  THR A  58      65.662   6.704  16.468  1.00 15.00           H  
ATOM    890 HG21 THR A  58      67.133   7.696  18.946  1.00 15.00           H  
ATOM    891 HG22 THR A  58      66.467   6.065  18.716  1.00 15.00           H  
ATOM    892 HG23 THR A  58      65.382   7.466  18.761  1.00 15.00           H  
ATOM    893  HG1 THR A  58      65.473   8.921  16.851  1.00 15.00           H  
ATOM    894  N   ASN A  59      68.975   7.155  14.235  1.00 15.00           N  
ATOM    895  CA  ASN A  59      69.118   7.515  12.822  1.00 15.00           C  
ATOM    896  CB  ASN A  59      69.252   6.265  11.932  1.00 15.00           C  
ATOM    897  CG  ASN A  59      70.432   5.379  12.338  1.00 15.00           C  
ATOM    898  OD1 ASN A  59      71.579   5.688  12.020  1.00 15.00           O  
ATOM    899  ND2 ASN A  59      70.156   4.284  13.053  1.00 15.00           N  
ATOM    900  C   ASN A  59      68.045   8.526  12.368  1.00 15.00           C  
ATOM    901  O   ASN A  59      67.623   8.515  11.211  1.00 15.00           O  
ATOM    902  H   ASN A  59      69.757   7.395  14.828  1.00 15.00           H  
ATOM    903  HA  ASN A  59      70.068   8.046  12.752  1.00 15.00           H  
ATOM    904  HB2 ASN A  59      69.400   6.576  10.897  1.00 15.00           H  
ATOM    905  HB3 ASN A  59      68.335   5.681  11.979  1.00 15.00           H  
ATOM    906 HD21 ASN A  59      69.200   4.070  13.298  1.00 15.00           H  
ATOM    907 HD22 ASN A  59      70.903   3.671  13.346  1.00 15.00           H  
ATOM    908  N   HIS A  60      67.611   9.383  13.309  1.00 15.00           N  
ATOM    909  CA  HIS A  60      66.512  10.337  13.224  1.00 15.00           C  
ATOM    910  CB  HIS A  60      66.879  11.516  12.315  1.00 15.00           C  
ATOM    911  CG  HIS A  60      68.051  12.320  12.821  1.00 15.00           C  
ATOM    912  ND1 HIS A  60      67.964  13.359  13.748  1.00 15.00           N  
ATOM    913  CD2 HIS A  60      69.355  12.164  12.441  1.00 15.00           C  
ATOM    914  CE1 HIS A  60      69.217  13.805  13.902  1.00 15.00           C  
ATOM    915  NE2 HIS A  60      70.071  13.113  13.128  1.00 15.00           N  
ATOM    916  C   HIS A  60      65.184   9.666  12.858  1.00 15.00           C  
ATOM    917  O   HIS A  60      64.864   9.493  11.681  1.00 15.00           O  
ATOM    918  H   HIS A  60      68.046   9.318  14.218  1.00 15.00           H  
ATOM    919  HA  HIS A  60      66.391  10.752  14.226  1.00 15.00           H  
ATOM    920  HB2 HIS A  60      66.016  12.178  12.259  1.00 15.00           H  
ATOM    921  HB3 HIS A  60      67.093  11.156  11.309  1.00 15.00           H  
ATOM    922  HD2 HIS A  60      69.743  11.446  11.734  1.00 15.00           H  
ATOM    923  HE2 HIS A  60      71.069  13.258  13.071  1.00 15.00           H  
ATOM    924  HE1 HIS A  60      69.496  14.603  14.570  1.00 15.00           H  
ATOM    925  N   MET A  61      64.398   9.347  13.897  1.00 15.00           N  
ATOM    926  CA  MET A  61      63.037   8.835  13.795  1.00 15.00           C  
ATOM    927  CB  MET A  61      63.043   7.298  13.826  1.00 15.00           C  
ATOM    928  CG  MET A  61      61.644   6.677  13.671  1.00 15.00           C  
ATOM    929  SD  MET A  61      60.768   7.108  12.141  1.00 15.00           S  
ATOM    930  CE  MET A  61      59.189   6.273  12.434  1.00 15.00           C  
ATOM    931  C   MET A  61      62.177   9.408  14.922  1.00 15.00           C  
ATOM    932  O   MET A  61      62.625   9.522  16.065  1.00 15.00           O  
ATOM    933  H   MET A  61      64.743   9.524  14.830  1.00 15.00           H  
ATOM    934  HA  MET A  61      62.617   9.163  12.847  1.00 15.00           H  
ATOM    935  HB2 MET A  61      63.473   6.958  14.769  1.00 15.00           H  
ATOM    936  HB3 MET A  61      63.674   6.938  13.018  1.00 15.00           H  
ATOM    937  HG2 MET A  61      61.028   6.977  14.518  1.00 15.00           H  
ATOM    938  HG3 MET A  61      61.742   5.593  13.713  1.00 15.00           H  
ATOM    939  HE1 MET A  61      58.533   6.423  11.577  1.00 15.00           H  
ATOM    940  HE2 MET A  61      58.719   6.684  13.328  1.00 15.00           H  
ATOM    941  HE3 MET A  61      59.366   5.208  12.572  1.00 15.00           H  
ATOM    942  N   GLY A  62      60.915   9.707  14.589  1.00 15.00           N  
ATOM    943  CA  GLY A  62      59.911  10.162  15.533  1.00 15.00           C  
ATOM    944  C   GLY A  62      58.522  10.255  14.902  1.00 15.00           C  
ATOM    945  O   GLY A  62      58.332   9.983  13.714  1.00 15.00           O  
ATOM    946  H   GLY A  62      60.619   9.576  13.632  1.00 15.00           H  
ATOM    947  HA2 GLY A  62      59.870   9.469  16.375  1.00 15.00           H  
ATOM    948  HA3 GLY A  62      60.195  11.145  15.910  1.00 15.00           H  
ATOM    949  N   ASN A  63      57.563  10.677  15.734  1.00 15.00           N  
ATOM    950  CA  ASN A  63      56.176  10.943  15.376  1.00 15.00           C  
ATOM    951  CB  ASN A  63      55.322   9.680  15.585  1.00 15.00           C  
ATOM    952  CG  ASN A  63      55.367   8.727  14.391  1.00 15.00           C  
ATOM    953  OD1 ASN A  63      56.184   7.809  14.349  1.00 15.00           O  
ATOM    954  ND2 ASN A  63      54.482   8.946  13.414  1.00 15.00           N  
ATOM    955  C   ASN A  63      55.639  12.084  16.247  1.00 15.00           C  
ATOM    956  O   ASN A  63      55.958  12.168  17.434  1.00 15.00           O  
ATOM    957  H   ASN A  63      57.819  10.872  16.691  1.00 15.00           H  
ATOM    958  HA  ASN A  63      56.120  11.248  14.330  1.00 15.00           H  
ATOM    959  HB2 ASN A  63      54.288   9.981  15.743  1.00 15.00           H  
ATOM    960  HB3 ASN A  63      55.645   9.157  16.487  1.00 15.00           H  
ATOM    961 HD21 ASN A  63      53.828   9.712  13.487  1.00 15.00           H  
ATOM    962 HD22 ASN A  63      54.470   8.347  12.600  1.00 15.00           H  
ATOM    963  N   VAL A  64      54.759  12.908  15.658  1.00 15.00           N  
ATOM    964  CA  VAL A  64      54.003  13.953  16.344  1.00 15.00           C  
ATOM    965  CB  VAL A  64      54.648  15.344  16.125  1.00 15.00           C  
ATOM    966  CG1 VAL A  64      53.732  16.501  16.555  1.00 15.00           C  
ATOM    967  CG2 VAL A  64      55.945  15.472  16.938  1.00 15.00           C  
ATOM    968  C   VAL A  64      52.548  13.896  15.868  1.00 15.00           C  
ATOM    969  O   VAL A  64      52.274  13.816  14.669  1.00 15.00           O  
ATOM    970  H   VAL A  64      54.546  12.766  14.681  1.00 15.00           H  
ATOM    971  HA  VAL A  64      54.005  13.746  17.415  1.00 15.00           H  
ATOM    972  HB  VAL A  64      54.877  15.470  15.066  1.00 15.00           H  
ATOM    973 HG11 VAL A  64      53.408  16.359  17.587  1.00 15.00           H  
ATOM    974 HG12 VAL A  64      52.859  16.553  15.904  1.00 15.00           H  
ATOM    975 HG13 VAL A  64      54.268  17.447  16.478  1.00 15.00           H  
ATOM    976 HG21 VAL A  64      55.735  15.342  18.001  1.00 15.00           H  
ATOM    977 HG22 VAL A  64      56.388  16.457  16.783  1.00 15.00           H  
ATOM    978 HG23 VAL A  64      56.662  14.719  16.623  1.00 15.00           H  
ATOM    979  N   THR A  65      51.631  14.002  16.839  1.00 15.00           N  
ATOM    980  CA  THR A  65      50.192  14.053  16.628  1.00 15.00           C  
ATOM    981  CB  THR A  65      49.475  13.390  17.820  1.00 15.00           C  
ATOM    982  OG1 THR A  65      49.895  12.043  17.932  1.00 15.00           O  
ATOM    983  CG2 THR A  65      47.947  13.400  17.689  1.00 15.00           C  
ATOM    984  C   THR A  65      49.757  15.504  16.393  1.00 15.00           C  
ATOM    985  O   THR A  65      50.270  16.430  17.024  1.00 15.00           O  
ATOM    986  H   THR A  65      51.949  14.078  17.794  1.00 15.00           H  
ATOM    987  HA  THR A  65      49.953  13.477  15.736  1.00 15.00           H  
ATOM    988  HB  THR A  65      49.748  13.916  18.735  1.00 15.00           H  
ATOM    989 HG21 THR A  65      47.647  12.932  16.752  1.00 15.00           H  
ATOM    990 HG22 THR A  65      47.573  14.423  17.720  1.00 15.00           H  
ATOM    991 HG23 THR A  65      47.507  12.850  18.521  1.00 15.00           H  
ATOM    992  HG1 THR A  65      50.843  12.030  18.082  1.00 15.00           H  
ATOM    993  N   PHE A  66      48.785  15.671  15.489  1.00 15.00           N  
ATOM    994  CA  PHE A  66      48.214  16.943  15.065  1.00 15.00           C  
ATOM    995  CB  PHE A  66      48.896  17.411  13.766  1.00 15.00           C  
ATOM    996  CG  PHE A  66      48.507  16.608  12.534  1.00 15.00           C  
ATOM    997  CD1 PHE A  66      47.514  17.089  11.657  1.00 15.00           C  
ATOM    998  CD2 PHE A  66      49.086  15.346  12.300  1.00 15.00           C  
ATOM    999  CE1 PHE A  66      47.092  16.305  10.568  1.00 15.00           C  
ATOM   1000  CE2 PHE A  66      48.658  14.560  11.215  1.00 15.00           C  
ATOM   1001  CZ  PHE A  66      47.659  15.038  10.352  1.00 15.00           C  
ATOM   1002  C   PHE A  66      46.701  16.787  14.866  1.00 15.00           C  
ATOM   1003  O   PHE A  66      46.209  15.684  14.622  1.00 15.00           O  
ATOM   1004  H   PHE A  66      48.416  14.848  15.034  1.00 15.00           H  
ATOM   1005  HA  PHE A  66      48.391  17.691  15.839  1.00 15.00           H  
ATOM   1006  HB2 PHE A  66      48.633  18.455  13.595  1.00 15.00           H  
ATOM   1007  HB3 PHE A  66      49.979  17.372  13.894  1.00 15.00           H  
ATOM   1008  HD1 PHE A  66      47.055  18.052  11.831  1.00 15.00           H  
ATOM   1009  HD2 PHE A  66      49.840  14.964  12.971  1.00 15.00           H  
ATOM   1010  HE1 PHE A  66      46.320  16.668   9.907  1.00 15.00           H  
ATOM   1011  HE2 PHE A  66      49.089  13.583  11.054  1.00 15.00           H  
ATOM   1012  HZ  PHE A  66      47.324  14.429   9.526  1.00 15.00           H  
ATOM   1013  N   THR A  67      45.983  17.916  14.896  1.00 15.00           N  
ATOM   1014  CA  THR A  67      44.563  17.996  14.569  1.00 15.00           C  
ATOM   1015  CB  THR A  67      43.704  17.809  15.837  1.00 15.00           C  
ATOM   1016  OG1 THR A  67      42.337  17.702  15.491  1.00 15.00           O  
ATOM   1017  CG2 THR A  67      43.872  18.929  16.874  1.00 15.00           C  
ATOM   1018  C   THR A  67      44.271  19.305  13.826  1.00 15.00           C  
ATOM   1019  O   THR A  67      44.959  20.310  14.013  1.00 15.00           O  
ATOM   1020  H   THR A  67      46.455  18.787  15.094  1.00 15.00           H  
ATOM   1021  HA  THR A  67      44.326  17.176  13.889  1.00 15.00           H  
ATOM   1022  HB  THR A  67      43.996  16.869  16.302  1.00 15.00           H  
ATOM   1023 HG21 THR A  67      43.547  19.884  16.460  1.00 15.00           H  
ATOM   1024 HG22 THR A  67      44.916  19.005  17.179  1.00 15.00           H  
ATOM   1025 HG23 THR A  67      43.271  18.701  17.755  1.00 15.00           H  
ATOM   1026  HG1 THR A  67      41.836  17.500  16.285  1.00 15.00           H  
ATOM   1027  N   ILE A  68      43.233  19.269  12.981  1.00 15.00           N  
ATOM   1028  CA  ILE A  68      42.820  20.370  12.122  1.00 15.00           C  
ATOM   1029  CB  ILE A  68      43.067  20.009  10.636  1.00 15.00           C  
ATOM   1030  CG1 ILE A  68      44.522  19.549  10.371  1.00 15.00           C  
ATOM   1031  CG2 ILE A  68      42.711  21.215   9.745  1.00 15.00           C  
ATOM   1032  CD1 ILE A  68      44.802  19.151   8.915  1.00 15.00           C  
ATOM   1033  C   ILE A  68      41.333  20.628  12.431  1.00 15.00           C  
ATOM   1034  O   ILE A  68      40.526  19.723  12.227  1.00 15.00           O  
ATOM   1035  H   ILE A  68      42.711  18.409  12.895  1.00 15.00           H  
ATOM   1036  HA  ILE A  68      43.418  21.250  12.352  1.00 15.00           H  
ATOM   1037  HB  ILE A  68      42.411  19.178  10.377  1.00 15.00           H  
ATOM   1038 HG12 ILE A  68      45.210  20.343  10.664  1.00 15.00           H  
ATOM   1039 HG13 ILE A  68      44.742  18.673  10.981  1.00 15.00           H  
ATOM   1040 HG21 ILE A  68      43.479  21.981   9.838  1.00 15.00           H  
ATOM   1041 HG22 ILE A  68      41.751  21.642  10.030  1.00 15.00           H  
ATOM   1042 HG23 ILE A  68      42.638  20.902   8.705  1.00 15.00           H  
ATOM   1043 HD11 ILE A  68      44.700  20.012   8.257  1.00 15.00           H  
ATOM   1044 HD12 ILE A  68      44.108  18.369   8.603  1.00 15.00           H  
ATOM   1045 HD13 ILE A  68      45.822  18.777   8.833  1.00 15.00           H  
ATOM   1046  N   PRO A  69      40.940  21.822  12.916  1.00 15.00           N  
ATOM   1047  CA  PRO A  69      39.562  22.118  13.295  1.00 15.00           C  
ATOM   1048  CB  PRO A  69      39.643  23.366  14.180  1.00 15.00           C  
ATOM   1049  CG  PRO A  69      40.869  24.096  13.633  1.00 15.00           C  
ATOM   1050  CD  PRO A  69      41.799  22.949  13.241  1.00 15.00           C  
ATOM   1051  C   PRO A  69      38.669  22.349  12.070  1.00 15.00           C  
ATOM   1052  O   PRO A  69      39.115  22.886  11.055  1.00 15.00           O  
ATOM   1053  HA  PRO A  69      39.156  21.295  13.884  1.00 15.00           H  
ATOM   1054  HB2 PRO A  69      38.744  23.979  14.119  1.00 15.00           H  
ATOM   1055  HB3 PRO A  69      39.830  23.067  15.213  1.00 15.00           H  
ATOM   1056  HG2 PRO A  69      41.322  24.747  14.381  1.00 15.00           H  
ATOM   1057  HG3 PRO A  69      40.593  24.667  12.744  1.00 15.00           H  
ATOM   1058  HD2 PRO A  69      42.438  22.685  14.084  1.00 15.00           H  
ATOM   1059  HD3 PRO A  69      42.402  23.232  12.382  1.00 15.00           H  
ATOM   1060  N   ALA A  70      37.381  22.007  12.222  1.00 15.00           N  
ATOM   1061  CA  ALA A  70      36.324  22.287  11.254  1.00 15.00           C  
ATOM   1062  CB  ALA A  70      35.328  21.124  11.231  1.00 15.00           C  
ATOM   1063  C   ALA A  70      35.633  23.635  11.518  1.00 15.00           C  
ATOM   1064  O   ALA A  70      34.519  23.850  11.041  1.00 15.00           O  
ATOM   1065  H   ALA A  70      37.096  21.578  13.091  1.00 15.00           H  
ATOM   1066  HA  ALA A  70      36.777  22.350  10.266  1.00 15.00           H  
ATOM   1067  HB1 ALA A  70      34.788  21.079  12.176  1.00 15.00           H  
ATOM   1068  HB2 ALA A  70      35.857  20.190  11.067  1.00 15.00           H  
ATOM   1069  HB3 ALA A  70      34.617  21.256  10.420  1.00 15.00           H  
ATOM   1070  N   ASN A  71      36.272  24.539  12.278  1.00 15.00           N  
ATOM   1071  CA  ASN A  71      35.764  25.882  12.526  1.00 15.00           C  
ATOM   1072  CB  ASN A  71      36.621  26.556  13.612  1.00 15.00           C  
ATOM   1073  CG  ASN A  71      36.164  27.978  13.957  1.00 15.00           C  
ATOM   1074  OD1 ASN A  71      34.989  28.320  13.834  1.00 15.00           O  
ATOM   1075  ND2 ASN A  71      37.101  28.815  14.411  1.00 15.00           N  
ATOM   1076  C   ASN A  71      35.777  26.692  11.226  1.00 15.00           C  
ATOM   1077  O   ASN A  71      34.748  27.257  10.855  1.00 15.00           O  
ATOM   1078  H   ASN A  71      37.178  24.309  12.660  1.00 15.00           H  
ATOM   1079  HA  ASN A  71      34.739  25.805  12.891  1.00 15.00           H  
ATOM   1080  HB2 ASN A  71      37.660  26.587  13.275  1.00 15.00           H  
ATOM   1081  HB3 ASN A  71      36.587  25.954  14.521  1.00 15.00           H  
ATOM   1082 HD21 ASN A  71      38.056  28.500  14.505  1.00 15.00           H  
ATOM   1083 HD22 ASN A  71      36.855  29.763  14.656  1.00 15.00           H  
ATOM   1084  N   ARG A  72      36.919  26.687  10.520  1.00 15.00           N  
ATOM   1085  CA  ARG A  72      37.143  27.435   9.287  1.00 15.00           C  
ATOM   1086  CB  ARG A  72      38.410  28.297   9.427  1.00 15.00           C  
ATOM   1087  CG  ARG A  72      38.496  29.244  10.640  1.00 15.00           C  
ATOM   1088  CD  ARG A  72      37.501  30.413  10.620  1.00 15.00           C  
ATOM   1089  NE  ARG A  72      36.143  30.004  11.001  1.00 15.00           N  
ATOM   1090  CZ  ARG A  72      35.054  30.793  10.980  1.00 15.00           C  
ATOM   1091  NH1 ARG A  72      35.124  32.078  10.597  1.00 15.00           N  
ATOM   1092  NH2 ARG A  72      33.870  30.285  11.349  1.00 15.00           N1+
ATOM   1093  C   ARG A  72      37.272  26.506   8.070  1.00 15.00           C  
ATOM   1094  O   ARG A  72      37.115  26.975   6.943  1.00 15.00           O  
ATOM   1095  H   ARG A  72      37.706  26.167  10.881  1.00 15.00           H  
ATOM   1096  HA  ARG A  72      36.296  28.096   9.111  1.00 15.00           H  
ATOM   1097  HB2 ARG A  72      39.271  27.628   9.469  1.00 15.00           H  
ATOM   1098  HB3 ARG A  72      38.502  28.900   8.523  1.00 15.00           H  
ATOM   1099  HG2 ARG A  72      39.498  29.674  10.640  1.00 15.00           H  
ATOM   1100  HG3 ARG A  72      38.387  28.683  11.569  1.00 15.00           H  
ATOM   1101  HD2 ARG A  72      37.488  30.860   9.626  1.00 15.00           H  
ATOM   1102  HD3 ARG A  72      37.841  31.165  11.333  1.00 15.00           H  
ATOM   1103  HE  ARG A  72      36.031  29.045  11.299  1.00 15.00           H  
ATOM   1104 HH11 ARG A  72      34.292  32.652  10.592  1.00 15.00           H  
ATOM   1105 HH12 ARG A  72      36.009  32.474  10.314  1.00 15.00           H  
ATOM   1106 HH21 ARG A  72      33.803  29.320  11.637  1.00 15.00           H  
ATOM   1107 HH22 ARG A  72      33.046  30.868  11.341  1.00 15.00           H  
ATOM   1108  N   GLU A  73      37.531  25.205   8.286  1.00 15.00           N  
ATOM   1109  CA  GLU A  73      37.616  24.193   7.232  1.00 15.00           C  
ATOM   1110  CB  GLU A  73      38.716  23.168   7.569  1.00 15.00           C  
ATOM   1111  CG  GLU A  73      40.105  23.776   7.831  1.00 15.00           C  
ATOM   1112  CD  GLU A  73      40.581  24.683   6.695  1.00 15.00           C  
ATOM   1113  OE1 GLU A  73      40.878  24.136   5.611  1.00 15.00           O  
ATOM   1114  OE2 GLU A  73      40.634  25.910   6.931  1.00 15.00           O1-
ATOM   1115  C   GLU A  73      36.250  23.530   6.955  1.00 15.00           C  
ATOM   1116  O   GLU A  73      36.169  22.622   6.129  1.00 15.00           O  
ATOM   1117  H   GLU A  73      37.650  24.885   9.236  1.00 15.00           H  
ATOM   1118  HA  GLU A  73      37.913  24.691   6.309  1.00 15.00           H  
ATOM   1119  HB2 GLU A  73      38.417  22.611   8.454  1.00 15.00           H  
ATOM   1120  HB3 GLU A  73      38.805  22.467   6.738  1.00 15.00           H  
ATOM   1121  HG2 GLU A  73      40.822  22.965   7.958  1.00 15.00           H  
ATOM   1122  HG3 GLU A  73      40.082  24.344   8.763  1.00 15.00           H  
ATOM   1123  N   PHE A  74      35.182  24.007   7.614  1.00 15.00           N  
ATOM   1124  CA  PHE A  74      33.783  23.701   7.329  1.00 15.00           C  
ATOM   1125  CB  PHE A  74      33.378  22.402   8.047  1.00 15.00           C  
ATOM   1126  CG  PHE A  74      32.065  21.775   7.614  1.00 15.00           C  
ATOM   1127  CD1 PHE A  74      30.841  22.272   8.107  1.00 15.00           C  
ATOM   1128  CD2 PHE A  74      32.068  20.633   6.788  1.00 15.00           C  
ATOM   1129  CE1 PHE A  74      29.633  21.634   7.775  1.00 15.00           C  
ATOM   1130  CE2 PHE A  74      30.860  19.984   6.475  1.00 15.00           C  
ATOM   1131  CZ  PHE A  74      29.642  20.487   6.963  1.00 15.00           C  
ATOM   1132  C   PHE A  74      32.963  24.905   7.813  1.00 15.00           C  
ATOM   1133  O   PHE A  74      33.174  25.384   8.929  1.00 15.00           O  
ATOM   1134  H   PHE A  74      35.338  24.733   8.298  1.00 15.00           H  
ATOM   1135  HA  PHE A  74      33.657  23.573   6.253  1.00 15.00           H  
ATOM   1136  HB2 PHE A  74      34.167  21.662   7.902  1.00 15.00           H  
ATOM   1137  HB3 PHE A  74      33.317  22.597   9.115  1.00 15.00           H  
ATOM   1138  HD1 PHE A  74      30.827  23.136   8.755  1.00 15.00           H  
ATOM   1139  HD2 PHE A  74      32.999  20.234   6.412  1.00 15.00           H  
ATOM   1140  HE1 PHE A  74      28.698  22.014   8.158  1.00 15.00           H  
ATOM   1141  HE2 PHE A  74      30.869  19.097   5.862  1.00 15.00           H  
ATOM   1142  HZ  PHE A  74      28.714  19.991   6.718  1.00 15.00           H  
ATOM   1143  N   LYS A  75      32.055  25.414   6.967  1.00 15.00           N  
ATOM   1144  CA  LYS A  75      31.346  26.677   7.194  1.00 15.00           C  
ATOM   1145  CB  LYS A  75      31.960  27.794   6.326  1.00 15.00           C  
ATOM   1146  CG  LYS A  75      33.411  28.137   6.706  1.00 15.00           C  
ATOM   1147  CD  LYS A  75      33.898  29.348   5.895  1.00 15.00           C  
ATOM   1148  CE  LYS A  75      35.350  29.723   6.210  1.00 15.00           C  
ATOM   1149  NZ  LYS A  75      35.513  30.208   7.591  1.00 15.00           N1+
ATOM   1150  C   LYS A  75      29.842  26.490   6.956  1.00 15.00           C  
ATOM   1151  O   LYS A  75      29.252  27.166   6.111  1.00 15.00           O  
ATOM   1152  H   LYS A  75      31.915  24.965   6.073  1.00 15.00           H  
ATOM   1153  HA  LYS A  75      31.460  26.972   8.237  1.00 15.00           H  
ATOM   1154  HB2 LYS A  75      31.922  27.498   5.275  1.00 15.00           H  
ATOM   1155  HB3 LYS A  75      31.359  28.695   6.451  1.00 15.00           H  
ATOM   1156  HG2 LYS A  75      33.456  28.368   7.771  1.00 15.00           H  
ATOM   1157  HG3 LYS A  75      34.059  27.284   6.499  1.00 15.00           H  
ATOM   1158  HD2 LYS A  75      33.258  30.208   6.097  1.00 15.00           H  
ATOM   1159  HD3 LYS A  75      33.831  29.110   4.833  1.00 15.00           H  
ATOM   1160  HE2 LYS A  75      35.664  30.511   5.527  1.00 15.00           H  
ATOM   1161  HE3 LYS A  75      35.984  28.852   6.055  1.00 15.00           H  
ATOM   1162  HZ1 LYS A  75      35.235  29.484   8.238  1.00 15.00           H  
ATOM   1163  HZ2 LYS A  75      34.935  31.024   7.732  1.00 15.00           H  
ATOM   1164  HZ3 LYS A  75      36.481  30.448   7.752  1.00 15.00           H  
ATOM   1165  N   SER A  76      29.239  25.529   7.679  1.00 15.00           N  
ATOM   1166  CA  SER A  76      27.867  25.049   7.478  1.00 15.00           C  
ATOM   1167  CB  SER A  76      26.839  26.087   7.961  1.00 15.00           C  
ATOM   1168  OG  SER A  76      27.060  26.435   9.312  1.00 15.00           O  
ATOM   1169  C   SER A  76      27.615  24.546   6.042  1.00 15.00           C  
ATOM   1170  O   SER A  76      26.481  24.562   5.565  1.00 15.00           O  
ATOM   1171  H   SER A  76      29.793  25.026   8.357  1.00 15.00           H  
ATOM   1172  HA  SER A  76      27.758  24.178   8.125  1.00 15.00           H  
ATOM   1173  HB2 SER A  76      25.836  25.669   7.872  1.00 15.00           H  
ATOM   1174  HB3 SER A  76      26.901  26.983   7.345  1.00 15.00           H  
ATOM   1175  HG  SER A  76      26.399  27.080   9.574  1.00 15.00           H  
ATOM   1176  N   GLU A  77      28.692  24.134   5.355  1.00 15.00           N  
ATOM   1177  CA  GLU A  77      28.728  23.713   3.961  1.00 15.00           C  
ATOM   1178  CB  GLU A  77      29.273  24.847   3.077  1.00 15.00           C  
ATOM   1179  CG  GLU A  77      28.289  26.015   2.923  1.00 15.00           C  
ATOM   1180  CD  GLU A  77      28.923  27.169   2.150  1.00 15.00           C  
ATOM   1181  OE1 GLU A  77      28.746  27.197   0.912  1.00 15.00           O  
ATOM   1182  OE2 GLU A  77      29.580  28.004   2.811  1.00 15.00           O1-
ATOM   1183  C   GLU A  77      29.629  22.482   3.859  1.00 15.00           C  
ATOM   1184  O   GLU A  77      30.650  22.406   4.545  1.00 15.00           O  
ATOM   1185  H   GLU A  77      29.584  24.152   5.828  1.00 15.00           H  
ATOM   1186  HA  GLU A  77      27.725  23.446   3.624  1.00 15.00           H  
ATOM   1187  HB2 GLU A  77      30.208  25.216   3.506  1.00 15.00           H  
ATOM   1188  HB3 GLU A  77      29.488  24.450   2.084  1.00 15.00           H  
ATOM   1189  HG2 GLU A  77      27.982  26.380   3.902  1.00 15.00           H  
ATOM   1190  HG3 GLU A  77      27.399  25.667   2.397  1.00 15.00           H  
ATOM   1191  N   LYS A  78      29.247  21.544   2.979  1.00 15.00           N  
ATOM   1192  CA  LYS A  78      29.828  20.208   2.875  1.00 15.00           C  
ATOM   1193  CB  LYS A  78      29.197  19.450   1.696  1.00 15.00           C  
ATOM   1194  CG  LYS A  78      27.750  19.017   1.976  1.00 15.00           C  
ATOM   1195  CD  LYS A  78      27.173  18.254   0.773  1.00 15.00           C  
ATOM   1196  CE  LYS A  78      25.773  17.696   1.052  1.00 15.00           C  
ATOM   1197  NZ  LYS A  78      24.780  18.761   1.274  1.00 15.00           N1+
ATOM   1198  C   LYS A  78      31.351  20.231   2.714  1.00 15.00           C  
ATOM   1199  O   LYS A  78      31.899  21.096   2.029  1.00 15.00           O  
ATOM   1200  H   LYS A  78      28.419  21.714   2.428  1.00 15.00           H  
ATOM   1201  HA  LYS A  78      29.589  19.675   3.796  1.00 15.00           H  
ATOM   1202  HB2 LYS A  78      29.227  20.078   0.804  1.00 15.00           H  
ATOM   1203  HB3 LYS A  78      29.790  18.557   1.499  1.00 15.00           H  
ATOM   1204  HG2 LYS A  78      27.734  18.367   2.851  1.00 15.00           H  
ATOM   1205  HG3 LYS A  78      27.138  19.897   2.177  1.00 15.00           H  
ATOM   1206  HD2 LYS A  78      27.827  17.416   0.535  1.00 15.00           H  
ATOM   1207  HD3 LYS A  78      27.130  18.916  -0.093  1.00 15.00           H  
ATOM   1208  HE2 LYS A  78      25.815  17.057   1.932  1.00 15.00           H  
ATOM   1209  HE3 LYS A  78      25.458  17.096   0.198  1.00 15.00           H  
ATOM   1210  HZ1 LYS A  78      25.056  19.317   2.070  1.00 15.00           H  
ATOM   1211  HZ2 LYS A  78      23.876  18.346   1.450  1.00 15.00           H  
ATOM   1212  HZ3 LYS A  78      24.727  19.348   0.454  1.00 15.00           H  
ATOM   1213  N   GLY A  79      32.007  19.231   3.323  1.00 15.00           N  
ATOM   1214  CA  GLY A  79      33.437  19.002   3.237  1.00 15.00           C  
ATOM   1215  C   GLY A  79      33.781  18.427   1.866  1.00 15.00           C  
ATOM   1216  O   GLY A  79      33.721  17.215   1.663  1.00 15.00           O  
ATOM   1217  H   GLY A  79      31.474  18.562   3.861  1.00 15.00           H  
ATOM   1218  HA2 GLY A  79      33.971  19.940   3.396  1.00 15.00           H  
ATOM   1219  HA3 GLY A  79      33.734  18.295   4.012  1.00 15.00           H  
ATOM   1220  N   ARG A  80      34.110  19.323   0.930  1.00 15.00           N  
ATOM   1221  CA  ARG A  80      34.570  19.009  -0.412  1.00 15.00           C  
ATOM   1222  CB  ARG A  80      33.381  18.614  -1.312  1.00 15.00           C  
ATOM   1223  CG  ARG A  80      33.780  18.250  -2.752  1.00 15.00           C  
ATOM   1224  CD  ARG A  80      34.715  17.037  -2.820  1.00 15.00           C  
ATOM   1225  NE  ARG A  80      35.078  16.720  -4.207  1.00 15.00           N  
ATOM   1226  CZ  ARG A  80      35.855  15.689  -4.585  1.00 15.00           C  
ATOM   1227  NH1 ARG A  80      36.334  14.809  -3.693  1.00 15.00           N  
ATOM   1228  NH2 ARG A  80      36.159  15.537  -5.880  1.00 15.00           N1+
ATOM   1229  C   ARG A  80      35.283  20.246  -0.957  1.00 15.00           C  
ATOM   1230  O   ARG A  80      34.767  21.361  -0.857  1.00 15.00           O  
ATOM   1231  H   ARG A  80      34.103  20.301   1.183  1.00 15.00           H  
ATOM   1232  HA  ARG A  80      35.274  18.180  -0.349  1.00 15.00           H  
ATOM   1233  HB2 ARG A  80      32.868  17.758  -0.872  1.00 15.00           H  
ATOM   1234  HB3 ARG A  80      32.673  19.444  -1.349  1.00 15.00           H  
ATOM   1235  HG2 ARG A  80      34.261  19.105  -3.229  1.00 15.00           H  
ATOM   1236  HG3 ARG A  80      32.872  18.020  -3.312  1.00 15.00           H  
ATOM   1237  HD2 ARG A  80      34.216  16.176  -2.373  1.00 15.00           H  
ATOM   1238  HD3 ARG A  80      35.630  17.245  -2.265  1.00 15.00           H  
ATOM   1239  HE  ARG A  80      34.741  17.351  -4.920  1.00 15.00           H  
ATOM   1240 HH11 ARG A  80      36.918  14.045  -4.001  1.00 15.00           H  
ATOM   1241 HH12 ARG A  80      36.114  14.914  -2.713  1.00 15.00           H  
ATOM   1242 HH21 ARG A  80      36.744  14.768  -6.174  1.00 15.00           H  
ATOM   1243 HH22 ARG A  80      35.807  16.194  -6.562  1.00 15.00           H  
ATOM   1244  N   ASN A  81      36.464  20.032  -1.550  1.00 15.00           N  
ATOM   1245  CA  ASN A  81      37.285  21.093  -2.125  1.00 15.00           C  
ATOM   1246  CB  ASN A  81      38.305  20.479  -3.097  1.00 15.00           C  
ATOM   1247  CG  ASN A  81      37.678  19.492  -4.083  1.00 15.00           C  
ATOM   1248  OD1 ASN A  81      37.847  18.284  -3.939  1.00 15.00           O  
ATOM   1249  ND2 ASN A  81      36.936  20.000  -5.071  1.00 15.00           N  
ATOM   1250  C   ASN A  81      37.996  21.933  -1.048  1.00 15.00           C  
ATOM   1251  O   ASN A  81      38.627  22.935  -1.386  1.00 15.00           O  
ATOM   1252  H   ASN A  81      36.822  19.089  -1.605  1.00 15.00           H  
ATOM   1253  HA  ASN A  81      36.631  21.753  -2.696  1.00 15.00           H  
ATOM   1254  HB2 ASN A  81      39.080  19.966  -2.526  1.00 15.00           H  
ATOM   1255  HB3 ASN A  81      38.773  21.284  -3.662  1.00 15.00           H  
ATOM   1256 HD21 ASN A  81      36.816  21.000  -5.148  1.00 15.00           H  
ATOM   1257 HD22 ASN A  81      36.495  19.385  -5.740  1.00 15.00           H  
ATOM   1258  N   LYS A  82      37.913  21.524   0.230  1.00 15.00           N  
ATOM   1259  CA  LYS A  82      38.633  22.126   1.344  1.00 15.00           C  
ATOM   1260  CB  LYS A  82      38.060  21.641   2.691  1.00 15.00           C  
ATOM   1261  CG  LYS A  82      36.532  21.701   2.860  1.00 15.00           C  
ATOM   1262  CD  LYS A  82      35.956  23.122   2.846  1.00 15.00           C  
ATOM   1263  CE  LYS A  82      34.465  23.057   3.194  1.00 15.00           C  
ATOM   1264  NZ  LYS A  82      33.863  24.397   3.285  1.00 15.00           N1+
ATOM   1265  C   LYS A  82      40.110  21.731   1.225  1.00 15.00           C  
ATOM   1266  O   LYS A  82      40.410  20.565   0.962  1.00 15.00           O  
ATOM   1267  H   LYS A  82      37.366  20.701   0.439  1.00 15.00           H  
ATOM   1268  HA  LYS A  82      38.534  23.211   1.288  1.00 15.00           H  
ATOM   1269  HB2 LYS A  82      38.350  20.603   2.830  1.00 15.00           H  
ATOM   1270  HB3 LYS A  82      38.525  22.216   3.493  1.00 15.00           H  
ATOM   1271  HG2 LYS A  82      36.052  21.110   2.079  1.00 15.00           H  
ATOM   1272  HG3 LYS A  82      36.288  21.236   3.815  1.00 15.00           H  
ATOM   1273  HD2 LYS A  82      36.082  23.564   1.856  1.00 15.00           H  
ATOM   1274  HD3 LYS A  82      36.475  23.734   3.584  1.00 15.00           H  
ATOM   1275  HE2 LYS A  82      34.345  22.553   4.154  1.00 15.00           H  
ATOM   1276  HE3 LYS A  82      33.947  22.482   2.427  1.00 15.00           H  
ATOM   1277  HZ1 LYS A  82      34.331  24.930   4.003  1.00 15.00           H  
ATOM   1278  HZ2 LYS A  82      32.883  24.311   3.516  1.00 15.00           H  
ATOM   1279  HZ3 LYS A  82      33.960  24.870   2.398  1.00 15.00           H  
ATOM   1280  N   PHE A  83      41.023  22.686   1.447  1.00 15.00           N  
ATOM   1281  CA  PHE A  83      42.463  22.461   1.354  1.00 15.00           C  
ATOM   1282  CB  PHE A  83      43.019  22.985   0.022  1.00 15.00           C  
ATOM   1283  CG  PHE A  83      42.618  22.204  -1.213  1.00 15.00           C  
ATOM   1284  CD1 PHE A  83      43.155  20.921  -1.434  1.00 15.00           C  
ATOM   1285  CD2 PHE A  83      41.766  22.778  -2.176  1.00 15.00           C  
ATOM   1286  CE1 PHE A  83      42.826  20.208  -2.600  1.00 15.00           C  
ATOM   1287  CE2 PHE A  83      41.447  22.068  -3.347  1.00 15.00           C  
ATOM   1288  CZ  PHE A  83      41.970  20.780  -3.555  1.00 15.00           C  
ATOM   1289  C   PHE A  83      43.205  23.100   2.527  1.00 15.00           C  
ATOM   1290  O   PHE A  83      42.808  24.136   3.060  1.00 15.00           O  
ATOM   1291  H   PHE A  83      40.714  23.621   1.673  1.00 15.00           H  
ATOM   1292  HA  PHE A  83      42.661  21.388   1.395  1.00 15.00           H  
ATOM   1293  HB2 PHE A  83      42.729  24.031  -0.094  1.00 15.00           H  
ATOM   1294  HB3 PHE A  83      44.107  22.947   0.069  1.00 15.00           H  
ATOM   1295  HD1 PHE A  83      43.831  20.486  -0.713  1.00 15.00           H  
ATOM   1296  HD2 PHE A  83      41.365  23.770  -2.026  1.00 15.00           H  
ATOM   1297  HE1 PHE A  83      43.235  19.222  -2.764  1.00 15.00           H  
ATOM   1298  HE2 PHE A  83      40.800  22.515  -4.087  1.00 15.00           H  
ATOM   1299  HZ  PHE A  83      41.719  20.233  -4.453  1.00 15.00           H  
ATOM   1300  N   VAL A  84      44.335  22.467   2.857  1.00 15.00           N  
ATOM   1301  CA  VAL A  84      45.304  22.865   3.870  1.00 15.00           C  
ATOM   1302  CB  VAL A  84      45.109  22.045   5.170  1.00 15.00           C  
ATOM   1303  CG1 VAL A  84      43.834  22.480   5.907  1.00 15.00           C  
ATOM   1304  CG2 VAL A  84      45.109  20.524   4.933  1.00 15.00           C  
ATOM   1305  C   VAL A  84      46.719  22.690   3.303  1.00 15.00           C  
ATOM   1306  O   VAL A  84      46.900  22.076   2.250  1.00 15.00           O  
ATOM   1307  H   VAL A  84      44.567  21.630   2.341  1.00 15.00           H  
ATOM   1308  HA  VAL A  84      45.167  23.922   4.096  1.00 15.00           H  
ATOM   1309  HB  VAL A  84      45.943  22.256   5.837  1.00 15.00           H  
ATOM   1310 HG11 VAL A  84      42.960  22.303   5.286  1.00 15.00           H  
ATOM   1311 HG12 VAL A  84      43.882  23.542   6.145  1.00 15.00           H  
ATOM   1312 HG13 VAL A  84      43.734  21.920   6.836  1.00 15.00           H  
ATOM   1313 HG21 VAL A  84      44.268  20.234   4.305  1.00 15.00           H  
ATOM   1314 HG22 VAL A  84      45.030  20.003   5.886  1.00 15.00           H  
ATOM   1315 HG23 VAL A  84      46.039  20.221   4.451  1.00 15.00           H  
ATOM   1316  N   THR A  85      47.723  23.202   4.028  1.00 15.00           N  
ATOM   1317  CA  THR A  85      49.129  22.998   3.709  1.00 15.00           C  
ATOM   1318  CB  THR A  85      49.769  24.289   3.162  1.00 15.00           C  
ATOM   1319  OG1 THR A  85      48.983  24.863   2.139  1.00 15.00           O  
ATOM   1320  CG2 THR A  85      51.154  23.983   2.589  1.00 15.00           C  
ATOM   1321  C   THR A  85      49.832  22.469   4.960  1.00 15.00           C  
ATOM   1322  O   THR A  85      50.168  23.230   5.868  1.00 15.00           O  
ATOM   1323  H   THR A  85      47.511  23.699   4.881  1.00 15.00           H  
ATOM   1324  HA  THR A  85      49.214  22.236   2.935  1.00 15.00           H  
ATOM   1325  HB  THR A  85      49.869  25.015   3.967  1.00 15.00           H  
ATOM   1326 HG21 THR A  85      51.072  23.268   1.771  1.00 15.00           H  
ATOM   1327 HG22 THR A  85      51.782  23.562   3.371  1.00 15.00           H  
ATOM   1328 HG23 THR A  85      51.616  24.896   2.214  1.00 15.00           H  
ATOM   1329  HG1 THR A  85      48.893  24.222   1.429  1.00 15.00           H  
ATOM   1330  N   VAL A  86      50.069  21.151   4.966  1.00 15.00           N  
ATOM   1331  CA  VAL A  86      50.809  20.442   6.003  1.00 15.00           C  
ATOM   1332  CB  VAL A  86      50.469  18.935   6.000  1.00 15.00           C  
ATOM   1333  CG1 VAL A  86      49.010  18.704   6.426  1.00 15.00           C  
ATOM   1334  CG2 VAL A  86      50.733  18.269   4.638  1.00 15.00           C  
ATOM   1335  C   VAL A  86      52.313  20.697   5.848  1.00 15.00           C  
ATOM   1336  O   VAL A  86      52.812  20.895   4.739  1.00 15.00           O  
ATOM   1337  H   VAL A  86      49.756  20.602   4.178  1.00 15.00           H  
ATOM   1338  HA  VAL A  86      50.502  20.845   6.970  1.00 15.00           H  
ATOM   1339  HB  VAL A  86      51.104  18.446   6.741  1.00 15.00           H  
ATOM   1340 HG11 VAL A  86      48.325  19.121   5.687  1.00 15.00           H  
ATOM   1341 HG12 VAL A  86      48.825  19.177   7.391  1.00 15.00           H  
ATOM   1342 HG13 VAL A  86      48.822  17.635   6.524  1.00 15.00           H  
ATOM   1343 HG21 VAL A  86      50.117  18.731   3.868  1.00 15.00           H  
ATOM   1344 HG22 VAL A  86      50.484  17.211   4.686  1.00 15.00           H  
ATOM   1345 HG23 VAL A  86      51.784  18.365   4.366  1.00 15.00           H  
ATOM   1346  N   GLN A  87      53.015  20.722   6.988  1.00 15.00           N  
ATOM   1347  CA  GLN A  87      54.394  21.178   7.095  1.00 15.00           C  
ATOM   1348  CB  GLN A  87      54.382  22.718   7.189  1.00 15.00           C  
ATOM   1349  CG  GLN A  87      55.766  23.388   7.244  1.00 15.00           C  
ATOM   1350  CD  GLN A  87      55.692  24.917   7.288  1.00 15.00           C  
ATOM   1351  OE1 GLN A  87      54.631  25.502   7.495  1.00 15.00           O  
ATOM   1352  NE2 GLN A  87      56.837  25.579   7.109  1.00 15.00           N  
ATOM   1353  C   GLN A  87      55.071  20.543   8.317  1.00 15.00           C  
ATOM   1354  O   GLN A  87      54.427  20.278   9.334  1.00 15.00           O  
ATOM   1355  H   GLN A  87      52.535  20.528   7.855  1.00 15.00           H  
ATOM   1356  HA  GLN A  87      54.932  20.880   6.196  1.00 15.00           H  
ATOM   1357  HB2 GLN A  87      53.853  23.112   6.321  1.00 15.00           H  
ATOM   1358  HB3 GLN A  87      53.822  23.007   8.076  1.00 15.00           H  
ATOM   1359  HG2 GLN A  87      56.341  23.089   6.368  1.00 15.00           H  
ATOM   1360  HG3 GLN A  87      56.301  23.058   8.134  1.00 15.00           H  
ATOM   1361 HE21 GLN A  87      57.694  25.070   6.950  1.00 15.00           H  
ATOM   1362 HE22 GLN A  87      56.846  26.588   7.134  1.00 15.00           H  
ATOM   1363  N   ALA A  88      56.400  20.397   8.231  1.00 15.00           N  
ATOM   1364  CA  ALA A  88      57.289  20.218   9.368  1.00 15.00           C  
ATOM   1365  CB  ALA A  88      57.536  18.732   9.634  1.00 15.00           C  
ATOM   1366  C   ALA A  88      58.592  20.971   9.098  1.00 15.00           C  
ATOM   1367  O   ALA A  88      59.151  20.889   8.004  1.00 15.00           O  
ATOM   1368  H   ALA A  88      56.845  20.613   7.351  1.00 15.00           H  
ATOM   1369  HA  ALA A  88      56.820  20.649  10.252  1.00 15.00           H  
ATOM   1370  HB1 ALA A  88      57.997  18.273   8.763  1.00 15.00           H  
ATOM   1371  HB2 ALA A  88      56.588  18.238   9.841  1.00 15.00           H  
ATOM   1372  HB3 ALA A  88      58.194  18.617  10.495  1.00 15.00           H  
ATOM   1373  N   THR A  89      59.053  21.711  10.114  1.00 15.00           N  
ATOM   1374  CA  THR A  89      60.175  22.637  10.033  1.00 15.00           C  
ATOM   1375  CB  THR A  89      59.702  24.040  10.462  1.00 15.00           C  
ATOM   1376  OG1 THR A  89      58.712  24.504   9.566  1.00 15.00           O  
ATOM   1377  CG2 THR A  89      60.843  25.064  10.499  1.00 15.00           C  
ATOM   1378  C   THR A  89      61.303  22.089  10.905  1.00 15.00           C  
ATOM   1379  O   THR A  89      61.216  22.129  12.131  1.00 15.00           O  
ATOM   1380  H   THR A  89      58.543  21.700  10.986  1.00 15.00           H  
ATOM   1381  HA  THR A  89      60.528  22.702   9.002  1.00 15.00           H  
ATOM   1382  HB  THR A  89      59.263  23.979  11.459  1.00 15.00           H  
ATOM   1383 HG21 THR A  89      61.359  25.089   9.541  1.00 15.00           H  
ATOM   1384 HG22 THR A  89      61.553  24.801  11.283  1.00 15.00           H  
ATOM   1385 HG23 THR A  89      60.442  26.054  10.718  1.00 15.00           H  
ATOM   1386  HG1 THR A  89      57.964  23.903   9.600  1.00 15.00           H  
ATOM   1387  N   PHE A  90      62.355  21.588  10.245  1.00 15.00           N  
ATOM   1388  CA  PHE A  90      63.503  20.920  10.845  1.00 15.00           C  
ATOM   1389  CB  PHE A  90      63.923  19.741   9.950  1.00 15.00           C  
ATOM   1390  CG  PHE A  90      62.867  18.666   9.791  1.00 15.00           C  
ATOM   1391  CD1 PHE A  90      62.900  17.520  10.607  1.00 15.00           C  
ATOM   1392  CD2 PHE A  90      61.853  18.806   8.824  1.00 15.00           C  
ATOM   1393  CE1 PHE A  90      61.900  16.543  10.484  1.00 15.00           C  
ATOM   1394  CE2 PHE A  90      60.868  17.815   8.685  1.00 15.00           C  
ATOM   1395  CZ  PHE A  90      60.881  16.693   9.529  1.00 15.00           C  
ATOM   1396  C   PHE A  90      64.630  21.933  11.100  1.00 15.00           C  
ATOM   1397  O   PHE A  90      65.727  21.810  10.551  1.00 15.00           O  
ATOM   1398  H   PHE A  90      62.339  21.620   9.236  1.00 15.00           H  
ATOM   1399  HA  PHE A  90      63.201  20.508  11.809  1.00 15.00           H  
ATOM   1400  HB2 PHE A  90      64.173  20.113   8.959  1.00 15.00           H  
ATOM   1401  HB3 PHE A  90      64.821  19.288  10.366  1.00 15.00           H  
ATOM   1402  HD1 PHE A  90      63.686  17.393  11.336  1.00 15.00           H  
ATOM   1403  HD2 PHE A  90      61.829  19.677   8.185  1.00 15.00           H  
ATOM   1404  HE1 PHE A  90      61.917  15.676  11.123  1.00 15.00           H  
ATOM   1405  HE2 PHE A  90      60.097  17.921   7.937  1.00 15.00           H  
ATOM   1406  HZ  PHE A  90      60.109  15.946   9.445  1.00 15.00           H  
ATOM   1407  N   GLY A  91      64.328  22.971  11.897  1.00 15.00           N  
ATOM   1408  CA  GLY A  91      65.221  24.092  12.149  1.00 15.00           C  
ATOM   1409  C   GLY A  91      65.203  25.059  10.965  1.00 15.00           C  
ATOM   1410  O   GLY A  91      64.136  25.521  10.561  1.00 15.00           O  
ATOM   1411  H   GLY A  91      63.406  23.018  12.307  1.00 15.00           H  
ATOM   1412  HA2 GLY A  91      64.894  24.619  13.045  1.00 15.00           H  
ATOM   1413  HA3 GLY A  91      66.234  23.723  12.317  1.00 15.00           H  
ATOM   1414  N   THR A  92      66.389  25.340  10.405  1.00 15.00           N  
ATOM   1415  CA  THR A  92      66.561  26.183   9.218  1.00 15.00           C  
ATOM   1416  CB  THR A  92      68.051  26.528   9.023  1.00 15.00           C  
ATOM   1417  OG1 THR A  92      68.825  25.355   8.851  1.00 15.00           O  
ATOM   1418  CG2 THR A  92      68.618  27.352  10.188  1.00 15.00           C  
ATOM   1419  C   THR A  92      65.995  25.532   7.942  1.00 15.00           C  
ATOM   1420  O   THR A  92      65.773  26.233   6.955  1.00 15.00           O  
ATOM   1421  H   THR A  92      67.222  24.923  10.793  1.00 15.00           H  
ATOM   1422  HA  THR A  92      66.018  27.114   9.384  1.00 15.00           H  
ATOM   1423  HB  THR A  92      68.144  27.129   8.118  1.00 15.00           H  
ATOM   1424 HG21 THR A  92      68.603  26.771  11.111  1.00 15.00           H  
ATOM   1425 HG22 THR A  92      68.023  28.256  10.322  1.00 15.00           H  
ATOM   1426 HG23 THR A  92      69.646  27.638   9.965  1.00 15.00           H  
ATOM   1427  HG1 THR A  92      68.751  24.823   9.646  1.00 15.00           H  
ATOM   1428  N   GLN A  93      65.746  24.213   7.972  1.00 15.00           N  
ATOM   1429  CA  GLN A  93      65.170  23.441   6.880  1.00 15.00           C  
ATOM   1430  CB  GLN A  93      65.712  22.002   6.919  1.00 15.00           C  
ATOM   1431  CG  GLN A  93      67.246  21.892   6.881  1.00 15.00           C  
ATOM   1432  CD  GLN A  93      67.853  22.436   5.588  1.00 15.00           C  
ATOM   1433  OE1 GLN A  93      67.867  21.746   4.571  1.00 15.00           O  
ATOM   1434  NE2 GLN A  93      68.352  23.676   5.623  1.00 15.00           N  
ATOM   1435  C   GLN A  93      63.639  23.461   6.978  1.00 15.00           C  
ATOM   1436  O   GLN A  93      63.086  23.561   8.074  1.00 15.00           O  
ATOM   1437  H   GLN A  93      65.952  23.706   8.820  1.00 15.00           H  
ATOM   1438  HA  GLN A  93      65.464  23.890   5.930  1.00 15.00           H  
ATOM   1439  HB2 GLN A  93      65.371  21.533   7.838  1.00 15.00           H  
ATOM   1440  HB3 GLN A  93      65.297  21.441   6.081  1.00 15.00           H  
ATOM   1441  HG2 GLN A  93      67.516  20.843   6.980  1.00 15.00           H  
ATOM   1442  HG3 GLN A  93      67.675  22.409   7.740  1.00 15.00           H  
ATOM   1443 HE21 GLN A  93      68.313  24.210   6.479  1.00 15.00           H  
ATOM   1444 HE22 GLN A  93      68.775  24.075   4.798  1.00 15.00           H  
ATOM   1445  N   VAL A  94      62.967  23.346   5.824  1.00 15.00           N  
ATOM   1446  CA  VAL A  94      61.509  23.340   5.701  1.00 15.00           C  
ATOM   1447  CB  VAL A  94      60.988  24.733   5.265  1.00 15.00           C  
ATOM   1448  CG1 VAL A  94      59.476  24.712   4.971  1.00 15.00           C  
ATOM   1449  CG2 VAL A  94      61.250  25.801   6.342  1.00 15.00           C  
ATOM   1450  C   VAL A  94      61.101  22.241   4.715  1.00 15.00           C  
ATOM   1451  O   VAL A  94      61.717  22.078   3.661  1.00 15.00           O  
ATOM   1452  H   VAL A  94      63.492  23.259   4.966  1.00 15.00           H  
ATOM   1453  HA  VAL A  94      61.069  23.101   6.670  1.00 15.00           H  
ATOM   1454  HB  VAL A  94      61.504  25.034   4.352  1.00 15.00           H  
ATOM   1455 HG11 VAL A  94      58.939  24.288   5.819  1.00 15.00           H  
ATOM   1456 HG12 VAL A  94      59.271  24.114   4.083  1.00 15.00           H  
ATOM   1457 HG13 VAL A  94      59.114  25.724   4.783  1.00 15.00           H  
ATOM   1458 HG21 VAL A  94      60.754  25.521   7.272  1.00 15.00           H  
ATOM   1459 HG22 VAL A  94      60.864  26.766   6.011  1.00 15.00           H  
ATOM   1460 HG23 VAL A  94      62.319  25.910   6.520  1.00 15.00           H  
ATOM   1461  N   VAL A  95      60.008  21.544   5.052  1.00 15.00           N  
ATOM   1462  CA  VAL A  95      59.377  20.513   4.238  1.00 15.00           C  
ATOM   1463  CB  VAL A  95      59.663  19.107   4.817  1.00 15.00           C  
ATOM   1464  CG1 VAL A  95      59.171  18.046   3.826  1.00 15.00           C  
ATOM   1465  CG2 VAL A  95      61.146  18.840   5.114  1.00 15.00           C  
ATOM   1466  C   VAL A  95      57.877  20.819   4.236  1.00 15.00           C  
ATOM   1467  O   VAL A  95      57.265  20.842   5.303  1.00 15.00           O  
ATOM   1468  H   VAL A  95      59.557  21.757   5.930  1.00 15.00           H  
ATOM   1469  HA  VAL A  95      59.761  20.564   3.218  1.00 15.00           H  
ATOM   1470  HB  VAL A  95      59.114  18.989   5.753  1.00 15.00           H  
ATOM   1471 HG11 VAL A  95      59.715  18.140   2.887  1.00 15.00           H  
ATOM   1472 HG12 VAL A  95      58.111  18.185   3.626  1.00 15.00           H  
ATOM   1473 HG13 VAL A  95      59.326  17.048   4.236  1.00 15.00           H  
ATOM   1474 HG21 VAL A  95      61.725  18.857   4.191  1.00 15.00           H  
ATOM   1475 HG22 VAL A  95      61.242  17.865   5.585  1.00 15.00           H  
ATOM   1476 HG23 VAL A  95      61.547  19.580   5.805  1.00 15.00           H  
ATOM   1477  N   GLU A  96      57.298  21.082   3.055  1.00 15.00           N  
ATOM   1478  CA  GLU A  96      55.929  21.580   2.932  1.00 15.00           C  
ATOM   1479  CB  GLU A  96      55.954  23.115   3.058  1.00 15.00           C  
ATOM   1480  CG  GLU A  96      54.545  23.714   3.122  1.00 15.00           C  
ATOM   1481  CD  GLU A  96      54.554  25.210   3.433  1.00 15.00           C  
ATOM   1482  OE1 GLU A  96      55.106  25.967   2.604  1.00 15.00           O  
ATOM   1483  OE2 GLU A  96      53.989  25.577   4.486  1.00 15.00           O1-
ATOM   1484  C   GLU A  96      55.288  21.128   1.612  1.00 15.00           C  
ATOM   1485  O   GLU A  96      55.931  21.158   0.562  1.00 15.00           O  
ATOM   1486  H   GLU A  96      57.850  21.032   2.211  1.00 15.00           H  
ATOM   1487  HA  GLU A  96      55.337  21.176   3.754  1.00 15.00           H  
ATOM   1488  HB2 GLU A  96      56.481  23.387   3.973  1.00 15.00           H  
ATOM   1489  HB3 GLU A  96      56.493  23.543   2.211  1.00 15.00           H  
ATOM   1490  HG2 GLU A  96      53.985  23.193   3.897  1.00 15.00           H  
ATOM   1491  HG3 GLU A  96      54.043  23.561   2.166  1.00 15.00           H  
ATOM   1492  N   LYS A  97      53.998  20.755   1.680  1.00 15.00           N  
ATOM   1493  CA  LYS A  97      53.170  20.371   0.539  1.00 15.00           C  
ATOM   1494  CB  LYS A  97      53.453  18.900   0.179  1.00 15.00           C  
ATOM   1495  CG  LYS A  97      52.568  18.363  -0.955  1.00 15.00           C  
ATOM   1496  CD  LYS A  97      53.085  17.024  -1.496  1.00 15.00           C  
ATOM   1497  CE  LYS A  97      52.047  16.357  -2.404  1.00 15.00           C  
ATOM   1498  NZ  LYS A  97      51.785  17.148  -3.618  1.00 15.00           N1+
ATOM   1499  C   LYS A  97      51.683  20.613   0.849  1.00 15.00           C  
ATOM   1500  O   LYS A  97      51.239  20.441   1.985  1.00 15.00           O  
ATOM   1501  H   LYS A  97      53.543  20.766   2.582  1.00 15.00           H  
ATOM   1502  HA  LYS A  97      53.445  20.992  -0.316  1.00 15.00           H  
ATOM   1503  HB2 LYS A  97      54.493  18.823  -0.134  1.00 15.00           H  
ATOM   1504  HB3 LYS A  97      53.306  18.277   1.063  1.00 15.00           H  
ATOM   1505  HG2 LYS A  97      51.559  18.217  -0.570  1.00 15.00           H  
ATOM   1506  HG3 LYS A  97      52.540  19.089  -1.769  1.00 15.00           H  
ATOM   1507  HD2 LYS A  97      53.293  16.358  -0.662  1.00 15.00           H  
ATOM   1508  HD3 LYS A  97      54.012  17.181  -2.048  1.00 15.00           H  
ATOM   1509  HE2 LYS A  97      51.117  16.232  -1.851  1.00 15.00           H  
ATOM   1510  HE3 LYS A  97      52.415  15.374  -2.697  1.00 15.00           H  
ATOM   1511  HZ1 LYS A  97      51.100  16.674  -4.188  1.00 15.00           H  
ATOM   1512  HZ2 LYS A  97      52.643  17.254  -4.142  1.00 15.00           H  
ATOM   1513  HZ3 LYS A  97      51.435  18.059  -3.357  1.00 15.00           H  
ATOM   1514  N   VAL A  98      50.917  20.970  -0.195  1.00 15.00           N  
ATOM   1515  CA  VAL A  98      49.471  21.185  -0.151  1.00 15.00           C  
ATOM   1516  CB  VAL A  98      49.034  22.133  -1.293  1.00 15.00           C  
ATOM   1517  CG1 VAL A  98      47.536  22.473  -1.195  1.00 15.00           C  
ATOM   1518  CG2 VAL A  98      49.830  23.450  -1.300  1.00 15.00           C  
ATOM   1519  C   VAL A  98      48.766  19.825  -0.245  1.00 15.00           C  
ATOM   1520  O   VAL A  98      49.077  19.029  -1.134  1.00 15.00           O  
ATOM   1521  H   VAL A  98      51.359  21.080  -1.096  1.00 15.00           H  
ATOM   1522  HA  VAL A  98      49.219  21.657   0.799  1.00 15.00           H  
ATOM   1523  HB  VAL A  98      49.207  21.632  -2.246  1.00 15.00           H  
ATOM   1524 HG11 VAL A  98      47.330  22.993  -0.259  1.00 15.00           H  
ATOM   1525 HG12 VAL A  98      46.933  21.567  -1.240  1.00 15.00           H  
ATOM   1526 HG13 VAL A  98      47.248  23.114  -2.028  1.00 15.00           H  
ATOM   1527 HG21 VAL A  98      49.686  23.983  -0.361  1.00 15.00           H  
ATOM   1528 HG22 VAL A  98      49.492  24.076  -2.125  1.00 15.00           H  
ATOM   1529 HG23 VAL A  98      50.893  23.258  -1.445  1.00 15.00           H  
ATOM   1530  N   VAL A  99      47.813  19.577   0.667  1.00 15.00           N  
ATOM   1531  CA  VAL A  99      47.118  18.299   0.819  1.00 15.00           C  
ATOM   1532  CB  VAL A  99      47.791  17.468   1.939  1.00 15.00           C  
ATOM   1533  CG1 VAL A  99      47.083  16.127   2.170  1.00 15.00           C  
ATOM   1534  CG2 VAL A  99      49.256  17.137   1.597  1.00 15.00           C  
ATOM   1535  C   VAL A  99      45.614  18.538   1.054  1.00 15.00           C  
ATOM   1536  O   VAL A  99      45.220  19.493   1.724  1.00 15.00           O  
ATOM   1537  H   VAL A  99      47.600  20.290   1.350  1.00 15.00           H  
ATOM   1538  HA  VAL A  99      47.218  17.734  -0.108  1.00 15.00           H  
ATOM   1539  HB  VAL A  99      47.766  18.036   2.870  1.00 15.00           H  
ATOM   1540 HG11 VAL A  99      47.061  15.552   1.244  1.00 15.00           H  
ATOM   1541 HG12 VAL A  99      46.067  16.289   2.522  1.00 15.00           H  
ATOM   1542 HG13 VAL A  99      47.619  15.566   2.933  1.00 15.00           H  
ATOM   1543 HG21 VAL A  99      49.308  16.627   0.634  1.00 15.00           H  
ATOM   1544 HG22 VAL A  99      49.684  16.490   2.364  1.00 15.00           H  
ATOM   1545 HG23 VAL A  99      49.856  18.044   1.553  1.00 15.00           H  
ATOM   1546  N   LEU A 100      44.787  17.637   0.501  1.00 15.00           N  
ATOM   1547  CA  LEU A 100      43.327  17.647   0.569  1.00 15.00           C  
ATOM   1548  CB  LEU A 100      42.807  16.675  -0.506  1.00 15.00           C  
ATOM   1549  CG  LEU A 100      41.275  16.583  -0.662  1.00 15.00           C  
ATOM   1550  CD1 LEU A 100      40.660  17.848  -1.273  1.00 15.00           C  
ATOM   1551  CD2 LEU A 100      40.936  15.389  -1.558  1.00 15.00           C  
ATOM   1552  C   LEU A 100      42.833  17.262   1.972  1.00 15.00           C  
ATOM   1553  O   LEU A 100      43.445  16.427   2.637  1.00 15.00           O  
ATOM   1554  H   LEU A 100      45.199  16.878  -0.024  1.00 15.00           H  
ATOM   1555  HA  LEU A 100      42.977  18.652   0.336  1.00 15.00           H  
ATOM   1556  HB2 LEU A 100      43.233  16.967  -1.467  1.00 15.00           H  
ATOM   1557  HB3 LEU A 100      43.187  15.681  -0.266  1.00 15.00           H  
ATOM   1558  HG  LEU A 100      40.819  16.405   0.311  1.00 15.00           H  
ATOM   1559 HD11 LEU A 100      41.012  17.979  -2.297  1.00 15.00           H  
ATOM   1560 HD12 LEU A 100      40.938  18.720  -0.688  1.00 15.00           H  
ATOM   1561 HD13 LEU A 100      39.573  17.763  -1.280  1.00 15.00           H  
ATOM   1562 HD21 LEU A 100      41.427  15.495  -2.521  1.00 15.00           H  
ATOM   1563 HD22 LEU A 100      39.860  15.332  -1.716  1.00 15.00           H  
ATOM   1564 HD23 LEU A 100      41.276  14.469  -1.085  1.00 15.00           H  
ATOM   1565  N   VAL A 101      41.695  17.843   2.386  1.00 15.00           N  
ATOM   1566  CA  VAL A 101      41.031  17.582   3.665  1.00 15.00           C  
ATOM   1567  CB  VAL A 101      41.564  18.578   4.725  1.00 15.00           C  
ATOM   1568  CG1 VAL A 101      41.113  20.027   4.479  1.00 15.00           C  
ATOM   1569  CG2 VAL A 101      41.179  18.178   6.155  1.00 15.00           C  
ATOM   1570  C   VAL A 101      39.497  17.617   3.501  1.00 15.00           C  
ATOM   1571  O   VAL A 101      38.982  18.167   2.526  1.00 15.00           O  
ATOM   1572  H   VAL A 101      41.245  18.508   1.773  1.00 15.00           H  
ATOM   1573  HA  VAL A 101      41.301  16.575   3.985  1.00 15.00           H  
ATOM   1574  HB  VAL A 101      42.653  18.555   4.680  1.00 15.00           H  
ATOM   1575 HG11 VAL A 101      40.026  20.094   4.473  1.00 15.00           H  
ATOM   1576 HG12 VAL A 101      41.508  20.386   3.529  1.00 15.00           H  
ATOM   1577 HG13 VAL A 101      41.486  20.663   5.279  1.00 15.00           H  
ATOM   1578 HG21 VAL A 101      40.120  18.362   6.318  1.00 15.00           H  
ATOM   1579 HG22 VAL A 101      41.757  18.769   6.867  1.00 15.00           H  
ATOM   1580 HG23 VAL A 101      41.387  17.125   6.327  1.00 15.00           H  
ATOM   1581  N   SER A 102      38.777  17.023   4.467  1.00 15.00           N  
ATOM   1582  CA  SER A 102      37.319  17.043   4.574  1.00 15.00           C  
ATOM   1583  CB  SER A 102      36.738  16.013   3.597  1.00 15.00           C  
ATOM   1584  OG  SER A 102      35.337  15.899   3.709  1.00 15.00           O  
ATOM   1585  C   SER A 102      36.885  16.714   6.010  1.00 15.00           C  
ATOM   1586  O   SER A 102      37.556  15.943   6.698  1.00 15.00           O  
ATOM   1587  H   SER A 102      39.274  16.577   5.225  1.00 15.00           H  
ATOM   1588  HA  SER A 102      36.952  18.036   4.307  1.00 15.00           H  
ATOM   1589  HB2 SER A 102      37.184  15.038   3.794  1.00 15.00           H  
ATOM   1590  HB3 SER A 102      36.977  16.320   2.581  1.00 15.00           H  
ATOM   1591  HG  SER A 102      34.942  16.746   3.486  1.00 15.00           H  
ATOM   1592  N   LEU A 103      35.701  17.208   6.413  1.00 15.00           N  
ATOM   1593  CA  LEU A 103      35.027  16.769   7.632  1.00 15.00           C  
ATOM   1594  CB  LEU A 103      33.951  17.788   8.061  1.00 15.00           C  
ATOM   1595  CG  LEU A 103      33.253  17.496   9.409  1.00 15.00           C  
ATOM   1596  CD1 LEU A 103      34.212  17.274  10.592  1.00 15.00           C  
ATOM   1597  CD2 LEU A 103      32.327  18.672   9.757  1.00 15.00           C  
ATOM   1598  C   LEU A 103      34.445  15.371   7.411  1.00 15.00           C  
ATOM   1599  O   LEU A 103      33.952  15.054   6.328  1.00 15.00           O  
ATOM   1600  H   LEU A 103      35.191  17.827   5.799  1.00 15.00           H  
ATOM   1601  HA  LEU A 103      35.778  16.713   8.417  1.00 15.00           H  
ATOM   1602  HB2 LEU A 103      34.407  18.774   8.124  1.00 15.00           H  
ATOM   1603  HB3 LEU A 103      33.190  17.831   7.280  1.00 15.00           H  
ATOM   1604  HG  LEU A 103      32.640  16.601   9.299  1.00 15.00           H  
ATOM   1605 HD11 LEU A 103      34.829  18.157  10.744  1.00 15.00           H  
ATOM   1606 HD12 LEU A 103      34.855  16.412  10.417  1.00 15.00           H  
ATOM   1607 HD13 LEU A 103      33.637  17.082  11.498  1.00 15.00           H  
ATOM   1608 HD21 LEU A 103      32.905  19.591   9.862  1.00 15.00           H  
ATOM   1609 HD22 LEU A 103      31.807  18.473  10.695  1.00 15.00           H  
ATOM   1610 HD23 LEU A 103      31.588  18.805   8.969  1.00 15.00           H  
ATOM   1611  N   GLN A 104      34.532  14.531   8.447  1.00 15.00           N  
ATOM   1612  CA  GLN A 104      34.091  13.146   8.415  1.00 15.00           C  
ATOM   1613  CB  GLN A 104      35.146  12.257   7.728  1.00 15.00           C  
ATOM   1614  CG  GLN A 104      36.599  12.439   8.197  1.00 15.00           C  
ATOM   1615  CD  GLN A 104      37.560  11.644   7.312  1.00 15.00           C  
ATOM   1616  OE1 GLN A 104      37.973  10.542   7.664  1.00 15.00           O  
ATOM   1617  NE2 GLN A 104      37.923  12.208   6.155  1.00 15.00           N  
ATOM   1618  C   GLN A 104      33.717  12.683   9.827  1.00 15.00           C  
ATOM   1619  O   GLN A 104      34.343  13.075  10.813  1.00 15.00           O  
ATOM   1620  H   GLN A 104      34.951  14.858   9.305  1.00 15.00           H  
ATOM   1621  HA  GLN A 104      33.186  13.091   7.808  1.00 15.00           H  
ATOM   1622  HB2 GLN A 104      34.865  11.213   7.854  1.00 15.00           H  
ATOM   1623  HB3 GLN A 104      35.109  12.474   6.659  1.00 15.00           H  
ATOM   1624  HG2 GLN A 104      36.698  12.115   9.233  1.00 15.00           H  
ATOM   1625  HG3 GLN A 104      36.882  13.490   8.143  1.00 15.00           H  
ATOM   1626 HE21 GLN A 104      37.564  13.118   5.902  1.00 15.00           H  
ATOM   1627 HE22 GLN A 104      38.558  11.726   5.535  1.00 15.00           H  
ATOM   1628  N   SER A 105      32.651  11.874   9.892  1.00 15.00           N  
ATOM   1629  CA  SER A 105      31.925  11.499  11.105  1.00 15.00           C  
ATOM   1630  CB  SER A 105      30.545  12.173  11.075  1.00 15.00           C  
ATOM   1631  OG  SER A 105      30.675  13.571  11.206  1.00 15.00           O  
ATOM   1632  C   SER A 105      31.822   9.973  11.271  1.00 15.00           C  
ATOM   1633  O   SER A 105      30.998   9.495  12.053  1.00 15.00           O  
ATOM   1634  H   SER A 105      32.226  11.587   9.021  1.00 15.00           H  
ATOM   1635  HA  SER A 105      32.467  11.875  11.973  1.00 15.00           H  
ATOM   1636  HB2 SER A 105      29.936  11.803  11.896  1.00 15.00           H  
ATOM   1637  HB3 SER A 105      30.039  11.943  10.139  1.00 15.00           H  
ATOM   1638  HG  SER A 105      31.168  13.903  10.452  1.00 15.00           H  
ATOM   1639  N   GLY A 106      32.658   9.213  10.547  1.00 15.00           N  
ATOM   1640  CA  GLY A 106      32.696   7.761  10.585  1.00 15.00           C  
ATOM   1641  C   GLY A 106      31.654   7.123   9.672  1.00 15.00           C  
ATOM   1642  O   GLY A 106      31.098   7.771   8.785  1.00 15.00           O  
ATOM   1643  H   GLY A 106      33.312   9.668   9.926  1.00 15.00           H  
ATOM   1644  HA2 GLY A 106      33.683   7.417  10.280  1.00 15.00           H  
ATOM   1645  HA3 GLY A 106      32.532   7.426  11.605  1.00 15.00           H  
ATOM   1646  N   TYR A 107      31.436   5.820   9.883  1.00 15.00           N  
ATOM   1647  CA  TYR A 107      30.612   4.983   9.021  1.00 15.00           C  
ATOM   1648  CB  TYR A 107      31.223   3.577   8.930  1.00 15.00           C  
ATOM   1649  CG  TYR A 107      32.734   3.545   8.748  1.00 15.00           C  
ATOM   1650  CD1 TYR A 107      33.347   4.310   7.734  1.00 15.00           C  
ATOM   1651  CD2 TYR A 107      33.534   2.780   9.621  1.00 15.00           C  
ATOM   1652  CE1 TYR A 107      34.742   4.302   7.582  1.00 15.00           C  
ATOM   1653  CE2 TYR A 107      34.931   2.761   9.470  1.00 15.00           C  
ATOM   1654  CZ  TYR A 107      35.542   3.519   8.444  1.00 15.00           C  
ATOM   1655  OH  TYR A 107      36.896   3.498   8.286  1.00 15.00           O  
ATOM   1656  C   TYR A 107      29.161   4.964   9.511  1.00 15.00           C  
ATOM   1657  O   TYR A 107      28.902   5.086  10.708  1.00 15.00           O  
ATOM   1658  H   TYR A 107      31.926   5.359  10.636  1.00 15.00           H  
ATOM   1659  HA  TYR A 107      30.626   5.406   8.015  1.00 15.00           H  
ATOM   1660  HB2 TYR A 107      30.970   3.031   9.836  1.00 15.00           H  
ATOM   1661  HB3 TYR A 107      30.758   3.047   8.100  1.00 15.00           H  
ATOM   1662  HD1 TYR A 107      32.746   4.916   7.071  1.00 15.00           H  
ATOM   1663  HD2 TYR A 107      33.077   2.200  10.409  1.00 15.00           H  
ATOM   1664  HE1 TYR A 107      35.201   4.898   6.808  1.00 15.00           H  
ATOM   1665  HE2 TYR A 107      35.533   2.159  10.135  1.00 15.00           H  
ATOM   1666  HH  TYR A 107      37.340   2.936   8.926  1.00 15.00           H  
ATOM   1667  N   LEU A 108      28.221   4.798   8.572  1.00 15.00           N  
ATOM   1668  CA  LEU A 108      26.786   4.787   8.838  1.00 15.00           C  
ATOM   1669  CB  LEU A 108      26.231   6.211   8.621  1.00 15.00           C  
ATOM   1670  CG  LEU A 108      24.736   6.448   8.936  1.00 15.00           C  
ATOM   1671  CD1 LEU A 108      24.494   7.946   9.200  1.00 15.00           C  
ATOM   1672  CD2 LEU A 108      23.793   6.019   7.799  1.00 15.00           C  
ATOM   1673  C   LEU A 108      26.146   3.703   7.969  1.00 15.00           C  
ATOM   1674  O   LEU A 108      26.445   3.595   6.779  1.00 15.00           O  
ATOM   1675  H   LEU A 108      28.507   4.695   7.609  1.00 15.00           H  
ATOM   1676  HA  LEU A 108      26.629   4.523   9.883  1.00 15.00           H  
ATOM   1677  HB2 LEU A 108      26.808   6.861   9.277  1.00 15.00           H  
ATOM   1678  HB3 LEU A 108      26.437   6.529   7.602  1.00 15.00           H  
ATOM   1679  HG  LEU A 108      24.470   5.903   9.840  1.00 15.00           H  
ATOM   1680 HD11 LEU A 108      24.771   8.533   8.324  1.00 15.00           H  
ATOM   1681 HD12 LEU A 108      25.088   8.275  10.052  1.00 15.00           H  
ATOM   1682 HD13 LEU A 108      23.442   8.120   9.430  1.00 15.00           H  
ATOM   1683 HD21 LEU A 108      24.030   6.567   6.887  1.00 15.00           H  
ATOM   1684 HD22 LEU A 108      22.765   6.233   8.086  1.00 15.00           H  
ATOM   1685 HD23 LEU A 108      23.867   4.953   7.605  1.00 15.00           H  
ATOM   1686  N   PHE A 109      25.274   2.898   8.594  1.00 15.00           N  
ATOM   1687  CA  PHE A 109      24.636   1.729   7.995  1.00 15.00           C  
ATOM   1688  CB  PHE A 109      25.257   0.436   8.550  1.00 15.00           C  
ATOM   1689  CG  PHE A 109      26.748   0.463   8.844  1.00 15.00           C  
ATOM   1690  CD1 PHE A 109      27.685   0.383   7.795  1.00 15.00           C  
ATOM   1691  CD2 PHE A 109      27.201   0.556  10.176  1.00 15.00           C  
ATOM   1692  CE1 PHE A 109      29.061   0.399   8.080  1.00 15.00           C  
ATOM   1693  CE2 PHE A 109      28.577   0.566  10.458  1.00 15.00           C  
ATOM   1694  CZ  PHE A 109      29.508   0.490   9.409  1.00 15.00           C  
ATOM   1695  C   PHE A 109      23.121   1.749   8.244  1.00 15.00           C  
ATOM   1696  O   PHE A 109      22.633   2.507   9.085  1.00 15.00           O  
ATOM   1697  H   PHE A 109      25.079   3.066   9.570  1.00 15.00           H  
ATOM   1698  HA  PHE A 109      24.803   1.745   6.918  1.00 15.00           H  
ATOM   1699  HB2 PHE A 109      24.737   0.162   9.467  1.00 15.00           H  
ATOM   1700  HB3 PHE A 109      25.065  -0.353   7.827  1.00 15.00           H  
ATOM   1701  HD1 PHE A 109      27.349   0.308   6.771  1.00 15.00           H  
ATOM   1702  HD2 PHE A 109      26.493   0.614  10.989  1.00 15.00           H  
ATOM   1703  HE1 PHE A 109      29.778   0.331   7.278  1.00 15.00           H  
ATOM   1704  HE2 PHE A 109      28.916   0.624  11.481  1.00 15.00           H  
ATOM   1705  HZ  PHE A 109      30.567   0.496   9.625  1.00 15.00           H  
ATOM   1706  N   ILE A 110      22.385   0.899   7.509  1.00 15.00           N  
ATOM   1707  CA  ILE A 110      20.930   0.766   7.595  1.00 15.00           C  
ATOM   1708  CB  ILE A 110      20.227   1.633   6.514  1.00 15.00           C  
ATOM   1709  CG1 ILE A 110      20.645   3.124   6.572  1.00 15.00           C  
ATOM   1710  CG2 ILE A 110      18.691   1.498   6.602  1.00 15.00           C  
ATOM   1711  CD1 ILE A 110      19.971   4.016   5.521  1.00 15.00           C  
ATOM   1712  C   ILE A 110      20.558  -0.720   7.450  1.00 15.00           C  
ATOM   1713  O   ILE A 110      21.064  -1.407   6.560  1.00 15.00           O  
ATOM   1714  H   ILE A 110      22.856   0.304   6.842  1.00 15.00           H  
ATOM   1715  HA  ILE A 110      20.607   1.111   8.576  1.00 15.00           H  
ATOM   1716  HB  ILE A 110      20.543   1.247   5.547  1.00 15.00           H  
ATOM   1717 HG12 ILE A 110      20.430   3.522   7.563  1.00 15.00           H  
ATOM   1718 HG13 ILE A 110      21.718   3.200   6.400  1.00 15.00           H  
ATOM   1719 HG21 ILE A 110      18.332   1.894   7.552  1.00 15.00           H  
ATOM   1720 HG22 ILE A 110      18.390   0.457   6.509  1.00 15.00           H  
ATOM   1721 HG23 ILE A 110      18.208   2.032   5.785  1.00 15.00           H  
ATOM   1722 HD11 ILE A 110      18.923   4.177   5.770  1.00 15.00           H  
ATOM   1723 HD12 ILE A 110      20.053   3.559   4.535  1.00 15.00           H  
ATOM   1724 HD13 ILE A 110      20.468   4.982   5.497  1.00 15.00           H  
ATOM   1725  N   GLN A 111      19.588  -1.164   8.265  1.00 15.00           N  
ATOM   1726  CA  GLN A 111      18.883  -2.439   8.140  1.00 15.00           C  
ATOM   1727  CB  GLN A 111      19.056  -3.258   9.431  1.00 15.00           C  
ATOM   1728  CG  GLN A 111      18.580  -4.714   9.289  1.00 15.00           C  
ATOM   1729  CD  GLN A 111      18.863  -5.570  10.529  1.00 15.00           C  
ATOM   1730  OE1 GLN A 111      19.180  -5.062  11.605  1.00 15.00           O  
ATOM   1731  NE2 GLN A 111      18.734  -6.892  10.380  1.00 15.00           N  
ATOM   1732  C   GLN A 111      17.405  -2.159   7.839  1.00 15.00           C  
ATOM   1733  O   GLN A 111      16.825  -1.234   8.410  1.00 15.00           O  
ATOM   1734  H   GLN A 111      19.230  -0.529   8.965  1.00 15.00           H  
ATOM   1735  HA  GLN A 111      19.313  -3.007   7.313  1.00 15.00           H  
ATOM   1736  HB2 GLN A 111      20.112  -3.267   9.702  1.00 15.00           H  
ATOM   1737  HB3 GLN A 111      18.499  -2.779  10.237  1.00 15.00           H  
ATOM   1738  HG2 GLN A 111      19.078  -5.167   8.432  1.00 15.00           H  
ATOM   1739  HG3 GLN A 111      17.506  -4.729   9.099  1.00 15.00           H  
ATOM   1740 HE21 GLN A 111      18.468  -7.275   9.484  1.00 15.00           H  
ATOM   1741 HE22 GLN A 111      18.902  -7.508  11.163  1.00 15.00           H  
ATOM   1742  N   THR A 112      16.797  -2.989   6.977  1.00 15.00           N  
ATOM   1743  CA  THR A 112      15.383  -2.907   6.606  1.00 15.00           C  
ATOM   1744  CB  THR A 112      15.190  -2.263   5.218  1.00 15.00           C  
ATOM   1745  OG1 THR A 112      15.794  -3.052   4.215  1.00 15.00           O  
ATOM   1746  CG2 THR A 112      15.733  -0.830   5.136  1.00 15.00           C  
ATOM   1747  C   THR A 112      14.718  -4.287   6.670  1.00 15.00           C  
ATOM   1748  O   THR A 112      15.382  -5.325   6.623  1.00 15.00           O  
ATOM   1749  H   THR A 112      17.336  -3.732   6.556  1.00 15.00           H  
ATOM   1750  HA  THR A 112      14.869  -2.273   7.329  1.00 15.00           H  
ATOM   1751  HB  THR A 112      14.120  -2.221   5.012  1.00 15.00           H  
ATOM   1752 HG21 THR A 112      16.820  -0.830   5.210  1.00 15.00           H  
ATOM   1753 HG22 THR A 112      15.315  -0.230   5.944  1.00 15.00           H  
ATOM   1754 HG23 THR A 112      15.442  -0.387   4.183  1.00 15.00           H  
ATOM   1755  HG1 THR A 112      15.386  -3.920   4.223  1.00 15.00           H  
ATOM   1756  N   ASP A 113      13.383  -4.266   6.770  1.00 15.00           N  
ATOM   1757  CA  ASP A 113      12.534  -5.431   6.975  1.00 15.00           C  
ATOM   1758  CB  ASP A 113      11.244  -4.935   7.645  1.00 15.00           C  
ATOM   1759  CG  ASP A 113      10.280  -6.049   8.042  1.00 15.00           C  
ATOM   1760  OD1 ASP A 113       9.543  -6.520   7.147  1.00 15.00           O  
ATOM   1761  OD2 ASP A 113      10.279  -6.392   9.245  1.00 15.00           O1-
ATOM   1762  C   ASP A 113      12.298  -6.174   5.653  1.00 15.00           C  
ATOM   1763  O   ASP A 113      12.678  -7.340   5.539  1.00 15.00           O  
ATOM   1764  H   ASP A 113      12.919  -3.369   6.777  1.00 15.00           H  
ATOM   1765  HA  ASP A 113      13.034  -6.107   7.670  1.00 15.00           H  
ATOM   1766  HB2 ASP A 113      10.729  -4.234   6.986  1.00 15.00           H  
ATOM   1767  HB3 ASP A 113      11.532  -4.398   8.549  1.00 15.00           H  
ATOM   1768  N   LYS A 114      11.737  -5.483   4.647  1.00 15.00           N  
ATOM   1769  CA  LYS A 114      11.570  -5.982   3.283  1.00 15.00           C  
ATOM   1770  CB  LYS A 114      10.318  -6.874   3.174  1.00 15.00           C  
ATOM   1771  CG  LYS A 114       8.978  -6.167   3.419  1.00 15.00           C  
ATOM   1772  CD  LYS A 114       7.824  -7.158   3.220  1.00 15.00           C  
ATOM   1773  CE  LYS A 114       6.483  -6.509   3.564  1.00 15.00           C  
ATOM   1774  NZ  LYS A 114       5.368  -7.433   3.303  1.00 15.00           N1+
ATOM   1775  C   LYS A 114      11.582  -4.826   2.269  1.00 15.00           C  
ATOM   1776  O   LYS A 114      11.793  -3.669   2.638  1.00 15.00           O  
ATOM   1777  H   LYS A 114      11.455  -4.528   4.817  1.00 15.00           H  
ATOM   1778  HA  LYS A 114      12.425  -6.613   3.047  1.00 15.00           H  
ATOM   1779  HB2 LYS A 114      10.299  -7.315   2.178  1.00 15.00           H  
ATOM   1780  HB3 LYS A 114      10.415  -7.691   3.890  1.00 15.00           H  
ATOM   1781  HG2 LYS A 114       8.950  -5.781   4.438  1.00 15.00           H  
ATOM   1782  HG3 LYS A 114       8.863  -5.345   2.713  1.00 15.00           H  
ATOM   1783  HD2 LYS A 114       7.971  -8.026   3.864  1.00 15.00           H  
ATOM   1784  HD3 LYS A 114       7.807  -7.483   2.179  1.00 15.00           H  
ATOM   1785  HE2 LYS A 114       6.352  -5.613   2.959  1.00 15.00           H  
ATOM   1786  HE3 LYS A 114       6.480  -6.230   4.617  1.00 15.00           H  
ATOM   1787  HZ1 LYS A 114       5.363  -7.688   2.325  1.00 15.00           H  
ATOM   1788  HZ2 LYS A 114       4.495  -6.982   3.536  1.00 15.00           H  
ATOM   1789  HZ3 LYS A 114       5.479  -8.264   3.866  1.00 15.00           H  
ATOM   1790  N   THR A 115      11.420  -5.167   0.981  1.00 15.00           N  
ATOM   1791  CA  THR A 115      11.602  -4.263  -0.158  1.00 15.00           C  
ATOM   1792  CB  THR A 115      12.818  -4.702  -0.997  1.00 15.00           C  
ATOM   1793  OG1 THR A 115      12.577  -5.957  -1.604  1.00 15.00           O  
ATOM   1794  CG2 THR A 115      14.104  -4.785  -0.172  1.00 15.00           C  
ATOM   1795  C   THR A 115      10.348  -4.135  -1.038  1.00 15.00           C  
ATOM   1796  O   THR A 115      10.428  -3.516  -2.099  1.00 15.00           O  
ATOM   1797  H   THR A 115      11.246  -6.137   0.759  1.00 15.00           H  
ATOM   1798  HA  THR A 115      11.818  -3.267   0.226  1.00 15.00           H  
ATOM   1799  HB  THR A 115      12.976  -3.965  -1.784  1.00 15.00           H  
ATOM   1800 HG21 THR A 115      14.055  -5.625   0.521  1.00 15.00           H  
ATOM   1801 HG22 THR A 115      14.251  -3.863   0.391  1.00 15.00           H  
ATOM   1802 HG23 THR A 115      14.944  -4.927  -0.849  1.00 15.00           H  
ATOM   1803  HG1 THR A 115      13.320  -6.167  -2.174  1.00 15.00           H  
ATOM   1804  N   ILE A 116       9.216  -4.735  -0.636  1.00 15.00           N  
ATOM   1805  CA  ILE A 116       7.969  -4.735  -1.399  1.00 15.00           C  
ATOM   1806  CB  ILE A 116       7.819  -6.017  -2.258  1.00 15.00           C  
ATOM   1807  CG1 ILE A 116       7.995  -7.322  -1.444  1.00 15.00           C  
ATOM   1808  CG2 ILE A 116       8.797  -5.961  -3.446  1.00 15.00           C  
ATOM   1809  CD1 ILE A 116       7.726  -8.601  -2.244  1.00 15.00           C  
ATOM   1810  C   ILE A 116       6.783  -4.514  -0.456  1.00 15.00           C  
ATOM   1811  O   ILE A 116       6.680  -5.148   0.594  1.00 15.00           O  
ATOM   1812  H   ILE A 116       9.214  -5.236   0.241  1.00 15.00           H  
ATOM   1813  HA  ILE A 116       7.984  -3.884  -2.082  1.00 15.00           H  
ATOM   1814  HB  ILE A 116       6.810  -6.008  -2.672  1.00 15.00           H  
ATOM   1815 HG12 ILE A 116       9.011  -7.375  -1.051  1.00 15.00           H  
ATOM   1816 HG13 ILE A 116       7.307  -7.319  -0.600  1.00 15.00           H  
ATOM   1817 HG21 ILE A 116       9.822  -6.106  -3.104  1.00 15.00           H  
ATOM   1818 HG22 ILE A 116       8.720  -4.996  -3.946  1.00 15.00           H  
ATOM   1819 HG23 ILE A 116       8.554  -6.734  -4.173  1.00 15.00           H  
ATOM   1820 HD11 ILE A 116       8.412  -8.688  -3.084  1.00 15.00           H  
ATOM   1821 HD12 ILE A 116       6.698  -8.610  -2.605  1.00 15.00           H  
ATOM   1822 HD13 ILE A 116       7.884  -9.455  -1.591  1.00 15.00           H  
ATOM   1823  N   TYR A 117       5.908  -3.576  -0.844  1.00 15.00           N  
ATOM   1824  CA  TYR A 117       4.771  -3.106  -0.058  1.00 15.00           C  
ATOM   1825  CB  TYR A 117       5.217  -1.965   0.881  1.00 15.00           C  
ATOM   1826  CG  TYR A 117       6.311  -2.297   1.884  1.00 15.00           C  
ATOM   1827  CD1 TYR A 117       5.980  -2.819   3.151  1.00 15.00           C  
ATOM   1828  CD2 TYR A 117       7.660  -2.049   1.566  1.00 15.00           C  
ATOM   1829  CE1 TYR A 117       6.989  -3.070   4.099  1.00 15.00           C  
ATOM   1830  CE2 TYR A 117       8.672  -2.278   2.513  1.00 15.00           C  
ATOM   1831  CZ  TYR A 117       8.339  -2.780   3.792  1.00 15.00           C  
ATOM   1832  OH  TYR A 117       9.315  -2.988   4.724  1.00 15.00           O  
ATOM   1833  C   TYR A 117       3.645  -2.618  -0.987  1.00 15.00           C  
ATOM   1834  O   TYR A 117       3.790  -2.576  -2.210  1.00 15.00           O  
ATOM   1835  H   TYR A 117       6.068  -3.108  -1.724  1.00 15.00           H  
ATOM   1836  HA  TYR A 117       4.386  -3.926   0.549  1.00 15.00           H  
ATOM   1837  HB2 TYR A 117       5.545  -1.120   0.274  1.00 15.00           H  
ATOM   1838  HB3 TYR A 117       4.351  -1.625   1.450  1.00 15.00           H  
ATOM   1839  HD1 TYR A 117       4.949  -3.020   3.402  1.00 15.00           H  
ATOM   1840  HD2 TYR A 117       7.922  -1.680   0.588  1.00 15.00           H  
ATOM   1841  HE1 TYR A 117       6.729  -3.471   5.068  1.00 15.00           H  
ATOM   1842  HE2 TYR A 117       9.699  -2.061   2.263  1.00 15.00           H  
ATOM   1843  HH  TYR A 117       8.975  -3.331   5.553  1.00 15.00           H  
ATOM   1844  N   THR A 118       2.528  -2.218  -0.365  1.00 15.00           N  
ATOM   1845  CA  THR A 118       1.351  -1.617  -0.987  1.00 15.00           C  
ATOM   1846  CB  THR A 118       0.250  -2.701  -1.063  1.00 15.00           C  
ATOM   1847  OG1 THR A 118      -0.776  -2.333  -1.957  1.00 15.00           O  
ATOM   1848  CG2 THR A 118      -0.369  -3.040   0.302  1.00 15.00           C  
ATOM   1849  C   THR A 118       0.954  -0.353  -0.183  1.00 15.00           C  
ATOM   1850  O   THR A 118       1.346  -0.247   0.982  1.00 15.00           O  
ATOM   1851  H   THR A 118       2.500  -2.293   0.642  1.00 15.00           H  
ATOM   1852  HA  THR A 118       1.614  -1.321  -2.001  1.00 15.00           H  
ATOM   1853  HB  THR A 118       0.700  -3.612  -1.461  1.00 15.00           H  
ATOM   1854 HG21 THR A 118      -0.818  -2.154   0.751  1.00 15.00           H  
ATOM   1855 HG22 THR A 118       0.399  -3.435   0.966  1.00 15.00           H  
ATOM   1856 HG23 THR A 118      -1.144  -3.795   0.184  1.00 15.00           H  
ATOM   1857  HG1 THR A 118      -0.391  -2.208  -2.828  1.00 15.00           H  
ATOM   1858  N   PRO A 119       0.183   0.606  -0.745  1.00 15.00           N  
ATOM   1859  CA  PRO A 119      -0.222   1.824  -0.042  1.00 15.00           C  
ATOM   1860  CB  PRO A 119      -1.090   2.609  -1.031  1.00 15.00           C  
ATOM   1861  CG  PRO A 119      -0.531   2.182  -2.383  1.00 15.00           C  
ATOM   1862  CD  PRO A 119      -0.208   0.708  -2.146  1.00 15.00           C  
ATOM   1863  C   PRO A 119      -0.963   1.551   1.275  1.00 15.00           C  
ATOM   1864  O   PRO A 119      -1.756   0.612   1.362  1.00 15.00           O  
ATOM   1865  HA  PRO A 119       0.676   2.405   0.164  1.00 15.00           H  
ATOM   1866  HB2 PRO A 119      -2.132   2.294  -0.953  1.00 15.00           H  
ATOM   1867  HB3 PRO A 119      -1.005   3.685  -0.891  1.00 15.00           H  
ATOM   1868  HG2 PRO A 119       0.382   2.736  -2.600  1.00 15.00           H  
ATOM   1869  HG3 PRO A 119      -1.263   2.313  -3.179  1.00 15.00           H  
ATOM   1870  HD2 PRO A 119       0.589   0.388  -2.816  1.00 15.00           H  
ATOM   1871  HD3 PRO A 119      -1.109   0.121  -2.316  1.00 15.00           H  
ATOM   1872  N   GLY A 120      -0.699   2.390   2.288  1.00 15.00           N  
ATOM   1873  CA  GLY A 120      -1.285   2.291   3.622  1.00 15.00           C  
ATOM   1874  C   GLY A 120      -0.528   1.371   4.595  1.00 15.00           C  
ATOM   1875  O   GLY A 120      -0.855   1.383   5.782  1.00 15.00           O  
ATOM   1876  H   GLY A 120      -0.040   3.141   2.136  1.00 15.00           H  
ATOM   1877  HA2 GLY A 120      -1.339   3.289   4.052  1.00 15.00           H  
ATOM   1878  HA3 GLY A 120      -2.307   1.922   3.527  1.00 15.00           H  
ATOM   1879  N   SER A 121       0.462   0.590   4.127  1.00 15.00           N  
ATOM   1880  CA  SER A 121       1.153  -0.426   4.927  1.00 15.00           C  
ATOM   1881  CB  SER A 121       1.609  -1.586   4.034  1.00 15.00           C  
ATOM   1882  OG  SER A 121       0.500  -2.219   3.433  1.00 15.00           O  
ATOM   1883  C   SER A 121       2.343   0.151   5.700  1.00 15.00           C  
ATOM   1884  O   SER A 121       2.949   1.134   5.278  1.00 15.00           O  
ATOM   1885  H   SER A 121       0.698   0.640   3.146  1.00 15.00           H  
ATOM   1886  HA  SER A 121       0.447  -0.833   5.652  1.00 15.00           H  
ATOM   1887  HB2 SER A 121       2.140  -2.320   4.641  1.00 15.00           H  
ATOM   1888  HB3 SER A 121       2.283  -1.218   3.261  1.00 15.00           H  
ATOM   1889  HG  SER A 121       0.065  -1.587   2.855  1.00 15.00           H  
ATOM   1890  N   THR A 122       2.712  -0.520   6.803  1.00 15.00           N  
ATOM   1891  CA  THR A 122       3.857  -0.165   7.641  1.00 15.00           C  
ATOM   1892  CB  THR A 122       3.761  -0.880   9.007  1.00 15.00           C  
ATOM   1893  OG1 THR A 122       2.502  -0.651   9.607  1.00 15.00           O  
ATOM   1894  CG2 THR A 122       4.844  -0.417   9.992  1.00 15.00           C  
ATOM   1895  C   THR A 122       5.166  -0.509   6.919  1.00 15.00           C  
ATOM   1896  O   THR A 122       5.261  -1.543   6.257  1.00 15.00           O  
ATOM   1897  H   THR A 122       2.179  -1.332   7.079  1.00 15.00           H  
ATOM   1898  HA  THR A 122       3.830   0.910   7.819  1.00 15.00           H  
ATOM   1899  HB  THR A 122       3.872  -1.953   8.850  1.00 15.00           H  
ATOM   1900 HG21 THR A 122       4.803   0.666  10.113  1.00 15.00           H  
ATOM   1901 HG22 THR A 122       5.829  -0.702   9.627  1.00 15.00           H  
ATOM   1902 HG23 THR A 122       4.691  -0.895  10.960  1.00 15.00           H  
ATOM   1903  HG1 THR A 122       2.404   0.291   9.760  1.00 15.00           H  
ATOM   1904  N   VAL A 123       6.183   0.342   7.114  1.00 15.00           N  
ATOM   1905  CA  VAL A 123       7.560   0.152   6.664  1.00 15.00           C  
ATOM   1906  CB  VAL A 123       7.911   1.132   5.518  1.00 15.00           C  
ATOM   1907  CG1 VAL A 123       9.364   0.963   5.039  1.00 15.00           C  
ATOM   1908  CG2 VAL A 123       6.989   0.935   4.305  1.00 15.00           C  
ATOM   1909  C   VAL A 123       8.465   0.340   7.886  1.00 15.00           C  
ATOM   1910  O   VAL A 123       8.290   1.292   8.650  1.00 15.00           O  
ATOM   1911  H   VAL A 123       6.011   1.162   7.677  1.00 15.00           H  
ATOM   1912  HA  VAL A 123       7.682  -0.867   6.294  1.00 15.00           H  
ATOM   1913  HB  VAL A 123       7.788   2.155   5.878  1.00 15.00           H  
ATOM   1914 HG11 VAL A 123       9.534  -0.061   4.706  1.00 15.00           H  
ATOM   1915 HG12 VAL A 123      10.059   1.195   5.845  1.00 15.00           H  
ATOM   1916 HG13 VAL A 123       9.565   1.645   4.212  1.00 15.00           H  
ATOM   1917 HG21 VAL A 123       7.098  -0.073   3.909  1.00 15.00           H  
ATOM   1918 HG22 VAL A 123       7.243   1.655   3.526  1.00 15.00           H  
ATOM   1919 HG23 VAL A 123       5.951   1.092   4.592  1.00 15.00           H  
ATOM   1920  N   LEU A 124       9.433  -0.572   8.049  1.00 15.00           N  
ATOM   1921  CA  LEU A 124      10.310  -0.649   9.211  1.00 15.00           C  
ATOM   1922  CB  LEU A 124      10.049  -1.957   9.976  1.00 15.00           C  
ATOM   1923  CG  LEU A 124       8.617  -2.132  10.526  1.00 15.00           C  
ATOM   1924  CD1 LEU A 124       8.472  -3.536  11.130  1.00 15.00           C  
ATOM   1925  CD2 LEU A 124       8.268  -1.070  11.579  1.00 15.00           C  
ATOM   1926  C   LEU A 124      11.768  -0.538   8.760  1.00 15.00           C  
ATOM   1927  O   LEU A 124      12.201  -1.235   7.841  1.00 15.00           O  
ATOM   1928  H   LEU A 124       9.524  -1.308   7.363  1.00 15.00           H  
ATOM   1929  HA  LEU A 124      10.103   0.185   9.883  1.00 15.00           H  
ATOM   1930  HB2 LEU A 124      10.254  -2.784   9.301  1.00 15.00           H  
ATOM   1931  HB3 LEU A 124      10.752  -2.014  10.804  1.00 15.00           H  
ATOM   1932  HG  LEU A 124       7.904  -2.053   9.705  1.00 15.00           H  
ATOM   1933 HD11 LEU A 124       9.195  -3.675  11.933  1.00 15.00           H  
ATOM   1934 HD12 LEU A 124       8.646  -4.289  10.361  1.00 15.00           H  
ATOM   1935 HD13 LEU A 124       7.464  -3.670  11.525  1.00 15.00           H  
ATOM   1936 HD21 LEU A 124       8.996  -1.089  12.389  1.00 15.00           H  
ATOM   1937 HD22 LEU A 124       7.275  -1.264  11.987  1.00 15.00           H  
ATOM   1938 HD23 LEU A 124       8.263  -0.081  11.125  1.00 15.00           H  
ATOM   1939  N   TYR A 125      12.499   0.381   9.406  1.00 15.00           N  
ATOM   1940  CA  TYR A 125      13.837   0.815   9.018  1.00 15.00           C  
ATOM   1941  CB  TYR A 125      13.741   1.843   7.879  1.00 15.00           C  
ATOM   1942  CG  TYR A 125      12.887   3.072   8.167  1.00 15.00           C  
ATOM   1943  CD1 TYR A 125      13.492   4.301   8.499  1.00 15.00           C  
ATOM   1944  CD2 TYR A 125      11.482   2.994   8.075  1.00 15.00           C  
ATOM   1945  CE1 TYR A 125      12.699   5.437   8.744  1.00 15.00           C  
ATOM   1946  CE2 TYR A 125      10.683   4.118   8.340  1.00 15.00           C  
ATOM   1947  CZ  TYR A 125      11.290   5.350   8.677  1.00 15.00           C  
ATOM   1948  OH  TYR A 125      10.522   6.449   8.932  1.00 15.00           O  
ATOM   1949  C   TYR A 125      14.564   1.409  10.227  1.00 15.00           C  
ATOM   1950  O   TYR A 125      13.950   2.078  11.056  1.00 15.00           O  
ATOM   1951  H   TYR A 125      12.065   0.893  10.161  1.00 15.00           H  
ATOM   1952  HA  TYR A 125      14.399  -0.048   8.660  1.00 15.00           H  
ATOM   1953  HB2 TYR A 125      14.750   2.162   7.615  1.00 15.00           H  
ATOM   1954  HB3 TYR A 125      13.329   1.338   7.005  1.00 15.00           H  
ATOM   1955  HD1 TYR A 125      14.568   4.376   8.564  1.00 15.00           H  
ATOM   1956  HD2 TYR A 125      11.007   2.065   7.805  1.00 15.00           H  
ATOM   1957  HE1 TYR A 125      13.168   6.377   8.991  1.00 15.00           H  
ATOM   1958  HE2 TYR A 125       9.608   4.035   8.279  1.00 15.00           H  
ATOM   1959  HH  TYR A 125      11.041   7.227   9.148  1.00 15.00           H  
ATOM   1960  N   ARG A 126      15.877   1.160  10.319  1.00 15.00           N  
ATOM   1961  CA  ARG A 126      16.682   1.466  11.496  1.00 15.00           C  
ATOM   1962  CB  ARG A 126      16.652   0.247  12.425  1.00 15.00           C  
ATOM   1963  CG  ARG A 126      17.565   0.342  13.657  1.00 15.00           C  
ATOM   1964  CD  ARG A 126      17.201  -0.745  14.672  1.00 15.00           C  
ATOM   1965  NE  ARG A 126      17.261  -2.091  14.078  1.00 15.00           N  
ATOM   1966  CZ  ARG A 126      16.284  -3.016  14.108  1.00 15.00           C  
ATOM   1967  NH1 ARG A 126      15.130  -2.812  14.762  1.00 15.00           N  
ATOM   1968  NH2 ARG A 126      16.476  -4.177  13.469  1.00 15.00           N1+
ATOM   1969  C   ARG A 126      18.104   1.842  11.089  1.00 15.00           C  
ATOM   1970  O   ARG A 126      18.679   1.233  10.188  1.00 15.00           O  
ATOM   1971  H   ARG A 126      16.325   0.630   9.585  1.00 15.00           H  
ATOM   1972  HA  ARG A 126      16.239   2.312  12.023  1.00 15.00           H  
ATOM   1973  HB2 ARG A 126      15.628   0.124  12.774  1.00 15.00           H  
ATOM   1974  HB3 ARG A 126      16.929  -0.638  11.850  1.00 15.00           H  
ATOM   1975  HG2 ARG A 126      17.443   1.313  14.134  1.00 15.00           H  
ATOM   1976  HG3 ARG A 126      18.607   0.227  13.357  1.00 15.00           H  
ATOM   1977  HD2 ARG A 126      16.199  -0.544  15.042  1.00 15.00           H  
ATOM   1978  HD3 ARG A 126      17.888  -0.693  15.513  1.00 15.00           H  
ATOM   1979  HE  ARG A 126      18.108  -2.318  13.576  1.00 15.00           H  
ATOM   1980 HH11 ARG A 126      14.418  -3.528  14.765  1.00 15.00           H  
ATOM   1981 HH12 ARG A 126      14.973  -1.942  15.250  1.00 15.00           H  
ATOM   1982 HH21 ARG A 126      17.340  -4.346  12.975  1.00 15.00           H  
ATOM   1983 HH22 ARG A 126      15.757  -4.887  13.486  1.00 15.00           H  
ATOM   1984  N   ILE A 127      18.658   2.839  11.791  1.00 15.00           N  
ATOM   1985  CA  ILE A 127      19.954   3.443  11.505  1.00 15.00           C  
ATOM   1986  CB  ILE A 127      19.843   4.989  11.464  1.00 15.00           C  
ATOM   1987  CG1 ILE A 127      18.593   5.512  10.718  1.00 15.00           C  
ATOM   1988  CG2 ILE A 127      21.109   5.635  10.864  1.00 15.00           C  
ATOM   1989  CD1 ILE A 127      18.444   5.041   9.264  1.00 15.00           C  
ATOM   1990  C   ILE A 127      20.980   2.956  12.534  1.00 15.00           C  
ATOM   1991  O   ILE A 127      20.637   2.617  13.668  1.00 15.00           O  
ATOM   1992  H   ILE A 127      18.120   3.260  12.535  1.00 15.00           H  
ATOM   1993  HA  ILE A 127      20.278   3.111  10.518  1.00 15.00           H  
ATOM   1994  HB  ILE A 127      19.764   5.343  12.491  1.00 15.00           H  
ATOM   1995 HG12 ILE A 127      17.696   5.225  11.268  1.00 15.00           H  
ATOM   1996 HG13 ILE A 127      18.631   6.599  10.729  1.00 15.00           H  
ATOM   1997 HG21 ILE A 127      21.339   5.193   9.894  1.00 15.00           H  
ATOM   1998 HG22 ILE A 127      21.958   5.493  11.530  1.00 15.00           H  
ATOM   1999 HG23 ILE A 127      20.962   6.709  10.741  1.00 15.00           H  
ATOM   2000 HD11 ILE A 127      18.332   3.959   9.218  1.00 15.00           H  
ATOM   2001 HD12 ILE A 127      19.315   5.335   8.683  1.00 15.00           H  
ATOM   2002 HD13 ILE A 127      17.557   5.498   8.826  1.00 15.00           H  
ATOM   2003  N   PHE A 128      22.247   2.940  12.108  1.00 15.00           N  
ATOM   2004  CA  PHE A 128      23.406   2.515  12.877  1.00 15.00           C  
ATOM   2005  CB  PHE A 128      23.834   1.109  12.434  1.00 15.00           C  
ATOM   2006  CG  PHE A 128      22.766   0.043  12.597  1.00 15.00           C  
ATOM   2007  CD1 PHE A 128      22.754  -0.789  13.734  1.00 15.00           C  
ATOM   2008  CD2 PHE A 128      21.764  -0.103  11.618  1.00 15.00           C  
ATOM   2009  CE1 PHE A 128      21.748  -1.758  13.886  1.00 15.00           C  
ATOM   2010  CE2 PHE A 128      20.747  -1.053  11.783  1.00 15.00           C  
ATOM   2011  CZ  PHE A 128      20.743  -1.887  12.911  1.00 15.00           C  
ATOM   2012  C   PHE A 128      24.516   3.533  12.628  1.00 15.00           C  
ATOM   2013  O   PHE A 128      24.756   3.911  11.482  1.00 15.00           O  
ATOM   2014  H   PHE A 128      22.432   3.243  11.163  1.00 15.00           H  
ATOM   2015  HA  PHE A 128      23.160   2.493  13.939  1.00 15.00           H  
ATOM   2016  HB2 PHE A 128      24.119   1.151  11.385  1.00 15.00           H  
ATOM   2017  HB3 PHE A 128      24.719   0.817  12.998  1.00 15.00           H  
ATOM   2018  HD1 PHE A 128      23.514  -0.685  14.494  1.00 15.00           H  
ATOM   2019  HD2 PHE A 128      21.761   0.528  10.742  1.00 15.00           H  
ATOM   2020  HE1 PHE A 128      21.746  -2.398  14.755  1.00 15.00           H  
ATOM   2021  HE2 PHE A 128      19.967  -1.138  11.046  1.00 15.00           H  
ATOM   2022  HZ  PHE A 128      19.963  -2.621  13.024  1.00 15.00           H  
ATOM   2023  N   THR A 129      25.183   3.976  13.701  1.00 15.00           N  
ATOM   2024  CA  THR A 129      26.195   5.027  13.657  1.00 15.00           C  
ATOM   2025  CB  THR A 129      25.640   6.370  14.171  1.00 15.00           C  
ATOM   2026  OG1 THR A 129      25.124   6.229  15.477  1.00 15.00           O  
ATOM   2027  CG2 THR A 129      24.555   6.953  13.258  1.00 15.00           C  
ATOM   2028  C   THR A 129      27.419   4.602  14.463  1.00 15.00           C  
ATOM   2029  O   THR A 129      27.297   4.111  15.586  1.00 15.00           O  
ATOM   2030  H   THR A 129      24.942   3.610  14.611  1.00 15.00           H  
ATOM   2031  HA  THR A 129      26.513   5.176  12.623  1.00 15.00           H  
ATOM   2032  HB  THR A 129      26.463   7.085  14.208  1.00 15.00           H  
ATOM   2033 HG21 THR A 129      23.677   6.307  13.247  1.00 15.00           H  
ATOM   2034 HG22 THR A 129      24.943   7.053  12.245  1.00 15.00           H  
ATOM   2035 HG23 THR A 129      24.267   7.939  13.625  1.00 15.00           H  
ATOM   2036  HG1 THR A 129      24.393   5.607  15.451  1.00 15.00           H  
ATOM   2037  N   VAL A 130      28.594   4.843  13.869  1.00 15.00           N  
ATOM   2038  CA  VAL A 130      29.911   4.580  14.434  1.00 15.00           C  
ATOM   2039  CB  VAL A 130      30.423   3.163  14.057  1.00 15.00           C  
ATOM   2040  CG1 VAL A 130      29.597   2.036  14.692  1.00 15.00           C  
ATOM   2041  CG2 VAL A 130      30.486   2.928  12.542  1.00 15.00           C  
ATOM   2042  C   VAL A 130      30.896   5.658  13.961  1.00 15.00           C  
ATOM   2043  O   VAL A 130      30.677   6.316  12.943  1.00 15.00           O  
ATOM   2044  H   VAL A 130      28.582   5.258  12.948  1.00 15.00           H  
ATOM   2045  HA  VAL A 130      29.843   4.648  15.519  1.00 15.00           H  
ATOM   2046  HB  VAL A 130      31.439   3.066  14.441  1.00 15.00           H  
ATOM   2047 HG11 VAL A 130      28.580   2.040  14.301  1.00 15.00           H  
ATOM   2048 HG12 VAL A 130      29.573   2.160  15.774  1.00 15.00           H  
ATOM   2049 HG13 VAL A 130      30.048   1.071  14.461  1.00 15.00           H  
ATOM   2050 HG21 VAL A 130      29.483   2.931  12.117  1.00 15.00           H  
ATOM   2051 HG22 VAL A 130      30.947   1.963  12.339  1.00 15.00           H  
ATOM   2052 HG23 VAL A 130      31.084   3.702  12.066  1.00 15.00           H  
ATOM   2053  N   ASN A 131      32.026   5.765  14.670  1.00 15.00           N  
ATOM   2054  CA  ASN A 131      33.228   6.457  14.217  1.00 15.00           C  
ATOM   2055  CB  ASN A 131      34.086   6.842  15.440  1.00 15.00           C  
ATOM   2056  CG  ASN A 131      34.650   5.675  16.264  1.00 15.00           C  
ATOM   2057  OD1 ASN A 131      34.437   4.503  15.966  1.00 15.00           O  
ATOM   2058  ND2 ASN A 131      35.387   6.006  17.327  1.00 15.00           N  
ATOM   2059  C   ASN A 131      33.981   5.600  13.179  1.00 15.00           C  
ATOM   2060  O   ASN A 131      33.515   4.530  12.782  1.00 15.00           O  
ATOM   2061  H   ASN A 131      32.123   5.205  15.504  1.00 15.00           H  
ATOM   2062  HA  ASN A 131      32.930   7.389  13.736  1.00 15.00           H  
ATOM   2063  HB2 ASN A 131      33.483   7.468  16.100  1.00 15.00           H  
ATOM   2064  HB3 ASN A 131      34.920   7.458  15.102  1.00 15.00           H  
ATOM   2065 HD21 ASN A 131      35.546   6.979  17.548  1.00 15.00           H  
ATOM   2066 HD22 ASN A 131      35.787   5.283  17.909  1.00 15.00           H  
ATOM   2067  N   HIS A 132      35.167   6.060  12.755  1.00 15.00           N  
ATOM   2068  CA  HIS A 132      36.042   5.329  11.838  1.00 15.00           C  
ATOM   2069  CB  HIS A 132      37.145   6.265  11.325  1.00 15.00           C  
ATOM   2070  CG  HIS A 132      36.607   7.445  10.557  1.00 15.00           C  
ATOM   2071  ND1 HIS A 132      36.313   8.686  11.072  1.00 15.00           N  
ATOM   2072  CD2 HIS A 132      36.287   7.470   9.226  1.00 15.00           C  
ATOM   2073  CE1 HIS A 132      35.826   9.434  10.069  1.00 15.00           C  
ATOM   2074  NE2 HIS A 132      35.783   8.737   8.921  1.00 15.00           N  
ATOM   2075  C   HIS A 132      36.656   4.062  12.464  1.00 15.00           C  
ATOM   2076  O   HIS A 132      37.339   3.325  11.757  1.00 15.00           O  
ATOM   2077  H   HIS A 132      35.506   6.944  13.108  1.00 15.00           H  
ATOM   2078  HA  HIS A 132      35.442   5.021  10.982  1.00 15.00           H  
ATOM   2079  HB2 HIS A 132      37.811   5.709  10.665  1.00 15.00           H  
ATOM   2080  HB3 HIS A 132      37.732   6.625  12.172  1.00 15.00           H  
ATOM   2081  HD1 HIS A 132      36.426   8.976  12.033  1.00 15.00           H  
ATOM   2082  HD2 HIS A 132      36.389   6.647   8.535  1.00 15.00           H  
ATOM   2083  HE1 HIS A 132      35.484  10.450  10.182  1.00 15.00           H  
ATOM   2084  N   LYS A 133      36.412   3.805  13.760  1.00 15.00           N  
ATOM   2085  CA  LYS A 133      36.956   2.687  14.530  1.00 15.00           C  
ATOM   2086  CB  LYS A 133      37.729   3.212  15.754  1.00 15.00           C  
ATOM   2087  CG  LYS A 133      38.827   4.225  15.378  1.00 15.00           C  
ATOM   2088  CD  LYS A 133      39.673   4.666  16.580  1.00 15.00           C  
ATOM   2089  CE  LYS A 133      40.519   3.515  17.130  1.00 15.00           C  
ATOM   2090  NZ  LYS A 133      41.414   3.968  18.207  1.00 15.00           N1+
ATOM   2091  C   LYS A 133      35.883   1.648  14.908  1.00 15.00           C  
ATOM   2092  O   LYS A 133      36.134   0.812  15.777  1.00 15.00           O  
ATOM   2093  H   LYS A 133      35.828   4.451  14.271  1.00 15.00           H  
ATOM   2094  HA  LYS A 133      37.671   2.164  13.901  1.00 15.00           H  
ATOM   2095  HB2 LYS A 133      37.033   3.681  16.450  1.00 15.00           H  
ATOM   2096  HB3 LYS A 133      38.191   2.362  16.255  1.00 15.00           H  
ATOM   2097  HG2 LYS A 133      39.480   3.784  14.624  1.00 15.00           H  
ATOM   2098  HG3 LYS A 133      38.365   5.116  14.952  1.00 15.00           H  
ATOM   2099  HD2 LYS A 133      39.020   5.049  17.366  1.00 15.00           H  
ATOM   2100  HD3 LYS A 133      40.338   5.469  16.258  1.00 15.00           H  
ATOM   2101  HE2 LYS A 133      41.120   3.102  16.321  1.00 15.00           H  
ATOM   2102  HE3 LYS A 133      39.862   2.737  17.518  1.00 15.00           H  
ATOM   2103  HZ1 LYS A 133      41.958   3.187  18.543  1.00 15.00           H  
ATOM   2104  HZ2 LYS A 133      40.864   4.347  18.964  1.00 15.00           H  
ATOM   2105  HZ3 LYS A 133      42.033   4.682  17.850  1.00 15.00           H  
ATOM   2106  N   LEU A 134      34.715   1.680  14.240  1.00 15.00           N  
ATOM   2107  CA  LEU A 134      33.584   0.758  14.403  1.00 15.00           C  
ATOM   2108  CB  LEU A 134      33.960  -0.655  13.899  1.00 15.00           C  
ATOM   2109  CG  LEU A 134      34.239  -0.721  12.380  1.00 15.00           C  
ATOM   2110  CD1 LEU A 134      35.027  -1.994  12.037  1.00 15.00           C  
ATOM   2111  CD2 LEU A 134      32.930  -0.697  11.573  1.00 15.00           C  
ATOM   2112  C   LEU A 134      32.928   0.757  15.799  1.00 15.00           C  
ATOM   2113  O   LEU A 134      31.976   0.006  16.007  1.00 15.00           O  
ATOM   2114  H   LEU A 134      34.595   2.398  13.539  1.00 15.00           H  
ATOM   2115  HA  LEU A 134      32.811   1.136  13.737  1.00 15.00           H  
ATOM   2116  HB2 LEU A 134      34.840  -0.997  14.443  1.00 15.00           H  
ATOM   2117  HB3 LEU A 134      33.156  -1.353  14.130  1.00 15.00           H  
ATOM   2118  HG  LEU A 134      34.849   0.133  12.082  1.00 15.00           H  
ATOM   2119 HD11 LEU A 134      34.444  -2.879  12.292  1.00 15.00           H  
ATOM   2120 HD12 LEU A 134      35.965  -2.010  12.592  1.00 15.00           H  
ATOM   2121 HD13 LEU A 134      35.257  -2.005  10.972  1.00 15.00           H  
ATOM   2122 HD21 LEU A 134      32.317  -1.564  11.823  1.00 15.00           H  
ATOM   2123 HD22 LEU A 134      33.150  -0.719  10.509  1.00 15.00           H  
ATOM   2124 HD23 LEU A 134      32.368   0.210  11.786  1.00 15.00           H  
ATOM   2125  N   LEU A 135      33.356   1.638  16.718  1.00 15.00           N  
ATOM   2126  CA  LEU A 135      32.691   1.895  17.993  1.00 15.00           C  
ATOM   2127  CB  LEU A 135      33.712   2.356  19.051  1.00 15.00           C  
ATOM   2128  CG  LEU A 135      34.860   1.368  19.349  1.00 15.00           C  
ATOM   2129  CD1 LEU A 135      35.748   1.943  20.462  1.00 15.00           C  
ATOM   2130  CD2 LEU A 135      34.354  -0.023  19.761  1.00 15.00           C  
ATOM   2131  C   LEU A 135      31.605   2.966  17.793  1.00 15.00           C  
ATOM   2132  O   LEU A 135      31.812   3.872  16.990  1.00 15.00           O  
ATOM   2133  H   LEU A 135      34.140   2.233  16.489  1.00 15.00           H  
ATOM   2134  HA  LEU A 135      32.227   0.972  18.337  1.00 15.00           H  
ATOM   2135  HB2 LEU A 135      34.148   3.301  18.719  1.00 15.00           H  
ATOM   2136  HB3 LEU A 135      33.174   2.552  19.980  1.00 15.00           H  
ATOM   2137  HG  LEU A 135      35.474   1.258  18.455  1.00 15.00           H  
ATOM   2138 HD11 LEU A 135      35.175   2.050  21.384  1.00 15.00           H  
ATOM   2139 HD12 LEU A 135      36.132   2.918  20.162  1.00 15.00           H  
ATOM   2140 HD13 LEU A 135      36.593   1.277  20.643  1.00 15.00           H  
ATOM   2141 HD21 LEU A 135      33.637   0.062  20.578  1.00 15.00           H  
ATOM   2142 HD22 LEU A 135      35.190  -0.647  20.079  1.00 15.00           H  
ATOM   2143 HD23 LEU A 135      33.879  -0.504  18.908  1.00 15.00           H  
ATOM   2144  N   PRO A 136      30.479   2.928  18.532  1.00 15.00           N  
ATOM   2145  CA  PRO A 136      29.386   3.885  18.396  1.00 15.00           C  
ATOM   2146  CB  PRO A 136      28.289   3.441  19.367  1.00 15.00           C  
ATOM   2147  CG  PRO A 136      29.030   2.566  20.374  1.00 15.00           C  
ATOM   2148  CD  PRO A 136      30.147   1.946  19.543  1.00 15.00           C  
ATOM   2149  C   PRO A 136      29.822   5.322  18.677  1.00 15.00           C  
ATOM   2150  O   PRO A 136      30.712   5.566  19.494  1.00 15.00           O  
ATOM   2151  HA  PRO A 136      28.995   3.826  17.383  1.00 15.00           H  
ATOM   2152  HB2 PRO A 136      27.798   4.284  19.854  1.00 15.00           H  
ATOM   2153  HB3 PRO A 136      27.555   2.849  18.828  1.00 15.00           H  
ATOM   2154  HG2 PRO A 136      28.383   1.804  20.809  1.00 15.00           H  
ATOM   2155  HG3 PRO A 136      29.464   3.197  21.150  1.00 15.00           H  
ATOM   2156  HD2 PRO A 136      29.787   1.042  19.053  1.00 15.00           H  
ATOM   2157  HD3 PRO A 136      31.004   1.726  20.180  1.00 15.00           H  
ATOM   2158  N   VAL A 137      29.139   6.261  18.010  1.00 15.00           N  
ATOM   2159  CA  VAL A 137      29.334   7.692  18.176  1.00 15.00           C  
ATOM   2160  CB  VAL A 137      30.254   8.235  17.056  1.00 15.00           C  
ATOM   2161  CG1 VAL A 137      29.575   8.326  15.677  1.00 15.00           C  
ATOM   2162  CG2 VAL A 137      30.840   9.598  17.452  1.00 15.00           C  
ATOM   2163  C   VAL A 137      27.962   8.371  18.263  1.00 15.00           C  
ATOM   2164  O   VAL A 137      27.069   8.096  17.459  1.00 15.00           O  
ATOM   2165  H   VAL A 137      28.420   5.971  17.362  1.00 15.00           H  
ATOM   2166  HA  VAL A 137      29.844   7.854  19.127  1.00 15.00           H  
ATOM   2167  HB  VAL A 137      31.096   7.548  16.959  1.00 15.00           H  
ATOM   2168 HG11 VAL A 137      28.796   9.087  15.684  1.00 15.00           H  
ATOM   2169 HG12 VAL A 137      29.128   7.367  15.417  1.00 15.00           H  
ATOM   2170 HG13 VAL A 137      30.314   8.588  14.920  1.00 15.00           H  
ATOM   2171 HG21 VAL A 137      30.045  10.325  17.606  1.00 15.00           H  
ATOM   2172 HG22 VAL A 137      31.509   9.955  16.668  1.00 15.00           H  
ATOM   2173 HG23 VAL A 137      31.410   9.497  18.376  1.00 15.00           H  
ATOM   2174  N   GLY A 138      27.805   9.247  19.265  1.00 15.00           N  
ATOM   2175  CA  GLY A 138      26.592  10.016  19.485  1.00 15.00           C  
ATOM   2176  C   GLY A 138      26.641  11.289  18.650  1.00 15.00           C  
ATOM   2177  O   GLY A 138      27.434  12.184  18.942  1.00 15.00           O  
ATOM   2178  H   GLY A 138      28.576   9.415  19.895  1.00 15.00           H  
ATOM   2179  HA2 GLY A 138      25.718   9.420  19.219  1.00 15.00           H  
ATOM   2180  HA3 GLY A 138      26.526  10.276  20.539  1.00 15.00           H  
ATOM   2181  N   ARG A 139      25.801  11.344  17.608  1.00 15.00           N  
ATOM   2182  CA  ARG A 139      25.784  12.409  16.611  1.00 15.00           C  
ATOM   2183  CB  ARG A 139      26.653  12.027  15.400  1.00 15.00           C  
ATOM   2184  CG  ARG A 139      28.156  12.121  15.687  1.00 15.00           C  
ATOM   2185  CD  ARG A 139      28.953  11.838  14.411  1.00 15.00           C  
ATOM   2186  NE  ARG A 139      30.403  11.861  14.650  1.00 15.00           N  
ATOM   2187  CZ  ARG A 139      31.188  12.954  14.642  1.00 15.00           C  
ATOM   2188  NH1 ARG A 139      30.686  14.185  14.451  1.00 15.00           N  
ATOM   2189  NH2 ARG A 139      32.506  12.810  14.831  1.00 15.00           N1+
ATOM   2190  C   ARG A 139      24.358  12.670  16.132  1.00 15.00           C  
ATOM   2191  O   ARG A 139      23.556  11.746  16.003  1.00 15.00           O  
ATOM   2192  H   ARG A 139      25.174  10.568  17.451  1.00 15.00           H  
ATOM   2193  HA  ARG A 139      26.172  13.330  17.050  1.00 15.00           H  
ATOM   2194  HB2 ARG A 139      26.404  11.013  15.084  1.00 15.00           H  
ATOM   2195  HB3 ARG A 139      26.423  12.702  14.577  1.00 15.00           H  
ATOM   2196  HG2 ARG A 139      28.425  11.390  16.446  1.00 15.00           H  
ATOM   2197  HG3 ARG A 139      28.395  13.122  16.049  1.00 15.00           H  
ATOM   2198  HD2 ARG A 139      28.692  12.576  13.651  1.00 15.00           H  
ATOM   2199  HD3 ARG A 139      28.688  10.850  14.038  1.00 15.00           H  
ATOM   2200  HE  ARG A 139      30.844  10.966  14.808  1.00 15.00           H  
ATOM   2201 HH11 ARG A 139      29.694  14.309  14.306  1.00 15.00           H  
ATOM   2202 HH12 ARG A 139      31.301  14.986  14.449  1.00 15.00           H  
ATOM   2203 HH21 ARG A 139      32.897  11.890  14.975  1.00 15.00           H  
ATOM   2204 HH22 ARG A 139      33.109  13.620  14.827  1.00 15.00           H  
ATOM   2205  N   THR A 140      24.106  13.929  15.752  1.00 15.00           N  
ATOM   2206  CA  THR A 140      22.903  14.349  15.044  1.00 15.00           C  
ATOM   2207  CB  THR A 140      22.749  15.883  15.084  1.00 15.00           C  
ATOM   2208  OG1 THR A 140      23.979  16.542  14.841  1.00 15.00           O  
ATOM   2209  CG2 THR A 140      22.199  16.357  16.433  1.00 15.00           C  
ATOM   2210  C   THR A 140      22.918  13.805  13.609  1.00 15.00           C  
ATOM   2211  O   THR A 140      23.966  13.763  12.962  1.00 15.00           O  
ATOM   2212  H   THR A 140      24.826  14.626  15.876  1.00 15.00           H  
ATOM   2213  HA  THR A 140      22.046  13.917  15.558  1.00 15.00           H  
ATOM   2214  HB  THR A 140      22.038  16.180  14.312  1.00 15.00           H  
ATOM   2215 HG21 THR A 140      22.845  16.022  17.246  1.00 15.00           H  
ATOM   2216 HG22 THR A 140      21.197  15.956  16.578  1.00 15.00           H  
ATOM   2217 HG23 THR A 140      22.141  17.446  16.444  1.00 15.00           H  
ATOM   2218  HG1 THR A 140      23.818  17.488  14.817  1.00 15.00           H  
ATOM   2219  N   VAL A 141      21.736  13.374  13.143  1.00 15.00           N  
ATOM   2220  CA  VAL A 141      21.494  12.740  11.846  1.00 15.00           C  
ATOM   2221  CB  VAL A 141      21.583  11.192  11.953  1.00 15.00           C  
ATOM   2222  CG1 VAL A 141      22.962  10.680  12.396  1.00 15.00           C  
ATOM   2223  CG2 VAL A 141      20.508  10.590  12.871  1.00 15.00           C  
ATOM   2224  C   VAL A 141      20.120  13.164  11.291  1.00 15.00           C  
ATOM   2225  O   VAL A 141      19.323  13.804  11.978  1.00 15.00           O  
ATOM   2226  H   VAL A 141      20.933  13.455  13.749  1.00 15.00           H  
ATOM   2227  HA  VAL A 141      22.254  13.078  11.142  1.00 15.00           H  
ATOM   2228  HB  VAL A 141      21.417  10.783  10.955  1.00 15.00           H  
ATOM   2229 HG11 VAL A 141      23.176  10.978  13.421  1.00 15.00           H  
ATOM   2230 HG12 VAL A 141      23.728  11.075  11.734  1.00 15.00           H  
ATOM   2231 HG13 VAL A 141      22.986   9.592  12.333  1.00 15.00           H  
ATOM   2232 HG21 VAL A 141      20.625  10.955  13.893  1.00 15.00           H  
ATOM   2233 HG22 VAL A 141      20.600   9.504  12.867  1.00 15.00           H  
ATOM   2234 HG23 VAL A 141      19.515  10.846  12.504  1.00 15.00           H  
ATOM   2235  N   MET A 142      19.835  12.730  10.055  1.00 15.00           N  
ATOM   2236  CA  MET A 142      18.525  12.773   9.410  1.00 15.00           C  
ATOM   2237  CB  MET A 142      18.455  13.901   8.367  1.00 15.00           C  
ATOM   2238  CG  MET A 142      18.492  15.319   8.943  1.00 15.00           C  
ATOM   2239  SD  MET A 142      20.141  15.994   9.267  1.00 15.00           S  
ATOM   2240  CE  MET A 142      19.654  17.676   9.721  1.00 15.00           C  
ATOM   2241  C   MET A 142      18.250  11.433   8.716  1.00 15.00           C  
ATOM   2242  O   MET A 142      19.180  10.687   8.403  1.00 15.00           O  
ATOM   2243  H   MET A 142      20.551  12.221   9.558  1.00 15.00           H  
ATOM   2244  HA  MET A 142      17.753  12.935  10.162  1.00 15.00           H  
ATOM   2245  HB2 MET A 142      17.516  13.802   7.821  1.00 15.00           H  
ATOM   2246  HB3 MET A 142      19.268  13.779   7.654  1.00 15.00           H  
ATOM   2247  HG2 MET A 142      17.904  15.351   9.861  1.00 15.00           H  
ATOM   2248  HG3 MET A 142      18.012  15.977   8.219  1.00 15.00           H  
ATOM   2249  HE1 MET A 142      20.543  18.274   9.910  1.00 15.00           H  
ATOM   2250  HE2 MET A 142      19.036  17.647  10.619  1.00 15.00           H  
ATOM   2251  HE3 MET A 142      19.088  18.124   8.905  1.00 15.00           H  
ATOM   2252  N   VAL A 143      16.968  11.177   8.414  1.00 15.00           N  
ATOM   2253  CA  VAL A 143      16.518  10.059   7.586  1.00 15.00           C  
ATOM   2254  CB  VAL A 143      15.999   8.878   8.444  1.00 15.00           C  
ATOM   2255  CG1 VAL A 143      15.759   7.638   7.568  1.00 15.00           C  
ATOM   2256  CG2 VAL A 143      16.953   8.492   9.583  1.00 15.00           C  
ATOM   2257  C   VAL A 143      15.422  10.587   6.655  1.00 15.00           C  
ATOM   2258  O   VAL A 143      14.406  11.088   7.131  1.00 15.00           O  
ATOM   2259  H   VAL A 143      16.261  11.838   8.703  1.00 15.00           H  
ATOM   2260  HA  VAL A 143      17.357   9.711   6.986  1.00 15.00           H  
ATOM   2261  HB  VAL A 143      15.047   9.154   8.895  1.00 15.00           H  
ATOM   2262 HG11 VAL A 143      16.700   7.287   7.147  1.00 15.00           H  
ATOM   2263 HG12 VAL A 143      15.069   7.870   6.757  1.00 15.00           H  
ATOM   2264 HG13 VAL A 143      15.330   6.838   8.170  1.00 15.00           H  
ATOM   2265 HG21 VAL A 143      17.940   8.263   9.180  1.00 15.00           H  
ATOM   2266 HG22 VAL A 143      16.564   7.619  10.105  1.00 15.00           H  
ATOM   2267 HG23 VAL A 143      17.036   9.305  10.304  1.00 15.00           H  
ATOM   2268  N   ASN A 144      15.616  10.436   5.336  1.00 15.00           N  
ATOM   2269  CA  ASN A 144      14.664  10.864   4.312  1.00 15.00           C  
ATOM   2270  CB  ASN A 144      15.322  11.852   3.334  1.00 15.00           C  
ATOM   2271  CG  ASN A 144      15.716  13.198   3.957  1.00 15.00           C  
ATOM   2272  OD1 ASN A 144      15.494  13.461   5.139  1.00 15.00           O  
ATOM   2273  ND2 ASN A 144      16.299  14.076   3.138  1.00 15.00           N  
ATOM   2274  C   ASN A 144      14.107   9.640   3.585  1.00 15.00           C  
ATOM   2275  O   ASN A 144      14.852   8.727   3.232  1.00 15.00           O  
ATOM   2276  H   ASN A 144      16.469  10.003   5.015  1.00 15.00           H  
ATOM   2277  HA  ASN A 144      13.828  11.381   4.784  1.00 15.00           H  
ATOM   2278  HB2 ASN A 144      14.621  12.051   2.521  1.00 15.00           H  
ATOM   2279  HB3 ASN A 144      16.208  11.390   2.897  1.00 15.00           H  
ATOM   2280 HD21 ASN A 144      16.463  13.832   2.171  1.00 15.00           H  
ATOM   2281 HD22 ASN A 144      16.579  14.982   3.485  1.00 15.00           H  
ATOM   2282  N   ILE A 145      12.789   9.658   3.351  1.00 15.00           N  
ATOM   2283  CA  ILE A 145      12.020   8.591   2.725  1.00 15.00           C  
ATOM   2284  CB  ILE A 145      11.146   7.837   3.761  1.00 15.00           C  
ATOM   2285  CG1 ILE A 145      11.957   7.257   4.945  1.00 15.00           C  
ATOM   2286  CG2 ILE A 145      10.390   6.695   3.058  1.00 15.00           C  
ATOM   2287  CD1 ILE A 145      12.025   8.194   6.160  1.00 15.00           C  
ATOM   2288  C   ILE A 145      11.181   9.242   1.625  1.00 15.00           C  
ATOM   2289  O   ILE A 145      10.416  10.169   1.901  1.00 15.00           O  
ATOM   2290  H   ILE A 145      12.263  10.463   3.660  1.00 15.00           H  
ATOM   2291  HA  ILE A 145      12.707   7.878   2.270  1.00 15.00           H  
ATOM   2292  HB  ILE A 145      10.401   8.525   4.156  1.00 15.00           H  
ATOM   2293 HG12 ILE A 145      11.499   6.328   5.290  1.00 15.00           H  
ATOM   2294 HG13 ILE A 145      12.967   7.021   4.612  1.00 15.00           H  
ATOM   2295 HG21 ILE A 145      11.100   6.007   2.602  1.00 15.00           H  
ATOM   2296 HG22 ILE A 145       9.730   7.092   2.286  1.00 15.00           H  
ATOM   2297 HG23 ILE A 145       9.777   6.153   3.778  1.00 15.00           H  
ATOM   2298 HD11 ILE A 145      11.019   8.373   6.539  1.00 15.00           H  
ATOM   2299 HD12 ILE A 145      12.484   9.146   5.902  1.00 15.00           H  
ATOM   2300 HD13 ILE A 145      12.616   7.725   6.945  1.00 15.00           H  
ATOM   2301  N   GLU A 146      11.361   8.772   0.383  1.00 15.00           N  
ATOM   2302  CA  GLU A 146      10.920   9.471  -0.820  1.00 15.00           C  
ATOM   2303  CB  GLU A 146      12.144  10.016  -1.576  1.00 15.00           C  
ATOM   2304  CG  GLU A 146      12.903  11.117  -0.815  1.00 15.00           C  
ATOM   2305  CD  GLU A 146      14.411  10.906  -0.868  1.00 15.00           C  
ATOM   2306  OE1 GLU A 146      14.922  10.245   0.063  1.00 15.00           O  
ATOM   2307  OE2 GLU A 146      15.022  11.404  -1.839  1.00 15.00           O1-
ATOM   2308  C   GLU A 146      10.113   8.546  -1.728  1.00 15.00           C  
ATOM   2309  O   GLU A 146      10.498   7.400  -1.966  1.00 15.00           O  
ATOM   2310  H   GLU A 146      11.978   7.984   0.248  1.00 15.00           H  
ATOM   2311  HA  GLU A 146      10.287  10.315  -0.545  1.00 15.00           H  
ATOM   2312  HB2 GLU A 146      12.817   9.185  -1.784  1.00 15.00           H  
ATOM   2313  HB3 GLU A 146      11.820  10.424  -2.534  1.00 15.00           H  
ATOM   2314  HG2 GLU A 146      12.602  11.148   0.232  1.00 15.00           H  
ATOM   2315  HG3 GLU A 146      12.660  12.081  -1.258  1.00 15.00           H  
ATOM   2316  N   ASN A 147       9.061   9.122  -2.326  1.00 15.00           N  
ATOM   2317  CA  ASN A 147       8.255   8.524  -3.386  1.00 15.00           C  
ATOM   2318  CB  ASN A 147       6.913   9.288  -3.450  1.00 15.00           C  
ATOM   2319  CG  ASN A 147       6.979  10.714  -4.017  1.00 15.00           C  
ATOM   2320  OD1 ASN A 147       8.046  11.255  -4.296  1.00 15.00           O  
ATOM   2321  ND2 ASN A 147       5.809  11.337  -4.183  1.00 15.00           N  
ATOM   2322  C   ASN A 147       9.041   8.480  -4.720  1.00 15.00           C  
ATOM   2323  O   ASN A 147      10.172   8.969  -4.767  1.00 15.00           O  
ATOM   2324  H   ASN A 147       8.837  10.076  -2.081  1.00 15.00           H  
ATOM   2325  HA  ASN A 147       8.033   7.500  -3.092  1.00 15.00           H  
ATOM   2326  HB2 ASN A 147       6.496   9.336  -2.444  1.00 15.00           H  
ATOM   2327  HB3 ASN A 147       6.196   8.719  -4.037  1.00 15.00           H  
ATOM   2328 HD21 ASN A 147       4.948  10.866  -3.943  1.00 15.00           H  
ATOM   2329 HD22 ASN A 147       5.785  12.277  -4.551  1.00 15.00           H  
ATOM   2330  N   PRO A 148       8.487   7.910  -5.812  1.00 15.00           N  
ATOM   2331  CA  PRO A 148       9.176   7.784  -7.100  1.00 15.00           C  
ATOM   2332  CB  PRO A 148       8.281   6.889  -7.968  1.00 15.00           C  
ATOM   2333  CG  PRO A 148       7.442   6.118  -6.955  1.00 15.00           C  
ATOM   2334  CD  PRO A 148       7.251   7.149  -5.854  1.00 15.00           C  
ATOM   2335  C   PRO A 148       9.486   9.114  -7.812  1.00 15.00           C  
ATOM   2336  O   PRO A 148      10.238   9.101  -8.787  1.00 15.00           O  
ATOM   2337  HA  PRO A 148      10.117   7.262  -6.923  1.00 15.00           H  
ATOM   2338  HB2 PRO A 148       7.620   7.504  -8.583  1.00 15.00           H  
ATOM   2339  HB3 PRO A 148       8.869   6.219  -8.595  1.00 15.00           H  
ATOM   2340  HG2 PRO A 148       8.000   5.262  -6.573  1.00 15.00           H  
ATOM   2341  HG3 PRO A 148       6.487   5.811  -7.374  1.00 15.00           H  
ATOM   2342  HD2 PRO A 148       7.039   6.653  -4.909  1.00 15.00           H  
ATOM   2343  HD3 PRO A 148       6.433   7.814  -6.125  1.00 15.00           H  
ATOM   2344  N   GLU A 149       8.954  10.247  -7.323  1.00 15.00           N  
ATOM   2345  CA  GLU A 149       9.257  11.590  -7.826  1.00 15.00           C  
ATOM   2346  CB  GLU A 149       8.118  12.567  -7.477  1.00 15.00           C  
ATOM   2347  CG  GLU A 149       6.724  12.061  -7.877  1.00 15.00           C  
ATOM   2348  CD  GLU A 149       5.644  13.129  -7.687  1.00 15.00           C  
ATOM   2349  OE1 GLU A 149       5.507  13.616  -6.544  1.00 15.00           O  
ATOM   2350  OE2 GLU A 149       4.962  13.430  -8.690  1.00 15.00           O1-
ATOM   2351  C   GLU A 149      10.593  12.130  -7.280  1.00 15.00           C  
ATOM   2352  O   GLU A 149      11.026  13.204  -7.701  1.00 15.00           O  
ATOM   2353  H   GLU A 149       8.344  10.190  -6.520  1.00 15.00           H  
ATOM   2354  HA  GLU A 149       9.331  11.536  -8.913  1.00 15.00           H  
ATOM   2355  HB2 GLU A 149       8.129  12.769  -6.407  1.00 15.00           H  
ATOM   2356  HB3 GLU A 149       8.305  13.508  -7.995  1.00 15.00           H  
ATOM   2357  HG2 GLU A 149       6.465  11.197  -7.266  1.00 15.00           H  
ATOM   2358  HG3 GLU A 149       6.745  11.751  -8.923  1.00 15.00           H  
ATOM   2359  N   GLY A 150      11.220  11.420  -6.326  1.00 15.00           N  
ATOM   2360  CA  GLY A 150      12.394  11.863  -5.583  1.00 15.00           C  
ATOM   2361  C   GLY A 150      12.071  12.872  -4.471  1.00 15.00           C  
ATOM   2362  O   GLY A 150      12.987  13.286  -3.762  1.00 15.00           O  
ATOM   2363  H   GLY A 150      10.813  10.542  -6.038  1.00 15.00           H  
ATOM   2364  HA2 GLY A 150      12.859  10.987  -5.132  1.00 15.00           H  
ATOM   2365  HA3 GLY A 150      13.105  12.314  -6.276  1.00 15.00           H  
ATOM   2366  N   ILE A 151      10.793  13.256  -4.313  1.00 15.00           N  
ATOM   2367  CA  ILE A 151      10.327  14.215  -3.318  1.00 15.00           C  
ATOM   2368  CB  ILE A 151       9.032  14.913  -3.810  1.00 15.00           C  
ATOM   2369  CG1 ILE A 151       9.329  15.729  -5.092  1.00 15.00           C  
ATOM   2370  CG2 ILE A 151       8.441  15.812  -2.704  1.00 15.00           C  
ATOM   2371  CD1 ILE A 151       8.117  16.453  -5.689  1.00 15.00           C  
ATOM   2372  C   ILE A 151      10.127  13.468  -1.988  1.00 15.00           C  
ATOM   2373  O   ILE A 151       9.422  12.457  -1.982  1.00 15.00           O  
ATOM   2374  H   ILE A 151      10.092  12.870  -4.930  1.00 15.00           H  
ATOM   2375  HA  ILE A 151      11.087  14.987  -3.210  1.00 15.00           H  
ATOM   2376  HB  ILE A 151       8.292  14.148  -4.051  1.00 15.00           H  
ATOM   2377 HG12 ILE A 151      10.101  16.470  -4.877  1.00 15.00           H  
ATOM   2378 HG13 ILE A 151       9.712  15.060  -5.863  1.00 15.00           H  
ATOM   2379 HG21 ILE A 151       9.153  16.593  -2.434  1.00 15.00           H  
ATOM   2380 HG22 ILE A 151       8.200  15.223  -1.821  1.00 15.00           H  
ATOM   2381 HG23 ILE A 151       7.511  16.271  -3.038  1.00 15.00           H  
ATOM   2382 HD11 ILE A 151       7.787  17.252  -5.027  1.00 15.00           H  
ATOM   2383 HD12 ILE A 151       7.302  15.747  -5.852  1.00 15.00           H  
ATOM   2384 HD13 ILE A 151       8.403  16.899  -6.641  1.00 15.00           H  
ATOM   2385  N   PRO A 152      10.652  13.975  -0.852  1.00 15.00           N  
ATOM   2386  CA  PRO A 152      10.401  13.388   0.456  1.00 15.00           C  
ATOM   2387  CB  PRO A 152      11.345  14.086   1.440  1.00 15.00           C  
ATOM   2388  CG  PRO A 152      12.441  14.664   0.549  1.00 15.00           C  
ATOM   2389  CD  PRO A 152      11.688  14.992  -0.739  1.00 15.00           C  
ATOM   2390  C   PRO A 152       8.931  13.527   0.858  1.00 15.00           C  
ATOM   2391  O   PRO A 152       8.392  14.634   0.905  1.00 15.00           O  
ATOM   2392  HA  PRO A 152      10.669  12.334   0.413  1.00 15.00           H  
ATOM   2393  HB2 PRO A 152      10.831  14.904   1.947  1.00 15.00           H  
ATOM   2394  HB3 PRO A 152      11.751  13.380   2.165  1.00 15.00           H  
ATOM   2395  HG2 PRO A 152      13.197  13.902   0.352  1.00 15.00           H  
ATOM   2396  HG3 PRO A 152      12.896  15.551   0.989  1.00 15.00           H  
ATOM   2397  HD2 PRO A 152      12.383  14.962  -1.578  1.00 15.00           H  
ATOM   2398  HD3 PRO A 152      11.223  15.975  -0.662  1.00 15.00           H  
ATOM   2399  N   VAL A 153       8.316  12.383   1.177  1.00 15.00           N  
ATOM   2400  CA  VAL A 153       6.964  12.269   1.722  1.00 15.00           C  
ATOM   2401  CB  VAL A 153       6.175  11.177   0.965  1.00 15.00           C  
ATOM   2402  CG1 VAL A 153       5.923  11.589  -0.496  1.00 15.00           C  
ATOM   2403  CG2 VAL A 153       6.855   9.799   1.005  1.00 15.00           C  
ATOM   2404  C   VAL A 153       6.993  12.027   3.243  1.00 15.00           C  
ATOM   2405  O   VAL A 153       5.952  12.121   3.893  1.00 15.00           O  
ATOM   2406  H   VAL A 153       8.839  11.523   1.098  1.00 15.00           H  
ATOM   2407  HA  VAL A 153       6.444  13.214   1.564  1.00 15.00           H  
ATOM   2408  HB  VAL A 153       5.203  11.076   1.447  1.00 15.00           H  
ATOM   2409 HG11 VAL A 153       6.860  11.618  -1.052  1.00 15.00           H  
ATOM   2410 HG12 VAL A 153       5.459  12.576  -0.530  1.00 15.00           H  
ATOM   2411 HG13 VAL A 153       5.250  10.872  -0.968  1.00 15.00           H  
ATOM   2412 HG21 VAL A 153       7.797   9.816   0.457  1.00 15.00           H  
ATOM   2413 HG22 VAL A 153       6.195   9.064   0.547  1.00 15.00           H  
ATOM   2414 HG23 VAL A 153       7.047   9.505   2.037  1.00 15.00           H  
ATOM   2415  N   LYS A 154       8.184  11.754   3.802  1.00 15.00           N  
ATOM   2416  CA  LYS A 154       8.458  11.638   5.227  1.00 15.00           C  
ATOM   2417  CB  LYS A 154       8.106  10.217   5.699  1.00 15.00           C  
ATOM   2418  CG  LYS A 154       8.431   9.917   7.171  1.00 15.00           C  
ATOM   2419  CD  LYS A 154       7.615  10.776   8.150  1.00 15.00           C  
ATOM   2420  CE  LYS A 154       7.740  10.260   9.587  1.00 15.00           C  
ATOM   2421  NZ  LYS A 154       9.114  10.375  10.101  1.00 15.00           N1+
ATOM   2422  C   LYS A 154       9.938  11.955   5.456  1.00 15.00           C  
ATOM   2423  O   LYS A 154      10.798  11.475   4.717  1.00 15.00           O  
ATOM   2424  H   LYS A 154       8.987  11.682   3.194  1.00 15.00           H  
ATOM   2425  HA  LYS A 154       7.845  12.360   5.768  1.00 15.00           H  
ATOM   2426  HB2 LYS A 154       7.040  10.063   5.541  1.00 15.00           H  
ATOM   2427  HB3 LYS A 154       8.635   9.495   5.080  1.00 15.00           H  
ATOM   2428  HG2 LYS A 154       8.213   8.867   7.356  1.00 15.00           H  
ATOM   2429  HG3 LYS A 154       9.495  10.067   7.353  1.00 15.00           H  
ATOM   2430  HD2 LYS A 154       6.563  10.742   7.867  1.00 15.00           H  
ATOM   2431  HD3 LYS A 154       7.952  11.812   8.108  1.00 15.00           H  
ATOM   2432  HE2 LYS A 154       7.432   9.215   9.617  1.00 15.00           H  
ATOM   2433  HE3 LYS A 154       7.076  10.841  10.227  1.00 15.00           H  
ATOM   2434  HZ1 LYS A 154       9.149  10.028  11.049  1.00 15.00           H  
ATOM   2435  HZ2 LYS A 154       9.400  11.343  10.086  1.00 15.00           H  
ATOM   2436  HZ3 LYS A 154       9.737   9.832   9.520  1.00 15.00           H  
ATOM   2437  N   GLN A 155      10.223  12.732   6.510  1.00 15.00           N  
ATOM   2438  CA  GLN A 155      11.574  13.104   6.923  1.00 15.00           C  
ATOM   2439  CB  GLN A 155      11.948  14.498   6.388  1.00 15.00           C  
ATOM   2440  CG  GLN A 155      12.040  14.534   4.856  1.00 15.00           C  
ATOM   2441  CD  GLN A 155      12.577  15.871   4.347  1.00 15.00           C  
ATOM   2442  OE1 GLN A 155      13.762  15.992   4.043  1.00 15.00           O  
ATOM   2443  NE2 GLN A 155      11.707  16.882   4.259  1.00 15.00           N  
ATOM   2444  C   GLN A 155      11.702  13.048   8.449  1.00 15.00           C  
ATOM   2445  O   GLN A 155      10.708  13.065   9.178  1.00 15.00           O  
ATOM   2446  H   GLN A 155       9.463  13.078   7.077  1.00 15.00           H  
ATOM   2447  HA  GLN A 155      12.280  12.385   6.509  1.00 15.00           H  
ATOM   2448  HB2 GLN A 155      11.213  15.230   6.728  1.00 15.00           H  
ATOM   2449  HB3 GLN A 155      12.923  14.778   6.790  1.00 15.00           H  
ATOM   2450  HG2 GLN A 155      11.049  14.369   4.432  1.00 15.00           H  
ATOM   2451  HG3 GLN A 155      12.699  13.735   4.515  1.00 15.00           H  
ATOM   2452 HE21 GLN A 155      10.742  16.741   4.521  1.00 15.00           H  
ATOM   2453 HE22 GLN A 155      12.015  17.786   3.931  1.00 15.00           H  
ATOM   2454  N   ASP A 156      12.957  12.986   8.912  1.00 15.00           N  
ATOM   2455  CA  ASP A 156      13.343  12.855  10.311  1.00 15.00           C  
ATOM   2456  CB  ASP A 156      13.734  11.400  10.623  1.00 15.00           C  
ATOM   2457  CG  ASP A 156      12.589  10.399  10.451  1.00 15.00           C  
ATOM   2458  OD1 ASP A 156      12.398   9.925   9.309  1.00 15.00           O  
ATOM   2459  OD2 ASP A 156      11.935  10.108  11.476  1.00 15.00           O1-
ATOM   2460  C   ASP A 156      14.526  13.780  10.609  1.00 15.00           C  
ATOM   2461  O   ASP A 156      15.372  14.021   9.747  1.00 15.00           O  
ATOM   2462  H   ASP A 156      13.712  12.990   8.241  1.00 15.00           H  
ATOM   2463  HA  ASP A 156      12.506  13.137  10.952  1.00 15.00           H  
ATOM   2464  HB2 ASP A 156      14.079  11.349  11.654  1.00 15.00           H  
ATOM   2465  HB3 ASP A 156      14.568  11.111   9.985  1.00 15.00           H  
ATOM   2466  N   SER A 157      14.610  14.218  11.873  1.00 15.00           N  
ATOM   2467  CA  SER A 157      15.766  14.891  12.452  1.00 15.00           C  
ATOM   2468  CB  SER A 157      15.587  16.414  12.423  1.00 15.00           C  
ATOM   2469  OG  SER A 157      15.616  16.900  11.097  1.00 15.00           O  
ATOM   2470  C   SER A 157      15.919  14.369  13.881  1.00 15.00           C  
ATOM   2471  O   SER A 157      15.021  14.529  14.709  1.00 15.00           O  
ATOM   2472  H   SER A 157      13.869  13.974  12.513  1.00 15.00           H  
ATOM   2473  HA  SER A 157      16.661  14.635  11.884  1.00 15.00           H  
ATOM   2474  HB2 SER A 157      16.401  16.879  12.981  1.00 15.00           H  
ATOM   2475  HB3 SER A 157      14.639  16.685  12.889  1.00 15.00           H  
ATOM   2476  HG  SER A 157      14.871  16.529  10.620  1.00 15.00           H  
ATOM   2477  N   LEU A 158      17.041  13.680  14.122  1.00 15.00           N  
ATOM   2478  CA  LEU A 158      17.269  12.805  15.269  1.00 15.00           C  
ATOM   2479  CB  LEU A 158      17.067  11.339  14.827  1.00 15.00           C  
ATOM   2480  CG  LEU A 158      15.668  10.995  14.277  1.00 15.00           C  
ATOM   2481  CD1 LEU A 158      15.691   9.605  13.630  1.00 15.00           C  
ATOM   2482  CD2 LEU A 158      14.587  11.038  15.369  1.00 15.00           C  
ATOM   2483  C   LEU A 158      18.693  13.001  15.803  1.00 15.00           C  
ATOM   2484  O   LEU A 158      19.492  13.734  15.217  1.00 15.00           O  
ATOM   2485  H   LEU A 158      17.730  13.628  13.386  1.00 15.00           H  
ATOM   2486  HA  LEU A 158      16.567  13.040  16.070  1.00 15.00           H  
ATOM   2487  HB2 LEU A 158      17.804  11.124  14.053  1.00 15.00           H  
ATOM   2488  HB3 LEU A 158      17.274  10.678  15.669  1.00 15.00           H  
ATOM   2489  HG  LEU A 158      15.401  11.706  13.498  1.00 15.00           H  
ATOM   2490 HD11 LEU A 158      15.909   8.842  14.377  1.00 15.00           H  
ATOM   2491 HD12 LEU A 158      16.451   9.571  12.848  1.00 15.00           H  
ATOM   2492 HD13 LEU A 158      14.721   9.404  13.176  1.00 15.00           H  
ATOM   2493 HD21 LEU A 158      14.827  10.327  16.161  1.00 15.00           H  
ATOM   2494 HD22 LEU A 158      13.619  10.780  14.939  1.00 15.00           H  
ATOM   2495 HD23 LEU A 158      14.520  12.038  15.795  1.00 15.00           H  
ATOM   2496  N   SER A 159      19.019  12.298  16.898  1.00 15.00           N  
ATOM   2497  CA  SER A 159      20.383  12.142  17.377  1.00 15.00           C  
ATOM   2498  CB  SER A 159      20.738  13.276  18.346  1.00 15.00           C  
ATOM   2499  OG  SER A 159      22.118  13.249  18.644  1.00 15.00           O  
ATOM   2500  C   SER A 159      20.543  10.774  18.039  1.00 15.00           C  
ATOM   2501  O   SER A 159      19.799  10.430  18.958  1.00 15.00           O  
ATOM   2502  H   SER A 159      18.311  11.730  17.342  1.00 15.00           H  
ATOM   2503  HA  SER A 159      21.053  12.195  16.519  1.00 15.00           H  
ATOM   2504  HB2 SER A 159      20.165  13.168  19.267  1.00 15.00           H  
ATOM   2505  HB3 SER A 159      20.497  14.235  17.890  1.00 15.00           H  
ATOM   2506  HG  SER A 159      22.608  13.402  17.833  1.00 15.00           H  
ATOM   2507  N   SER A 160      21.577  10.042  17.604  1.00 15.00           N  
ATOM   2508  CA  SER A 160      21.992   8.757  18.159  1.00 15.00           C  
ATOM   2509  CB  SER A 160      22.816   8.009  17.104  1.00 15.00           C  
ATOM   2510  OG  SER A 160      24.014   8.701  16.813  1.00 15.00           O  
ATOM   2511  C   SER A 160      22.758   8.899  19.488  1.00 15.00           C  
ATOM   2512  O   SER A 160      23.122   7.884  20.084  1.00 15.00           O  
ATOM   2513  H   SER A 160      22.144  10.410  16.854  1.00 15.00           H  
ATOM   2514  HA  SER A 160      21.094   8.171  18.352  1.00 15.00           H  
ATOM   2515  HB2 SER A 160      22.231   7.908  16.190  1.00 15.00           H  
ATOM   2516  HB3 SER A 160      23.056   7.014  17.475  1.00 15.00           H  
ATOM   2517  HG  SER A 160      24.502   8.201  16.155  1.00 15.00           H  
ATOM   2518  N   GLN A 161      22.975  10.139  19.961  1.00 15.00           N  
ATOM   2519  CA  GLN A 161      23.523  10.442  21.274  1.00 15.00           C  
ATOM   2520  CB  GLN A 161      23.892  11.935  21.335  1.00 15.00           C  
ATOM   2521  CG  GLN A 161      24.580  12.370  22.639  1.00 15.00           C  
ATOM   2522  CD  GLN A 161      25.959  11.736  22.826  1.00 15.00           C  
ATOM   2523  OE1 GLN A 161      26.950  12.243  22.303  1.00 15.00           O  
ATOM   2524  NE2 GLN A 161      26.029  10.621  23.560  1.00 15.00           N  
ATOM   2525  C   GLN A 161      22.495  10.065  22.343  1.00 15.00           C  
ATOM   2526  O   GLN A 161      21.319  10.414  22.225  1.00 15.00           O  
ATOM   2527  H   GLN A 161      22.662  10.926  19.411  1.00 15.00           H  
ATOM   2528  HA  GLN A 161      24.426   9.847  21.414  1.00 15.00           H  
ATOM   2529  HB2 GLN A 161      24.552  12.175  20.501  1.00 15.00           H  
ATOM   2530  HB3 GLN A 161      22.982  12.524  21.220  1.00 15.00           H  
ATOM   2531  HG2 GLN A 161      23.941  12.130  23.490  1.00 15.00           H  
ATOM   2532  HG3 GLN A 161      24.700  13.454  22.619  1.00 15.00           H  
ATOM   2533 HE21 GLN A 161      25.191  10.233  23.969  1.00 15.00           H  
ATOM   2534 HE22 GLN A 161      26.920  10.167  23.704  1.00 15.00           H  
ATOM   2535  N   ASN A 162      22.965   9.371  23.391  1.00 15.00           N  
ATOM   2536  CA  ASN A 162      22.156   8.790  24.463  1.00 15.00           C  
ATOM   2537  CB  ASN A 162      21.570   9.887  25.377  1.00 15.00           C  
ATOM   2538  CG  ASN A 162      22.614  10.856  25.948  1.00 15.00           C  
ATOM   2539  OD1 ASN A 162      23.791  10.525  26.085  1.00 15.00           O  
ATOM   2540  ND2 ASN A 162      22.170  12.064  26.308  1.00 15.00           N  
ATOM   2541  C   ASN A 162      21.118   7.766  23.958  1.00 15.00           C  
ATOM   2542  O   ASN A 162      20.104   7.542  24.619  1.00 15.00           O  
ATOM   2543  H   ASN A 162      23.953   9.161  23.416  1.00 15.00           H  
ATOM   2544  HA  ASN A 162      22.854   8.218  25.075  1.00 15.00           H  
ATOM   2545  HB2 ASN A 162      21.060   9.416  26.218  1.00 15.00           H  
ATOM   2546  HB3 ASN A 162      20.822  10.453  24.820  1.00 15.00           H  
ATOM   2547 HD21 ASN A 162      21.196  12.300  26.189  1.00 15.00           H  
ATOM   2548 HD22 ASN A 162      22.810  12.741  26.698  1.00 15.00           H  
ATOM   2549  N   GLN A 163      21.388   7.132  22.803  1.00 15.00           N  
ATOM   2550  CA  GLN A 163      20.605   6.034  22.230  1.00 15.00           C  
ATOM   2551  CB  GLN A 163      19.899   6.479  20.933  1.00 15.00           C  
ATOM   2552  CG  GLN A 163      19.108   7.795  21.022  1.00 15.00           C  
ATOM   2553  CD  GLN A 163      18.013   7.810  22.094  1.00 15.00           C  
ATOM   2554  OE1 GLN A 163      17.461   6.774  22.460  1.00 15.00           O  
ATOM   2555  NE2 GLN A 163      17.681   9.006  22.586  1.00 15.00           N  
ATOM   2556  C   GLN A 163      21.478   4.791  21.971  1.00 15.00           C  
ATOM   2557  O   GLN A 163      20.962   3.770  21.513  1.00 15.00           O  
ATOM   2558  H   GLN A 163      22.234   7.380  22.309  1.00 15.00           H  
ATOM   2559  HA  GLN A 163      19.840   5.740  22.948  1.00 15.00           H  
ATOM   2560  HB2 GLN A 163      20.647   6.585  20.146  1.00 15.00           H  
ATOM   2561  HB3 GLN A 163      19.210   5.690  20.633  1.00 15.00           H  
ATOM   2562  HG2 GLN A 163      18.639   7.983  20.057  1.00 15.00           H  
ATOM   2563  HG3 GLN A 163      19.802   8.613  21.200  1.00 15.00           H  
ATOM   2564 HE21 GLN A 163      18.152   9.837  22.256  1.00 15.00           H  
ATOM   2565 HE22 GLN A 163      16.961   9.080  23.290  1.00 15.00           H  
ATOM   2566  N   LEU A 164      22.788   4.877  22.257  1.00 15.00           N  
ATOM   2567  CA  LEU A 164      23.758   3.801  22.091  1.00 15.00           C  
ATOM   2568  CB  LEU A 164      25.041   4.207  22.841  1.00 15.00           C  
ATOM   2569  CG  LEU A 164      26.219   3.215  22.738  1.00 15.00           C  
ATOM   2570  CD1 LEU A 164      27.440   3.804  23.460  1.00 15.00           C  
ATOM   2571  CD2 LEU A 164      25.895   1.828  23.315  1.00 15.00           C  
ATOM   2572  C   LEU A 164      24.039   3.516  20.609  1.00 15.00           C  
ATOM   2573  O   LEU A 164      24.246   2.356  20.258  1.00 15.00           O  
ATOM   2574  H   LEU A 164      23.144   5.747  22.624  1.00 15.00           H  
ATOM   2575  HA  LEU A 164      23.355   2.900  22.553  1.00 15.00           H  
ATOM   2576  HB2 LEU A 164      25.372   5.170  22.447  1.00 15.00           H  
ATOM   2577  HB3 LEU A 164      24.794   4.348  23.895  1.00 15.00           H  
ATOM   2578  HG  LEU A 164      26.484   3.094  21.689  1.00 15.00           H  
ATOM   2579 HD11 LEU A 164      27.228   3.924  24.523  1.00 15.00           H  
ATOM   2580 HD12 LEU A 164      27.692   4.774  23.031  1.00 15.00           H  
ATOM   2581 HD13 LEU A 164      28.296   3.141  23.338  1.00 15.00           H  
ATOM   2582 HD21 LEU A 164      25.569   1.917  24.352  1.00 15.00           H  
ATOM   2583 HD22 LEU A 164      26.781   1.193  23.272  1.00 15.00           H  
ATOM   2584 HD23 LEU A 164      25.109   1.354  22.728  1.00 15.00           H  
ATOM   2585  N   GLY A 165      24.030   4.552  19.754  1.00 15.00           N  
ATOM   2586  CA  GLY A 165      24.397   4.456  18.347  1.00 15.00           C  
ATOM   2587  C   GLY A 165      23.332   3.811  17.451  1.00 15.00           C  
ATOM   2588  O   GLY A 165      23.683   3.352  16.365  1.00 15.00           O  
ATOM   2589  H   GLY A 165      23.826   5.475  20.110  1.00 15.00           H  
ATOM   2590  HA2 GLY A 165      24.588   5.466  17.987  1.00 15.00           H  
ATOM   2591  HA3 GLY A 165      25.324   3.887  18.262  1.00 15.00           H  
ATOM   2592  N   VAL A 166      22.070   3.717  17.910  1.00 15.00           N  
ATOM   2593  CA  VAL A 166      20.974   3.042  17.209  1.00 15.00           C  
ATOM   2594  CB  VAL A 166      20.728   1.639  17.818  1.00 15.00           C  
ATOM   2595  CG1 VAL A 166      19.583   0.905  17.103  1.00 15.00           C  
ATOM   2596  CG2 VAL A 166      21.972   0.735  17.743  1.00 15.00           C  
ATOM   2597  C   VAL A 166      19.712   3.918  17.263  1.00 15.00           C  
ATOM   2598  O   VAL A 166      19.430   4.532  18.292  1.00 15.00           O  
ATOM   2599  H   VAL A 166      21.856   4.105  18.817  1.00 15.00           H  
ATOM   2600  HA  VAL A 166      21.250   2.913  16.162  1.00 15.00           H  
ATOM   2601  HB  VAL A 166      20.454   1.756  18.868  1.00 15.00           H  
ATOM   2602 HG11 VAL A 166      19.825   0.764  16.049  1.00 15.00           H  
ATOM   2603 HG12 VAL A 166      18.653   1.459  17.191  1.00 15.00           H  
ATOM   2604 HG13 VAL A 166      19.427  -0.061  17.575  1.00 15.00           H  
ATOM   2605 HG21 VAL A 166      22.314   0.649  16.711  1.00 15.00           H  
ATOM   2606 HG22 VAL A 166      21.737  -0.258  18.126  1.00 15.00           H  
ATOM   2607 HG23 VAL A 166      22.772   1.147  18.354  1.00 15.00           H  
ATOM   2608  N   LEU A 167      18.935   3.928  16.165  1.00 15.00           N  
ATOM   2609  CA  LEU A 167      17.700   4.697  16.017  1.00 15.00           C  
ATOM   2610  CB  LEU A 167      17.996   6.001  15.245  1.00 15.00           C  
ATOM   2611  CG  LEU A 167      18.832   7.048  16.009  1.00 15.00           C  
ATOM   2612  CD1 LEU A 167      19.297   8.137  15.034  1.00 15.00           C  
ATOM   2613  CD2 LEU A 167      18.031   7.688  17.153  1.00 15.00           C  
ATOM   2614  C   LEU A 167      16.645   3.847  15.279  1.00 15.00           C  
ATOM   2615  O   LEU A 167      16.592   3.894  14.049  1.00 15.00           O  
ATOM   2616  H   LEU A 167      19.223   3.380  15.367  1.00 15.00           H  
ATOM   2617  HA  LEU A 167      17.312   4.965  16.997  1.00 15.00           H  
ATOM   2618  HB2 LEU A 167      18.519   5.738  14.326  1.00 15.00           H  
ATOM   2619  HB3 LEU A 167      17.048   6.461  14.961  1.00 15.00           H  
ATOM   2620  HG  LEU A 167      19.724   6.579  16.424  1.00 15.00           H  
ATOM   2621 HD11 LEU A 167      18.438   8.607  14.555  1.00 15.00           H  
ATOM   2622 HD12 LEU A 167      19.933   7.691  14.268  1.00 15.00           H  
ATOM   2623 HD13 LEU A 167      19.871   8.896  15.565  1.00 15.00           H  
ATOM   2624 HD21 LEU A 167      17.120   8.146  16.765  1.00 15.00           H  
ATOM   2625 HD22 LEU A 167      18.633   8.454  17.636  1.00 15.00           H  
ATOM   2626 HD23 LEU A 167      17.767   6.937  17.897  1.00 15.00           H  
ATOM   2627  N   PRO A 168      15.780   3.094  15.995  1.00 15.00           N  
ATOM   2628  CA  PRO A 168      14.665   2.357  15.401  1.00 15.00           C  
ATOM   2629  CB  PRO A 168      14.219   1.359  16.474  1.00 15.00           C  
ATOM   2630  CG  PRO A 168      14.546   2.082  17.780  1.00 15.00           C  
ATOM   2631  CD  PRO A 168      15.801   2.888  17.439  1.00 15.00           C  
ATOM   2632  C   PRO A 168      13.533   3.318  15.013  1.00 15.00           C  
ATOM   2633  O   PRO A 168      13.224   4.245  15.765  1.00 15.00           O  
ATOM   2634  HA  PRO A 168      14.999   1.810  14.519  1.00 15.00           H  
ATOM   2635  HB2 PRO A 168      13.158   1.116  16.397  1.00 15.00           H  
ATOM   2636  HB3 PRO A 168      14.818   0.453  16.406  1.00 15.00           H  
ATOM   2637  HG2 PRO A 168      14.726   1.382  18.596  1.00 15.00           H  
ATOM   2638  HG3 PRO A 168      13.733   2.762  18.038  1.00 15.00           H  
ATOM   2639  HD2 PRO A 168      16.687   2.317  17.713  1.00 15.00           H  
ATOM   2640  HD3 PRO A 168      15.784   3.836  17.976  1.00 15.00           H  
ATOM   2641  N   LEU A 169      12.916   3.084  13.844  1.00 15.00           N  
ATOM   2642  CA  LEU A 169      11.878   3.943  13.269  1.00 15.00           C  
ATOM   2643  CB  LEU A 169      12.487   4.942  12.261  1.00 15.00           C  
ATOM   2644  CG  LEU A 169      13.519   5.934  12.843  1.00 15.00           C  
ATOM   2645  CD1 LEU A 169      14.243   6.668  11.705  1.00 15.00           C  
ATOM   2646  CD2 LEU A 169      12.862   6.960  13.782  1.00 15.00           C  
ATOM   2647  C   LEU A 169      10.789   3.106  12.585  1.00 15.00           C  
ATOM   2648  O   LEU A 169      11.045   2.011  12.079  1.00 15.00           O  
ATOM   2649  H   LEU A 169      13.213   2.295  13.288  1.00 15.00           H  
ATOM   2650  HA  LEU A 169      11.399   4.505  14.070  1.00 15.00           H  
ATOM   2651  HB2 LEU A 169      12.963   4.373  11.466  1.00 15.00           H  
ATOM   2652  HB3 LEU A 169      11.679   5.517  11.807  1.00 15.00           H  
ATOM   2653  HG  LEU A 169      14.276   5.384  13.400  1.00 15.00           H  
ATOM   2654 HD11 LEU A 169      13.544   7.298  11.155  1.00 15.00           H  
ATOM   2655 HD12 LEU A 169      14.695   5.945  11.025  1.00 15.00           H  
ATOM   2656 HD13 LEU A 169      15.038   7.287  12.116  1.00 15.00           H  
ATOM   2657 HD21 LEU A 169      12.157   7.580  13.227  1.00 15.00           H  
ATOM   2658 HD22 LEU A 169      13.627   7.594  14.226  1.00 15.00           H  
ATOM   2659 HD23 LEU A 169      12.330   6.458  14.588  1.00 15.00           H  
ATOM   2660  N   SER A 170       9.577   3.676  12.539  1.00 15.00           N  
ATOM   2661  CA  SER A 170       8.400   3.109  11.892  1.00 15.00           C  
ATOM   2662  CB  SER A 170       7.595   2.302  12.921  1.00 15.00           C  
ATOM   2663  OG  SER A 170       6.441   1.736  12.335  1.00 15.00           O  
ATOM   2664  C   SER A 170       7.561   4.241  11.291  1.00 15.00           C  
ATOM   2665  O   SER A 170       7.340   5.269  11.934  1.00 15.00           O  
ATOM   2666  H   SER A 170       9.458   4.583  12.968  1.00 15.00           H  
ATOM   2667  HA  SER A 170       8.720   2.439  11.093  1.00 15.00           H  
ATOM   2668  HB2 SER A 170       7.291   2.954  13.741  1.00 15.00           H  
ATOM   2669  HB3 SER A 170       8.218   1.501  13.320  1.00 15.00           H  
ATOM   2670  HG  SER A 170       5.870   2.447  12.037  1.00 15.00           H  
ATOM   2671  N   TRP A 171       7.068   4.019  10.065  1.00 15.00           N  
ATOM   2672  CA  TRP A 171       6.203   4.940   9.337  1.00 15.00           C  
ATOM   2673  CB  TRP A 171       7.055   5.999   8.623  1.00 15.00           C  
ATOM   2674  CG  TRP A 171       6.321   6.864   7.646  1.00 15.00           C  
ATOM   2675  CD1 TRP A 171       5.506   7.895   7.959  1.00 15.00           C  
ATOM   2676  CD2 TRP A 171       6.307   6.777   6.187  1.00 15.00           C  
ATOM   2677  NE1 TRP A 171       5.011   8.466   6.808  1.00 15.00           N  
ATOM   2678  CE2 TRP A 171       5.476   7.821   5.681  1.00 15.00           C  
ATOM   2679  CE3 TRP A 171       6.908   5.918   5.240  1.00 15.00           C  
ATOM   2680  CZ2 TRP A 171       5.269   8.015   4.308  1.00 15.00           C  
ATOM   2681  CZ3 TRP A 171       6.696   6.095   3.860  1.00 15.00           C  
ATOM   2682  CH2 TRP A 171       5.883   7.143   3.395  1.00 15.00           C  
ATOM   2683  C   TRP A 171       5.362   4.162   8.323  1.00 15.00           C  
ATOM   2684  O   TRP A 171       5.882   3.298   7.618  1.00 15.00           O  
ATOM   2685  H   TRP A 171       7.289   3.146   9.606  1.00 15.00           H  
ATOM   2686  HA  TRP A 171       5.535   5.440  10.040  1.00 15.00           H  
ATOM   2687  HB2 TRP A 171       7.523   6.640   9.372  1.00 15.00           H  
ATOM   2688  HB3 TRP A 171       7.852   5.496   8.076  1.00 15.00           H  
ATOM   2689  HD1 TRP A 171       5.286   8.231   8.962  1.00 15.00           H  
ATOM   2690  HE1 TRP A 171       4.387   9.260   6.819  1.00 15.00           H  
ATOM   2691  HE3 TRP A 171       7.538   5.109   5.580  1.00 15.00           H  
ATOM   2692  HZ2 TRP A 171       4.637   8.818   3.958  1.00 15.00           H  
ATOM   2693  HZ3 TRP A 171       7.160   5.422   3.155  1.00 15.00           H  
ATOM   2694  HH2 TRP A 171       5.717   7.270   2.337  1.00 15.00           H  
ATOM   2695  N   ASP A 172       4.083   4.545   8.202  1.00 15.00           N  
ATOM   2696  CA  ASP A 172       3.146   3.971   7.244  1.00 15.00           C  
ATOM   2697  CB  ASP A 172       1.760   3.778   7.880  1.00 15.00           C  
ATOM   2698  CG  ASP A 172       1.699   2.562   8.809  1.00 15.00           C  
ATOM   2699  OD1 ASP A 172       2.532   2.495   9.739  1.00 15.00           O  
ATOM   2700  OD2 ASP A 172       0.811   1.714   8.573  1.00 15.00           O1-
ATOM   2701  C   ASP A 172       3.068   4.833   5.985  1.00 15.00           C  
ATOM   2702  O   ASP A 172       2.988   6.059   6.056  1.00 15.00           O  
ATOM   2703  H   ASP A 172       3.735   5.282   8.797  1.00 15.00           H  
ATOM   2704  HA  ASP A 172       3.507   2.985   6.953  1.00 15.00           H  
ATOM   2705  HB2 ASP A 172       1.030   3.635   7.080  1.00 15.00           H  
ATOM   2706  HB3 ASP A 172       1.479   4.675   8.433  1.00 15.00           H  
ATOM   2707  N   ILE A 173       3.007   4.145   4.840  1.00 15.00           N  
ATOM   2708  CA  ILE A 173       2.859   4.695   3.498  1.00 15.00           C  
ATOM   2709  CB  ILE A 173       2.971   3.524   2.486  1.00 15.00           C  
ATOM   2710  CG1 ILE A 173       4.323   2.772   2.575  1.00 15.00           C  
ATOM   2711  CG2 ILE A 173       2.797   4.005   1.039  1.00 15.00           C  
ATOM   2712  CD1 ILE A 173       4.229   1.331   2.053  1.00 15.00           C  
ATOM   2713  C   ILE A 173       1.495   5.418   3.408  1.00 15.00           C  
ATOM   2714  O   ILE A 173       0.537   4.939   4.016  1.00 15.00           O  
ATOM   2715  H   ILE A 173       3.058   3.139   4.896  1.00 15.00           H  
ATOM   2716  HA  ILE A 173       3.678   5.391   3.324  1.00 15.00           H  
ATOM   2717  HB  ILE A 173       2.169   2.817   2.709  1.00 15.00           H  
ATOM   2718 HG12 ILE A 173       5.086   3.313   2.012  1.00 15.00           H  
ATOM   2719 HG13 ILE A 173       4.665   2.718   3.606  1.00 15.00           H  
ATOM   2720 HG21 ILE A 173       3.569   4.734   0.793  1.00 15.00           H  
ATOM   2721 HG22 ILE A 173       1.817   4.450   0.901  1.00 15.00           H  
ATOM   2722 HG23 ILE A 173       2.869   3.166   0.353  1.00 15.00           H  
ATOM   2723 HD11 ILE A 173       3.824   1.304   1.044  1.00 15.00           H  
ATOM   2724 HD12 ILE A 173       3.581   0.744   2.702  1.00 15.00           H  
ATOM   2725 HD13 ILE A 173       5.221   0.882   2.044  1.00 15.00           H  
ATOM   2726  N   PRO A 174       1.353   6.521   2.640  1.00 15.00           N  
ATOM   2727  CA  PRO A 174       0.065   7.178   2.429  1.00 15.00           C  
ATOM   2728  CB  PRO A 174       0.354   8.465   1.645  1.00 15.00           C  
ATOM   2729  CG  PRO A 174       1.852   8.693   1.842  1.00 15.00           C  
ATOM   2730  CD  PRO A 174       2.399   7.276   1.971  1.00 15.00           C  
ATOM   2731  C   PRO A 174      -0.897   6.256   1.672  1.00 15.00           C  
ATOM   2732  O   PRO A 174      -0.470   5.515   0.787  1.00 15.00           O  
ATOM   2733  HA  PRO A 174      -0.355   7.439   3.400  1.00 15.00           H  
ATOM   2734  HB2 PRO A 174       0.148   8.318   0.585  1.00 15.00           H  
ATOM   2735  HB3 PRO A 174      -0.226   9.304   2.031  1.00 15.00           H  
ATOM   2736  HG2 PRO A 174       2.024   9.239   2.771  1.00 15.00           H  
ATOM   2737  HG3 PRO A 174       2.298   9.214   0.995  1.00 15.00           H  
ATOM   2738  HD2 PRO A 174       3.319   7.292   2.547  1.00 15.00           H  
ATOM   2739  HD3 PRO A 174       2.575   6.861   0.979  1.00 15.00           H  
ATOM   2740  N   GLU A 175      -2.194   6.319   2.005  1.00 15.00           N  
ATOM   2741  CA  GLU A 175      -3.214   5.423   1.455  1.00 15.00           C  
ATOM   2742  CB  GLU A 175      -4.515   5.569   2.261  1.00 15.00           C  
ATOM   2743  CG  GLU A 175      -4.371   5.035   3.693  1.00 15.00           C  
ATOM   2744  CD  GLU A 175      -5.650   5.262   4.498  1.00 15.00           C  
ATOM   2745  OE1 GLU A 175      -5.775   6.366   5.071  1.00 15.00           O  
ATOM   2746  OE2 GLU A 175      -6.483   4.330   4.522  1.00 15.00           O1-
ATOM   2747  C   GLU A 175      -3.467   5.646  -0.048  1.00 15.00           C  
ATOM   2748  O   GLU A 175      -4.022   4.760  -0.697  1.00 15.00           O  
ATOM   2749  H   GLU A 175      -2.486   6.966   2.724  1.00 15.00           H  
ATOM   2750  HA  GLU A 175      -2.859   4.399   1.574  1.00 15.00           H  
ATOM   2751  HB2 GLU A 175      -4.809   6.618   2.292  1.00 15.00           H  
ATOM   2752  HB3 GLU A 175      -5.307   5.006   1.765  1.00 15.00           H  
ATOM   2753  HG2 GLU A 175      -3.544   5.536   4.196  1.00 15.00           H  
ATOM   2754  HG3 GLU A 175      -4.148   3.967   3.658  1.00 15.00           H  
ATOM   2755  N   LEU A 176      -2.992   6.772  -0.605  1.00 15.00           N  
ATOM   2756  CA  LEU A 176      -2.915   7.043  -2.033  1.00 15.00           C  
ATOM   2757  CB  LEU A 176      -4.028   8.018  -2.463  1.00 15.00           C  
ATOM   2758  CG  LEU A 176      -5.461   7.453  -2.418  1.00 15.00           C  
ATOM   2759  CD1 LEU A 176      -6.458   8.584  -2.702  1.00 15.00           C  
ATOM   2760  CD2 LEU A 176      -5.683   6.318  -3.432  1.00 15.00           C  
ATOM   2761  C   LEU A 176      -1.539   7.647  -2.305  1.00 15.00           C  
ATOM   2762  O   LEU A 176      -1.273   8.787  -1.923  1.00 15.00           O  
ATOM   2763  H   LEU A 176      -2.556   7.454  -0.001  1.00 15.00           H  
ATOM   2764  HA  LEU A 176      -3.004   6.115  -2.597  1.00 15.00           H  
ATOM   2765  HB2 LEU A 176      -3.982   8.896  -1.818  1.00 15.00           H  
ATOM   2766  HB3 LEU A 176      -3.817   8.349  -3.481  1.00 15.00           H  
ATOM   2767  HG  LEU A 176      -5.665   7.071  -1.417  1.00 15.00           H  
ATOM   2768 HD11 LEU A 176      -6.283   9.009  -3.691  1.00 15.00           H  
ATOM   2769 HD12 LEU A 176      -6.356   9.368  -1.951  1.00 15.00           H  
ATOM   2770 HD13 LEU A 176      -7.469   8.187  -2.660  1.00 15.00           H  
ATOM   2771 HD21 LEU A 176      -5.462   6.667  -4.441  1.00 15.00           H  
ATOM   2772 HD22 LEU A 176      -6.720   5.984  -3.391  1.00 15.00           H  
ATOM   2773 HD23 LEU A 176      -5.042   5.469  -3.200  1.00 15.00           H  
ATOM   2774  N   VAL A 177      -0.672   6.883  -2.982  1.00 15.00           N  
ATOM   2775  CA  VAL A 177       0.638   7.349  -3.421  1.00 15.00           C  
ATOM   2776  CB  VAL A 177       1.694   7.159  -2.310  1.00 15.00           C  
ATOM   2777  CG1 VAL A 177       2.076   5.690  -2.076  1.00 15.00           C  
ATOM   2778  CG2 VAL A 177       2.940   8.011  -2.602  1.00 15.00           C  
ATOM   2779  C   VAL A 177       1.009   6.700  -4.758  1.00 15.00           C  
ATOM   2780  O   VAL A 177       0.679   5.539  -5.011  1.00 15.00           O  
ATOM   2781  H   VAL A 177      -0.948   5.952  -3.259  1.00 15.00           H  
ATOM   2782  HA  VAL A 177       0.564   8.418  -3.593  1.00 15.00           H  
ATOM   2783  HB  VAL A 177       1.270   7.538  -1.380  1.00 15.00           H  
ATOM   2784 HG11 VAL A 177       2.521   5.260  -2.973  1.00 15.00           H  
ATOM   2785 HG12 VAL A 177       1.193   5.113  -1.799  1.00 15.00           H  
ATOM   2786 HG13 VAL A 177       2.801   5.633  -1.267  1.00 15.00           H  
ATOM   2787 HG21 VAL A 177       3.493   7.608  -3.450  1.00 15.00           H  
ATOM   2788 HG22 VAL A 177       3.587   8.024  -1.727  1.00 15.00           H  
ATOM   2789 HG23 VAL A 177       2.647   9.039  -2.820  1.00 15.00           H  
ATOM   2790  N   ASN A 178       1.723   7.465  -5.595  1.00 15.00           N  
ATOM   2791  CA  ASN A 178       2.242   7.014  -6.879  1.00 15.00           C  
ATOM   2792  CB  ASN A 178       2.686   8.204  -7.748  1.00 15.00           C  
ATOM   2793  CG  ASN A 178       3.647   9.209  -7.099  1.00 15.00           C  
ATOM   2794  OD1 ASN A 178       4.194   8.996  -6.019  1.00 15.00           O  
ATOM   2795  ND2 ASN A 178       3.844  10.339  -7.780  1.00 15.00           N  
ATOM   2796  C   ASN A 178       3.331   5.950  -6.707  1.00 15.00           C  
ATOM   2797  O   ASN A 178       4.027   5.900  -5.691  1.00 15.00           O  
ATOM   2798  H   ASN A 178       1.955   8.408  -5.315  1.00 15.00           H  
ATOM   2799  HA  ASN A 178       1.413   6.542  -7.409  1.00 15.00           H  
ATOM   2800  HB2 ASN A 178       1.790   8.745  -8.050  1.00 15.00           H  
ATOM   2801  HB3 ASN A 178       3.145   7.823  -8.661  1.00 15.00           H  
ATOM   2802 HD21 ASN A 178       3.375  10.485  -8.663  1.00 15.00           H  
ATOM   2803 HD22 ASN A 178       4.459  11.050  -7.411  1.00 15.00           H  
ATOM   2804  N   MET A 179       3.402   5.060  -7.704  1.00 15.00           N  
ATOM   2805  CA  MET A 179       4.038   3.753  -7.604  1.00 15.00           C  
ATOM   2806  CB  MET A 179       3.013   2.670  -7.968  1.00 15.00           C  
ATOM   2807  CG  MET A 179       1.891   2.578  -6.927  1.00 15.00           C  
ATOM   2808  SD  MET A 179       0.540   1.481  -7.417  1.00 15.00           S  
ATOM   2809  CE  MET A 179      -0.395   1.446  -5.871  1.00 15.00           C  
ATOM   2810  C   MET A 179       5.279   3.672  -8.493  1.00 15.00           C  
ATOM   2811  O   MET A 179       5.320   4.249  -9.581  1.00 15.00           O  
ATOM   2812  H   MET A 179       2.819   5.207  -8.515  1.00 15.00           H  
ATOM   2813  HA  MET A 179       4.349   3.586  -6.571  1.00 15.00           H  
ATOM   2814  HB2 MET A 179       3.515   1.704  -8.030  1.00 15.00           H  
ATOM   2815  HB3 MET A 179       2.583   2.896  -8.945  1.00 15.00           H  
ATOM   2816  HG2 MET A 179       1.468   3.567  -6.757  1.00 15.00           H  
ATOM   2817  HG3 MET A 179       2.313   2.221  -5.987  1.00 15.00           H  
ATOM   2818  HE1 MET A 179      -1.274   0.813  -5.992  1.00 15.00           H  
ATOM   2819  HE2 MET A 179      -0.708   2.457  -5.611  1.00 15.00           H  
ATOM   2820  HE3 MET A 179       0.234   1.043  -5.078  1.00 15.00           H  
ATOM   2821  N   GLY A 180       6.289   2.945  -8.001  1.00 15.00           N  
ATOM   2822  CA  GLY A 180       7.595   2.819  -8.625  1.00 15.00           C  
ATOM   2823  C   GLY A 180       8.629   2.360  -7.599  1.00 15.00           C  
ATOM   2824  O   GLY A 180       8.335   1.517  -6.748  1.00 15.00           O  
ATOM   2825  H   GLY A 180       6.168   2.491  -7.106  1.00 15.00           H  
ATOM   2826  HA2 GLY A 180       7.546   2.094  -9.437  1.00 15.00           H  
ATOM   2827  HA3 GLY A 180       7.893   3.785  -9.035  1.00 15.00           H  
ATOM   2828  N   GLN A 181       9.837   2.935  -7.692  1.00 15.00           N  
ATOM   2829  CA  GLN A 181      10.948   2.665  -6.787  1.00 15.00           C  
ATOM   2830  CB  GLN A 181      12.264   2.549  -7.580  1.00 15.00           C  
ATOM   2831  CG  GLN A 181      13.219   1.509  -6.967  1.00 15.00           C  
ATOM   2832  CD  GLN A 181      12.722   0.063  -7.102  1.00 15.00           C  
ATOM   2833  OE1 GLN A 181      11.904  -0.257  -7.965  1.00 15.00           O  
ATOM   2834  NE2 GLN A 181      13.230  -0.830  -6.250  1.00 15.00           N  
ATOM   2835  C   GLN A 181      11.022   3.731  -5.688  1.00 15.00           C  
ATOM   2836  O   GLN A 181      10.659   4.890  -5.897  1.00 15.00           O  
ATOM   2837  H   GLN A 181       9.997   3.618  -8.420  1.00 15.00           H  
ATOM   2838  HA  GLN A 181      10.759   1.703  -6.309  1.00 15.00           H  
ATOM   2839  HB2 GLN A 181      12.057   2.262  -8.613  1.00 15.00           H  
ATOM   2840  HB3 GLN A 181      12.757   3.522  -7.603  1.00 15.00           H  
ATOM   2841  HG2 GLN A 181      13.377   1.743  -5.913  1.00 15.00           H  
ATOM   2842  HG3 GLN A 181      14.185   1.584  -7.467  1.00 15.00           H  
ATOM   2843 HE21 GLN A 181      13.902  -0.538  -5.555  1.00 15.00           H  
ATOM   2844 HE22 GLN A 181      12.939  -1.796  -6.297  1.00 15.00           H  
ATOM   2845  N   TRP A 182      11.503   3.310  -4.513  1.00 15.00           N  
ATOM   2846  CA  TRP A 182      11.588   4.096  -3.287  1.00 15.00           C  
ATOM   2847  CB  TRP A 182      10.473   3.668  -2.322  1.00 15.00           C  
ATOM   2848  CG  TRP A 182       9.075   4.064  -2.686  1.00 15.00           C  
ATOM   2849  CD1 TRP A 182       8.367   3.639  -3.756  1.00 15.00           C  
ATOM   2850  CD2 TRP A 182       8.172   4.935  -1.942  1.00 15.00           C  
ATOM   2851  NE1 TRP A 182       7.120   4.219  -3.755  1.00 15.00           N  
ATOM   2852  CE2 TRP A 182       6.927   5.000  -2.635  1.00 15.00           C  
ATOM   2853  CE3 TRP A 182       8.275   5.662  -0.738  1.00 15.00           C  
ATOM   2854  CZ2 TRP A 182       5.835   5.730  -2.142  1.00 15.00           C  
ATOM   2855  CZ3 TRP A 182       7.187   6.388  -0.230  1.00 15.00           C  
ATOM   2856  CH2 TRP A 182       5.965   6.416  -0.923  1.00 15.00           C  
ATOM   2857  C   TRP A 182      12.962   3.908  -2.637  1.00 15.00           C  
ATOM   2858  O   TRP A 182      13.706   2.993  -2.994  1.00 15.00           O  
ATOM   2859  H   TRP A 182      11.795   2.346  -4.441  1.00 15.00           H  
ATOM   2860  HA  TRP A 182      11.461   5.156  -3.514  1.00 15.00           H  
ATOM   2861  HB2 TRP A 182      10.503   2.588  -2.188  1.00 15.00           H  
ATOM   2862  HB3 TRP A 182      10.683   4.115  -1.353  1.00 15.00           H  
ATOM   2863  HD1 TRP A 182       8.722   2.950  -4.505  1.00 15.00           H  
ATOM   2864  HE1 TRP A 182       6.431   4.032  -4.469  1.00 15.00           H  
ATOM   2865  HE3 TRP A 182       9.206   5.659  -0.192  1.00 15.00           H  
ATOM   2866  HZ2 TRP A 182       4.907   5.749  -2.689  1.00 15.00           H  
ATOM   2867  HZ3 TRP A 182       7.296   6.921   0.701  1.00 15.00           H  
ATOM   2868  HH2 TRP A 182       5.131   6.965  -0.513  1.00 15.00           H  
ATOM   2869  N   LYS A 183      13.287   4.781  -1.672  1.00 15.00           N  
ATOM   2870  CA  LYS A 183      14.558   4.764  -0.955  1.00 15.00           C  
ATOM   2871  CB  LYS A 183      15.587   5.638  -1.698  1.00 15.00           C  
ATOM   2872  CG  LYS A 183      15.314   7.148  -1.572  1.00 15.00           C  
ATOM   2873  CD  LYS A 183      16.230   7.982  -2.481  1.00 15.00           C  
ATOM   2874  CE  LYS A 183      15.814   7.937  -3.956  1.00 15.00           C  
ATOM   2875  NZ  LYS A 183      14.529   8.622  -4.190  1.00 15.00           N1+
ATOM   2876  C   LYS A 183      14.394   5.202   0.503  1.00 15.00           C  
ATOM   2877  O   LYS A 183      13.443   5.906   0.846  1.00 15.00           O  
ATOM   2878  H   LYS A 183      12.628   5.504  -1.423  1.00 15.00           H  
ATOM   2879  HA  LYS A 183      14.926   3.740  -0.949  1.00 15.00           H  
ATOM   2880  HB2 LYS A 183      16.579   5.434  -1.292  1.00 15.00           H  
ATOM   2881  HB3 LYS A 183      15.594   5.351  -2.751  1.00 15.00           H  
ATOM   2882  HG2 LYS A 183      14.271   7.357  -1.810  1.00 15.00           H  
ATOM   2883  HG3 LYS A 183      15.490   7.450  -0.540  1.00 15.00           H  
ATOM   2884  HD2 LYS A 183      17.254   7.618  -2.390  1.00 15.00           H  
ATOM   2885  HD3 LYS A 183      16.218   9.019  -2.148  1.00 15.00           H  
ATOM   2886  HE2 LYS A 183      15.733   6.899  -4.277  1.00 15.00           H  
ATOM   2887  HE3 LYS A 183      16.582   8.431  -4.551  1.00 15.00           H  
ATOM   2888  HZ1 LYS A 183      14.605   9.588  -3.905  1.00 15.00           H  
ATOM   2889  HZ2 LYS A 183      13.803   8.170  -3.652  1.00 15.00           H  
ATOM   2890  HZ3 LYS A 183      14.297   8.578  -5.172  1.00 15.00           H  
ATOM   2891  N   ILE A 184      15.385   4.836   1.330  1.00 15.00           N  
ATOM   2892  CA  ILE A 184      15.550   5.315   2.698  1.00 15.00           C  
ATOM   2893  CB  ILE A 184      15.115   4.253   3.742  1.00 15.00           C  
ATOM   2894  CG1 ILE A 184      13.661   3.802   3.483  1.00 15.00           C  
ATOM   2895  CG2 ILE A 184      15.293   4.798   5.174  1.00 15.00           C  
ATOM   2896  CD1 ILE A 184      13.093   2.795   4.484  1.00 15.00           C  
ATOM   2897  C   ILE A 184      17.015   5.740   2.830  1.00 15.00           C  
ATOM   2898  O   ILE A 184      17.877   4.931   3.172  1.00 15.00           O  
ATOM   2899  H   ILE A 184      16.128   4.256   0.964  1.00 15.00           H  
ATOM   2900  HA  ILE A 184      14.924   6.196   2.843  1.00 15.00           H  
ATOM   2901  HB  ILE A 184      15.756   3.379   3.638  1.00 15.00           H  
ATOM   2902 HG12 ILE A 184      13.010   4.676   3.467  1.00 15.00           H  
ATOM   2903 HG13 ILE A 184      13.623   3.323   2.507  1.00 15.00           H  
ATOM   2904 HG21 ILE A 184      14.613   5.629   5.350  1.00 15.00           H  
ATOM   2905 HG22 ILE A 184      16.315   5.140   5.335  1.00 15.00           H  
ATOM   2906 HG23 ILE A 184      15.096   4.013   5.903  1.00 15.00           H  
ATOM   2907 HD11 ILE A 184      12.917   3.287   5.438  1.00 15.00           H  
ATOM   2908 HD12 ILE A 184      13.785   1.962   4.610  1.00 15.00           H  
ATOM   2909 HD13 ILE A 184      12.141   2.415   4.113  1.00 15.00           H  
ATOM   2910  N   ARG A 185      17.276   7.023   2.548  1.00 15.00           N  
ATOM   2911  CA  ARG A 185      18.562   7.670   2.775  1.00 15.00           C  
ATOM   2912  CB  ARG A 185      18.667   8.981   1.979  1.00 15.00           C  
ATOM   2913  CG  ARG A 185      18.473   8.809   0.465  1.00 15.00           C  
ATOM   2914  CD  ARG A 185      18.773  10.105  -0.297  1.00 15.00           C  
ATOM   2915  NE  ARG A 185      17.868  11.196   0.093  1.00 15.00           N  
ATOM   2916  CZ  ARG A 185      17.859  12.429  -0.443  1.00 15.00           C  
ATOM   2917  NH1 ARG A 185      18.721  12.782  -1.408  1.00 15.00           N  
ATOM   2918  NH2 ARG A 185      16.964  13.324  -0.003  1.00 15.00           N1+
ATOM   2919  C   ARG A 185      18.728   7.973   4.264  1.00 15.00           C  
ATOM   2920  O   ARG A 185      17.746   8.241   4.955  1.00 15.00           O  
ATOM   2921  H   ARG A 185      16.517   7.617   2.245  1.00 15.00           H  
ATOM   2922  HA  ARG A 185      19.361   7.002   2.454  1.00 15.00           H  
ATOM   2923  HB2 ARG A 185      17.919   9.679   2.358  1.00 15.00           H  
ATOM   2924  HB3 ARG A 185      19.654   9.410   2.157  1.00 15.00           H  
ATOM   2925  HG2 ARG A 185      17.447   8.506   0.260  1.00 15.00           H  
ATOM   2926  HG3 ARG A 185      19.145   8.034   0.100  1.00 15.00           H  
ATOM   2927  HD2 ARG A 185      18.659   9.916  -1.365  1.00 15.00           H  
ATOM   2928  HD3 ARG A 185      19.803  10.405  -0.102  1.00 15.00           H  
ATOM   2929  HE  ARG A 185      17.195  10.986   0.817  1.00 15.00           H  
ATOM   2930 HH11 ARG A 185      18.692  13.715  -1.795  1.00 15.00           H  
ATOM   2931 HH12 ARG A 185      19.400  12.115  -1.747  1.00 15.00           H  
ATOM   2932 HH21 ARG A 185      16.309  13.069   0.722  1.00 15.00           H  
ATOM   2933 HH22 ARG A 185      16.944  14.254  -0.398  1.00 15.00           H  
ATOM   2934  N   ALA A 186      19.984   8.023   4.723  1.00 15.00           N  
ATOM   2935  CA  ALA A 186      20.354   8.568   6.021  1.00 15.00           C  
ATOM   2936  CB  ALA A 186      20.191   7.519   7.123  1.00 15.00           C  
ATOM   2937  C   ALA A 186      21.788   9.094   5.976  1.00 15.00           C  
ATOM   2938  O   ALA A 186      22.659   8.522   5.318  1.00 15.00           O  
ATOM   2939  H   ALA A 186      20.740   7.789   4.096  1.00 15.00           H  
ATOM   2940  HA  ALA A 186      19.688   9.403   6.241  1.00 15.00           H  
ATOM   2941  HB1 ALA A 186      20.851   6.676   6.933  1.00 15.00           H  
ATOM   2942  HB2 ALA A 186      19.159   7.171   7.147  1.00 15.00           H  
ATOM   2943  HB3 ALA A 186      20.439   7.958   8.089  1.00 15.00           H  
ATOM   2944  N   TYR A 187      22.006  10.209   6.681  1.00 15.00           N  
ATOM   2945  CA  TYR A 187      23.236  10.986   6.642  1.00 15.00           C  
ATOM   2946  CB  TYR A 187      23.212  11.928   5.425  1.00 15.00           C  
ATOM   2947  CG  TYR A 187      22.006  12.848   5.314  1.00 15.00           C  
ATOM   2948  CD1 TYR A 187      22.071  14.164   5.814  1.00 15.00           C  
ATOM   2949  CD2 TYR A 187      20.824  12.396   4.692  1.00 15.00           C  
ATOM   2950  CE1 TYR A 187      20.964  15.022   5.701  1.00 15.00           C  
ATOM   2951  CE2 TYR A 187      19.709  13.243   4.584  1.00 15.00           C  
ATOM   2952  CZ  TYR A 187      19.774  14.564   5.087  1.00 15.00           C  
ATOM   2953  OH  TYR A 187      18.691  15.389   4.996  1.00 15.00           O  
ATOM   2954  C   TYR A 187      23.396  11.773   7.941  1.00 15.00           C  
ATOM   2955  O   TYR A 187      22.407  12.177   8.554  1.00 15.00           O  
ATOM   2956  H   TYR A 187      21.241  10.602   7.210  1.00 15.00           H  
ATOM   2957  HA  TYR A 187      24.085  10.308   6.541  1.00 15.00           H  
ATOM   2958  HB2 TYR A 187      24.115  12.539   5.435  1.00 15.00           H  
ATOM   2959  HB3 TYR A 187      23.250  11.312   4.527  1.00 15.00           H  
ATOM   2960  HD1 TYR A 187      22.974  14.521   6.284  1.00 15.00           H  
ATOM   2961  HD2 TYR A 187      20.768  11.391   4.298  1.00 15.00           H  
ATOM   2962  HE1 TYR A 187      21.022  16.028   6.090  1.00 15.00           H  
ATOM   2963  HE2 TYR A 187      18.805  12.883   4.115  1.00 15.00           H  
ATOM   2964  HH  TYR A 187      17.939  14.974   4.566  1.00 15.00           H  
ATOM   2965  N   TYR A 188      24.653  12.044   8.318  1.00 15.00           N  
ATOM   2966  CA  TYR A 188      24.971  12.885   9.462  1.00 15.00           C  
ATOM   2967  CB  TYR A 188      26.451  12.742   9.846  1.00 15.00           C  
ATOM   2968  CG  TYR A 188      26.857  11.383  10.381  1.00 15.00           C  
ATOM   2969  CD1 TYR A 188      27.588  10.490   9.573  1.00 15.00           C  
ATOM   2970  CD2 TYR A 188      26.538  11.028  11.706  1.00 15.00           C  
ATOM   2971  CE1 TYR A 188      28.010   9.253  10.089  1.00 15.00           C  
ATOM   2972  CE2 TYR A 188      26.935   9.783  12.222  1.00 15.00           C  
ATOM   2973  CZ  TYR A 188      27.682   8.893  11.418  1.00 15.00           C  
ATOM   2974  OH  TYR A 188      28.083   7.694  11.926  1.00 15.00           O  
ATOM   2975  C   TYR A 188      24.628  14.345   9.158  1.00 15.00           C  
ATOM   2976  O   TYR A 188      24.883  14.839   8.063  1.00 15.00           O  
ATOM   2977  H   TYR A 188      25.424  11.694   7.767  1.00 15.00           H  
ATOM   2978  HA  TYR A 188      24.371  12.562  10.310  1.00 15.00           H  
ATOM   2979  HB2 TYR A 188      27.065  12.977   8.978  1.00 15.00           H  
ATOM   2980  HB3 TYR A 188      26.678  13.479  10.616  1.00 15.00           H  
ATOM   2981  HD1 TYR A 188      27.837  10.757   8.557  1.00 15.00           H  
ATOM   2982  HD2 TYR A 188      25.988  11.715  12.332  1.00 15.00           H  
ATOM   2983  HE1 TYR A 188      28.578   8.577   9.468  1.00 15.00           H  
ATOM   2984  HE2 TYR A 188      26.680   9.513  13.236  1.00 15.00           H  
ATOM   2985  HH  TYR A 188      28.584   7.168  11.297  1.00 15.00           H  
ATOM   2986  N   GLU A 189      24.140  15.051  10.183  1.00 15.00           N  
ATOM   2987  CA  GLU A 189      24.097  16.508  10.221  1.00 15.00           C  
ATOM   2988  CB  GLU A 189      23.236  16.908  11.426  1.00 15.00           C  
ATOM   2989  CG  GLU A 189      23.055  18.423  11.594  1.00 15.00           C  
ATOM   2990  CD  GLU A 189      22.148  18.745  12.782  1.00 15.00           C  
ATOM   2991  OE1 GLU A 189      22.683  19.267  13.785  1.00 15.00           O  
ATOM   2992  OE2 GLU A 189      20.935  18.463  12.675  1.00 15.00           O1-
ATOM   2993  C   GLU A 189      25.525  17.072  10.336  1.00 15.00           C  
ATOM   2994  O   GLU A 189      25.799  18.152   9.814  1.00 15.00           O  
ATOM   2995  H   GLU A 189      23.939  14.571  11.048  1.00 15.00           H  
ATOM   2996  HA  GLU A 189      23.630  16.879   9.307  1.00 15.00           H  
ATOM   2997  HB2 GLU A 189      22.254  16.445  11.327  1.00 15.00           H  
ATOM   2998  HB3 GLU A 189      23.705  16.512  12.323  1.00 15.00           H  
ATOM   2999  HG2 GLU A 189      22.621  18.840  10.685  1.00 15.00           H  
ATOM   3000  HG3 GLU A 189      24.027  18.890  11.753  1.00 15.00           H  
ATOM   3001  N   ASN A 190      26.432  16.309  10.968  1.00 15.00           N  
ATOM   3002  CA  ASN A 190      27.842  16.636  11.138  1.00 15.00           C  
ATOM   3003  CB  ASN A 190      28.406  15.786  12.287  1.00 15.00           C  
ATOM   3004  CG  ASN A 190      27.675  16.031  13.610  1.00 15.00           C  
ATOM   3005  OD1 ASN A 190      26.804  15.253  13.994  1.00 15.00           O  
ATOM   3006  ND2 ASN A 190      28.013  17.124  14.298  1.00 15.00           N  
ATOM   3007  C   ASN A 190      28.649  16.409   9.851  1.00 15.00           C  
ATOM   3008  O   ASN A 190      29.656  17.085   9.657  1.00 15.00           O  
ATOM   3009  H   ASN A 190      26.129  15.427  11.355  1.00 15.00           H  
ATOM   3010  HA  ASN A 190      27.923  17.688  11.416  1.00 15.00           H  
ATOM   3011  HB2 ASN A 190      29.462  16.026  12.416  1.00 15.00           H  
ATOM   3012  HB3 ASN A 190      28.325  14.730  12.028  1.00 15.00           H  
ATOM   3013 HD21 ASN A 190      28.729  17.742  13.944  1.00 15.00           H  
ATOM   3014 HD22 ASN A 190      27.553  17.332  15.173  1.00 15.00           H  
ATOM   3015  N   SER A 191      28.194  15.513   8.959  1.00 15.00           N  
ATOM   3016  CA  SER A 191      28.766  15.292   7.634  1.00 15.00           C  
ATOM   3017  CB  SER A 191      29.812  14.164   7.682  1.00 15.00           C  
ATOM   3018  OG  SER A 191      30.985  14.588   8.339  1.00 15.00           O  
ATOM   3019  C   SER A 191      27.632  14.961   6.653  1.00 15.00           C  
ATOM   3020  O   SER A 191      27.344  13.784   6.432  1.00 15.00           O  
ATOM   3021  H   SER A 191      27.358  14.992   9.182  1.00 15.00           H  
ATOM   3022  HA  SER A 191      29.264  16.200   7.293  1.00 15.00           H  
ATOM   3023  HB2 SER A 191      30.077  13.880   6.663  1.00 15.00           H  
ATOM   3024  HB3 SER A 191      29.400  13.295   8.195  1.00 15.00           H  
ATOM   3025  HG  SER A 191      31.368  15.313   7.840  1.00 15.00           H  
ATOM   3026  N   PRO A 192      26.979  15.977   6.049  1.00 15.00           N  
ATOM   3027  CA  PRO A 192      25.931  15.776   5.047  1.00 15.00           C  
ATOM   3028  CB  PRO A 192      25.283  17.152   4.846  1.00 15.00           C  
ATOM   3029  CG  PRO A 192      25.633  17.915   6.121  1.00 15.00           C  
ATOM   3030  CD  PRO A 192      27.025  17.380   6.434  1.00 15.00           C  
ATOM   3031  C   PRO A 192      26.445  15.190   3.721  1.00 15.00           C  
ATOM   3032  O   PRO A 192      25.637  14.742   2.909  1.00 15.00           O  
ATOM   3033  HA  PRO A 192      25.186  15.098   5.462  1.00 15.00           H  
ATOM   3034  HB2 PRO A 192      25.737  17.662   3.996  1.00 15.00           H  
ATOM   3035  HB3 PRO A 192      24.204  17.072   4.708  1.00 15.00           H  
ATOM   3036  HG2 PRO A 192      24.942  17.640   6.921  1.00 15.00           H  
ATOM   3037  HG3 PRO A 192      25.639  18.994   5.964  1.00 15.00           H  
ATOM   3038  HD2 PRO A 192      27.241  17.513   7.493  1.00 15.00           H  
ATOM   3039  HD3 PRO A 192      27.768  17.900   5.830  1.00 15.00           H  
ATOM   3040  N   GLN A 193      27.774  15.166   3.523  1.00 15.00           N  
ATOM   3041  CA  GLN A 193      28.456  14.553   2.389  1.00 15.00           C  
ATOM   3042  CB  GLN A 193      29.804  15.257   2.125  1.00 15.00           C  
ATOM   3043  CG  GLN A 193      30.822  15.255   3.286  1.00 15.00           C  
ATOM   3044  CD  GLN A 193      30.587  16.313   4.373  1.00 15.00           C  
ATOM   3045  OE1 GLN A 193      29.731  17.186   4.257  1.00 15.00           O  
ATOM   3046  NE2 GLN A 193      31.386  16.259   5.439  1.00 15.00           N  
ATOM   3047  C   GLN A 193      28.636  13.037   2.568  1.00 15.00           C  
ATOM   3048  O   GLN A 193      28.759  12.331   1.568  1.00 15.00           O  
ATOM   3049  H   GLN A 193      28.367  15.555   4.241  1.00 15.00           H  
ATOM   3050  HA  GLN A 193      27.837  14.707   1.504  1.00 15.00           H  
ATOM   3051  HB2 GLN A 193      30.271  14.755   1.276  1.00 15.00           H  
ATOM   3052  HB3 GLN A 193      29.616  16.282   1.814  1.00 15.00           H  
ATOM   3053  HG2 GLN A 193      31.811  15.441   2.863  1.00 15.00           H  
ATOM   3054  HG3 GLN A 193      30.855  14.267   3.745  1.00 15.00           H  
ATOM   3055 HE21 GLN A 193      32.088  15.537   5.506  1.00 15.00           H  
ATOM   3056 HE22 GLN A 193      31.285  16.937   6.180  1.00 15.00           H  
ATOM   3057  N   GLN A 194      28.587  12.535   3.814  1.00 15.00           N  
ATOM   3058  CA  GLN A 194      28.509  11.113   4.118  1.00 15.00           C  
ATOM   3059  CB  GLN A 194      29.106  10.821   5.504  1.00 15.00           C  
ATOM   3060  CG  GLN A 194      30.634  10.970   5.535  1.00 15.00           C  
ATOM   3061  CD  GLN A 194      31.232  10.583   6.891  1.00 15.00           C  
ATOM   3062  OE1 GLN A 194      30.563  10.636   7.921  1.00 15.00           O  
ATOM   3063  NE2 GLN A 194      32.508  10.190   6.893  1.00 15.00           N  
ATOM   3064  C   GLN A 194      27.039  10.701   4.051  1.00 15.00           C  
ATOM   3065  O   GLN A 194      26.253  11.079   4.920  1.00 15.00           O  
ATOM   3066  H   GLN A 194      28.493  13.173   4.592  1.00 15.00           H  
ATOM   3067  HA  GLN A 194      29.074  10.546   3.376  1.00 15.00           H  
ATOM   3068  HB2 GLN A 194      28.660  11.486   6.243  1.00 15.00           H  
ATOM   3069  HB3 GLN A 194      28.859   9.794   5.776  1.00 15.00           H  
ATOM   3070  HG2 GLN A 194      30.911  12.001   5.311  1.00 15.00           H  
ATOM   3071  HG3 GLN A 194      31.064  10.329   4.763  1.00 15.00           H  
ATOM   3072 HE21 GLN A 194      33.029  10.160   6.028  1.00 15.00           H  
ATOM   3073 HE22 GLN A 194      32.954   9.927   7.761  1.00 15.00           H  
ATOM   3074  N   VAL A 195      26.687   9.936   3.008  1.00 15.00           N  
ATOM   3075  CA  VAL A 195      25.325   9.489   2.727  1.00 15.00           C  
ATOM   3076  CB  VAL A 195      24.689  10.300   1.570  1.00 15.00           C  
ATOM   3077  CG1 VAL A 195      23.198   9.945   1.415  1.00 15.00           C  
ATOM   3078  CG2 VAL A 195      24.809  11.824   1.753  1.00 15.00           C  
ATOM   3079  C   VAL A 195      25.368   7.994   2.403  1.00 15.00           C  
ATOM   3080  O   VAL A 195      26.212   7.542   1.626  1.00 15.00           O  
ATOM   3081  H   VAL A 195      27.398   9.666   2.344  1.00 15.00           H  
ATOM   3082  HA  VAL A 195      24.716   9.632   3.620  1.00 15.00           H  
ATOM   3083  HB  VAL A 195      25.199  10.040   0.641  1.00 15.00           H  
ATOM   3084 HG11 VAL A 195      22.663  10.148   2.344  1.00 15.00           H  
ATOM   3085 HG12 VAL A 195      23.083   8.892   1.159  1.00 15.00           H  
ATOM   3086 HG13 VAL A 195      22.755  10.537   0.613  1.00 15.00           H  
ATOM   3087 HG21 VAL A 195      24.366  12.130   2.699  1.00 15.00           H  
ATOM   3088 HG22 VAL A 195      24.298  12.338   0.939  1.00 15.00           H  
ATOM   3089 HG23 VAL A 195      25.856  12.125   1.733  1.00 15.00           H  
ATOM   3090  N   PHE A 196      24.422   7.247   2.985  1.00 15.00           N  
ATOM   3091  CA  PHE A 196      24.240   5.814   2.786  1.00 15.00           C  
ATOM   3092  CB  PHE A 196      24.944   5.027   3.902  1.00 15.00           C  
ATOM   3093  CG  PHE A 196      26.431   5.312   4.015  1.00 15.00           C  
ATOM   3094  CD1 PHE A 196      26.889   6.342   4.861  1.00 15.00           C  
ATOM   3095  CD2 PHE A 196      27.356   4.584   3.243  1.00 15.00           C  
ATOM   3096  CE1 PHE A 196      28.262   6.628   4.952  1.00 15.00           C  
ATOM   3097  CE2 PHE A 196      28.727   4.884   3.319  1.00 15.00           C  
ATOM   3098  CZ  PHE A 196      29.182   5.900   4.179  1.00 15.00           C  
ATOM   3099  C   PHE A 196      22.741   5.527   2.762  1.00 15.00           C  
ATOM   3100  O   PHE A 196      21.999   6.053   3.592  1.00 15.00           O  
ATOM   3101  H   PHE A 196      23.764   7.701   3.602  1.00 15.00           H  
ATOM   3102  HA  PHE A 196      24.673   5.523   1.828  1.00 15.00           H  
ATOM   3103  HB2 PHE A 196      24.468   5.257   4.855  1.00 15.00           H  
ATOM   3104  HB3 PHE A 196      24.804   3.961   3.717  1.00 15.00           H  
ATOM   3105  HD1 PHE A 196      26.182   6.928   5.428  1.00 15.00           H  
ATOM   3106  HD2 PHE A 196      27.014   3.803   2.578  1.00 15.00           H  
ATOM   3107  HE1 PHE A 196      28.608   7.414   5.606  1.00 15.00           H  
ATOM   3108  HE2 PHE A 196      29.433   4.333   2.715  1.00 15.00           H  
ATOM   3109  HZ  PHE A 196      30.236   6.125   4.240  1.00 15.00           H  
ATOM   3110  N   SER A 197      22.302   4.711   1.794  1.00 15.00           N  
ATOM   3111  CA  SER A 197      20.889   4.529   1.482  1.00 15.00           C  
ATOM   3112  CB  SER A 197      20.491   5.472   0.337  1.00 15.00           C  
ATOM   3113  OG  SER A 197      21.130   5.125  -0.875  1.00 15.00           O  
ATOM   3114  C   SER A 197      20.543   3.076   1.154  1.00 15.00           C  
ATOM   3115  O   SER A 197      21.408   2.272   0.801  1.00 15.00           O  
ATOM   3116  H   SER A 197      22.970   4.295   1.162  1.00 15.00           H  
ATOM   3117  HA  SER A 197      20.301   4.811   2.354  1.00 15.00           H  
ATOM   3118  HB2 SER A 197      20.771   6.491   0.603  1.00 15.00           H  
ATOM   3119  HB3 SER A 197      19.411   5.431   0.193  1.00 15.00           H  
ATOM   3120  HG  SER A 197      20.833   4.251  -1.136  1.00 15.00           H  
ATOM   3121  N   THR A 198      19.241   2.781   1.246  1.00 15.00           N  
ATOM   3122  CA  THR A 198      18.629   1.494   0.929  1.00 15.00           C  
ATOM   3123  CB  THR A 198      18.274   0.737   2.225  1.00 15.00           C  
ATOM   3124  OG1 THR A 198      17.343   1.459   3.002  1.00 15.00           O  
ATOM   3125  CG2 THR A 198      19.519   0.446   3.069  1.00 15.00           C  
ATOM   3126  C   THR A 198      17.423   1.719   0.003  1.00 15.00           C  
ATOM   3127  O   THR A 198      17.225   2.825  -0.503  1.00 15.00           O  
ATOM   3128  H   THR A 198      18.608   3.512   1.539  1.00 15.00           H  
ATOM   3129  HA  THR A 198      19.345   0.884   0.377  1.00 15.00           H  
ATOM   3130  HB  THR A 198      17.824  -0.218   1.958  1.00 15.00           H  
ATOM   3131 HG21 THR A 198      19.956   1.379   3.422  1.00 15.00           H  
ATOM   3132 HG22 THR A 198      20.263  -0.078   2.469  1.00 15.00           H  
ATOM   3133 HG23 THR A 198      19.248  -0.171   3.925  1.00 15.00           H  
ATOM   3134  HG1 THR A 198      17.738   2.298   3.250  1.00 15.00           H  
ATOM   3135  N   GLU A 199      16.680   0.643  -0.292  1.00 15.00           N  
ATOM   3136  CA  GLU A 199      15.694   0.598  -1.364  1.00 15.00           C  
ATOM   3137  CB  GLU A 199      16.392   0.059  -2.625  1.00 15.00           C  
ATOM   3138  CG  GLU A 199      15.494   0.016  -3.866  1.00 15.00           C  
ATOM   3139  CD  GLU A 199      16.272  -0.473  -5.086  1.00 15.00           C  
ATOM   3140  OE1 GLU A 199      16.417  -1.709  -5.212  1.00 15.00           O  
ATOM   3141  OE2 GLU A 199      16.707   0.395  -5.874  1.00 15.00           O1-
ATOM   3142  C   GLU A 199      14.488  -0.257  -0.960  1.00 15.00           C  
ATOM   3143  O   GLU A 199      14.644  -1.319  -0.357  1.00 15.00           O  
ATOM   3144  H   GLU A 199      16.895  -0.233   0.162  1.00 15.00           H  
ATOM   3145  HA  GLU A 199      15.346   1.609  -1.570  1.00 15.00           H  
ATOM   3146  HB2 GLU A 199      17.250   0.695  -2.848  1.00 15.00           H  
ATOM   3147  HB3 GLU A 199      16.760  -0.948  -2.429  1.00 15.00           H  
ATOM   3148  HG2 GLU A 199      15.103   1.014  -4.065  1.00 15.00           H  
ATOM   3149  HG3 GLU A 199      14.655  -0.658  -3.690  1.00 15.00           H  
ATOM   3150  N   PHE A 200      13.293   0.194  -1.369  1.00 15.00           N  
ATOM   3151  CA  PHE A 200      12.050  -0.570  -1.328  1.00 15.00           C  
ATOM   3152  CB  PHE A 200      11.377  -0.433   0.053  1.00 15.00           C  
ATOM   3153  CG  PHE A 200      10.760   0.912   0.408  1.00 15.00           C  
ATOM   3154  CD1 PHE A 200       9.359   1.067   0.410  1.00 15.00           C  
ATOM   3155  CD2 PHE A 200      11.572   1.984   0.823  1.00 15.00           C  
ATOM   3156  CE1 PHE A 200       8.772   2.263   0.857  1.00 15.00           C  
ATOM   3157  CE2 PHE A 200      10.984   3.185   1.257  1.00 15.00           C  
ATOM   3158  CZ  PHE A 200       9.587   3.317   1.297  1.00 15.00           C  
ATOM   3159  C   PHE A 200      11.139  -0.163  -2.499  1.00 15.00           C  
ATOM   3160  O   PHE A 200      11.590   0.492  -3.440  1.00 15.00           O  
ATOM   3161  H   PHE A 200      13.256   1.083  -1.847  1.00 15.00           H  
ATOM   3162  HA  PHE A 200      12.297  -1.623  -1.465  1.00 15.00           H  
ATOM   3163  HB2 PHE A 200      10.598  -1.193   0.121  1.00 15.00           H  
ATOM   3164  HB3 PHE A 200      12.109  -0.685   0.823  1.00 15.00           H  
ATOM   3165  HD1 PHE A 200       8.723   0.261   0.087  1.00 15.00           H  
ATOM   3166  HD2 PHE A 200      12.648   1.882   0.828  1.00 15.00           H  
ATOM   3167  HE1 PHE A 200       7.697   2.365   0.875  1.00 15.00           H  
ATOM   3168  HE2 PHE A 200      11.606   4.007   1.568  1.00 15.00           H  
ATOM   3169  HZ  PHE A 200       9.139   4.231   1.657  1.00 15.00           H  
ATOM   3170  N   GLU A 201       9.873  -0.606  -2.468  1.00 15.00           N  
ATOM   3171  CA  GLU A 201       8.862  -0.335  -3.485  1.00 15.00           C  
ATOM   3172  CB  GLU A 201       8.758  -1.498  -4.488  1.00 15.00           C  
ATOM   3173  CG  GLU A 201      10.009  -1.674  -5.352  1.00 15.00           C  
ATOM   3174  CD  GLU A 201       9.796  -2.750  -6.414  1.00 15.00           C  
ATOM   3175  OE1 GLU A 201      10.132  -3.918  -6.121  1.00 15.00           O  
ATOM   3176  OE2 GLU A 201       9.295  -2.386  -7.501  1.00 15.00           O1-
ATOM   3177  C   GLU A 201       7.495  -0.139  -2.832  1.00 15.00           C  
ATOM   3178  O   GLU A 201       7.170  -0.799  -1.845  1.00 15.00           O  
ATOM   3179  H   GLU A 201       9.578  -1.160  -1.677  1.00 15.00           H  
ATOM   3180  HA  GLU A 201       9.123   0.576  -4.026  1.00 15.00           H  
ATOM   3181  HB2 GLU A 201       8.557  -2.426  -3.951  1.00 15.00           H  
ATOM   3182  HB3 GLU A 201       7.915  -1.305  -5.153  1.00 15.00           H  
ATOM   3183  HG2 GLU A 201      10.855  -1.956  -4.724  1.00 15.00           H  
ATOM   3184  HG3 GLU A 201      10.235  -0.726  -5.839  1.00 15.00           H  
ATOM   3185  N   VAL A 202       6.657   0.666  -3.497  1.00 15.00           N  
ATOM   3186  CA  VAL A 202       5.213   0.693  -3.300  1.00 15.00           C  
ATOM   3187  CB  VAL A 202       4.745   1.987  -2.604  1.00 15.00           C  
ATOM   3188  CG1 VAL A 202       3.233   1.931  -2.338  1.00 15.00           C  
ATOM   3189  CG2 VAL A 202       5.487   2.212  -1.275  1.00 15.00           C  
ATOM   3190  C   VAL A 202       4.582   0.506  -4.678  1.00 15.00           C  
ATOM   3191  O   VAL A 202       4.944   1.194  -5.633  1.00 15.00           O  
ATOM   3192  H   VAL A 202       7.009   1.171  -4.298  1.00 15.00           H  
ATOM   3193  HA  VAL A 202       4.925  -0.150  -2.669  1.00 15.00           H  
ATOM   3194  HB  VAL A 202       4.933   2.834  -3.262  1.00 15.00           H  
ATOM   3195 HG11 VAL A 202       3.003   1.103  -1.667  1.00 15.00           H  
ATOM   3196 HG12 VAL A 202       2.687   1.802  -3.272  1.00 15.00           H  
ATOM   3197 HG13 VAL A 202       2.904   2.865  -1.887  1.00 15.00           H  
ATOM   3198 HG21 VAL A 202       5.380   1.334  -0.639  1.00 15.00           H  
ATOM   3199 HG22 VAL A 202       5.085   3.086  -0.764  1.00 15.00           H  
ATOM   3200 HG23 VAL A 202       6.547   2.381  -1.455  1.00 15.00           H  
ATOM   3201  N   LYS A 203       3.671  -0.469  -4.769  1.00 15.00           N  
ATOM   3202  CA  LYS A 203       3.091  -0.946  -6.017  1.00 15.00           C  
ATOM   3203  CB  LYS A 203       4.079  -1.901  -6.718  1.00 15.00           C  
ATOM   3204  CG  LYS A 203       4.566  -3.081  -5.858  1.00 15.00           C  
ATOM   3205  CD  LYS A 203       5.580  -3.922  -6.643  1.00 15.00           C  
ATOM   3206  CE  LYS A 203       6.175  -5.019  -5.759  1.00 15.00           C  
ATOM   3207  NZ  LYS A 203       7.147  -5.834  -6.503  1.00 15.00           N1+
ATOM   3208  C   LYS A 203       1.722  -1.591  -5.767  1.00 15.00           C  
ATOM   3209  O   LYS A 203       1.325  -1.808  -4.620  1.00 15.00           O  
ATOM   3210  H   LYS A 203       3.425  -0.979  -3.932  1.00 15.00           H  
ATOM   3211  HA  LYS A 203       2.934  -0.095  -6.677  1.00 15.00           H  
ATOM   3212  HB2 LYS A 203       3.614  -2.290  -7.625  1.00 15.00           H  
ATOM   3213  HB3 LYS A 203       4.949  -1.318  -7.024  1.00 15.00           H  
ATOM   3214  HG2 LYS A 203       5.050  -2.708  -4.955  1.00 15.00           H  
ATOM   3215  HG3 LYS A 203       3.715  -3.703  -5.577  1.00 15.00           H  
ATOM   3216  HD2 LYS A 203       6.388  -3.280  -6.996  1.00 15.00           H  
ATOM   3217  HD3 LYS A 203       5.085  -4.378  -7.502  1.00 15.00           H  
ATOM   3218  HE2 LYS A 203       5.376  -5.664  -5.400  1.00 15.00           H  
ATOM   3219  HE3 LYS A 203       6.672  -4.559  -4.905  1.00 15.00           H  
ATOM   3220  HZ1 LYS A 203       7.898  -5.244  -6.833  1.00 15.00           H  
ATOM   3221  HZ2 LYS A 203       6.689  -6.268  -7.291  1.00 15.00           H  
ATOM   3222  HZ3 LYS A 203       7.522  -6.547  -5.896  1.00 15.00           H  
ATOM   3223  N   GLU A 204       1.001  -1.879  -6.863  1.00 15.00           N  
ATOM   3224  CA  GLU A 204      -0.341  -2.452  -6.844  1.00 15.00           C  
ATOM   3225  CB  GLU A 204      -0.874  -2.643  -8.275  1.00 15.00           C  
ATOM   3226  CG  GLU A 204      -1.062  -1.318  -9.026  1.00 15.00           C  
ATOM   3227  CD  GLU A 204      -1.679  -1.539 -10.407  1.00 15.00           C  
ATOM   3228  OE1 GLU A 204      -2.922  -1.666 -10.466  1.00 15.00           O  
ATOM   3229  OE2 GLU A 204      -0.896  -1.576 -11.382  1.00 15.00           O1-
ATOM   3230  C   GLU A 204      -0.340  -3.793  -6.108  1.00 15.00           C  
ATOM   3231  O   GLU A 204       0.618  -4.563  -6.211  1.00 15.00           O  
ATOM   3232  H   GLU A 204       1.394  -1.671  -7.770  1.00 15.00           H  
ATOM   3233  HA  GLU A 204      -1.002  -1.762  -6.317  1.00 15.00           H  
ATOM   3234  HB2 GLU A 204      -0.188  -3.280  -8.836  1.00 15.00           H  
ATOM   3235  HB3 GLU A 204      -1.840  -3.147  -8.220  1.00 15.00           H  
ATOM   3236  HG2 GLU A 204      -0.095  -0.830  -9.147  1.00 15.00           H  
ATOM   3237  HG3 GLU A 204      -1.712  -0.662  -8.445  1.00 15.00           H  
ATOM   3238  N   TYR A 205      -1.431  -4.063  -5.377  1.00 15.00           N  
ATOM   3239  CA  TYR A 205      -1.560  -5.263  -4.568  1.00 15.00           C  
ATOM   3240  CB  TYR A 205      -2.723  -5.126  -3.580  1.00 15.00           C  
ATOM   3241  CG  TYR A 205      -2.811  -6.298  -2.623  1.00 15.00           C  
ATOM   3242  CD1 TYR A 205      -1.999  -6.316  -1.474  1.00 15.00           C  
ATOM   3243  CD2 TYR A 205      -3.661  -7.389  -2.898  1.00 15.00           C  
ATOM   3244  CE1 TYR A 205      -2.054  -7.399  -0.584  1.00 15.00           C  
ATOM   3245  CE2 TYR A 205      -3.705  -8.489  -2.023  1.00 15.00           C  
ATOM   3246  CZ  TYR A 205      -2.903  -8.496  -0.857  1.00 15.00           C  
ATOM   3247  OH  TYR A 205      -2.949  -9.555   0.002  1.00 15.00           O  
ATOM   3248  C   TYR A 205      -1.739  -6.487  -5.464  1.00 15.00           C  
ATOM   3249  O   TYR A 205      -2.691  -6.560  -6.243  1.00 15.00           O  
ATOM   3250  H   TYR A 205      -2.186  -3.394  -5.345  1.00 15.00           H  
ATOM   3251  HA  TYR A 205      -0.645  -5.375  -3.984  1.00 15.00           H  
ATOM   3252  HB2 TYR A 205      -2.591  -4.211  -3.000  1.00 15.00           H  
ATOM   3253  HB3 TYR A 205      -3.661  -5.034  -4.131  1.00 15.00           H  
ATOM   3254  HD1 TYR A 205      -1.327  -5.496  -1.277  1.00 15.00           H  
ATOM   3255  HD2 TYR A 205      -4.273  -7.389  -3.788  1.00 15.00           H  
ATOM   3256  HE1 TYR A 205      -1.444  -7.387   0.305  1.00 15.00           H  
ATOM   3257  HE2 TYR A 205      -4.355  -9.324  -2.242  1.00 15.00           H  
ATOM   3258  HH  TYR A 205      -2.363  -9.453   0.756  1.00 15.00           H  
ATOM   3259  N   VAL A 206      -0.840  -7.462  -5.287  1.00 15.00           N  
ATOM   3260  CA  VAL A 206      -0.883  -8.772  -5.918  1.00 15.00           C  
ATOM   3261  CB  VAL A 206      -0.087  -8.812  -7.248  1.00 15.00           C  
ATOM   3262  CG1 VAL A 206      -0.867  -8.150  -8.396  1.00 15.00           C  
ATOM   3263  CG2 VAL A 206       1.313  -8.175  -7.178  1.00 15.00           C  
ATOM   3264  C   VAL A 206      -0.380  -9.808  -4.908  1.00 15.00           C  
ATOM   3265  O   VAL A 206       0.708  -9.673  -4.344  1.00 15.00           O  
ATOM   3266  H   VAL A 206      -0.095  -7.310  -4.622  1.00 15.00           H  
ATOM   3267  HA  VAL A 206      -1.924  -9.013  -6.143  1.00 15.00           H  
ATOM   3268  HB  VAL A 206       0.036  -9.862  -7.518  1.00 15.00           H  
ATOM   3269 HG11 VAL A 206      -0.948  -7.075  -8.232  1.00 15.00           H  
ATOM   3270 HG12 VAL A 206      -1.866  -8.582  -8.465  1.00 15.00           H  
ATOM   3271 HG13 VAL A 206      -0.348  -8.322  -9.339  1.00 15.00           H  
ATOM   3272 HG21 VAL A 206       1.239  -7.103  -6.994  1.00 15.00           H  
ATOM   3273 HG22 VAL A 206       1.836  -8.331  -8.122  1.00 15.00           H  
ATOM   3274 HG23 VAL A 206       1.895  -8.629  -6.382  1.00 15.00           H  
ATOM   3275  N   LEU A 207      -1.194 -10.850  -4.698  1.00 15.00           N  
ATOM   3276  CA  LEU A 207      -0.859 -12.025  -3.907  1.00 15.00           C  
ATOM   3277  CB  LEU A 207      -1.054 -11.726  -2.405  1.00 15.00           C  
ATOM   3278  CG  LEU A 207      -0.710 -12.910  -1.474  1.00 15.00           C  
ATOM   3279  CD1 LEU A 207       0.723 -13.428  -1.680  1.00 15.00           C  
ATOM   3280  CD2 LEU A 207      -0.901 -12.482  -0.010  1.00 15.00           C  
ATOM   3281  C   LEU A 207      -1.752 -13.173  -4.408  1.00 15.00           C  
ATOM   3282  O   LEU A 207      -2.890 -13.294  -3.949  1.00 15.00           O  
ATOM   3283  H   LEU A 207      -2.078 -10.874  -5.185  1.00 15.00           H  
ATOM   3284  HA  LEU A 207       0.191 -12.265  -4.073  1.00 15.00           H  
ATOM   3285  HB2 LEU A 207      -0.418 -10.881  -2.136  1.00 15.00           H  
ATOM   3286  HB3 LEU A 207      -2.089 -11.426  -2.230  1.00 15.00           H  
ATOM   3287  HG  LEU A 207      -1.400 -13.731  -1.673  1.00 15.00           H  
ATOM   3288 HD11 LEU A 207       1.429 -12.603  -1.605  1.00 15.00           H  
ATOM   3289 HD12 LEU A 207       0.819 -13.895  -2.660  1.00 15.00           H  
ATOM   3290 HD13 LEU A 207       0.962 -14.176  -0.924  1.00 15.00           H  
ATOM   3291 HD21 LEU A 207      -0.239 -11.649   0.231  1.00 15.00           H  
ATOM   3292 HD22 LEU A 207      -0.678 -13.318   0.653  1.00 15.00           H  
ATOM   3293 HD23 LEU A 207      -1.935 -12.179   0.154  1.00 15.00           H  
ATOM   3294  N   PRO A 208      -1.278 -13.998  -5.366  1.00 15.00           N  
ATOM   3295  CA  PRO A 208      -2.062 -15.075  -5.969  1.00 15.00           C  
ATOM   3296  CB  PRO A 208      -1.196 -15.637  -7.098  1.00 15.00           C  
ATOM   3297  CG  PRO A 208      -0.295 -14.464  -7.477  1.00 15.00           C  
ATOM   3298  CD  PRO A 208      -0.044 -13.813  -6.120  1.00 15.00           C  
ATOM   3299  C   PRO A 208      -2.454 -16.184  -4.986  1.00 15.00           C  
ATOM   3300  O   PRO A 208      -1.864 -16.319  -3.913  1.00 15.00           O  
ATOM   3301  HA  PRO A 208      -2.964 -14.641  -6.404  1.00 15.00           H  
ATOM   3302  HB2 PRO A 208      -0.584 -16.451  -6.712  1.00 15.00           H  
ATOM   3303  HB3 PRO A 208      -1.802 -15.982  -7.936  1.00 15.00           H  
ATOM   3304  HG2 PRO A 208      -0.838 -13.774  -8.125  1.00 15.00           H  
ATOM   3305  HG3 PRO A 208       0.632 -14.789  -7.951  1.00 15.00           H  
ATOM   3306  HD2 PRO A 208       0.194 -12.759  -6.260  1.00 15.00           H  
ATOM   3307  HD3 PRO A 208       0.775 -14.319  -5.607  1.00 15.00           H  
ATOM   3308  N   SER A 209      -3.416 -17.017  -5.408  1.00 15.00           N  
ATOM   3309  CA  SER A 209      -3.894 -18.178  -4.659  1.00 15.00           C  
ATOM   3310  CB  SER A 209      -5.277 -18.586  -5.189  1.00 15.00           C  
ATOM   3311  OG  SER A 209      -5.216 -19.007  -6.537  1.00 15.00           O  
ATOM   3312  C   SER A 209      -2.912 -19.365  -4.676  1.00 15.00           C  
ATOM   3313  O   SER A 209      -3.134 -20.327  -3.942  1.00 15.00           O  
ATOM   3314  H   SER A 209      -3.839 -16.853  -6.310  1.00 15.00           H  
ATOM   3315  HA  SER A 209      -4.022 -17.872  -3.619  1.00 15.00           H  
ATOM   3316  HB2 SER A 209      -5.958 -17.738  -5.114  1.00 15.00           H  
ATOM   3317  HB3 SER A 209      -5.670 -19.402  -4.582  1.00 15.00           H  
ATOM   3318  HG  SER A 209      -6.100 -19.250  -6.821  1.00 15.00           H  
ATOM   3319  N   PHE A 210      -1.842 -19.302  -5.487  1.00 15.00           N  
ATOM   3320  CA  PHE A 210      -0.823 -20.343  -5.599  1.00 15.00           C  
ATOM   3321  CB  PHE A 210      -1.240 -21.354  -6.687  1.00 15.00           C  
ATOM   3322  CG  PHE A 210      -1.196 -20.898  -8.136  1.00 15.00           C  
ATOM   3323  CD1 PHE A 210      -0.157 -21.338  -8.983  1.00 15.00           C  
ATOM   3324  CD2 PHE A 210      -2.239 -20.115  -8.671  1.00 15.00           C  
ATOM   3325  CE1 PHE A 210      -0.162 -20.997 -10.347  1.00 15.00           C  
ATOM   3326  CE2 PHE A 210      -2.239 -19.769 -10.034  1.00 15.00           C  
ATOM   3327  CZ  PHE A 210      -1.202 -20.211 -10.873  1.00 15.00           C  
ATOM   3328  C   PHE A 210       0.576 -19.733  -5.801  1.00 15.00           C  
ATOM   3329  O   PHE A 210       0.767 -18.527  -5.635  1.00 15.00           O  
ATOM   3330  H   PHE A 210      -1.717 -18.482  -6.063  1.00 15.00           H  
ATOM   3331  HA  PHE A 210      -0.786 -20.887  -4.655  1.00 15.00           H  
ATOM   3332  HB2 PHE A 210      -0.604 -22.232  -6.593  1.00 15.00           H  
ATOM   3333  HB3 PHE A 210      -2.253 -21.696  -6.468  1.00 15.00           H  
ATOM   3334  HD1 PHE A 210       0.637 -21.958  -8.593  1.00 15.00           H  
ATOM   3335  HD2 PHE A 210      -3.052 -19.790  -8.040  1.00 15.00           H  
ATOM   3336  HE1 PHE A 210       0.628 -21.348 -10.993  1.00 15.00           H  
ATOM   3337  HE2 PHE A 210      -3.044 -19.175 -10.438  1.00 15.00           H  
ATOM   3338  HZ  PHE A 210      -1.208 -19.957 -11.922  1.00 15.00           H  
ATOM   3339  N   GLU A 211       1.568 -20.595  -6.070  1.00 15.00           N  
ATOM   3340  CA  GLU A 211       2.993 -20.281  -6.100  1.00 15.00           C  
ATOM   3341  CB  GLU A 211       3.600 -20.653  -4.735  1.00 15.00           C  
ATOM   3342  CG  GLU A 211       5.109 -20.393  -4.627  1.00 15.00           C  
ATOM   3343  CD  GLU A 211       5.628 -20.778  -3.243  1.00 15.00           C  
ATOM   3344  OE1 GLU A 211       5.742 -19.863  -2.398  1.00 15.00           O  
ATOM   3345  OE2 GLU A 211       5.896 -21.985  -3.049  1.00 15.00           O1-
ATOM   3346  C   GLU A 211       3.676 -21.044  -7.241  1.00 15.00           C  
ATOM   3347  O   GLU A 211       3.387 -22.220  -7.466  1.00 15.00           O  
ATOM   3348  H   GLU A 211       1.328 -21.567  -6.196  1.00 15.00           H  
ATOM   3349  HA  GLU A 211       3.127 -19.210  -6.262  1.00 15.00           H  
ATOM   3350  HB2 GLU A 211       3.100 -20.069  -3.963  1.00 15.00           H  
ATOM   3351  HB3 GLU A 211       3.414 -21.711  -4.539  1.00 15.00           H  
ATOM   3352  HG2 GLU A 211       5.308 -19.336  -4.813  1.00 15.00           H  
ATOM   3353  HG3 GLU A 211       5.641 -20.983  -5.373  1.00 15.00           H  
ATOM   3354  N   VAL A 212       4.631 -20.374  -7.904  1.00 15.00           N  
ATOM   3355  CA  VAL A 212       5.478 -20.917  -8.965  1.00 15.00           C  
ATOM   3356  CB  VAL A 212       4.958 -20.492 -10.362  1.00 15.00           C  
ATOM   3357  CG1 VAL A 212       5.866 -20.955 -11.519  1.00 15.00           C  
ATOM   3358  CG2 VAL A 212       3.548 -21.039 -10.630  1.00 15.00           C  
ATOM   3359  C   VAL A 212       6.918 -20.450  -8.731  1.00 15.00           C  
ATOM   3360  O   VAL A 212       7.149 -19.318  -8.304  1.00 15.00           O  
ATOM   3361  H   VAL A 212       4.810 -19.416  -7.640  1.00 15.00           H  
ATOM   3362  HA  VAL A 212       5.460 -22.003  -8.901  1.00 15.00           H  
ATOM   3363  HB  VAL A 212       4.917 -19.405 -10.398  1.00 15.00           H  
ATOM   3364 HG11 VAL A 212       5.981 -22.039 -11.499  1.00 15.00           H  
ATOM   3365 HG12 VAL A 212       6.847 -20.488 -11.446  1.00 15.00           H  
ATOM   3366 HG13 VAL A 212       5.430 -20.660 -12.473  1.00 15.00           H  
ATOM   3367 HG21 VAL A 212       3.565 -22.128 -10.635  1.00 15.00           H  
ATOM   3368 HG22 VAL A 212       3.201 -20.679 -11.596  1.00 15.00           H  
ATOM   3369 HG23 VAL A 212       2.849 -20.693  -9.871  1.00 15.00           H  
ATOM   3370  N   ILE A 213       7.877 -21.325  -9.070  1.00 15.00           N  
ATOM   3371  CA  ILE A 213       9.307 -21.043  -9.060  1.00 15.00           C  
ATOM   3372  CB  ILE A 213      10.015 -21.667  -7.825  1.00 15.00           C  
ATOM   3373  CG1 ILE A 213       9.335 -21.377  -6.462  1.00 15.00           C  
ATOM   3374  CG2 ILE A 213      11.461 -21.139  -7.747  1.00 15.00           C  
ATOM   3375  CD1 ILE A 213       8.274 -22.412  -6.064  1.00 15.00           C  
ATOM   3376  C   ILE A 213       9.891 -21.569 -10.378  1.00 15.00           C  
ATOM   3377  O   ILE A 213       9.612 -22.705 -10.771  1.00 15.00           O  
ATOM   3378  H   ILE A 213       7.600 -22.233  -9.414  1.00 15.00           H  
ATOM   3379  HA  ILE A 213       9.449 -19.961  -9.026  1.00 15.00           H  
ATOM   3380  HB  ILE A 213      10.067 -22.748  -7.959  1.00 15.00           H  
ATOM   3381 HG12 ILE A 213      10.086 -21.392  -5.671  1.00 15.00           H  
ATOM   3382 HG13 ILE A 213       8.895 -20.379  -6.469  1.00 15.00           H  
ATOM   3383 HG21 ILE A 213      11.460 -20.056  -7.614  1.00 15.00           H  
ATOM   3384 HG22 ILE A 213      12.008 -21.385  -8.653  1.00 15.00           H  
ATOM   3385 HG23 ILE A 213      11.985 -21.602  -6.911  1.00 15.00           H  
ATOM   3386 HD11 ILE A 213       8.721 -23.406  -6.054  1.00 15.00           H  
ATOM   3387 HD12 ILE A 213       7.430 -22.405  -6.749  1.00 15.00           H  
ATOM   3388 HD13 ILE A 213       7.910 -22.181  -5.063  1.00 15.00           H  
ATOM   3389  N   VAL A 214      10.753 -20.761 -11.014  1.00 15.00           N  
ATOM   3390  CA  VAL A 214      11.581 -21.184 -12.140  1.00 15.00           C  
ATOM   3391  CB  VAL A 214      11.879 -20.008 -13.096  1.00 15.00           C  
ATOM   3392  CG1 VAL A 214      12.635 -20.533 -14.328  1.00 15.00           C  
ATOM   3393  CG2 VAL A 214      10.598 -19.301 -13.564  1.00 15.00           C  
ATOM   3394  C   VAL A 214      12.859 -21.792 -11.559  1.00 15.00           C  
ATOM   3395  O   VAL A 214      13.554 -21.130 -10.788  1.00 15.00           O  
ATOM   3396  H   VAL A 214      10.930 -19.841 -10.637  1.00 15.00           H  
ATOM   3397  HA  VAL A 214      11.043 -21.949 -12.703  1.00 15.00           H  
ATOM   3398  HB  VAL A 214      12.506 -19.276 -12.586  1.00 15.00           H  
ATOM   3399 HG11 VAL A 214      12.066 -21.333 -14.801  1.00 15.00           H  
ATOM   3400 HG12 VAL A 214      13.615 -20.911 -14.039  1.00 15.00           H  
ATOM   3401 HG13 VAL A 214      12.772 -19.734 -15.052  1.00 15.00           H  
ATOM   3402 HG21 VAL A 214       9.934 -20.022 -14.035  1.00 15.00           H  
ATOM   3403 HG22 VAL A 214      10.848 -18.521 -14.283  1.00 15.00           H  
ATOM   3404 HG23 VAL A 214      10.088 -18.836 -12.721  1.00 15.00           H  
ATOM   3405  N   GLU A 215      13.143 -23.054 -11.912  1.00 15.00           N  
ATOM   3406  CA  GLU A 215      14.147 -23.875 -11.240  1.00 15.00           C  
ATOM   3407  CB  GLU A 215      13.444 -24.934 -10.364  1.00 15.00           C  
ATOM   3408  CG  GLU A 215      12.603 -24.334  -9.227  1.00 15.00           C  
ATOM   3409  CD  GLU A 215      11.805 -25.410  -8.493  1.00 15.00           C  
ATOM   3410  OE1 GLU A 215      12.365 -25.981  -7.532  1.00 15.00           O  
ATOM   3411  OE2 GLU A 215      10.647 -25.641  -8.906  1.00 15.00           O1-
ATOM   3412  C   GLU A 215      15.086 -24.510 -12.278  1.00 15.00           C  
ATOM   3413  O   GLU A 215      14.881 -25.664 -12.657  1.00 15.00           O  
ATOM   3414  H   GLU A 215      12.542 -23.521 -12.575  1.00 15.00           H  
ATOM   3415  HA  GLU A 215      14.749 -23.256 -10.574  1.00 15.00           H  
ATOM   3416  HB2 GLU A 215      12.795 -25.545 -10.989  1.00 15.00           H  
ATOM   3417  HB3 GLU A 215      14.201 -25.584  -9.924  1.00 15.00           H  
ATOM   3418  HG2 GLU A 215      11.901 -23.609  -9.631  1.00 15.00           H  
ATOM   3419  HG3 GLU A 215      13.259 -23.822  -8.524  1.00 15.00           H  
ATOM   3420  N   PRO A 216      16.148 -23.796 -12.708  1.00 15.00           N  
ATOM   3421  CA  PRO A 216      17.223 -24.350 -13.522  1.00 15.00           C  
ATOM   3422  CB  PRO A 216      18.210 -23.205 -13.760  1.00 15.00           C  
ATOM   3423  CG  PRO A 216      17.337 -21.960 -13.629  1.00 15.00           C  
ATOM   3424  CD  PRO A 216      16.365 -22.371 -12.526  1.00 15.00           C  
ATOM   3425  C   PRO A 216      17.901 -25.543 -12.843  1.00 15.00           C  
ATOM   3426  O   PRO A 216      18.164 -25.513 -11.640  1.00 15.00           O  
ATOM   3427  HA  PRO A 216      16.808 -24.653 -14.480  1.00 15.00           H  
ATOM   3428  HB2 PRO A 216      18.974 -23.190 -12.981  1.00 15.00           H  
ATOM   3429  HB3 PRO A 216      18.669 -23.279 -14.744  1.00 15.00           H  
ATOM   3430  HG2 PRO A 216      16.791 -21.790 -14.558  1.00 15.00           H  
ATOM   3431  HG3 PRO A 216      17.917 -21.081 -13.351  1.00 15.00           H  
ATOM   3432  HD2 PRO A 216      15.442 -21.801 -12.620  1.00 15.00           H  
ATOM   3433  HD3 PRO A 216      16.821 -22.205 -11.552  1.00 15.00           H  
ATOM   3434  N   THR A 217      18.197 -26.579 -13.638  1.00 15.00           N  
ATOM   3435  CA  THR A 217      18.820 -27.817 -13.174  1.00 15.00           C  
ATOM   3436  CB  THR A 217      18.541 -28.961 -14.168  1.00 15.00           C  
ATOM   3437  OG1 THR A 217      19.171 -28.707 -15.407  1.00 15.00           O  
ATOM   3438  CG2 THR A 217      17.041 -29.200 -14.397  1.00 15.00           C  
ATOM   3439  C   THR A 217      20.330 -27.646 -12.942  1.00 15.00           C  
ATOM   3440  O   THR A 217      20.903 -28.399 -12.154  1.00 15.00           O  
ATOM   3441  H   THR A 217      17.959 -26.526 -14.618  1.00 15.00           H  
ATOM   3442  HA  THR A 217      18.363 -28.088 -12.222  1.00 15.00           H  
ATOM   3443  HB  THR A 217      18.967 -29.876 -13.755  1.00 15.00           H  
ATOM   3444 HG21 THR A 217      16.583 -28.340 -14.886  1.00 15.00           H  
ATOM   3445 HG22 THR A 217      16.548 -29.375 -13.440  1.00 15.00           H  
ATOM   3446 HG23 THR A 217      16.905 -30.079 -15.028  1.00 15.00           H  
ATOM   3447  HG1 THR A 217      19.043 -29.470 -15.975  1.00 15.00           H  
ATOM   3448  N   GLU A 218      20.953 -26.643 -13.585  1.00 15.00           N  
ATOM   3449  CA  GLU A 218      22.344 -26.260 -13.379  1.00 15.00           C  
ATOM   3450  CB  GLU A 218      23.017 -25.890 -14.711  1.00 15.00           C  
ATOM   3451  CG  GLU A 218      22.961 -26.977 -15.795  1.00 15.00           C  
ATOM   3452  CD  GLU A 218      23.766 -26.565 -17.032  1.00 15.00           C  
ATOM   3453  OE1 GLU A 218      23.133 -26.111 -18.010  1.00 15.00           O  
ATOM   3454  OE2 GLU A 218      25.008 -26.708 -16.979  1.00 15.00           O1-
ATOM   3455  C   GLU A 218      22.424 -25.081 -12.402  1.00 15.00           C  
ATOM   3456  O   GLU A 218      21.498 -24.273 -12.314  1.00 15.00           O  
ATOM   3457  H   GLU A 218      20.415 -26.068 -14.217  1.00 15.00           H  
ATOM   3458  HA  GLU A 218      22.890 -27.104 -12.955  1.00 15.00           H  
ATOM   3459  HB2 GLU A 218      22.564 -24.978 -15.102  1.00 15.00           H  
ATOM   3460  HB3 GLU A 218      24.065 -25.687 -14.496  1.00 15.00           H  
ATOM   3461  HG2 GLU A 218      21.924 -27.156 -16.084  1.00 15.00           H  
ATOM   3462  HG3 GLU A 218      23.372 -27.905 -15.394  1.00 15.00           H  
ATOM   3463  N   LYS A 219      23.581 -24.943 -11.738  1.00 15.00           N  
ATOM   3464  CA  LYS A 219      23.918 -23.781 -10.915  1.00 15.00           C  
ATOM   3465  CB  LYS A 219      25.003 -24.166  -9.893  1.00 15.00           C  
ATOM   3466  CG  LYS A 219      24.653 -25.364  -8.991  1.00 15.00           C  
ATOM   3467  CD  LYS A 219      23.364 -25.163  -8.177  1.00 15.00           C  
ATOM   3468  CE  LYS A 219      23.102 -26.339  -7.230  1.00 15.00           C  
ATOM   3469  NZ  LYS A 219      22.773 -27.576  -7.960  1.00 15.00           N1+
ATOM   3470  C   LYS A 219      24.384 -22.596 -11.778  1.00 15.00           C  
ATOM   3471  O   LYS A 219      24.328 -21.453 -11.324  1.00 15.00           O  
ATOM   3472  H   LYS A 219      24.302 -25.638 -11.865  1.00 15.00           H  
ATOM   3473  HA  LYS A 219      23.027 -23.466 -10.371  1.00 15.00           H  
ATOM   3474  HB2 LYS A 219      25.923 -24.403 -10.431  1.00 15.00           H  
ATOM   3475  HB3 LYS A 219      25.203 -23.302  -9.257  1.00 15.00           H  
ATOM   3476  HG2 LYS A 219      24.560 -26.261  -9.605  1.00 15.00           H  
ATOM   3477  HG3 LYS A 219      25.481 -25.521  -8.299  1.00 15.00           H  
ATOM   3478  HD2 LYS A 219      22.508 -25.055  -8.844  1.00 15.00           H  
ATOM   3479  HD3 LYS A 219      23.460 -24.255  -7.581  1.00 15.00           H  
ATOM   3480  HE2 LYS A 219      22.265 -26.086  -6.580  1.00 15.00           H  
ATOM   3481  HE3 LYS A 219      23.987 -26.508  -6.616  1.00 15.00           H  
ATOM   3482  HZ1 LYS A 219      22.604 -28.322  -7.300  1.00 15.00           H  
ATOM   3483  HZ2 LYS A 219      23.545 -27.827  -8.562  1.00 15.00           H  
ATOM   3484  HZ3 LYS A 219      21.945 -27.427  -8.519  1.00 15.00           H  
ATOM   3485  N   PHE A 220      24.812 -22.872 -13.020  1.00 15.00           N  
ATOM   3486  CA  PHE A 220      25.191 -21.901 -14.035  1.00 15.00           C  
ATOM   3487  CB  PHE A 220      26.658 -21.474 -13.848  1.00 15.00           C  
ATOM   3488  CG  PHE A 220      27.680 -22.600 -13.829  1.00 15.00           C  
ATOM   3489  CD1 PHE A 220      28.222 -23.093 -15.033  1.00 15.00           C  
ATOM   3490  CD2 PHE A 220      28.102 -23.150 -12.602  1.00 15.00           C  
ATOM   3491  CE1 PHE A 220      29.178 -24.122 -15.011  1.00 15.00           C  
ATOM   3492  CE2 PHE A 220      29.058 -24.181 -12.581  1.00 15.00           C  
ATOM   3493  CZ  PHE A 220      29.597 -24.666 -13.785  1.00 15.00           C  
ATOM   3494  C   PHE A 220      24.972 -22.517 -15.419  1.00 15.00           C  
ATOM   3495  O   PHE A 220      25.207 -23.712 -15.610  1.00 15.00           O  
ATOM   3496  H   PHE A 220      24.832 -23.840 -13.308  1.00 15.00           H  
ATOM   3497  HA  PHE A 220      24.558 -21.019 -13.942  1.00 15.00           H  
ATOM   3498  HB2 PHE A 220      26.921 -20.786 -14.651  1.00 15.00           H  
ATOM   3499  HB3 PHE A 220      26.736 -20.919 -12.912  1.00 15.00           H  
ATOM   3500  HD1 PHE A 220      27.911 -22.675 -15.979  1.00 15.00           H  
ATOM   3501  HD2 PHE A 220      27.697 -22.779 -11.672  1.00 15.00           H  
ATOM   3502  HE1 PHE A 220      29.593 -24.494 -15.935  1.00 15.00           H  
ATOM   3503  HE2 PHE A 220      29.381 -24.598 -11.638  1.00 15.00           H  
ATOM   3504  HZ  PHE A 220      30.333 -25.456 -13.769  1.00 15.00           H  
ATOM   3505  N   TYR A 221      24.605 -21.685 -16.403  1.00 15.00           N  
ATOM   3506  CA  TYR A 221      24.564 -22.099 -17.798  1.00 15.00           C  
ATOM   3507  CB  TYR A 221      23.816 -21.066 -18.656  1.00 15.00           C  
ATOM   3508  CG  TYR A 221      23.947 -21.304 -20.153  1.00 15.00           C  
ATOM   3509  CD1 TYR A 221      23.692 -22.581 -20.696  1.00 15.00           C  
ATOM   3510  CD2 TYR A 221      24.396 -20.267 -20.996  1.00 15.00           C  
ATOM   3511  CE1 TYR A 221      23.921 -22.830 -22.059  1.00 15.00           C  
ATOM   3512  CE2 TYR A 221      24.616 -20.505 -22.363  1.00 15.00           C  
ATOM   3513  CZ  TYR A 221      24.389 -21.794 -22.899  1.00 15.00           C  
ATOM   3514  OH  TYR A 221      24.631 -22.042 -24.217  1.00 15.00           O  
ATOM   3515  C   TYR A 221      25.998 -22.325 -18.285  1.00 15.00           C  
ATOM   3516  O   TYR A 221      26.797 -21.389 -18.353  1.00 15.00           O  
ATOM   3517  H   TYR A 221      24.432 -20.712 -16.197  1.00 15.00           H  
ATOM   3518  HA  TYR A 221      24.018 -23.041 -17.860  1.00 15.00           H  
ATOM   3519  HB2 TYR A 221      22.759 -21.086 -18.387  1.00 15.00           H  
ATOM   3520  HB3 TYR A 221      24.200 -20.073 -18.420  1.00 15.00           H  
ATOM   3521  HD1 TYR A 221      23.354 -23.387 -20.061  1.00 15.00           H  
ATOM   3522  HD2 TYR A 221      24.592 -19.286 -20.593  1.00 15.00           H  
ATOM   3523  HE1 TYR A 221      23.766 -23.821 -22.457  1.00 15.00           H  
ATOM   3524  HE2 TYR A 221      24.975 -19.708 -22.998  1.00 15.00           H  
ATOM   3525  HH  TYR A 221      24.447 -22.950 -24.469  1.00 15.00           H  
ATOM   3526  N   TYR A 222      26.292 -23.585 -18.633  1.00 15.00           N  
ATOM   3527  CA  TYR A 222      27.580 -24.017 -19.151  1.00 15.00           C  
ATOM   3528  CB  TYR A 222      27.802 -25.488 -18.774  1.00 15.00           C  
ATOM   3529  CG  TYR A 222      29.147 -26.081 -19.164  1.00 15.00           C  
ATOM   3530  CD1 TYR A 222      30.348 -25.460 -18.764  1.00 15.00           C  
ATOM   3531  CD2 TYR A 222      29.195 -27.300 -19.869  1.00 15.00           C  
ATOM   3532  CE1 TYR A 222      31.588 -26.055 -19.058  1.00 15.00           C  
ATOM   3533  CE2 TYR A 222      30.428 -27.902 -20.167  1.00 15.00           C  
ATOM   3534  CZ  TYR A 222      31.632 -27.285 -19.757  1.00 15.00           C  
ATOM   3535  OH  TYR A 222      32.829 -27.874 -20.045  1.00 15.00           O  
ATOM   3536  C   TYR A 222      27.612 -23.773 -20.660  1.00 15.00           C  
ATOM   3537  O   TYR A 222      26.673 -24.124 -21.375  1.00 15.00           O  
ATOM   3538  H   TYR A 222      25.576 -24.292 -18.547  1.00 15.00           H  
ATOM   3539  HA  TYR A 222      28.360 -23.422 -18.674  1.00 15.00           H  
ATOM   3540  HB2 TYR A 222      27.707 -25.581 -17.691  1.00 15.00           H  
ATOM   3541  HB3 TYR A 222      27.004 -26.082 -19.221  1.00 15.00           H  
ATOM   3542  HD1 TYR A 222      30.326 -24.530 -18.216  1.00 15.00           H  
ATOM   3543  HD2 TYR A 222      28.283 -27.793 -20.168  1.00 15.00           H  
ATOM   3544  HE1 TYR A 222      32.503 -25.575 -18.743  1.00 15.00           H  
ATOM   3545  HE2 TYR A 222      30.453 -28.840 -20.703  1.00 15.00           H  
ATOM   3546  HH  TYR A 222      32.734 -28.701 -20.524  1.00 15.00           H  
ATOM   3547  N   ILE A 223      28.691 -23.136 -21.125  1.00 15.00           N  
ATOM   3548  CA  ILE A 223      28.792 -22.568 -22.469  1.00 15.00           C  
ATOM   3549  CB  ILE A 223      29.818 -21.413 -22.470  1.00 15.00           C  
ATOM   3550  CG1 ILE A 223      31.243 -21.906 -22.132  1.00 15.00           C  
ATOM   3551  CG2 ILE A 223      29.324 -20.294 -21.538  1.00 15.00           C  
ATOM   3552  CD1 ILE A 223      32.301 -20.800 -22.149  1.00 15.00           C  
ATOM   3553  C   ILE A 223      29.093 -23.615 -23.552  1.00 15.00           C  
ATOM   3554  O   ILE A 223      28.978 -23.300 -24.736  1.00 15.00           O  
ATOM   3555  H   ILE A 223      29.433 -22.905 -20.479  1.00 15.00           H  
ATOM   3556  HA  ILE A 223      27.819 -22.139 -22.713  1.00 15.00           H  
ATOM   3557  HB  ILE A 223      29.845 -20.997 -23.478  1.00 15.00           H  
ATOM   3558 HG12 ILE A 223      31.257 -22.383 -21.152  1.00 15.00           H  
ATOM   3559 HG13 ILE A 223      31.533 -22.648 -22.874  1.00 15.00           H  
ATOM   3560 HG21 ILE A 223      29.300 -20.627 -20.502  1.00 15.00           H  
ATOM   3561 HG22 ILE A 223      28.319 -19.997 -21.838  1.00 15.00           H  
ATOM   3562 HG23 ILE A 223      29.973 -19.425 -21.612  1.00 15.00           H  
ATOM   3563 HD11 ILE A 223      32.161 -20.129 -21.302  1.00 15.00           H  
ATOM   3564 HD12 ILE A 223      32.231 -20.239 -23.077  1.00 15.00           H  
ATOM   3565 HD13 ILE A 223      33.291 -21.248 -22.081  1.00 15.00           H  
ATOM   3566  N   TYR A 224      29.435 -24.851 -23.156  1.00 15.00           N  
ATOM   3567  CA  TYR A 224      29.688 -25.973 -24.055  1.00 15.00           C  
ATOM   3568  CB  TYR A 224      31.075 -26.562 -23.753  1.00 15.00           C  
ATOM   3569  CG  TYR A 224      32.206 -25.543 -23.795  1.00 15.00           C  
ATOM   3570  CD1 TYR A 224      32.539 -24.906 -25.007  1.00 15.00           C  
ATOM   3571  CD2 TYR A 224      32.906 -25.207 -22.619  1.00 15.00           C  
ATOM   3572  CE1 TYR A 224      33.560 -23.940 -25.045  1.00 15.00           C  
ATOM   3573  CE2 TYR A 224      33.932 -24.247 -22.647  1.00 15.00           C  
ATOM   3574  CZ  TYR A 224      34.260 -23.603 -23.862  1.00 15.00           C  
ATOM   3575  OH  TYR A 224      35.242 -22.657 -23.892  1.00 15.00           O  
ATOM   3576  C   TYR A 224      28.553 -27.014 -24.013  1.00 15.00           C  
ATOM   3577  O   TYR A 224      28.653 -28.039 -24.687  1.00 15.00           O  
ATOM   3578  H   TYR A 224      29.503 -25.040 -22.166  1.00 15.00           H  
ATOM   3579  HA  TYR A 224      29.720 -25.596 -25.077  1.00 15.00           H  
ATOM   3580  HB2 TYR A 224      31.049 -27.033 -22.771  1.00 15.00           H  
ATOM   3581  HB3 TYR A 224      31.293 -27.341 -24.485  1.00 15.00           H  
ATOM   3582  HD1 TYR A 224      32.004 -25.152 -25.913  1.00 15.00           H  
ATOM   3583  HD2 TYR A 224      32.653 -25.678 -21.684  1.00 15.00           H  
ATOM   3584  HE1 TYR A 224      33.804 -23.452 -25.977  1.00 15.00           H  
ATOM   3585  HE2 TYR A 224      34.458 -23.997 -21.737  1.00 15.00           H  
ATOM   3586  HH  TYR A 224      35.646 -22.508 -23.033  1.00 15.00           H  
ATOM   3587  N   ASN A 225      27.462 -26.732 -23.277  1.00 15.00           N  
ATOM   3588  CA  ASN A 225      26.230 -27.511 -23.287  1.00 15.00           C  
ATOM   3589  CB  ASN A 225      25.511 -27.344 -21.935  1.00 15.00           C  
ATOM   3590  CG  ASN A 225      24.289 -28.250 -21.743  1.00 15.00           C  
ATOM   3591  OD1 ASN A 225      23.861 -28.965 -22.648  1.00 15.00           O  
ATOM   3592  ND2 ASN A 225      23.723 -28.221 -20.534  1.00 15.00           N  
ATOM   3593  C   ASN A 225      25.379 -27.046 -24.474  1.00 15.00           C  
ATOM   3594  O   ASN A 225      24.832 -25.943 -24.452  1.00 15.00           O  
ATOM   3595  H   ASN A 225      27.449 -25.875 -22.742  1.00 15.00           H  
ATOM   3596  HA  ASN A 225      26.480 -28.566 -23.408  1.00 15.00           H  
ATOM   3597  HB2 ASN A 225      25.196 -26.308 -21.812  1.00 15.00           H  
ATOM   3598  HB3 ASN A 225      26.218 -27.568 -21.137  1.00 15.00           H  
ATOM   3599 HD21 ASN A 225      24.102 -27.623 -19.813  1.00 15.00           H  
ATOM   3600 HD22 ASN A 225      22.915 -28.795 -20.341  1.00 15.00           H  
ATOM   3601  N   GLU A 226      25.287 -27.900 -25.504  1.00 15.00           N  
ATOM   3602  CA  GLU A 226      24.629 -27.600 -26.777  1.00 15.00           C  
ATOM   3603  CB  GLU A 226      25.268 -28.435 -27.899  1.00 15.00           C  
ATOM   3604  CG  GLU A 226      26.744 -28.075 -28.128  1.00 15.00           C  
ATOM   3605  CD  GLU A 226      27.331 -28.863 -29.297  1.00 15.00           C  
ATOM   3606  OE1 GLU A 226      27.821 -29.985 -29.042  1.00 15.00           O  
ATOM   3607  OE2 GLU A 226      27.279 -28.332 -30.429  1.00 15.00           O1-
ATOM   3608  C   GLU A 226      23.103 -27.790 -26.732  1.00 15.00           C  
ATOM   3609  O   GLU A 226      22.419 -27.414 -27.684  1.00 15.00           O  
ATOM   3610  H   GLU A 226      25.755 -28.792 -25.436  1.00 15.00           H  
ATOM   3611  HA  GLU A 226      24.813 -26.552 -27.006  1.00 15.00           H  
ATOM   3612  HB2 GLU A 226      25.185 -29.495 -27.655  1.00 15.00           H  
ATOM   3613  HB3 GLU A 226      24.726 -28.252 -28.827  1.00 15.00           H  
ATOM   3614  HG2 GLU A 226      27.323 -28.293 -27.229  1.00 15.00           H  
ATOM   3615  HG3 GLU A 226      26.827 -27.007 -28.337  1.00 15.00           H  
ATOM   3616  N   LYS A 227      22.567 -28.307 -25.616  1.00 15.00           N  
ATOM   3617  CA  LYS A 227      21.138 -28.354 -25.320  1.00 15.00           C  
ATOM   3618  CB  LYS A 227      20.885 -29.583 -24.425  1.00 15.00           C  
ATOM   3619  CG  LYS A 227      19.420 -30.047 -24.407  1.00 15.00           C  
ATOM   3620  CD  LYS A 227      19.244 -31.273 -23.504  1.00 15.00           C  
ATOM   3621  CE  LYS A 227      17.764 -31.651 -23.416  1.00 15.00           C  
ATOM   3622  NZ  LYS A 227      17.555 -32.798 -22.519  1.00 15.00           N1+
ATOM   3623  C   LYS A 227      20.656 -27.028 -24.688  1.00 15.00           C  
ATOM   3624  O   LYS A 227      19.475 -26.894 -24.371  1.00 15.00           O  
ATOM   3625  H   LYS A 227      23.189 -28.600 -24.875  1.00 15.00           H  
ATOM   3626  HA  LYS A 227      20.602 -28.501 -26.258  1.00 15.00           H  
ATOM   3627  HB2 LYS A 227      21.488 -30.415 -24.794  1.00 15.00           H  
ATOM   3628  HB3 LYS A 227      21.210 -29.357 -23.409  1.00 15.00           H  
ATOM   3629  HG2 LYS A 227      18.783 -29.250 -24.034  1.00 15.00           H  
ATOM   3630  HG3 LYS A 227      19.108 -30.299 -25.422  1.00 15.00           H  
ATOM   3631  HD2 LYS A 227      19.614 -31.046 -22.504  1.00 15.00           H  
ATOM   3632  HD3 LYS A 227      19.810 -32.112 -23.912  1.00 15.00           H  
ATOM   3633  HE2 LYS A 227      17.400 -31.904 -24.412  1.00 15.00           H  
ATOM   3634  HE3 LYS A 227      17.200 -30.800 -23.037  1.00 15.00           H  
ATOM   3635  HZ1 LYS A 227      18.068 -33.596 -22.867  1.00 15.00           H  
ATOM   3636  HZ2 LYS A 227      16.571 -33.021 -22.481  1.00 15.00           H  
ATOM   3637  HZ3 LYS A 227      17.883 -32.565 -21.593  1.00 15.00           H  
ATOM   3638  N   GLY A 228      21.559 -26.050 -24.498  1.00 15.00           N  
ATOM   3639  CA  GLY A 228      21.295 -24.809 -23.786  1.00 15.00           C  
ATOM   3640  C   GLY A 228      21.207 -25.063 -22.280  1.00 15.00           C  
ATOM   3641  O   GLY A 228      21.883 -25.952 -21.760  1.00 15.00           O  
ATOM   3642  H   GLY A 228      22.511 -26.205 -24.797  1.00 15.00           H  
ATOM   3643  HA2 GLY A 228      22.096 -24.100 -23.990  1.00 15.00           H  
ATOM   3644  HA3 GLY A 228      20.363 -24.374 -24.145  1.00 15.00           H  
ATOM   3645  N   LEU A 229      20.356 -24.288 -21.594  1.00 15.00           N  
ATOM   3646  CA  LEU A 229      20.046 -24.476 -20.182  1.00 15.00           C  
ATOM   3647  CB  LEU A 229      19.949 -23.111 -19.482  1.00 15.00           C  
ATOM   3648  CG  LEU A 229      19.651 -23.189 -17.968  1.00 15.00           C  
ATOM   3649  CD1 LEU A 229      20.739 -23.933 -17.178  1.00 15.00           C  
ATOM   3650  CD2 LEU A 229      19.503 -21.766 -17.422  1.00 15.00           C  
ATOM   3651  C   LEU A 229      18.755 -25.288 -20.046  1.00 15.00           C  
ATOM   3652  O   LEU A 229      17.740 -24.955 -20.660  1.00 15.00           O  
ATOM   3653  H   LEU A 229      19.842 -23.571 -22.086  1.00 15.00           H  
ATOM   3654  HA  LEU A 229      20.862 -25.031 -19.718  1.00 15.00           H  
ATOM   3655  HB2 LEU A 229      20.889 -22.577 -19.628  1.00 15.00           H  
ATOM   3656  HB3 LEU A 229      19.159 -22.532 -19.964  1.00 15.00           H  
ATOM   3657  HG  LEU A 229      18.703 -23.702 -17.813  1.00 15.00           H  
ATOM   3658 HD11 LEU A 229      21.716 -23.492 -17.376  1.00 15.00           H  
ATOM   3659 HD12 LEU A 229      20.750 -24.985 -17.459  1.00 15.00           H  
ATOM   3660 HD13 LEU A 229      20.531 -23.874 -16.110  1.00 15.00           H  
ATOM   3661 HD21 LEU A 229      20.422 -21.208 -17.596  1.00 15.00           H  
ATOM   3662 HD22 LEU A 229      19.296 -21.786 -16.353  1.00 15.00           H  
ATOM   3663 HD23 LEU A 229      18.672 -21.272 -17.924  1.00 15.00           H  
ATOM   3664  N   GLU A 230      18.800 -26.311 -19.182  1.00 15.00           N  
ATOM   3665  CA  GLU A 230      17.658 -27.137 -18.812  1.00 15.00           C  
ATOM   3666  CB  GLU A 230      18.081 -28.606 -18.634  1.00 15.00           C  
ATOM   3667  CG  GLU A 230      18.377 -29.341 -19.951  1.00 15.00           C  
ATOM   3668  CD  GLU A 230      19.655 -28.857 -20.638  1.00 15.00           C  
ATOM   3669  OE1 GLU A 230      20.742 -29.268 -20.178  1.00 15.00           O  
ATOM   3670  OE2 GLU A 230      19.527 -28.084 -21.612  1.00 15.00           O1-
ATOM   3671  C   GLU A 230      17.029 -26.566 -17.538  1.00 15.00           C  
ATOM   3672  O   GLU A 230      17.737 -26.111 -16.639  1.00 15.00           O  
ATOM   3673  H   GLU A 230      19.673 -26.508 -18.712  1.00 15.00           H  
ATOM   3674  HA  GLU A 230      16.914 -27.100 -19.609  1.00 15.00           H  
ATOM   3675  HB2 GLU A 230      18.962 -28.658 -17.995  1.00 15.00           H  
ATOM   3676  HB3 GLU A 230      17.269 -29.137 -18.136  1.00 15.00           H  
ATOM   3677  HG2 GLU A 230      17.527 -29.230 -20.623  1.00 15.00           H  
ATOM   3678  HG3 GLU A 230      18.488 -30.405 -19.734  1.00 15.00           H  
ATOM   3679  N   VAL A 231      15.689 -26.565 -17.498  1.00 15.00           N  
ATOM   3680  CA  VAL A 231      14.871 -25.896 -16.486  1.00 15.00           C  
ATOM   3681  CB  VAL A 231      14.473 -24.479 -16.989  1.00 15.00           C  
ATOM   3682  CG1 VAL A 231      13.610 -23.696 -15.983  1.00 15.00           C  
ATOM   3683  CG2 VAL A 231      15.691 -23.597 -17.331  1.00 15.00           C  
ATOM   3684  C   VAL A 231      13.650 -26.777 -16.165  1.00 15.00           C  
ATOM   3685  O   VAL A 231      13.224 -27.592 -16.985  1.00 15.00           O  
ATOM   3686  H   VAL A 231      15.189 -26.975 -18.273  1.00 15.00           H  
ATOM   3687  HA  VAL A 231      15.451 -25.793 -15.571  1.00 15.00           H  
ATOM   3688  HB  VAL A 231      13.895 -24.596 -17.903  1.00 15.00           H  
ATOM   3689 HG11 VAL A 231      14.115 -23.637 -15.018  1.00 15.00           H  
ATOM   3690 HG12 VAL A 231      12.639 -24.173 -15.861  1.00 15.00           H  
ATOM   3691 HG13 VAL A 231      13.432 -22.686 -16.354  1.00 15.00           H  
ATOM   3692 HG21 VAL A 231      16.348 -23.508 -16.466  1.00 15.00           H  
ATOM   3693 HG22 VAL A 231      15.359 -22.603 -17.629  1.00 15.00           H  
ATOM   3694 HG23 VAL A 231      16.244 -24.020 -18.168  1.00 15.00           H  
ATOM   3695  N   THR A 232      13.078 -26.599 -14.965  1.00 15.00           N  
ATOM   3696  CA  THR A 232      11.841 -27.243 -14.532  1.00 15.00           C  
ATOM   3697  CB  THR A 232      12.120 -28.423 -13.576  1.00 15.00           C  
ATOM   3698  OG1 THR A 232      12.707 -27.979 -12.368  1.00 15.00           O  
ATOM   3699  CG2 THR A 232      13.034 -29.484 -14.203  1.00 15.00           C  
ATOM   3700  C   THR A 232      10.913 -26.203 -13.896  1.00 15.00           C  
ATOM   3701  O   THR A 232      11.370 -25.329 -13.158  1.00 15.00           O  
ATOM   3702  H   THR A 232      13.482 -25.923 -14.333  1.00 15.00           H  
ATOM   3703  HA  THR A 232      11.329 -27.645 -15.407  1.00 15.00           H  
ATOM   3704  HB  THR A 232      11.166 -28.895 -13.340  1.00 15.00           H  
ATOM   3705 HG21 THR A 232      14.052 -29.104 -14.294  1.00 15.00           H  
ATOM   3706 HG22 THR A 232      12.668 -29.750 -15.193  1.00 15.00           H  
ATOM   3707 HG23 THR A 232      13.043 -30.376 -13.576  1.00 15.00           H  
ATOM   3708  HG1 THR A 232      12.099 -27.373 -11.939  1.00 15.00           H  
ATOM   3709  N   ILE A 233       9.606 -26.332 -14.165  1.00 15.00           N  
ATOM   3710  CA  ILE A 233       8.552 -25.462 -13.642  1.00 15.00           C  
ATOM   3711  CB  ILE A 233       7.802 -24.732 -14.787  1.00 15.00           C  
ATOM   3712  CG1 ILE A 233       8.722 -24.054 -15.831  1.00 15.00           C  
ATOM   3713  CG2 ILE A 233       6.800 -23.706 -14.220  1.00 15.00           C  
ATOM   3714  CD1 ILE A 233       9.681 -22.990 -15.283  1.00 15.00           C  
ATOM   3715  C   ILE A 233       7.608 -26.316 -12.784  1.00 15.00           C  
ATOM   3716  O   ILE A 233       7.298 -27.454 -13.139  1.00 15.00           O  
ATOM   3717  H   ILE A 233       9.310 -27.083 -14.772  1.00 15.00           H  
ATOM   3718  HA  ILE A 233       9.002 -24.704 -13.000  1.00 15.00           H  
ATOM   3719  HB  ILE A 233       7.219 -25.476 -15.329  1.00 15.00           H  
ATOM   3720 HG12 ILE A 233       9.311 -24.818 -16.339  1.00 15.00           H  
ATOM   3721 HG13 ILE A 233       8.094 -23.586 -16.591  1.00 15.00           H  
ATOM   3722 HG21 ILE A 233       7.303 -23.018 -13.540  1.00 15.00           H  
ATOM   3723 HG22 ILE A 233       6.003 -24.217 -13.681  1.00 15.00           H  
ATOM   3724 HG23 ILE A 233       6.346 -23.137 -15.031  1.00 15.00           H  
ATOM   3725 HD11 ILE A 233      10.404 -23.439 -14.607  1.00 15.00           H  
ATOM   3726 HD12 ILE A 233       9.129 -22.219 -14.750  1.00 15.00           H  
ATOM   3727 HD13 ILE A 233      10.218 -22.531 -16.113  1.00 15.00           H  
ATOM   3728  N   THR A 234       7.137 -25.742 -11.669  1.00 15.00           N  
ATOM   3729  CA  THR A 234       6.216 -26.374 -10.727  1.00 15.00           C  
ATOM   3730  CB  THR A 234       7.003 -26.941  -9.525  1.00 15.00           C  
ATOM   3731  OG1 THR A 234       7.952 -27.893  -9.964  1.00 15.00           O  
ATOM   3732  CG2 THR A 234       6.100 -27.616  -8.483  1.00 15.00           C  
ATOM   3733  C   THR A 234       5.185 -25.334 -10.284  1.00 15.00           C  
ATOM   3734  O   THR A 234       5.552 -24.205  -9.962  1.00 15.00           O  
ATOM   3735  H   THR A 234       7.430 -24.800 -11.450  1.00 15.00           H  
ATOM   3736  HA  THR A 234       5.694 -27.194 -11.222  1.00 15.00           H  
ATOM   3737  HB  THR A 234       7.538 -26.124  -9.039  1.00 15.00           H  
ATOM   3738 HG21 THR A 234       5.521 -28.414  -8.947  1.00 15.00           H  
ATOM   3739 HG22 THR A 234       5.420 -26.888  -8.041  1.00 15.00           H  
ATOM   3740 HG23 THR A 234       6.713 -28.039  -7.686  1.00 15.00           H  
ATOM   3741  HG1 THR A 234       8.471 -28.178  -9.208  1.00 15.00           H  
ATOM   3742  N   ALA A 235       3.913 -25.753 -10.196  1.00 15.00           N  
ATOM   3743  CA  ALA A 235       2.816 -24.966  -9.646  1.00 15.00           C  
ATOM   3744  CB  ALA A 235       1.825 -24.584 -10.749  1.00 15.00           C  
ATOM   3745  C   ALA A 235       2.134 -25.747  -8.522  1.00 15.00           C  
ATOM   3746  O   ALA A 235       1.813 -26.927  -8.682  1.00 15.00           O  
ATOM   3747  H   ALA A 235       3.697 -26.700 -10.472  1.00 15.00           H  
ATOM   3748  HA  ALA A 235       3.214 -24.042  -9.230  1.00 15.00           H  
ATOM   3749  HB1 ALA A 235       1.350 -25.477 -11.150  1.00 15.00           H  
ATOM   3750  HB2 ALA A 235       2.347 -24.063 -11.551  1.00 15.00           H  
ATOM   3751  HB3 ALA A 235       1.058 -23.928 -10.338  1.00 15.00           H  
ATOM   3752  N   ARG A 236       1.902 -25.061  -7.394  1.00 15.00           N  
ATOM   3753  CA  ARG A 236       1.257 -25.607  -6.205  1.00 15.00           C  
ATOM   3754  CB  ARG A 236       2.251 -26.469  -5.401  1.00 15.00           C  
ATOM   3755  CG  ARG A 236       3.476 -25.699  -4.877  1.00 15.00           C  
ATOM   3756  CD  ARG A 236       4.470 -26.660  -4.218  1.00 15.00           C  
ATOM   3757  NE  ARG A 236       5.620 -25.942  -3.648  1.00 15.00           N  
ATOM   3758  CZ  ARG A 236       6.680 -25.475  -4.334  1.00 15.00           C  
ATOM   3759  NH1 ARG A 236       6.783 -25.616  -5.666  1.00 15.00           N  
ATOM   3760  NH2 ARG A 236       7.659 -24.851  -3.667  1.00 15.00           N1+
ATOM   3761  C   ARG A 236       0.685 -24.477  -5.340  1.00 15.00           C  
ATOM   3762  O   ARG A 236       1.269 -23.397  -5.258  1.00 15.00           O  
ATOM   3763  H   ARG A 236       2.190 -24.094  -7.349  1.00 15.00           H  
ATOM   3764  HA  ARG A 236       0.435 -26.247  -6.526  1.00 15.00           H  
ATOM   3765  HB2 ARG A 236       1.729 -26.908  -4.550  1.00 15.00           H  
ATOM   3766  HB3 ARG A 236       2.594 -27.288  -6.036  1.00 15.00           H  
ATOM   3767  HG2 ARG A 236       3.158 -24.962  -4.140  1.00 15.00           H  
ATOM   3768  HG3 ARG A 236       3.971 -25.186  -5.702  1.00 15.00           H  
ATOM   3769  HD2 ARG A 236       4.819 -27.385  -4.954  1.00 15.00           H  
ATOM   3770  HD3 ARG A 236       3.965 -27.197  -3.415  1.00 15.00           H  
ATOM   3771  HE  ARG A 236       5.606 -25.800  -2.649  1.00 15.00           H  
ATOM   3772 HH11 ARG A 236       7.591 -25.253  -6.151  1.00 15.00           H  
ATOM   3773 HH12 ARG A 236       6.052 -26.084  -6.183  1.00 15.00           H  
ATOM   3774 HH21 ARG A 236       7.595 -24.737  -2.665  1.00 15.00           H  
ATOM   3775 HH22 ARG A 236       8.461 -24.492  -4.165  1.00 15.00           H  
ATOM   3776  N   PHE A 237      -0.406 -24.776  -4.622  1.00 15.00           N  
ATOM   3777  CA  PHE A 237      -1.046 -23.919  -3.630  1.00 15.00           C  
ATOM   3778  CB  PHE A 237      -2.281 -24.645  -3.067  1.00 15.00           C  
ATOM   3779  CG  PHE A 237      -3.526 -24.578  -3.935  1.00 15.00           C  
ATOM   3780  CD1 PHE A 237      -4.361 -23.446  -3.864  1.00 15.00           C  
ATOM   3781  CD2 PHE A 237      -3.886 -25.650  -4.774  1.00 15.00           C  
ATOM   3782  CE1 PHE A 237      -5.536 -23.379  -4.632  1.00 15.00           C  
ATOM   3783  CE2 PHE A 237      -5.070 -25.591  -5.531  1.00 15.00           C  
ATOM   3784  CZ  PHE A 237      -5.893 -24.454  -5.465  1.00 15.00           C  
ATOM   3785  C   PHE A 237      -0.091 -23.535  -2.488  1.00 15.00           C  
ATOM   3786  O   PHE A 237       0.968 -24.138  -2.303  1.00 15.00           O  
ATOM   3787  H   PHE A 237      -0.817 -25.689  -4.746  1.00 15.00           H  
ATOM   3788  HA  PHE A 237      -1.380 -23.004  -4.119  1.00 15.00           H  
ATOM   3789  HB2 PHE A 237      -2.026 -25.684  -2.861  1.00 15.00           H  
ATOM   3790  HB3 PHE A 237      -2.538 -24.198  -2.109  1.00 15.00           H  
ATOM   3791  HD1 PHE A 237      -4.107 -22.628  -3.207  1.00 15.00           H  
ATOM   3792  HD2 PHE A 237      -3.257 -26.522  -4.846  1.00 15.00           H  
ATOM   3793  HE1 PHE A 237      -6.171 -22.507  -4.574  1.00 15.00           H  
ATOM   3794  HE2 PHE A 237      -5.342 -26.419  -6.170  1.00 15.00           H  
ATOM   3795  HZ  PHE A 237      -6.799 -24.407  -6.050  1.00 15.00           H  
ATOM   3796  N   LEU A 238      -0.518 -22.541  -1.695  1.00 15.00           N  
ATOM   3797  CA  LEU A 238       0.199 -22.019  -0.531  1.00 15.00           C  
ATOM   3798  CB  LEU A 238      -0.360 -20.626  -0.172  1.00 15.00           C  
ATOM   3799  CG  LEU A 238      -0.407 -19.604  -1.333  1.00 15.00           C  
ATOM   3800  CD1 LEU A 238      -0.947 -18.264  -0.812  1.00 15.00           C  
ATOM   3801  CD2 LEU A 238       0.963 -19.387  -1.993  1.00 15.00           C  
ATOM   3802  C   LEU A 238       0.157 -22.971   0.685  1.00 15.00           C  
ATOM   3803  O   LEU A 238       0.703 -22.633   1.735  1.00 15.00           O  
ATOM   3804  H   LEU A 238      -1.405 -22.108  -1.906  1.00 15.00           H  
ATOM   3805  HA  LEU A 238       1.246 -21.903  -0.812  1.00 15.00           H  
ATOM   3806  HB2 LEU A 238      -1.372 -20.755   0.214  1.00 15.00           H  
ATOM   3807  HB3 LEU A 238       0.251 -20.210   0.630  1.00 15.00           H  
ATOM   3808  HG  LEU A 238      -1.098 -19.963  -2.095  1.00 15.00           H  
ATOM   3809 HD11 LEU A 238      -0.284 -17.862  -0.045  1.00 15.00           H  
ATOM   3810 HD12 LEU A 238      -1.942 -18.405  -0.389  1.00 15.00           H  
ATOM   3811 HD13 LEU A 238      -1.016 -17.549  -1.632  1.00 15.00           H  
ATOM   3812 HD21 LEU A 238       1.697 -19.079  -1.247  1.00 15.00           H  
ATOM   3813 HD22 LEU A 238       0.887 -18.615  -2.759  1.00 15.00           H  
ATOM   3814 HD23 LEU A 238       1.296 -20.309  -2.469  1.00 15.00           H  
ATOM   3815  N   TYR A 239      -0.462 -24.155   0.538  1.00 15.00           N  
ATOM   3816  CA  TYR A 239      -0.538 -25.230   1.528  1.00 15.00           C  
ATOM   3817  CB  TYR A 239      -1.944 -25.263   2.153  1.00 15.00           C  
ATOM   3818  CG  TYR A 239      -3.083 -25.375   1.155  1.00 15.00           C  
ATOM   3819  CD1 TYR A 239      -3.597 -26.637   0.798  1.00 15.00           C  
ATOM   3820  CD2 TYR A 239      -3.622 -24.208   0.578  1.00 15.00           C  
ATOM   3821  CE1 TYR A 239      -4.626 -26.732  -0.154  1.00 15.00           C  
ATOM   3822  CE2 TYR A 239      -4.644 -24.297  -0.381  1.00 15.00           C  
ATOM   3823  CZ  TYR A 239      -5.135 -25.564  -0.768  1.00 15.00           C  
ATOM   3824  OH  TYR A 239      -6.089 -25.654  -1.739  1.00 15.00           O  
ATOM   3825  C   TYR A 239      -0.099 -26.585   0.933  1.00 15.00           C  
ATOM   3826  O   TYR A 239      -0.198 -27.604   1.617  1.00 15.00           O  
ATOM   3827  H   TYR A 239      -0.890 -24.353  -0.354  1.00 15.00           H  
ATOM   3828  HA  TYR A 239       0.166 -25.007   2.330  1.00 15.00           H  
ATOM   3829  HB2 TYR A 239      -2.005 -26.091   2.862  1.00 15.00           H  
ATOM   3830  HB3 TYR A 239      -2.083 -24.347   2.728  1.00 15.00           H  
ATOM   3831  HD1 TYR A 239      -3.198 -27.536   1.245  1.00 15.00           H  
ATOM   3832  HD2 TYR A 239      -3.238 -23.237   0.856  1.00 15.00           H  
ATOM   3833  HE1 TYR A 239      -5.017 -27.700  -0.424  1.00 15.00           H  
ATOM   3834  HE2 TYR A 239      -5.036 -23.399  -0.835  1.00 15.00           H  
ATOM   3835  HH  TYR A 239      -6.355 -24.799  -2.085  1.00 15.00           H  
ATOM   3836  N   GLY A 240       0.450 -26.584  -0.295  1.00 15.00           N  
ATOM   3837  CA  GLY A 240       1.179 -27.696  -0.898  1.00 15.00           C  
ATOM   3838  C   GLY A 240       0.342 -28.654  -1.753  1.00 15.00           C  
ATOM   3839  O   GLY A 240       0.880 -29.668  -2.198  1.00 15.00           O  
ATOM   3840  H   GLY A 240       0.478 -25.711  -0.802  1.00 15.00           H  
ATOM   3841  HA2 GLY A 240       1.951 -27.268  -1.538  1.00 15.00           H  
ATOM   3842  HA3 GLY A 240       1.678 -28.263  -0.115  1.00 15.00           H  
ATOM   3843  N   LYS A 241      -0.936 -28.337  -2.013  1.00 15.00           N  
ATOM   3844  CA  LYS A 241      -1.779 -29.060  -2.964  1.00 15.00           C  
ATOM   3845  CB  LYS A 241      -3.245 -28.676  -2.702  1.00 15.00           C  
ATOM   3846  CG  LYS A 241      -4.266 -29.451  -3.548  1.00 15.00           C  
ATOM   3847  CD  LYS A 241      -5.690 -28.947  -3.282  1.00 15.00           C  
ATOM   3848  CE  LYS A 241      -6.710 -29.843  -3.985  1.00 15.00           C  
ATOM   3849  NZ  LYS A 241      -8.088 -29.435  -3.670  1.00 15.00           N1+
ATOM   3850  C   LYS A 241      -1.322 -28.753  -4.397  1.00 15.00           C  
ATOM   3851  O   LYS A 241      -0.863 -27.648  -4.672  1.00 15.00           O  
ATOM   3852  H   LYS A 241      -1.323 -27.498  -1.606  1.00 15.00           H  
ATOM   3853  HA  LYS A 241      -1.665 -30.130  -2.790  1.00 15.00           H  
ATOM   3854  HB2 LYS A 241      -3.460 -28.870  -1.652  1.00 15.00           H  
ATOM   3855  HB3 LYS A 241      -3.373 -27.609  -2.870  1.00 15.00           H  
ATOM   3856  HG2 LYS A 241      -4.050 -29.321  -4.608  1.00 15.00           H  
ATOM   3857  HG3 LYS A 241      -4.201 -30.511  -3.298  1.00 15.00           H  
ATOM   3858  HD2 LYS A 241      -5.790 -27.925  -3.651  1.00 15.00           H  
ATOM   3859  HD3 LYS A 241      -5.893 -28.954  -2.214  1.00 15.00           H  
ATOM   3860  HE2 LYS A 241      -6.564 -30.873  -3.657  1.00 15.00           H  
ATOM   3861  HE3 LYS A 241      -6.555 -29.787  -5.062  1.00 15.00           H  
ATOM   3862  HZ1 LYS A 241      -8.738 -30.046  -4.145  1.00 15.00           H  
ATOM   3863  HZ2 LYS A 241      -8.236 -28.484  -3.976  1.00 15.00           H  
ATOM   3864  HZ3 LYS A 241      -8.237 -29.494  -2.673  1.00 15.00           H  
ATOM   3865  N   LYS A 242      -1.448 -29.724  -5.314  1.00 15.00           N  
ATOM   3866  CA  LYS A 242      -1.024 -29.571  -6.706  1.00 15.00           C  
ATOM   3867  CB  LYS A 242      -0.997 -30.933  -7.416  1.00 15.00           C  
ATOM   3868  CG  LYS A 242       0.159 -31.813  -6.921  1.00 15.00           C  
ATOM   3869  CD  LYS A 242       0.175 -33.159  -7.653  1.00 15.00           C  
ATOM   3870  CE  LYS A 242       1.397 -33.970  -7.217  1.00 15.00           C  
ATOM   3871  NZ  LYS A 242       1.442 -35.279  -7.886  1.00 15.00           N1+
ATOM   3872  C   LYS A 242      -1.920 -28.583  -7.462  1.00 15.00           C  
ATOM   3873  O   LYS A 242      -3.116 -28.471  -7.186  1.00 15.00           O  
ATOM   3874  H   LYS A 242      -1.837 -30.615  -5.042  1.00 15.00           H  
ATOM   3875  HA  LYS A 242      -0.008 -29.171  -6.710  1.00 15.00           H  
ATOM   3876  HB2 LYS A 242      -1.948 -31.446  -7.259  1.00 15.00           H  
ATOM   3877  HB3 LYS A 242      -0.866 -30.769  -8.487  1.00 15.00           H  
ATOM   3878  HG2 LYS A 242       1.103 -31.295  -7.103  1.00 15.00           H  
ATOM   3879  HG3 LYS A 242       0.056 -31.991  -5.849  1.00 15.00           H  
ATOM   3880  HD2 LYS A 242       0.220 -32.991  -8.728  1.00 15.00           H  
ATOM   3881  HD3 LYS A 242      -0.734 -33.714  -7.415  1.00 15.00           H  
ATOM   3882  HE2 LYS A 242       1.357 -34.123  -6.138  1.00 15.00           H  
ATOM   3883  HE3 LYS A 242       2.300 -33.413  -7.463  1.00 15.00           H  
ATOM   3884  HZ1 LYS A 242       1.487 -35.144  -8.886  1.00 15.00           H  
ATOM   3885  HZ2 LYS A 242       0.611 -35.804  -7.655  1.00 15.00           H  
ATOM   3886  HZ3 LYS A 242       2.259 -35.787  -7.578  1.00 15.00           H  
ATOM   3887  N   VAL A 243      -1.317 -27.903  -8.447  1.00 15.00           N  
ATOM   3888  CA  VAL A 243      -1.968 -26.953  -9.345  1.00 15.00           C  
ATOM   3889  CB  VAL A 243      -1.623 -25.500  -8.943  1.00 15.00           C  
ATOM   3890  CG1 VAL A 243      -2.136 -24.476  -9.964  1.00 15.00           C  
ATOM   3891  CG2 VAL A 243      -2.230 -25.141  -7.581  1.00 15.00           C  
ATOM   3892  C   VAL A 243      -1.539 -27.279 -10.779  1.00 15.00           C  
ATOM   3893  O   VAL A 243      -0.364 -27.537 -11.040  1.00 15.00           O  
ATOM   3894  H   VAL A 243      -0.333 -28.064  -8.606  1.00 15.00           H  
ATOM   3895  HA  VAL A 243      -3.050 -27.078  -9.278  1.00 15.00           H  
ATOM   3896  HB  VAL A 243      -0.542 -25.395  -8.879  1.00 15.00           H  
ATOM   3897 HG11 VAL A 243      -3.208 -24.608 -10.116  1.00 15.00           H  
ATOM   3898 HG12 VAL A 243      -1.615 -24.596 -10.915  1.00 15.00           H  
ATOM   3899 HG13 VAL A 243      -1.950 -23.466  -9.602  1.00 15.00           H  
ATOM   3900 HG21 VAL A 243      -3.316 -25.208  -7.636  1.00 15.00           H  
ATOM   3901 HG22 VAL A 243      -1.949 -24.127  -7.302  1.00 15.00           H  
ATOM   3902 HG23 VAL A 243      -1.864 -25.820  -6.813  1.00 15.00           H  
ATOM   3903  N   GLU A 244      -2.508 -27.223 -11.704  1.00 15.00           N  
ATOM   3904  CA  GLU A 244      -2.329 -27.532 -13.116  1.00 15.00           C  
ATOM   3905  CB  GLU A 244      -3.027 -28.856 -13.463  1.00 15.00           C  
ATOM   3906  CG  GLU A 244      -2.318 -30.064 -12.830  1.00 15.00           C  
ATOM   3907  CD  GLU A 244      -3.034 -31.380 -13.140  1.00 15.00           C  
ATOM   3908  OE1 GLU A 244      -3.382 -32.082 -12.165  1.00 15.00           O  
ATOM   3909  OE2 GLU A 244      -3.210 -31.675 -14.343  1.00 15.00           O1-
ATOM   3910  C   GLU A 244      -2.857 -26.376 -13.967  1.00 15.00           C  
ATOM   3911  O   GLU A 244      -3.942 -25.848 -13.721  1.00 15.00           O  
ATOM   3912  H   GLU A 244      -3.443 -26.981 -11.409  1.00 15.00           H  
ATOM   3913  HA  GLU A 244      -1.266 -27.648 -13.332  1.00 15.00           H  
ATOM   3914  HB2 GLU A 244      -4.063 -28.822 -13.122  1.00 15.00           H  
ATOM   3915  HB3 GLU A 244      -3.027 -28.979 -14.547  1.00 15.00           H  
ATOM   3916  HG2 GLU A 244      -2.273 -29.935 -11.748  1.00 15.00           H  
ATOM   3917  HG3 GLU A 244      -1.296 -30.116 -13.206  1.00 15.00           H  
ATOM   3918  N   GLY A 245      -2.075 -26.019 -14.991  1.00 15.00           N  
ATOM   3919  CA  GLY A 245      -2.326 -24.898 -15.877  1.00 15.00           C  
ATOM   3920  C   GLY A 245      -1.475 -25.027 -17.135  1.00 15.00           C  
ATOM   3921  O   GLY A 245      -1.340 -26.123 -17.679  1.00 15.00           O  
ATOM   3922  H   GLY A 245      -1.214 -26.526 -15.138  1.00 15.00           H  
ATOM   3923  HA2 GLY A 245      -3.377 -24.871 -16.159  1.00 15.00           H  
ATOM   3924  HA3 GLY A 245      -2.071 -23.974 -15.356  1.00 15.00           H  
ATOM   3925  N   THR A 246      -0.915 -23.897 -17.587  1.00 15.00           N  
ATOM   3926  CA  THR A 246       0.023 -23.831 -18.699  1.00 15.00           C  
ATOM   3927  CB  THR A 246      -0.724 -23.613 -20.034  1.00 15.00           C  
ATOM   3928  OG1 THR A 246      -1.652 -24.652 -20.279  1.00 15.00           O  
ATOM   3929  CG2 THR A 246       0.241 -23.563 -21.224  1.00 15.00           C  
ATOM   3930  C   THR A 246       1.023 -22.707 -18.425  1.00 15.00           C  
ATOM   3931  O   THR A 246       0.661 -21.530 -18.448  1.00 15.00           O  
ATOM   3932  H   THR A 246      -1.093 -23.034 -17.091  1.00 15.00           H  
ATOM   3933  HA  THR A 246       0.571 -24.770 -18.751  1.00 15.00           H  
ATOM   3934  HB  THR A 246      -1.271 -22.670 -19.987  1.00 15.00           H  
ATOM   3935 HG21 THR A 246       0.832 -24.477 -21.273  1.00 15.00           H  
ATOM   3936 HG22 THR A 246       0.906 -22.706 -21.135  1.00 15.00           H  
ATOM   3937 HG23 THR A 246      -0.331 -23.454 -22.143  1.00 15.00           H  
ATOM   3938  HG1 THR A 246      -2.131 -24.449 -21.086  1.00 15.00           H  
ATOM   3939  N   ALA A 247       2.296 -23.092 -18.257  1.00 15.00           N  
ATOM   3940  CA  ALA A 247       3.437 -22.190 -18.185  1.00 15.00           C  
ATOM   3941  CB  ALA A 247       4.678 -22.950 -17.710  1.00 15.00           C  
ATOM   3942  C   ALA A 247       3.696 -21.538 -19.543  1.00 15.00           C  
ATOM   3943  O   ALA A 247       3.438 -22.132 -20.591  1.00 15.00           O  
ATOM   3944  H   ALA A 247       2.503 -24.081 -18.254  1.00 15.00           H  
ATOM   3945  HA  ALA A 247       3.220 -21.413 -17.452  1.00 15.00           H  
ATOM   3946  HB1 ALA A 247       4.937 -23.733 -18.423  1.00 15.00           H  
ATOM   3947  HB2 ALA A 247       4.485 -23.396 -16.737  1.00 15.00           H  
ATOM   3948  HB3 ALA A 247       5.516 -22.259 -17.617  1.00 15.00           H  
ATOM   3949  N   PHE A 248       4.246 -20.319 -19.499  1.00 15.00           N  
ATOM   3950  CA  PHE A 248       4.552 -19.499 -20.659  1.00 15.00           C  
ATOM   3951  CB  PHE A 248       3.449 -18.441 -20.833  1.00 15.00           C  
ATOM   3952  CG  PHE A 248       2.113 -19.032 -21.264  1.00 15.00           C  
ATOM   3953  CD1 PHE A 248       2.009 -19.694 -22.502  1.00 15.00           C  
ATOM   3954  CD2 PHE A 248       0.966 -18.905 -20.453  1.00 15.00           C  
ATOM   3955  CE1 PHE A 248       0.790 -20.256 -22.911  1.00 15.00           C  
ATOM   3956  CE2 PHE A 248      -0.254 -19.474 -20.859  1.00 15.00           C  
ATOM   3957  CZ  PHE A 248      -0.339 -20.159 -22.082  1.00 15.00           C  
ATOM   3958  C   PHE A 248       5.956 -18.934 -20.452  1.00 15.00           C  
ATOM   3959  O   PHE A 248       6.136 -17.862 -19.872  1.00 15.00           O  
ATOM   3960  H   PHE A 248       4.441 -19.912 -18.595  1.00 15.00           H  
ATOM   3961  HA  PHE A 248       4.575 -20.123 -21.554  1.00 15.00           H  
ATOM   3962  HB2 PHE A 248       3.325 -17.893 -19.899  1.00 15.00           H  
ATOM   3963  HB3 PHE A 248       3.762 -17.721 -21.588  1.00 15.00           H  
ATOM   3964  HD1 PHE A 248       2.871 -19.777 -23.145  1.00 15.00           H  
ATOM   3965  HD2 PHE A 248       1.012 -18.367 -19.521  1.00 15.00           H  
ATOM   3966  HE1 PHE A 248       0.725 -20.768 -23.859  1.00 15.00           H  
ATOM   3967  HE2 PHE A 248      -1.125 -19.388 -20.229  1.00 15.00           H  
ATOM   3968  HZ  PHE A 248      -1.270 -20.610 -22.385  1.00 15.00           H  
ATOM   3969  N   VAL A 249       6.944 -19.754 -20.841  1.00 15.00           N  
ATOM   3970  CA  VAL A 249       8.326 -19.653 -20.395  1.00 15.00           C  
ATOM   3971  CB  VAL A 249       8.941 -21.063 -20.246  1.00 15.00           C  
ATOM   3972  CG1 VAL A 249      10.359 -21.010 -19.651  1.00 15.00           C  
ATOM   3973  CG2 VAL A 249       8.062 -21.983 -19.374  1.00 15.00           C  
ATOM   3974  C   VAL A 249       9.119 -18.774 -21.363  1.00 15.00           C  
ATOM   3975  O   VAL A 249       9.204 -19.083 -22.549  1.00 15.00           O  
ATOM   3976  H   VAL A 249       6.694 -20.604 -21.326  1.00 15.00           H  
ATOM   3977  HA  VAL A 249       8.322 -19.187 -19.414  1.00 15.00           H  
ATOM   3978  HB  VAL A 249       9.018 -21.506 -21.238  1.00 15.00           H  
ATOM   3979 HG11 VAL A 249      10.317 -20.769 -18.590  1.00 15.00           H  
ATOM   3980 HG12 VAL A 249      10.971 -20.272 -20.168  1.00 15.00           H  
ATOM   3981 HG13 VAL A 249      10.842 -21.978 -19.768  1.00 15.00           H  
ATOM   3982 HG21 VAL A 249       7.889 -21.521 -18.403  1.00 15.00           H  
ATOM   3983 HG22 VAL A 249       8.549 -22.944 -19.225  1.00 15.00           H  
ATOM   3984 HG23 VAL A 249       7.103 -22.169 -19.858  1.00 15.00           H  
ATOM   3985  N   ILE A 250       9.744 -17.718 -20.828  1.00 15.00           N  
ATOM   3986  CA  ILE A 250      10.530 -16.738 -21.574  1.00 15.00           C  
ATOM   3987  CB  ILE A 250      10.264 -15.313 -21.027  1.00 15.00           C  
ATOM   3988  CG1 ILE A 250       8.763 -15.007 -20.783  1.00 15.00           C  
ATOM   3989  CG2 ILE A 250      10.879 -14.238 -21.944  1.00 15.00           C  
ATOM   3990  CD1 ILE A 250       7.861 -15.091 -22.025  1.00 15.00           C  
ATOM   3991  C   ILE A 250      12.014 -17.131 -21.510  1.00 15.00           C  
ATOM   3992  O   ILE A 250      12.464 -17.692 -20.510  1.00 15.00           O  
ATOM   3993  H   ILE A 250       9.644 -17.552 -19.837  1.00 15.00           H  
ATOM   3994  HA  ILE A 250      10.207 -16.755 -22.614  1.00 15.00           H  
ATOM   3995  HB  ILE A 250      10.767 -15.236 -20.064  1.00 15.00           H  
ATOM   3996 HG12 ILE A 250       8.370 -15.689 -20.029  1.00 15.00           H  
ATOM   3997 HG13 ILE A 250       8.677 -14.009 -20.356  1.00 15.00           H  
ATOM   3998 HG21 ILE A 250      10.512 -14.352 -22.964  1.00 15.00           H  
ATOM   3999 HG22 ILE A 250      11.965 -14.318 -21.943  1.00 15.00           H  
ATOM   4000 HG23 ILE A 250      10.617 -13.245 -21.583  1.00 15.00           H  
ATOM   4001 HD11 ILE A 250       7.899 -16.092 -22.456  1.00 15.00           H  
ATOM   4002 HD12 ILE A 250       8.170 -14.361 -22.773  1.00 15.00           H  
ATOM   4003 HD13 ILE A 250       6.832 -14.876 -21.735  1.00 15.00           H  
ATOM   4004  N   PHE A 251      12.770 -16.807 -22.570  1.00 15.00           N  
ATOM   4005  CA  PHE A 251      14.207 -17.049 -22.688  1.00 15.00           C  
ATOM   4006  CB  PHE A 251      14.469 -18.277 -23.576  1.00 15.00           C  
ATOM   4007  CG  PHE A 251      14.252 -19.622 -22.899  1.00 15.00           C  
ATOM   4008  CD1 PHE A 251      15.340 -20.290 -22.300  1.00 15.00           C  
ATOM   4009  CD2 PHE A 251      12.979 -20.224 -22.885  1.00 15.00           C  
ATOM   4010  CE1 PHE A 251      15.156 -21.545 -21.694  1.00 15.00           C  
ATOM   4011  CE2 PHE A 251      12.795 -21.478 -22.276  1.00 15.00           C  
ATOM   4012  CZ  PHE A 251      13.883 -22.140 -21.681  1.00 15.00           C  
ATOM   4013  C   PHE A 251      14.921 -15.808 -23.241  1.00 15.00           C  
ATOM   4014  O   PHE A 251      14.357 -15.046 -24.028  1.00 15.00           O  
ATOM   4015  H   PHE A 251      12.328 -16.343 -23.351  1.00 15.00           H  
ATOM   4016  HA  PHE A 251      14.622 -17.253 -21.699  1.00 15.00           H  
ATOM   4017  HB2 PHE A 251      13.842 -18.218 -24.467  1.00 15.00           H  
ATOM   4018  HB3 PHE A 251      15.506 -18.242 -23.914  1.00 15.00           H  
ATOM   4019  HD1 PHE A 251      16.323 -19.841 -22.307  1.00 15.00           H  
ATOM   4020  HD2 PHE A 251      12.137 -19.728 -23.343  1.00 15.00           H  
ATOM   4021  HE1 PHE A 251      15.993 -22.053 -21.238  1.00 15.00           H  
ATOM   4022  HE2 PHE A 251      11.817 -21.934 -22.266  1.00 15.00           H  
ATOM   4023  HZ  PHE A 251      13.740 -23.105 -21.216  1.00 15.00           H  
ATOM   4024  N   GLY A 252      16.187 -15.641 -22.831  1.00 15.00           N  
ATOM   4025  CA  GLY A 252      17.066 -14.552 -23.237  1.00 15.00           C  
ATOM   4026  C   GLY A 252      18.207 -14.344 -22.234  1.00 15.00           C  
ATOM   4027  O   GLY A 252      18.219 -14.948 -21.160  1.00 15.00           O  
ATOM   4028  H   GLY A 252      16.576 -16.317 -22.189  1.00 15.00           H  
ATOM   4029  HA2 GLY A 252      17.489 -14.783 -24.215  1.00 15.00           H  
ATOM   4030  HA3 GLY A 252      16.494 -13.627 -23.318  1.00 15.00           H  
ATOM   4031  N   ILE A 253      19.158 -13.468 -22.593  1.00 15.00           N  
ATOM   4032  CA  ILE A 253      20.293 -13.081 -21.755  1.00 15.00           C  
ATOM   4033  CB  ILE A 253      21.629 -13.663 -22.293  1.00 15.00           C  
ATOM   4034  CG1 ILE A 253      21.669 -15.210 -22.233  1.00 15.00           C  
ATOM   4035  CG2 ILE A 253      22.824 -13.121 -21.484  1.00 15.00           C  
ATOM   4036  CD1 ILE A 253      21.221 -15.896 -23.525  1.00 15.00           C  
ATOM   4037  C   ILE A 253      20.319 -11.554 -21.638  1.00 15.00           C  
ATOM   4038  O   ILE A 253      20.167 -10.846 -22.634  1.00 15.00           O  
ATOM   4039  H   ILE A 253      19.082 -13.012 -23.491  1.00 15.00           H  
ATOM   4040  HA  ILE A 253      20.139 -13.476 -20.751  1.00 15.00           H  
ATOM   4041  HB  ILE A 253      21.766 -13.341 -23.327  1.00 15.00           H  
ATOM   4042 HG12 ILE A 253      22.689 -15.546 -22.045  1.00 15.00           H  
ATOM   4043 HG13 ILE A 253      21.053 -15.568 -21.410  1.00 15.00           H  
ATOM   4044 HG21 ILE A 253      22.700 -13.360 -20.431  1.00 15.00           H  
ATOM   4045 HG22 ILE A 253      22.910 -12.042 -21.607  1.00 15.00           H  
ATOM   4046 HG23 ILE A 253      23.756 -13.563 -21.832  1.00 15.00           H  
ATOM   4047 HD11 ILE A 253      21.854 -15.573 -24.349  1.00 15.00           H  
ATOM   4048 HD12 ILE A 253      20.182 -15.669 -23.751  1.00 15.00           H  
ATOM   4049 HD13 ILE A 253      21.335 -16.972 -23.402  1.00 15.00           H  
ATOM   4050  N   GLN A 254      20.567 -11.064 -20.414  1.00 15.00           N  
ATOM   4051  CA  GLN A 254      20.684  -9.649 -20.104  1.00 15.00           C  
ATOM   4052  CB  GLN A 254      20.197  -9.408 -18.666  1.00 15.00           C  
ATOM   4053  CG  GLN A 254      20.121  -7.915 -18.312  1.00 15.00           C  
ATOM   4054  CD  GLN A 254      19.440  -7.643 -16.965  1.00 15.00           C  
ATOM   4055  OE1 GLN A 254      19.093  -8.560 -16.220  1.00 15.00           O  
ATOM   4056  NE2 GLN A 254      19.232  -6.362 -16.654  1.00 15.00           N  
ATOM   4057  C   GLN A 254      22.126  -9.196 -20.339  1.00 15.00           C  
ATOM   4058  O   GLN A 254      23.021  -9.522 -19.557  1.00 15.00           O  
ATOM   4059  H   GLN A 254      20.694 -11.711 -19.649  1.00 15.00           H  
ATOM   4060  HA  GLN A 254      20.029  -9.095 -20.775  1.00 15.00           H  
ATOM   4061  HB2 GLN A 254      19.199  -9.831 -18.568  1.00 15.00           H  
ATOM   4062  HB3 GLN A 254      20.856  -9.915 -17.960  1.00 15.00           H  
ATOM   4063  HG2 GLN A 254      19.555  -7.399 -19.085  1.00 15.00           H  
ATOM   4064  HG3 GLN A 254      21.125  -7.492 -18.294  1.00 15.00           H  
ATOM   4065 HE21 GLN A 254      19.526  -5.634 -17.290  1.00 15.00           H  
ATOM   4066 HE22 GLN A 254      18.782  -6.120 -15.782  1.00 15.00           H  
ATOM   4067  N   ASP A 255      22.324  -8.423 -21.417  1.00 15.00           N  
ATOM   4068  CA  ASP A 255      23.598  -7.822 -21.782  1.00 15.00           C  
ATOM   4069  CB  ASP A 255      23.657  -7.643 -23.308  1.00 15.00           C  
ATOM   4070  CG  ASP A 255      24.943  -6.953 -23.757  1.00 15.00           C  
ATOM   4071  OD1 ASP A 255      26.000  -7.616 -23.709  1.00 15.00           O  
ATOM   4072  OD2 ASP A 255      24.850  -5.765 -24.141  1.00 15.00           O1-
ATOM   4073  C   ASP A 255      23.756  -6.501 -21.025  1.00 15.00           C  
ATOM   4074  O   ASP A 255      23.028  -5.542 -21.286  1.00 15.00           O  
ATOM   4075  H   ASP A 255      21.534  -8.205 -22.007  1.00 15.00           H  
ATOM   4076  HA  ASP A 255      24.404  -8.494 -21.489  1.00 15.00           H  
ATOM   4077  HB2 ASP A 255      22.798  -7.054 -23.635  1.00 15.00           H  
ATOM   4078  HB3 ASP A 255      23.594  -8.622 -23.785  1.00 15.00           H  
ATOM   4079  N   GLY A 256      24.705  -6.471 -20.078  1.00 15.00           N  
ATOM   4080  CA  GLY A 256      24.882  -5.358 -19.158  1.00 15.00           C  
ATOM   4081  C   GLY A 256      23.706  -5.296 -18.183  1.00 15.00           C  
ATOM   4082  O   GLY A 256      23.453  -6.260 -17.460  1.00 15.00           O  
ATOM   4083  H   GLY A 256      25.278  -7.289 -19.929  1.00 15.00           H  
ATOM   4084  HA2 GLY A 256      25.807  -5.495 -18.598  1.00 15.00           H  
ATOM   4085  HA3 GLY A 256      24.954  -4.427 -19.723  1.00 15.00           H  
ATOM   4086  N   GLU A 257      22.992  -4.161 -18.194  1.00 15.00           N  
ATOM   4087  CA  GLU A 257      21.792  -3.906 -17.396  1.00 15.00           C  
ATOM   4088  CB  GLU A 257      22.031  -2.711 -16.453  1.00 15.00           C  
ATOM   4089  CG  GLU A 257      23.162  -2.965 -15.444  1.00 15.00           C  
ATOM   4090  CD  GLU A 257      23.301  -1.804 -14.461  1.00 15.00           C  
ATOM   4091  OE1 GLU A 257      24.047  -0.857 -14.795  1.00 15.00           O  
ATOM   4092  OE2 GLU A 257      22.658  -1.880 -13.391  1.00 15.00           O1-
ATOM   4093  C   GLU A 257      20.547  -3.727 -18.291  1.00 15.00           C  
ATOM   4094  O   GLU A 257      19.565  -3.121 -17.860  1.00 15.00           O  
ATOM   4095  H   GLU A 257      23.278  -3.423 -18.821  1.00 15.00           H  
ATOM   4096  HA  GLU A 257      21.600  -4.778 -16.771  1.00 15.00           H  
ATOM   4097  HB2 GLU A 257      22.265  -1.824 -17.044  1.00 15.00           H  
ATOM   4098  HB3 GLU A 257      21.118  -2.518 -15.888  1.00 15.00           H  
ATOM   4099  HG2 GLU A 257      24.108  -3.095 -15.973  1.00 15.00           H  
ATOM   4100  HG3 GLU A 257      22.951  -3.882 -14.890  1.00 15.00           H  
ATOM   4101  N   GLN A 258      20.587  -4.246 -19.531  1.00 15.00           N  
ATOM   4102  CA  GLN A 258      19.521  -4.140 -20.525  1.00 15.00           C  
ATOM   4103  CB  GLN A 258      19.912  -3.143 -21.628  1.00 15.00           C  
ATOM   4104  CG  GLN A 258      20.035  -1.703 -21.108  1.00 15.00           C  
ATOM   4105  CD  GLN A 258      20.393  -0.732 -22.232  1.00 15.00           C  
ATOM   4106  OE1 GLN A 258      19.514  -0.088 -22.803  1.00 15.00           O  
ATOM   4107  NE2 GLN A 258      21.684  -0.637 -22.565  1.00 15.00           N  
ATOM   4108  C   GLN A 258      19.244  -5.524 -21.114  1.00 15.00           C  
ATOM   4109  O   GLN A 258      20.161  -6.205 -21.573  1.00 15.00           O  
ATOM   4110  H   GLN A 258      21.421  -4.738 -19.819  1.00 15.00           H  
ATOM   4111  HA  GLN A 258      18.608  -3.781 -20.048  1.00 15.00           H  
ATOM   4112  HB2 GLN A 258      20.859  -3.450 -22.074  1.00 15.00           H  
ATOM   4113  HB3 GLN A 258      19.145  -3.165 -22.404  1.00 15.00           H  
ATOM   4114  HG2 GLN A 258      20.810  -1.654 -20.341  1.00 15.00           H  
ATOM   4115  HG3 GLN A 258      19.088  -1.400 -20.658  1.00 15.00           H  
ATOM   4116 HE21 GLN A 258      22.373  -1.189 -22.075  1.00 15.00           H  
ATOM   4117 HE22 GLN A 258      21.970  -0.012 -23.305  1.00 15.00           H  
ATOM   4118  N   ARG A 259      17.967  -5.929 -21.097  1.00 15.00           N  
ATOM   4119  CA  ARG A 259      17.542  -7.274 -21.460  1.00 15.00           C  
ATOM   4120  CB  ARG A 259      16.241  -7.638 -20.732  1.00 15.00           C  
ATOM   4121  CG  ARG A 259      16.514  -7.870 -19.241  1.00 15.00           C  
ATOM   4122  CD  ARG A 259      15.251  -8.282 -18.488  1.00 15.00           C  
ATOM   4123  NE  ARG A 259      15.585  -8.655 -17.105  1.00 15.00           N  
ATOM   4124  CZ  ARG A 259      15.329  -9.838 -16.518  1.00 15.00           C  
ATOM   4125  NH1 ARG A 259      14.637 -10.801 -17.142  1.00 15.00           N  
ATOM   4126  NH2 ARG A 259      15.779 -10.063 -15.277  1.00 15.00           N1+
ATOM   4127  C   ARG A 259      17.413  -7.427 -22.973  1.00 15.00           C  
ATOM   4128  O   ARG A 259      16.843  -6.566 -23.645  1.00 15.00           O  
ATOM   4129  H   ARG A 259      17.261  -5.308 -20.728  1.00 15.00           H  
ATOM   4130  HA  ARG A 259      18.305  -7.974 -21.124  1.00 15.00           H  
ATOM   4131  HB2 ARG A 259      15.506  -6.841 -20.860  1.00 15.00           H  
ATOM   4132  HB3 ARG A 259      15.840  -8.557 -21.160  1.00 15.00           H  
ATOM   4133  HG2 ARG A 259      16.915  -6.961 -18.789  1.00 15.00           H  
ATOM   4134  HG3 ARG A 259      17.251  -8.667 -19.143  1.00 15.00           H  
ATOM   4135  HD2 ARG A 259      14.785  -9.117 -19.010  1.00 15.00           H  
ATOM   4136  HD3 ARG A 259      14.551  -7.445 -18.475  1.00 15.00           H  
ATOM   4137  HE  ARG A 259      16.108  -7.970 -16.576  1.00 15.00           H  
ATOM   4138 HH11 ARG A 259      14.463 -11.682 -16.681  1.00 15.00           H  
ATOM   4139 HH12 ARG A 259      14.288 -10.650 -18.078  1.00 15.00           H  
ATOM   4140 HH21 ARG A 259      16.299  -9.347 -14.791  1.00 15.00           H  
ATOM   4141 HH22 ARG A 259      15.603 -10.951 -14.829  1.00 15.00           H  
ATOM   4142  N   ILE A 260      17.910  -8.565 -23.477  1.00 15.00           N  
ATOM   4143  CA  ILE A 260      17.865  -8.944 -24.883  1.00 15.00           C  
ATOM   4144  CB  ILE A 260      19.293  -9.033 -25.482  1.00 15.00           C  
ATOM   4145  CG1 ILE A 260      20.179  -7.787 -25.242  1.00 15.00           C  
ATOM   4146  CG2 ILE A 260      19.194  -9.357 -26.982  1.00 15.00           C  
ATOM   4147  CD1 ILE A 260      19.691  -6.484 -25.889  1.00 15.00           C  
ATOM   4148  C   ILE A 260      17.105 -10.271 -24.962  1.00 15.00           C  
ATOM   4149  O   ILE A 260      17.638 -11.323 -24.604  1.00 15.00           O  
ATOM   4150  H   ILE A 260      18.348  -9.221 -22.847  1.00 15.00           H  
ATOM   4151  HA  ILE A 260      17.309  -8.192 -25.444  1.00 15.00           H  
ATOM   4152  HB  ILE A 260      19.808  -9.869 -25.010  1.00 15.00           H  
ATOM   4153 HG12 ILE A 260      20.282  -7.621 -24.169  1.00 15.00           H  
ATOM   4154 HG13 ILE A 260      21.179  -7.998 -25.623  1.00 15.00           H  
ATOM   4155 HG21 ILE A 260      18.616  -8.595 -27.504  1.00 15.00           H  
ATOM   4156 HG22 ILE A 260      18.708 -10.321 -27.118  1.00 15.00           H  
ATOM   4157 HG23 ILE A 260      20.191  -9.415 -27.414  1.00 15.00           H  
ATOM   4158 HD11 ILE A 260      18.682  -6.246 -25.557  1.00 15.00           H  
ATOM   4159 HD12 ILE A 260      19.705  -6.572 -26.975  1.00 15.00           H  
ATOM   4160 HD13 ILE A 260      20.357  -5.670 -25.600  1.00 15.00           H  
ATOM   4161  N   SER A 261      15.852 -10.198 -25.431  1.00 15.00           N  
ATOM   4162  CA  SER A 261      14.959 -11.340 -25.600  1.00 15.00           C  
ATOM   4163  CB  SER A 261      13.522 -10.947 -25.230  1.00 15.00           C  
ATOM   4164  OG  SER A 261      13.051  -9.893 -26.042  1.00 15.00           O  
ATOM   4165  C   SER A 261      15.059 -11.905 -27.019  1.00 15.00           C  
ATOM   4166  O   SER A 261      15.383 -11.186 -27.967  1.00 15.00           O  
ATOM   4167  H   SER A 261      15.488  -9.295 -25.701  1.00 15.00           H  
ATOM   4168  HA  SER A 261      15.261 -12.125 -24.906  1.00 15.00           H  
ATOM   4169  HB2 SER A 261      13.491 -10.629 -24.188  1.00 15.00           H  
ATOM   4170  HB3 SER A 261      12.867 -11.811 -25.350  1.00 15.00           H  
ATOM   4171  HG  SER A 261      13.026 -10.196 -26.952  1.00 15.00           H  
ATOM   4172  N   LEU A 262      14.753 -13.202 -27.151  1.00 15.00           N  
ATOM   4173  CA  LEU A 262      14.832 -13.932 -28.409  1.00 15.00           C  
ATOM   4174  CB  LEU A 262      14.960 -15.443 -28.139  1.00 15.00           C  
ATOM   4175  CG  LEU A 262      16.091 -15.876 -27.182  1.00 15.00           C  
ATOM   4176  CD1 LEU A 262      15.997 -17.391 -26.963  1.00 15.00           C  
ATOM   4177  CD2 LEU A 262      17.490 -15.509 -27.698  1.00 15.00           C  
ATOM   4178  C   LEU A 262      13.591 -13.654 -29.283  1.00 15.00           C  
ATOM   4179  O   LEU A 262      12.516 -13.385 -28.742  1.00 15.00           O  
ATOM   4180  H   LEU A 262      14.482 -13.726 -26.332  1.00 15.00           H  
ATOM   4181  HA  LEU A 262      15.731 -13.601 -28.926  1.00 15.00           H  
ATOM   4182  HB2 LEU A 262      14.017 -15.786 -27.718  1.00 15.00           H  
ATOM   4183  HB3 LEU A 262      15.096 -15.955 -29.094  1.00 15.00           H  
ATOM   4184  HG  LEU A 262      15.947 -15.394 -26.215  1.00 15.00           H  
ATOM   4185 HD11 LEU A 262      16.173 -17.919 -27.900  1.00 15.00           H  
ATOM   4186 HD12 LEU A 262      15.005 -17.647 -26.590  1.00 15.00           H  
ATOM   4187 HD13 LEU A 262      16.735 -17.708 -26.228  1.00 15.00           H  
ATOM   4188 HD21 LEU A 262      17.654 -15.943 -28.685  1.00 15.00           H  
ATOM   4189 HD22 LEU A 262      18.248 -15.888 -27.012  1.00 15.00           H  
ATOM   4190 HD23 LEU A 262      17.591 -14.426 -27.756  1.00 15.00           H  
ATOM   4191  N   PRO A 263      13.686 -13.837 -30.617  1.00 15.00           N  
ATOM   4192  CA  PRO A 263      12.537 -13.923 -31.522  1.00 15.00           C  
ATOM   4193  CB  PRO A 263      13.139 -14.118 -32.922  1.00 15.00           C  
ATOM   4194  CG  PRO A 263      14.549 -13.548 -32.803  1.00 15.00           C  
ATOM   4195  CD  PRO A 263      14.923 -13.913 -31.373  1.00 15.00           C  
ATOM   4196  C   PRO A 263      11.599 -15.098 -31.198  1.00 15.00           C  
ATOM   4197  O   PRO A 263      10.418 -15.041 -31.537  1.00 15.00           O  
ATOM   4198  HA  PRO A 263      11.987 -12.982 -31.488  1.00 15.00           H  
ATOM   4199  HB2 PRO A 263      13.212 -15.182 -33.157  1.00 15.00           H  
ATOM   4200  HB3 PRO A 263      12.557 -13.610 -33.689  1.00 15.00           H  
ATOM   4201  HG2 PRO A 263      14.525 -12.463 -32.905  1.00 15.00           H  
ATOM   4202  HG3 PRO A 263      15.232 -13.992 -33.528  1.00 15.00           H  
ATOM   4203  HD2 PRO A 263      15.657 -13.200 -31.002  1.00 15.00           H  
ATOM   4204  HD3 PRO A 263      15.310 -14.930 -31.332  1.00 15.00           H  
ATOM   4205  N   GLU A 264      12.136 -16.143 -30.547  1.00 15.00           N  
ATOM   4206  CA  GLU A 264      11.459 -17.384 -30.184  1.00 15.00           C  
ATOM   4207  CB  GLU A 264      12.072 -18.560 -30.970  1.00 15.00           C  
ATOM   4208  CG  GLU A 264      11.899 -18.444 -32.490  1.00 15.00           C  
ATOM   4209  CD  GLU A 264      12.517 -19.646 -33.202  1.00 15.00           C  
ATOM   4210  OE1 GLU A 264      11.819 -20.680 -33.293  1.00 15.00           O  
ATOM   4211  OE2 GLU A 264      13.682 -19.516 -33.639  1.00 15.00           O1-
ATOM   4212  C   GLU A 264      11.534 -17.585 -28.661  1.00 15.00           C  
ATOM   4213  O   GLU A 264      11.791 -18.695 -28.187  1.00 15.00           O  
ATOM   4214  H   GLU A 264      13.114 -16.090 -30.301  1.00 15.00           H  
ATOM   4215  HA  GLU A 264      10.404 -17.308 -30.452  1.00 15.00           H  
ATOM   4216  HB2 GLU A 264      13.136 -18.622 -30.737  1.00 15.00           H  
ATOM   4217  HB3 GLU A 264      11.595 -19.487 -30.648  1.00 15.00           H  
ATOM   4218  HG2 GLU A 264      12.380 -17.534 -32.850  1.00 15.00           H  
ATOM   4219  HG3 GLU A 264      10.836 -18.389 -32.730  1.00 15.00           H  
ATOM   4220  N   SER A 265      11.365 -16.494 -27.894  1.00 15.00           N  
ATOM   4221  CA  SER A 265      11.527 -16.494 -26.445  1.00 15.00           C  
ATOM   4222  CB  SER A 265      11.539 -15.054 -25.913  1.00 15.00           C  
ATOM   4223  OG  SER A 265      10.334 -14.369 -26.193  1.00 15.00           O  
ATOM   4224  C   SER A 265      10.460 -17.339 -25.741  1.00 15.00           C  
ATOM   4225  O   SER A 265      10.785 -17.973 -24.741  1.00 15.00           O  
ATOM   4226  H   SER A 265      11.165 -15.609 -28.336  1.00 15.00           H  
ATOM   4227  HA  SER A 265      12.501 -16.931 -26.218  1.00 15.00           H  
ATOM   4228  HB2 SER A 265      12.369 -14.510 -26.361  1.00 15.00           H  
ATOM   4229  HB3 SER A 265      11.689 -15.078 -24.835  1.00 15.00           H  
ATOM   4230  HG  SER A 265      10.236 -14.299 -27.145  1.00 15.00           H  
ATOM   4231  N   LEU A 266       9.232 -17.408 -26.285  1.00 15.00           N  
ATOM   4232  CA  LEU A 266       8.144 -18.173 -25.690  1.00 15.00           C  
ATOM   4233  CB  LEU A 266       6.782 -17.632 -26.151  1.00 15.00           C  
ATOM   4234  CG  LEU A 266       5.580 -18.297 -25.445  1.00 15.00           C  
ATOM   4235  CD1 LEU A 266       5.619 -18.120 -23.920  1.00 15.00           C  
ATOM   4236  CD2 LEU A 266       4.268 -17.704 -25.969  1.00 15.00           C  
ATOM   4237  C   LEU A 266       8.297 -19.665 -25.994  1.00 15.00           C  
ATOM   4238  O   LEU A 266       8.543 -20.051 -27.138  1.00 15.00           O  
ATOM   4239  H   LEU A 266       9.031 -16.888 -27.127  1.00 15.00           H  
ATOM   4240  HA  LEU A 266       8.212 -18.021 -24.615  1.00 15.00           H  
ATOM   4241  HB2 LEU A 266       6.756 -16.564 -25.948  1.00 15.00           H  
ATOM   4242  HB3 LEU A 266       6.690 -17.777 -27.229  1.00 15.00           H  
ATOM   4243  HG  LEU A 266       5.574 -19.364 -25.671  1.00 15.00           H  
ATOM   4244 HD11 LEU A 266       5.670 -17.061 -23.661  1.00 15.00           H  
ATOM   4245 HD12 LEU A 266       6.474 -18.640 -23.492  1.00 15.00           H  
ATOM   4246 HD13 LEU A 266       4.721 -18.551 -23.489  1.00 15.00           H  
ATOM   4247 HD21 LEU A 266       4.240 -16.632 -25.772  1.00 15.00           H  
ATOM   4248 HD22 LEU A 266       3.424 -18.181 -25.472  1.00 15.00           H  
ATOM   4249 HD23 LEU A 266       4.186 -17.876 -27.041  1.00 15.00           H  
ATOM   4250  N   LYS A 267       8.098 -20.482 -24.952  1.00 15.00           N  
ATOM   4251  CA  LYS A 267       8.179 -21.935 -24.964  1.00 15.00           C  
ATOM   4252  CB  LYS A 267       9.588 -22.387 -24.519  1.00 15.00           C  
ATOM   4253  CG  LYS A 267      10.740 -21.990 -25.463  1.00 15.00           C  
ATOM   4254  CD  LYS A 267      10.669 -22.626 -26.860  1.00 15.00           C  
ATOM   4255  CE  LYS A 267      10.900 -24.138 -26.792  1.00 15.00           C  
ATOM   4256  NZ  LYS A 267      10.925 -24.738 -28.136  1.00 15.00           N1+
ATOM   4257  C   LYS A 267       7.088 -22.452 -24.020  1.00 15.00           C  
ATOM   4258  O   LYS A 267       7.347 -22.716 -22.845  1.00 15.00           O  
ATOM   4259  H   LYS A 267       7.881 -20.062 -24.059  1.00 15.00           H  
ATOM   4260  HA  LYS A 267       7.972 -22.311 -25.966  1.00 15.00           H  
ATOM   4261  HB2 LYS A 267       9.799 -21.955 -23.541  1.00 15.00           H  
ATOM   4262  HB3 LYS A 267       9.588 -23.471 -24.404  1.00 15.00           H  
ATOM   4263  HG2 LYS A 267      10.763 -20.906 -25.570  1.00 15.00           H  
ATOM   4264  HG3 LYS A 267      11.682 -22.286 -25.000  1.00 15.00           H  
ATOM   4265  HD2 LYS A 267      11.437 -22.172 -27.485  1.00 15.00           H  
ATOM   4266  HD3 LYS A 267       9.704 -22.429 -27.323  1.00 15.00           H  
ATOM   4267  HE2 LYS A 267      10.100 -24.599 -26.212  1.00 15.00           H  
ATOM   4268  HE3 LYS A 267      11.853 -24.332 -26.300  1.00 15.00           H  
ATOM   4269  HZ1 LYS A 267      11.671 -24.322 -28.675  1.00 15.00           H  
ATOM   4270  HZ2 LYS A 267      10.042 -24.569 -28.596  1.00 15.00           H  
ATOM   4271  HZ3 LYS A 267      11.080 -25.733 -28.058  1.00 15.00           H  
ATOM   4272  N   ARG A 268       5.850 -22.555 -24.532  1.00 15.00           N  
ATOM   4273  CA  ARG A 268       4.700 -22.983 -23.742  1.00 15.00           C  
ATOM   4274  CB  ARG A 268       3.370 -22.636 -24.433  1.00 15.00           C  
ATOM   4275  CG  ARG A 268       3.203 -23.191 -25.860  1.00 15.00           C  
ATOM   4276  CD  ARG A 268       1.738 -23.149 -26.307  1.00 15.00           C  
ATOM   4277  NE  ARG A 268       0.955 -24.226 -25.674  1.00 15.00           N  
ATOM   4278  CZ  ARG A 268      -0.189 -24.099 -24.978  1.00 15.00           C  
ATOM   4279  NH1 ARG A 268      -0.778 -22.911 -24.780  1.00 15.00           N  
ATOM   4280  NH2 ARG A 268      -0.759 -25.196 -24.462  1.00 15.00           N1+
ATOM   4281  C   ARG A 268       4.796 -24.472 -23.386  1.00 15.00           C  
ATOM   4282  O   ARG A 268       5.164 -25.296 -24.224  1.00 15.00           O  
ATOM   4283  H   ARG A 268       5.689 -22.314 -25.499  1.00 15.00           H  
ATOM   4284  HA  ARG A 268       4.724 -22.415 -22.812  1.00 15.00           H  
ATOM   4285  HB2 ARG A 268       2.562 -23.007 -23.800  1.00 15.00           H  
ATOM   4286  HB3 ARG A 268       3.278 -21.552 -24.486  1.00 15.00           H  
ATOM   4287  HG2 ARG A 268       3.554 -24.220 -25.919  1.00 15.00           H  
ATOM   4288  HG3 ARG A 268       3.799 -22.585 -26.543  1.00 15.00           H  
ATOM   4289  HD2 ARG A 268       1.700 -23.300 -27.386  1.00 15.00           H  
ATOM   4290  HD3 ARG A 268       1.318 -22.168 -26.082  1.00 15.00           H  
ATOM   4291  HE  ARG A 268       1.332 -25.157 -25.776  1.00 15.00           H  
ATOM   4292 HH11 ARG A 268      -1.637 -22.854 -24.251  1.00 15.00           H  
ATOM   4293 HH12 ARG A 268      -0.364 -22.072 -25.161  1.00 15.00           H  
ATOM   4294 HH21 ARG A 268      -1.618 -25.118 -23.936  1.00 15.00           H  
ATOM   4295 HH22 ARG A 268      -0.330 -26.100 -24.598  1.00 15.00           H  
ATOM   4296  N   ILE A 269       4.448 -24.794 -22.132  1.00 15.00           N  
ATOM   4297  CA  ILE A 269       4.449 -26.142 -21.570  1.00 15.00           C  
ATOM   4298  CB  ILE A 269       5.767 -26.407 -20.792  1.00 15.00           C  
ATOM   4299  CG1 ILE A 269       7.021 -26.459 -21.696  1.00 15.00           C  
ATOM   4300  CG2 ILE A 269       5.684 -27.689 -19.938  1.00 15.00           C  
ATOM   4301  CD1 ILE A 269       7.082 -27.613 -22.707  1.00 15.00           C  
ATOM   4302  C   ILE A 269       3.226 -26.248 -20.645  1.00 15.00           C  
ATOM   4303  O   ILE A 269       3.197 -25.560 -19.624  1.00 15.00           O  
ATOM   4304  H   ILE A 269       4.155 -24.052 -21.512  1.00 15.00           H  
ATOM   4305  HA  ILE A 269       4.371 -26.872 -22.372  1.00 15.00           H  
ATOM   4306  HB  ILE A 269       5.916 -25.577 -20.097  1.00 15.00           H  
ATOM   4307 HG12 ILE A 269       7.119 -25.518 -22.234  1.00 15.00           H  
ATOM   4308 HG13 ILE A 269       7.895 -26.545 -21.055  1.00 15.00           H  
ATOM   4309 HG21 ILE A 269       5.398 -28.542 -20.555  1.00 15.00           H  
ATOM   4310 HG22 ILE A 269       4.953 -27.570 -19.139  1.00 15.00           H  
ATOM   4311 HG23 ILE A 269       6.647 -27.886 -19.470  1.00 15.00           H  
ATOM   4312 HD11 ILE A 269       6.223 -27.590 -23.375  1.00 15.00           H  
ATOM   4313 HD12 ILE A 269       7.110 -28.571 -22.189  1.00 15.00           H  
ATOM   4314 HD13 ILE A 269       7.990 -27.517 -23.302  1.00 15.00           H  
ATOM   4315  N   PRO A 270       2.269 -27.157 -20.918  1.00 15.00           N  
ATOM   4316  CA  PRO A 270       1.189 -27.480 -19.995  1.00 15.00           C  
ATOM   4317  CB  PRO A 270       0.257 -28.438 -20.746  1.00 15.00           C  
ATOM   4318  CG  PRO A 270       0.531 -28.109 -22.212  1.00 15.00           C  
ATOM   4319  CD  PRO A 270       2.025 -27.794 -22.202  1.00 15.00           C  
ATOM   4320  C   PRO A 270       1.731 -28.093 -18.699  1.00 15.00           C  
ATOM   4321  O   PRO A 270       2.457 -29.088 -18.736  1.00 15.00           O  
ATOM   4322  HA  PRO A 270       0.635 -26.569 -19.779  1.00 15.00           H  
ATOM   4323  HB2 PRO A 270       0.537 -29.475 -20.555  1.00 15.00           H  
ATOM   4324  HB3 PRO A 270      -0.788 -28.271 -20.483  1.00 15.00           H  
ATOM   4325  HG2 PRO A 270      -0.031 -27.219 -22.499  1.00 15.00           H  
ATOM   4326  HG3 PRO A 270       0.296 -28.946 -22.869  1.00 15.00           H  
ATOM   4327  HD2 PRO A 270       2.269 -27.131 -23.032  1.00 15.00           H  
ATOM   4328  HD3 PRO A 270       2.603 -28.717 -22.265  1.00 15.00           H  
ATOM   4329  N   ILE A 271       1.343 -27.504 -17.560  1.00 15.00           N  
ATOM   4330  CA  ILE A 271       1.623 -28.034 -16.232  1.00 15.00           C  
ATOM   4331  CB  ILE A 271       1.665 -26.894 -15.187  1.00 15.00           C  
ATOM   4332  CG1 ILE A 271       2.720 -25.808 -15.510  1.00 15.00           C  
ATOM   4333  CG2 ILE A 271       1.901 -27.459 -13.775  1.00 15.00           C  
ATOM   4334  CD1 ILE A 271       4.167 -26.309 -15.643  1.00 15.00           C  
ATOM   4335  C   ILE A 271       0.556 -29.089 -15.932  1.00 15.00           C  
ATOM   4336  O   ILE A 271      -0.639 -28.791 -15.943  1.00 15.00           O  
ATOM   4337  H   ILE A 271       0.758 -26.682 -17.610  1.00 15.00           H  
ATOM   4338  HA  ILE A 271       2.599 -28.521 -16.243  1.00 15.00           H  
ATOM   4339  HB  ILE A 271       0.693 -26.401 -15.181  1.00 15.00           H  
ATOM   4340 HG12 ILE A 271       2.444 -25.312 -16.440  1.00 15.00           H  
ATOM   4341 HG13 ILE A 271       2.691 -25.053 -14.724  1.00 15.00           H  
ATOM   4342 HG21 ILE A 271       2.822 -28.036 -13.752  1.00 15.00           H  
ATOM   4343 HG22 ILE A 271       1.074 -28.105 -13.481  1.00 15.00           H  
ATOM   4344 HG23 ILE A 271       1.974 -26.644 -13.057  1.00 15.00           H  
ATOM   4345 HD11 ILE A 271       4.251 -27.007 -16.474  1.00 15.00           H  
ATOM   4346 HD12 ILE A 271       4.494 -26.788 -14.721  1.00 15.00           H  
ATOM   4347 HD13 ILE A 271       4.823 -25.464 -15.839  1.00 15.00           H  
ATOM   4348  N   GLU A 272       1.012 -30.328 -15.701  1.00 15.00           N  
ATOM   4349  CA  GLU A 272       0.176 -31.513 -15.549  1.00 15.00           C  
ATOM   4350  CB  GLU A 272       0.117 -32.301 -16.868  1.00 15.00           C  
ATOM   4351  CG  GLU A 272      -0.586 -31.532 -17.998  1.00 15.00           C  
ATOM   4352  CD  GLU A 272      -0.649 -32.362 -19.279  1.00 15.00           C  
ATOM   4353  OE1 GLU A 272       0.317 -32.268 -20.068  1.00 15.00           O  
ATOM   4354  OE2 GLU A 272      -1.660 -33.079 -19.448  1.00 15.00           O1-
ATOM   4355  C   GLU A 272       0.740 -32.381 -14.422  1.00 15.00           C  
ATOM   4356  O   GLU A 272       1.940 -32.648 -14.380  1.00 15.00           O  
ATOM   4357  H   GLU A 272       2.010 -30.480 -15.703  1.00 15.00           H  
ATOM   4358  HA  GLU A 272      -0.836 -31.210 -15.285  1.00 15.00           H  
ATOM   4359  HB2 GLU A 272       1.131 -32.554 -17.184  1.00 15.00           H  
ATOM   4360  HB3 GLU A 272      -0.429 -33.230 -16.693  1.00 15.00           H  
ATOM   4361  HG2 GLU A 272      -0.047 -30.609 -18.209  1.00 15.00           H  
ATOM   4362  HG3 GLU A 272      -1.599 -31.275 -17.683  1.00 15.00           H  
ATOM   4363  N   ASP A 273      -0.145 -32.830 -13.521  1.00 15.00           N  
ATOM   4364  CA  ASP A 273       0.203 -33.487 -12.263  1.00 15.00           C  
ATOM   4365  CB  ASP A 273       0.636 -34.944 -12.522  1.00 15.00           C  
ATOM   4366  CG  ASP A 273       0.684 -35.788 -11.247  1.00 15.00           C  
ATOM   4367  OD1 ASP A 273      -0.379 -35.913 -10.600  1.00 15.00           O  
ATOM   4368  OD2 ASP A 273       1.783 -36.301 -10.943  1.00 15.00           O1-
ATOM   4369  C   ASP A 273       1.175 -32.639 -11.415  1.00 15.00           C  
ATOM   4370  O   ASP A 273       2.109 -33.163 -10.807  1.00 15.00           O  
ATOM   4371  H   ASP A 273      -1.120 -32.599 -13.651  1.00 15.00           H  
ATOM   4372  HA  ASP A 273      -0.729 -33.532 -11.698  1.00 15.00           H  
ATOM   4373  HB2 ASP A 273       1.615 -34.952 -13.004  1.00 15.00           H  
ATOM   4374  HB3 ASP A 273      -0.077 -35.409 -13.205  1.00 15.00           H  
ATOM   4375  N   GLY A 274       0.954 -31.314 -11.400  1.00 15.00           N  
ATOM   4376  CA  GLY A 274       1.668 -30.355 -10.567  1.00 15.00           C  
ATOM   4377  C   GLY A 274       2.953 -29.779 -11.176  1.00 15.00           C  
ATOM   4378  O   GLY A 274       3.456 -28.800 -10.627  1.00 15.00           O  
ATOM   4379  H   GLY A 274       0.187 -30.949 -11.947  1.00 15.00           H  
ATOM   4380  HA2 GLY A 274       0.991 -29.534 -10.340  1.00 15.00           H  
ATOM   4381  HA3 GLY A 274       1.924 -30.838  -9.623  1.00 15.00           H  
ATOM   4382  N   SER A 275       3.486 -30.345 -12.276  1.00 15.00           N  
ATOM   4383  CA  SER A 275       4.774 -29.944 -12.856  1.00 15.00           C  
ATOM   4384  CB  SER A 275       5.904 -30.790 -12.246  1.00 15.00           C  
ATOM   4385  OG  SER A 275       6.046 -30.551 -10.862  1.00 15.00           O  
ATOM   4386  C   SER A 275       4.800 -30.080 -14.386  1.00 15.00           C  
ATOM   4387  O   SER A 275       3.988 -30.787 -14.979  1.00 15.00           O  
ATOM   4388  H   SER A 275       3.018 -31.135 -12.696  1.00 15.00           H  
ATOM   4389  HA  SER A 275       4.965 -28.897 -12.618  1.00 15.00           H  
ATOM   4390  HB2 SER A 275       6.847 -30.540 -12.733  1.00 15.00           H  
ATOM   4391  HB3 SER A 275       5.695 -31.848 -12.410  1.00 15.00           H  
ATOM   4392  HG  SER A 275       6.295 -29.633 -10.735  1.00 15.00           H  
ATOM   4393  N   GLY A 276       5.795 -29.439 -15.014  1.00 15.00           N  
ATOM   4394  CA  GLY A 276       6.093 -29.565 -16.434  1.00 15.00           C  
ATOM   4395  C   GLY A 276       7.465 -28.966 -16.740  1.00 15.00           C  
ATOM   4396  O   GLY A 276       7.759 -27.843 -16.331  1.00 15.00           O  
ATOM   4397  H   GLY A 276       6.431 -28.877 -14.467  1.00 15.00           H  
ATOM   4398  HA2 GLY A 276       6.084 -30.620 -16.710  1.00 15.00           H  
ATOM   4399  HA3 GLY A 276       5.332 -29.046 -17.019  1.00 15.00           H  
ATOM   4400  N   GLU A 277       8.300 -29.732 -17.457  1.00 15.00           N  
ATOM   4401  CA  GLU A 277       9.698 -29.401 -17.729  1.00 15.00           C  
ATOM   4402  CB  GLU A 277      10.558 -30.675 -17.741  1.00 15.00           C  
ATOM   4403  CG  GLU A 277      10.458 -31.483 -16.438  1.00 15.00           C  
ATOM   4404  CD  GLU A 277      11.450 -32.646 -16.429  1.00 15.00           C  
ATOM   4405  OE1 GLU A 277      12.577 -32.436 -15.930  1.00 15.00           O  
ATOM   4406  OE2 GLU A 277      11.065 -33.728 -16.926  1.00 15.00           O1-
ATOM   4407  C   GLU A 277       9.832 -28.633 -19.048  1.00 15.00           C  
ATOM   4408  O   GLU A 277       9.059 -28.856 -19.980  1.00 15.00           O  
ATOM   4409  H   GLU A 277       7.979 -30.636 -17.772  1.00 15.00           H  
ATOM   4410  HA  GLU A 277      10.067 -28.765 -16.923  1.00 15.00           H  
ATOM   4411  HB2 GLU A 277      10.254 -31.309 -18.575  1.00 15.00           H  
ATOM   4412  HB3 GLU A 277      11.600 -30.386 -17.893  1.00 15.00           H  
ATOM   4413  HG2 GLU A 277       9.448 -31.882 -16.329  1.00 15.00           H  
ATOM   4414  HG3 GLU A 277      10.655 -30.831 -15.587  1.00 15.00           H  
ATOM   4415  N   VAL A 278      10.844 -27.755 -19.123  1.00 15.00           N  
ATOM   4416  CA  VAL A 278      11.075 -26.857 -20.253  1.00 15.00           C  
ATOM   4417  CB  VAL A 278      10.421 -25.487 -19.964  1.00 15.00           C  
ATOM   4418  CG1 VAL A 278      11.136 -24.704 -18.849  1.00 15.00           C  
ATOM   4419  CG2 VAL A 278      10.333 -24.648 -21.251  1.00 15.00           C  
ATOM   4420  C   VAL A 278      12.571 -26.748 -20.579  1.00 15.00           C  
ATOM   4421  O   VAL A 278      13.421 -26.770 -19.690  1.00 15.00           O  
ATOM   4422  H   VAL A 278      11.455 -27.649 -18.326  1.00 15.00           H  
ATOM   4423  HA  VAL A 278      10.581 -27.282 -21.127  1.00 15.00           H  
ATOM   4424  HB  VAL A 278       9.401 -25.670 -19.623  1.00 15.00           H  
ATOM   4425 HG11 VAL A 278      12.082 -24.308 -19.219  1.00 15.00           H  
ATOM   4426 HG12 VAL A 278      11.321 -25.346 -17.988  1.00 15.00           H  
ATOM   4427 HG13 VAL A 278      10.514 -23.875 -18.521  1.00 15.00           H  
ATOM   4428 HG21 VAL A 278      11.324 -24.326 -21.568  1.00 15.00           H  
ATOM   4429 HG22 VAL A 278       9.717 -23.769 -21.079  1.00 15.00           H  
ATOM   4430 HG23 VAL A 278       9.876 -25.234 -22.049  1.00 15.00           H  
ATOM   4431  N   VAL A 279      12.879 -26.600 -21.873  1.00 15.00           N  
ATOM   4432  CA  VAL A 279      14.233 -26.430 -22.388  1.00 15.00           C  
ATOM   4433  CB  VAL A 279      14.910 -27.815 -22.556  1.00 15.00           C  
ATOM   4434  CG1 VAL A 279      14.222 -28.715 -23.599  1.00 15.00           C  
ATOM   4435  CG2 VAL A 279      16.402 -27.695 -22.899  1.00 15.00           C  
ATOM   4436  C   VAL A 279      14.191 -25.618 -23.690  1.00 15.00           C  
ATOM   4437  O   VAL A 279      13.206 -25.661 -24.432  1.00 15.00           O  
ATOM   4438  H   VAL A 279      12.130 -26.585 -22.551  1.00 15.00           H  
ATOM   4439  HA  VAL A 279      14.807 -25.858 -21.656  1.00 15.00           H  
ATOM   4440  HB  VAL A 279      14.851 -28.326 -21.594  1.00 15.00           H  
ATOM   4441 HG11 VAL A 279      14.292 -28.270 -24.592  1.00 15.00           H  
ATOM   4442 HG12 VAL A 279      13.173 -28.858 -23.342  1.00 15.00           H  
ATOM   4443 HG13 VAL A 279      14.708 -29.691 -23.617  1.00 15.00           H  
ATOM   4444 HG21 VAL A 279      16.539 -27.314 -23.911  1.00 15.00           H  
ATOM   4445 HG22 VAL A 279      16.865 -28.678 -22.836  1.00 15.00           H  
ATOM   4446 HG23 VAL A 279      16.895 -27.030 -22.191  1.00 15.00           H  
ATOM   4447  N   LEU A 280      15.301 -24.929 -23.982  1.00 15.00           N  
ATOM   4448  CA  LEU A 280      15.574 -24.327 -25.279  1.00 15.00           C  
ATOM   4449  CB  LEU A 280      15.203 -22.835 -25.252  1.00 15.00           C  
ATOM   4450  CG  LEU A 280      15.324 -22.119 -26.613  1.00 15.00           C  
ATOM   4451  CD1 LEU A 280      14.512 -22.819 -27.715  1.00 15.00           C  
ATOM   4452  CD2 LEU A 280      14.846 -20.669 -26.460  1.00 15.00           C  
ATOM   4453  C   LEU A 280      17.044 -24.563 -25.630  1.00 15.00           C  
ATOM   4454  O   LEU A 280      17.924 -24.353 -24.795  1.00 15.00           O  
ATOM   4455  H   LEU A 280      16.061 -24.930 -23.316  1.00 15.00           H  
ATOM   4456  HA  LEU A 280      14.956 -24.831 -26.022  1.00 15.00           H  
ATOM   4457  HB2 LEU A 280      14.172 -22.746 -24.905  1.00 15.00           H  
ATOM   4458  HB3 LEU A 280      15.844 -22.327 -24.529  1.00 15.00           H  
ATOM   4459  HG  LEU A 280      16.372 -22.097 -26.916  1.00 15.00           H  
ATOM   4460 HD11 LEU A 280      13.519 -23.060 -27.345  1.00 15.00           H  
ATOM   4461 HD12 LEU A 280      15.008 -23.739 -28.022  1.00 15.00           H  
ATOM   4462 HD13 LEU A 280      14.419 -22.175 -28.587  1.00 15.00           H  
ATOM   4463 HD21 LEU A 280      13.802 -20.644 -26.145  1.00 15.00           H  
ATOM   4464 HD22 LEU A 280      14.944 -20.146 -27.411  1.00 15.00           H  
ATOM   4465 HD23 LEU A 280      15.459 -20.159 -25.716  1.00 15.00           H  
ATOM   4466  N   SER A 281      17.286 -24.983 -26.880  1.00 15.00           N  
ATOM   4467  CA  SER A 281      18.597 -25.336 -27.412  1.00 15.00           C  
ATOM   4468  CB  SER A 281      18.410 -25.905 -28.826  1.00 15.00           C  
ATOM   4469  OG  SER A 281      19.622 -26.419 -29.338  1.00 15.00           O  
ATOM   4470  C   SER A 281      19.543 -24.131 -27.422  1.00 15.00           C  
ATOM   4471  O   SER A 281      19.097 -22.991 -27.556  1.00 15.00           O  
ATOM   4472  H   SER A 281      16.501 -25.108 -27.503  1.00 15.00           H  
ATOM   4473  HA  SER A 281      19.021 -26.119 -26.786  1.00 15.00           H  
ATOM   4474  HB2 SER A 281      18.046 -25.119 -29.489  1.00 15.00           H  
ATOM   4475  HB3 SER A 281      17.676 -26.710 -28.796  1.00 15.00           H  
ATOM   4476  HG  SER A 281      19.905 -27.146 -28.780  1.00 15.00           H  
ATOM   4477  N   ARG A 282      20.854 -24.409 -27.364  1.00 15.00           N  
ATOM   4478  CA  ARG A 282      21.914 -23.417 -27.524  1.00 15.00           C  
ATOM   4479  CB  ARG A 282      23.269 -24.111 -27.298  1.00 15.00           C  
ATOM   4480  CG  ARG A 282      24.472 -23.172 -27.470  1.00 15.00           C  
ATOM   4481  CD  ARG A 282      25.781 -23.840 -27.034  1.00 15.00           C  
ATOM   4482  NE  ARG A 282      26.932 -22.944 -27.212  1.00 15.00           N  
ATOM   4483  CZ  ARG A 282      27.614 -22.747 -28.356  1.00 15.00           C  
ATOM   4484  NH1 ARG A 282      27.295 -23.393 -29.488  1.00 15.00           N  
ATOM   4485  NH2 ARG A 282      28.635 -21.880 -28.364  1.00 15.00           N1+
ATOM   4486  C   ARG A 282      21.852 -22.740 -28.905  1.00 15.00           C  
ATOM   4487  O   ARG A 282      22.270 -21.592 -29.024  1.00 15.00           O  
ATOM   4488  H   ARG A 282      21.143 -25.372 -27.264  1.00 15.00           H  
ATOM   4489  HA  ARG A 282      21.788 -22.656 -26.754  1.00 15.00           H  
ATOM   4490  HB2 ARG A 282      23.284 -24.519 -26.287  1.00 15.00           H  
ATOM   4491  HB3 ARG A 282      23.372 -24.932 -28.008  1.00 15.00           H  
ATOM   4492  HG2 ARG A 282      24.315 -22.266 -26.886  1.00 15.00           H  
ATOM   4493  HG3 ARG A 282      24.559 -22.904 -28.522  1.00 15.00           H  
ATOM   4494  HD2 ARG A 282      25.936 -24.751 -27.610  1.00 15.00           H  
ATOM   4495  HD3 ARG A 282      25.713 -24.100 -25.979  1.00 15.00           H  
ATOM   4496  HE  ARG A 282      27.224 -22.427 -26.395  1.00 15.00           H  
ATOM   4497 HH11 ARG A 282      26.526 -24.047 -29.497  1.00 15.00           H  
ATOM   4498 HH12 ARG A 282      27.824 -23.224 -30.332  1.00 15.00           H  
ATOM   4499 HH21 ARG A 282      28.884 -21.385 -27.520  1.00 15.00           H  
ATOM   4500 HH22 ARG A 282      29.155 -21.720 -29.215  1.00 15.00           H  
ATOM   4501  N   LYS A 283      21.289 -23.410 -29.924  1.00 15.00           N  
ATOM   4502  CA  LYS A 283      21.179 -22.888 -31.280  1.00 15.00           C  
ATOM   4503  CB  LYS A 283      20.702 -24.025 -32.202  1.00 15.00           C  
ATOM   4504  CG  LYS A 283      20.594 -23.651 -33.690  1.00 15.00           C  
ATOM   4505  CD  LYS A 283      21.928 -23.181 -34.295  1.00 15.00           C  
ATOM   4506  CE  LYS A 283      21.875 -23.119 -35.826  1.00 15.00           C  
ATOM   4507  NZ  LYS A 283      20.911 -22.120 -36.317  1.00 15.00           N1+
ATOM   4508  C   LYS A 283      20.243 -21.673 -31.336  1.00 15.00           C  
ATOM   4509  O   LYS A 283      20.642 -20.635 -31.861  1.00 15.00           O  
ATOM   4510  H   LYS A 283      20.936 -24.342 -29.761  1.00 15.00           H  
ATOM   4511  HA  LYS A 283      22.175 -22.578 -31.599  1.00 15.00           H  
ATOM   4512  HB2 LYS A 283      21.395 -24.863 -32.109  1.00 15.00           H  
ATOM   4513  HB3 LYS A 283      19.723 -24.369 -31.864  1.00 15.00           H  
ATOM   4514  HG2 LYS A 283      20.256 -24.535 -34.233  1.00 15.00           H  
ATOM   4515  HG3 LYS A 283      19.842 -22.871 -33.816  1.00 15.00           H  
ATOM   4516  HD2 LYS A 283      22.712 -23.885 -34.014  1.00 15.00           H  
ATOM   4517  HD3 LYS A 283      22.187 -22.196 -33.905  1.00 15.00           H  
ATOM   4518  HE2 LYS A 283      21.598 -24.100 -36.212  1.00 15.00           H  
ATOM   4519  HE3 LYS A 283      22.866 -22.862 -36.201  1.00 15.00           H  
ATOM   4520  HZ1 LYS A 283      20.916 -22.114 -37.327  1.00 15.00           H  
ATOM   4521  HZ2 LYS A 283      21.170 -21.206 -35.974  1.00 15.00           H  
ATOM   4522  HZ3 LYS A 283      19.986 -22.354 -35.985  1.00 15.00           H  
ATOM   4523  N   VAL A 284      19.042 -21.781 -30.748  1.00 15.00           N  
ATOM   4524  CA  VAL A 284      18.025 -20.727 -30.753  1.00 15.00           C  
ATOM   4525  CB  VAL A 284      16.628 -21.356 -30.543  1.00 15.00           C  
ATOM   4526  CG1 VAL A 284      15.518 -20.291 -30.602  1.00 15.00           C  
ATOM   4527  CG2 VAL A 284      16.317 -22.429 -31.603  1.00 15.00           C  
ATOM   4528  C   VAL A 284      18.342 -19.648 -29.701  1.00 15.00           C  
ATOM   4529  O   VAL A 284      18.013 -18.480 -29.911  1.00 15.00           O  
ATOM   4530  H   VAL A 284      18.792 -22.654 -30.305  1.00 15.00           H  
ATOM   4531  HA  VAL A 284      18.035 -20.254 -31.736  1.00 15.00           H  
ATOM   4532  HB  VAL A 284      16.605 -21.829 -29.561  1.00 15.00           H  
ATOM   4533 HG11 VAL A 284      15.590 -19.727 -31.532  1.00 15.00           H  
ATOM   4534 HG12 VAL A 284      15.604 -19.606 -29.759  1.00 15.00           H  
ATOM   4535 HG13 VAL A 284      14.538 -20.766 -30.550  1.00 15.00           H  
ATOM   4536 HG21 VAL A 284      16.382 -21.998 -32.603  1.00 15.00           H  
ATOM   4537 HG22 VAL A 284      15.311 -22.822 -31.449  1.00 15.00           H  
ATOM   4538 HG23 VAL A 284      17.017 -23.261 -31.524  1.00 15.00           H  
ATOM   4539  N   LEU A 285      19.056 -20.023 -28.627  1.00 15.00           N  
ATOM   4540  CA  LEU A 285      19.598 -19.120 -27.614  1.00 15.00           C  
ATOM   4541  CB  LEU A 285      20.070 -19.994 -26.436  1.00 15.00           C  
ATOM   4542  CG  LEU A 285      20.378 -19.268 -25.112  1.00 15.00           C  
ATOM   4543  CD1 LEU A 285      19.124 -18.599 -24.522  1.00 15.00           C  
ATOM   4544  CD2 LEU A 285      20.948 -20.280 -24.104  1.00 15.00           C  
ATOM   4545  C   LEU A 285      20.737 -18.247 -28.182  1.00 15.00           C  
ATOM   4546  O   LEU A 285      21.074 -17.226 -27.584  1.00 15.00           O  
ATOM   4547  H   LEU A 285      19.301 -20.998 -28.533  1.00 15.00           H  
ATOM   4548  HA  LEU A 285      18.789 -18.470 -27.281  1.00 15.00           H  
ATOM   4549  HB2 LEU A 285      19.296 -20.734 -26.225  1.00 15.00           H  
ATOM   4550  HB3 LEU A 285      20.964 -20.530 -26.755  1.00 15.00           H  
ATOM   4551  HG  LEU A 285      21.138 -18.507 -25.286  1.00 15.00           H  
ATOM   4552 HD11 LEU A 285      18.300 -19.312 -24.479  1.00 15.00           H  
ATOM   4553 HD12 LEU A 285      18.835 -17.746 -25.136  1.00 15.00           H  
ATOM   4554 HD13 LEU A 285      19.327 -18.239 -23.513  1.00 15.00           H  
ATOM   4555 HD21 LEU A 285      20.211 -21.056 -23.889  1.00 15.00           H  
ATOM   4556 HD22 LEU A 285      21.213 -19.772 -23.177  1.00 15.00           H  
ATOM   4557 HD23 LEU A 285      21.846 -20.745 -24.512  1.00 15.00           H  
ATOM   4558  N   LEU A 286      21.278 -18.621 -29.356  1.00 15.00           N  
ATOM   4559  CA  LEU A 286      22.298 -17.904 -30.118  1.00 15.00           C  
ATOM   4560  CB  LEU A 286      23.581 -18.751 -30.205  1.00 15.00           C  
ATOM   4561  CG  LEU A 286      24.255 -19.052 -28.850  1.00 15.00           C  
ATOM   4562  CD1 LEU A 286      25.431 -20.007 -29.089  1.00 15.00           C  
ATOM   4563  CD2 LEU A 286      24.741 -17.780 -28.142  1.00 15.00           C  
ATOM   4564  C   LEU A 286      21.766 -17.485 -31.502  1.00 15.00           C  
ATOM   4565  O   LEU A 286      22.538 -17.358 -32.453  1.00 15.00           O  
ATOM   4566  H   LEU A 286      20.933 -19.469 -29.781  1.00 15.00           H  
ATOM   4567  HA  LEU A 286      22.538 -16.982 -29.594  1.00 15.00           H  
ATOM   4568  HB2 LEU A 286      23.336 -19.692 -30.702  1.00 15.00           H  
ATOM   4569  HB3 LEU A 286      24.304 -18.229 -30.829  1.00 15.00           H  
ATOM   4570  HG  LEU A 286      23.548 -19.551 -28.187  1.00 15.00           H  
ATOM   4571 HD11 LEU A 286      26.169 -19.539 -29.737  1.00 15.00           H  
ATOM   4572 HD12 LEU A 286      25.077 -20.917 -29.571  1.00 15.00           H  
ATOM   4573 HD13 LEU A 286      25.894 -20.269 -28.139  1.00 15.00           H  
ATOM   4574 HD21 LEU A 286      25.378 -17.197 -28.804  1.00 15.00           H  
ATOM   4575 HD22 LEU A 286      25.301 -18.051 -27.248  1.00 15.00           H  
ATOM   4576 HD23 LEU A 286      23.890 -17.174 -27.840  1.00 15.00           H  
ATOM   4577  N   ASP A 287      20.447 -17.256 -31.608  1.00 15.00           N  
ATOM   4578  CA  ASP A 287      19.781 -16.623 -32.743  1.00 15.00           C  
ATOM   4579  CB  ASP A 287      19.178 -17.676 -33.696  1.00 15.00           C  
ATOM   4580  CG  ASP A 287      20.225 -18.447 -34.501  1.00 15.00           C  
ATOM   4581  OD1 ASP A 287      20.125 -19.692 -34.520  1.00 15.00           O  
ATOM   4582  OD2 ASP A 287      21.088 -17.784 -35.118  1.00 15.00           O1-
ATOM   4583  C   ASP A 287      18.742 -15.643 -32.188  1.00 15.00           C  
ATOM   4584  O   ASP A 287      17.538 -15.812 -32.386  1.00 15.00           O  
ATOM   4585  H   ASP A 287      19.873 -17.416 -30.792  1.00 15.00           H  
ATOM   4586  HA  ASP A 287      20.510 -16.033 -33.299  1.00 15.00           H  
ATOM   4587  HB2 ASP A 287      18.529 -17.170 -34.412  1.00 15.00           H  
ATOM   4588  HB3 ASP A 287      18.565 -18.371 -33.121  1.00 15.00           H  
ATOM   4589  N   GLY A 288      19.226 -14.643 -31.435  1.00 15.00           N  
ATOM   4590  CA  GLY A 288      18.396 -13.637 -30.790  1.00 15.00           C  
ATOM   4591  C   GLY A 288      19.155 -12.763 -29.787  1.00 15.00           C  
ATOM   4592  O   GLY A 288      18.506 -12.103 -28.976  1.00 15.00           O  
ATOM   4593  H   GLY A 288      20.224 -14.572 -31.299  1.00 15.00           H  
ATOM   4594  HA2 GLY A 288      17.977 -12.993 -31.563  1.00 15.00           H  
ATOM   4595  HA3 GLY A 288      17.582 -14.139 -30.269  1.00 15.00           H  
ATOM   4596  N   VAL A 289      20.498 -12.795 -29.808  1.00 15.00           N  
ATOM   4597  CA  VAL A 289      21.384 -12.123 -28.855  1.00 15.00           C  
ATOM   4598  CB  VAL A 289      22.039 -13.152 -27.902  1.00 15.00           C  
ATOM   4599  CG1 VAL A 289      20.984 -13.874 -27.050  1.00 15.00           C  
ATOM   4600  CG2 VAL A 289      22.910 -14.177 -28.646  1.00 15.00           C  
ATOM   4601  C   VAL A 289      22.422 -11.256 -29.588  1.00 15.00           C  
ATOM   4602  O   VAL A 289      22.519 -11.289 -30.816  1.00 15.00           O  
ATOM   4603  H   VAL A 289      20.949 -13.368 -30.506  1.00 15.00           H  
ATOM   4604  HA  VAL A 289      20.791 -11.449 -28.238  1.00 15.00           H  
ATOM   4605  HB  VAL A 289      22.687 -12.610 -27.211  1.00 15.00           H  
ATOM   4606 HG11 VAL A 289      20.336 -14.485 -27.678  1.00 15.00           H  
ATOM   4607 HG12 VAL A 289      20.379 -13.144 -26.510  1.00 15.00           H  
ATOM   4608 HG13 VAL A 289      21.480 -14.519 -26.328  1.00 15.00           H  
ATOM   4609 HG21 VAL A 289      22.307 -14.751 -29.348  1.00 15.00           H  
ATOM   4610 HG22 VAL A 289      23.369 -14.859 -27.931  1.00 15.00           H  
ATOM   4611 HG23 VAL A 289      23.702 -13.665 -29.189  1.00 15.00           H  
ATOM   4612  N   GLN A 290      23.187 -10.471 -28.815  1.00 15.00           N  
ATOM   4613  CA  GLN A 290      24.199  -9.532 -29.304  1.00 15.00           C  
ATOM   4614  CB  GLN A 290      24.051  -8.174 -28.585  1.00 15.00           C  
ATOM   4615  CG  GLN A 290      22.644  -7.560 -28.644  1.00 15.00           C  
ATOM   4616  CD  GLN A 290      22.106  -7.441 -30.071  1.00 15.00           C  
ATOM   4617  OE1 GLN A 290      21.234  -8.210 -30.474  1.00 15.00           O  
ATOM   4618  NE2 GLN A 290      22.637  -6.489 -30.843  1.00 15.00           N  
ATOM   4619  C   GLN A 290      25.625 -10.105 -29.178  1.00 15.00           C  
ATOM   4620  O   GLN A 290      26.575  -9.340 -29.004  1.00 15.00           O  
ATOM   4621  H   GLN A 290      23.050 -10.501 -27.815  1.00 15.00           H  
ATOM   4622  HA  GLN A 290      24.022  -9.361 -30.367  1.00 15.00           H  
ATOM   4623  HB2 GLN A 290      24.327  -8.298 -27.536  1.00 15.00           H  
ATOM   4624  HB3 GLN A 290      24.748  -7.465 -29.034  1.00 15.00           H  
ATOM   4625  HG2 GLN A 290      22.680  -6.567 -28.193  1.00 15.00           H  
ATOM   4626  HG3 GLN A 290      21.963  -8.166 -28.050  1.00 15.00           H  
ATOM   4627 HE21 GLN A 290      23.358  -5.886 -30.474  1.00 15.00           H  
ATOM   4628 HE22 GLN A 290      22.322  -6.376 -31.796  1.00 15.00           H  
ATOM   4629  N   ASN A 291      25.771 -11.441 -29.192  1.00 15.00           N  
ATOM   4630  CA  ASN A 291      27.010 -12.137 -28.840  1.00 15.00           C  
ATOM   4631  CB  ASN A 291      26.878 -12.678 -27.409  1.00 15.00           C  
ATOM   4632  CG  ASN A 291      26.849 -11.536 -26.390  1.00 15.00           C  
ATOM   4633  OD1 ASN A 291      27.893 -10.971 -26.074  1.00 15.00           O  
ATOM   4634  ND2 ASN A 291      25.659 -11.137 -25.933  1.00 15.00           N  
ATOM   4635  C   ASN A 291      27.334 -13.252 -29.837  1.00 15.00           C  
ATOM   4636  O   ASN A 291      28.469 -13.327 -30.304  1.00 15.00           O  
ATOM   4637  H   ASN A 291      24.954 -12.016 -29.345  1.00 15.00           H  
ATOM   4638  HA  ASN A 291      27.843 -11.434 -28.860  1.00 15.00           H  
ATOM   4639  HB2 ASN A 291      27.726 -13.327 -27.189  1.00 15.00           H  
ATOM   4640  HB3 ASN A 291      25.973 -13.283 -27.330  1.00 15.00           H  
ATOM   4641 HD21 ASN A 291      24.817 -11.592 -26.252  1.00 15.00           H  
ATOM   4642 HD22 ASN A 291      25.602 -10.370 -25.282  1.00 15.00           H  
ATOM   4643  N   LEU A 292      26.332 -14.063 -30.207  1.00 15.00           N  
ATOM   4644  CA  LEU A 292      26.374 -15.011 -31.321  1.00 15.00           C  
ATOM   4645  CB  LEU A 292      24.948 -15.166 -31.891  1.00 15.00           C  
ATOM   4646  CG  LEU A 292      24.277 -13.846 -32.337  1.00 15.00           C  
ATOM   4647  CD1 LEU A 292      25.029 -13.169 -33.494  1.00 15.00           C  
ATOM   4648  CD2 LEU A 292      22.821 -14.108 -32.750  1.00 15.00           C  
ATOM   4649  C   LEU A 292      27.019 -16.363 -30.946  1.00 15.00           C  
ATOM   4650  O   LEU A 292      26.716 -17.384 -31.564  1.00 15.00           O  
ATOM   4651  H   LEU A 292      25.434 -13.940 -29.762  1.00 15.00           H  
ATOM   4652  HA  LEU A 292      27.001 -14.577 -32.099  1.00 15.00           H  
ATOM   4653  HB2 LEU A 292      24.981 -15.841 -32.747  1.00 15.00           H  
ATOM   4654  HB3 LEU A 292      24.328 -15.628 -31.121  1.00 15.00           H  
ATOM   4655  HG  LEU A 292      24.257 -13.153 -31.498  1.00 15.00           H  
ATOM   4656 HD11 LEU A 292      25.111 -13.853 -34.340  1.00 15.00           H  
ATOM   4657 HD12 LEU A 292      26.026 -12.871 -33.172  1.00 15.00           H  
ATOM   4658 HD13 LEU A 292      24.492 -12.274 -33.809  1.00 15.00           H  
ATOM   4659 HD21 LEU A 292      22.786 -14.798 -33.593  1.00 15.00           H  
ATOM   4660 HD22 LEU A 292      22.342 -13.171 -33.036  1.00 15.00           H  
ATOM   4661 HD23 LEU A 292      22.270 -14.533 -31.910  1.00 15.00           H  
ATOM   4662  N   ARG A 293      27.891 -16.371 -29.925  1.00 15.00           N  
ATOM   4663  CA  ARG A 293      28.481 -17.556 -29.308  1.00 15.00           C  
ATOM   4664  CB  ARG A 293      30.004 -17.617 -29.520  1.00 15.00           C  
ATOM   4665  CG  ARG A 293      30.480 -17.957 -30.945  1.00 15.00           C  
ATOM   4666  CD  ARG A 293      30.335 -16.845 -31.993  1.00 15.00           C  
ATOM   4667  NE  ARG A 293      31.013 -15.606 -31.585  1.00 15.00           N  
ATOM   4668  CZ  ARG A 293      30.822 -14.394 -32.136  1.00 15.00           C  
ATOM   4669  NH1 ARG A 293      29.959 -14.208 -33.146  1.00 15.00           N  
ATOM   4670  NH2 ARG A 293      31.510 -13.347 -31.662  1.00 15.00           N1+
ATOM   4671  C   ARG A 293      28.176 -17.515 -27.809  1.00 15.00           C  
ATOM   4672  O   ARG A 293      28.061 -16.432 -27.234  1.00 15.00           O  
ATOM   4673  H   ARG A 293      28.107 -15.491 -29.481  1.00 15.00           H  
ATOM   4674  HA  ARG A 293      28.044 -18.459 -29.729  1.00 15.00           H  
ATOM   4675  HB2 ARG A 293      30.450 -16.681 -29.190  1.00 15.00           H  
ATOM   4676  HB3 ARG A 293      30.394 -18.401 -28.869  1.00 15.00           H  
ATOM   4677  HG2 ARG A 293      29.943 -18.840 -31.295  1.00 15.00           H  
ATOM   4678  HG3 ARG A 293      31.538 -18.219 -30.887  1.00 15.00           H  
ATOM   4679  HD2 ARG A 293      29.283 -16.647 -32.178  1.00 15.00           H  
ATOM   4680  HD3 ARG A 293      30.779 -17.190 -32.927  1.00 15.00           H  
ATOM   4681  HE  ARG A 293      31.672 -15.683 -30.823  1.00 15.00           H  
ATOM   4682 HH11 ARG A 293      29.432 -14.989 -33.510  1.00 15.00           H  
ATOM   4683 HH12 ARG A 293      29.834 -13.286 -33.541  1.00 15.00           H  
ATOM   4684 HH21 ARG A 293      31.377 -12.431 -32.065  1.00 15.00           H  
ATOM   4685 HH22 ARG A 293      32.160 -13.474 -30.898  1.00 15.00           H  
ATOM   4686  N   ALA A 294      28.123 -18.691 -27.167  1.00 15.00           N  
ATOM   4687  CA  ALA A 294      28.008 -18.794 -25.714  1.00 15.00           C  
ATOM   4688  CB  ALA A 294      27.512 -20.188 -25.332  1.00 15.00           C  
ATOM   4689  C   ALA A 294      29.330 -18.463 -25.009  1.00 15.00           C  
ATOM   4690  O   ALA A 294      29.310 -18.092 -23.837  1.00 15.00           O  
ATOM   4691  H   ALA A 294      28.235 -19.548 -27.689  1.00 15.00           H  
ATOM   4692  HA  ALA A 294      27.261 -18.076 -25.386  1.00 15.00           H  
ATOM   4693  HB1 ALA A 294      28.247 -20.931 -25.638  1.00 15.00           H  
ATOM   4694  HB2 ALA A 294      26.559 -20.389 -25.820  1.00 15.00           H  
ATOM   4695  HB3 ALA A 294      27.371 -20.243 -24.253  1.00 15.00           H  
ATOM   4696  N   GLU A 295      30.455 -18.512 -25.740  1.00 15.00           N  
ATOM   4697  CA  GLU A 295      31.762 -18.042 -25.293  1.00 15.00           C  
ATOM   4698  CB  GLU A 295      32.854 -18.572 -26.242  1.00 15.00           C  
ATOM   4699  CG  GLU A 295      33.118 -20.086 -26.144  1.00 15.00           C  
ATOM   4700  CD  GLU A 295      31.952 -20.952 -26.627  1.00 15.00           C  
ATOM   4701  OE1 GLU A 295      31.331 -21.611 -25.764  1.00 15.00           O  
ATOM   4702  OE2 GLU A 295      31.698 -20.938 -27.851  1.00 15.00           O1-
ATOM   4703  C   GLU A 295      31.804 -16.507 -25.232  1.00 15.00           C  
ATOM   4704  O   GLU A 295      32.594 -15.960 -24.464  1.00 15.00           O  
ATOM   4705  H   GLU A 295      30.393 -18.822 -26.699  1.00 15.00           H  
ATOM   4706  HA  GLU A 295      31.952 -18.425 -24.292  1.00 15.00           H  
ATOM   4707  HB2 GLU A 295      32.600 -18.313 -27.271  1.00 15.00           H  
ATOM   4708  HB3 GLU A 295      33.788 -18.066 -25.997  1.00 15.00           H  
ATOM   4709  HG2 GLU A 295      33.365 -20.341 -25.113  1.00 15.00           H  
ATOM   4710  HG3 GLU A 295      33.990 -20.322 -26.755  1.00 15.00           H  
ATOM   4711  N   ASP A 296      30.926 -15.825 -25.988  1.00 15.00           N  
ATOM   4712  CA  ASP A 296      30.725 -14.381 -25.945  1.00 15.00           C  
ATOM   4713  CB  ASP A 296      30.514 -13.845 -27.371  1.00 15.00           C  
ATOM   4714  CG  ASP A 296      31.813 -13.819 -28.179  1.00 15.00           C  
ATOM   4715  OD1 ASP A 296      32.359 -12.706 -28.343  1.00 15.00           O  
ATOM   4716  OD2 ASP A 296      32.244 -14.906 -28.623  1.00 15.00           O1-
ATOM   4717  C   ASP A 296      29.572 -13.991 -25.004  1.00 15.00           C  
ATOM   4718  O   ASP A 296      29.554 -12.846 -24.553  1.00 15.00           O  
ATOM   4719  H   ASP A 296      30.306 -16.347 -26.592  1.00 15.00           H  
ATOM   4720  HA  ASP A 296      31.629 -13.913 -25.554  1.00 15.00           H  
ATOM   4721  HB2 ASP A 296      30.127 -12.826 -27.311  1.00 15.00           H  
ATOM   4722  HB3 ASP A 296      29.774 -14.453 -27.892  1.00 15.00           H  
ATOM   4723  N   LEU A 297      28.687 -14.932 -24.620  1.00 15.00           N  
ATOM   4724  CA  LEU A 297      27.717 -14.729 -23.541  1.00 15.00           C  
ATOM   4725  CB  LEU A 297      26.595 -15.787 -23.576  1.00 15.00           C  
ATOM   4726  CG  LEU A 297      25.604 -15.740 -24.757  1.00 15.00           C  
ATOM   4727  CD1 LEU A 297      24.620 -16.916 -24.634  1.00 15.00           C  
ATOM   4728  CD2 LEU A 297      24.797 -14.435 -24.797  1.00 15.00           C  
ATOM   4729  C   LEU A 297      28.394 -14.711 -22.156  1.00 15.00           C  
ATOM   4730  O   LEU A 297      27.746 -14.325 -21.185  1.00 15.00           O  
ATOM   4731  H   LEU A 297      28.753 -15.861 -25.012  1.00 15.00           H  
ATOM   4732  HA  LEU A 297      27.261 -13.753 -23.683  1.00 15.00           H  
ATOM   4733  HB2 LEU A 297      27.051 -16.775 -23.534  1.00 15.00           H  
ATOM   4734  HB3 LEU A 297      26.003 -15.664 -22.671  1.00 15.00           H  
ATOM   4735  HG  LEU A 297      26.149 -15.836 -25.694  1.00 15.00           H  
ATOM   4736 HD11 LEU A 297      24.101 -16.873 -23.676  1.00 15.00           H  
ATOM   4737 HD12 LEU A 297      25.154 -17.863 -24.698  1.00 15.00           H  
ATOM   4738 HD13 LEU A 297      23.884 -16.874 -25.436  1.00 15.00           H  
ATOM   4739 HD21 LEU A 297      24.195 -14.342 -23.897  1.00 15.00           H  
ATOM   4740 HD22 LEU A 297      24.139 -14.433 -25.666  1.00 15.00           H  
ATOM   4741 HD23 LEU A 297      25.465 -13.583 -24.867  1.00 15.00           H  
ATOM   4742  N   VAL A 298      29.692 -15.050 -22.058  1.00 15.00           N  
ATOM   4743  CA  VAL A 298      30.498 -14.835 -20.858  1.00 15.00           C  
ATOM   4744  CB  VAL A 298      31.849 -15.581 -20.960  1.00 15.00           C  
ATOM   4745  CG1 VAL A 298      32.709 -15.374 -19.701  1.00 15.00           C  
ATOM   4746  CG2 VAL A 298      31.655 -17.094 -21.160  1.00 15.00           C  
ATOM   4747  C   VAL A 298      30.678 -13.321 -20.666  1.00 15.00           C  
ATOM   4748  O   VAL A 298      30.929 -12.595 -21.630  1.00 15.00           O  
ATOM   4749  H   VAL A 298      30.178 -15.368 -22.885  1.00 15.00           H  
ATOM   4750  HA  VAL A 298      29.950 -15.236 -20.004  1.00 15.00           H  
ATOM   4751  HB  VAL A 298      32.402 -15.191 -21.816  1.00 15.00           H  
ATOM   4752 HG11 VAL A 298      32.166 -15.706 -18.816  1.00 15.00           H  
ATOM   4753 HG12 VAL A 298      32.970 -14.322 -19.590  1.00 15.00           H  
ATOM   4754 HG13 VAL A 298      33.635 -15.944 -19.785  1.00 15.00           H  
ATOM   4755 HG21 VAL A 298      31.075 -17.511 -20.337  1.00 15.00           H  
ATOM   4756 HG22 VAL A 298      32.625 -17.591 -21.201  1.00 15.00           H  
ATOM   4757 HG23 VAL A 298      31.140 -17.286 -22.100  1.00 15.00           H  
ATOM   4758  N   GLY A 299      30.531 -12.859 -19.416  1.00 15.00           N  
ATOM   4759  CA  GLY A 299      30.440 -11.443 -19.066  1.00 15.00           C  
ATOM   4760  C   GLY A 299      28.996 -10.914 -19.065  1.00 15.00           C  
ATOM   4761  O   GLY A 299      28.796  -9.718 -18.858  1.00 15.00           O  
ATOM   4762  H   GLY A 299      30.353 -13.521 -18.674  1.00 15.00           H  
ATOM   4763  HA2 GLY A 299      30.854 -11.316 -18.066  1.00 15.00           H  
ATOM   4764  HA3 GLY A 299      31.035 -10.853 -19.763  1.00 15.00           H  
ATOM   4765  N   LYS A 300      28.008 -11.798 -19.279  1.00 15.00           N  
ATOM   4766  CA  LYS A 300      26.573 -11.532 -19.214  1.00 15.00           C  
ATOM   4767  CB  LYS A 300      25.949 -11.450 -20.625  1.00 15.00           C  
ATOM   4768  CG  LYS A 300      26.575 -10.402 -21.563  1.00 15.00           C  
ATOM   4769  CD  LYS A 300      27.723 -10.958 -22.423  1.00 15.00           C  
ATOM   4770  CE  LYS A 300      28.488  -9.862 -23.167  1.00 15.00           C  
ATOM   4771  NZ  LYS A 300      29.260  -9.004 -22.252  1.00 15.00           N1+
ATOM   4772  C   LYS A 300      25.909 -12.634 -18.373  1.00 15.00           C  
ATOM   4773  O   LYS A 300      26.529 -13.662 -18.093  1.00 15.00           O  
ATOM   4774  H   LYS A 300      28.267 -12.758 -19.456  1.00 15.00           H  
ATOM   4775  HA  LYS A 300      26.406 -10.577 -18.714  1.00 15.00           H  
ATOM   4776  HB2 LYS A 300      25.973 -12.429 -21.104  1.00 15.00           H  
ATOM   4777  HB3 LYS A 300      24.901 -11.183 -20.497  1.00 15.00           H  
ATOM   4778  HG2 LYS A 300      25.802 -10.056 -22.248  1.00 15.00           H  
ATOM   4779  HG3 LYS A 300      26.910  -9.547 -20.974  1.00 15.00           H  
ATOM   4780  HD2 LYS A 300      27.294 -11.632 -23.162  1.00 15.00           H  
ATOM   4781  HD3 LYS A 300      28.427 -11.523 -21.818  1.00 15.00           H  
ATOM   4782  HE2 LYS A 300      27.783  -9.252 -23.731  1.00 15.00           H  
ATOM   4783  HE3 LYS A 300      29.180 -10.333 -23.866  1.00 15.00           H  
ATOM   4784  HZ1 LYS A 300      29.753  -8.302 -22.784  1.00 15.00           H  
ATOM   4785  HZ2 LYS A 300      29.923  -9.570 -21.742  1.00 15.00           H  
ATOM   4786  HZ3 LYS A 300      28.631  -8.554 -21.602  1.00 15.00           H  
ATOM   4787  N   SER A 301      24.647 -12.419 -17.968  1.00 15.00           N  
ATOM   4788  CA  SER A 301      23.900 -13.355 -17.130  1.00 15.00           C  
ATOM   4789  CB  SER A 301      23.819 -12.851 -15.686  1.00 15.00           C  
ATOM   4790  OG  SER A 301      25.101 -12.793 -15.097  1.00 15.00           O  
ATOM   4791  C   SER A 301      22.506 -13.613 -17.700  1.00 15.00           C  
ATOM   4792  O   SER A 301      21.768 -12.683 -18.027  1.00 15.00           O  
ATOM   4793  H   SER A 301      24.183 -11.561 -18.231  1.00 15.00           H  
ATOM   4794  HA  SER A 301      24.425 -14.309 -17.105  1.00 15.00           H  
ATOM   4795  HB2 SER A 301      23.207 -13.544 -15.111  1.00 15.00           H  
ATOM   4796  HB3 SER A 301      23.360 -11.862 -15.664  1.00 15.00           H  
ATOM   4797  HG  SER A 301      25.466 -13.681 -15.074  1.00 15.00           H  
ATOM   4798  N   LEU A 302      22.162 -14.904 -17.774  1.00 15.00           N  
ATOM   4799  CA  LEU A 302      20.935 -15.436 -18.346  1.00 15.00           C  
ATOM   4800  CB  LEU A 302      21.186 -16.921 -18.688  1.00 15.00           C  
ATOM   4801  CG  LEU A 302      19.980 -17.736 -19.206  1.00 15.00           C  
ATOM   4802  CD1 LEU A 302      20.470 -18.863 -20.132  1.00 15.00           C  
ATOM   4803  CD2 LEU A 302      19.181 -18.372 -18.054  1.00 15.00           C  
ATOM   4804  C   LEU A 302      19.748 -15.194 -17.410  1.00 15.00           C  
ATOM   4805  O   LEU A 302      19.897 -15.204 -16.188  1.00 15.00           O  
ATOM   4806  H   LEU A 302      22.832 -15.589 -17.453  1.00 15.00           H  
ATOM   4807  HA  LEU A 302      20.741 -14.909 -19.277  1.00 15.00           H  
ATOM   4808  HB2 LEU A 302      21.954 -16.936 -19.459  1.00 15.00           H  
ATOM   4809  HB3 LEU A 302      21.610 -17.428 -17.820  1.00 15.00           H  
ATOM   4810  HG  LEU A 302      19.324 -17.089 -19.788  1.00 15.00           H  
ATOM   4811 HD11 LEU A 302      21.142 -19.529 -19.592  1.00 15.00           H  
ATOM   4812 HD12 LEU A 302      20.998 -18.437 -20.986  1.00 15.00           H  
ATOM   4813 HD13 LEU A 302      19.620 -19.436 -20.504  1.00 15.00           H  
ATOM   4814 HD21 LEU A 302      19.842 -18.977 -17.435  1.00 15.00           H  
ATOM   4815 HD22 LEU A 302      18.393 -19.003 -18.460  1.00 15.00           H  
ATOM   4816 HD23 LEU A 302      18.721 -17.621 -17.421  1.00 15.00           H  
ATOM   4817  N   TYR A 303      18.560 -15.045 -18.012  1.00 15.00           N  
ATOM   4818  CA  TYR A 303      17.277 -15.030 -17.323  1.00 15.00           C  
ATOM   4819  CB  TYR A 303      16.699 -13.610 -17.296  1.00 15.00           C  
ATOM   4820  CG  TYR A 303      16.390 -13.005 -18.656  1.00 15.00           C  
ATOM   4821  CD1 TYR A 303      15.186 -13.322 -19.318  1.00 15.00           C  
ATOM   4822  CD2 TYR A 303      17.289 -12.092 -19.238  1.00 15.00           C  
ATOM   4823  CE1 TYR A 303      14.883 -12.731 -20.555  1.00 15.00           C  
ATOM   4824  CE2 TYR A 303      16.979 -11.472 -20.460  1.00 15.00           C  
ATOM   4825  CZ  TYR A 303      15.770 -11.788 -21.121  1.00 15.00           C  
ATOM   4826  OH  TYR A 303      15.454 -11.176 -22.296  1.00 15.00           O  
ATOM   4827  C   TYR A 303      16.307 -16.026 -17.961  1.00 15.00           C  
ATOM   4828  O   TYR A 303      16.335 -16.256 -19.172  1.00 15.00           O  
ATOM   4829  H   TYR A 303      18.529 -15.042 -19.021  1.00 15.00           H  
ATOM   4830  HA  TYR A 303      17.430 -15.341 -16.290  1.00 15.00           H  
ATOM   4831  HB2 TYR A 303      15.781 -13.624 -16.708  1.00 15.00           H  
ATOM   4832  HB3 TYR A 303      17.402 -12.961 -16.773  1.00 15.00           H  
ATOM   4833  HD1 TYR A 303      14.488 -14.016 -18.875  1.00 15.00           H  
ATOM   4834  HD2 TYR A 303      18.214 -11.854 -18.735  1.00 15.00           H  
ATOM   4835  HE1 TYR A 303      13.963 -12.984 -21.061  1.00 15.00           H  
ATOM   4836  HE2 TYR A 303      17.659 -10.752 -20.890  1.00 15.00           H  
ATOM   4837  HH  TYR A 303      14.611 -11.464 -22.654  1.00 15.00           H  
ATOM   4838  N   VAL A 304      15.406 -16.556 -17.125  1.00 15.00           N  
ATOM   4839  CA  VAL A 304      14.277 -17.387 -17.523  1.00 15.00           C  
ATOM   4840  CB  VAL A 304      14.611 -18.903 -17.493  1.00 15.00           C  
ATOM   4841  CG1 VAL A 304      15.235 -19.361 -18.820  1.00 15.00           C  
ATOM   4842  CG2 VAL A 304      15.518 -19.340 -16.325  1.00 15.00           C  
ATOM   4843  C   VAL A 304      13.090 -17.056 -16.615  1.00 15.00           C  
ATOM   4844  O   VAL A 304      13.164 -17.225 -15.399  1.00 15.00           O  
ATOM   4845  H   VAL A 304      15.458 -16.311 -16.147  1.00 15.00           H  
ATOM   4846  HA  VAL A 304      13.997 -17.118 -18.542  1.00 15.00           H  
ATOM   4847  HB  VAL A 304      13.668 -19.443 -17.396  1.00 15.00           H  
ATOM   4848 HG11 VAL A 304      16.187 -18.863 -18.988  1.00 15.00           H  
ATOM   4849 HG12 VAL A 304      14.562 -19.129 -19.645  1.00 15.00           H  
ATOM   4850 HG13 VAL A 304      15.398 -20.438 -18.801  1.00 15.00           H  
ATOM   4851 HG21 VAL A 304      16.520 -18.924 -16.440  1.00 15.00           H  
ATOM   4852 HG22 VAL A 304      15.592 -20.427 -16.308  1.00 15.00           H  
ATOM   4853 HG23 VAL A 304      15.103 -19.007 -15.374  1.00 15.00           H  
ATOM   4854  N   SER A 305      11.980 -16.638 -17.238  1.00 15.00           N  
ATOM   4855  CA  SER A 305      10.687 -16.427 -16.597  1.00 15.00           C  
ATOM   4856  CB  SER A 305      10.113 -15.082 -17.061  1.00 15.00           C  
ATOM   4857  OG  SER A 305       8.995 -14.686 -16.296  1.00 15.00           O  
ATOM   4858  C   SER A 305       9.753 -17.595 -16.928  1.00 15.00           C  
ATOM   4859  O   SER A 305      10.001 -18.342 -17.871  1.00 15.00           O  
ATOM   4860  H   SER A 305      12.007 -16.526 -18.242  1.00 15.00           H  
ATOM   4861  HA  SER A 305      10.823 -16.379 -15.518  1.00 15.00           H  
ATOM   4862  HB2 SER A 305       9.814 -15.156 -18.103  1.00 15.00           H  
ATOM   4863  HB3 SER A 305      10.881 -14.318 -16.968  1.00 15.00           H  
ATOM   4864  HG  SER A 305       9.276 -14.564 -15.386  1.00 15.00           H  
ATOM   4865  N   ALA A 306       8.659 -17.719 -16.169  1.00 15.00           N  
ATOM   4866  CA  ALA A 306       7.521 -18.575 -16.471  1.00 15.00           C  
ATOM   4867  CB  ALA A 306       7.737 -19.990 -15.930  1.00 15.00           C  
ATOM   4868  C   ALA A 306       6.268 -17.961 -15.856  1.00 15.00           C  
ATOM   4869  O   ALA A 306       6.300 -17.467 -14.727  1.00 15.00           O  
ATOM   4870  H   ALA A 306       8.539 -17.078 -15.399  1.00 15.00           H  
ATOM   4871  HA  ALA A 306       7.394 -18.629 -17.551  1.00 15.00           H  
ATOM   4872  HB1 ALA A 306       7.786 -19.970 -14.842  1.00 15.00           H  
ATOM   4873  HB2 ALA A 306       8.663 -20.399 -16.334  1.00 15.00           H  
ATOM   4874  HB3 ALA A 306       6.905 -20.626 -16.232  1.00 15.00           H  
ATOM   4875  N   THR A 307       5.156 -18.045 -16.594  1.00 15.00           N  
ATOM   4876  CA  THR A 307       3.865 -17.522 -16.180  1.00 15.00           C  
ATOM   4877  CB  THR A 307       3.558 -16.229 -16.962  1.00 15.00           C  
ATOM   4878  OG1 THR A 307       4.447 -15.207 -16.555  1.00 15.00           O  
ATOM   4879  CG2 THR A 307       2.117 -15.745 -16.753  1.00 15.00           C  
ATOM   4880  C   THR A 307       2.837 -18.632 -16.377  1.00 15.00           C  
ATOM   4881  O   THR A 307       2.396 -18.885 -17.496  1.00 15.00           O  
ATOM   4882  H   THR A 307       5.204 -18.482 -17.503  1.00 15.00           H  
ATOM   4883  HA  THR A 307       3.894 -17.272 -15.120  1.00 15.00           H  
ATOM   4884  HB  THR A 307       3.708 -16.406 -18.027  1.00 15.00           H  
ATOM   4885 HG21 THR A 307       1.818 -15.867 -15.713  1.00 15.00           H  
ATOM   4886 HG22 THR A 307       1.452 -16.331 -17.382  1.00 15.00           H  
ATOM   4887 HG23 THR A 307       2.025 -14.698 -17.043  1.00 15.00           H  
ATOM   4888  HG1 THR A 307       5.344 -15.485 -16.756  1.00 15.00           H  
ATOM   4889  N   VAL A 308       2.458 -19.286 -15.270  1.00 15.00           N  
ATOM   4890  CA  VAL A 308       1.410 -20.295 -15.258  1.00 15.00           C  
ATOM   4891  CB  VAL A 308       1.606 -21.301 -14.104  1.00 15.00           C  
ATOM   4892  CG1 VAL A 308       0.486 -22.358 -14.093  1.00 15.00           C  
ATOM   4893  CG2 VAL A 308       2.958 -22.027 -14.218  1.00 15.00           C  
ATOM   4894  C   VAL A 308       0.073 -19.562 -15.183  1.00 15.00           C  
ATOM   4895  O   VAL A 308      -0.178 -18.820 -14.234  1.00 15.00           O  
ATOM   4896  H   VAL A 308       2.870 -19.034 -14.383  1.00 15.00           H  
ATOM   4897  HA  VAL A 308       1.457 -20.856 -16.188  1.00 15.00           H  
ATOM   4898  HB  VAL A 308       1.574 -20.758 -13.160  1.00 15.00           H  
ATOM   4899 HG11 VAL A 308       0.464 -22.892 -15.044  1.00 15.00           H  
ATOM   4900 HG12 VAL A 308      -0.481 -21.883 -13.927  1.00 15.00           H  
ATOM   4901 HG13 VAL A 308       0.657 -23.072 -13.287  1.00 15.00           H  
ATOM   4902 HG21 VAL A 308       2.998 -22.583 -15.153  1.00 15.00           H  
ATOM   4903 HG22 VAL A 308       3.080 -22.721 -13.387  1.00 15.00           H  
ATOM   4904 HG23 VAL A 308       3.781 -21.313 -14.191  1.00 15.00           H  
ATOM   4905  N   ILE A 309      -0.785 -19.819 -16.177  1.00 15.00           N  
ATOM   4906  CA  ILE A 309      -2.166 -19.357 -16.221  1.00 15.00           C  
ATOM   4907  CB  ILE A 309      -2.401 -18.313 -17.340  1.00 15.00           C  
ATOM   4908  CG1 ILE A 309      -1.351 -17.181 -17.339  1.00 15.00           C  
ATOM   4909  CG2 ILE A 309      -3.826 -17.740 -17.196  1.00 15.00           C  
ATOM   4910  CD1 ILE A 309      -1.502 -16.179 -18.490  1.00 15.00           C  
ATOM   4911  C   ILE A 309      -3.020 -20.614 -16.392  1.00 15.00           C  
ATOM   4912  O   ILE A 309      -2.733 -21.463 -17.239  1.00 15.00           O  
ATOM   4913  H   ILE A 309      -0.492 -20.437 -16.921  1.00 15.00           H  
ATOM   4914  HA  ILE A 309      -2.416 -18.891 -15.267  1.00 15.00           H  
ATOM   4915  HB  ILE A 309      -2.320 -18.824 -18.297  1.00 15.00           H  
ATOM   4916 HG12 ILE A 309      -1.394 -16.641 -16.396  1.00 15.00           H  
ATOM   4917 HG13 ILE A 309      -0.362 -17.624 -17.436  1.00 15.00           H  
ATOM   4918 HG21 ILE A 309      -3.903 -17.149 -16.284  1.00 15.00           H  
ATOM   4919 HG22 ILE A 309      -4.561 -18.541 -17.145  1.00 15.00           H  
ATOM   4920 HG23 ILE A 309      -4.077 -17.117 -18.053  1.00 15.00           H  
ATOM   4921 HD11 ILE A 309      -2.434 -15.623 -18.403  1.00 15.00           H  
ATOM   4922 HD12 ILE A 309      -1.476 -16.706 -19.444  1.00 15.00           H  
ATOM   4923 HD13 ILE A 309      -0.679 -15.467 -18.451  1.00 15.00           H  
ATOM   4924  N   LEU A 310      -4.041 -20.741 -15.540  1.00 15.00           N  
ATOM   4925  CA  LEU A 310      -4.720 -22.001 -15.282  1.00 15.00           C  
ATOM   4926  CB  LEU A 310      -5.465 -21.910 -13.944  1.00 15.00           C  
ATOM   4927  CG  LEU A 310      -4.554 -21.590 -12.737  1.00 15.00           C  
ATOM   4928  CD1 LEU A 310      -5.418 -21.408 -11.485  1.00 15.00           C  
ATOM   4929  CD2 LEU A 310      -3.496 -22.669 -12.478  1.00 15.00           C  
ATOM   4930  C   LEU A 310      -5.636 -22.417 -16.436  1.00 15.00           C  
ATOM   4931  O   LEU A 310      -6.171 -21.577 -17.161  1.00 15.00           O  
ATOM   4932  H   LEU A 310      -4.235 -19.984 -14.901  1.00 15.00           H  
ATOM   4933  HA  LEU A 310      -3.959 -22.773 -15.185  1.00 15.00           H  
ATOM   4934  HB2 LEU A 310      -6.210 -21.121 -14.032  1.00 15.00           H  
ATOM   4935  HB3 LEU A 310      -5.983 -22.853 -13.761  1.00 15.00           H  
ATOM   4936  HG  LEU A 310      -4.031 -20.651 -12.915  1.00 15.00           H  
ATOM   4937 HD11 LEU A 310      -5.968 -22.326 -11.271  1.00 15.00           H  
ATOM   4938 HD12 LEU A 310      -6.124 -20.595 -11.649  1.00 15.00           H
[truncated: 1,841,462 more chars]
