# Supplementary material for: Modulating the complement system through epitope-specific inhibition by complement C3 inhibitors
Source: J Biol Chem. 2025 Jan 31;301(3):108250. doi: 10.1016/j.jbc.2025.108250 (PMC11910092; doi:10.1016/j.jbc.2025.108250)
Supplement: C3b-C345C_gene_sequencing [file mmc1.zip › Supporting_Information/Figure_S4C.pdb]

ATOM      1  N   SER A   1      56.725 -21.278  14.498  1.00 15.00           N1+
ATOM      2  CA  SER A   1      56.043 -20.085  14.983  1.00 15.00           C  
ATOM      3  CB  SER A   1      56.231 -18.916  14.011  1.00 15.00           C  
ATOM      4  OG  SER A   1      57.118 -17.945  14.544  1.00 15.00           O  
ATOM      5  C   SER A   1      54.555 -20.346  15.215  1.00 15.00           C  
ATOM      6  O   SER A   1      53.879 -20.961  14.384  1.00 15.00           O  
ATOM      7  H1  SER A   1      57.223 -21.014  13.660  1.00 15.00           H  
ATOM      8  H2  SER A   1      57.386 -21.551  15.211  1.00 15.00           H  
ATOM      9  H3  SER A   1      56.194 -22.074  14.278  1.00 15.00           H  
ATOM     10  HA  SER A   1      56.492 -19.819  15.940  1.00 15.00           H  
ATOM     11  HB2 SER A   1      55.264 -18.450  13.824  1.00 15.00           H  
ATOM     12  HB3 SER A   1      56.639 -19.295  13.074  1.00 15.00           H  
ATOM     13  HG  SER A   1      57.654 -17.578  13.836  1.00 15.00           H  
ATOM     14  N   PRO A   2      54.037 -19.882  16.360  1.00 15.00           N  
ATOM     15  CA  PRO A   2      52.626 -20.044  16.726  1.00 15.00           C  
ATOM     16  CB  PRO A   2      52.564 -19.529  18.173  1.00 15.00           C  
ATOM     17  CG  PRO A   2      53.982 -19.457  18.628  1.00 15.00           C  
ATOM     18  CD  PRO A   2      54.790 -19.173  17.401  1.00 15.00           C  
ATOM     19  C   PRO A   2      51.704 -19.208  15.839  1.00 15.00           C  
ATOM     20  O   PRO A   2      52.044 -18.090  15.443  1.00 15.00           O  
ATOM     21  HA  PRO A   2      52.295 -21.076  16.610  1.00 15.00           H  
ATOM     22  HB2 PRO A   2      51.997 -20.218  18.799  1.00 15.00           H  
ATOM     23  HB3 PRO A   2      52.102 -18.542  18.207  1.00 15.00           H  
ATOM     24  HG2 PRO A   2      54.287 -20.405  19.072  1.00 15.00           H  
ATOM     25  HG3 PRO A   2      54.106 -18.657  19.358  1.00 15.00           H  
ATOM     26  HD2 PRO A   2      54.835 -18.103  17.197  1.00 15.00           H  
ATOM     27  HD3 PRO A   2      55.802 -19.568  17.494  1.00 15.00           H  
ATOM     28  N   MET A   3      50.536 -19.752  15.533  1.00 15.00           N  
ATOM     29  CA  MET A   3      49.565 -19.061  14.702  1.00 15.00           C  
ATOM     30  CB  MET A   3      49.191 -19.894  13.467  1.00 15.00           C  
ATOM     31  CG  MET A   3      48.482 -21.209  13.761  1.00 15.00           C  
ATOM     32  SD  MET A   3      46.694 -21.117  13.537  1.00 15.00           S  
ATOM     33  CE  MET A   3      46.573 -20.777  11.780  1.00 15.00           C  
ATOM     34  C   MET A   3      48.326 -18.692  15.505  1.00 15.00           C  
ATOM     35  O   MET A   3      47.870 -19.457  16.358  1.00 15.00           O  
ATOM     36  H   MET A   3      50.315 -20.646  15.884  1.00 15.00           H  
ATOM     37  HA  MET A   3      50.028 -18.139  14.351  1.00 15.00           H  
ATOM     38  HB2 MET A   3      50.108 -20.120  12.923  1.00 15.00           H  
ATOM     39  HB3 MET A   3      48.535 -19.291  12.839  1.00 15.00           H  
ATOM     40  HG2 MET A   3      48.688 -21.490  14.794  1.00 15.00           H  
ATOM     41  HG3 MET A   3      48.876 -21.973  13.091  1.00 15.00           H  
ATOM     42  HE1 MET A   3      47.085 -19.841  11.555  1.00 15.00           H  
ATOM     43  HE2 MET A   3      47.037 -21.589  11.220  1.00 15.00           H  
ATOM     44  HE3 MET A   3      45.524 -20.694  11.497  1.00 15.00           H  
ATOM     45  N   TYR A   4      47.807 -17.507  15.245  1.00 15.00           N  
ATOM     46  CA  TYR A   4      46.621 -17.018  15.924  1.00 15.00           C  
ATOM     47  CB  TYR A   4      46.951 -15.761  16.729  1.00 15.00           C  
ATOM     48  CG  TYR A   4      48.091 -15.956  17.700  1.00 15.00           C  
ATOM     49  CD1 TYR A   4      47.896 -16.623  18.902  1.00 15.00           C  
ATOM     50  CD2 TYR A   4      49.364 -15.488  17.410  1.00 15.00           C  
ATOM     51  CE1 TYR A   4      48.937 -16.818  19.788  1.00 15.00           C  
ATOM     52  CE2 TYR A   4      50.411 -15.677  18.291  1.00 15.00           C  
ATOM     53  CZ  TYR A   4      50.192 -16.343  19.478  1.00 15.00           C  
ATOM     54  OH  TYR A   4      51.231 -16.541  20.356  1.00 15.00           O  
ATOM     55  C   TYR A   4      45.556 -16.718  14.888  1.00 15.00           C  
ATOM     56  O   TYR A   4      45.859 -16.160  13.828  1.00 15.00           O  
ATOM     57  H   TYR A   4      48.231 -16.939  14.562  1.00 15.00           H  
ATOM     58  HA  TYR A   4      46.255 -17.776  16.617  1.00 15.00           H  
ATOM     59  HB2 TYR A   4      46.064 -15.467  17.291  1.00 15.00           H  
ATOM     60  HB3 TYR A   4      47.221 -14.966  16.034  1.00 15.00           H  
ATOM     61  HD1 TYR A   4      46.913 -16.996  19.148  1.00 15.00           H  
ATOM     62  HD2 TYR A   4      49.540 -14.967  16.480  1.00 15.00           H  
ATOM     63  HE1 TYR A   4      48.768 -17.340  20.718  1.00 15.00           H  
ATOM     64  HE2 TYR A   4      51.396 -15.305  18.051  1.00 15.00           H  
ATOM     65  HH  TYR A   4      51.799 -15.770  20.356  1.00 15.00           H  
ATOM     66  N   SER A   5      44.323 -17.086  15.178  1.00 15.00           N  
ATOM     67  CA  SER A   5      43.240 -16.871  14.239  1.00 15.00           C  
ATOM     68  CB  SER A   5      42.889 -18.193  13.554  1.00 15.00           C  
ATOM     69  OG  SER A   5      43.314 -19.294  14.341  1.00 15.00           O  
ATOM     70  C   SER A   5      42.005 -16.276  14.901  1.00 15.00           C  
ATOM     71  O   SER A   5      41.674 -16.602  16.045  1.00 15.00           O  
ATOM     72  H   SER A   5      44.132 -17.521  16.041  1.00 15.00           H  
ATOM     73  HA  SER A   5      43.582 -16.147  13.499  1.00 15.00           H  
ATOM     74  HB2 SER A   5      43.383 -18.235  12.583  1.00 15.00           H  
ATOM     75  HB3 SER A   5      41.809 -18.248  13.415  1.00 15.00           H  
ATOM     76  HG  SER A   5      43.675 -18.975  15.175  1.00 15.00           H  
ATOM     77  N   ILE A   6      41.337 -15.396  14.170  1.00 15.00           N  
ATOM     78  CA  ILE A   6      40.121 -14.755  14.640  1.00 15.00           C  
ATOM     79  CB  ILE A   6      40.328 -13.254  14.953  1.00 15.00           C  
ATOM     80  CG1 ILE A   6      41.004 -12.527  13.783  1.00 15.00           C  
ATOM     81  CG2 ILE A   6      41.132 -13.084  16.236  1.00 15.00           C  
ATOM     82  CD1 ILE A   6      40.993 -11.017  13.912  1.00 15.00           C  
ATOM     83  C   ILE A   6      39.026 -14.926  13.591  1.00 15.00           C  
ATOM     84  O   ILE A   6      39.256 -14.696  12.399  1.00 15.00           O  
ATOM     85  H   ILE A   6      41.672 -15.174  13.274  1.00 15.00           H  
ATOM     86  HA  ILE A   6      39.829 -15.236  15.573  1.00 15.00           H  
ATOM     87  HB  ILE A   6      39.347 -12.802  15.097  1.00 15.00           H  
ATOM     88 HG12 ILE A   6      40.484 -12.797  12.864  1.00 15.00           H  
ATOM     89 HG13 ILE A   6      42.040 -12.859  13.725  1.00 15.00           H  
ATOM     90 HG21 ILE A   6      40.613 -13.576  17.058  1.00 15.00           H  
ATOM     91 HG22 ILE A   6      42.118 -13.532  16.109  1.00 15.00           H  
ATOM     92 HG23 ILE A   6      41.241 -12.023  16.459  1.00 15.00           H  
ATOM     93 HD11 ILE A   6      39.963 -10.665  13.972  1.00 15.00           H  
ATOM     94 HD12 ILE A   6      41.530 -10.726  14.815  1.00 15.00           H  
ATOM     95 HD13 ILE A   6      41.478 -10.574  13.042  1.00 15.00           H  
ATOM     96  N   ILE A   7      37.852 -15.366  14.024  1.00 15.00           N  
ATOM     97  CA  ILE A   7      36.735 -15.585  13.110  1.00 15.00           C  
ATOM     98  CB  ILE A   7      36.376 -17.084  13.026  1.00 15.00           C  
ATOM     99  CG1 ILE A   7      37.631 -17.920  12.751  1.00 15.00           C  
ATOM    100  CG2 ILE A   7      35.326 -17.326  11.949  1.00 15.00           C  
ATOM    101  CD1 ILE A   7      37.479 -19.386  13.097  1.00 15.00           C  
ATOM    102  C   ILE A   7      35.498 -14.798  13.543  1.00 15.00           C  
ATOM    103  O   ILE A   7      35.042 -14.919  14.683  1.00 15.00           O  
ATOM    104  H   ILE A   7      37.733 -15.555  14.982  1.00 15.00           H  
ATOM    105  HA  ILE A   7      37.053 -15.233  12.128  1.00 15.00           H  
ATOM    106  HB  ILE A   7      35.959 -17.392  13.985  1.00 15.00           H  
ATOM    107 HG12 ILE A   7      38.452 -17.511  13.341  1.00 15.00           H  
ATOM    108 HG13 ILE A   7      37.871 -17.841  11.691  1.00 15.00           H  
ATOM    109 HG21 ILE A   7      34.434 -16.741  12.174  1.00 15.00           H  
ATOM    110 HG22 ILE A   7      35.723 -17.025  10.980  1.00 15.00           H  
ATOM    111 HG23 ILE A   7      35.069 -18.385  11.923  1.00 15.00           H  
ATOM    112 HD11 ILE A   7      37.239 -19.486  14.155  1.00 15.00           H  
ATOM    113 HD12 ILE A   7      36.677 -19.819  12.499  1.00 15.00           H  
ATOM    114 HD13 ILE A   7      38.412 -19.908  12.885  1.00 15.00           H  
ATOM    115  N   THR A   8      34.967 -13.992  12.627  1.00 15.00           N  
ATOM    116  CA  THR A   8      33.780 -13.188  12.888  1.00 15.00           C  
ATOM    117  CB  THR A   8      34.165 -11.760  13.321  1.00 15.00           C  
ATOM    118  OG1 THR A   8      35.450 -11.414  12.783  1.00 15.00           O  
ATOM    119  CG2 THR A   8      34.193 -11.644  14.837  1.00 15.00           C  
ATOM    120  C   THR A   8      32.920 -13.096  11.629  1.00 15.00           C  
ATOM    121  O   THR A   8      33.408 -13.359  10.524  1.00 15.00           O  
ATOM    122  H   THR A   8      35.391 -13.930  11.745  1.00 15.00           H  
ATOM    123  HA  THR A   8      33.223 -13.671  13.691  1.00 15.00           H  
ATOM    124  HB  THR A   8      33.414 -11.071  12.935  1.00 15.00           H  
ATOM    125 HG21 THR A   8      33.212 -11.899  15.239  1.00 15.00           H  
ATOM    126 HG22 THR A   8      34.940 -12.328  15.240  1.00 15.00           H  
ATOM    127 HG23 THR A   8      34.447 -10.622  15.119  1.00 15.00           H  
ATOM    128  HG1 THR A   8      35.996 -12.201  12.729  1.00 15.00           H  
ATOM    129  N   PRO A   9      31.620 -12.766  11.775  1.00 15.00           N  
ATOM    130  CA  PRO A   9      30.712 -12.614  10.628  1.00 15.00           C  
ATOM    131  CB  PRO A   9      29.386 -12.196  11.275  1.00 15.00           C  
ATOM    132  CG  PRO A   9      29.478 -12.705  12.672  1.00 15.00           C  
ATOM    133  CD  PRO A   9      30.922 -12.551  13.056  1.00 15.00           C  
ATOM    134  C   PRO A   9      31.212 -11.524   9.676  1.00 15.00           C  
ATOM    135  O   PRO A   9      31.763 -10.514  10.115  1.00 15.00           O  
ATOM    136  HA  PRO A   9      30.630 -13.522  10.030  1.00 15.00           H  
ATOM    137  HB2 PRO A   9      28.543 -12.650  10.754  1.00 15.00           H  
ATOM    138  HB3 PRO A   9      29.278 -11.111  11.266  1.00 15.00           H  
ATOM    139  HG2 PRO A   9      29.181 -13.753  12.717  1.00 15.00           H  
ATOM    140  HG3 PRO A   9      28.842 -12.118  13.335  1.00 15.00           H  
ATOM    141  HD2 PRO A   9      31.120 -11.554  13.450  1.00 15.00           H  
ATOM    142  HD3 PRO A   9      31.215 -13.298  13.794  1.00 15.00           H  
ATOM    143  N   ASN A  10      31.015 -11.727   8.379  1.00 15.00           N  
ATOM    144  CA  ASN A  10      31.476 -10.768   7.375  1.00 15.00           C  
ATOM    145  CB  ASN A  10      31.482 -11.393   5.975  1.00 15.00           C  
ATOM    146  CG  ASN A  10      32.591 -10.852   5.087  1.00 15.00           C  
ATOM    147  ND2 ASN A  10      33.183 -11.589   4.300  1.00 15.00           N  
ATOM    148  OD1 ASN A  10      32.868  -9.559   5.190  1.00 15.00           O  
ATOM    149  C   ASN A  10      30.633  -9.502   7.391  1.00 15.00           C  
ATOM    150  O   ASN A  10      31.116  -8.419   7.060  1.00 15.00           O  
ATOM    151  H   ASN A  10      30.541 -12.539   8.088  1.00 15.00           H  
ATOM    152  HA  ASN A  10      32.500 -10.495   7.631  1.00 15.00           H  
ATOM    153  HB2 ASN A  10      30.524 -11.186   5.498  1.00 15.00           H  
ATOM    154  HB3 ASN A  10      31.613 -12.470   6.076  1.00 15.00           H  
ATOM    155 HD21 ASN A  10      33.907 -11.214   3.704  1.00 15.00           H  
ATOM    156 HD22 ASN A  10      32.945 -12.569   4.249  1.00 15.00           H  
ATOM    157  N   ILE A  11      29.373  -9.643   7.769  1.00 15.00           N  
ATOM    158  CA  ILE A  11      28.472  -8.505   7.843  1.00 15.00           C  
ATOM    159  CB  ILE A  11      27.378  -8.535   6.754  1.00 15.00           C  
ATOM    160  CG1 ILE A  11      28.018  -8.695   5.368  1.00 15.00           C  
ATOM    161  CG2 ILE A  11      26.552  -7.256   6.809  1.00 15.00           C  
ATOM    162  CD1 ILE A  11      27.023  -8.784   4.229  1.00 15.00           C  
ATOM    163  C   ILE A  11      27.839  -8.433   9.223  1.00 15.00           C  
ATOM    164  O   ILE A  11      27.104  -9.335   9.634  1.00 15.00           O  
ATOM    165  H   ILE A  11      29.043 -10.533   8.018  1.00 15.00           H  
ATOM    166  HA  ILE A  11      29.070  -7.611   7.664  1.00 15.00           H  
ATOM    167  HB  ILE A  11      26.721  -9.385   6.936  1.00 15.00           H  
ATOM    168 HG12 ILE A  11      28.616  -9.606   5.371  1.00 15.00           H  
ATOM    169 HG13 ILE A  11      28.665  -7.836   5.190  1.00 15.00           H  
ATOM    170 HG21 ILE A  11      26.091  -7.163   7.792  1.00 15.00           H  
ATOM    171 HG22 ILE A  11      27.199  -6.398   6.628  1.00 15.00           H  
ATOM    172 HG23 ILE A  11      25.775  -7.292   6.046  1.00 15.00           H  
ATOM    173 HD11 ILE A  11      26.364  -9.638   4.388  1.00 15.00           H  
ATOM    174 HD12 ILE A  11      26.430  -7.870   4.192  1.00 15.00           H  
ATOM    175 HD13 ILE A  11      27.558  -8.908   3.288  1.00 15.00           H  
ATOM    176  N   LEU A  12      28.147  -7.366   9.937  1.00 15.00           N  
ATOM    177  CA  LEU A  12      27.632  -7.166  11.281  1.00 15.00           C  
ATOM    178  CB  LEU A  12      28.743  -6.646  12.197  1.00 15.00           C  
ATOM    179  CG  LEU A  12      29.926  -7.592  12.416  1.00 15.00           C  
ATOM    180  CD1 LEU A  12      30.973  -6.951  13.315  1.00 15.00           C  
ATOM    181  CD2 LEU A  12      29.452  -8.912  13.002  1.00 15.00           C  
ATOM    182  C   LEU A  12      26.449  -6.205  11.283  1.00 15.00           C  
ATOM    183  O   LEU A  12      26.171  -5.542  10.284  1.00 15.00           O  
ATOM    184  H   LEU A  12      28.741  -6.686   9.544  1.00 15.00           H  
ATOM    185  HA  LEU A  12      27.281  -8.127  11.657  1.00 15.00           H  
ATOM    186  HB2 LEU A  12      28.301  -6.433  13.170  1.00 15.00           H  
ATOM    187  HB3 LEU A  12      29.129  -5.723  11.763  1.00 15.00           H  
ATOM    188  HG  LEU A  12      30.387  -7.791  11.448  1.00 15.00           H  
ATOM    189 HD11 LEU A  12      31.318  -6.020  12.865  1.00 15.00           H  
ATOM    190 HD12 LEU A  12      30.535  -6.742  14.291  1.00 15.00           H  
ATOM    191 HD13 LEU A  12      31.816  -7.631  13.433  1.00 15.00           H  
ATOM    192 HD21 LEU A  12      28.988  -8.733  13.972  1.00 15.00           H  
ATOM    193 HD22 LEU A  12      28.725  -9.368  12.330  1.00 15.00           H  
ATOM    194 HD23 LEU A  12      30.303  -9.582  13.125  1.00 15.00           H  
ATOM    195  N   ARG A  13      25.752  -6.137  12.408  1.00 15.00           N  
ATOM    196  CA  ARG A  13      24.601  -5.255  12.549  1.00 15.00           C  
ATOM    197  CB  ARG A  13      23.309  -6.062  12.718  1.00 15.00           C  
ATOM    198  CG  ARG A  13      22.463  -6.171  11.453  1.00 15.00           C  
ATOM    199  CD  ARG A  13      23.106  -7.076  10.410  1.00 15.00           C  
ATOM    200  NE  ARG A  13      22.300  -7.181   9.186  1.00 15.00           N  
ATOM    201  CZ  ARG A  13      21.826  -8.335   8.697  1.00 15.00           C  
ATOM    202  NH1 ARG A  13      22.073  -9.480   9.327  1.00 15.00           N1+
ATOM    203  NH2 ARG A  13      21.101  -8.345   7.577  1.00 15.00           N  
ATOM    204  C   ARG A  13      24.808  -4.311  13.727  1.00 15.00           C  
ATOM    205  O   ARG A  13      25.399  -4.694  14.737  1.00 15.00           O  
ATOM    206  H   ARG A  13      26.027  -6.685  13.172  1.00 15.00           H  
ATOM    207  HA  ARG A  13      24.505  -4.662  11.639  1.00 15.00           H  
ATOM    208  HB2 ARG A  13      22.707  -5.583  13.490  1.00 15.00           H  
ATOM    209  HB3 ARG A  13      23.576  -7.069  13.037  1.00 15.00           H  
ATOM    210  HG2 ARG A  13      22.339  -5.176  11.026  1.00 15.00           H  
ATOM    211  HG3 ARG A  13      21.487  -6.577  11.717  1.00 15.00           H  
ATOM    212  HD2 ARG A  13      23.226  -8.072  10.837  1.00 15.00           H  
ATOM    213  HD3 ARG A  13      24.085  -6.672  10.151  1.00 15.00           H  
ATOM    214  HE  ARG A  13      22.097  -6.347   8.705  1.00 15.00           H  
ATOM    215 HH11 ARG A  13      22.638  -9.487  10.202  1.00 15.00           H  
ATOM    216 HH12 ARG A  13      21.698 -10.377   8.950  1.00 15.00           H  
ATOM    217 HH21 ARG A  13      20.733  -9.244   7.196  1.00 15.00           H  
ATOM    218 HH22 ARG A  13      20.892  -7.454   7.074  1.00 15.00           H  
ATOM    219  N   LEU A  14      24.327  -3.083  13.591  1.00 15.00           N  
ATOM    220  CA  LEU A  14      24.482  -2.070  14.631  1.00 15.00           C  
ATOM    221  CB  LEU A  14      24.059  -0.691  14.121  1.00 15.00           C  
ATOM    222  CG  LEU A  14      25.074   0.038  13.238  1.00 15.00           C  
ATOM    223  CD1 LEU A  14      24.546   1.404  12.826  1.00 15.00           C  
ATOM    224  CD2 LEU A  14      26.409   0.172  13.955  1.00 15.00           C  
ATOM    225  C   LEU A  14      23.747  -2.405  15.924  1.00 15.00           C  
ATOM    226  O   LEU A  14      22.594  -2.837  15.908  1.00 15.00           O  
ATOM    227  H   LEU A  14      23.853  -2.845  12.768  1.00 15.00           H  
ATOM    228  HA  LEU A  14      25.545  -2.055  14.874  1.00 15.00           H  
ATOM    229  HB2 LEU A  14      23.859  -0.062  14.988  1.00 15.00           H  
ATOM    230  HB3 LEU A  14      23.143  -0.816  13.543  1.00 15.00           H  
ATOM    231  HG  LEU A  14      25.228  -0.553  12.335  1.00 15.00           H  
ATOM    232 HD11 LEU A  14      23.604   1.283  12.292  1.00 15.00           H  
ATOM    233 HD12 LEU A  14      24.384   2.014  13.715  1.00 15.00           H  
ATOM    234 HD13 LEU A  14      25.272   1.893  12.177  1.00 15.00           H  
ATOM    235 HD21 LEU A  14      26.277   0.761  14.862  1.00 15.00           H  
ATOM    236 HD22 LEU A  14      26.782  -0.818  14.216  1.00 15.00           H  
ATOM    237 HD23 LEU A  14      27.125   0.669  13.300  1.00 15.00           H  
ATOM    238  N   GLU A  15      24.452  -2.209  17.036  1.00 15.00           N  
ATOM    239  CA  GLU A  15      23.918  -2.437  18.376  1.00 15.00           C  
ATOM    240  CB  GLU A  15      22.809  -1.428  18.696  1.00 15.00           C  
ATOM    241  CG  GLU A  15      23.257   0.022  18.531  1.00 15.00           C  
ATOM    242  CD  GLU A  15      22.103   0.995  18.421  1.00 15.00           C  
ATOM    243  OE1 GLU A  15      21.775   1.647  19.431  1.00 15.00           O  
ATOM    244  OE2 GLU A  15      21.508   1.100  17.324  1.00 15.00           O1-
ATOM    245  C   GLU A  15      23.489  -3.888  18.608  1.00 15.00           C  
ATOM    246  O   GLU A  15      22.634  -4.179  19.447  1.00 15.00           O  
ATOM    247  H   GLU A  15      25.377  -1.896  16.953  1.00 15.00           H  
ATOM    248  HA  GLU A  15      24.729  -2.267  19.084  1.00 15.00           H  
ATOM    249  HB2 GLU A  15      22.490  -1.578  19.727  1.00 15.00           H  
ATOM    250  HB3 GLU A  15      21.969  -1.611  18.026  1.00 15.00           H  
ATOM    251  HG2 GLU A  15      23.861   0.097  17.626  1.00 15.00           H  
ATOM    252  HG3 GLU A  15      23.861   0.298  19.395  1.00 15.00           H  
ATOM    253  N   SER A  16      24.124  -4.796  17.884  1.00 15.00           N  
ATOM    254  CA  SER A  16      23.833  -6.211  18.001  1.00 15.00           C  
ATOM    255  CB  SER A  16      23.430  -6.784  16.635  1.00 15.00           C  
ATOM    256  OG  SER A  16      22.803  -8.053  16.764  1.00 15.00           O  
ATOM    257  C   SER A  16      25.047  -6.955  18.543  1.00 15.00           C  
ATOM    258  O   SER A  16      26.093  -6.999  17.896  1.00 15.00           O  
ATOM    259  H   SER A  16      24.811  -4.502  17.250  1.00 15.00           H  
ATOM    260  HA  SER A  16      23.003  -6.341  18.695  1.00 15.00           H  
ATOM    261  HB2 SER A  16      24.323  -6.892  16.019  1.00 15.00           H  
ATOM    262  HB3 SER A  16      22.737  -6.095  16.153  1.00 15.00           H  
ATOM    263  HG  SER A  16      23.424  -8.751  16.485  1.00 15.00           H  
ATOM    264  N   GLU A  17      24.916  -7.501  19.745  1.00 15.00           N  
ATOM    265  CA  GLU A  17      25.994  -8.261  20.351  1.00 15.00           C  
ATOM    266  CB  GLU A  17      25.687  -8.565  21.818  1.00 15.00           C  
ATOM    267  CG  GLU A  17      25.721  -7.352  22.729  1.00 15.00           C  
ATOM    268  CD  GLU A  17      25.640  -7.729  24.193  1.00 15.00           C  
ATOM    269  OE1 GLU A  17      24.521  -8.012  24.667  1.00 15.00           O  
ATOM    270  OE2 GLU A  17      26.694  -7.743  24.862  1.00 15.00           O1-
ATOM    271  C   GLU A  17      26.187  -9.560  19.589  1.00 15.00           C  
ATOM    272  O   GLU A  17      25.274 -10.393  19.527  1.00 15.00           O  
ATOM    273  H   GLU A  17      24.083  -7.374  20.243  1.00 15.00           H  
ATOM    274  HA  GLU A  17      26.907  -7.667  20.306  1.00 15.00           H  
ATOM    275  HB2 GLU A  17      26.423  -9.283  22.179  1.00 15.00           H  
ATOM    276  HB3 GLU A  17      24.692  -9.006  21.874  1.00 15.00           H  
ATOM    277  HG2 GLU A  17      24.876  -6.708  22.486  1.00 15.00           H  
ATOM    278  HG3 GLU A  17      26.652  -6.811  22.558  1.00 15.00           H  
ATOM    279  N   GLU A  18      27.354  -9.711  18.982  1.00 15.00           N  
ATOM    280  CA  GLU A  18      27.668 -10.909  18.228  1.00 15.00           C  
ATOM    281  CB  GLU A  18      27.905 -10.602  16.746  1.00 15.00           C  
ATOM    282  CG  GLU A  18      26.671 -10.102  15.999  1.00 15.00           C  
ATOM    283  CD  GLU A  18      25.418 -10.914  16.292  1.00 15.00           C  
ATOM    284  OE1 GLU A  18      24.346 -10.303  16.521  1.00 15.00           O  
ATOM    285  OE2 GLU A  18      25.493 -12.162  16.294  1.00 15.00           O1-
ATOM    286  C   GLU A  18      28.862 -11.622  18.843  1.00 15.00           C  
ATOM    287  O   GLU A  18      29.565 -11.061  19.691  1.00 15.00           O  
ATOM    288  H   GLU A  18      28.028  -8.996  19.052  1.00 15.00           H  
ATOM    289  HA  GLU A  18      26.806 -11.574  18.279  1.00 15.00           H  
ATOM    290  HB2 GLU A  18      28.251 -11.514  16.260  1.00 15.00           H  
ATOM    291  HB3 GLU A  18      28.679  -9.837  16.676  1.00 15.00           H  
ATOM    292  HG2 GLU A  18      26.872 -10.150  14.929  1.00 15.00           H  
ATOM    293  HG3 GLU A  18      26.488  -9.067  16.288  1.00 15.00           H  
ATOM    294  N   THR A  19      29.083 -12.856  18.421  1.00 15.00           N  
ATOM    295  CA  THR A  19      30.168 -13.662  18.946  1.00 15.00           C  
ATOM    296  CB  THR A  19      29.704 -15.117  19.133  1.00 15.00           C  
ATOM    297  OG1 THR A  19      28.299 -15.124  19.427  1.00 15.00           O  
ATOM    298  CG2 THR A  19      30.455 -15.778  20.280  1.00 15.00           C  
ATOM    299  C   THR A  19      31.411 -13.636  18.052  1.00 15.00           C  
ATOM    300  O   THR A  19      31.318 -13.576  16.824  1.00 15.00           O  
ATOM    301  H   THR A  19      28.498 -13.236  17.735  1.00 15.00           H  
ATOM    302  HA  THR A  19      30.445 -13.228  19.906  1.00 15.00           H  
ATOM    303  HB  THR A  19      29.905 -15.672  18.217  1.00 15.00           H  
ATOM    304 HG21 THR A  19      31.524 -15.767  20.068  1.00 15.00           H  
ATOM    305 HG22 THR A  19      30.262 -15.232  21.203  1.00 15.00           H  
ATOM    306 HG23 THR A  19      30.117 -16.808  20.390  1.00 15.00           H  
ATOM    307  HG1 THR A  19      28.067 -14.313  19.889  1.00 15.00           H  
ATOM    308  N   MET A  20      32.566 -13.659  18.702  1.00 15.00           N  
ATOM    309  CA  MET A  20      33.861 -13.679  18.039  1.00 15.00           C  
ATOM    310  CB  MET A  20      34.667 -12.436  18.440  1.00 15.00           C  
ATOM    311  CG  MET A  20      36.136 -12.477  18.043  1.00 15.00           C  
ATOM    312  SD  MET A  20      37.096 -11.138  18.780  1.00 15.00           S  
ATOM    313  CE  MET A  20      36.177  -9.713  18.204  1.00 15.00           C  
ATOM    314  C   MET A  20      34.610 -14.931  18.487  1.00 15.00           C  
ATOM    315  O   MET A  20      34.648 -15.235  19.681  1.00 15.00           O  
ATOM    316  H   MET A  20      32.547 -13.643  19.687  1.00 15.00           H  
ATOM    317  HA  MET A  20      33.726 -13.683  16.957  1.00 15.00           H  
ATOM    318  HB2 MET A  20      34.611 -12.329  19.523  1.00 15.00           H  
ATOM    319  HB3 MET A  20      34.211 -11.567  17.965  1.00 15.00           H  
ATOM    320  HG2 MET A  20      36.206 -12.400  16.958  1.00 15.00           H  
ATOM    321  HG3 MET A  20      36.558 -13.428  18.368  1.00 15.00           H  
ATOM    322  HE1 MET A  20      36.173  -9.700  17.114  1.00 15.00           H  
ATOM    323  HE2 MET A  20      35.152  -9.769  18.571  1.00 15.00           H  
ATOM    324  HE3 MET A  20      36.647  -8.803  18.577  1.00 15.00           H  
ATOM    325  N   VAL A  21      35.185 -15.663  17.543  1.00 15.00           N  
ATOM    326  CA  VAL A  21      35.922 -16.882  17.868  1.00 15.00           C  
ATOM    327  CB  VAL A  21      35.577 -18.027  16.887  1.00 15.00           C  
ATOM    328  CG1 VAL A  21      36.348 -19.294  17.232  1.00 15.00           C  
ATOM    329  CG2 VAL A  21      34.081 -18.294  16.875  1.00 15.00           C  
ATOM    330  C   VAL A  21      37.424 -16.631  17.820  1.00 15.00           C  
ATOM    331  O   VAL A  21      37.921 -16.019  16.874  1.00 15.00           O  
ATOM    332  H   VAL A  21      35.118 -15.378  16.602  1.00 15.00           H  
ATOM    333  HA  VAL A  21      35.629 -17.176  18.876  1.00 15.00           H  
ATOM    334  HB  VAL A  21      35.876 -17.713  15.887  1.00 15.00           H  
ATOM    335 HG11 VAL A  21      37.418 -19.087  17.206  1.00 15.00           H  
ATOM    336 HG12 VAL A  21      36.067 -19.630  18.230  1.00 15.00           H  
ATOM    337 HG13 VAL A  21      36.111 -20.072  16.507  1.00 15.00           H  
ATOM    338 HG21 VAL A  21      33.760 -18.610  17.868  1.00 15.00           H  
ATOM    339 HG22 VAL A  21      33.552 -17.383  16.595  1.00 15.00           H  
ATOM    340 HG23 VAL A  21      33.858 -19.080  16.154  1.00 15.00           H  
ATOM    341  N   LEU A  22      38.138 -17.088  18.844  1.00 15.00           N  
ATOM    342  CA  LEU A  22      39.585 -16.921  18.897  1.00 15.00           C  
ATOM    343  CB  LEU A  22      39.989 -15.895  19.959  1.00 15.00           C  
ATOM    344  CG  LEU A  22      39.366 -14.506  19.829  1.00 15.00           C  
ATOM    345  CD1 LEU A  22      38.127 -14.393  20.700  1.00 15.00           C  
ATOM    346  CD2 LEU A  22      40.377 -13.426  20.180  1.00 15.00           C  
ATOM    347  C   LEU A  22      40.282 -18.250  19.162  1.00 15.00           C  
ATOM    348  O   LEU A  22      40.022 -18.911  20.172  1.00 15.00           O  
ATOM    349  H   LEU A  22      37.681 -17.545  19.587  1.00 15.00           H  
ATOM    350  HA  LEU A  22      39.903 -16.550  17.923  1.00 15.00           H  
ATOM    351  HB2 LEU A  22      41.072 -15.779  19.914  1.00 15.00           H  
ATOM    352  HB3 LEU A  22      39.707 -16.296  20.933  1.00 15.00           H  
ATOM    353  HG  LEU A  22      39.066 -14.361  18.791  1.00 15.00           H  
ATOM    354 HD11 LEU A  22      37.406 -15.157  20.408  1.00 15.00           H  
ATOM    355 HD12 LEU A  22      38.403 -14.535  21.745  1.00 15.00           H  
ATOM    356 HD13 LEU A  22      37.682 -13.406  20.573  1.00 15.00           H  
ATOM    357 HD21 LEU A  22      40.694 -13.548  21.216  1.00 15.00           H  
ATOM    358 HD22 LEU A  22      41.242 -13.511  19.522  1.00 15.00           H  
ATOM    359 HD23 LEU A  22      39.919 -12.445  20.054  1.00 15.00           H  
ATOM    360  N   GLU A  23      41.161 -18.632  18.246  1.00 15.00           N  
ATOM    361  CA  GLU A  23      41.915 -19.876  18.358  1.00 15.00           C  
ATOM    362  CB  GLU A  23      41.471 -20.879  17.284  1.00 15.00           C  
ATOM    363  CG  GLU A  23      40.081 -21.465  17.484  1.00 15.00           C  
ATOM    364  CD  GLU A  23      39.756 -22.543  16.464  1.00 15.00           C  
ATOM    365  OE1 GLU A  23      39.711 -23.737  16.850  1.00 15.00           O  
ATOM    366  OE2 GLU A  23      39.536 -22.200  15.282  1.00 15.00           O1-
ATOM    367  C   GLU A  23      43.410 -19.603  18.207  1.00 15.00           C  
ATOM    368  O   GLU A  23      43.808 -18.619  17.574  1.00 15.00           O  
ATOM    369  H   GLU A  23      41.313 -18.055  17.464  1.00 15.00           H  
ATOM    370  HA  GLU A  23      41.721 -20.301  19.343  1.00 15.00           H  
ATOM    371  HB2 GLU A  23      42.186 -21.702  17.274  1.00 15.00           H  
ATOM    372  HB3 GLU A  23      41.488 -20.371  16.320  1.00 15.00           H  
ATOM    373  HG2 GLU A  23      39.347 -20.664  17.393  1.00 15.00           H  
ATOM    374  HG3 GLU A  23      40.024 -21.899  18.482  1.00 15.00           H  
ATOM    375  N   ALA A  24      44.232 -20.464  18.796  1.00 15.00           N  
ATOM    376  CA  ALA A  24      45.678 -20.322  18.719  1.00 15.00           C  
ATOM    377  CB  ALA A  24      46.205 -19.589  19.941  1.00 15.00           C  
ATOM    378  C   ALA A  24      46.337 -21.690  18.609  1.00 15.00           C  
ATOM    379  O   ALA A  24      46.185 -22.531  19.492  1.00 15.00           O  
ATOM    380  H   ALA A  24      43.855 -21.219  19.297  1.00 15.00           H  
ATOM    381  HA  ALA A  24      45.921 -19.740  17.830  1.00 15.00           H  
ATOM    382  HB1 ALA A  24      45.739 -18.606  20.004  1.00 15.00           H  
ATOM    383  HB2 ALA A  24      45.969 -20.161  20.838  1.00 15.00           H  
ATOM    384  HB3 ALA A  24      47.286 -19.474  19.858  1.00 15.00           H  
ATOM    385  N   HIS A  25      47.072 -21.909  17.530  1.00 15.00           N  
ATOM    386  CA  HIS A  25      47.747 -23.183  17.318  1.00 15.00           C  
ATOM    387  CB  HIS A  25      47.248 -23.869  16.038  1.00 15.00           C  
ATOM    388  CG  HIS A  25      45.762 -24.061  15.973  1.00 15.00           C  
ATOM    389  CD2 HIS A  25      45.100 -25.162  16.476  1.00 15.00           C  
ATOM    390  ND1 HIS A  25      44.801 -23.261  15.445  1.00 15.00           N  
ATOM    391  NE2 HIS A  25      43.790 -24.999  16.237  1.00 15.00           N  
ATOM    392  CE1 HIS A  25      43.558 -23.861  15.616  1.00 15.00           C  
ATOM    393  C   HIS A  25      49.254 -22.981  17.243  1.00 15.00           C  
ATOM    394  O   HIS A  25      49.740 -22.111  16.525  1.00 15.00           O  
ATOM    395  H   HIS A  25      47.171 -21.193  16.861  1.00 15.00           H  
ATOM    396  HA  HIS A  25      47.515 -23.827  18.166  1.00 15.00           H  
ATOM    397  HB2 HIS A  25      47.721 -24.849  15.970  1.00 15.00           H  
ATOM    398  HB3 HIS A  25      47.550 -23.260  15.186  1.00 15.00           H  
ATOM    399  HD1 HIS A  25      44.974 -22.308  14.967  1.00 15.00           H  
ATOM    400  HD2 HIS A  25      45.555 -26.005  16.974  1.00 15.00           H  
ATOM    401  HE1 HIS A  25      42.600 -23.473  15.304  1.00 15.00           H  
ATOM    402  N   ASP A  26      49.995 -23.782  17.985  1.00 15.00           N  
ATOM    403  CA  ASP A  26      51.449 -23.676  17.983  1.00 15.00           C  
ATOM    404  CB  ASP A  26      51.983 -23.016  16.715  1.00 15.00           C  
ATOM    405  CG  ASP A  26      53.466 -23.282  16.541  1.00 15.00           C  
ATOM    406  OD1 ASP A  26      54.266 -22.329  16.650  1.00 15.00           O  
ATOM    407  OD2 ASP A  26      53.842 -24.458  16.341  1.00 15.00           O1-
ATOM    408  C   ASP A  26      51.962 -22.972  19.231  1.00 15.00           C  
ATOM    409  O   ASP A  26      53.164 -22.769  19.405  1.00 15.00           O  
ATOM    410  H   ASP A  26      49.561 -24.466  18.536  1.00 15.00           H  
ATOM    411  HA  ASP A  26      51.834 -24.696  17.995  1.00 15.00           H  
ATOM    412  HB2 ASP A  26      51.820 -21.940  16.778  1.00 15.00           H  
ATOM    413  HB3 ASP A  26      51.447 -23.415  15.854  1.00 15.00           H  
ATOM    414  N   ALA A  27      51.031 -22.580  20.090  1.00 15.00           N  
ATOM    415  CA  ALA A  27      51.362 -21.866  21.314  1.00 15.00           C  
ATOM    416  CB  ALA A  27      50.269 -20.861  21.648  1.00 15.00           C  
ATOM    417  C   ALA A  27      51.582 -22.823  22.478  1.00 15.00           C  
ATOM    418  O   ALA A  27      50.990 -23.899  22.530  1.00 15.00           O  
ATOM    419  H   ALA A  27      50.097 -22.794  19.903  1.00 15.00           H  
ATOM    420  HA  ALA A  27      52.297 -21.331  21.148  1.00 15.00           H  
ATOM    421  HB1 ALA A  27      50.151 -20.164  20.819  1.00 15.00           H  
ATOM    422  HB2 ALA A  27      49.330 -21.388  21.816  1.00 15.00           H  
ATOM    423  HB3 ALA A  27      50.544 -20.311  22.548  1.00 15.00           H  
ATOM    424  N   GLN A  28      52.429 -22.416  23.413  1.00 15.00           N  
ATOM    425  CA  GLN A  28      52.741 -23.234  24.577  1.00 15.00           C  
ATOM    426  CB  GLN A  28      54.235 -23.558  24.611  1.00 15.00           C  
ATOM    427  CG  GLN A  28      54.638 -24.723  23.724  1.00 15.00           C  
ATOM    428  CD  GLN A  28      54.721 -26.026  24.490  1.00 15.00           C  
ATOM    429  OE1 GLN A  28      53.745 -26.759  24.604  1.00 15.00           O  
ATOM    430  NE2 GLN A  28      55.895 -26.318  25.027  1.00 15.00           N  
ATOM    431  C   GLN A  28      52.338 -22.520  25.862  1.00 15.00           C  
ATOM    432  O   GLN A  28      52.954 -21.528  26.246  1.00 15.00           O  
ATOM    433  H   GLN A  28      52.851 -21.536  23.325  1.00 15.00           H  
ATOM    434  HA  GLN A  28      52.175 -24.163  24.502  1.00 15.00           H  
ATOM    435  HB2 GLN A  28      54.510 -23.799  25.638  1.00 15.00           H  
ATOM    436  HB3 GLN A  28      54.784 -22.674  24.286  1.00 15.00           H  
ATOM    437  HG2 GLN A  28      55.614 -24.510  23.288  1.00 15.00           H  
ATOM    438  HG3 GLN A  28      53.900 -24.830  22.929  1.00 15.00           H  
ATOM    439 HE21 GLN A  28      56.629 -25.685  24.900  1.00 15.00           H  
ATOM    440 HE22 GLN A  28      55.979 -27.156  25.524  1.00 15.00           H  
ATOM    441  N   GLY A  29      51.300 -23.024  26.514  1.00 15.00           N  
ATOM    442  CA  GLY A  29      50.833 -22.418  27.752  1.00 15.00           C  
ATOM    443  C   GLY A  29      49.632 -21.526  27.522  1.00 15.00           C  
ATOM    444  O   GLY A  29      49.022 -21.578  26.457  1.00 15.00           O  
ATOM    445  H   GLY A  29      50.837 -23.805  26.148  1.00 15.00           H  
ATOM    446  HA2 GLY A  29      51.639 -21.821  28.179  1.00 15.00           H  
ATOM    447  HA3 GLY A  29      50.557 -23.209  28.450  1.00 15.00           H  
ATOM    448  N   ASP A  30      49.280 -20.719  28.512  1.00 15.00           N  
ATOM    449  CA  ASP A  30      48.148 -19.809  28.386  1.00 15.00           C  
ATOM    450  CB  ASP A  30      47.362 -19.692  29.697  1.00 15.00           C  
ATOM    451  CG  ASP A  30      48.215 -19.277  30.878  1.00 15.00           C  
ATOM    452  OD1 ASP A  30      48.860 -20.162  31.483  1.00 15.00           O  
ATOM    453  OD2 ASP A  30      48.227 -18.075  31.207  1.00 15.00           O1-
ATOM    454  C   ASP A  30      48.606 -18.440  27.895  1.00 15.00           C  
ATOM    455  O   ASP A  30      49.743 -18.035  28.132  1.00 15.00           O  
ATOM    456  H   ASP A  30      49.796 -20.723  29.348  1.00 15.00           H  
ATOM    457  HA  ASP A  30      47.471 -20.229  27.642  1.00 15.00           H  
ATOM    458  HB2 ASP A  30      46.914 -20.661  29.918  1.00 15.00           H  
ATOM    459  HB3 ASP A  30      46.575 -18.950  29.562  1.00 15.00           H  
ATOM    460  N   VAL A  31      47.735 -17.748  27.169  1.00 15.00           N  
ATOM    461  CA  VAL A  31      48.065 -16.429  26.632  1.00 15.00           C  
ATOM    462  CB  VAL A  31      48.485 -16.497  25.138  1.00 15.00           C  
ATOM    463  CG1 VAL A  31      49.324 -15.285  24.754  1.00 15.00           C  
ATOM    464  CG2 VAL A  31      49.220 -17.790  24.806  1.00 15.00           C  
ATOM    465  C   VAL A  31      46.874 -15.479  26.743  1.00 15.00           C  
ATOM    466  O   VAL A  31      45.763 -15.816  26.326  1.00 15.00           O  
ATOM    467  H   VAL A  31      46.848 -18.133  26.990  1.00 15.00           H  
ATOM    468  HA  VAL A  31      48.901 -16.060  27.226  1.00 15.00           H  
ATOM    469  HB  VAL A  31      47.569 -16.486  24.547  1.00 15.00           H  
ATOM    470 HG11 VAL A  31      48.761 -14.374  24.958  1.00 15.00           H  
ATOM    471 HG12 VAL A  31      50.245 -15.281  25.337  1.00 15.00           H  
ATOM    472 HG13 VAL A  31      49.566 -15.332  23.692  1.00 15.00           H  
ATOM    473 HG21 VAL A  31      50.146 -17.839  25.379  1.00 15.00           H  
ATOM    474 HG22 VAL A  31      48.590 -18.642  25.061  1.00 15.00           H  
ATOM    475 HG23 VAL A  31      49.450 -17.814  23.741  1.00 15.00           H  
ATOM    476  N   PRO A  32      47.083 -14.287  27.326  1.00 15.00           N  
ATOM    477  CA  PRO A  32      46.034 -13.275  27.465  1.00 15.00           C  
ATOM    478  CB  PRO A  32      46.585 -12.317  28.539  1.00 15.00           C  
ATOM    479  CG  PRO A  32      47.875 -12.917  29.007  1.00 15.00           C  
ATOM    480  CD  PRO A  32      48.345 -13.833  27.914  1.00 15.00           C  
ATOM    481  C   PRO A  32      45.833 -12.525  26.149  1.00 15.00           C  
ATOM    482  O   PRO A  32      46.802 -12.152  25.485  1.00 15.00           O  
ATOM    483  HA  PRO A  32      45.069 -13.706  27.731  1.00 15.00           H  
ATOM    484  HB2 PRO A  32      45.883 -12.235  29.369  1.00 15.00           H  
ATOM    485  HB3 PRO A  32      46.760 -11.330  28.112  1.00 15.00           H  
ATOM    486  HG2 PRO A  32      47.716 -13.480  29.927  1.00 15.00           H  
ATOM    487  HG3 PRO A  32      48.612 -12.133  29.184  1.00 15.00           H  
ATOM    488  HD2 PRO A  32      48.951 -13.298  27.183  1.00 15.00           H  
ATOM    489  HD3 PRO A  32      48.916 -14.669  28.318  1.00 15.00           H  
ATOM    490  N   VAL A  33      44.581 -12.302  25.771  1.00 15.00           N  
ATOM    491  CA  VAL A  33      44.280 -11.612  24.523  1.00 15.00           C  
ATOM    492  CB  VAL A  33      43.384 -12.458  23.589  1.00 15.00           C  
ATOM    493  CG1 VAL A  33      43.345 -11.853  22.193  1.00 15.00           C  
ATOM    494  CG2 VAL A  33      43.859 -13.904  23.536  1.00 15.00           C  
ATOM    495  C   VAL A  33      43.600 -10.271  24.781  1.00 15.00           C  
ATOM    496  O   VAL A  33      42.690 -10.169  25.607  1.00 15.00           O  
ATOM    497  H   VAL A  33      43.840 -12.597  26.349  1.00 15.00           H  
ATOM    498  HA  VAL A  33      45.238 -11.446  24.030  1.00 15.00           H  
ATOM    499  HB  VAL A  33      42.373 -12.452  23.996  1.00 15.00           H  
ATOM    500 HG11 VAL A  33      42.972 -10.830  22.250  1.00 15.00           H  
ATOM    501 HG12 VAL A  33      44.350 -11.850  21.770  1.00 15.00           H  
ATOM    502 HG13 VAL A  33      42.685 -12.445  21.559  1.00 15.00           H  
ATOM    503 HG21 VAL A  33      44.871 -13.939  23.132  1.00 15.00           H  
ATOM    504 HG22 VAL A  33      43.854 -14.325  24.541  1.00 15.00           H  
ATOM    505 HG23 VAL A  33      43.192 -14.482  22.897  1.00 15.00           H  
ATOM    506  N   THR A  34      44.060  -9.247  24.080  1.00 15.00           N  
ATOM    507  CA  THR A  34      43.494  -7.916  24.200  1.00 15.00           C  
ATOM    508  CB  THR A  34      44.607  -6.863  24.376  1.00 15.00           C  
ATOM    509  OG1 THR A  34      45.684  -7.434  25.136  1.00 15.00           O  
ATOM    510  CG2 THR A  34      44.073  -5.642  25.111  1.00 15.00           C  
ATOM    511  C   THR A  34      42.688  -7.599  22.940  1.00 15.00           C  
ATOM    512  O   THR A  34      43.244  -7.537  21.841  1.00 15.00           O  
ATOM    513  H   THR A  34      44.807  -9.391  23.460  1.00 15.00           H  
ATOM    514  HA  THR A  34      42.847  -7.886  25.077  1.00 15.00           H  
ATOM    515  HB  THR A  34      44.961  -6.558  23.391  1.00 15.00           H  
ATOM    516 HG21 THR A  34      43.250  -5.207  24.543  1.00 15.00           H  
ATOM    517 HG22 THR A  34      43.717  -5.939  26.097  1.00 15.00           H  
ATOM    518 HG23 THR A  34      44.869  -4.906  25.219  1.00 15.00           H  
ATOM    519  HG1 THR A  34      45.714  -8.385  24.985  1.00 15.00           H  
ATOM    520  N   VAL A  35      41.379  -7.429  23.096  1.00 15.00           N  
ATOM    521  CA  VAL A  35      40.504  -7.138  21.964  1.00 15.00           C  
ATOM    522  CB  VAL A  35      39.224  -8.002  22.007  1.00 15.00           C  
ATOM    523  CG1 VAL A  35      38.485  -7.934  20.679  1.00 15.00           C  
ATOM    524  CG2 VAL A  35      39.545  -9.444  22.377  1.00 15.00           C  
ATOM    525  C   VAL A  35      40.097  -5.668  21.948  1.00 15.00           C  
ATOM    526  O   VAL A  35      39.619  -5.140  22.953  1.00 15.00           O  
ATOM    527  H   VAL A  35      40.987  -7.499  23.996  1.00 15.00           H  
ATOM    528  HA  VAL A  35      41.069  -7.372  21.061  1.00 15.00           H  
ATOM    529  HB  VAL A  35      38.572  -7.598  22.782  1.00 15.00           H  
ATOM    530 HG11 VAL A  35      38.235  -6.897  20.455  1.00 15.00           H  
ATOM    531 HG12 VAL A  35      39.120  -8.334  19.889  1.00 15.00           H  
ATOM    532 HG13 VAL A  35      37.570  -8.523  20.742  1.00 15.00           H  
ATOM    533 HG21 VAL A  35      40.198  -9.877  21.619  1.00 15.00           H  
ATOM    534 HG22 VAL A  35      40.046  -9.468  23.345  1.00 15.00           H  
ATOM    535 HG23 VAL A  35      38.621 -10.019  22.432  1.00 15.00           H  
ATOM    536  N   THR A  36      40.295  -5.007  20.816  1.00 15.00           N  
ATOM    537  CA  THR A  36      39.933  -3.603  20.681  1.00 15.00           C  
ATOM    538  CB  THR A  36      41.175  -2.699  20.793  1.00 15.00           C  
ATOM    539  OG1 THR A  36      42.222  -3.413  21.461  1.00 15.00           O  
ATOM    540  CG2 THR A  36      40.846  -1.442  21.584  1.00 15.00           C  
ATOM    541  C   THR A  36      39.250  -3.342  19.339  1.00 15.00           C  
ATOM    542  O   THR A  36      39.753  -3.736  18.288  1.00 15.00           O  
ATOM    543  H   THR A  36      40.704  -5.469  20.050  1.00 15.00           H  
ATOM    544  HA  THR A  36      39.242  -3.368  21.491  1.00 15.00           H  
ATOM    545  HB  THR A  36      41.495  -2.415  19.791  1.00 15.00           H  
ATOM    546 HG21 THR A  36      40.046  -0.897  21.084  1.00 15.00           H  
ATOM    547 HG22 THR A  36      40.525  -1.718  22.588  1.00 15.00           H  
ATOM    548 HG23 THR A  36      41.732  -0.810  21.647  1.00 15.00           H  
ATOM    549  HG1 THR A  36      42.104  -4.356  21.314  1.00 15.00           H  
ATOM    550  N   VAL A  37      38.095  -2.693  19.384  1.00 15.00           N  
ATOM    551  CA  VAL A  37      37.350  -2.369  18.176  1.00 15.00           C  
ATOM    552  CB  VAL A  37      35.860  -2.754  18.299  1.00 15.00           C  
ATOM    553  CG1 VAL A  37      35.122  -2.459  17.002  1.00 15.00           C  
ATOM    554  CG2 VAL A  37      35.710  -4.219  18.682  1.00 15.00           C  
ATOM    555  C   VAL A  37      37.455  -0.876  17.896  1.00 15.00           C  
ATOM    556  O   VAL A  37      36.887  -0.060  18.627  1.00 15.00           O  
ATOM    557  H   VAL A  37      37.731  -2.419  20.258  1.00 15.00           H  
ATOM    558  HA  VAL A  37      37.784  -2.943  17.357  1.00 15.00           H  
ATOM    559  HB  VAL A  37      35.416  -2.150  19.090  1.00 15.00           H  
ATOM    560 HG11 VAL A  37      35.218  -1.400  16.762  1.00 15.00           H  
ATOM    561 HG12 VAL A  37      35.551  -3.054  16.196  1.00 15.00           H  
ATOM    562 HG13 VAL A  37      34.068  -2.711  17.118  1.00 15.00           H  
ATOM    563 HG21 VAL A  37      36.147  -4.845  17.904  1.00 15.00           H  
ATOM    564 HG22 VAL A  37      36.223  -4.402  19.626  1.00 15.00           H  
ATOM    565 HG23 VAL A  37      34.652  -4.460  18.790  1.00 15.00           H  
ATOM    566  N   HIS A  38      38.186  -0.526  16.851  1.00 15.00           N  
ATOM    567  CA  HIS A  38      38.369   0.872  16.485  1.00 15.00           C  
ATOM    568  CB  HIS A  38      39.849   1.180  16.242  1.00 15.00           C  
ATOM    569  CG  HIS A  38      40.704   1.029  17.461  1.00 15.00           C  
ATOM    570  ND1 HIS A  38      40.955   2.090  18.297  1.00 15.00           N  
ATOM    571  CD2 HIS A  38      41.346  -0.069  17.930  1.00 15.00           C  
ATOM    572  CE1 HIS A  38      41.739   1.623  19.250  1.00 15.00           C  
ATOM    573  NE2 HIS A  38      42.002   0.322  19.067  1.00 15.00           N  
ATOM    574  C   HIS A  38      37.550   1.224  15.253  1.00 15.00           C  
ATOM    575  O   HIS A  38      37.182   0.346  14.469  1.00 15.00           O  
ATOM    576  H   HIS A  38      38.607  -1.224  16.302  1.00 15.00           H  
ATOM    577  HA  HIS A  38      38.018   1.483  17.317  1.00 15.00           H  
ATOM    578  HB2 HIS A  38      39.933   2.208  15.888  1.00 15.00           H  
ATOM    579  HB3 HIS A  38      40.220   0.500  15.475  1.00 15.00           H  
ATOM    580  HD2 HIS A  38      41.341  -1.057  17.493  1.00 15.00           H  
ATOM    581  HE2 HIS A  38      42.560  -0.246  19.639  1.00 15.00           H  
ATOM    582  HE1 HIS A  38      42.119   2.213  20.071  1.00 15.00           H  
ATOM    583  N   ASP A  39      37.272   2.507  15.089  1.00 15.00           N  
ATOM    584  CA  ASP A  39      36.497   2.987  13.950  1.00 15.00           C  
ATOM    585  CB  ASP A  39      35.728   4.261  14.318  1.00 15.00           C  
ATOM    586  CG  ASP A  39      34.684   4.655  13.283  1.00 15.00           C  
ATOM    587  OD1 ASP A  39      34.316   5.849  13.238  1.00 15.00           O  
ATOM    588  OD2 ASP A  39      34.220   3.770  12.528  1.00 15.00           O1-
ATOM    589  C   ASP A  39      37.412   3.243  12.758  1.00 15.00           C  
ATOM    590  O   ASP A  39      38.562   3.666  12.921  1.00 15.00           O  
ATOM    591  H   ASP A  39      37.598   3.151  15.748  1.00 15.00           H  
ATOM    592  HA  ASP A  39      35.774   2.218  13.676  1.00 15.00           H  
ATOM    593  HB2 ASP A  39      36.442   5.079  14.418  1.00 15.00           H  
ATOM    594  HB3 ASP A  39      35.226   4.098  15.272  1.00 15.00           H  
ATOM    595  N   PHE A  40      36.906   2.977  11.568  1.00 15.00           N  
ATOM    596  CA  PHE A  40      37.673   3.169  10.348  1.00 15.00           C  
ATOM    597  CB  PHE A  40      36.955   2.482   9.178  1.00 15.00           C  
ATOM    598  CG  PHE A  40      37.846   2.109   8.029  1.00 15.00           C  
ATOM    599  CD1 PHE A  40      38.841   1.159   8.187  1.00 15.00           C  
ATOM    600  CD2 PHE A  40      37.685   2.706   6.790  1.00 15.00           C  
ATOM    601  CE1 PHE A  40      39.661   0.812   7.131  1.00 15.00           C  
ATOM    602  CE2 PHE A  40      38.501   2.364   5.728  1.00 15.00           C  
ATOM    603  CZ  PHE A  40      39.491   1.415   5.900  1.00 15.00           C  
ATOM    604  C   PHE A  40      37.828   4.660  10.056  1.00 15.00           C  
ATOM    605  O   PHE A  40      36.909   5.439  10.293  1.00 15.00           O  
ATOM    606  H   PHE A  40      35.973   2.667  11.508  1.00 15.00           H  
ATOM    607  HA  PHE A  40      38.663   2.730  10.474  1.00 15.00           H  
ATOM    608  HB2 PHE A  40      36.186   3.160   8.806  1.00 15.00           H  
ATOM    609  HB3 PHE A  40      36.486   1.572   9.554  1.00 15.00           H  
ATOM    610  HD1 PHE A  40      38.977   0.684   9.147  1.00 15.00           H  
ATOM    611  HD2 PHE A  40      36.912   3.448   6.652  1.00 15.00           H  
ATOM    612  HE1 PHE A  40      40.434   0.070   7.268  1.00 15.00           H  
ATOM    613  HE2 PHE A  40      38.365   2.837   4.767  1.00 15.00           H  
ATOM    614  HZ  PHE A  40      40.131   1.145   5.073  1.00 15.00           H  
ATOM    615  N   PRO A  41      38.993   5.089   9.542  1.00 15.00           N  
ATOM    616  CA  PRO A  41      40.131   4.232   9.236  1.00 15.00           C  
ATOM    617  CB  PRO A  41      40.522   4.802   7.873  1.00 15.00           C  
ATOM    618  CG  PRO A  41      40.253   6.278   7.993  1.00 15.00           C  
ATOM    619  CD  PRO A  41      39.279   6.465   9.137  1.00 15.00           C  
ATOM    620  C   PRO A  41      41.294   4.469  10.200  1.00 15.00           C  
ATOM    621  O   PRO A  41      42.456   4.412   9.798  1.00 15.00           O  
ATOM    622  HA  PRO A  41      39.906   3.167   9.285  1.00 15.00           H  
ATOM    623  HB2 PRO A  41      39.914   4.362   7.082  1.00 15.00           H  
ATOM    624  HB3 PRO A  41      41.576   4.618   7.666  1.00 15.00           H  
ATOM    625  HG2 PRO A  41      39.818   6.655   7.067  1.00 15.00           H  
ATOM    626  HG3 PRO A  41      41.181   6.811   8.202  1.00 15.00           H  
ATOM    627  HD2 PRO A  41      39.733   7.029   9.952  1.00 15.00           H  
ATOM    628  HD3 PRO A  41      38.374   6.973   8.804  1.00 15.00           H  
ATOM    629  N   GLY A  42      40.986   4.730  11.463  1.00 15.00           N  
ATOM    630  CA  GLY A  42      42.033   4.994  12.426  1.00 15.00           C  
ATOM    631  C   GLY A  42      41.893   4.195  13.701  1.00 15.00           C  
ATOM    632  O   GLY A  42      41.258   3.145  13.724  1.00 15.00           O  
ATOM    633  H   GLY A  42      40.044   4.720  11.749  1.00 15.00           H  
ATOM    634  HA2 GLY A  42      42.010   6.054  12.679  1.00 15.00           H  
ATOM    635  HA3 GLY A  42      42.992   4.750  11.969  1.00 15.00           H  
ATOM    636  N   LYS A  43      42.503   4.698  14.764  1.00 15.00           N  
ATOM    637  CA  LYS A  43      42.467   4.044  16.063  1.00 15.00           C  
ATOM    638  CB  LYS A  43      43.782   3.294  16.301  1.00 15.00           C  
ATOM    639  CG  LYS A  43      44.075   2.206  15.279  1.00 15.00           C  
ATOM    640  CD  LYS A  43      45.489   1.669  15.423  1.00 15.00           C  
ATOM    641  CE  LYS A  43      45.812   0.654  14.335  1.00 15.00           C  
ATOM    642  NZ  LYS A  43      44.826  -0.459  14.292  1.00 15.00           N1+
ATOM    643  C   LYS A  43      42.272   5.097  17.142  1.00 15.00           C  
ATOM    644  O   LYS A  43      42.815   4.991  18.239  1.00 15.00           O  
ATOM    645  H   LYS A  43      42.988   5.541  14.674  1.00 15.00           H  
ATOM    646  HA  LYS A  43      41.643   3.331  16.093  1.00 15.00           H  
ATOM    647  HB2 LYS A  43      43.738   2.833  17.288  1.00 15.00           H  
ATOM    648  HB3 LYS A  43      44.597   4.017  16.273  1.00 15.00           H  
ATOM    649  HG2 LYS A  43      43.954   2.619  14.278  1.00 15.00           H  
ATOM    650  HG3 LYS A  43      43.370   1.387  15.422  1.00 15.00           H  
ATOM    651  HD2 LYS A  43      45.588   1.189  16.397  1.00 15.00           H  
ATOM    652  HD3 LYS A  43      46.192   2.499  15.354  1.00 15.00           H  
ATOM    653  HE2 LYS A  43      46.802   0.239  14.525  1.00 15.00           H  
ATOM    654  HE3 LYS A  43      45.810   1.161  13.370  1.00 15.00           H  
ATOM    655  HZ1 LYS A  43      43.994  -0.186  13.735  1.00 15.00           H  
ATOM    656  HZ2 LYS A  43      44.517  -0.710  15.254  1.00 15.00           H  
ATOM    657  HZ3 LYS A  43      45.257  -1.308  13.850  1.00 15.00           H  
ATOM    658  N   LYS A  44      41.491   6.117  16.810  1.00 15.00           N  
ATOM    659  CA  LYS A  44      41.231   7.214  17.732  1.00 15.00           C  
ATOM    660  CB  LYS A  44      41.241   8.546  16.979  1.00 15.00           C  
ATOM    661  CG  LYS A  44      42.618   9.075  16.620  1.00 15.00           C  
ATOM    662  CD  LYS A  44      42.505  10.474  16.041  1.00 15.00           C  
ATOM    663  CE  LYS A  44      43.860  11.114  15.810  1.00 15.00           C  
ATOM    664  NZ  LYS A  44      43.708  12.485  15.255  1.00 15.00           N1+
ATOM    665  C   LYS A  44      39.888   7.050  18.427  1.00 15.00           C  
ATOM    666  O   LYS A  44      39.595   7.750  19.392  1.00 15.00           O  
ATOM    667  H   LYS A  44      41.062   6.123  15.930  1.00 15.00           H  
ATOM    668  HA  LYS A  44      42.018   7.203  18.486  1.00 15.00           H  
ATOM    669  HB2 LYS A  44      40.746   9.290  17.603  1.00 15.00           H  
ATOM    670  HB3 LYS A  44      40.678   8.415  16.055  1.00 15.00           H  
ATOM    671  HG2 LYS A  44      43.077   8.416  15.883  1.00 15.00           H  
ATOM    672  HG3 LYS A  44      43.238   9.105  17.516  1.00 15.00           H  
ATOM    673  HD2 LYS A  44      41.938  11.095  16.734  1.00 15.00           H  
ATOM    674  HD3 LYS A  44      41.977  10.417  15.089  1.00 15.00           H  
ATOM    675  HE2 LYS A  44      44.428  10.505  15.107  1.00 15.00           H  
ATOM    676  HE3 LYS A  44      44.395  11.169  16.758  1.00 15.00           H  
ATOM    677  HZ1 LYS A  44      43.124  12.457  14.395  1.00 15.00           H  
ATOM    678  HZ2 LYS A  44      44.638  12.882  15.016  1.00 15.00           H  
ATOM    679  HZ3 LYS A  44      43.248  13.103  15.954  1.00 15.00           H  
ATOM    680  N   LEU A  45      39.079   6.126  17.938  1.00 15.00           N  
ATOM    681  CA  LEU A  45      37.765   5.902  18.509  1.00 15.00           C  
ATOM    682  CB  LEU A  45      36.676   6.368  17.536  1.00 15.00           C  
ATOM    683  CG  LEU A  45      35.240   6.383  18.068  1.00 15.00           C  
ATOM    684  CD1 LEU A  45      35.114   7.329  19.254  1.00 15.00           C  
ATOM    685  CD2 LEU A  45      34.267   6.773  16.966  1.00 15.00           C  
ATOM    686  C   LEU A  45      37.572   4.436  18.876  1.00 15.00           C  
ATOM    687  O   LEU A  45      37.547   3.566  18.004  1.00 15.00           O  
ATOM    688  H   LEU A  45      39.379   5.568  17.193  1.00 15.00           H  
ATOM    689  HA  LEU A  45      37.685   6.488  19.425  1.00 15.00           H  
ATOM    690  HB2 LEU A  45      36.701   5.706  16.671  1.00 15.00           H  
ATOM    691  HB3 LEU A  45      36.924   7.383  17.224  1.00 15.00           H  
ATOM    692  HG  LEU A  45      34.991   5.378  18.407  1.00 15.00           H  
ATOM    693 HD11 LEU A  45      35.801   7.018  20.041  1.00 15.00           H  
ATOM    694 HD12 LEU A  45      35.359   8.343  18.938  1.00 15.00           H  
ATOM    695 HD13 LEU A  45      34.092   7.303  19.632  1.00 15.00           H  
ATOM    696 HD21 LEU A  45      34.501   7.778  16.613  1.00 15.00           H  
ATOM    697 HD22 LEU A  45      34.353   6.068  16.139  1.00 15.00           H  
ATOM    698 HD23 LEU A  45      33.249   6.753  17.356  1.00 15.00           H  
ATOM    699  N   VAL A  46      37.459   4.173  20.172  1.00 15.00           N  
ATOM    700  CA  VAL A  46      37.263   2.817  20.665  1.00 15.00           C  
ATOM    701  CB  VAL A  46      38.044   2.565  21.973  1.00 15.00           C  
ATOM    702  CG1 VAL A  46      38.007   1.089  22.343  1.00 15.00           C  
ATOM    703  CG2 VAL A  46      39.480   3.049  21.845  1.00 15.00           C  
ATOM    704  C   VAL A  46      35.778   2.566  20.905  1.00 15.00           C  
ATOM    705  O   VAL A  46      35.161   3.200  21.759  1.00 15.00           O  
ATOM    706  H   VAL A  46      37.501   4.912  20.814  1.00 15.00           H  
ATOM    707  HA  VAL A  46      37.642   2.131  19.908  1.00 15.00           H  
ATOM    708  HB  VAL A  46      37.564   3.131  22.771  1.00 15.00           H  
ATOM    709 HG11 VAL A  46      36.971   0.769  22.457  1.00 15.00           H  
ATOM    710 HG12 VAL A  46      38.484   0.505  21.556  1.00 15.00           H  
ATOM    711 HG13 VAL A  46      38.540   0.936  23.282  1.00 15.00           H  
ATOM    712 HG21 VAL A  46      39.981   2.495  21.051  1.00 15.00           H  
ATOM    713 HG22 VAL A  46      39.485   4.112  21.605  1.00 15.00           H  
ATOM    714 HG23 VAL A  46      40.004   2.886  22.787  1.00 15.00           H  
ATOM    715  N   LEU A  47      35.213   1.644  20.142  1.00 15.00           N  
ATOM    716  CA  LEU A  47      33.795   1.319  20.257  1.00 15.00           C  
ATOM    717  CB  LEU A  47      33.222   0.962  18.884  1.00 15.00           C  
ATOM    718  CG  LEU A  47      33.262   2.067  17.825  1.00 15.00           C  
ATOM    719  CD1 LEU A  47      33.383   1.465  16.434  1.00 15.00           C  
ATOM    720  CD2 LEU A  47      32.021   2.942  17.918  1.00 15.00           C  
ATOM    721  C   LEU A  47      33.559   0.168  21.228  1.00 15.00           C  
ATOM    722  O   LEU A  47      32.493   0.061  21.832  1.00 15.00           O  
ATOM    723  H   LEU A  47      35.764   1.167  19.481  1.00 15.00           H  
ATOM    724  HA  LEU A  47      33.286   2.200  20.647  1.00 15.00           H  
ATOM    725  HB2 LEU A  47      32.180   0.673  19.024  1.00 15.00           H  
ATOM    726  HB3 LEU A  47      33.786   0.112  18.499  1.00 15.00           H  
ATOM    727  HG  LEU A  47      34.137   2.690  18.011  1.00 15.00           H  
ATOM    728 HD11 LEU A  47      34.288   0.860  16.377  1.00 15.00           H  
ATOM    729 HD12 LEU A  47      32.514   0.838  16.232  1.00 15.00           H  
ATOM    730 HD13 LEU A  47      33.434   2.265  15.695  1.00 15.00           H  
ATOM    731 HD21 LEU A  47      31.134   2.335  17.734  1.00 15.00           H  
ATOM    732 HD22 LEU A  47      31.961   3.382  18.913  1.00 15.00           H  
ATOM    733 HD23 LEU A  47      32.079   3.735  17.173  1.00 15.00           H  
ATOM    734  N   SER A  48      34.559  -0.692  21.372  1.00 15.00           N  
ATOM    735  CA  SER A  48      34.446  -1.840  22.257  1.00 15.00           C  
ATOM    736  CB  SER A  48      33.565  -2.909  21.597  1.00 15.00           C  
ATOM    737  OG  SER A  48      33.540  -4.106  22.352  1.00 15.00           O  
ATOM    738  C   SER A  48      35.817  -2.421  22.597  1.00 15.00           C  
ATOM    739  O   SER A  48      36.765  -2.301  21.816  1.00 15.00           O  
ATOM    740  H   SER A  48      35.390  -0.549  20.875  1.00 15.00           H  
ATOM    741  HA  SER A  48      33.988  -1.511  23.190  1.00 15.00           H  
ATOM    742  HB2 SER A  48      33.957  -3.126  20.604  1.00 15.00           H  
ATOM    743  HB3 SER A  48      32.549  -2.525  21.510  1.00 15.00           H  
ATOM    744  HG  SER A  48      34.198  -4.713  22.009  1.00 15.00           H  
ATOM    745  N   SER A  49      35.916  -3.023  23.778  1.00 15.00           N  
ATOM    746  CA  SER A  49      37.140  -3.655  24.229  1.00 15.00           C  
ATOM    747  CB  SER A  49      38.021  -2.665  24.997  1.00 15.00           C  
ATOM    748  OG  SER A  49      39.329  -2.619  24.448  1.00 15.00           O  
ATOM    749  C   SER A  49      36.791  -4.853  25.103  1.00 15.00           C  
ATOM    750  O   SER A  49      35.948  -4.750  25.994  1.00 15.00           O  
ATOM    751  H   SER A  49      35.135  -3.040  24.372  1.00 15.00           H  
ATOM    752  HA  SER A  49      37.706  -3.991  23.361  1.00 15.00           H  
ATOM    753  HB2 SER A  49      38.082  -2.977  26.040  1.00 15.00           H  
ATOM    754  HB3 SER A  49      37.575  -1.672  24.940  1.00 15.00           H  
ATOM    755  HG  SER A  49      39.492  -3.424  23.941  1.00 15.00           H  
ATOM    756  N   GLU A  50      37.421  -5.983  24.824  1.00 15.00           N  
ATOM    757  CA  GLU A  50      37.178  -7.206  25.575  1.00 15.00           C  
ATOM    758  CB  GLU A  50      36.408  -8.217  24.721  1.00 15.00           C  
ATOM    759  CG  GLU A  50      35.079  -8.650  25.324  1.00 15.00           C  
ATOM    760  CD  GLU A  50      35.238  -9.705  26.403  1.00 15.00           C  
ATOM    761  OE1 GLU A  50      35.985  -9.456  27.372  1.00 15.00           O  
ATOM    762  OE2 GLU A  50      34.616 -10.781  26.279  1.00 15.00           O1-
ATOM    763  C   GLU A  50      38.498  -7.796  26.058  1.00 15.00           C  
ATOM    764  O   GLU A  50      39.564  -7.478  25.517  1.00 15.00           O  
ATOM    765  H   GLU A  50      38.083  -5.993  24.104  1.00 15.00           H  
ATOM    766  HA  GLU A  50      36.568  -6.968  26.446  1.00 15.00           H  
ATOM    767  HB2 GLU A  50      37.031  -9.102  24.592  1.00 15.00           H  
ATOM    768  HB3 GLU A  50      36.212  -7.766  23.748  1.00 15.00           H  
ATOM    769  HG2 GLU A  50      34.452  -9.056  24.530  1.00 15.00           H  
ATOM    770  HG3 GLU A  50      34.593  -7.777  25.760  1.00 15.00           H  
ATOM    771  N   LYS A  51      38.429  -8.650  27.066  1.00 15.00           N  
ATOM    772  CA  LYS A  51      39.617  -9.265  27.637  1.00 15.00           C  
ATOM    773  CB  LYS A  51      40.022  -8.567  28.940  1.00 15.00           C  
ATOM    774  CG  LYS A  51      40.805  -7.278  28.739  1.00 15.00           C  
ATOM    775  CD  LYS A  51      42.042  -7.510  27.882  1.00 15.00           C  
ATOM    776  CE  LYS A  51      43.126  -8.253  28.648  1.00 15.00           C  
ATOM    777  NZ  LYS A  51      43.817  -7.366  29.622  1.00 15.00           N1+
ATOM    778  C   LYS A  51      39.414 -10.752  27.876  1.00 15.00           C  
ATOM    779  O   LYS A  51      38.696 -11.155  28.787  1.00 15.00           O  
ATOM    780  H   LYS A  51      37.533  -8.904  27.422  1.00 15.00           H  
ATOM    781  HA  LYS A  51      40.424  -9.147  26.914  1.00 15.00           H  
ATOM    782  HB2 LYS A  51      40.638  -9.255  29.519  1.00 15.00           H  
ATOM    783  HB3 LYS A  51      39.116  -8.333  29.499  1.00 15.00           H  
ATOM    784  HG2 LYS A  51      41.114  -6.895  29.712  1.00 15.00           H  
ATOM    785  HG3 LYS A  51      40.164  -6.546  28.247  1.00 15.00           H  
ATOM    786  HD2 LYS A  51      42.435  -6.545  27.560  1.00 15.00           H  
ATOM    787  HD3 LYS A  51      41.761  -8.098  27.008  1.00 15.00           H  
ATOM    788  HE2 LYS A  51      43.859  -8.638  27.939  1.00 15.00           H  
ATOM    789  HE3 LYS A  51      42.671  -9.084  29.188  1.00 15.00           H  
ATOM    790  HZ1 LYS A  51      43.117  -6.850  30.191  1.00 15.00           H  
ATOM    791  HZ2 LYS A  51      44.414  -6.679  29.119  1.00 15.00           H  
ATOM    792  HZ3 LYS A  51      44.417  -7.931  30.257  1.00 15.00           H  
ATOM    793  N   THR A  52      40.078 -11.561  27.067  1.00 15.00           N  
ATOM    794  CA  THR A  52      39.967 -13.003  27.180  1.00 15.00           C  
ATOM    795  CB  THR A  52      39.244 -13.599  25.949  1.00 15.00           C  
ATOM    796  OG1 THR A  52      38.760 -14.914  26.245  1.00 15.00           O  
ATOM    797  CG2 THR A  52      40.156 -13.646  24.730  1.00 15.00           C  
ATOM    798  C   THR A  52      41.348 -13.643  27.362  1.00 15.00           C  
ATOM    799  O   THR A  52      42.373 -12.969  27.238  1.00 15.00           O  
ATOM    800  H   THR A  52      40.663 -11.178  26.380  1.00 15.00           H  
ATOM    801  HA  THR A  52      39.370 -13.227  28.064  1.00 15.00           H  
ATOM    802  HB  THR A  52      38.402 -12.947  25.715  1.00 15.00           H  
ATOM    803 HG21 THR A  52      40.510 -12.641  24.502  1.00 15.00           H  
ATOM    804 HG22 THR A  52      41.008 -14.293  24.938  1.00 15.00           H  
ATOM    805 HG23 THR A  52      39.602 -14.038  23.877  1.00 15.00           H  
ATOM    806  HG1 THR A  52      38.872 -15.473  25.469  1.00 15.00           H  
ATOM    807  N   VAL A  53      41.363 -14.937  27.670  1.00 15.00           N  
ATOM    808  CA  VAL A  53      42.605 -15.681  27.868  1.00 15.00           C  
ATOM    809  CB  VAL A  53      42.953 -15.880  29.368  1.00 15.00           C  
ATOM    810  CG1 VAL A  53      43.408 -14.575  30.008  1.00 15.00           C  
ATOM    811  CG2 VAL A  53      41.784 -16.481  30.137  1.00 15.00           C  
ATOM    812  C   VAL A  53      42.518 -17.046  27.189  1.00 15.00           C  
ATOM    813  O   VAL A  53      41.496 -17.728  27.274  1.00 15.00           O  
ATOM    814  H   VAL A  53      40.509 -15.414  27.747  1.00 15.00           H  
ATOM    815  HA  VAL A  53      43.399 -15.084  27.419  1.00 15.00           H  
ATOM    816  HB  VAL A  53      43.782 -16.586  29.417  1.00 15.00           H  
ATOM    817 HG11 VAL A  53      44.268 -14.184  29.464  1.00 15.00           H  
ATOM    818 HG12 VAL A  53      42.595 -13.850  29.972  1.00 15.00           H  
ATOM    819 HG13 VAL A  53      43.687 -14.757  31.046  1.00 15.00           H  
ATOM    820 HG21 VAL A  53      40.937 -15.795  30.106  1.00 15.00           H  
ATOM    821 HG22 VAL A  53      41.500 -17.430  29.683  1.00 15.00           H  
ATOM    822 HG23 VAL A  53      42.078 -16.648  31.173  1.00 15.00           H  
ATOM    823  N   LEU A  54      43.583 -17.434  26.508  1.00 15.00           N  
ATOM    824  CA  LEU A  54      43.624 -18.717  25.821  1.00 15.00           C  
ATOM    825  CB  LEU A  54      44.214 -18.559  24.417  1.00 15.00           C  
ATOM    826  CG  LEU A  54      43.394 -17.719  23.433  1.00 15.00           C  
ATOM    827  CD1 LEU A  54      44.129 -17.573  22.111  1.00 15.00           C  
ATOM    828  CD2 LEU A  54      42.020 -18.335  23.213  1.00 15.00           C  
ATOM    829  C   LEU A  54      44.431 -19.722  26.632  1.00 15.00           C  
ATOM    830  O   LEU A  54      45.658 -19.658  26.669  1.00 15.00           O  
ATOM    831  H   LEU A  54      44.371 -16.844  26.469  1.00 15.00           H  
ATOM    832  HA  LEU A  54      42.605 -19.090  25.721  1.00 15.00           H  
ATOM    833  HB2 LEU A  54      44.329 -19.555  23.990  1.00 15.00           H  
ATOM    834  HB3 LEU A  54      45.194 -18.092  24.518  1.00 15.00           H  
ATOM    835  HG  LEU A  54      43.260 -16.727  23.864  1.00 15.00           H  
ATOM    836 HD11 LEU A  54      45.099 -17.107  22.284  1.00 15.00           H  
ATOM    837 HD12 LEU A  54      44.273 -18.557  21.665  1.00 15.00           H  
ATOM    838 HD13 LEU A  54      43.542 -16.950  21.436  1.00 15.00           H  
ATOM    839 HD21 LEU A  54      42.133 -19.330  22.782  1.00 15.00           H  
ATOM    840 HD22 LEU A  54      41.498 -18.409  24.167  1.00 15.00           H  
ATOM    841 HD23 LEU A  54      41.445 -17.707  22.532  1.00 15.00           H  
ATOM    842  N   THR A  55      43.733 -20.642  27.279  1.00 15.00           N  
ATOM    843  CA  THR A  55      44.370 -21.654  28.109  1.00 15.00           C  
ATOM    844  CB  THR A  55      43.708 -21.709  29.512  1.00 15.00           C  
ATOM    845  OG1 THR A  55      44.255 -22.782  30.292  1.00 15.00           O  
ATOM    846  CG2 THR A  55      42.198 -21.875  29.403  1.00 15.00           C  
ATOM    847  C   THR A  55      44.300 -23.028  27.440  1.00 15.00           C  
ATOM    848  O   THR A  55      43.331 -23.339  26.743  1.00 15.00           O  
ATOM    849  H   THR A  55      42.759 -20.652  27.187  1.00 15.00           H  
ATOM    850  HA  THR A  55      45.418 -21.379  28.228  1.00 15.00           H  
ATOM    851  HB  THR A  55      43.920 -20.763  30.010  1.00 15.00           H  
ATOM    852 HG21 THR A  55      41.783 -21.051  28.823  1.00 15.00           H  
ATOM    853 HG22 THR A  55      41.971 -22.819  28.907  1.00 15.00           H  
ATOM    854 HG23 THR A  55      41.759 -21.875  30.401  1.00 15.00           H  
ATOM    855  HG1 THR A  55      43.538 -23.254  30.733  1.00 15.00           H  
ATOM    856  N   PRO A  56      45.335 -23.867  27.631  1.00 15.00           N  
ATOM    857  CA  PRO A  56      45.381 -25.220  27.055  1.00 15.00           C  
ATOM    858  CB  PRO A  56      46.731 -25.772  27.532  1.00 15.00           C  
ATOM    859  CG  PRO A  56      47.535 -24.568  27.880  1.00 15.00           C  
ATOM    860  CD  PRO A  56      46.556 -23.558  28.397  1.00 15.00           C  
ATOM    861  C   PRO A  56      44.247 -26.104  27.575  1.00 15.00           C  
ATOM    862  O   PRO A  56      43.955 -27.151  26.999  1.00 15.00           O  
ATOM    863  HA  PRO A  56      45.270 -25.201  25.971  1.00 15.00           H  
ATOM    864  HB2 PRO A  56      47.215 -26.340  26.738  1.00 15.00           H  
ATOM    865  HB3 PRO A  56      46.598 -26.410  28.406  1.00 15.00           H  
ATOM    866  HG2 PRO A  56      48.045 -24.184  26.997  1.00 15.00           H  
ATOM    867  HG3 PRO A  56      48.270 -24.811  28.647  1.00 15.00           H  
ATOM    868  HD2 PRO A  56      46.391 -23.683  29.467  1.00 15.00           H  
ATOM    869  HD3 PRO A  56      46.898 -22.542  28.199  1.00 15.00           H  
ATOM    870  N   ALA A  57      43.614 -25.670  28.664  1.00 15.00           N  
ATOM    871  CA  ALA A  57      42.511 -26.412  29.271  1.00 15.00           C  
ATOM    872  CB  ALA A  57      41.988 -25.679  30.497  1.00 15.00           C  
ATOM    873  C   ALA A  57      41.384 -26.661  28.269  1.00 15.00           C  
ATOM    874  O   ALA A  57      40.848 -27.762  28.188  1.00 15.00           O  
ATOM    875  H   ALA A  57      43.903 -24.826  29.075  1.00 15.00           H  
ATOM    876  HA  ALA A  57      42.895 -27.384  29.582  1.00 15.00           H  
ATOM    877  HB1 ALA A  57      42.798 -25.545  31.213  1.00 15.00           H  
ATOM    878  HB2 ALA A  57      41.601 -24.704  30.200  1.00 15.00           H  
ATOM    879  HB3 ALA A  57      41.190 -26.262  30.956  1.00 15.00           H  
ATOM    880  N   THR A  58      41.041 -25.639  27.498  1.00 15.00           N  
ATOM    881  CA  THR A  58      39.990 -25.753  26.499  1.00 15.00           C  
ATOM    882  CB  THR A  58      39.144 -24.468  26.456  1.00 15.00           C  
ATOM    883  OG1 THR A  58      39.998 -23.328  26.644  1.00 15.00           O  
ATOM    884  CG2 THR A  58      38.085 -24.489  27.546  1.00 15.00           C  
ATOM    885  C   THR A  58      40.597 -25.994  25.120  1.00 15.00           C  
ATOM    886  O   THR A  58      39.936 -25.815  24.098  1.00 15.00           O  
ATOM    887  H   THR A  58      41.501 -24.779  27.606  1.00 15.00           H  
ATOM    888  HA  THR A  58      39.354 -26.595  26.772  1.00 15.00           H  
ATOM    889  HB  THR A  58      38.649 -24.407  25.487  1.00 15.00           H  
ATOM    890 HG21 THR A  58      37.437 -25.355  27.407  1.00 15.00           H  
ATOM    891 HG22 THR A  58      38.568 -24.550  28.521  1.00 15.00           H  
ATOM    892 HG23 THR A  58      37.490 -23.577  27.492  1.00 15.00           H  
ATOM    893  HG1 THR A  58      39.583 -22.551  26.251  1.00 15.00           H  
ATOM    894  N   ASN A  59      41.860 -26.413  25.105  1.00 15.00           N  
ATOM    895  CA  ASN A  59      42.586 -26.669  23.860  1.00 15.00           C  
ATOM    896  CB  ASN A  59      41.929 -27.790  23.048  1.00 15.00           C  
ATOM    897  CG  ASN A  59      42.413 -29.165  23.464  1.00 15.00           C  
ATOM    898  OD1 ASN A  59      43.253 -29.764  22.797  1.00 15.00           O  
ATOM    899  ND2 ASN A  59      41.892 -29.674  24.575  1.00 15.00           N  
ATOM    900  C   ASN A  59      42.725 -25.393  23.039  1.00 15.00           C  
ATOM    901  O   ASN A  59      42.471 -25.386  21.830  1.00 15.00           O  
ATOM    902  H   ASN A  59      42.315 -26.571  25.962  1.00 15.00           H  
ATOM    903  HA  ASN A  59      43.589 -27.007  24.123  1.00 15.00           H  
ATOM    904  HB2 ASN A  59      42.162 -27.641  21.994  1.00 15.00           H  
ATOM    905  HB3 ASN A  59      40.850 -27.740  23.192  1.00 15.00           H  
ATOM    906 HD21 ASN A  59      41.227 -29.144  25.065  1.00 15.00           H  
ATOM    907 HD22 ASN A  59      42.201 -30.558  24.864  1.00 15.00           H  
ATOM    908  N   HIS A  60      43.122 -24.313  23.726  1.00 15.00           N  
ATOM    909  CA  HIS A  60      43.316 -22.999  23.109  1.00 15.00           C  
ATOM    910  CB  HIS A  60      44.597 -22.946  22.279  1.00 15.00           C  
ATOM    911  CG  HIS A  60      45.835 -22.810  23.112  1.00 15.00           C  
ATOM    912  ND1 HIS A  60      46.790 -23.797  23.150  1.00 15.00           N  
ATOM    913  CD2 HIS A  60      46.217 -21.790  23.920  1.00 15.00           C  
ATOM    914  CE1 HIS A  60      47.726 -23.363  23.971  1.00 15.00           C  
ATOM    915  NE2 HIS A  60      47.420 -22.155  24.460  1.00 15.00           N  
ATOM    916  C   HIS A  60      42.105 -22.534  22.307  1.00 15.00           C  
ATOM    917  O   HIS A  60      42.193 -22.276  21.104  1.00 15.00           O  
ATOM    918  H   HIS A  60      43.297 -24.406  24.687  1.00 15.00           H  
ATOM    919  HA  HIS A  60      43.427 -22.292  23.931  1.00 15.00           H  
ATOM    920  HB2 HIS A  60      44.538 -22.092  21.605  1.00 15.00           H  
ATOM    921  HB3 HIS A  60      44.671 -23.864  21.696  1.00 15.00           H  
ATOM    922  HD2 HIS A  60      45.678 -20.872  24.101  1.00 15.00           H  
ATOM    923  HE2 HIS A  60      47.960 -21.628  25.095  1.00 15.00           H  
ATOM    924  HE1 HIS A  60      48.623 -23.911  24.217  1.00 15.00           H  
ATOM    925  N   MET A  61      40.977 -22.423  22.990  1.00 15.00           N  
ATOM    926  CA  MET A  61      39.735 -21.994  22.369  1.00 15.00           C  
ATOM    927  CB  MET A  61      38.812 -23.201  22.197  1.00 15.00           C  
ATOM    928  CG  MET A  61      37.575 -22.947  21.353  1.00 15.00           C  
ATOM    929  SD  MET A  61      36.543 -24.420  21.203  1.00 15.00           S  
ATOM    930  CE  MET A  61      35.105 -23.746  20.380  1.00 15.00           C  
ATOM    931  C   MET A  61      39.058 -20.945  23.243  1.00 15.00           C  
ATOM    932  O   MET A  61      38.882 -21.160  24.444  1.00 15.00           O  
ATOM    933  H   MET A  61      40.978 -22.634  23.945  1.00 15.00           H  
ATOM    934  HA  MET A  61      39.947 -21.559  21.393  1.00 15.00           H  
ATOM    935  HB2 MET A  61      38.486 -23.522  23.187  1.00 15.00           H  
ATOM    936  HB3 MET A  61      39.384 -24.000  21.726  1.00 15.00           H  
ATOM    937  HG2 MET A  61      37.887 -22.633  20.357  1.00 15.00           H  
ATOM    938  HG3 MET A  61      36.990 -22.153  21.817  1.00 15.00           H  
ATOM    939  HE1 MET A  61      34.663 -22.966  21.001  1.00 15.00           H  
ATOM    940  HE2 MET A  61      35.401 -23.322  19.420  1.00 15.00           H  
ATOM    941  HE3 MET A  61      34.375 -24.539  20.218  1.00 15.00           H  
ATOM    942  N   GLY A  62      38.709 -19.809  22.651  1.00 15.00           N  
ATOM    943  CA  GLY A  62      38.058 -18.752  23.400  1.00 15.00           C  
ATOM    944  C   GLY A  62      36.901 -18.138  22.635  1.00 15.00           C  
ATOM    945  O   GLY A  62      36.902 -18.129  21.402  1.00 15.00           O  
ATOM    946  H   GLY A  62      38.900 -19.683  21.694  1.00 15.00           H  
ATOM    947  HA2 GLY A  62      38.789 -17.973  23.616  1.00 15.00           H  
ATOM    948  HA3 GLY A  62      37.681 -19.165  24.335  1.00 15.00           H  
ATOM    949  N   ASN A  63      35.922 -17.612  23.362  1.00 15.00           N  
ATOM    950  CA  ASN A  63      34.752 -16.996  22.749  1.00 15.00           C  
ATOM    951  CB  ASN A  63      33.515 -17.869  22.968  1.00 15.00           C  
ATOM    952  CG  ASN A  63      33.583 -19.182  22.219  1.00 15.00           C  
ATOM    953  OD1 ASN A  63      34.128 -20.166  22.713  1.00 15.00           O  
ATOM    954  ND2 ASN A  63      33.026 -19.206  21.020  1.00 15.00           N  
ATOM    955  C   ASN A  63      34.514 -15.619  23.344  1.00 15.00           C  
ATOM    956  O   ASN A  63      34.477 -15.468  24.562  1.00 15.00           O  
ATOM    957  H   ASN A  63      35.988 -17.631  24.341  1.00 15.00           H  
ATOM    958  HA  ASN A  63      34.934 -16.899  21.679  1.00 15.00           H  
ATOM    959  HB2 ASN A  63      32.637 -17.320  22.629  1.00 15.00           H  
ATOM    960  HB3 ASN A  63      33.422 -18.080  24.033  1.00 15.00           H  
ATOM    961 HD21 ASN A  63      33.039 -20.056  20.474  1.00 15.00           H  
ATOM    962 HD22 ASN A  63      32.588 -18.375  20.650  1.00 15.00           H  
ATOM    963  N   VAL A  64      34.348 -14.622  22.487  1.00 15.00           N  
ATOM    964  CA  VAL A  64      34.126 -13.252  22.939  1.00 15.00           C  
ATOM    965  CB  VAL A  64      35.320 -12.353  22.535  1.00 15.00           C  
ATOM    966  CG1 VAL A  64      34.993 -10.876  22.684  1.00 15.00           C  
ATOM    967  CG2 VAL A  64      36.557 -12.708  23.344  1.00 15.00           C  
ATOM    968  C   VAL A  64      32.842 -12.685  22.340  1.00 15.00           C  
ATOM    969  O   VAL A  64      32.530 -12.936  21.183  1.00 15.00           O  
ATOM    970  H   VAL A  64      34.375 -14.807  21.521  1.00 15.00           H  
ATOM    971  HA  VAL A  64      34.034 -13.267  24.025  1.00 15.00           H  
ATOM    972  HB  VAL A  64      35.524 -12.539  21.481  1.00 15.00           H  
ATOM    973 HG11 VAL A  64      34.119 -10.634  22.079  1.00 15.00           H  
ATOM    974 HG12 VAL A  64      34.783 -10.654  23.730  1.00 15.00           H  
ATOM    975 HG13 VAL A  64      35.842 -10.280  22.350  1.00 15.00           H  
ATOM    976 HG21 VAL A  64      36.364 -12.526  24.401  1.00 15.00           H  
ATOM    977 HG22 VAL A  64      36.799 -13.760  23.195  1.00 15.00           H  
ATOM    978 HG23 VAL A  64      37.395 -12.093  23.016  1.00 15.00           H  
ATOM    979  N   THR A  65      32.099 -11.937  23.141  1.00 15.00           N  
ATOM    980  CA  THR A  65      30.868 -11.308  22.691  1.00 15.00           C  
ATOM    981  CB  THR A  65      29.699 -11.666  23.630  1.00 15.00           C  
ATOM    982  OG1 THR A  65      29.750 -13.069  23.927  1.00 15.00           O  
ATOM    983  CG2 THR A  65      28.362 -11.341  22.981  1.00 15.00           C  
ATOM    984  C   THR A  65      31.078  -9.797  22.690  1.00 15.00           C  
ATOM    985  O   THR A  65      31.640  -9.253  23.637  1.00 15.00           O  
ATOM    986  H   THR A  65      32.393 -11.790  24.063  1.00 15.00           H  
ATOM    987  HA  THR A  65      30.622 -11.663  21.690  1.00 15.00           H  
ATOM    988  HB  THR A  65      29.793 -11.079  24.544  1.00 15.00           H  
ATOM    989 HG21 THR A  65      28.321 -10.277  22.746  1.00 15.00           H  
ATOM    990 HG22 THR A  65      28.253 -11.920  22.064  1.00 15.00           H  
ATOM    991 HG23 THR A  65      27.554 -11.592  23.668  1.00 15.00           H  
ATOM    992  HG1 THR A  65      30.669 -13.346  23.986  1.00 15.00           H  
ATOM    993  N   PHE A  66      30.657  -9.118  21.630  1.00 15.00           N  
ATOM    994  CA  PHE A  66      30.840  -7.674  21.546  1.00 15.00           C  
ATOM    995  CB  PHE A  66      32.203  -7.345  20.906  1.00 15.00           C  
ATOM    996  CG  PHE A  66      32.321  -7.721  19.446  1.00 15.00           C  
ATOM    997  CD1 PHE A  66      32.318  -6.743  18.461  1.00 15.00           C  
ATOM    998  CD2 PHE A  66      32.443  -9.048  19.057  1.00 15.00           C  
ATOM    999  CE1 PHE A  66      32.422  -7.080  17.122  1.00 15.00           C  
ATOM   1000  CE2 PHE A  66      32.546  -9.394  17.720  1.00 15.00           C  
ATOM   1001  CZ  PHE A  66      32.542  -8.407  16.749  1.00 15.00           C  
ATOM   1002  C   PHE A  66      29.713  -7.009  20.760  1.00 15.00           C  
ATOM   1003  O   PHE A  66      29.114  -7.627  19.879  1.00 15.00           O  
ATOM   1004  H   PHE A  66      30.214  -9.593  20.889  1.00 15.00           H  
ATOM   1005  HA  PHE A  66      30.816  -7.277  22.561  1.00 15.00           H  
ATOM   1006  HB2 PHE A  66      32.976  -7.880  21.458  1.00 15.00           H  
ATOM   1007  HB3 PHE A  66      32.370  -6.272  20.995  1.00 15.00           H  
ATOM   1008  HD1 PHE A  66      32.233  -5.704  18.743  1.00 15.00           H  
ATOM   1009  HD2 PHE A  66      32.458  -9.823  19.809  1.00 15.00           H  
ATOM   1010  HE1 PHE A  66      32.409  -6.307  16.368  1.00 15.00           H  
ATOM   1011  HE2 PHE A  66      32.629 -10.432  17.435  1.00 15.00           H  
ATOM   1012  HZ  PHE A  66      32.632  -8.672  15.706  1.00 15.00           H  
ATOM   1013  N   THR A  67      29.430  -5.753  21.089  1.00 15.00           N  
ATOM   1014  CA  THR A  67      28.392  -4.995  20.404  1.00 15.00           C  
ATOM   1015  CB  THR A  67      27.165  -4.722  21.309  1.00 15.00           C  
ATOM   1016  OG1 THR A  67      26.069  -4.240  20.516  1.00 15.00           O  
ATOM   1017  CG2 THR A  67      27.487  -3.707  22.398  1.00 15.00           C  
ATOM   1018  C   THR A  67      28.967  -3.686  19.864  1.00 15.00           C  
ATOM   1019  O   THR A  67      29.969  -3.182  20.381  1.00 15.00           O  
ATOM   1020  H   THR A  67      29.933  -5.321  21.812  1.00 15.00           H  
ATOM   1021  HA  THR A  67      28.040  -5.603  19.571  1.00 15.00           H  
ATOM   1022  HB  THR A  67      26.891  -5.662  21.789  1.00 15.00           H  
ATOM   1023 HG21 THR A  67      28.316  -4.074  23.003  1.00 15.00           H  
ATOM   1024 HG22 THR A  67      27.764  -2.758  21.939  1.00 15.00           H  
ATOM   1025 HG23 THR A  67      26.611  -3.563  23.031  1.00 15.00           H  
ATOM   1026  HG1 THR A  67      25.239  -4.408  20.981  1.00 15.00           H  
ATOM   1027  N   ILE A  68      28.341  -3.156  18.819  1.00 15.00           N  
ATOM   1028  CA  ILE A  68      28.793  -1.918  18.190  1.00 15.00           C  
ATOM   1029  CB  ILE A  68      29.057  -2.131  16.685  1.00 15.00           C  
ATOM   1030  CG1 ILE A  68      30.054  -3.278  16.469  1.00 15.00           C  
ATOM   1031  CG2 ILE A  68      29.569  -0.844  16.040  1.00 15.00           C  
ATOM   1032  CD1 ILE A  68      30.097  -3.798  15.045  1.00 15.00           C  
ATOM   1033  C   ILE A  68      27.751  -0.809  18.336  1.00 15.00           C  
ATOM   1034  O   ILE A  68      26.697  -0.861  17.705  1.00 15.00           O  
ATOM   1035  H   ILE A  68      27.548  -3.606  18.467  1.00 15.00           H  
ATOM   1036  HA  ILE A  68      29.714  -1.626  18.695  1.00 15.00           H  
ATOM   1037  HB  ILE A  68      28.115  -2.401  16.207  1.00 15.00           H  
ATOM   1038 HG12 ILE A  68      29.776  -4.102  17.126  1.00 15.00           H  
ATOM   1039 HG13 ILE A  68      31.049  -2.921  16.734  1.00 15.00           H  
ATOM   1040 HG21 ILE A  68      28.836  -0.050  16.182  1.00 15.00           H  
ATOM   1041 HG22 ILE A  68      30.512  -0.555  16.504  1.00 15.00           H  
ATOM   1042 HG23 ILE A  68      29.724  -1.009  14.974  1.00 15.00           H  
ATOM   1043 HD11 ILE A  68      29.109  -4.160  14.760  1.00 15.00           H  
ATOM   1044 HD12 ILE A  68      30.397  -2.994  14.373  1.00 15.00           H  
ATOM   1045 HD13 ILE A  68      30.816  -4.614  14.978  1.00 15.00           H  
ATOM   1046  N   PRO A  69      28.019   0.193  19.187  1.00 15.00           N  
ATOM   1047  CA  PRO A  69      27.107   1.330  19.397  1.00 15.00           C  
ATOM   1048  CB  PRO A  69      27.744   2.086  20.573  1.00 15.00           C  
ATOM   1049  CG  PRO A  69      28.701   1.117  21.179  1.00 15.00           C  
ATOM   1050  CD  PRO A  69      29.209   0.288  20.042  1.00 15.00           C  
ATOM   1051  C   PRO A  69      27.037   2.242  18.168  1.00 15.00           C  
ATOM   1052  O   PRO A  69      27.999   2.343  17.407  1.00 15.00           O  
ATOM   1053  HA  PRO A  69      26.084   1.004  19.583  1.00 15.00           H  
ATOM   1054  HB2 PRO A  69      26.984   2.378  21.298  1.00 15.00           H  
ATOM   1055  HB3 PRO A  69      28.269   2.973  20.219  1.00 15.00           H  
ATOM   1056  HG2 PRO A  69      28.194   0.489  21.911  1.00 15.00           H  
ATOM   1057  HG3 PRO A  69      29.523   1.646  21.661  1.00 15.00           H  
ATOM   1058  HD2 PRO A  69      30.031   0.784  19.525  1.00 15.00           H  
ATOM   1059  HD3 PRO A  69      29.534  -0.696  20.382  1.00 15.00           H  
ATOM   1060  N   ALA A  70      25.901   2.908  17.988  1.00 15.00           N  
ATOM   1061  CA  ALA A  70      25.699   3.798  16.848  1.00 15.00           C  
ATOM   1062  CB  ALA A  70      24.223   3.880  16.488  1.00 15.00           C  
ATOM   1063  C   ALA A  70      26.270   5.199  17.071  1.00 15.00           C  
ATOM   1064  O   ALA A  70      25.857   5.919  17.980  1.00 15.00           O  
ATOM   1065  H   ALA A  70      25.174   2.791  18.634  1.00 15.00           H  
ATOM   1066  HA  ALA A  70      26.252   3.363  16.016  1.00 15.00           H  
ATOM   1067  HB1 ALA A  70      23.843   2.879  16.283  1.00 15.00           H  
ATOM   1068  HB2 ALA A  70      23.670   4.315  17.320  1.00 15.00           H  
ATOM   1069  HB3 ALA A  70      24.099   4.504  15.603  1.00 15.00           H  
ATOM   1070  N   ASN A  71      27.223   5.567  16.229  1.00 15.00           N  
ATOM   1071  CA  ASN A  71      27.851   6.885  16.286  1.00 15.00           C  
ATOM   1072  CB  ASN A  71      29.296   6.778  15.749  1.00 15.00           C  
ATOM   1073  CG  ASN A  71      30.012   8.104  15.514  1.00 15.00           C  
ATOM   1074  OD1 ASN A  71      29.490   9.180  15.796  1.00 15.00           O  
ATOM   1075  ND2 ASN A  71      31.237   8.025  15.010  1.00 15.00           N  
ATOM   1076  C   ASN A  71      27.025   7.892  15.471  1.00 15.00           C  
ATOM   1077  O   ASN A  71      26.917   7.764  14.249  1.00 15.00           O  
ATOM   1078  H   ASN A  71      27.524   4.926  15.550  1.00 15.00           H  
ATOM   1079  HA  ASN A  71      27.887   7.240  17.316  1.00 15.00           H  
ATOM   1080  HB2 ASN A  71      29.262   6.242  14.800  1.00 15.00           H  
ATOM   1081  HB3 ASN A  71      29.880   6.205  16.469  1.00 15.00           H  
ATOM   1082 HD21 ASN A  71      31.611   7.134  14.826  1.00 15.00           H  
ATOM   1083 HD22 ASN A  71      31.721   8.862  14.838  1.00 15.00           H  
ATOM   1084  N   ARG A  72      26.432   8.880  16.156  1.00 15.00           N  
ATOM   1085  CA  ARG A  72      25.620   9.905  15.499  1.00 15.00           C  
ATOM   1086  CB  ARG A  72      24.301  10.107  16.260  1.00 15.00           C  
ATOM   1087  CG  ARG A  72      23.244  10.902  15.503  1.00 15.00           C  
ATOM   1088  CD  ARG A  72      22.261  11.568  16.458  1.00 15.00           C  
ATOM   1089  NE  ARG A  72      20.945  10.931  16.415  1.00 15.00           N  
ATOM   1090  CZ  ARG A  72      19.799  11.531  16.776  1.00 15.00           C  
ATOM   1091  NH1 ARG A  72      19.813  12.788  17.228  1.00 15.00           N  
ATOM   1092  NH2 ARG A  72      18.632  10.887  16.640  1.00 15.00           N1+
ATOM   1093  C   ARG A  72      26.387  11.226  15.416  1.00 15.00           C  
ATOM   1094  O   ARG A  72      25.849  12.248  14.992  1.00 15.00           O  
ATOM   1095  H   ARG A  72      26.546   8.924  17.130  1.00 15.00           H  
ATOM   1096  HA  ARG A  72      25.395   9.570  14.486  1.00 15.00           H  
ATOM   1097  HB2 ARG A  72      24.522  10.634  17.188  1.00 15.00           H  
ATOM   1098  HB3 ARG A  72      23.888   9.125  16.489  1.00 15.00           H  
ATOM   1099  HG2 ARG A  72      22.697  10.228  14.844  1.00 15.00           H  
ATOM   1100  HG3 ARG A  72      23.737  11.671  14.908  1.00 15.00           H  
ATOM   1101  HD2 ARG A  72      22.155  12.617  16.180  1.00 15.00           H  
ATOM   1102  HD3 ARG A  72      22.653  11.499  17.473  1.00 15.00           H  
ATOM   1103  HE  ARG A  72      20.915   9.997  16.118  1.00 15.00           H  
ATOM   1104 HH11 ARG A  72      18.923  13.255  17.515  1.00 15.00           H  
ATOM   1105 HH12 ARG A  72      20.710  13.308  17.293  1.00 15.00           H  
ATOM   1106 HH21 ARG A  72      18.602   9.915  16.251  1.00 15.00           H  
ATOM   1107 HH22 ARG A  72      17.737  11.348  16.916  1.00 15.00           H  
ATOM   1108  N   GLU A  73      27.652  11.191  15.796  1.00 15.00           N  
ATOM   1109  CA  GLU A  73      28.494  12.377  15.769  1.00 15.00           C  
ATOM   1110  CB  GLU A  73      29.334  12.457  17.046  1.00 15.00           C  
ATOM   1111  CG  GLU A  73      28.522  12.772  18.294  1.00 15.00           C  
ATOM   1112  CD  GLU A  73      29.122  12.182  19.554  1.00 15.00           C  
ATOM   1113  OE1 GLU A  73      28.556  11.196  20.075  1.00 15.00           O  
ATOM   1114  OE2 GLU A  73      30.151  12.708  20.025  1.00 15.00           O1-
ATOM   1115  C   GLU A  73      29.381  12.370  14.527  1.00 15.00           C  
ATOM   1116  O   GLU A  73      30.610  12.429  14.614  1.00 15.00           O  
ATOM   1117  H   GLU A  73      28.044  10.339  16.088  1.00 15.00           H  
ATOM   1118  HA  GLU A  73      27.859  13.262  15.724  1.00 15.00           H  
ATOM   1119  HB2 GLU A  73      30.083  13.238  16.917  1.00 15.00           H  
ATOM   1120  HB3 GLU A  73      29.831  11.498  17.192  1.00 15.00           H  
ATOM   1121  HG2 GLU A  73      27.517  12.369  18.166  1.00 15.00           H  
ATOM   1122  HG3 GLU A  73      28.467  13.855  18.409  1.00 15.00           H  
ATOM   1123  N   PHE A  74      28.743  12.286  13.368  1.00 15.00           N  
ATOM   1124  CA  PHE A  74      29.456  12.265  12.106  1.00 15.00           C  
ATOM   1125  CB  PHE A  74      28.999  11.088  11.240  1.00 15.00           C  
ATOM   1126  CG  PHE A  74      30.045  10.627  10.266  1.00 15.00           C  
ATOM   1127  CD1 PHE A  74      29.979  10.992   8.933  1.00 15.00           C  
ATOM   1128  CD2 PHE A  74      31.103   9.836  10.688  1.00 15.00           C  
ATOM   1129  CE1 PHE A  74      30.946  10.579   8.037  1.00 15.00           C  
ATOM   1130  CE2 PHE A  74      32.073   9.417   9.796  1.00 15.00           C  
ATOM   1131  CZ  PHE A  74      31.995   9.790   8.468  1.00 15.00           C  
ATOM   1132  C   PHE A  74      29.276  13.581  11.362  1.00 15.00           C  
ATOM   1133  O   PHE A  74      28.314  14.311  11.599  1.00 15.00           O  
ATOM   1134  H   PHE A  74      27.764  12.250  13.366  1.00 15.00           H  
ATOM   1135  HA  PHE A  74      30.517  12.136  12.321  1.00 15.00           H  
ATOM   1136  HB2 PHE A  74      28.115  11.393  10.680  1.00 15.00           H  
ATOM   1137  HB3 PHE A  74      28.745  10.255  11.895  1.00 15.00           H  
ATOM   1138  HD1 PHE A  74      29.161  11.608   8.589  1.00 15.00           H  
ATOM   1139  HD2 PHE A  74      31.170   9.544  11.726  1.00 15.00           H  
ATOM   1140  HE1 PHE A  74      30.882  10.873   7.000  1.00 15.00           H  
ATOM   1141  HE2 PHE A  74      32.890   8.799  10.137  1.00 15.00           H  
ATOM   1142  HZ  PHE A  74      32.752   9.466   7.769  1.00 15.00           H  
ATOM   1143  N   LYS A  75      30.217  13.876  10.470  1.00 15.00           N  
ATOM   1144  CA  LYS A  75      30.190  15.104   9.684  1.00 15.00           C  
ATOM   1145  CB  LYS A  75      31.448  15.215   8.807  1.00 15.00           C  
ATOM   1146  CG  LYS A  75      31.748  13.984   7.960  1.00 15.00           C  
ATOM   1147  CD  LYS A  75      33.024  14.152   7.146  1.00 15.00           C  
ATOM   1148  CE  LYS A  75      33.212  12.997   6.169  1.00 15.00           C  
ATOM   1149  NZ  LYS A  75      34.412  13.173   5.299  1.00 15.00           N1+
ATOM   1150  C   LYS A  75      28.921  15.216   8.839  1.00 15.00           C  
ATOM   1151  O   LYS A  75      28.255  16.251   8.847  1.00 15.00           O  
ATOM   1152  H   LYS A  75      30.954  13.250  10.345  1.00 15.00           H  
ATOM   1153  HA  LYS A  75      30.182  15.939  10.384  1.00 15.00           H  
ATOM   1154  HB2 LYS A  75      32.302  15.393   9.460  1.00 15.00           H  
ATOM   1155  HB3 LYS A  75      31.320  16.065   8.137  1.00 15.00           H  
ATOM   1156  HG2 LYS A  75      30.915  13.814   7.278  1.00 15.00           H  
ATOM   1157  HG3 LYS A  75      31.861  13.122   8.618  1.00 15.00           H  
ATOM   1158  HD2 LYS A  75      33.876  14.186   7.824  1.00 15.00           H  
ATOM   1159  HD3 LYS A  75      32.968  15.086   6.586  1.00 15.00           H  
ATOM   1160  HE2 LYS A  75      32.328  12.928   5.535  1.00 15.00           H  
ATOM   1161  HE3 LYS A  75      33.325  12.074   6.737  1.00 15.00           H  
ATOM   1162  HZ1 LYS A  75      35.272  12.884   5.808  1.00 15.00           H  
ATOM   1163  HZ2 LYS A  75      34.509  14.169   5.020  1.00 15.00           H  
ATOM   1164  HZ3 LYS A  75      34.318  12.593   4.438  1.00 15.00           H  
ATOM   1165  N   SER A  76      28.607  14.152   8.109  1.00 15.00           N  
ATOM   1166  CA  SER A  76      27.426  14.103   7.251  1.00 15.00           C  
ATOM   1167  CB  SER A  76      27.481  15.165   6.145  1.00 15.00           C  
ATOM   1168  OG  SER A  76      28.802  15.635   5.942  1.00 15.00           O  
ATOM   1169  C   SER A  76      27.303  12.722   6.633  1.00 15.00           C  
ATOM   1170  O   SER A  76      28.288  12.163   6.143  1.00 15.00           O  
ATOM   1171  H   SER A  76      29.184  13.362   8.153  1.00 15.00           H  
ATOM   1172  HA  SER A  76      26.553  14.313   7.869  1.00 15.00           H  
ATOM   1173  HB2 SER A  76      26.846  16.004   6.428  1.00 15.00           H  
ATOM   1174  HB3 SER A  76      27.114  14.729   5.216  1.00 15.00           H  
ATOM   1175  HG  SER A  76      29.344  15.369   6.691  1.00 15.00           H  
ATOM   1176  N   GLU A  77      26.106  12.170   6.670  1.00 15.00           N  
ATOM   1177  CA  GLU A  77      25.873  10.852   6.113  1.00 15.00           C  
ATOM   1178  CB  GLU A  77      24.822  10.086   6.918  1.00 15.00           C  
ATOM   1179  CG  GLU A  77      25.340   9.527   8.235  1.00 15.00           C  
ATOM   1180  CD  GLU A  77      26.580   8.660   8.059  1.00 15.00           C  
ATOM   1181  OE1 GLU A  77      26.658   7.905   7.064  1.00 15.00           O  
ATOM   1182  OE2 GLU A  77      27.483   8.727   8.917  1.00 15.00           O1-
ATOM   1183  C   GLU A  77      25.485  10.930   4.641  1.00 15.00           C  
ATOM   1184  O   GLU A  77      24.558  11.647   4.264  1.00 15.00           O  
ATOM   1185  H   GLU A  77      25.362  12.660   7.078  1.00 15.00           H  
ATOM   1186  HA  GLU A  77      26.811  10.300   6.179  1.00 15.00           H  
ATOM   1187  HB2 GLU A  77      24.463   9.255   6.310  1.00 15.00           H  
ATOM   1188  HB3 GLU A  77      23.995  10.763   7.134  1.00 15.00           H  
ATOM   1189  HG2 GLU A  77      24.555   8.924   8.691  1.00 15.00           H  
ATOM   1190  HG3 GLU A  77      25.587  10.359   8.894  1.00 15.00           H  
ATOM   1191  N   LYS A  78      26.222  10.200   3.820  1.00 15.00           N  
ATOM   1192  CA  LYS A  78      25.971  10.151   2.386  1.00 15.00           C  
ATOM   1193  CB  LYS A  78      27.279  10.318   1.598  1.00 15.00           C  
ATOM   1194  CG  LYS A  78      27.867  11.721   1.613  1.00 15.00           C  
ATOM   1195  CD  LYS A  78      28.981  11.864   0.579  1.00 15.00           C  
ATOM   1196  CE  LYS A  78      29.576  13.266   0.596  1.00 15.00           C  
ATOM   1197  NZ  LYS A  78      30.538  13.480  -0.520  1.00 15.00           N1+
ATOM   1198  C   LYS A  78      25.330   8.818   2.028  1.00 15.00           C  
ATOM   1199  O   LYS A  78      25.470   8.326   0.905  1.00 15.00           O  
ATOM   1200  H   LYS A  78      26.955   9.669   4.194  1.00 15.00           H  
ATOM   1201  HA  LYS A  78      25.300  10.968   2.123  1.00 15.00           H  
ATOM   1202  HB2 LYS A  78      27.086  10.044   0.561  1.00 15.00           H  
ATOM   1203  HB3 LYS A  78      28.018   9.638   2.022  1.00 15.00           H  
ATOM   1204  HG2 LYS A  78      28.273  11.926   2.604  1.00 15.00           H  
ATOM   1205  HG3 LYS A  78      27.079  12.439   1.388  1.00 15.00           H  
ATOM   1206  HD2 LYS A  78      28.574  11.663  -0.412  1.00 15.00           H  
ATOM   1207  HD3 LYS A  78      29.767  11.142   0.802  1.00 15.00           H  
ATOM   1208  HE2 LYS A  78      30.096  13.415   1.542  1.00 15.00           H  
ATOM   1209  HE3 LYS A  78      28.768  13.992   0.507  1.00 15.00           H  
ATOM   1210  HZ1 LYS A  78      31.208  12.676  -0.576  1.00 15.00           H  
ATOM   1211  HZ2 LYS A  78      31.078  14.356  -0.367  1.00 15.00           H  
ATOM   1212  HZ3 LYS A  78      30.029  13.557  -1.423  1.00 15.00           H  
ATOM   1213  N   GLY A  79      24.638   8.234   3.005  1.00 15.00           N  
ATOM   1214  CA  GLY A  79      23.978   6.951   2.800  1.00 15.00           C  
ATOM   1215  C   GLY A  79      24.964   5.832   2.515  1.00 15.00           C  
ATOM   1216  O   GLY A  79      24.751   5.033   1.604  1.00 15.00           O  
ATOM   1217  H   GLY A  79      24.567   8.685   3.875  1.00 15.00           H  
ATOM   1218  HA2 GLY A  79      23.295   7.040   1.955  1.00 15.00           H  
ATOM   1219  HA3 GLY A  79      23.414   6.700   3.698  1.00 15.00           H  
ATOM   1220  N   ARG A  80      26.049   5.770   3.280  1.00 15.00           N  
ATOM   1221  CA  ARG A  80      27.054   4.737   3.072  1.00 15.00           C  
ATOM   1222  CB  ARG A  80      28.400   5.359   2.694  1.00 15.00           C  
ATOM   1223  CG  ARG A  80      28.503   5.826   1.248  1.00 15.00           C  
ATOM   1224  CD  ARG A  80      29.913   6.301   0.925  1.00 15.00           C  
ATOM   1225  NE  ARG A  80      30.029   6.830  -0.437  1.00 15.00           N  
ATOM   1226  CZ  ARG A  80      30.760   7.905  -0.765  1.00 15.00           C  
ATOM   1227  NH1 ARG A  80      31.438   8.557   0.174  1.00 15.00           N  
ATOM   1228  NH2 ARG A  80      30.787   8.350  -2.023  1.00 15.00           N1+
ATOM   1229  C   ARG A  80      27.202   3.849   4.300  1.00 15.00           C  
ATOM   1230  O   ARG A  80      26.844   4.248   5.408  1.00 15.00           O  
ATOM   1231  H   ARG A  80      26.172   6.423   4.006  1.00 15.00           H  
ATOM   1232  HA  ARG A  80      26.717   4.111   2.246  1.00 15.00           H  
ATOM   1233  HB2 ARG A  80      29.178   4.615   2.867  1.00 15.00           H  
ATOM   1234  HB3 ARG A  80      28.570   6.219   3.341  1.00 15.00           H  
ATOM   1235  HG2 ARG A  80      27.805   6.648   1.089  1.00 15.00           H  
ATOM   1236  HG3 ARG A  80      28.246   4.998   0.587  1.00 15.00           H  
ATOM   1237  HD2 ARG A  80      30.598   5.460   1.033  1.00 15.00           H  
ATOM   1238  HD3 ARG A  80      30.187   7.086   1.629  1.00 15.00           H  
ATOM   1239  HE  ARG A  80      29.565   6.340  -1.149  1.00 15.00           H  
ATOM   1240 HH11 ARG A  80      31.410   8.227   1.157  1.00 15.00           H  
ATOM   1241 HH12 ARG A  80      32.009   9.402  -0.075  1.00 15.00           H  
ATOM   1242 HH21 ARG A  80      31.363   9.187  -2.268  1.00 15.00           H  
ATOM   1243 HH22 ARG A  80      30.243   7.866  -2.767  1.00 15.00           H  
ATOM   1244  N   ASN A  81      27.738   2.650   4.094  1.00 15.00           N  
ATOM   1245  CA  ASN A  81      27.947   1.703   5.187  1.00 15.00           C  
ATOM   1246  CB  ASN A  81      28.190   0.282   4.651  1.00 15.00           C  
ATOM   1247  CG  ASN A  81      26.988  -0.325   3.949  1.00 15.00           C  
ATOM   1248  OD1 ASN A  81      26.054  -0.814   4.589  1.00 15.00           O  
ATOM   1249  ND2 ASN A  81      27.017  -0.331   2.622  1.00 15.00           N  
ATOM   1250  C   ASN A  81      29.150   2.132   6.016  1.00 15.00           C  
ATOM   1251  O   ASN A  81      29.899   3.032   5.624  1.00 15.00           O  
ATOM   1252  H   ASN A  81      28.015   2.402   3.190  1.00 15.00           H  
ATOM   1253  HA  ASN A  81      27.048   1.696   5.803  1.00 15.00           H  
ATOM   1254  HB2 ASN A  81      28.458  -0.360   5.490  1.00 15.00           H  
ATOM   1255  HB3 ASN A  81      29.018   0.319   3.943  1.00 15.00           H  
ATOM   1256 HD21 ASN A  81      27.801   0.047   2.171  1.00 15.00           H  
ATOM   1257 HD22 ASN A  81      26.253  -0.716   2.147  1.00 15.00           H  
ATOM   1258  N   LYS A  82      29.344   1.488   7.154  1.00 15.00           N  
ATOM   1259  CA  LYS A  82      30.464   1.817   8.016  1.00 15.00           C  
ATOM   1260  CB  LYS A  82      29.988   2.364   9.366  1.00 15.00           C  
ATOM   1261  CG  LYS A  82      29.070   3.574   9.238  1.00 15.00           C  
ATOM   1262  CD  LYS A  82      29.071   4.424  10.499  1.00 15.00           C  
ATOM   1263  CE  LYS A  82      28.298   5.717  10.284  1.00 15.00           C  
ATOM   1264  NZ  LYS A  82      28.679   6.381   9.009  1.00 15.00           N1+
ATOM   1265  C   LYS A  82      31.364   0.604   8.186  1.00 15.00           C  
ATOM   1266  O   LYS A  82      30.918  -0.534   8.029  1.00 15.00           O  
ATOM   1267  H   LYS A  82      28.740   0.756   7.410  1.00 15.00           H  
ATOM   1268  HA  LYS A  82      31.045   2.609   7.543  1.00 15.00           H  
ATOM   1269  HB2 LYS A  82      30.862   2.653   9.949  1.00 15.00           H  
ATOM   1270  HB3 LYS A  82      29.448   1.574   9.888  1.00 15.00           H  
ATOM   1271  HG2 LYS A  82      28.054   3.227   9.048  1.00 15.00           H  
ATOM   1272  HG3 LYS A  82      29.408   4.185   8.401  1.00 15.00           H  
ATOM   1273  HD2 LYS A  82      30.100   4.664  10.767  1.00 15.00           H  
ATOM   1274  HD3 LYS A  82      28.607   3.861  11.309  1.00 15.00           H  
ATOM   1275  HE2 LYS A  82      28.507   6.395  11.111  1.00 15.00           H  
ATOM   1276  HE3 LYS A  82      27.232   5.491  10.260  1.00 15.00           H  
ATOM   1277  HZ1 LYS A  82      29.713   6.437   8.927  1.00 15.00           H  
ATOM   1278  HZ2 LYS A  82      28.285   7.353   8.975  1.00 15.00           H  
ATOM   1279  HZ3 LYS A  82      28.304   5.845   8.202  1.00 15.00           H  
ATOM   1280  N   PHE A  83      32.627   0.850   8.474  1.00 15.00           N  
ATOM   1281  CA  PHE A  83      33.590  -0.221   8.643  1.00 15.00           C  
ATOM   1282  CB  PHE A  83      34.636  -0.170   7.527  1.00 15.00           C  
ATOM   1283  CG  PHE A  83      34.100  -0.467   6.155  1.00 15.00           C  
ATOM   1284  CD1 PHE A  83      33.590   0.546   5.357  1.00 15.00           C  
ATOM   1285  CD2 PHE A  83      34.109  -1.761   5.662  1.00 15.00           C  
ATOM   1286  CE1 PHE A  83      33.100   0.275   4.095  1.00 15.00           C  
ATOM   1287  CE2 PHE A  83      33.620  -2.041   4.400  1.00 15.00           C  
ATOM   1288  CZ  PHE A  83      33.115  -1.020   3.616  1.00 15.00           C  
ATOM   1289  C   PHE A  83      34.284  -0.112   9.989  1.00 15.00           C  
ATOM   1290  O   PHE A  83      34.621   0.985  10.429  1.00 15.00           O  
ATOM   1291  H   PHE A  83      32.922   1.778   8.590  1.00 15.00           H  
ATOM   1292  HA  PHE A  83      33.054  -1.169   8.597  1.00 15.00           H  
ATOM   1293  HB2 PHE A  83      35.412  -0.901   7.755  1.00 15.00           H  
ATOM   1294  HB3 PHE A  83      35.071   0.830   7.513  1.00 15.00           H  
ATOM   1295  HD1 PHE A  83      33.576   1.560   5.728  1.00 15.00           H  
ATOM   1296  HD2 PHE A  83      34.503  -2.561   6.271  1.00 15.00           H  
ATOM   1297  HE1 PHE A  83      32.706   1.074   3.484  1.00 15.00           H  
ATOM   1298  HE2 PHE A  83      33.632  -3.055   4.027  1.00 15.00           H  
ATOM   1299  HZ  PHE A  83      32.732  -1.235   2.629  1.00 15.00           H  
ATOM   1300  N   VAL A  84      34.486  -1.243  10.638  1.00 15.00           N  
ATOM   1301  CA  VAL A  84      35.162  -1.261  11.927  1.00 15.00           C  
ATOM   1302  CB  VAL A  84      34.283  -1.831  13.064  1.00 15.00           C  
ATOM   1303  CG1 VAL A  84      33.175  -0.857  13.435  1.00 15.00           C  
ATOM   1304  CG2 VAL A  84      33.712  -3.192  12.690  1.00 15.00           C  
ATOM   1305  C   VAL A  84      36.458  -2.051  11.835  1.00 15.00           C  
ATOM   1306  O   VAL A  84      36.526  -3.081  11.154  1.00 15.00           O  
ATOM   1307  H   VAL A  84      34.182  -2.087  10.238  1.00 15.00           H  
ATOM   1308  HA  VAL A  84      35.376  -0.222  12.177  1.00 15.00           H  
ATOM   1309  HB  VAL A  84      34.918  -1.968  13.939  1.00 15.00           H  
ATOM   1310 HG11 VAL A  84      33.613   0.095  13.734  1.00 15.00           H  
ATOM   1311 HG12 VAL A  84      32.524  -0.703  12.575  1.00 15.00           H  
ATOM   1312 HG13 VAL A  84      32.594  -1.266  14.262  1.00 15.00           H  
ATOM   1313 HG21 VAL A  84      33.070  -3.089  11.815  1.00 15.00           H  
ATOM   1314 HG22 VAL A  84      34.528  -3.878  12.463  1.00 15.00           H  
ATOM   1315 HG23 VAL A  84      33.129  -3.583  13.524  1.00 15.00           H  
ATOM   1316  N   THR A  85      37.483  -1.563  12.508  1.00 15.00           N  
ATOM   1317  CA  THR A  85      38.778  -2.216  12.505  1.00 15.00           C  
ATOM   1318  CB  THR A  85      39.915  -1.176  12.561  1.00 15.00           C  
ATOM   1319  OG1 THR A  85      39.582  -0.063  11.722  1.00 15.00           O  
ATOM   1320  CG2 THR A  85      41.221  -1.787  12.077  1.00 15.00           C  
ATOM   1321  C   THR A  85      38.892  -3.156  13.700  1.00 15.00           C  
ATOM   1322  O   THR A  85      39.047  -2.712  14.841  1.00 15.00           O  
ATOM   1323  H   THR A  85      37.363  -0.740  13.035  1.00 15.00           H  
ATOM   1324  HA  THR A  85      38.869  -2.787  11.581  1.00 15.00           H  
ATOM   1325  HB  THR A  85      40.037  -0.847  13.593  1.00 15.00           H  
ATOM   1326 HG21 THR A  85      41.478  -2.639  12.706  1.00 15.00           H  
ATOM   1327 HG22 THR A  85      41.107  -2.118  11.045  1.00 15.00           H  
ATOM   1328 HG23 THR A  85      42.014  -1.041  12.133  1.00 15.00           H  
ATOM   1329  HG1 THR A  85      38.896  -0.326  11.099  1.00 15.00           H  
ATOM   1330  N   VAL A  86      38.787  -4.450  13.440  1.00 15.00           N  
ATOM   1331  CA  VAL A  86      38.887  -5.441  14.497  1.00 15.00           C  
ATOM   1332  CB  VAL A  86      37.982  -6.663  14.231  1.00 15.00           C  
ATOM   1333  CG1 VAL A  86      38.100  -7.675  15.362  1.00 15.00           C  
ATOM   1334  CG2 VAL A  86      36.534  -6.226  14.059  1.00 15.00           C  
ATOM   1335  C   VAL A  86      40.332  -5.893  14.648  1.00 15.00           C  
ATOM   1336  O   VAL A  86      40.890  -6.532  13.753  1.00 15.00           O  
ATOM   1337  H   VAL A  86      38.656  -4.748  12.513  1.00 15.00           H  
ATOM   1338  HA  VAL A  86      38.547  -4.972  15.421  1.00 15.00           H  
ATOM   1339  HB  VAL A  86      38.313  -7.139  13.308  1.00 15.00           H  
ATOM   1340 HG11 VAL A  86      39.138  -7.994  15.458  1.00 15.00           H  
ATOM   1341 HG12 VAL A  86      37.773  -7.217  16.295  1.00 15.00           H  
ATOM   1342 HG13 VAL A  86      37.473  -8.540  15.143  1.00 15.00           H  
ATOM   1343 HG21 VAL A  86      36.188  -5.747  14.975  1.00 15.00           H  
ATOM   1344 HG22 VAL A  86      36.463  -5.521  13.231  1.00 15.00           H  
ATOM   1345 HG23 VAL A  86      35.914  -7.097  13.848  1.00 15.00           H  
ATOM   1346  N   GLN A  87      40.936  -5.533  15.769  1.00 15.00           N  
ATOM   1347  CA  GLN A  87      42.315  -5.893  16.039  1.00 15.00           C  
ATOM   1348  CB  GLN A  87      43.213  -4.650  16.044  1.00 15.00           C  
ATOM   1349  CG  GLN A  87      42.719  -3.519  16.932  1.00 15.00           C  
ATOM   1350  CD  GLN A  87      43.826  -2.568  17.340  1.00 15.00           C  
ATOM   1351  OE1 GLN A  87      44.074  -1.557  16.680  1.00 15.00           O  
ATOM   1352  NE2 GLN A  87      44.500  -2.885  18.434  1.00 15.00           N  
ATOM   1353  C   GLN A  87      42.446  -6.644  17.359  1.00 15.00           C  
ATOM   1354  O   GLN A  87      41.882  -6.240  18.380  1.00 15.00           O  
ATOM   1355  H   GLN A  87      40.440  -5.010  16.434  1.00 15.00           H  
ATOM   1356  HA  GLN A  87      42.642  -6.556  15.238  1.00 15.00           H  
ATOM   1357  HB2 GLN A  87      43.282  -4.276  15.023  1.00 15.00           H  
ATOM   1358  HB3 GLN A  87      44.203  -4.947  16.390  1.00 15.00           H  
ATOM   1359  HG2 GLN A  87      42.280  -3.949  17.832  1.00 15.00           H  
ATOM   1360  HG3 GLN A  87      41.959  -2.957  16.390  1.00 15.00           H  
ATOM   1361 HE21 GLN A  87      44.250  -3.704  18.911  1.00 15.00           H  
ATOM   1362 HE22 GLN A  87      45.222  -2.290  18.721  1.00 15.00           H  
ATOM   1363  N   ALA A  88      43.180  -7.744  17.328  1.00 15.00           N  
ATOM   1364  CA  ALA A  88      43.406  -8.549  18.517  1.00 15.00           C  
ATOM   1365  CB  ALA A  88      42.790  -9.929  18.354  1.00 15.00           C  
ATOM   1366  C   ALA A  88      44.900  -8.656  18.785  1.00 15.00           C  
ATOM   1367  O   ALA A  88      45.661  -9.104  17.923  1.00 15.00           O  
ATOM   1368  H   ALA A  88      43.584  -8.024  16.476  1.00 15.00           H  
ATOM   1369  HA  ALA A  88      42.927  -8.066  19.369  1.00 15.00           H  
ATOM   1370  HB1 ALA A  88      41.719  -9.830  18.178  1.00 15.00           H  
ATOM   1371  HB2 ALA A  88      43.252 -10.435  17.506  1.00 15.00           H  
ATOM   1372  HB3 ALA A  88      42.957 -10.511  19.260  1.00 15.00           H  
ATOM   1373  N   THR A  89      45.320  -8.231  19.966  1.00 15.00           N  
ATOM   1374  CA  THR A  89      46.727  -8.264  20.329  1.00 15.00           C  
ATOM   1375  CB  THR A  89      47.139  -6.974  21.064  1.00 15.00           C  
ATOM   1376  OG1 THR A  89      46.575  -5.847  20.380  1.00 15.00           O  
ATOM   1377  CG2 THR A  89      48.655  -6.832  21.094  1.00 15.00           C  
ATOM   1378  C   THR A  89      47.071  -9.483  21.187  1.00 15.00           C  
ATOM   1379  O   THR A  89      46.648  -9.588  22.342  1.00 15.00           O  
ATOM   1380  H   THR A  89      44.665  -7.886  20.615  1.00 15.00           H  
ATOM   1381  HA  THR A  89      47.289  -8.339  19.398  1.00 15.00           H  
ATOM   1382  HB  THR A  89      46.772  -7.020  22.089  1.00 15.00           H  
ATOM   1383 HG21 THR A  89      49.090  -7.691  21.605  1.00 15.00           H  
ATOM   1384 HG22 THR A  89      49.036  -6.785  20.074  1.00 15.00           H  
ATOM   1385 HG23 THR A  89      48.924  -5.919  21.625  1.00 15.00           H  
ATOM   1386  HG1 THR A  89      45.792  -6.127  19.899  1.00 15.00           H  
ATOM   1387  N   PHE A  90      47.835 -10.395  20.602  1.00 15.00           N  
ATOM   1388  CA  PHE A  90      48.276 -11.606  21.277  1.00 15.00           C  
ATOM   1389  CB  PHE A  90      48.204 -12.808  20.323  1.00 15.00           C  
ATOM   1390  CG  PHE A  90      46.838 -13.120  19.776  1.00 15.00           C  
ATOM   1391  CD1 PHE A  90      46.374 -12.499  18.625  1.00 15.00           C  
ATOM   1392  CD2 PHE A  90      46.024 -14.051  20.401  1.00 15.00           C  
ATOM   1393  CE1 PHE A  90      45.126 -12.800  18.112  1.00 15.00           C  
ATOM   1394  CE2 PHE A  90      44.775 -14.354  19.895  1.00 15.00           C  
ATOM   1395  CZ  PHE A  90      44.325 -13.729  18.749  1.00 15.00           C  
ATOM   1396  C   PHE A  90      49.724 -11.416  21.725  1.00 15.00           C  
ATOM   1397  O   PHE A  90      50.623 -12.142  21.297  1.00 15.00           O  
ATOM   1398  H   PHE A  90      48.128 -10.243  19.673  1.00 15.00           H  
ATOM   1399  HA  PHE A  90      47.629 -11.795  22.134  1.00 15.00           H  
ATOM   1400  HB2 PHE A  90      48.558 -13.686  20.862  1.00 15.00           H  
ATOM   1401  HB3 PHE A  90      48.866 -12.608  19.480  1.00 15.00           H  
ATOM   1402  HD1 PHE A  90      46.995 -11.772  18.124  1.00 15.00           H  
ATOM   1403  HD2 PHE A  90      46.371 -14.546  21.296  1.00 15.00           H  
ATOM   1404  HE1 PHE A  90      44.777 -12.310  17.215  1.00 15.00           H  
ATOM   1405  HE2 PHE A  90      44.151 -15.079  20.395  1.00 15.00           H  
ATOM   1406  HZ  PHE A  90      43.349 -13.966  18.351  1.00 15.00           H  
ATOM   1407  N   GLY A  91      49.946 -10.412  22.560  1.00 15.00           N  
ATOM   1408  CA  GLY A  91      51.284 -10.128  23.038  1.00 15.00           C  
ATOM   1409  C   GLY A  91      52.054  -9.284  22.044  1.00 15.00           C  
ATOM   1410  O   GLY A  91      51.853  -8.074  21.962  1.00 15.00           O  
ATOM   1411  H   GLY A  91      49.195  -9.853  22.848  1.00 15.00           H  
ATOM   1412  HA2 GLY A  91      51.814 -11.068  23.191  1.00 15.00           H  
ATOM   1413  HA3 GLY A  91      51.217  -9.590  23.984  1.00 15.00           H  
ATOM   1414  N   THR A  92      52.928  -9.920  21.281  1.00 15.00           N  
ATOM   1415  CA  THR A  92      53.718  -9.222  20.281  1.00 15.00           C  
ATOM   1416  CB  THR A  92      55.153  -9.772  20.246  1.00 15.00           C  
ATOM   1417  OG1 THR A  92      55.204 -11.010  20.969  1.00 15.00           O  
ATOM   1418  CG2 THR A  92      56.121  -8.780  20.871  1.00 15.00           C  
ATOM   1419  C   THR A  92      53.100  -9.388  18.896  1.00 15.00           C  
ATOM   1420  O   THR A  92      53.564  -8.802  17.919  1.00 15.00           O  
ATOM   1421  H   THR A  92      53.054 -10.886  21.397  1.00 15.00           H  
ATOM   1422  HA  THR A  92      53.735  -8.166  20.551  1.00 15.00           H  
ATOM   1423  HB  THR A  92      55.442  -9.935  19.208  1.00 15.00           H  
ATOM   1424 HG21 THR A  92      56.081  -7.839  20.323  1.00 15.00           H  
ATOM   1425 HG22 THR A  92      55.843  -8.607  21.911  1.00 15.00           H  
ATOM   1426 HG23 THR A  92      57.133  -9.183  20.827  1.00 15.00           H  
ATOM   1427  HG1 THR A  92      55.655 -10.874  21.805  1.00 15.00           H  
ATOM   1428  N   GLN A  93      52.057 -10.200  18.815  1.00 15.00           N  
ATOM   1429  CA  GLN A  93      51.387 -10.448  17.550  1.00 15.00           C  
ATOM   1430  CB  GLN A  93      51.232 -11.952  17.313  1.00 15.00           C  
ATOM   1431  CG  GLN A  93      52.544 -12.664  17.036  1.00 15.00           C  
ATOM   1432  CD  GLN A  93      53.190 -12.199  15.746  1.00 15.00           C  
ATOM   1433  NE2 GLN A  93      52.996 -12.799  14.692  1.00 15.00           N  
ATOM   1434  OE1 GLN A  93      53.946 -11.112  15.816  1.00 15.00           O  
ATOM   1435  C   GLN A  93      50.029  -9.771  17.511  1.00 15.00           C  
ATOM   1436  O   GLN A  93      49.227  -9.919  18.427  1.00 15.00           O  
ATOM   1437  H   GLN A  93      51.725 -10.636  19.628  1.00 15.00           H  
ATOM   1438  HA  GLN A  93      52.003 -10.027  16.755  1.00 15.00           H  
ATOM   1439  HB2 GLN A  93      50.573 -12.100  16.457  1.00 15.00           H  
ATOM   1440  HB3 GLN A  93      50.780 -12.396  18.200  1.00 15.00           H  
ATOM   1441  HG2 GLN A  93      52.354 -13.735  16.966  1.00 15.00           H  
ATOM   1442  HG3 GLN A  93      53.229 -12.470  17.861  1.00 15.00           H  
ATOM   1443 HE21 GLN A  93      53.419 -12.468  13.837  1.00 15.00           H  
ATOM   1444 HE22 GLN A  93      52.413 -13.624  14.680  1.00 15.00           H  
ATOM   1445  N   VAL A  94      49.774  -9.025  16.455  1.00 15.00           N  
ATOM   1446  CA  VAL A  94      48.504  -8.338  16.310  1.00 15.00           C  
ATOM   1447  CB  VAL A  94      48.638  -6.805  16.492  1.00 15.00           C  
ATOM   1448  CG1 VAL A  94      49.669  -6.218  15.537  1.00 15.00           C  
ATOM   1449  CG2 VAL A  94      47.289  -6.116  16.328  1.00 15.00           C  
ATOM   1450  C   VAL A  94      47.866  -8.663  14.964  1.00 15.00           C  
ATOM   1451  O   VAL A  94      48.523  -8.616  13.924  1.00 15.00           O  
ATOM   1452  H   VAL A  94      50.451  -8.935  15.752  1.00 15.00           H  
ATOM   1453  HA  VAL A  94      47.854  -8.700  17.106  1.00 15.00           H  
ATOM   1454  HB  VAL A  94      48.990  -6.624  17.508  1.00 15.00           H  
ATOM   1455 HG11 VAL A  94      50.631  -6.704  15.698  1.00 15.00           H  
ATOM   1456 HG12 VAL A  94      49.347  -6.382  14.509  1.00 15.00           H  
ATOM   1457 HG13 VAL A  94      49.767  -5.148  15.721  1.00 15.00           H  
ATOM   1458 HG21 VAL A  94      46.916  -6.283  15.317  1.00 15.00           H  
ATOM   1459 HG22 VAL A  94      46.582  -6.526  17.049  1.00 15.00           H  
ATOM   1460 HG23 VAL A  94      47.404  -5.046  16.501  1.00 15.00           H  
ATOM   1461  N   VAL A  95      46.599  -9.043  15.001  1.00 15.00           N  
ATOM   1462  CA  VAL A  95      45.859  -9.364  13.791  1.00 15.00           C  
ATOM   1463  CB  VAL A  95      45.186 -10.749  13.885  1.00 15.00           C  
ATOM   1464  CG1 VAL A  95      44.553 -11.123  12.555  1.00 15.00           C  
ATOM   1465  CG2 VAL A  95      46.185 -11.811  14.320  1.00 15.00           C  
ATOM   1466  C   VAL A  95      44.785  -8.311  13.566  1.00 15.00           C  
ATOM   1467  O   VAL A  95      43.944  -8.089  14.437  1.00 15.00           O  
ATOM   1468  H   VAL A  95      46.147  -9.111  15.870  1.00 15.00           H  
ATOM   1469  HA  VAL A  95      46.565  -9.381  12.961  1.00 15.00           H  
ATOM   1470  HB  VAL A  95      44.401 -10.695  14.640  1.00 15.00           H  
ATOM   1471 HG11 VAL A  95      43.820 -10.366  12.276  1.00 15.00           H  
ATOM   1472 HG12 VAL A  95      45.326 -11.181  11.788  1.00 15.00           H  
ATOM   1473 HG13 VAL A  95      44.059 -12.090  12.647  1.00 15.00           H  
ATOM   1474 HG21 VAL A  95      46.982 -11.885  13.580  1.00 15.00           H  
ATOM   1475 HG22 VAL A  95      46.610 -11.537  15.286  1.00 15.00           H  
ATOM   1476 HG23 VAL A  95      45.679 -12.773  14.406  1.00 15.00           H  
ATOM   1477  N   GLU A  96      44.824  -7.657  12.414  1.00 15.00           N  
ATOM   1478  CA  GLU A  96      43.853  -6.621  12.098  1.00 15.00           C  
ATOM   1479  CB  GLU A  96      44.548  -5.266  11.971  1.00 15.00           C  
ATOM   1480  CG  GLU A  96      45.347  -4.847  13.192  1.00 15.00           C  
ATOM   1481  CD  GLU A  96      45.382  -3.344  13.359  1.00 15.00           C  
ATOM   1482  OE1 GLU A  96      44.383  -2.684  13.015  1.00 15.00           O  
ATOM   1483  OE2 GLU A  96      46.395  -2.809  13.850  1.00 15.00           O1-
ATOM   1484  C   GLU A  96      43.112  -6.921  10.802  1.00 15.00           C  
ATOM   1485  O   GLU A  96      43.695  -7.436   9.845  1.00 15.00           O  
ATOM   1486  H   GLU A  96      45.521  -7.872  11.759  1.00 15.00           H  
ATOM   1487  HA  GLU A  96      43.130  -6.595  12.913  1.00 15.00           H  
ATOM   1488  HB2 GLU A  96      43.785  -4.509  11.788  1.00 15.00           H  
ATOM   1489  HB3 GLU A  96      45.227  -5.311  11.120  1.00 15.00           H  
ATOM   1490  HG2 GLU A  96      46.368  -5.213  13.087  1.00 15.00           H  
ATOM   1491  HG3 GLU A  96      44.892  -5.289  14.079  1.00 15.00           H  
ATOM   1492  N   LYS A  97      41.823  -6.611  10.785  1.00 15.00           N  
ATOM   1493  CA  LYS A  97      41.001  -6.813   9.602  1.00 15.00           C  
ATOM   1494  CB  LYS A  97      40.583  -8.280   9.457  1.00 15.00           C  
ATOM   1495  CG  LYS A  97      39.922  -8.622   8.123  1.00 15.00           C  
ATOM   1496  CD  LYS A  97      40.886  -8.449   6.953  1.00 15.00           C  
ATOM   1497  CE  LYS A  97      40.405  -9.202   5.715  1.00 15.00           C  
ATOM   1498  NZ  LYS A  97      41.433  -9.231   4.636  1.00 15.00           N1+
ATOM   1499  C   LYS A  97      39.779  -5.898   9.639  1.00 15.00           C  
ATOM   1500  O   LYS A  97      39.152  -5.723  10.686  1.00 15.00           O  
ATOM   1501  H   LYS A  97      41.408  -6.248  11.601  1.00 15.00           H  
ATOM   1502  HA  LYS A  97      41.599  -6.555   8.728  1.00 15.00           H  
ATOM   1503  HB2 LYS A  97      39.879  -8.514  10.256  1.00 15.00           H  
ATOM   1504  HB3 LYS A  97      41.473  -8.900   9.565  1.00 15.00           H  
ATOM   1505  HG2 LYS A  97      39.065  -7.965   7.975  1.00 15.00           H  
ATOM   1506  HG3 LYS A  97      39.584  -9.658   8.152  1.00 15.00           H  
ATOM   1507  HD2 LYS A  97      41.865  -8.831   7.242  1.00 15.00           H  
ATOM   1508  HD3 LYS A  97      40.966  -7.389   6.714  1.00 15.00           H  
ATOM   1509  HE2 LYS A  97      39.509  -8.712   5.333  1.00 15.00           H  
ATOM   1510  HE3 LYS A  97      40.166 -10.227   5.999  1.00 15.00           H  
ATOM   1511  HZ1 LYS A  97      41.538  -8.280   4.211  1.00 15.00           H  
ATOM   1512  HZ2 LYS A  97      41.156  -9.902   3.890  1.00 15.00           H  
ATOM   1513  HZ3 LYS A  97      42.354  -9.528   5.026  1.00 15.00           H  
ATOM   1514  N   VAL A  98      39.467  -5.304   8.493  1.00 15.00           N  
ATOM   1515  CA  VAL A  98      38.329  -4.397   8.363  1.00 15.00           C  
ATOM   1516  CB  VAL A  98      38.561  -3.415   7.193  1.00 15.00           C  
ATOM   1517  CG1 VAL A  98      37.458  -2.371   7.123  1.00 15.00           C  
ATOM   1518  CG2 VAL A  98      39.926  -2.752   7.310  1.00 15.00           C  
ATOM   1519  C   VAL A  98      37.045  -5.190   8.104  1.00 15.00           C  
ATOM   1520  O   VAL A  98      36.992  -5.995   7.173  1.00 15.00           O  
ATOM   1521  H   VAL A  98      40.023  -5.477   7.708  1.00 15.00           H  
ATOM   1522  HA  VAL A  98      38.228  -3.838   9.293  1.00 15.00           H  
ATOM   1523  HB  VAL A  98      38.536  -3.988   6.266  1.00 15.00           H  
ATOM   1524 HG11 VAL A  98      36.494  -2.868   7.011  1.00 15.00           H  
ATOM   1525 HG12 VAL A  98      37.458  -1.781   8.039  1.00 15.00           H  
ATOM   1526 HG13 VAL A  98      37.631  -1.716   6.269  1.00 15.00           H  
ATOM   1527 HG21 VAL A  98      39.971  -2.173   8.233  1.00 15.00           H  
ATOM   1528 HG22 VAL A  98      40.702  -3.518   7.323  1.00 15.00           H  
ATOM   1529 HG23 VAL A  98      40.083  -2.090   6.458  1.00 15.00           H  
ATOM   1530  N   VAL A  99      36.025  -4.966   8.932  1.00 15.00           N  
ATOM   1531  CA  VAL A  99      34.749  -5.670   8.792  1.00 15.00           C  
ATOM   1532  CB  VAL A  99      34.384  -6.456  10.075  1.00 15.00           C  
ATOM   1533  CG1 VAL A  99      33.134  -7.301   9.867  1.00 15.00           C  
ATOM   1534  CG2 VAL A  99      35.547  -7.332  10.519  1.00 15.00           C  
ATOM   1535  C   VAL A  99      33.616  -4.701   8.435  1.00 15.00           C  
ATOM   1536  O   VAL A  99      33.608  -3.547   8.876  1.00 15.00           O  
ATOM   1537  H   VAL A  99      36.131  -4.308   9.655  1.00 15.00           H  
ATOM   1538  HA  VAL A  99      34.871  -6.383   7.977  1.00 15.00           H  
ATOM   1539  HB  VAL A  99      34.175  -5.730  10.861  1.00 15.00           H  
ATOM   1540 HG11 VAL A  99      32.305  -6.657   9.573  1.00 15.00           H  
ATOM   1541 HG12 VAL A  99      33.319  -8.036   9.084  1.00 15.00           H  
ATOM   1542 HG13 VAL A  99      32.884  -7.814  10.796  1.00 15.00           H  
ATOM   1543 HG21 VAL A  99      35.768  -8.064   9.742  1.00 15.00           H  
ATOM   1544 HG22 VAL A  99      36.425  -6.710  10.692  1.00 15.00           H  
ATOM   1545 HG23 VAL A  99      35.281  -7.849  11.441  1.00 15.00           H  
ATOM   1546  N   LEU A 100      32.664  -5.188   7.643  1.00 15.00           N  
ATOM   1547  CA  LEU A 100      31.526  -4.393   7.197  1.00 15.00           C  
ATOM   1548  CB  LEU A 100      31.001  -4.955   5.871  1.00 15.00           C  
ATOM   1549  CG  LEU A 100      29.769  -4.274   5.269  1.00 15.00           C  
ATOM   1550  CD1 LEU A 100      30.084  -2.842   4.867  1.00 15.00           C  
ATOM   1551  CD2 LEU A 100      29.249  -5.065   4.080  1.00 15.00           C  
ATOM   1552  C   LEU A 100      30.400  -4.374   8.231  1.00 15.00           C  
ATOM   1553  O   LEU A 100      30.011  -5.415   8.768  1.00 15.00           O  
ATOM   1554  H   LEU A 100      32.725  -6.121   7.353  1.00 15.00           H  
ATOM   1555  HA  LEU A 100      31.867  -3.366   7.063  1.00 15.00           H  
ATOM   1556  HB2 LEU A 100      30.751  -6.003   6.034  1.00 15.00           H  
ATOM   1557  HB3 LEU A 100      31.807  -4.883   5.141  1.00 15.00           H  
ATOM   1558  HG  LEU A 100      28.989  -4.247   6.030  1.00 15.00           H  
ATOM   1559 HD11 LEU A 100      30.429  -2.287   5.740  1.00 15.00           H  
ATOM   1560 HD12 LEU A 100      30.863  -2.842   4.105  1.00 15.00           H  
ATOM   1561 HD13 LEU A 100      29.186  -2.371   4.468  1.00 15.00           H  
ATOM   1562 HD21 LEU A 100      30.016  -5.104   3.306  1.00 15.00           H  
ATOM   1563 HD22 LEU A 100      29.002  -6.078   4.398  1.00 15.00           H  
ATOM   1564 HD23 LEU A 100      28.357  -4.580   3.683  1.00 15.00           H  
ATOM   1565  N   VAL A 101      29.880  -3.183   8.502  1.00 15.00           N  
ATOM   1566  CA  VAL A 101      28.793  -3.016   9.456  1.00 15.00           C  
ATOM   1567  CB  VAL A 101      29.180  -2.053  10.598  1.00 15.00           C  
ATOM   1568  CG1 VAL A 101      28.059  -1.957  11.621  1.00 15.00           C  
ATOM   1569  CG2 VAL A 101      30.472  -2.496  11.265  1.00 15.00           C  
ATOM   1570  C   VAL A 101      27.555  -2.469   8.752  1.00 15.00           C  
ATOM   1571  O   VAL A 101      27.615  -1.426   8.096  1.00 15.00           O  
ATOM   1572  H   VAL A 101      30.240  -2.387   8.048  1.00 15.00           H  
ATOM   1573  HA  VAL A 101      28.583  -3.997   9.882  1.00 15.00           H  
ATOM   1574  HB  VAL A 101      29.340  -1.065  10.167  1.00 15.00           H  
ATOM   1575 HG11 VAL A 101      27.148  -1.613  11.131  1.00 15.00           H  
ATOM   1576 HG12 VAL A 101      27.885  -2.938  12.063  1.00 15.00           H  
ATOM   1577 HG13 VAL A 101      28.340  -1.251  12.403  1.00 15.00           H  
ATOM   1578 HG21 VAL A 101      30.334  -3.484  11.703  1.00 15.00           H  
ATOM   1579 HG22 VAL A 101      31.269  -2.536  10.523  1.00 15.00           H  
ATOM   1580 HG23 VAL A 101      30.739  -1.786  12.047  1.00 15.00           H  
ATOM   1581  N   SER A 102      26.441  -3.178   8.877  1.00 15.00           N  
ATOM   1582  CA  SER A 102      25.198  -2.750   8.265  1.00 15.00           C  
ATOM   1583  CB  SER A 102      24.372  -3.960   7.823  1.00 15.00           C  
ATOM   1584  OG  SER A 102      23.309  -3.570   6.969  1.00 15.00           O  
ATOM   1585  C   SER A 102      24.409  -1.886   9.243  1.00 15.00           C  
ATOM   1586  O   SER A 102      24.339  -2.190  10.436  1.00 15.00           O  
ATOM   1587  H   SER A 102      26.455  -4.009   9.406  1.00 15.00           H  
ATOM   1588  HA  SER A 102      25.427  -2.156   7.380  1.00 15.00           H  
ATOM   1589  HB2 SER A 102      23.959  -4.450   8.705  1.00 15.00           H  
ATOM   1590  HB3 SER A 102      25.019  -4.657   7.290  1.00 15.00           H  
ATOM   1591  HG  SER A 102      22.772  -4.342   6.758  1.00 15.00           H  
ATOM   1592  N   LEU A 103      23.818  -0.812   8.735  1.00 15.00           N  
ATOM   1593  CA  LEU A 103      23.040   0.105   9.562  1.00 15.00           C  
ATOM   1594  CB  LEU A 103      23.056   1.520   8.965  1.00 15.00           C  
ATOM   1595  CG  LEU A 103      24.420   2.086   8.555  1.00 15.00           C  
ATOM   1596  CD1 LEU A 103      24.731   1.755   7.102  1.00 15.00           C  
ATOM   1597  CD2 LEU A 103      24.466   3.589   8.783  1.00 15.00           C  
ATOM   1598  C   LEU A 103      21.597  -0.373   9.705  1.00 15.00           C  
ATOM   1599  O   LEU A 103      20.753   0.322  10.269  1.00 15.00           O  
ATOM   1600  H   LEU A 103      23.910  -0.625   7.777  1.00 15.00           H  
ATOM   1601  HA  LEU A 103      23.500   0.128  10.550  1.00 15.00           H  
ATOM   1602  HB2 LEU A 103      22.629   2.195   9.707  1.00 15.00           H  
ATOM   1603  HB3 LEU A 103      22.424   1.510   8.077  1.00 15.00           H  
ATOM   1604  HG  LEU A 103      25.182   1.619   9.179  1.00 15.00           H  
ATOM   1605 HD11 LEU A 103      24.718   0.674   6.965  1.00 15.00           H  
ATOM   1606 HD12 LEU A 103      23.981   2.212   6.457  1.00 15.00           H  
ATOM   1607 HD13 LEU A 103      25.717   2.142   6.844  1.00 15.00           H  
ATOM   1608 HD21 LEU A 103      23.709   4.073   8.166  1.00 15.00           H  
ATOM   1609 HD22 LEU A 103      24.270   3.803   9.834  1.00 15.00           H  
ATOM   1610 HD23 LEU A 103      25.452   3.967   8.513  1.00 15.00           H  
ATOM   1611  N   GLN A 104      21.323  -1.560   9.187  1.00 15.00           N  
ATOM   1612  CA  GLN A 104      19.990  -2.133   9.249  1.00 15.00           C  
ATOM   1613  CB  GLN A 104      19.898  -3.348   8.322  1.00 15.00           C  
ATOM   1614  CG  GLN A 104      19.220  -3.066   6.992  1.00 15.00           C  
ATOM   1615  CD  GLN A 104      19.514  -4.121   5.944  1.00 15.00           C  
ATOM   1616  OE1 GLN A 104      18.918  -5.192   5.944  1.00 15.00           O  
ATOM   1617  NE2 GLN A 104      20.422  -3.817   5.028  1.00 15.00           N  
ATOM   1618  C   GLN A 104      19.623  -2.531  10.674  1.00 15.00           C  
ATOM   1619  O   GLN A 104      20.283  -3.380  11.278  1.00 15.00           O  
ATOM   1620  H   GLN A 104      22.038  -2.068   8.756  1.00 15.00           H  
ATOM   1621  HA  GLN A 104      19.281  -1.374   8.919  1.00 15.00           H  
ATOM   1622  HB2 GLN A 104      19.334  -4.127   8.835  1.00 15.00           H  
ATOM   1623  HB3 GLN A 104      20.909  -3.703   8.122  1.00 15.00           H  
ATOM   1624  HG2 GLN A 104      19.568  -2.102   6.622  1.00 15.00           H  
ATOM   1625  HG3 GLN A 104      18.143  -3.026   7.153  1.00 15.00           H  
ATOM   1626 HE21 GLN A 104      20.852  -2.937   5.074  1.00 15.00           H  
ATOM   1627 HE22 GLN A 104      20.619  -4.483   4.337  1.00 15.00           H  
ATOM   1628  N   SER A 105      18.586  -1.900  11.216  1.00 15.00           N  
ATOM   1629  CA  SER A 105      18.130  -2.212  12.563  1.00 15.00           C  
ATOM   1630  CB  SER A 105      17.280  -1.068  13.120  1.00 15.00           C  
ATOM   1631  OG  SER A 105      17.903   0.187  12.904  1.00 15.00           O  
ATOM   1632  C   SER A 105      17.329  -3.516  12.573  1.00 15.00           C  
ATOM   1633  O   SER A 105      17.572  -4.406  13.392  1.00 15.00           O  
ATOM   1634  H   SER A 105      18.128  -1.200  10.704  1.00 15.00           H  
ATOM   1635  HA  SER A 105      19.007  -2.338  13.198  1.00 15.00           H  
ATOM   1636  HB2 SER A 105      17.142  -1.217  14.191  1.00 15.00           H  
ATOM   1637  HB3 SER A 105      16.309  -1.073  12.625  1.00 15.00           H  
ATOM   1638  HG  SER A 105      17.333   0.737  12.354  1.00 15.00           H  
ATOM   1639  N   GLY A 106      16.387  -3.633  11.647  1.00 15.00           N  
ATOM   1640  CA  GLY A 106      15.570  -4.825  11.572  1.00 15.00           C  
ATOM   1641  C   GLY A 106      14.580  -4.787  10.427  1.00 15.00           C  
ATOM   1642  O   GLY A 106      14.758  -4.040   9.463  1.00 15.00           O  
ATOM   1643  H   GLY A 106      16.252  -2.909  11.000  1.00 15.00           H  
ATOM   1644  HA2 GLY A 106      15.018  -4.928  12.506  1.00 15.00           H  
ATOM   1645  HA3 GLY A 106      16.223  -5.687  11.439  1.00 15.00           H  
ATOM   1646  N   TYR A 107      13.527  -5.579  10.550  1.00 15.00           N  
ATOM   1647  CA  TYR A 107      12.495  -5.663   9.523  1.00 15.00           C  
ATOM   1648  CB  TYR A 107      12.228  -7.131   9.155  1.00 15.00           C  
ATOM   1649  CG  TYR A 107      13.475  -7.952   8.893  1.00 15.00           C  
ATOM   1650  CD1 TYR A 107      14.261  -7.723   7.770  1.00 15.00           C  
ATOM   1651  CD2 TYR A 107      13.865  -8.961   9.766  1.00 15.00           C  
ATOM   1652  CE1 TYR A 107      15.398  -8.472   7.523  1.00 15.00           C  
ATOM   1653  CE2 TYR A 107      15.000  -9.715   9.527  1.00 15.00           C  
ATOM   1654  CZ  TYR A 107      15.763  -9.467   8.406  1.00 15.00           C  
ATOM   1655  OH  TYR A 107      16.895 -10.221   8.166  1.00 15.00           O  
ATOM   1656  C   TYR A 107      11.203  -5.014  10.013  1.00 15.00           C  
ATOM   1657  O   TYR A 107      11.031  -4.786  11.214  1.00 15.00           O  
ATOM   1658  H   TYR A 107      13.424  -6.108  11.370  1.00 15.00           H  
ATOM   1659  HA  TYR A 107      12.847  -5.131   8.639  1.00 15.00           H  
ATOM   1660  HB2 TYR A 107      11.613  -7.150   8.255  1.00 15.00           H  
ATOM   1661  HB3 TYR A 107      11.683  -7.594   9.977  1.00 15.00           H  
ATOM   1662  HD1 TYR A 107      13.979  -6.945   7.076  1.00 15.00           H  
ATOM   1663  HD2 TYR A 107      13.272  -9.160  10.646  1.00 15.00           H  
ATOM   1664  HE1 TYR A 107      15.996  -8.279   6.645  1.00 15.00           H  
ATOM   1665  HE2 TYR A 107      15.287 -10.495  10.216  1.00 15.00           H  
ATOM   1666  HH  TYR A 107      17.645  -9.636   8.026  1.00 15.00           H  
ATOM   1667  N   LEU A 108      10.294  -4.726   9.087  1.00 15.00           N  
ATOM   1668  CA  LEU A 108       9.022  -4.110   9.430  1.00 15.00           C  
ATOM   1669  CB  LEU A 108       8.993  -2.641   8.999  1.00 15.00           C  
ATOM   1670  CG  LEU A 108      10.081  -1.733   9.577  1.00 15.00           C  
ATOM   1671  CD1 LEU A 108      11.074  -1.330   8.498  1.00 15.00           C  
ATOM   1672  CD2 LEU A 108       9.465  -0.507  10.229  1.00 15.00           C  
ATOM   1673  C   LEU A 108       7.864  -4.855   8.779  1.00 15.00           C  
ATOM   1674  O   LEU A 108       7.808  -4.982   7.557  1.00 15.00           O  
ATOM   1675  H   LEU A 108      10.478  -4.940   8.150  1.00 15.00           H  
ATOM   1676  HA  LEU A 108       8.913  -4.164  10.513  1.00 15.00           H  
ATOM   1677  HB2 LEU A 108       8.028  -2.229   9.294  1.00 15.00           H  
ATOM   1678  HB3 LEU A 108       9.083  -2.614   7.913  1.00 15.00           H  
ATOM   1679  HG  LEU A 108      10.620  -2.290  10.343  1.00 15.00           H  
ATOM   1680 HD11 LEU A 108      11.523  -2.224   8.065  1.00 15.00           H  
ATOM   1681 HD12 LEU A 108      10.557  -0.770   7.719  1.00 15.00           H  
ATOM   1682 HD13 LEU A 108      11.854  -0.707   8.936  1.00 15.00           H  
ATOM   1683 HD21 LEU A 108       8.919   0.067   9.480  1.00 15.00           H  
ATOM   1684 HD22 LEU A 108       8.780  -0.820  11.017  1.00 15.00           H  
ATOM   1685 HD23 LEU A 108      10.254   0.112  10.657  1.00 15.00           H  
ATOM   1686  N   PHE A 109       6.952  -5.356   9.599  1.00 15.00           N  
ATOM   1687  CA  PHE A 109       5.787  -6.073   9.101  1.00 15.00           C  
ATOM   1688  CB  PHE A 109       5.702  -7.472   9.715  1.00 15.00           C  
ATOM   1689  CG  PHE A 109       6.858  -8.361   9.350  1.00 15.00           C  
ATOM   1690  CD1 PHE A 109       6.940  -8.931   8.089  1.00 15.00           C  
ATOM   1691  CD2 PHE A 109       7.865  -8.623  10.264  1.00 15.00           C  
ATOM   1692  CE1 PHE A 109       8.004  -9.745   7.746  1.00 15.00           C  
ATOM   1693  CE2 PHE A 109       8.933  -9.435   9.928  1.00 15.00           C  
ATOM   1694  CZ  PHE A 109       9.002  -9.999   8.668  1.00 15.00           C  
ATOM   1695  C   PHE A 109       4.532  -5.269   9.402  1.00 15.00           C  
ATOM   1696  O   PHE A 109       4.315  -4.854  10.536  1.00 15.00           O  
ATOM   1697  H   PHE A 109       7.058  -5.233  10.568  1.00 15.00           H  
ATOM   1698  HA  PHE A 109       5.879  -6.196   8.022  1.00 15.00           H  
ATOM   1699  HB2 PHE A 109       4.782  -7.944   9.370  1.00 15.00           H  
ATOM   1700  HB3 PHE A 109       5.674  -7.371  10.800  1.00 15.00           H  
ATOM   1701  HD1 PHE A 109       6.163  -8.737   7.365  1.00 15.00           H  
ATOM   1702  HD2 PHE A 109       7.816  -8.188  11.251  1.00 15.00           H  
ATOM   1703  HE1 PHE A 109       8.055 -10.181   6.759  1.00 15.00           H  
ATOM   1704  HE2 PHE A 109       9.713  -9.628  10.650  1.00 15.00           H  
ATOM   1705  HZ  PHE A 109       9.833 -10.636   8.405  1.00 15.00           H  
ATOM   1706  N   ILE A 110       3.716  -5.041   8.384  1.00 15.00           N  
ATOM   1707  CA  ILE A 110       2.498  -4.253   8.544  1.00 15.00           C  
ATOM   1708  CB  ILE A 110       2.502  -3.008   7.623  1.00 15.00           C  
ATOM   1709  CG1 ILE A 110       3.830  -2.250   7.733  1.00 15.00           C  
ATOM   1710  CG2 ILE A 110       1.335  -2.087   7.950  1.00 15.00           C  
ATOM   1711  CD1 ILE A 110       4.745  -2.439   6.542  1.00 15.00           C  
ATOM   1712  C   ILE A 110       1.255  -5.089   8.257  1.00 15.00           C  
ATOM   1713  O   ILE A 110       1.226  -5.866   7.303  1.00 15.00           O  
ATOM   1714  H   ILE A 110       3.927  -5.425   7.506  1.00 15.00           H  
ATOM   1715  HA  ILE A 110       2.472  -3.922   9.582  1.00 15.00           H  
ATOM   1716  HB  ILE A 110       2.389  -3.353   6.595  1.00 15.00           H  
ATOM   1717 HG12 ILE A 110       4.351  -2.598   8.625  1.00 15.00           H  
ATOM   1718 HG13 ILE A 110       3.611  -1.187   7.832  1.00 15.00           H  
ATOM   1719 HG21 ILE A 110       0.399  -2.634   7.840  1.00 15.00           H  
ATOM   1720 HG22 ILE A 110       1.430  -1.731   8.976  1.00 15.00           H  
ATOM   1721 HG23 ILE A 110       1.341  -1.237   7.268  1.00 15.00           H  
ATOM   1722 HD11 ILE A 110       4.976  -3.498   6.426  1.00 15.00           H  
ATOM   1723 HD12 ILE A 110       4.250  -2.074   5.642  1.00 15.00           H  
ATOM   1724 HD13 ILE A 110       5.668  -1.881   6.701  1.00 15.00           H  
ATOM   1725  N   GLN A 111       0.235  -4.924   9.090  1.00 15.00           N  
ATOM   1726  CA  GLN A 111      -1.017  -5.652   8.934  1.00 15.00           C  
ATOM   1727  CB  GLN A 111      -1.101  -6.766   9.979  1.00 15.00           C  
ATOM   1728  CG  GLN A 111      -2.454  -7.443  10.065  1.00 15.00           C  
ATOM   1729  CD  GLN A 111      -2.506  -8.462  11.178  1.00 15.00           C  
ATOM   1730  OE1 GLN A 111      -2.754  -8.124  12.334  1.00 15.00           O  
ATOM   1731  NE2 GLN A 111      -2.280  -9.718  10.839  1.00 15.00           N  
ATOM   1732  C   GLN A 111      -2.213  -4.709   9.062  1.00 15.00           C  
ATOM   1733  O   GLN A 111      -2.383  -4.044  10.086  1.00 15.00           O  
ATOM   1734  H   GLN A 111       0.329  -4.295   9.842  1.00 15.00           H  
ATOM   1735  HA  GLN A 111      -1.042  -6.095   7.938  1.00 15.00           H  
ATOM   1736  HB2 GLN A 111      -0.872  -6.336  10.954  1.00 15.00           H  
ATOM   1737  HB3 GLN A 111      -0.356  -7.523   9.731  1.00 15.00           H  
ATOM   1738  HG2 GLN A 111      -2.658  -7.944   9.119  1.00 15.00           H  
ATOM   1739  HG3 GLN A 111      -3.216  -6.685  10.246  1.00 15.00           H  
ATOM   1740 HE21 GLN A 111      -2.095  -9.916   9.898  1.00 15.00           H  
ATOM   1741 HE22 GLN A 111      -2.306 -10.398  11.542  1.00 15.00           H  
ATOM   1742  N   THR A 112      -3.030  -4.649   8.016  1.00 15.00           N  
ATOM   1743  CA  THR A 112      -4.208  -3.789   7.993  1.00 15.00           C  
ATOM   1744  CB  THR A 112      -4.409  -3.214   6.581  1.00 15.00           C  
ATOM   1745  OG1 THR A 112      -3.796  -4.094   5.628  1.00 15.00           O  
ATOM   1746  CG2 THR A 112      -3.781  -1.835   6.466  1.00 15.00           C  
ATOM   1747  C   THR A 112      -5.469  -4.557   8.400  1.00 15.00           C  
ATOM   1748  O   THR A 112      -5.427  -5.776   8.591  1.00 15.00           O  
ATOM   1749  H   THR A 112      -2.837  -5.196   7.228  1.00 15.00           H  
ATOM   1750  HA  THR A 112      -4.043  -2.983   8.708  1.00 15.00           H  
ATOM   1751  HB  THR A 112      -5.478  -3.126   6.385  1.00 15.00           H  
ATOM   1752 HG21 THR A 112      -4.239  -1.166   7.194  1.00 15.00           H  
ATOM   1753 HG22 THR A 112      -2.711  -1.906   6.660  1.00 15.00           H  
ATOM   1754 HG23 THR A 112      -3.943  -1.444   5.461  1.00 15.00           H  
ATOM   1755  HG1 THR A 112      -4.423  -4.277   4.920  1.00 15.00           H  
ATOM   1756  N   ASP A 113      -6.583  -3.834   8.531  1.00 15.00           N  
ATOM   1757  CA  ASP A 113      -7.864  -4.434   8.913  1.00 15.00           C  
ATOM   1758  CB  ASP A 113      -8.742  -3.431   9.677  1.00 15.00           C  
ATOM   1759  CG  ASP A 113      -9.208  -2.265   8.823  1.00 15.00           C  
ATOM   1760  OD1 ASP A 113      -8.389  -1.355   8.556  1.00 15.00           O  
ATOM   1761  OD2 ASP A 113     -10.388  -2.255   8.413  1.00 15.00           O1-
ATOM   1762  C   ASP A 113      -8.620  -4.991   7.705  1.00 15.00           C  
ATOM   1763  O   ASP A 113      -9.401  -5.933   7.838  1.00 15.00           O  
ATOM   1764  H   ASP A 113      -6.542  -2.863   8.384  1.00 15.00           H  
ATOM   1765  HA  ASP A 113      -7.635  -5.269   9.575  1.00 15.00           H  
ATOM   1766  HB2 ASP A 113      -8.167  -3.037  10.515  1.00 15.00           H  
ATOM   1767  HB3 ASP A 113      -9.620  -3.956  10.053  1.00 15.00           H  
ATOM   1768  N   LYS A 114      -8.404  -4.396   6.535  1.00 15.00           N  
ATOM   1769  CA  LYS A 114      -9.054  -4.849   5.307  1.00 15.00           C  
ATOM   1770  CB  LYS A 114     -10.293  -4.000   4.984  1.00 15.00           C  
ATOM   1771  CG  LYS A 114     -11.566  -4.458   5.684  1.00 15.00           C  
ATOM   1772  CD  LYS A 114     -12.763  -3.595   5.308  1.00 15.00           C  
ATOM   1773  CE  LYS A 114     -12.623  -2.171   5.831  1.00 15.00           C  
ATOM   1774  NZ  LYS A 114     -13.776  -1.319   5.426  1.00 15.00           N1+
ATOM   1775  C   LYS A 114      -8.075  -4.821   4.136  1.00 15.00           C  
ATOM   1776  O   LYS A 114      -7.050  -4.143   4.188  1.00 15.00           O  
ATOM   1777  H   LYS A 114      -7.795  -3.627   6.495  1.00 15.00           H  
ATOM   1778  HA  LYS A 114      -9.380  -5.877   5.467  1.00 15.00           H  
ATOM   1779  HB2 LYS A 114     -10.462  -4.039   3.908  1.00 15.00           H  
ATOM   1780  HB3 LYS A 114     -10.090  -2.972   5.283  1.00 15.00           H  
ATOM   1781  HG2 LYS A 114     -11.415  -4.401   6.762  1.00 15.00           H  
ATOM   1782  HG3 LYS A 114     -11.773  -5.490   5.400  1.00 15.00           H  
ATOM   1783  HD2 LYS A 114     -13.664  -4.039   5.731  1.00 15.00           H  
ATOM   1784  HD3 LYS A 114     -12.848  -3.565   4.222  1.00 15.00           H  
ATOM   1785  HE2 LYS A 114     -11.706  -1.737   5.433  1.00 15.00           H  
ATOM   1786  HE3 LYS A 114     -12.569  -2.198   6.919  1.00 15.00           H  
ATOM   1787  HZ1 LYS A 114     -14.448  -1.217   6.219  1.00 15.00           H  
ATOM   1788  HZ2 LYS A 114     -14.284  -1.756   4.627  1.00 15.00           H  
ATOM   1789  HZ3 LYS A 114     -13.448  -0.377   5.141  1.00 15.00           H  
ATOM   1790  N   THR A 115      -8.390  -5.571   3.087  1.00 15.00           N  
ATOM   1791  CA  THR A 115      -7.547  -5.629   1.901  1.00 15.00           C  
ATOM   1792  CB  THR A 115      -7.654  -7.022   1.257  1.00 15.00           C  
ATOM   1793  OG1 THR A 115      -8.966  -7.552   1.508  1.00 15.00           O  
ATOM   1794  CG2 THR A 115      -6.618  -7.963   1.853  1.00 15.00           C  
ATOM   1795  C   THR A 115      -7.987  -4.566   0.895  1.00 15.00           C  
ATOM   1796  O   THR A 115      -7.241  -4.178  -0.008  1.00 15.00           O  
ATOM   1797  H   THR A 115      -9.204  -6.118   3.113  1.00 15.00           H  
ATOM   1798  HA  THR A 115      -6.513  -5.441   2.191  1.00 15.00           H  
ATOM   1799  HB  THR A 115      -7.477  -6.933   0.185  1.00 15.00           H  
ATOM   1800 HG21 THR A 115      -5.620  -7.563   1.677  1.00 15.00           H  
ATOM   1801 HG22 THR A 115      -6.788  -8.058   2.926  1.00 15.00           H  
ATOM   1802 HG23 THR A 115      -6.704  -8.943   1.383  1.00 15.00           H  
ATOM   1803  HG1 THR A 115      -9.178  -8.213   0.834  1.00 15.00           H  
ATOM   1804  N   ILE A 116      -9.209  -4.094   1.081  1.00 15.00           N  
ATOM   1805  CA  ILE A 116      -9.802  -3.080   0.229  1.00 15.00           C  
ATOM   1806  CB  ILE A 116     -10.692  -3.728  -0.863  1.00 15.00           C  
ATOM   1807  CG1 ILE A 116     -11.175  -2.696  -1.887  1.00 15.00           C  
ATOM   1808  CG2 ILE A 116     -11.864  -4.483  -0.249  1.00 15.00           C  
ATOM   1809  CD1 ILE A 116     -11.760  -3.309  -3.143  1.00 15.00           C  
ATOM   1810  C   ILE A 116     -10.622  -2.139   1.110  1.00 15.00           C  
ATOM   1811  O   ILE A 116     -11.149  -2.563   2.140  1.00 15.00           O  
ATOM   1812  H   ILE A 116      -9.732  -4.430   1.837  1.00 15.00           H  
ATOM   1813  HA  ILE A 116      -9.019  -2.521  -0.284  1.00 15.00           H  
ATOM   1814  HB  ILE A 116     -10.073  -4.450  -1.395  1.00 15.00           H  
ATOM   1815 HG12 ILE A 116     -10.328  -2.072  -2.172  1.00 15.00           H  
ATOM   1816 HG13 ILE A 116     -11.940  -2.078  -1.417  1.00 15.00           H  
ATOM   1817 HG21 ILE A 116     -11.488  -5.239   0.440  1.00 15.00           H  
ATOM   1818 HG22 ILE A 116     -12.503  -3.785   0.291  1.00 15.00           H  
ATOM   1819 HG23 ILE A 116     -12.440  -4.965  -1.039  1.00 15.00           H  
ATOM   1820 HD11 ILE A 116     -11.008  -3.932  -3.628  1.00 15.00           H  
ATOM   1821 HD12 ILE A 116     -12.624  -3.920  -2.881  1.00 15.00           H  
ATOM   1822 HD13 ILE A 116     -12.069  -2.516  -3.824  1.00 15.00           H  
ATOM   1823  N   TYR A 117     -10.701  -0.870   0.741  1.00 15.00           N  
ATOM   1824  CA  TYR A 117     -11.441   0.098   1.534  1.00 15.00           C  
ATOM   1825  CB  TYR A 117     -10.484   1.050   2.257  1.00 15.00           C  
ATOM   1826  CG  TYR A 117      -9.635   0.387   3.318  1.00 15.00           C  
ATOM   1827  CD1 TYR A 117      -8.424  -0.210   2.992  1.00 15.00           C  
ATOM   1828  CD2 TYR A 117     -10.043   0.355   4.644  1.00 15.00           C  
ATOM   1829  CE1 TYR A 117      -7.644  -0.819   3.955  1.00 15.00           C  
ATOM   1830  CE2 TYR A 117      -9.269  -0.251   5.614  1.00 15.00           C  
ATOM   1831  CZ  TYR A 117      -8.071  -0.838   5.265  1.00 15.00           C  
ATOM   1832  OH  TYR A 117      -7.295  -1.438   6.229  1.00 15.00           O  
ATOM   1833  C   TYR A 117     -12.420   0.896   0.690  1.00 15.00           C  
ATOM   1834  O   TYR A 117     -12.299   0.966  -0.534  1.00 15.00           O  
ATOM   1835  H   TYR A 117     -10.256  -0.577  -0.088  1.00 15.00           H  
ATOM   1836  HA  TYR A 117     -12.014  -0.465   2.270  1.00 15.00           H  
ATOM   1837  HB2 TYR A 117     -11.075   1.833   2.732  1.00 15.00           H  
ATOM   1838  HB3 TYR A 117      -9.820   1.495   1.516  1.00 15.00           H  
ATOM   1839  HD1 TYR A 117      -8.086  -0.198   1.966  1.00 15.00           H  
ATOM   1840  HD2 TYR A 117     -10.981   0.812   4.922  1.00 15.00           H  
ATOM   1841  HE1 TYR A 117      -6.705  -1.278   3.683  1.00 15.00           H  
ATOM   1842  HE2 TYR A 117      -9.601  -0.265   6.642  1.00 15.00           H  
ATOM   1843  HH  TYR A 117      -7.739  -1.352   7.097  1.00 15.00           H  
ATOM   1844  N   THR A 118     -13.386   1.493   1.365  1.00 15.00           N  
ATOM   1845  CA  THR A 118     -14.400   2.299   0.722  1.00 15.00           C  
ATOM   1846  CB  THR A 118     -15.794   1.834   1.178  1.00 15.00           C  
ATOM   1847  OG1 THR A 118     -15.654   1.003   2.343  1.00 15.00           O  
ATOM   1848  CG2 THR A 118     -16.481   1.041   0.074  1.00 15.00           C  
ATOM   1849  C   THR A 118     -14.200   3.768   1.100  1.00 15.00           C  
ATOM   1850  O   THR A 118     -13.742   4.070   2.206  1.00 15.00           O  
ATOM   1851  H   THR A 118     -13.422   1.385   2.337  1.00 15.00           H  
ATOM   1852  HA  THR A 118     -14.319   2.189  -0.359  1.00 15.00           H  
ATOM   1853  HB  THR A 118     -16.401   2.709   1.410  1.00 15.00           H  
ATOM   1854 HG21 THR A 118     -16.583   1.666  -0.813  1.00 15.00           H  
ATOM   1855 HG22 THR A 118     -15.883   0.162  -0.168  1.00 15.00           H  
ATOM   1856 HG23 THR A 118     -17.468   0.727   0.413  1.00 15.00           H  
ATOM   1857  HG1 THR A 118     -15.873   0.090   2.117  1.00 15.00           H  
ATOM   1858  N   PRO A 119     -14.516   4.698   0.187  1.00 15.00           N  
ATOM   1859  CA  PRO A 119     -14.361   6.139   0.439  1.00 15.00           C  
ATOM   1860  CB  PRO A 119     -14.850   6.791  -0.860  1.00 15.00           C  
ATOM   1861  CG  PRO A 119     -14.767   5.712  -1.884  1.00 15.00           C  
ATOM   1862  CD  PRO A 119     -15.043   4.427  -1.161  1.00 15.00           C  
ATOM   1863  C   PRO A 119     -15.209   6.617   1.617  1.00 15.00           C  
ATOM   1864  O   PRO A 119     -16.429   6.448   1.623  1.00 15.00           O  
ATOM   1865  HA  PRO A 119     -13.333   6.393   0.699  1.00 15.00           H  
ATOM   1866  HB2 PRO A 119     -14.209   7.629  -1.133  1.00 15.00           H  
ATOM   1867  HB3 PRO A 119     -15.877   7.139  -0.752  1.00 15.00           H  
ATOM   1868  HG2 PRO A 119     -13.772   5.689  -2.329  1.00 15.00           H  
ATOM   1869  HG3 PRO A 119     -15.511   5.874  -2.664  1.00 15.00           H  
ATOM   1870  HD2 PRO A 119     -16.112   4.214  -1.130  1.00 15.00           H  
ATOM   1871  HD3 PRO A 119     -14.520   3.593  -1.628  1.00 15.00           H  
ATOM   1872  N   GLY A 120     -14.554   7.193   2.622  1.00 15.00           N  
ATOM   1873  CA  GLY A 120     -15.268   7.693   3.780  1.00 15.00           C  
ATOM   1874  C   GLY A 120     -15.018   6.871   5.030  1.00 15.00           C  
ATOM   1875  O   GLY A 120     -15.568   7.164   6.091  1.00 15.00           O  
ATOM   1876  H   GLY A 120     -13.578   7.280   2.577  1.00 15.00           H  
ATOM   1877  HA2 GLY A 120     -16.336   7.679   3.563  1.00 15.00           H  
ATOM   1878  HA3 GLY A 120     -14.949   8.718   3.969  1.00 15.00           H  
ATOM   1879  N   SER A 121     -14.183   5.847   4.914  1.00 15.00           N  
ATOM   1880  CA  SER A 121     -13.875   4.991   6.048  1.00 15.00           C  
ATOM   1881  CB  SER A 121     -14.044   3.515   5.666  1.00 15.00           C  
ATOM   1882  OG  SER A 121     -13.174   3.145   4.607  1.00 15.00           O  
ATOM   1883  C   SER A 121     -12.466   5.262   6.570  1.00 15.00           C  
ATOM   1884  O   SER A 121     -11.703   6.003   5.953  1.00 15.00           O  
ATOM   1885  H   SER A 121     -13.757   5.671   4.052  1.00 15.00           H  
ATOM   1886  HA  SER A 121     -14.576   5.220   6.850  1.00 15.00           H  
ATOM   1887  HB2 SER A 121     -15.074   3.347   5.352  1.00 15.00           H  
ATOM   1888  HB3 SER A 121     -13.824   2.897   6.537  1.00 15.00           H  
ATOM   1889  HG  SER A 121     -13.412   3.632   3.805  1.00 15.00           H  
ATOM   1890  N   THR A 122     -12.130   4.665   7.705  1.00 15.00           N  
ATOM   1891  CA  THR A 122     -10.818   4.842   8.305  1.00 15.00           C  
ATOM   1892  CB  THR A 122     -10.943   5.262   9.789  1.00 15.00           C  
ATOM   1893  OG1 THR A 122      -9.699   5.781  10.273  1.00 15.00           O  
ATOM   1894  CG2 THR A 122     -11.398   4.104  10.666  1.00 15.00           C  
ATOM   1895  C   THR A 122     -10.008   3.551   8.180  1.00 15.00           C  
ATOM   1896  O   THR A 122     -10.580   2.468   8.055  1.00 15.00           O  
ATOM   1897  H   THR A 122     -12.776   4.083   8.151  1.00 15.00           H  
ATOM   1898  HA  THR A 122     -10.298   5.638   7.772  1.00 15.00           H  
ATOM   1899  HB  THR A 122     -11.702   6.043   9.841  1.00 15.00           H  
ATOM   1900 HG21 THR A 122     -12.353   3.726  10.302  1.00 15.00           H  
ATOM   1901 HG22 THR A 122     -10.655   3.308  10.631  1.00 15.00           H  
ATOM   1902 HG23 THR A 122     -11.512   4.449  11.694  1.00 15.00           H  
ATOM   1903  HG1 THR A 122      -9.823   6.721  10.503  1.00 15.00           H  
ATOM   1904  N   VAL A 123      -8.686   3.674   8.191  1.00 15.00           N  
ATOM   1905  CA  VAL A 123      -7.797   2.523   8.069  1.00 15.00           C  
ATOM   1906  CB  VAL A 123      -6.749   2.750   6.954  1.00 15.00           C  
ATOM   1907  CG1 VAL A 123      -5.755   1.598   6.890  1.00 15.00           C  
ATOM   1908  CG2 VAL A 123      -7.426   2.946   5.610  1.00 15.00           C  
ATOM   1909  C   VAL A 123      -7.048   2.261   9.369  1.00 15.00           C  
ATOM   1910  O   VAL A 123      -6.420   3.165   9.923  1.00 15.00           O  
ATOM   1911  H   VAL A 123      -8.292   4.570   8.284  1.00 15.00           H  
ATOM   1912  HA  VAL A 123      -8.426   1.666   7.826  1.00 15.00           H  
ATOM   1913  HB  VAL A 123      -6.197   3.658   7.197  1.00 15.00           H  
ATOM   1914 HG11 VAL A 123      -5.260   1.491   7.855  1.00 15.00           H  
ATOM   1915 HG12 VAL A 123      -6.283   0.676   6.648  1.00 15.00           H  
ATOM   1916 HG13 VAL A 123      -5.010   1.803   6.121  1.00 15.00           H  
ATOM   1917 HG21 VAL A 123      -7.984   2.047   5.350  1.00 15.00           H  
ATOM   1918 HG22 VAL A 123      -8.109   3.794   5.667  1.00 15.00           H  
ATOM   1919 HG23 VAL A 123      -6.671   3.138   4.848  1.00 15.00           H  
ATOM   1920  N   LEU A 124      -7.111   1.024   9.848  1.00 15.00           N  
ATOM   1921  CA  LEU A 124      -6.407   0.633  11.062  1.00 15.00           C  
ATOM   1922  CB  LEU A 124      -7.373   0.039  12.091  1.00 15.00           C  
ATOM   1923  CG  LEU A 124      -8.267   1.031  12.842  1.00 15.00           C  
ATOM   1924  CD1 LEU A 124      -9.608   1.188  12.141  1.00 15.00           C  
ATOM   1925  CD2 LEU A 124      -8.462   0.587  14.285  1.00 15.00           C  
ATOM   1926  C   LEU A 124      -5.316  -0.375  10.714  1.00 15.00           C  
ATOM   1927  O   LEU A 124      -5.607  -1.487  10.277  1.00 15.00           O  
ATOM   1928  H   LEU A 124      -7.654   0.348   9.370  1.00 15.00           H  
ATOM   1929  HA  LEU A 124      -5.954   1.520  11.505  1.00 15.00           H  
ATOM   1930  HB2 LEU A 124      -6.779  -0.498  12.831  1.00 15.00           H  
ATOM   1931  HB3 LEU A 124      -8.023  -0.663  11.568  1.00 15.00           H  
ATOM   1932  HG  LEU A 124      -7.772   2.002  12.846  1.00 15.00           H  
ATOM   1933 HD11 LEU A 124      -9.446   1.531  11.119  1.00 15.00           H  
ATOM   1934 HD12 LEU A 124     -10.124   0.228  12.124  1.00 15.00           H  
ATOM   1935 HD13 LEU A 124     -10.215   1.917  12.677  1.00 15.00           H  
ATOM   1936 HD21 LEU A 124      -8.957  -0.384  14.303  1.00 15.00           H  
ATOM   1937 HD22 LEU A 124      -7.492   0.510  14.776  1.00 15.00           H  
ATOM   1938 HD23 LEU A 124      -9.077   1.318  14.810  1.00 15.00           H  
ATOM   1939  N   TYR A 125      -4.062   0.019  10.893  1.00 15.00           N  
ATOM   1940  CA  TYR A 125      -2.942  -0.855  10.573  1.00 15.00           C  
ATOM   1941  CB  TYR A 125      -2.203  -0.365   9.321  1.00 15.00           C  
ATOM   1942  CG  TYR A 125      -1.786   1.095   9.350  1.00 15.00           C  
ATOM   1943  CD1 TYR A 125      -2.676   2.107   9.007  1.00 15.00           C  
ATOM   1944  CD2 TYR A 125      -0.495   1.459   9.708  1.00 15.00           C  
ATOM   1945  CE1 TYR A 125      -2.293   3.438   9.023  1.00 15.00           C  
ATOM   1946  CE2 TYR A 125      -0.103   2.787   9.729  1.00 15.00           C  
ATOM   1947  CZ  TYR A 125      -1.005   3.773   9.386  1.00 15.00           C  
ATOM   1948  OH  TYR A 125      -0.613   5.092   9.401  1.00 15.00           O  
ATOM   1949  C   TYR A 125      -1.973  -1.005  11.736  1.00 15.00           C  
ATOM   1950  O   TYR A 125      -1.693  -0.045  12.453  1.00 15.00           O  
ATOM   1951  H   TYR A 125      -3.884   0.915  11.251  1.00 15.00           H  
ATOM   1952  HA  TYR A 125      -3.362  -1.841  10.371  1.00 15.00           H  
ATOM   1953  HB2 TYR A 125      -2.858  -0.512   8.463  1.00 15.00           H  
ATOM   1954  HB3 TYR A 125      -1.305  -0.971   9.200  1.00 15.00           H  
ATOM   1955  HD1 TYR A 125      -3.686   1.850   8.723  1.00 15.00           H  
ATOM   1956  HD2 TYR A 125       0.217   0.692   9.975  1.00 15.00           H  
ATOM   1957  HE1 TYR A 125      -2.999   4.209   8.753  1.00 15.00           H  
ATOM   1958  HE2 TYR A 125       0.905   3.050  10.013  1.00 15.00           H  
ATOM   1959  HH  TYR A 125      -1.128   5.572  10.053  1.00 15.00           H  
ATOM   1960  N   ARG A 126      -1.467  -2.219  11.914  1.00 15.00           N  
ATOM   1961  CA  ARG A 126      -0.519  -2.514  12.977  1.00 15.00           C  
ATOM   1962  CB  ARG A 126      -1.010  -3.688  13.833  1.00 15.00           C  
ATOM   1963  CG  ARG A 126      -2.271  -3.398  14.630  1.00 15.00           C  
ATOM   1964  CD  ARG A 126      -2.681  -4.584  15.491  1.00 15.00           C  
ATOM   1965  NE  ARG A 126      -3.123  -5.739  14.700  1.00 15.00           N  
ATOM   1966  CZ  ARG A 126      -4.247  -6.423  14.945  1.00 15.00           C  
ATOM   1967  NH1 ARG A 126      -5.052  -6.063  15.937  1.00 15.00           N  
ATOM   1968  NH2 ARG A 126      -4.546  -7.498  14.224  1.00 15.00           N1+
ATOM   1969  C   ARG A 126       0.847  -2.843  12.382  1.00 15.00           C  
ATOM   1970  O   ARG A 126       0.952  -3.662  11.465  1.00 15.00           O  
ATOM   1971  H   ARG A 126      -1.734  -2.942  11.299  1.00 15.00           H  
ATOM   1972  HA  ARG A 126      -0.432  -1.633  13.614  1.00 15.00           H  
ATOM   1973  HB2 ARG A 126      -0.218  -3.955  14.533  1.00 15.00           H  
ATOM   1974  HB3 ARG A 126      -1.210  -4.532  13.172  1.00 15.00           H  
ATOM   1975  HG2 ARG A 126      -3.081  -3.168  13.938  1.00 15.00           H  
ATOM   1976  HG3 ARG A 126      -2.090  -2.539  15.276  1.00 15.00           H  
ATOM   1977  HD2 ARG A 126      -3.499  -4.275  16.142  1.00 15.00           H  
ATOM   1978  HD3 ARG A 126      -1.827  -4.885  16.098  1.00 15.00           H  
ATOM   1979  HE  ARG A 126      -2.550  -6.021  13.950  1.00 15.00           H  
ATOM   1980 HH11 ARG A 126      -5.929  -6.606  16.125  1.00 15.00           H  
ATOM   1981 HH12 ARG A 126      -4.818  -5.241  16.528  1.00 15.00           H  
ATOM   1982 HH21 ARG A 126      -5.424  -8.030  14.417  1.00 15.00           H  
ATOM   1983 HH22 ARG A 126      -3.902  -7.823  13.459  1.00 15.00           H  
ATOM   1984  N   ILE A 127       1.885  -2.187  12.884  1.00 15.00           N  
ATOM   1985  CA  ILE A 127       3.242  -2.418  12.408  1.00 15.00           C  
ATOM   1986  CB  ILE A 127       3.959  -1.096  12.044  1.00 15.00           C  
ATOM   1987  CG1 ILE A 127       3.127  -0.287  11.042  1.00 15.00           C  
ATOM   1988  CG2 ILE A 127       5.350  -1.374  11.479  1.00 15.00           C  
ATOM   1989  CD1 ILE A 127       3.543   1.165  10.934  1.00 15.00           C  
ATOM   1990  C   ILE A 127       4.046  -3.145  13.478  1.00 15.00           C  
ATOM   1991  O   ILE A 127       4.112  -2.696  14.619  1.00 15.00           O  
ATOM   1992  H   ILE A 127       1.738  -1.535  13.598  1.00 15.00           H  
ATOM   1993  HA  ILE A 127       3.174  -3.026  11.506  1.00 15.00           H  
ATOM   1994  HB  ILE A 127       4.069  -0.508  12.955  1.00 15.00           H  
ATOM   1995 HG12 ILE A 127       2.083  -0.323  11.354  1.00 15.00           H  
ATOM   1996 HG13 ILE A 127       3.229  -0.748  10.059  1.00 15.00           H  
ATOM   1997 HG21 ILE A 127       5.936  -1.928  12.212  1.00 15.00           H  
ATOM   1998 HG22 ILE A 127       5.260  -1.962  10.566  1.00 15.00           H  
ATOM   1999 HG23 ILE A 127       5.847  -0.430  11.256  1.00 15.00           H  
ATOM   2000 HD11 ILE A 127       3.448   1.644  11.909  1.00 15.00           H  
ATOM   2001 HD12 ILE A 127       4.579   1.222  10.601  1.00 15.00           H  
ATOM   2002 HD13 ILE A 127       2.901   1.674  10.215  1.00 15.00           H  
ATOM   2003  N   PHE A 128       4.637  -4.269  13.105  1.00 15.00           N  
ATOM   2004  CA  PHE A 128       5.436  -5.062  14.026  1.00 15.00           C  
ATOM   2005  CB  PHE A 128       5.150  -6.553  13.836  1.00 15.00           C  
ATOM   2006  CG  PHE A 128       3.691  -6.893  13.920  1.00 15.00           C  
ATOM   2007  CD1 PHE A 128       3.030  -6.877  15.138  1.00 15.00           C  
ATOM   2008  CD2 PHE A 128       2.977  -7.221  12.779  1.00 15.00           C  
ATOM   2009  CE1 PHE A 128       1.685  -7.181  15.216  1.00 15.00           C  
ATOM   2010  CE2 PHE A 128       1.632  -7.528  12.850  1.00 15.00           C  
ATOM   2011  CZ  PHE A 128       0.984  -7.507  14.070  1.00 15.00           C  
ATOM   2012  C   PHE A 128       6.915  -4.773  13.824  1.00 15.00           C  
ATOM   2013  O   PHE A 128       7.464  -5.006  12.742  1.00 15.00           O  
ATOM   2014  H   PHE A 128       4.538  -4.574  12.174  1.00 15.00           H  
ATOM   2015  HA  PHE A 128       5.165  -4.788  15.046  1.00 15.00           H  
ATOM   2016  HB2 PHE A 128       5.680  -7.108  14.610  1.00 15.00           H  
ATOM   2017  HB3 PHE A 128       5.519  -6.854  12.856  1.00 15.00           H  
ATOM   2018  HD1 PHE A 128       3.573  -6.624  16.037  1.00 15.00           H  
ATOM   2019  HD2 PHE A 128       3.478  -7.237  11.822  1.00 15.00           H  
ATOM   2020  HE1 PHE A 128       1.181  -7.164  16.171  1.00 15.00           H  
ATOM   2021  HE2 PHE A 128       1.088  -7.784  11.953  1.00 15.00           H  
ATOM   2022  HZ  PHE A 128      -0.068  -7.745  14.128  1.00 15.00           H  
ATOM   2023  N   THR A 129       7.545  -4.250  14.862  1.00 15.00           N  
ATOM   2024  CA  THR A 129       8.952  -3.909  14.817  1.00 15.00           C  
ATOM   2025  CB  THR A 129       9.201  -2.601  15.587  1.00 15.00           C  
ATOM   2026  OG1 THR A 129       8.088  -2.352  16.463  1.00 15.00           O  
ATOM   2027  CG2 THR A 129       9.323  -1.438  14.617  1.00 15.00           C  
ATOM   2028  C   THR A 129       9.815  -5.027  15.398  1.00 15.00           C  
ATOM   2029  O   THR A 129       9.835  -5.251  16.612  1.00 15.00           O  
ATOM   2030  H   THR A 129       7.047  -4.082  15.689  1.00 15.00           H  
ATOM   2031  HA  THR A 129       9.232  -3.775  13.772  1.00 15.00           H  
ATOM   2032  HB  THR A 129      10.124  -2.696  16.159  1.00 15.00           H  
ATOM   2033 HG21 THR A 129      10.155  -1.618  13.936  1.00 15.00           H  
ATOM   2034 HG22 THR A 129       8.400  -1.343  14.045  1.00 15.00           H  
ATOM   2035 HG23 THR A 129       9.502  -0.518  15.173  1.00 15.00           H  
ATOM   2036  HG1 THR A 129       8.417  -2.212  17.357  1.00 15.00           H  
ATOM   2037  N   VAL A 130      10.514  -5.737  14.523  1.00 15.00           N  
ATOM   2038  CA  VAL A 130      11.385  -6.827  14.939  1.00 15.00           C  
ATOM   2039  CB  VAL A 130      10.837  -8.208  14.513  1.00 15.00           C  
ATOM   2040  CG1 VAL A 130       9.673  -8.631  15.397  1.00 15.00           C  
ATOM   2041  CG2 VAL A 130      10.432  -8.205  13.047  1.00 15.00           C  
ATOM   2042  C   VAL A 130      12.777  -6.652  14.350  1.00 15.00           C  
ATOM   2043  O   VAL A 130      12.950  -5.997  13.321  1.00 15.00           O  
ATOM   2044  H   VAL A 130      10.452  -5.515  13.570  1.00 15.00           H  
ATOM   2045  HA  VAL A 130      11.429  -6.793  16.028  1.00 15.00           H  
ATOM   2046  HB  VAL A 130      11.637  -8.938  14.640  1.00 15.00           H  
ATOM   2047 HG11 VAL A 130       9.998  -8.658  16.437  1.00 15.00           H  
ATOM   2048 HG12 VAL A 130       8.857  -7.917  15.289  1.00 15.00           H  
ATOM   2049 HG13 VAL A 130       9.331  -9.622  15.098  1.00 15.00           H  
ATOM   2050 HG21 VAL A 130       9.631  -7.482  12.893  1.00 15.00           H  
ATOM   2051 HG22 VAL A 130      11.291  -7.933  12.433  1.00 15.00           H  
ATOM   2052 HG23 VAL A 130      10.084  -9.198  12.764  1.00 15.00           H  
ATOM   2053  N   ASN A 131      13.768  -7.227  15.012  1.00 15.00           N  
ATOM   2054  CA  ASN A 131      15.144  -7.150  14.544  1.00 15.00           C  
ATOM   2055  CB  ASN A 131      16.129  -6.952  15.708  1.00 15.00           C  
ATOM   2056  CG  ASN A 131      16.131  -8.089  16.717  1.00 15.00           C  
ATOM   2057  OD1 ASN A 131      15.823  -9.233  16.393  1.00 15.00           O  
ATOM   2058  ND2 ASN A 131      16.491  -7.785  17.952  1.00 15.00           N  
ATOM   2059  C   ASN A 131      15.511  -8.373  13.701  1.00 15.00           C  
ATOM   2060  O   ASN A 131      14.660  -9.211  13.404  1.00 15.00           O  
ATOM   2061  H   ASN A 131      13.568  -7.715  15.844  1.00 15.00           H  
ATOM   2062  HA  ASN A 131      15.223  -6.272  13.903  1.00 15.00           H  
ATOM   2063  HB2 ASN A 131      15.863  -6.032  16.229  1.00 15.00           H  
ATOM   2064  HB3 ASN A 131      17.133  -6.859  15.295  1.00 15.00           H  
ATOM   2065 HD21 ASN A 131      16.735  -6.857  18.149  1.00 15.00           H  
ATOM   2066 HD22 ASN A 131      16.485  -8.499  18.623  1.00 15.00           H  
ATOM   2067  N   HIS A 132      16.783  -8.478  13.339  1.00 15.00           N  
ATOM   2068  CA  HIS A 132      17.278  -9.582  12.513  1.00 15.00           C  
ATOM   2069  CB  HIS A 132      18.675  -9.250  11.986  1.00 15.00           C  
ATOM   2070  CG  HIS A 132      18.726  -8.029  11.125  1.00 15.00           C  
ATOM   2071  CD2 HIS A 132      18.952  -6.755  11.601  1.00 15.00           C  
ATOM   2072  ND1 HIS A 132      18.578  -7.904   9.785  1.00 15.00           N  
ATOM   2073  NE2 HIS A 132      18.930  -5.921  10.556  1.00 15.00           N  
ATOM   2074  CE1 HIS A 132      18.708  -6.567   9.431  1.00 15.00           C  
ATOM   2075  C   HIS A 132      17.328 -10.912  13.264  1.00 15.00           C  
ATOM   2076  O   HIS A 132      17.545 -11.961  12.661  1.00 15.00           O  
ATOM   2077  H   HIS A 132      17.411  -7.787  13.624  1.00 15.00           H  
ATOM   2078  HA  HIS A 132      16.573  -9.698  11.690  1.00 15.00           H  
ATOM   2079  HB2 HIS A 132      19.031 -10.098  11.400  1.00 15.00           H  
ATOM   2080  HB3 HIS A 132      19.335  -9.095  12.839  1.00 15.00           H  
ATOM   2081  HD2 HIS A 132      19.117  -6.480  12.632  1.00 15.00           H  
ATOM   2082  HE2 HIS A 132      19.076  -4.853  10.626  1.00 15.00           H  
ATOM   2083  HE1 HIS A 132      18.645  -6.173   8.503  1.00 15.00           H  
ATOM   2084  N   LYS A 133      17.129 -10.871  14.573  1.00 15.00           N  
ATOM   2085  CA  LYS A 133      17.173 -12.080  15.390  1.00 15.00           C  
ATOM   2086  CB  LYS A 133      17.889 -11.802  16.717  1.00 15.00           C  
ATOM   2087  CG  LYS A 133      19.400 -11.678  16.582  1.00 15.00           C  
ATOM   2088  CD  LYS A 133      20.026 -10.939  17.758  1.00 15.00           C  
ATOM   2089  CE  LYS A 133      21.542 -11.093  17.747  1.00 15.00           C  
ATOM   2090  NZ  LYS A 133      22.243 -10.002  18.483  1.00 15.00           N1+
ATOM   2091  C   LYS A 133      15.771 -12.615  15.638  1.00 15.00           C  
ATOM   2092  O   LYS A 133      15.592 -13.721  16.157  1.00 15.00           O  
ATOM   2093  H   LYS A 133      16.920 -10.012  15.001  1.00 15.00           H  
ATOM   2094  HA  LYS A 133      17.734 -12.841  14.848  1.00 15.00           H  
ATOM   2095  HB2 LYS A 133      17.671 -12.620  17.404  1.00 15.00           H  
ATOM   2096  HB3 LYS A 133      17.502 -10.869  17.128  1.00 15.00           H  
ATOM   2097  HG2 LYS A 133      19.627 -11.134  15.665  1.00 15.00           H  
ATOM   2098  HG3 LYS A 133      19.830 -12.678  16.527  1.00 15.00           H  
ATOM   2099  HD2 LYS A 133      19.632 -11.348  18.688  1.00 15.00           H  
ATOM   2100  HD3 LYS A 133      19.774  -9.881  17.691  1.00 15.00           H  
ATOM   2101  HE2 LYS A 133      21.884 -11.090  16.712  1.00 15.00           H  
ATOM   2102  HE3 LYS A 133      21.798 -12.045  18.211  1.00 15.00           H  
ATOM   2103  HZ1 LYS A 133      23.215 -10.299  18.722  1.00 15.00           H  
ATOM   2104  HZ2 LYS A 133      21.736  -9.768  19.358  1.00 15.00           H  
ATOM   2105  HZ3 LYS A 133      22.297  -9.146  17.885  1.00 15.00           H  
ATOM   2106  N   LEU A 134      14.781 -11.832  15.246  1.00 15.00           N  
ATOM   2107  CA  LEU A 134      13.390 -12.215  15.420  1.00 15.00           C  
ATOM   2108  CB  LEU A 134      13.245 -13.734  15.406  1.00 15.00           C  
ATOM   2109  CG  LEU A 134      11.810 -14.262  15.441  1.00 15.00           C  
ATOM   2110  CD1 LEU A 134      11.085 -13.935  14.142  1.00 15.00           C  
ATOM   2111  CD2 LEU A 134      11.792 -15.758  15.713  1.00 15.00           C  
ATOM   2112  C   LEU A 134      12.799 -11.638  16.700  1.00 15.00           C  
ATOM   2113  O   LEU A 134      11.646 -11.898  17.032  1.00 15.00           O  
ATOM   2114  H   LEU A 134      14.992 -10.980  14.806  1.00 15.00           H  
ATOM   2115  HA  LEU A 134      12.831 -11.799  14.582  1.00 15.00           H  
ATOM   2116  HB2 LEU A 134      13.769 -14.129  16.276  1.00 15.00           H  
ATOM   2117  HB3 LEU A 134      13.718 -14.108  14.497  1.00 15.00           H  
ATOM   2118  HG  LEU A 134      11.282 -13.767  16.256  1.00 15.00           H  
ATOM   2119 HD11 LEU A 134      11.085 -12.856  13.989  1.00 15.00           H  
ATOM   2120 HD12 LEU A 134      11.595 -14.420  13.310  1.00 15.00           H  
ATOM   2121 HD13 LEU A 134      10.058 -14.294  14.199  1.00 15.00           H  
ATOM   2122 HD21 LEU A 134      12.314 -16.279  14.911  1.00 15.00           H  
ATOM   2123 HD22 LEU A 134      12.288 -15.960  16.662  1.00 15.00           H  
ATOM   2124 HD23 LEU A 134      10.760 -16.106  15.762  1.00 15.00           H  
ATOM   2125  N   LEU A 135      13.586 -10.857  17.417  1.00 15.00           N  
ATOM   2126  CA  LEU A 135      13.121 -10.270  18.659  1.00 15.00           C  
ATOM   2127  CB  LEU A 135      14.252 -10.239  19.690  1.00 15.00           C  
ATOM   2128  CG  LEU A 135      14.978 -11.573  19.912  1.00 15.00           C  
ATOM   2129  CD1 LEU A 135      16.030 -11.446  20.999  1.00 15.00           C  
ATOM   2130  CD2 LEU A 135      13.992 -12.688  20.241  1.00 15.00           C  
ATOM   2131  C   LEU A 135      12.533  -8.886  18.410  1.00 15.00           C  
ATOM   2132  O   LEU A 135      12.985  -8.166  17.515  1.00 15.00           O  
ATOM   2133  H   LEU A 135      14.492 -10.660  17.101  1.00 15.00           H  
ATOM   2134  HA  LEU A 135      12.323 -10.890  19.069  1.00 15.00           H  
ATOM   2135  HB2 LEU A 135      13.829  -9.924  20.644  1.00 15.00           H  
ATOM   2136  HB3 LEU A 135      14.988  -9.506  19.359  1.00 15.00           H  
ATOM   2137  HG  LEU A 135      15.482 -11.835  18.982  1.00 15.00           H  
ATOM   2138 HD11 LEU A 135      16.742 -10.667  20.726  1.00 15.00           H  
ATOM   2139 HD12 LEU A 135      15.549 -11.184  21.941  1.00 15.00           H  
ATOM   2140 HD13 LEU A 135      16.554 -12.395  21.110  1.00 15.00           H  
ATOM   2141 HD21 LEU A 135      13.472 -12.451  21.169  1.00 15.00           H  
ATOM   2142 HD22 LEU A 135      13.267 -12.782  19.433  1.00 15.00           H  
ATOM   2143 HD23 LEU A 135      14.532 -13.628  20.356  1.00 15.00           H  
ATOM   2144  N   PRO A 136      11.501  -8.504  19.179  1.00 15.00           N  
ATOM   2145  CA  PRO A 136      10.846  -7.207  19.022  1.00 15.00           C  
ATOM   2146  CB  PRO A 136       9.589  -7.334  19.885  1.00 15.00           C  
ATOM   2147  CG  PRO A 136       9.935  -8.351  20.917  1.00 15.00           C  
ATOM   2148  CD  PRO A 136      10.906  -9.301  20.270  1.00 15.00           C  
ATOM   2149  C   PRO A 136      11.723  -6.068  19.521  1.00 15.00           C  
ATOM   2150  O   PRO A 136      12.512  -6.237  20.454  1.00 15.00           O  
ATOM   2151  HA  PRO A 136      10.634  -6.975  17.978  1.00 15.00           H  
ATOM   2152  HB2 PRO A 136       8.743  -7.669  19.284  1.00 15.00           H  
ATOM   2153  HB3 PRO A 136       9.347  -6.380  20.353  1.00 15.00           H  
ATOM   2154  HG2 PRO A 136       9.040  -8.886  21.234  1.00 15.00           H  
ATOM   2155  HG3 PRO A 136      10.396  -7.870  21.780  1.00 15.00           H  
ATOM   2156  HD2 PRO A 136      11.670  -9.620  20.980  1.00 15.00           H  
ATOM   2157  HD3 PRO A 136      10.389 -10.176  19.875  1.00 15.00           H  
ATOM   2158  N   VAL A 137      11.599  -4.913  18.891  1.00 15.00           N  
ATOM   2159  CA  VAL A 137      12.382  -3.755  19.279  1.00 15.00           C  
ATOM   2160  CB  VAL A 137      13.476  -3.408  18.241  1.00 15.00           C  
ATOM   2161  CG1 VAL A 137      14.587  -4.450  18.263  1.00 15.00           C  
ATOM   2162  CG2 VAL A 137      12.887  -3.290  16.843  1.00 15.00           C  
ATOM   2163  C   VAL A 137      11.490  -2.544  19.532  1.00 15.00           C  
ATOM   2164  O   VAL A 137      10.322  -2.521  19.138  1.00 15.00           O  
ATOM   2165  H   VAL A 137      10.961  -4.837  18.144  1.00 15.00           H  
ATOM   2166  HA  VAL A 137      12.885  -4.020  20.209  1.00 15.00           H  
ATOM   2167  HB  VAL A 137      13.900  -2.441  18.513  1.00 15.00           H  
ATOM   2168 HG11 VAL A 137      15.017  -4.502  19.263  1.00 15.00           H  
ATOM   2169 HG12 VAL A 137      14.178  -5.423  17.993  1.00 15.00           H  
ATOM   2170 HG13 VAL A 137      15.361  -4.171  17.549  1.00 15.00           H  
ATOM   2171 HG21 VAL A 137      12.456  -4.247  16.549  1.00 15.00           H  
ATOM   2172 HG22 VAL A 137      12.111  -2.525  16.839  1.00 15.00           H  
ATOM   2173 HG23 VAL A 137      13.673  -3.014  16.140  1.00 15.00           H  
ATOM   2174  N   GLY A 138      12.041  -1.553  20.216  1.00 15.00           N  
ATOM   2175  CA  GLY A 138      11.298  -0.344  20.516  1.00 15.00           C  
ATOM   2176  C   GLY A 138      12.011   0.886  19.993  1.00 15.00           C  
ATOM   2177  O   GLY A 138      12.762   1.533  20.721  1.00 15.00           O  
ATOM   2178  H   GLY A 138      12.964  -1.644  20.525  1.00 15.00           H  
ATOM   2179  HA2 GLY A 138      11.185  -0.256  21.597  1.00 15.00           H  
ATOM   2180  HA3 GLY A 138      10.314  -0.408  20.052  1.00 15.00           H  
ATOM   2181  N   ARG A 139      11.787   1.195  18.724  1.00 15.00           N  
ATOM   2182  CA  ARG A 139      12.416   2.343  18.087  1.00 15.00           C  
ATOM   2183  CB  ARG A 139      13.557   1.887  17.174  1.00 15.00           C  
ATOM   2184  CG  ARG A 139      14.645   1.091  17.875  1.00 15.00           C  
ATOM   2185  CD  ARG A 139      15.765   0.721  16.921  1.00 15.00           C  
ATOM   2186  NE  ARG A 139      16.930   0.192  17.631  1.00 15.00           N  
ATOM   2187  CZ  ARG A 139      18.185   0.587  17.392  1.00 15.00           C  
ATOM   2188  NH1 ARG A 139      18.433   1.519  16.482  1.00 15.00           N  
ATOM   2189  NH2 ARG A 139      19.195   0.054  18.065  1.00 15.00           N1+
ATOM   2190  C   ARG A 139      11.386   3.112  17.271  1.00 15.00           C  
ATOM   2191  O   ARG A 139      10.378   2.543  16.856  1.00 15.00           O  
ATOM   2192  H   ARG A 139      11.161   0.646  18.202  1.00 15.00           H  
ATOM   2193  HA  ARG A 139      12.822   2.992  18.863  1.00 15.00           H  
ATOM   2194  HB2 ARG A 139      14.014   2.772  16.732  1.00 15.00           H  
ATOM   2195  HB3 ARG A 139      13.134   1.264  16.386  1.00 15.00           H  
ATOM   2196  HG2 ARG A 139      14.210   0.178  18.282  1.00 15.00           H  
ATOM   2197  HG3 ARG A 139      15.055   1.691  18.687  1.00 15.00           H  
ATOM   2198  HD2 ARG A 139      16.064   1.610  16.366  1.00 15.00           H  
ATOM   2199  HD3 ARG A 139      15.401  -0.036  16.226  1.00 15.00           H  
ATOM   2200  HE  ARG A 139      16.769  -0.478  18.327  1.00 15.00           H  
ATOM   2201 HH11 ARG A 139      17.654   1.949  15.940  1.00 15.00           H  
ATOM   2202 HH12 ARG A 139      19.421   1.821  16.303  1.00 15.00           H  
ATOM   2203 HH21 ARG A 139      19.032  -0.689  18.775  1.00 15.00           H  
ATOM   2204 HH22 ARG A 139      20.181   0.385  17.874  1.00 15.00           H  
ATOM   2205  N   THR A 140      11.643   4.393  17.056  1.00 15.00           N  
ATOM   2206  CA  THR A 140      10.743   5.248  16.298  1.00 15.00           C  
ATOM   2207  CB  THR A 140      11.205   6.711  16.384  1.00 15.00           C  
ATOM   2208  OG1 THR A 140      12.255   6.811  17.358  1.00 15.00           O  
ATOM   2209  CG2 THR A 140      10.053   7.617  16.793  1.00 15.00           C  
ATOM   2210  C   THR A 140      10.673   4.837  14.828  1.00 15.00           C  
ATOM   2211  O   THR A 140      11.690   4.509  14.208  1.00 15.00           O  
ATOM   2212  H   THR A 140      12.460   4.788  17.428  1.00 15.00           H  
ATOM   2213  HA  THR A 140       9.750   5.140  16.735  1.00 15.00           H  
ATOM   2214  HB  THR A 140      11.564   7.026  15.404  1.00 15.00           H  
ATOM   2215 HG21 THR A 140       9.250   7.537  16.060  1.00 15.00           H  
ATOM   2216 HG22 THR A 140       9.682   7.314  17.772  1.00 15.00           H  
ATOM   2217 HG23 THR A 140      10.401   8.649  16.840  1.00 15.00           H  
ATOM   2218  HG1 THR A 140      12.817   7.580  17.145  1.00 15.00           H  
ATOM   2219  N   VAL A 141       9.463   4.840  14.285  1.00 15.00           N  
ATOM   2220  CA  VAL A 141       9.247   4.491  12.891  1.00 15.00           C  
ATOM   2221  CB  VAL A 141       8.354   3.241  12.728  1.00 15.00           C  
ATOM   2222  CG1 VAL A 141       9.099   1.988  13.161  1.00 15.00           C  
ATOM   2223  CG2 VAL A 141       7.056   3.392  13.511  1.00 15.00           C  
ATOM   2224  C   VAL A 141       8.629   5.660  12.133  1.00 15.00           C  
ATOM   2225  O   VAL A 141       7.892   6.468  12.704  1.00 15.00           O  
ATOM   2226  H   VAL A 141       8.691   5.084  14.841  1.00 15.00           H  
ATOM   2227  HA  VAL A 141      10.226   4.259  12.473  1.00 15.00           H  
ATOM   2228  HB  VAL A 141       8.102   3.143  11.672  1.00 15.00           H  
ATOM   2229 HG11 VAL A 141      10.008   1.883  12.568  1.00 15.00           H  
ATOM   2230 HG12 VAL A 141       9.360   2.067  14.216  1.00 15.00           H  
ATOM   2231 HG13 VAL A 141       8.463   1.116  13.009  1.00 15.00           H  
ATOM   2232 HG21 VAL A 141       7.282   3.492  14.573  1.00 15.00           H  
ATOM   2233 HG22 VAL A 141       6.525   4.280  13.167  1.00 15.00           H  
ATOM   2234 HG23 VAL A 141       6.432   2.512  13.354  1.00 15.00           H  
ATOM   2235  N   MET A 142       8.941   5.744  10.851  1.00 15.00           N  
ATOM   2236  CA  MET A 142       8.425   6.803   9.996  1.00 15.00           C  
ATOM   2237  CB  MET A 142       9.569   7.505   9.264  1.00 15.00           C  
ATOM   2238  CG  MET A 142      10.479   8.331  10.156  1.00 15.00           C  
ATOM   2239  SD  MET A 142       9.806   9.962  10.517  1.00 15.00           S  
ATOM   2240  CE  MET A 142      10.958  10.526  11.770  1.00 15.00           C  
ATOM   2241  C   MET A 142       7.457   6.208   8.987  1.00 15.00           C  
ATOM   2242  O   MET A 142       7.847   5.391   8.150  1.00 15.00           O  
ATOM   2243  H   MET A 142       9.528   5.060  10.458  1.00 15.00           H  
ATOM   2244  HA  MET A 142       7.907   7.537  10.614  1.00 15.00           H  
ATOM   2245  HB2 MET A 142       9.137   8.167   8.514  1.00 15.00           H  
ATOM   2246  HB3 MET A 142      10.175   6.744   8.772  1.00 15.00           H  
ATOM   2247  HG2 MET A 142      11.440   8.453   9.656  1.00 15.00           H  
ATOM   2248  HG3 MET A 142      10.624   7.798  11.096  1.00 15.00           H  
ATOM   2249  HE1 MET A 142      10.933   9.844  12.620  1.00 15.00           H  
ATOM   2250  HE2 MET A 142      11.965  10.550  11.353  1.00 15.00           H  
ATOM   2251  HE3 MET A 142      10.676  11.526  12.098  1.00 15.00           H  
ATOM   2252  N   VAL A 143       6.198   6.596   9.079  1.00 15.00           N  
ATOM   2253  CA  VAL A 143       5.178   6.079   8.180  1.00 15.00           C  
ATOM   2254  CB  VAL A 143       3.962   5.504   8.937  1.00 15.00           C  
ATOM   2255  CG1 VAL A 143       3.481   4.220   8.272  1.00 15.00           C  
ATOM   2256  CG2 VAL A 143       4.294   5.260  10.402  1.00 15.00           C  
ATOM   2257  C   VAL A 143       4.710   7.161   7.219  1.00 15.00           C  
ATOM   2258  O   VAL A 143       4.393   8.278   7.631  1.00 15.00           O  
ATOM   2259  H   VAL A 143       5.947   7.262   9.762  1.00 15.00           H  
ATOM   2260  HA  VAL A 143       5.640   5.265   7.621  1.00 15.00           H  
ATOM   2261  HB  VAL A 143       3.158   6.238   8.895  1.00 15.00           H  
ATOM   2262 HG11 VAL A 143       3.218   4.425   7.234  1.00 15.00           H  
ATOM   2263 HG12 VAL A 143       4.275   3.474   8.305  1.00 15.00           H  
ATOM   2264 HG13 VAL A 143       2.606   3.843   8.801  1.00 15.00           H  
ATOM   2265 HG21 VAL A 143       5.098   4.527  10.475  1.00 15.00           H  
ATOM   2266 HG22 VAL A 143       4.612   6.195  10.863  1.00 15.00           H  
ATOM   2267 HG23 VAL A 143       3.410   4.883  10.917  1.00 15.00           H  
ATOM   2268  N   ASN A 144       4.685   6.824   5.941  1.00 15.00           N  
ATOM   2269  CA  ASN A 144       4.268   7.755   4.905  1.00 15.00           C  
ATOM   2270  CB  ASN A 144       5.475   8.175   4.054  1.00 15.00           C  
ATOM   2271  CG  ASN A 144       6.265   9.325   4.652  1.00 15.00           C  
ATOM   2272  ND2 ASN A 144       5.984  10.488   4.379  1.00 15.00           N  
ATOM   2273  OD1 ASN A 144       7.270   9.008   5.457  1.00 15.00           O  
ATOM   2274  C   ASN A 144       3.214   7.115   4.010  1.00 15.00           C  
ATOM   2275  O   ASN A 144       3.460   6.075   3.401  1.00 15.00           O  
ATOM   2276  H   ASN A 144       4.953   5.912   5.685  1.00 15.00           H  
ATOM   2277  HA  ASN A 144       3.841   8.636   5.385  1.00 15.00           H  
ATOM   2278  HB2 ASN A 144       5.115   8.478   3.071  1.00 15.00           H  
ATOM   2279  HB3 ASN A 144       6.139   7.317   3.950  1.00 15.00           H  
ATOM   2280 HD21 ASN A 144       6.526  11.244   4.772  1.00 15.00           H  
ATOM   2281 HD22 ASN A 144       5.211  10.689   3.761  1.00 15.00           H  
ATOM   2282  N   ILE A 145       2.036   7.721   3.946  1.00 15.00           N  
ATOM   2283  CA  ILE A 145       0.959   7.206   3.105  1.00 15.00           C  
ATOM   2284  CB  ILE A 145      -0.432   7.409   3.748  1.00 15.00           C  
ATOM   2285  CG1 ILE A 145      -0.545   6.553   5.017  1.00 15.00           C  
ATOM   2286  CG2 ILE A 145      -1.541   7.057   2.764  1.00 15.00           C  
ATOM   2287  CD1 ILE A 145      -1.861   6.694   5.749  1.00 15.00           C  
ATOM   2288  C   ILE A 145       1.029   7.871   1.733  1.00 15.00           C  
ATOM   2289  O   ILE A 145       0.808   9.078   1.604  1.00 15.00           O  
ATOM   2290  H   ILE A 145       1.889   8.539   4.470  1.00 15.00           H  
ATOM   2291  HA  ILE A 145       1.095   6.130   2.996  1.00 15.00           H  
ATOM   2292  HB  ILE A 145      -0.544   8.459   4.016  1.00 15.00           H  
ATOM   2293 HG12 ILE A 145       0.256   6.843   5.697  1.00 15.00           H  
ATOM   2294 HG13 ILE A 145      -0.422   5.507   4.735  1.00 15.00           H  
ATOM   2295 HG21 ILE A 145      -1.453   7.685   1.877  1.00 15.00           H  
ATOM   2296 HG22 ILE A 145      -1.453   6.009   2.477  1.00 15.00           H  
ATOM   2297 HG23 ILE A 145      -2.510   7.225   3.233  1.00 15.00           H  
ATOM   2298 HD11 ILE A 145      -2.005   7.734   6.041  1.00 15.00           H  
ATOM   2299 HD12 ILE A 145      -2.676   6.384   5.095  1.00 15.00           H  
ATOM   2300 HD13 ILE A 145      -1.851   6.065   6.639  1.00 15.00           H  
ATOM   2301  N   GLU A 146       1.327   7.073   0.719  1.00 15.00           N  
ATOM   2302  CA  GLU A 146       1.490   7.567  -0.641  1.00 15.00           C  
ATOM   2303  CB  GLU A 146       2.683   6.856  -1.286  1.00 15.00           C  
ATOM   2304  CG  GLU A 146       3.550   7.731  -2.177  1.00 15.00           C  
ATOM   2305  CD  GLU A 146       4.781   6.994  -2.665  1.00 15.00           C  
ATOM   2306  OE1 GLU A 146       4.801   6.558  -3.834  1.00 15.00           O  
ATOM   2307  OE2 GLU A 146       5.724   6.814  -1.867  1.00 15.00           O1-
ATOM   2308  C   GLU A 146       0.245   7.345  -1.495  1.00 15.00           C  
ATOM   2309  O   GLU A 146      -0.466   6.347  -1.342  1.00 15.00           O  
ATOM   2310  H   GLU A 146       1.415   6.106   0.884  1.00 15.00           H  
ATOM   2311  HA  GLU A 146       1.659   8.643  -0.588  1.00 15.00           H  
ATOM   2312  HB2 GLU A 146       2.300   6.034  -1.890  1.00 15.00           H  
ATOM   2313  HB3 GLU A 146       3.311   6.459  -0.489  1.00 15.00           H  
ATOM   2314  HG2 GLU A 146       3.865   8.608  -1.611  1.00 15.00           H  
ATOM   2315  HG3 GLU A 146       2.963   8.047  -3.039  1.00 15.00           H  
ATOM   2316  N   ASN A 147       0.003   8.287  -2.400  1.00 15.00           N  
ATOM   2317  CA  ASN A 147      -1.127   8.225  -3.321  1.00 15.00           C  
ATOM   2318  CB  ASN A 147      -1.875   9.576  -3.363  1.00 15.00           C  
ATOM   2319  CG  ASN A 147      -1.065  10.737  -3.920  1.00 15.00           C  
ATOM   2320  OD1 ASN A 147       0.016  10.559  -4.471  1.00 15.00           O  
ATOM   2321  ND2 ASN A 147      -1.593  11.943  -3.786  1.00 15.00           N  
ATOM   2322  C   ASN A 147      -0.622   7.812  -4.712  1.00 15.00           C  
ATOM   2323  O   ASN A 147       0.587   7.713  -4.916  1.00 15.00           O  
ATOM   2324  H   ASN A 147       0.617   9.047  -2.458  1.00 15.00           H  
ATOM   2325  HA  ASN A 147      -1.840   7.478  -2.974  1.00 15.00           H  
ATOM   2326  HB2 ASN A 147      -2.175   9.829  -2.346  1.00 15.00           H  
ATOM   2327  HB3 ASN A 147      -2.762   9.453  -3.984  1.00 15.00           H  
ATOM   2328 HD21 ASN A 147      -2.460  12.021  -3.341  1.00 15.00           H  
ATOM   2329 HD22 ASN A 147      -1.099  12.706  -4.152  1.00 15.00           H  
ATOM   2330  N   PRO A 148      -1.519   7.566  -5.690  1.00 15.00           N  
ATOM   2331  CA  PRO A 148      -1.114   7.158  -7.048  1.00 15.00           C  
ATOM   2332  CB  PRO A 148      -2.439   6.816  -7.744  1.00 15.00           C  
ATOM   2333  CG  PRO A 148      -3.433   6.678  -6.640  1.00 15.00           C  
ATOM   2334  CD  PRO A 148      -2.985   7.620  -5.564  1.00 15.00           C  
ATOM   2335  C   PRO A 148      -0.371   8.252  -7.824  1.00 15.00           C  
ATOM   2336  O   PRO A 148      -0.012   8.060  -8.984  1.00 15.00           O  
ATOM   2337  HA  PRO A 148      -0.408   6.329  -7.006  1.00 15.00           H  
ATOM   2338  HB2 PRO A 148      -2.350   5.882  -8.298  1.00 15.00           H  
ATOM   2339  HB3 PRO A 148      -2.731   7.616  -8.425  1.00 15.00           H  
ATOM   2340  HG2 PRO A 148      -3.445   5.654  -6.267  1.00 15.00           H  
ATOM   2341  HG3 PRO A 148      -4.429   6.949  -6.990  1.00 15.00           H  
ATOM   2342  HD2 PRO A 148      -3.360   8.628  -5.741  1.00 15.00           H  
ATOM   2343  HD3 PRO A 148      -3.310   7.279  -4.581  1.00 15.00           H  
ATOM   2344  N   GLU A 149      -0.143   9.390  -7.182  1.00 15.00           N  
ATOM   2345  CA  GLU A 149       0.557  10.500  -7.814  1.00 15.00           C  
ATOM   2346  CB  GLU A 149      -0.200  11.804  -7.554  1.00 15.00           C  
ATOM   2347  CG  GLU A 149      -1.637  11.787  -8.050  1.00 15.00           C  
ATOM   2348  CD  GLU A 149      -2.515  12.782  -7.327  1.00 15.00           C  
ATOM   2349  OE1 GLU A 149      -2.384  13.993  -7.585  1.00 15.00           O  
ATOM   2350  OE2 GLU A 149      -3.337  12.360  -6.485  1.00 15.00           O1-
ATOM   2351  C   GLU A 149       1.985  10.615  -7.290  1.00 15.00           C  
ATOM   2352  O   GLU A 149       2.837  11.251  -7.914  1.00 15.00           O  
ATOM   2353  H   GLU A 149      -0.459   9.492  -6.263  1.00 15.00           H  
ATOM   2354  HA  GLU A 149       0.601  10.312  -8.887  1.00 15.00           H  
ATOM   2355  HB2 GLU A 149       0.328  12.614  -8.057  1.00 15.00           H  
ATOM   2356  HB3 GLU A 149      -0.209  11.988  -6.480  1.00 15.00           H  
ATOM   2357  HG2 GLU A 149      -2.046  10.788  -7.900  1.00 15.00           H  
ATOM   2358  HG3 GLU A 149      -1.642  12.026  -9.113  1.00 15.00           H  
ATOM   2359  N   GLY A 150       2.240   9.993  -6.141  1.00 15.00           N  
ATOM   2360  CA  GLY A 150       3.559  10.048  -5.542  1.00 15.00           C  
ATOM   2361  C   GLY A 150       3.653  11.114  -4.462  1.00 15.00           C  
ATOM   2362  O   GLY A 150       4.736  11.607  -4.153  1.00 15.00           O  
ATOM   2363  H   GLY A 150       1.525   9.489  -5.698  1.00 15.00           H  
ATOM   2364  HA2 GLY A 150       4.289  10.271  -6.320  1.00 15.00           H  
ATOM   2365  HA3 GLY A 150       3.784   9.078  -5.099  1.00 15.00           H  
ATOM   2366  N   ILE A 151       2.511  11.467  -3.882  1.00 15.00           N  
ATOM   2367  CA  ILE A 151       2.466  12.481  -2.833  1.00 15.00           C  
ATOM   2368  CB  ILE A 151       1.502  13.632  -3.192  1.00 15.00           C  
ATOM   2369  CG1 ILE A 151       1.831  14.213  -4.573  1.00 15.00           C  
ATOM   2370  CG2 ILE A 151       1.552  14.724  -2.130  1.00 15.00           C  
ATOM   2371  CD1 ILE A 151       0.882  15.301  -5.027  1.00 15.00           C  
ATOM   2372  C   ILE A 151       2.033  11.880  -1.490  1.00 15.00           C  
ATOM   2373  O   ILE A 151       0.926  11.345  -1.365  1.00 15.00           O  
ATOM   2374  H   ILE A 151       1.676  11.034  -4.169  1.00 15.00           H  
ATOM   2375  HA  ILE A 151       3.479  12.875  -2.746  1.00 15.00           H  
ATOM   2376  HB  ILE A 151       0.491  13.226  -3.226  1.00 15.00           H  
ATOM   2377 HG12 ILE A 151       1.798  13.403  -5.302  1.00 15.00           H  
ATOM   2378 HG13 ILE A 151       2.838  14.629  -4.538  1.00 15.00           H  
ATOM   2379 HG21 ILE A 151       1.289  14.300  -1.161  1.00 15.00           H  
ATOM   2380 HG22 ILE A 151       2.558  15.140  -2.084  1.00 15.00           H  
ATOM   2381 HG23 ILE A 151       0.844  15.512  -2.386  1.00 15.00           H  
ATOM   2382 HD11 ILE A 151      -0.132  14.904  -5.068  1.00 15.00           H  
ATOM   2383 HD12 ILE A 151       0.919  16.132  -4.323  1.00 15.00           H  
ATOM   2384 HD13 ILE A 151       1.176  15.650  -6.017  1.00 15.00           H  
ATOM   2385  N   PRO A 152       2.907  11.957  -0.471  1.00 15.00           N  
ATOM   2386  CA  PRO A 152       2.616  11.456   0.870  1.00 15.00           C  
ATOM   2387  CB  PRO A 152       4.003  11.320   1.526  1.00 15.00           C  
ATOM   2388  CG  PRO A 152       5.001  11.723   0.482  1.00 15.00           C  
ATOM   2389  CD  PRO A 152       4.256  12.526  -0.546  1.00 15.00           C  
ATOM   2390  C   PRO A 152       1.769  12.461   1.650  1.00 15.00           C  
ATOM   2391  O   PRO A 152       2.267  13.495   2.091  1.00 15.00           O  
ATOM   2392  HA  PRO A 152       2.057  10.521   0.851  1.00 15.00           H  
ATOM   2393  HB2 PRO A 152       4.175  10.289   1.835  1.00 15.00           H  
ATOM   2394  HB3 PRO A 152       4.077  11.977   2.393  1.00 15.00           H  
ATOM   2395  HG2 PRO A 152       5.439  10.838   0.021  1.00 15.00           H  
ATOM   2396  HG3 PRO A 152       5.790  12.327   0.931  1.00 15.00           H  
ATOM   2397  HD2 PRO A 152       4.252  13.586  -0.292  1.00 15.00           H  
ATOM   2398  HD3 PRO A 152       4.686  12.392  -1.539  1.00 15.00           H  
ATOM   2399  N   VAL A 153       0.488  12.156   1.811  1.00 15.00           N  
ATOM   2400  CA  VAL A 153      -0.423  13.050   2.525  1.00 15.00           C  
ATOM   2401  CB  VAL A 153      -1.883  12.917   2.038  1.00 15.00           C  
ATOM   2402  CG1 VAL A 153      -2.035  13.487   0.635  1.00 15.00           C  
ATOM   2403  CG2 VAL A 153      -2.344  11.468   2.083  1.00 15.00           C  
ATOM   2404  C   VAL A 153      -0.365  12.839   4.036  1.00 15.00           C  
ATOM   2405  O   VAL A 153      -0.537  13.778   4.811  1.00 15.00           O  
ATOM   2406  H   VAL A 153       0.148  11.315   1.442  1.00 15.00           H  
ATOM   2407  HA  VAL A 153      -0.080  14.060   2.300  1.00 15.00           H  
ATOM   2408  HB  VAL A 153      -2.517  13.492   2.713  1.00 15.00           H  
ATOM   2409 HG11 VAL A 153      -1.730  14.533   0.633  1.00 15.00           H  
ATOM   2410 HG12 VAL A 153      -1.407  12.924  -0.056  1.00 15.00           H  
ATOM   2411 HG13 VAL A 153      -3.077  13.412   0.323  1.00 15.00           H  
ATOM   2412 HG21 VAL A 153      -1.725  10.869   1.415  1.00 15.00           H  
ATOM   2413 HG22 VAL A 153      -2.253  11.089   3.101  1.00 15.00           H  
ATOM   2414 HG23 VAL A 153      -3.385  11.408   1.765  1.00 15.00           H  
ATOM   2415  N   LYS A 154      -0.114  11.609   4.459  1.00 15.00           N  
ATOM   2416  CA  LYS A 154      -0.054  11.312   5.879  1.00 15.00           C  
ATOM   2417  CB  LYS A 154      -1.078  10.242   6.274  1.00 15.00           C  
ATOM   2418  CG  LYS A 154      -1.164   9.965   7.774  1.00 15.00           C  
ATOM   2419  CD  LYS A 154      -1.729  11.157   8.536  1.00 15.00           C  
ATOM   2420  CE  LYS A 154      -2.286  10.749   9.896  1.00 15.00           C  
ATOM   2421  NZ  LYS A 154      -1.237  10.673  10.947  1.00 15.00           N1+
ATOM   2422  C   LYS A 154       1.342  10.904   6.317  1.00 15.00           C  
ATOM   2423  O   LYS A 154       1.930   9.963   5.777  1.00 15.00           O  
ATOM   2424  H   LYS A 154       0.042  10.896   3.808  1.00 15.00           H  
ATOM   2425  HA  LYS A 154      -0.308  12.234   6.402  1.00 15.00           H  
ATOM   2426  HB2 LYS A 154      -0.809   9.313   5.772  1.00 15.00           H  
ATOM   2427  HB3 LYS A 154      -2.060  10.569   5.932  1.00 15.00           H  
ATOM   2428  HG2 LYS A 154      -0.165   9.746   8.151  1.00 15.00           H  
ATOM   2429  HG3 LYS A 154      -1.810   9.103   7.937  1.00 15.00           H  
ATOM   2430  HD2 LYS A 154      -2.529  11.605   7.947  1.00 15.00           H  
ATOM   2431  HD3 LYS A 154      -0.935  11.889   8.685  1.00 15.00           H  
ATOM   2432  HE2 LYS A 154      -2.756   9.770   9.801  1.00 15.00           H  
ATOM   2433  HE3 LYS A 154      -3.033  11.482  10.201  1.00 15.00           H  
ATOM   2434  HZ1 LYS A 154      -0.507  11.396  10.793  1.00 15.00           H  
ATOM   2435  HZ2 LYS A 154      -0.775   9.730  10.934  1.00 15.00           H  
ATOM   2436  HZ3 LYS A 154      -1.653  10.814  11.888  1.00 15.00           H  
ATOM   2437  N   GLN A 155       1.860  11.643   7.281  1.00 15.00           N  
ATOM   2438  CA  GLN A 155       3.165  11.384   7.854  1.00 15.00           C  
ATOM   2439  CB  GLN A 155       4.055  12.618   7.703  1.00 15.00           C  
ATOM   2440  CG  GLN A 155       4.785  12.693   6.371  1.00 15.00           C  
ATOM   2441  CD  GLN A 155       5.337  14.075   6.073  1.00 15.00           C  
ATOM   2442  OE1 GLN A 155       6.366  14.476   6.611  1.00 15.00           O  
ATOM   2443  NE2 GLN A 155       4.669  14.808   5.193  1.00 15.00           N  
ATOM   2444  C   GLN A 155       2.971  11.048   9.325  1.00 15.00           C  
ATOM   2445  O   GLN A 155       2.319  11.801  10.053  1.00 15.00           O  
ATOM   2446  H   GLN A 155       1.341  12.396   7.626  1.00 15.00           H  
ATOM   2447  HA  GLN A 155       3.650  10.553   7.341  1.00 15.00           H  
ATOM   2448  HB2 GLN A 155       4.798  12.605   8.501  1.00 15.00           H  
ATOM   2449  HB3 GLN A 155       3.430  13.506   7.802  1.00 15.00           H  
ATOM   2450  HG2 GLN A 155       4.089  12.419   5.578  1.00 15.00           H  
ATOM   2451  HG3 GLN A 155       5.613  11.985   6.389  1.00 15.00           H  
ATOM   2452 HE21 GLN A 155       3.864  14.426   4.786  1.00 15.00           H  
ATOM   2453 HE22 GLN A 155       5.016  15.698   4.977  1.00 15.00           H  
ATOM   2454  N   ASP A 156       3.492   9.909   9.750  1.00 15.00           N  
ATOM   2455  CA  ASP A 156       3.344   9.476  11.136  1.00 15.00           C  
ATOM   2456  CB  ASP A 156       2.319   8.341  11.252  1.00 15.00           C  
ATOM   2457  CG  ASP A 156       0.925   8.845  11.555  1.00 15.00           C  
ATOM   2458  OD1 ASP A 156       0.791   9.801  12.346  1.00 15.00           O  
ATOM   2459  OD2 ASP A 156      -0.051   8.308  10.986  1.00 15.00           O1-
ATOM   2460  C   ASP A 156       4.665   9.032  11.736  1.00 15.00           C  
ATOM   2461  O   ASP A 156       5.566   8.579  11.024  1.00 15.00           O  
ATOM   2462  H   ASP A 156       3.993   9.343   9.119  1.00 15.00           H  
ATOM   2463  HA  ASP A 156       2.988  10.340  11.697  1.00 15.00           H  
ATOM   2464  HB2 ASP A 156       2.630   7.671  12.053  1.00 15.00           H  
ATOM   2465  HB3 ASP A 156       2.295   7.794  10.309  1.00 15.00           H  
ATOM   2466  N   SER A 157       4.765   9.163  13.049  1.00 15.00           N  
ATOM   2467  CA  SER A 157       5.954   8.774  13.779  1.00 15.00           C  
ATOM   2468  CB  SER A 157       6.975   9.910  13.790  1.00 15.00           C  
ATOM   2469  OG  SER A 157       8.142   9.544  13.079  1.00 15.00           O  
ATOM   2470  C   SER A 157       5.584   8.393  15.204  1.00 15.00           C  
ATOM   2471  O   SER A 157       4.904   9.146  15.899  1.00 15.00           O  
ATOM   2472  H   SER A 157       4.008   9.538  13.548  1.00 15.00           H  
ATOM   2473  HA  SER A 157       6.401   7.913  13.282  1.00 15.00           H  
ATOM   2474  HB2 SER A 157       7.242  10.140  14.821  1.00 15.00           H  
ATOM   2475  HB3 SER A 157       6.534  10.791  13.324  1.00 15.00           H  
ATOM   2476  HG  SER A 157       8.522  10.327  12.663  1.00 15.00           H  
ATOM   2477  N   LEU A 158       6.023   7.218  15.624  1.00 15.00           N  
ATOM   2478  CA  LEU A 158       5.741   6.727  16.962  1.00 15.00           C  
ATOM   2479  CB  LEU A 158       4.321   6.152  17.028  1.00 15.00           C  
ATOM   2480  CG  LEU A 158       3.567   6.359  18.344  1.00 15.00           C  
ATOM   2481  CD1 LEU A 158       3.197   7.824  18.529  1.00 15.00           C  
ATOM   2482  CD2 LEU A 158       2.328   5.479  18.398  1.00 15.00           C  
ATOM   2483  C   LEU A 158       6.756   5.657  17.336  1.00 15.00           C  
ATOM   2484  O   LEU A 158       7.484   5.159  16.474  1.00 15.00           O  
ATOM   2485  H   LEU A 158       6.564   6.667  15.018  1.00 15.00           H  
ATOM   2486  HA  LEU A 158       5.813   7.554  17.668  1.00 15.00           H  
ATOM   2487  HB2 LEU A 158       4.388   5.079  16.849  1.00 15.00           H  
ATOM   2488  HB3 LEU A 158       3.737   6.617  16.234  1.00 15.00           H  
ATOM   2489  HG  LEU A 158       4.226   6.069  19.163  1.00 15.00           H  
ATOM   2490 HD11 LEU A 158       4.102   8.432  18.516  1.00 15.00           H  
ATOM   2491 HD12 LEU A 158       2.537   8.137  17.720  1.00 15.00           H  
ATOM   2492 HD13 LEU A 158       2.687   7.952  19.484  1.00 15.00           H  
ATOM   2493 HD21 LEU A 158       1.653   5.751  17.586  1.00 15.00           H  
ATOM   2494 HD22 LEU A 158       2.620   4.434  18.293  1.00 15.00           H  
ATOM   2495 HD23 LEU A 158       1.823   5.621  19.353  1.00 15.00           H  
ATOM   2496  N   SER A 159       6.813   5.313  18.611  1.00 15.00           N  
ATOM   2497  CA  SER A 159       7.743   4.302  19.081  1.00 15.00           C  
ATOM   2498  CB  SER A 159       8.925   4.964  19.797  1.00 15.00           C  
ATOM   2499  OG  SER A 159       8.555   6.228  20.329  1.00 15.00           O  
ATOM   2500  C   SER A 159       7.036   3.315  20.004  1.00 15.00           C  
ATOM   2501  O   SER A 159       6.324   3.716  20.923  1.00 15.00           O  
ATOM   2502  H   SER A 159       6.215   5.747  19.255  1.00 15.00           H  
ATOM   2503  HA  SER A 159       8.125   3.750  18.222  1.00 15.00           H  
ATOM   2504  HB2 SER A 159       9.740   5.101  19.087  1.00 15.00           H  
ATOM   2505  HB3 SER A 159       9.256   4.318  20.610  1.00 15.00           H  
ATOM   2506  HG  SER A 159       7.601   6.339  20.256  1.00 15.00           H  
ATOM   2507  N   SER A 160       7.229   2.027  19.751  1.00 15.00           N  
ATOM   2508  CA  SER A 160       6.609   0.984  20.556  1.00 15.00           C  
ATOM   2509  CB  SER A 160       6.310  -0.224  19.669  1.00 15.00           C  
ATOM   2510  OG  SER A 160       7.296  -0.355  18.658  1.00 15.00           O  
ATOM   2511  C   SER A 160       7.520   0.577  21.713  1.00 15.00           C  
ATOM   2512  O   SER A 160       7.538  -0.586  22.129  1.00 15.00           O  
ATOM   2513  H   SER A 160       7.796   1.765  18.994  1.00 15.00           H  
ATOM   2514  HA  SER A 160       5.680   1.367  20.979  1.00 15.00           H  
ATOM   2515  HB2 SER A 160       5.333  -0.094  19.203  1.00 15.00           H  
ATOM   2516  HB3 SER A 160       6.303  -1.126  20.282  1.00 15.00           H  
ATOM   2517  HG  SER A 160       7.009   0.112  17.865  1.00 15.00           H  
ATOM   2518  N   GLN A 161       8.260   1.551  22.234  1.00 15.00           N  
ATOM   2519  CA  GLN A 161       9.195   1.327  23.333  1.00 15.00           C  
ATOM   2520  CB  GLN A 161       9.891   2.630  23.743  1.00 15.00           C  
ATOM   2521  CG  GLN A 161       8.948   3.797  23.996  1.00 15.00           C  
ATOM   2522  CD  GLN A 161       9.669   5.050  24.457  1.00 15.00           C  
ATOM   2523  OE1 GLN A 161      10.717   4.982  25.092  1.00 15.00           O  
ATOM   2524  NE2 GLN A 161       9.106   6.207  24.141  1.00 15.00           N  
ATOM   2525  C   GLN A 161       8.537   0.650  24.535  1.00 15.00           C  
ATOM   2526  O   GLN A 161       7.669   1.222  25.197  1.00 15.00           O  
ATOM   2527  H   GLN A 161       8.166   2.457  21.872  1.00 15.00           H  
ATOM   2528  HA  GLN A 161       9.954   0.638  22.962  1.00 15.00           H  
ATOM   2529  HB2 GLN A 161      10.578   2.914  22.946  1.00 15.00           H  
ATOM   2530  HB3 GLN A 161      10.453   2.442  24.658  1.00 15.00           H  
ATOM   2531  HG2 GLN A 161       8.232   3.505  24.764  1.00 15.00           H  
ATOM   2532  HG3 GLN A 161       8.417   4.022  23.071  1.00 15.00           H  
ATOM   2533 HE21 GLN A 161       8.267   6.191  23.634  1.00 15.00           H  
ATOM   2534 HE22 GLN A 161       9.552   7.029  24.426  1.00 15.00           H  
ATOM   2535  N   ASN A 162       8.939  -0.600  24.768  1.00 15.00           N  
ATOM   2536  CA  ASN A 162       8.442  -1.408  25.886  1.00 15.00           C  
ATOM   2537  CB  ASN A 162       8.805  -0.774  27.234  1.00 15.00           C  
ATOM   2538  CG  ASN A 162      10.303  -0.688  27.456  1.00 15.00           C  
ATOM   2539  OD1 ASN A 162      10.949   0.274  27.046  1.00 15.00           O  
ATOM   2540  ND2 ASN A 162      10.868  -1.693  28.109  1.00 15.00           N  
ATOM   2541  C   ASN A 162       6.942  -1.686  25.809  1.00 15.00           C  
ATOM   2542  O   ASN A 162       6.355  -2.208  26.754  1.00 15.00           O  
ATOM   2543  H   ASN A 162       9.603  -0.993  24.169  1.00 15.00           H  
ATOM   2544  HA  ASN A 162       8.943  -2.373  25.804  1.00 15.00           H  
ATOM   2545  HB2 ASN A 162       8.368  -1.376  28.031  1.00 15.00           H  
ATOM   2546  HB3 ASN A 162       8.389   0.233  27.269  1.00 15.00           H  
ATOM   2547 HD21 ASN A 162      10.297  -2.432  28.409  1.00 15.00           H  
ATOM   2548 HD22 ASN A 162      11.834  -1.653  28.265  1.00 15.00           H  
ATOM   2549  N   GLN A 163       6.324  -1.362  24.680  1.00 15.00           N  
ATOM   2550  CA  GLN A 163       4.891  -1.578  24.517  1.00 15.00           C  
ATOM   2551  CB  GLN A 163       4.287  -0.573  23.533  1.00 15.00           C  
ATOM   2552  CG  GLN A 163       4.328   0.877  23.993  1.00 15.00           C  
ATOM   2553  CD  GLN A 163       3.910   1.051  25.442  1.00 15.00           C  
ATOM   2554  OE1 GLN A 163       2.724   1.106  25.757  1.00 15.00           O  
ATOM   2555  NE2 GLN A 163       4.886   1.163  26.330  1.00 15.00           N  
ATOM   2556  C   GLN A 163       4.567  -3.008  24.086  1.00 15.00           C  
ATOM   2557  O   GLN A 163       3.400  -3.379  23.971  1.00 15.00           O  
ATOM   2558  H   GLN A 163       6.841  -0.958  23.946  1.00 15.00           H  
ATOM   2559  HA  GLN A 163       4.438  -1.420  25.496  1.00 15.00           H  
ATOM   2560  HB2 GLN A 163       3.245  -0.846  23.367  1.00 15.00           H  
ATOM   2561  HB3 GLN A 163       4.836  -0.646  22.594  1.00 15.00           H  
ATOM   2562  HG2 GLN A 163       3.655   1.460  23.365  1.00 15.00           H  
ATOM   2563  HG3 GLN A 163       5.346   1.249  23.878  1.00 15.00           H  
ATOM   2564 HE21 GLN A 163       5.814   1.131  26.007  1.00 15.00           H  
ATOM   2565 HE22 GLN A 163       4.643   1.279  27.272  1.00 15.00           H  
ATOM   2566  N   LEU A 164       5.596  -3.811  23.846  1.00 15.00           N  
ATOM   2567  CA  LEU A 164       5.387  -5.192  23.430  1.00 15.00           C  
ATOM   2568  C   LEU A 164       5.203  -5.279  21.916  1.00 15.00           C  
ATOM   2569  O   LEU A 164       4.783  -6.304  21.388  1.00 15.00           O  
ATOM   2570  CB  LEU A 164       4.162  -5.764  24.182  1.00  0.00           C  
ATOM   2571  CG  LEU A 164       4.323  -7.188  24.757  1.00  0.00           C  
ATOM   2572  CD1 LEU A 164       4.692  -8.227  23.687  1.00  0.00           C  
ATOM   2573  CD2 LEU A 164       5.337  -7.225  25.913  1.00  0.00           C  
ATOM   2574  H   LEU A 164       6.509  -3.470  23.954  1.00 15.00           H  
ATOM   2575  HA  LEU A 164       6.277  -5.761  23.697  1.00 15.00           H  
ATOM   2576  HB2 LEU A 164       3.910  -5.108  25.017  1.00  0.00           H  
ATOM   2577  HB3 LEU A 164       3.298  -5.758  23.517  1.00  0.00           H  
ATOM   2578  HG  LEU A 164       3.354  -7.475  25.168  1.00  0.00           H  
ATOM   2579 HD11 LEU A 164       5.707  -8.058  23.325  1.00  0.00           H  
ATOM   2580 HD12 LEU A 164       4.636  -9.228  24.116  1.00  0.00           H  
ATOM   2581 HD13 LEU A 164       3.995  -8.162  22.851  1.00  0.00           H  
ATOM   2582 HD21 LEU A 164       6.342  -7.006  25.553  1.00  0.00           H  
ATOM   2583 HD22 LEU A 164       5.063  -6.493  26.674  1.00  0.00           H  
ATOM   2584 HD23 LEU A 164       5.338  -8.217  26.369  1.00  0.00           H  
ATOM   2585  N   GLY A 165       5.508  -4.187  21.228  1.00 15.00           N  
ATOM   2586  CA  GLY A 165       5.378  -4.160  19.782  1.00 15.00           C  
ATOM   2587  C   GLY A 165       3.988  -3.772  19.319  1.00 15.00           C  
ATOM   2588  O   GLY A 165       3.541  -4.202  18.257  1.00 15.00           O  
ATOM   2589  H   GLY A 165       5.830  -3.396  21.704  1.00 15.00           H  
ATOM   2590  HA2 GLY A 165       5.609  -5.152  19.394  1.00 15.00           H  
ATOM   2591  HA3 GLY A 165       6.091  -3.439  19.383  1.00 15.00           H  
ATOM   2592  N   VAL A 166       3.296  -2.962  20.110  1.00 15.00           N  
ATOM   2593  CA  VAL A 166       1.958  -2.516  19.744  1.00 15.00           C  
ATOM   2594  CB  VAL A 166       0.959  -2.623  20.918  1.00 15.00           C  
ATOM   2595  CG1 VAL A 166      -0.449  -2.276  20.451  1.00 15.00           C  
ATOM   2596  CG2 VAL A 166       0.989  -4.024  21.510  1.00 15.00           C  
ATOM   2597  C   VAL A 166       1.997  -1.085  19.214  1.00 15.00           C  
ATOM   2598  O   VAL A 166       2.326  -0.148  19.943  1.00 15.00           O  
ATOM   2599  H   VAL A 166       3.690  -2.659  20.948  1.00 15.00           H  
ATOM   2600  HA  VAL A 166       1.605  -3.183  18.957  1.00 15.00           H  
ATOM   2601  HB  VAL A 166       1.253  -1.912  21.690  1.00 15.00           H  
ATOM   2602 HG11 VAL A 166      -0.459  -1.264  20.047  1.00 15.00           H  
ATOM   2603 HG12 VAL A 166      -0.759  -2.979  19.678  1.00 15.00           H  
ATOM   2604 HG13 VAL A 166      -1.137  -2.337  21.294  1.00 15.00           H  
ATOM   2605 HG21 VAL A 166       0.697  -4.747  20.748  1.00 15.00           H  
ATOM   2606 HG22 VAL A 166       1.997  -4.250  21.858  1.00 15.00           H  
ATOM   2607 HG23 VAL A 166       0.295  -4.079  22.348  1.00 15.00           H  
ATOM   2608  N   LEU A 167       1.683  -0.940  17.934  1.00 15.00           N  
ATOM   2609  CA  LEU A 167       1.671   0.359  17.277  1.00 15.00           C  
ATOM   2610  CB  LEU A 167       2.662   0.380  16.108  1.00 15.00           C  
ATOM   2611  CG  LEU A 167       4.108   0.756  16.434  1.00 15.00           C  
ATOM   2612  CD1 LEU A 167       4.935   0.839  15.160  1.00 15.00           C  
ATOM   2613  CD2 LEU A 167       4.167   2.067  17.201  1.00 15.00           C  
ATOM   2614  C   LEU A 167       0.275   0.675  16.756  1.00 15.00           C  
ATOM   2615  O   LEU A 167      -0.140   0.144  15.728  1.00 15.00           O  
ATOM   2616  H   LEU A 167       1.446  -1.732  17.415  1.00 15.00           H  
ATOM   2617  HA  LEU A 167       1.964   1.111  18.009  1.00 15.00           H  
ATOM   2618  HB2 LEU A 167       2.292   1.098  15.376  1.00 15.00           H  
ATOM   2619  HB3 LEU A 167       2.672  -0.617  15.667  1.00 15.00           H  
ATOM   2620  HG  LEU A 167       4.530  -0.024  17.068  1.00 15.00           H  
ATOM   2621 HD11 LEU A 167       4.903  -0.120  14.643  1.00 15.00           H  
ATOM   2622 HD12 LEU A 167       4.527   1.615  14.512  1.00 15.00           H  
ATOM   2623 HD13 LEU A 167       5.967   1.082  15.412  1.00 15.00           H  
ATOM   2624 HD21 LEU A 167       3.750   2.866  16.588  1.00 15.00           H  
ATOM   2625 HD22 LEU A 167       3.589   1.976  18.121  1.00 15.00           H  
ATOM   2626 HD23 LEU A 167       5.204   2.299  17.445  1.00 15.00           H  
ATOM   2627  N   PRO A 168      -0.478   1.527  17.470  1.00 15.00           N  
ATOM   2628  CA  PRO A 168      -1.826   1.914  17.076  1.00 15.00           C  
ATOM   2629  CB  PRO A 168      -2.512   2.180  18.421  1.00 15.00           C  
ATOM   2630  CG  PRO A 168      -1.408   2.501  19.389  1.00 15.00           C  
ATOM   2631  CD  PRO A 168      -0.087   2.169  18.731  1.00 15.00           C  
ATOM   2632  C   PRO A 168      -1.858   3.168  16.195  1.00 15.00           C  
ATOM   2633  O   PRO A 168      -1.936   4.290  16.694  1.00 15.00           O  
ATOM   2634  HA  PRO A 168      -2.309   1.147  16.471  1.00 15.00           H  
ATOM   2635  HB2 PRO A 168      -3.059   1.296  18.749  1.00 15.00           H  
ATOM   2636  HB3 PRO A 168      -3.199   3.022  18.336  1.00 15.00           H  
ATOM   2637  HG2 PRO A 168      -1.528   1.907  20.295  1.00 15.00           H  
ATOM   2638  HG3 PRO A 168      -1.437   3.561  19.643  1.00 15.00           H  
ATOM   2639  HD2 PRO A 168       0.492   3.073  18.544  1.00 15.00           H  
ATOM   2640  HD3 PRO A 168       0.495   1.487  19.350  1.00 15.00           H  
ATOM   2641  N   LEU A 169      -1.794   2.966  14.884  1.00 15.00           N  
ATOM   2642  CA  LEU A 169      -1.830   4.070  13.930  1.00 15.00           C  
ATOM   2643  CB  LEU A 169      -0.513   4.148  13.148  1.00 15.00           C  
ATOM   2644  CG  LEU A 169       0.748   4.369  13.987  1.00 15.00           C  
ATOM   2645  CD1 LEU A 169       2.000   4.232  13.138  1.00 15.00           C  
ATOM   2646  CD2 LEU A 169       0.710   5.724  14.679  1.00 15.00           C  
ATOM   2647  C   LEU A 169      -3.020   3.918  12.982  1.00 15.00           C  
ATOM   2648  O   LEU A 169      -3.331   2.808  12.536  1.00 15.00           O  
ATOM   2649  H   LEU A 169      -1.719   2.050  14.545  1.00 15.00           H  
ATOM   2650  HA  LEU A 169      -1.952   5.002  14.482  1.00 15.00           H  
ATOM   2651  HB2 LEU A 169      -0.593   4.973  12.440  1.00 15.00           H  
ATOM   2652  HB3 LEU A 169      -0.392   3.212  12.603  1.00 15.00           H  
ATOM   2653  HG  LEU A 169       0.777   3.597  14.756  1.00 15.00           H  
ATOM   2654 HD11 LEU A 169       2.021   3.244  12.678  1.00 15.00           H  
ATOM   2655 HD12 LEU A 169       1.996   4.995  12.359  1.00 15.00           H  
ATOM   2656 HD13 LEU A 169       2.881   4.359  13.767  1.00 15.00           H  
ATOM   2657 HD21 LEU A 169       0.681   6.514  13.929  1.00 15.00           H  
ATOM   2658 HD22 LEU A 169      -0.178   5.786  15.307  1.00 15.00           H  
ATOM   2659 HD23 LEU A 169       1.601   5.842  15.296  1.00 15.00           H  
ATOM   2660  N   SER A 170      -3.692   5.029  12.694  1.00 15.00           N  
ATOM   2661  CA  SER A 170      -4.851   5.021  11.811  1.00 15.00           C  
ATOM   2662  CB  SER A 170      -6.137   4.876  12.633  1.00 15.00           C  
ATOM   2663  OG  SER A 170      -6.089   5.673  13.808  1.00 15.00           O  
ATOM   2664  C   SER A 170      -4.905   6.280  10.942  1.00 15.00           C  
ATOM   2665  O   SER A 170      -4.207   7.262  11.208  1.00 15.00           O  
ATOM   2666  H   SER A 170      -3.406   5.878  13.088  1.00 15.00           H  
ATOM   2667  HA  SER A 170      -4.759   4.166  11.141  1.00 15.00           H  
ATOM   2668  HB2 SER A 170      -6.261   3.831  12.917  1.00 15.00           H  
ATOM   2669  HB3 SER A 170      -6.985   5.190  12.025  1.00 15.00           H  
ATOM   2670  HG  SER A 170      -5.281   6.195  13.806  1.00 15.00           H  
ATOM   2671  N   TRP A 171      -5.731   6.234   9.900  1.00 15.00           N  
ATOM   2672  CA  TRP A 171      -5.906   7.354   8.978  1.00 15.00           C  
ATOM   2673  CB  TRP A 171      -4.776   7.385   7.936  1.00 15.00           C  
ATOM   2674  CG  TRP A 171      -4.959   8.423   6.862  1.00 15.00           C  
ATOM   2675  CD1 TRP A 171      -4.894   9.779   7.013  1.00 15.00           C  
ATOM   2676  CD2 TRP A 171      -5.236   8.191   5.471  1.00 15.00           C  
ATOM   2677  NE1 TRP A 171      -5.112  10.403   5.809  1.00 15.00           N  
ATOM   2678  CE2 TRP A 171      -5.326   9.451   4.847  1.00 15.00           C  
ATOM   2679  CE3 TRP A 171      -5.418   7.042   4.692  1.00 15.00           C  
ATOM   2680  CZ2 TRP A 171      -5.587   9.596   3.486  1.00 15.00           C  
ATOM   2681  CZ3 TRP A 171      -5.677   7.188   3.341  1.00 15.00           C  
ATOM   2682  CH2 TRP A 171      -5.759   8.455   2.752  1.00 15.00           C  
ATOM   2683  C   TRP A 171      -7.250   7.223   8.275  1.00 15.00           C  
ATOM   2684  O   TRP A 171      -7.569   6.163   7.739  1.00 15.00           O  
ATOM   2685  H   TRP A 171      -6.250   5.414   9.745  1.00 15.00           H  
ATOM   2686  HA  TRP A 171      -5.875   8.284   9.546  1.00 15.00           H  
ATOM   2687  HB2 TRP A 171      -4.722   6.406   7.460  1.00 15.00           H  
ATOM   2688  HB3 TRP A 171      -3.839   7.589   8.453  1.00 15.00           H  
ATOM   2689  HD1 TRP A 171      -4.699  10.288   7.946  1.00 15.00           H  
ATOM   2690  HE1 TRP A 171      -5.118  11.372   5.661  1.00 15.00           H  
ATOM   2691  HE3 TRP A 171      -5.357   6.060   5.138  1.00 15.00           H  
ATOM   2692  HZ2 TRP A 171      -5.651  10.572   3.028  1.00 15.00           H  
ATOM   2693  HZ3 TRP A 171      -5.818   6.309   2.730  1.00 15.00           H  
ATOM   2694  HH2 TRP A 171      -5.963   8.533   1.694  1.00 15.00           H  
ATOM   2695  N   ASP A 172      -8.039   8.286   8.296  1.00 15.00           N  
ATOM   2696  CA  ASP A 172      -9.349   8.276   7.656  1.00 15.00           C  
ATOM   2697  CB  ASP A 172     -10.318   9.205   8.390  1.00 15.00           C  
ATOM   2698  CG  ASP A 172     -10.157   9.136   9.894  1.00 15.00           C  
ATOM   2699  OD1 ASP A 172     -10.741   8.227  10.517  1.00 15.00           O  
ATOM   2700  OD2 ASP A 172      -9.425   9.981  10.449  1.00 15.00           O1-
ATOM   2701  C   ASP A 172      -9.236   8.688   6.194  1.00 15.00           C  
ATOM   2702  O   ASP A 172      -8.433   9.554   5.843  1.00 15.00           O  
ATOM   2703  H   ASP A 172      -7.745   9.095   8.764  1.00 15.00           H  
ATOM   2704  HA  ASP A 172      -9.739   7.259   7.703  1.00 15.00           H  
ATOM   2705  HB2 ASP A 172     -11.338   8.920   8.134  1.00 15.00           H  
ATOM   2706  HB3 ASP A 172     -10.135  10.229   8.065  1.00 15.00           H  
ATOM   2707  N   ILE A 173     -10.048   8.070   5.349  1.00 15.00           N  
ATOM   2708  CA  ILE A 173     -10.040   8.353   3.920  1.00 15.00           C  
ATOM   2709  CB  ILE A 173     -10.156   7.049   3.104  1.00 15.00           C  
ATOM   2710  CG1 ILE A 173      -9.207   5.981   3.653  1.00 15.00           C  
ATOM   2711  CG2 ILE A 173      -9.870   7.307   1.631  1.00 15.00           C  
ATOM   2712  CD1 ILE A 173      -9.547   4.578   3.198  1.00 15.00           C  
ATOM   2713  C   ILE A 173     -11.209   9.261   3.545  1.00 15.00           C  
ATOM   2714  O   ILE A 173     -12.359   8.959   3.863  1.00 15.00           O  
ATOM   2715  H   ILE A 173     -10.682   7.401   5.698  1.00 15.00           H  
ATOM   2716  HA  ILE A 173      -9.097   8.849   3.690  1.00 15.00           H  
ATOM   2717  HB  ILE A 173     -11.178   6.682   3.196  1.00 15.00           H  
ATOM   2718 HG12 ILE A 173      -9.248   6.010   4.742  1.00 15.00           H  
ATOM   2719 HG13 ILE A 173      -8.195   6.215   3.321  1.00 15.00           H  
ATOM   2720 HG21 ILE A 173     -10.569   8.051   1.250  1.00 15.00           H  
ATOM   2721 HG22 ILE A 173      -8.850   7.675   1.518  1.00 15.00           H  
ATOM   2722 HG23 ILE A 173      -9.986   6.379   1.071  1.00 15.00           H  
ATOM   2723 HD11 ILE A 173     -10.557   4.326   3.521  1.00 15.00           H  
ATOM   2724 HD12 ILE A 173      -9.490   4.525   2.111  1.00 15.00           H  
ATOM   2725 HD13 ILE A 173      -8.839   3.873   3.634  1.00 15.00           H  
ATOM   2726  N   PRO A 174     -10.930  10.385   2.866  1.00 15.00           N  
ATOM   2727  CA  PRO A 174     -11.966  11.334   2.440  1.00 15.00           C  
ATOM   2728  CB  PRO A 174     -11.163  12.528   1.915  1.00 15.00           C  
ATOM   2729  CG  PRO A 174      -9.848  11.952   1.517  1.00 15.00           C  
ATOM   2730  CD  PRO A 174      -9.579  10.827   2.474  1.00 15.00           C  
ATOM   2731  C   PRO A 174     -12.863  10.766   1.336  1.00 15.00           C  
ATOM   2732  O   PRO A 174     -12.513   9.784   0.676  1.00 15.00           O  
ATOM   2733  HA  PRO A 174     -12.645  11.585   3.255  1.00 15.00           H  
ATOM   2734  HB2 PRO A 174     -11.034  13.278   2.695  1.00 15.00           H  
ATOM   2735  HB3 PRO A 174     -11.661  12.979   1.057  1.00 15.00           H  
ATOM   2736  HG2 PRO A 174      -9.066  12.708   1.592  1.00 15.00           H  
ATOM   2737  HG3 PRO A 174      -9.893  11.576   0.495  1.00 15.00           H  
ATOM   2738  HD2 PRO A 174      -9.031  10.021   1.985  1.00 15.00           H  
ATOM   2739  HD3 PRO A 174      -9.016  11.177   3.339  1.00 15.00           H  
ATOM   2740  N   GLU A 175     -14.021  11.392   1.147  1.00 15.00           N  
ATOM   2741  CA  GLU A 175     -14.984  10.958   0.136  1.00 15.00           C  
ATOM   2742  CB  GLU A 175     -16.357  11.579   0.407  1.00 15.00           C  
ATOM   2743  CG  GLU A 175     -17.055  11.027   1.639  1.00 15.00           C  
ATOM   2744  CD  GLU A 175     -18.483  10.612   1.353  1.00 15.00           C  
ATOM   2745  OE1 GLU A 175     -18.789  10.263   0.191  1.00 15.00           O  
ATOM   2746  OE2 GLU A 175     -19.311  10.613   2.290  1.00 15.00           O1-
ATOM   2747  C   GLU A 175     -14.524  11.303  -1.280  1.00 15.00           C  
ATOM   2748  O   GLU A 175     -14.804  10.572  -2.231  1.00 15.00           O  
ATOM   2749  H   GLU A 175     -14.240  12.163   1.707  1.00 15.00           H  
ATOM   2750  HA  GLU A 175     -15.058   9.873   0.204  1.00 15.00           H  
ATOM   2751  HB2 GLU A 175     -16.993  11.394  -0.459  1.00 15.00           H  
ATOM   2752  HB3 GLU A 175     -16.227  12.653   0.540  1.00 15.00           H  
ATOM   2753  HG2 GLU A 175     -17.061  11.795   2.412  1.00 15.00           H  
ATOM   2754  HG3 GLU A 175     -16.502  10.158   1.995  1.00 15.00           H  
ATOM   2755  N   LEU A 176     -13.804  12.410  -1.412  1.00 15.00           N  
ATOM   2756  CA  LEU A 176     -13.305  12.858  -2.708  1.00 15.00           C  
ATOM   2757  CB  LEU A 176     -13.219  14.387  -2.744  1.00 15.00           C  
ATOM   2758  CG  LEU A 176     -14.561  15.125  -2.796  1.00 15.00           C  
ATOM   2759  CD1 LEU A 176     -14.381  16.603  -2.485  1.00 15.00           C  
ATOM   2760  CD2 LEU A 176     -15.214  14.946  -4.157  1.00 15.00           C  
ATOM   2761  C   LEU A 176     -11.952  12.224  -3.020  1.00 15.00           C  
ATOM   2762  O   LEU A 176     -11.069  12.850  -3.606  1.00 15.00           O  
ATOM   2763  H   LEU A 176     -13.597  12.939  -0.616  1.00 15.00           H  
ATOM   2764  HA  LEU A 176     -14.006  12.536  -3.478  1.00 15.00           H  
ATOM   2765  HB2 LEU A 176     -12.646  14.670  -3.627  1.00 15.00           H  
ATOM   2766  HB3 LEU A 176     -12.691  14.714  -1.848  1.00 15.00           H  
ATOM   2767  HG  LEU A 176     -15.214  14.695  -2.037  1.00 15.00           H  
ATOM   2768 HD11 LEU A 176     -13.932  16.715  -1.498  1.00 15.00           H  
ATOM   2769 HD12 LEU A 176     -13.730  17.055  -3.233  1.00 15.00           H  
ATOM   2770 HD13 LEU A 176     -15.352  17.098  -2.501  1.00 15.00           H  
ATOM   2771 HD21 LEU A 176     -14.571  15.373  -4.927  1.00 15.00           H  
ATOM   2772 HD22 LEU A 176     -15.360  13.884  -4.353  1.00 15.00           H  
ATOM   2773 HD23 LEU A 176     -16.179  15.453  -4.167  1.00 15.00           H  
ATOM   2774  N   VAL A 177     -11.816  10.957  -2.647  1.00 15.00           N  
ATOM   2775  CA  VAL A 177     -10.584  10.220  -2.869  1.00 15.00           C  
ATOM   2776  CB  VAL A 177     -10.394   9.107  -1.807  1.00 15.00           C  
ATOM   2777  CG1 VAL A 177     -11.433   8.001  -1.959  1.00 15.00           C  
ATOM   2778  CG2 VAL A 177      -8.983   8.543  -1.838  1.00 15.00           C  
ATOM   2779  C   VAL A 177     -10.556   9.622  -4.275  1.00 15.00           C  
ATOM   2780  O   VAL A 177     -11.598   9.269  -4.835  1.00 15.00           O  
ATOM   2781  H   VAL A 177     -12.574  10.503  -2.226  1.00 15.00           H  
ATOM   2782  HA  VAL A 177      -9.757  10.924  -2.773  1.00 15.00           H  
ATOM   2783  HB  VAL A 177     -10.545   9.566  -0.830  1.00 15.00           H  
ATOM   2784 HG11 VAL A 177     -12.433   8.430  -1.890  1.00 15.00           H  
ATOM   2785 HG12 VAL A 177     -11.311   7.518  -2.929  1.00 15.00           H  
ATOM   2786 HG13 VAL A 177     -11.298   7.264  -1.167  1.00 15.00           H  
ATOM   2787 HG21 VAL A 177      -8.800   8.075  -2.805  1.00 15.00           H  
ATOM   2788 HG22 VAL A 177      -8.266   9.349  -1.682  1.00 15.00           H  
ATOM   2789 HG23 VAL A 177      -8.871   7.800  -1.048  1.00 15.00           H  
ATOM   2790  N   ASN A 178      -9.366   9.532  -4.850  1.00 15.00           N  
ATOM   2791  CA  ASN A 178      -9.212   8.965  -6.180  1.00 15.00           C  
ATOM   2792  CB  ASN A 178      -8.113   9.668  -6.982  1.00 15.00           C  
ATOM   2793  CG  ASN A 178      -8.683  10.544  -8.086  1.00 15.00           C  
ATOM   2794  OD1 ASN A 178      -9.808  11.025  -7.988  1.00 15.00           O  
ATOM   2795  ND2 ASN A 178      -7.913  10.757  -9.143  1.00 15.00           N  
ATOM   2796  C   ASN A 178      -8.971   7.466  -6.085  1.00 15.00           C  
ATOM   2797  O   ASN A 178      -8.144   7.007  -5.290  1.00 15.00           O  
ATOM   2798  H   ASN A 178      -8.576   9.845  -4.366  1.00 15.00           H  
ATOM   2799  HA  ASN A 178     -10.141   9.129  -6.727  1.00 15.00           H  
ATOM   2800  HB2 ASN A 178      -7.467   8.913  -7.430  1.00 15.00           H  
ATOM   2801  HB3 ASN A 178      -7.528  10.291  -6.306  1.00 15.00           H  
ATOM   2802 HD21 ASN A 178      -7.026  10.345  -9.162  1.00 15.00           H  
ATOM   2803 HD22 ASN A 178      -8.266  11.325  -9.863  1.00 15.00           H  
ATOM   2804  N   MET A 179      -9.706   6.714  -6.893  1.00 15.00           N  
ATOM   2805  CA  MET A 179      -9.627   5.257  -6.894  1.00 15.00           C  
ATOM   2806  CB  MET A 179     -10.764   4.658  -7.726  1.00 15.00           C  
ATOM   2807  CG  MET A 179     -12.152   5.070  -7.264  1.00 15.00           C  
ATOM   2808  SD  MET A 179     -12.485   4.597  -5.557  1.00 15.00           S  
ATOM   2809  CE  MET A 179     -13.784   5.758  -5.143  1.00 15.00           C  
ATOM   2810  C   MET A 179      -8.286   4.757  -7.400  1.00 15.00           C  
ATOM   2811  O   MET A 179      -7.682   5.359  -8.291  1.00 15.00           O  
ATOM   2812  H   MET A 179     -10.316   7.154  -7.516  1.00 15.00           H  
ATOM   2813  HA  MET A 179      -9.729   4.929  -5.860  1.00 15.00           H  
ATOM   2814  HB2 MET A 179     -10.693   3.572  -7.671  1.00 15.00           H  
ATOM   2815  HB3 MET A 179     -10.638   4.979  -8.760  1.00 15.00           H  
ATOM   2816  HG2 MET A 179     -12.890   4.593  -7.909  1.00 15.00           H  
ATOM   2817  HG3 MET A 179     -12.241   6.153  -7.350  1.00 15.00           H  
ATOM   2818  HE1 MET A 179     -13.410   6.776  -5.251  1.00 15.00           H  
ATOM   2819  HE2 MET A 179     -14.631   5.609  -5.813  1.00 15.00           H  
ATOM   2820  HE3 MET A 179     -14.102   5.595  -4.113  1.00 15.00           H  
ATOM   2821  N   GLY A 180      -7.827   3.651  -6.828  1.00 15.00           N  
ATOM   2822  CA  GLY A 180      -6.565   3.081  -7.236  1.00 15.00           C  
ATOM   2823  C   GLY A 180      -5.863   2.339  -6.119  1.00 15.00           C  
ATOM   2824  O   GLY A 180      -6.451   2.054  -5.071  1.00 15.00           O  
ATOM   2825  H   GLY A 180      -8.345   3.226  -6.112  1.00 15.00           H  
ATOM   2826  HA2 GLY A 180      -5.915   3.886  -7.580  1.00 15.00           H  
ATOM   2827  HA3 GLY A 180      -6.747   2.385  -8.055  1.00 15.00           H  
ATOM   2828  N   GLN A 181      -4.596   2.044  -6.348  1.00 15.00           N  
ATOM   2829  CA  GLN A 181      -3.774   1.323  -5.390  1.00 15.00           C  
ATOM   2830  CB  GLN A 181      -2.829   0.396  -6.167  1.00 15.00           C  
ATOM   2831  CG  GLN A 181      -2.489  -0.924  -5.485  1.00 15.00           C  
ATOM   2832  CD  GLN A 181      -3.623  -1.934  -5.515  1.00 15.00           C  
ATOM   2833  NE2 GLN A 181      -3.809  -2.659  -6.494  1.00 15.00           N  
ATOM   2834  OE1 GLN A 181      -4.362  -2.017  -4.424  1.00 15.00           O  
ATOM   2835  C   GLN A 181      -2.963   2.322  -4.559  1.00 15.00           C  
ATOM   2836  O   GLN A 181      -2.143   3.066  -5.102  1.00 15.00           O  
ATOM   2837  H   GLN A 181      -4.192   2.332  -7.191  1.00 15.00           H  
ATOM   2838  HA  GLN A 181      -4.400   0.736  -4.718  1.00 15.00           H  
ATOM   2839  HB2 GLN A 181      -1.897   0.935  -6.337  1.00 15.00           H  
ATOM   2840  HB3 GLN A 181      -3.297   0.167  -7.125  1.00 15.00           H  
ATOM   2841  HG2 GLN A 181      -2.237  -0.719  -4.444  1.00 15.00           H  
ATOM   2842  HG3 GLN A 181      -1.626  -1.360  -5.989  1.00 15.00           H  
ATOM   2843 HE21 GLN A 181      -4.548  -3.347  -6.480  1.00 15.00           H  
ATOM   2844 HE22 GLN A 181      -3.222  -2.565  -7.311  1.00 15.00           H  
ATOM   2845  N   TRP A 182      -3.210   2.350  -3.254  1.00 15.00           N  
ATOM   2846  CA  TRP A 182      -2.502   3.262  -2.355  1.00 15.00           C  
ATOM   2847  CB  TRP A 182      -3.459   3.887  -1.343  1.00 15.00           C  
ATOM   2848  CG  TRP A 182      -4.335   4.953  -1.924  1.00 15.00           C  
ATOM   2849  CD1 TRP A 182      -5.280   4.801  -2.899  1.00 15.00           C  
ATOM   2850  CD2 TRP A 182      -4.349   6.337  -1.564  1.00 15.00           C  
ATOM   2851  NE1 TRP A 182      -5.875   6.007  -3.173  1.00 15.00           N  
ATOM   2852  CE2 TRP A 182      -5.323   6.965  -2.363  1.00 15.00           C  
ATOM   2853  CE3 TRP A 182      -3.636   7.107  -0.639  1.00 15.00           C  
ATOM   2854  CZ2 TRP A 182      -5.595   8.326  -2.271  1.00 15.00           C  
ATOM   2855  CZ3 TRP A 182      -3.911   8.459  -0.549  1.00 15.00           C  
ATOM   2856  CH2 TRP A 182      -4.883   9.054  -1.359  1.00 15.00           C  
ATOM   2857  C   TRP A 182      -1.370   2.527  -1.648  1.00 15.00           C  
ATOM   2858  O   TRP A 182      -1.480   1.331  -1.379  1.00 15.00           O  
ATOM   2859  H   TRP A 182      -3.877   1.730  -2.878  1.00 15.00           H  
ATOM   2860  HA  TRP A 182      -2.075   4.070  -2.950  1.00 15.00           H  
ATOM   2861  HB2 TRP A 182      -2.870   4.326  -0.538  1.00 15.00           H  
ATOM   2862  HB3 TRP A 182      -4.096   3.100  -0.940  1.00 15.00           H  
ATOM   2863  HD1 TRP A 182      -5.523   3.867  -3.384  1.00 15.00           H  
ATOM   2864  HE1 TRP A 182      -6.584   6.157  -3.838  1.00 15.00           H  
ATOM   2865  HE3 TRP A 182      -2.886   6.654  -0.008  1.00 15.00           H  
ATOM   2866  HZ2 TRP A 182      -6.342   8.791  -2.898  1.00 15.00           H  
ATOM   2867  HZ3 TRP A 182      -3.366   9.066   0.159  1.00 15.00           H  
ATOM   2868  HH2 TRP A 182      -5.076  10.112  -1.262  1.00 15.00           H  
ATOM   2869  N   LYS A 183      -0.297   3.241  -1.327  1.00 15.00           N  
ATOM   2870  CA  LYS A 183       0.865   2.616  -0.707  1.00 15.00           C  
ATOM   2871  CB  LYS A 183       2.083   2.762  -1.622  1.00 15.00           C  
ATOM   2872  CG  LYS A 183       1.859   2.257  -3.035  1.00 15.00           C  
ATOM   2873  CD  LYS A 183       1.720   3.395  -4.032  1.00 15.00           C  
ATOM   2874  CE  LYS A 183       0.896   2.966  -5.238  1.00 15.00           C  
ATOM   2875  NZ  LYS A 183       1.365   1.676  -5.823  1.00 15.00           N1+
ATOM   2876  C   LYS A 183       1.204   3.194   0.659  1.00 15.00           C  
ATOM   2877  O   LYS A 183       1.105   4.397   0.883  1.00 15.00           O  
ATOM   2878  H   LYS A 183      -0.292   4.211  -1.492  1.00 15.00           H  
ATOM   2879  HA  LYS A 183       0.608   1.567  -0.561  1.00 15.00           H  
ATOM   2880  HB2 LYS A 183       2.909   2.201  -1.185  1.00 15.00           H  
ATOM   2881  HB3 LYS A 183       2.348   3.818  -1.674  1.00 15.00           H  
ATOM   2882  HG2 LYS A 183       0.948   1.659  -3.054  1.00 15.00           H  
ATOM   2883  HG3 LYS A 183       2.707   1.637  -3.325  1.00 15.00           H  
ATOM   2884  HD2 LYS A 183       2.712   3.698  -4.368  1.00 15.00           H  
ATOM   2885  HD3 LYS A 183       1.228   4.237  -3.545  1.00 15.00           H  
ATOM   2886  HE2 LYS A 183       0.965   3.741  -6.001  1.00 15.00           H  
ATOM   2887  HE3 LYS A 183      -0.143   2.852  -4.928  1.00 15.00           H  
ATOM   2888  HZ1 LYS A 183       1.491   0.956  -5.070  1.00 15.00           H  
ATOM   2889  HZ2 LYS A 183       2.273   1.808  -6.306  1.00 15.00           H  
ATOM   2890  HZ3 LYS A 183       0.670   1.320  -6.507  1.00 15.00           H  
ATOM   2891  N   ILE A 184       1.607   2.316   1.568  1.00 15.00           N  
ATOM   2892  CA  ILE A 184       2.017   2.720   2.905  1.00 15.00           C  
ATOM   2893  CB  ILE A 184       1.251   1.950   4.005  1.00 15.00           C  
ATOM   2894  CG1 ILE A 184      -0.258   2.182   3.871  1.00 15.00           C  
ATOM   2895  CG2 ILE A 184       1.734   2.373   5.388  1.00 15.00           C  
ATOM   2896  CD1 ILE A 184      -1.105   1.211   4.669  1.00 15.00           C  
ATOM   2897  C   ILE A 184       3.517   2.458   3.051  1.00 15.00           C  
ATOM   2898  O   ILE A 184       3.959   1.309   3.006  1.00 15.00           O  
ATOM   2899  H   ILE A 184       1.627   1.360   1.332  1.00 15.00           H  
ATOM   2900  HA  ILE A 184       1.790   3.779   3.030  1.00 15.00           H  
ATOM   2901  HB  ILE A 184       1.449   0.885   3.881  1.00 15.00           H  
ATOM   2902 HG12 ILE A 184      -0.527   2.087   2.819  1.00 15.00           H  
ATOM   2903 HG13 ILE A 184      -0.481   3.193   4.213  1.00 15.00           H  
ATOM   2904 HG21 ILE A 184       2.803   2.181   5.474  1.00 15.00           H  
ATOM   2905 HG22 ILE A 184       1.544   3.437   5.530  1.00 15.00           H  
ATOM   2906 HG23 ILE A 184       1.200   1.804   6.149  1.00 15.00           H  
ATOM   2907 HD11 ILE A 184      -0.896   0.193   4.341  1.00 15.00           H  
ATOM   2908 HD12 ILE A 184      -0.868   1.308   5.728  1.00 15.00           H  
ATOM   2909 HD13 ILE A 184      -2.160   1.435   4.511  1.00 15.00           H  
ATOM   2910  N   ARG A 185       4.297   3.520   3.184  1.00 15.00           N  
ATOM   2911  CA  ARG A 185       5.746   3.397   3.328  1.00 15.00           C  
ATOM   2912  CB  ARG A 185       6.460   4.581   2.663  1.00 15.00           C  
ATOM   2913  CG  ARG A 185       5.975   4.919   1.257  1.00 15.00           C  
ATOM   2914  CD  ARG A 185       6.388   3.869   0.240  1.00 15.00           C  
ATOM   2915  NE  ARG A 185       6.183   4.329  -1.130  1.00 15.00           N  
ATOM   2916  CZ  ARG A 185       6.267   3.554  -2.208  1.00 15.00           C  
ATOM   2917  NH1 ARG A 185       6.548   2.251  -2.088  1.00 15.00           N  
ATOM   2918  NH2 ARG A 185       6.023   4.079  -3.409  1.00 15.00           N1+
ATOM   2919  C   ARG A 185       6.119   3.347   4.805  1.00 15.00           C  
ATOM   2920  O   ARG A 185       5.704   4.209   5.577  1.00 15.00           O  
ATOM   2921  H   ARG A 185       3.887   4.417   3.202  1.00 15.00           H  
ATOM   2922  HA  ARG A 185       6.061   2.475   2.839  1.00 15.00           H  
ATOM   2923  HB2 ARG A 185       7.523   4.347   2.607  1.00 15.00           H  
ATOM   2924  HB3 ARG A 185       6.315   5.460   3.291  1.00 15.00           H  
ATOM   2925  HG2 ARG A 185       6.397   5.879   0.961  1.00 15.00           H  
ATOM   2926  HG3 ARG A 185       4.887   4.988   1.268  1.00 15.00           H  
ATOM   2927  HD2 ARG A 185       5.795   2.969   0.402  1.00 15.00           H  
ATOM   2928  HD3 ARG A 185       7.444   3.639   0.380  1.00 15.00           H  
ATOM   2929  HE  ARG A 185       5.986   5.301  -1.263  1.00 15.00           H  
ATOM   2930 HH11 ARG A 185       6.706   1.833  -1.141  1.00 15.00           H  
ATOM   2931 HH12 ARG A 185       6.625   1.650  -2.934  1.00 15.00           H  
ATOM   2932 HH21 ARG A 185       6.088   3.492  -4.264  1.00 15.00           H  
ATOM   2933 HH22 ARG A 185       5.757   5.101  -3.498  1.00 15.00           H  
ATOM   2934  N   ALA A 186       6.898   2.346   5.199  1.00 15.00           N  
ATOM   2935  CA  ALA A 186       7.302   2.208   6.593  1.00 15.00           C  
ATOM   2936  CB  ALA A 186       6.487   1.123   7.282  1.00 15.00           C  
ATOM   2937  C   ALA A 186       8.793   1.919   6.727  1.00 15.00           C  
ATOM   2938  O   ALA A 186       9.319   0.997   6.097  1.00 15.00           O  
ATOM   2939  H   ALA A 186       7.212   1.687   4.542  1.00 15.00           H  
ATOM   2940  HA  ALA A 186       7.107   3.162   7.084  1.00 15.00           H  
ATOM   2941  HB1 ALA A 186       5.426   1.364   7.210  1.00 15.00           H  
ATOM   2942  HB2 ALA A 186       6.675   0.165   6.798  1.00 15.00           H  
ATOM   2943  HB3 ALA A 186       6.775   1.063   8.331  1.00 15.00           H  
ATOM   2944  N   TYR A 187       9.465   2.714   7.556  1.00 15.00           N  
ATOM   2945  CA  TYR A 187      10.894   2.553   7.798  1.00 15.00           C  
ATOM   2946  CB  TYR A 187      11.742   3.260   6.730  1.00 15.00           C  
ATOM   2947  CG  TYR A 187      11.343   4.690   6.411  1.00 15.00           C  
ATOM   2948  CD1 TYR A 187      10.294   4.965   5.539  1.00 15.00           C  
ATOM   2949  CD2 TYR A 187      12.030   5.766   6.960  1.00 15.00           C  
ATOM   2950  CE1 TYR A 187       9.943   6.264   5.228  1.00 15.00           C  
ATOM   2951  CE2 TYR A 187      11.682   7.069   6.656  1.00 15.00           C  
ATOM   2952  CZ  TYR A 187      10.638   7.311   5.789  1.00 15.00           C  
ATOM   2953  OH  TYR A 187      10.293   8.605   5.479  1.00 15.00           O  
ATOM   2954  C   TYR A 187      11.278   3.005   9.207  1.00 15.00           C  
ATOM   2955  O   TYR A 187      10.493   3.667   9.890  1.00 15.00           O  
ATOM   2956  H   TYR A 187       8.983   3.433   8.020  1.00 15.00           H  
ATOM   2957  HA  TYR A 187      11.111   1.487   7.724  1.00 15.00           H  
ATOM   2958  HB2 TYR A 187      11.673   2.680   5.810  1.00 15.00           H  
ATOM   2959  HB3 TYR A 187      12.776   3.270   7.076  1.00 15.00           H  
ATOM   2960  HD1 TYR A 187       9.744   4.147   5.097  1.00 15.00           H  
ATOM   2961  HD2 TYR A 187      12.851   5.581   7.637  1.00 15.00           H  
ATOM   2962  HE1 TYR A 187       9.127   6.457   4.548  1.00 15.00           H  
ATOM   2963  HE2 TYR A 187      12.225   7.893   7.095  1.00 15.00           H  
ATOM   2964  HH  TYR A 187       9.336   8.694   5.490  1.00 15.00           H  
ATOM   2965  N   TYR A 188      12.483   2.640   9.633  1.00 15.00           N  
ATOM   2966  CA  TYR A 188      12.979   2.992  10.961  1.00 15.00           C  
ATOM   2967  CB  TYR A 188      14.064   1.999  11.399  1.00 15.00           C  
ATOM   2968  CG  TYR A 188      13.545   0.689  11.955  1.00 15.00           C  
ATOM   2969  CD1 TYR A 188      13.089   0.602  13.263  1.00 15.00           C  
ATOM   2970  CD2 TYR A 188      13.521  -0.461  11.177  1.00 15.00           C  
ATOM   2971  CE1 TYR A 188      12.622  -0.590  13.779  1.00 15.00           C  
ATOM   2972  CE2 TYR A 188      13.054  -1.660  11.685  1.00 15.00           C  
ATOM   2973  CZ  TYR A 188      12.606  -1.719  12.988  1.00 15.00           C  
ATOM   2974  OH  TYR A 188      12.132  -2.904  13.503  1.00 15.00           O  
ATOM   2975  C   TYR A 188      13.569   4.398  10.971  1.00 15.00           C  
ATOM   2976  O   TYR A 188      14.032   4.887   9.944  1.00 15.00           O  
ATOM   2977  H   TYR A 188      13.061   2.128   9.033  1.00 15.00           H  
ATOM   2978  HA  TYR A 188      12.136   2.954  11.651  1.00 15.00           H  
ATOM   2979  HB2 TYR A 188      14.669   2.477  12.169  1.00 15.00           H  
ATOM   2980  HB3 TYR A 188      14.688   1.776  10.533  1.00 15.00           H  
ATOM   2981  HD1 TYR A 188      13.100   1.483  13.888  1.00 15.00           H  
ATOM   2982  HD2 TYR A 188      13.873  -0.419  10.157  1.00 15.00           H  
ATOM   2983  HE1 TYR A 188      12.270  -0.638  14.799  1.00 15.00           H  
ATOM   2984  HE2 TYR A 188      13.040  -2.544  11.065  1.00 15.00           H  
ATOM   2985  HH  TYR A 188      12.374  -3.633  12.920  1.00 15.00           H  
ATOM   2986  N   GLU A 189      13.550   5.037  12.138  1.00 15.00           N  
ATOM   2987  CA  GLU A 189      14.111   6.378  12.294  1.00 15.00           C  
ATOM   2988  CB  GLU A 189      13.791   6.926  13.693  1.00 15.00           C  
ATOM   2989  CG  GLU A 189      14.371   8.306  13.987  1.00 15.00           C  
ATOM   2990  CD  GLU A 189      14.448   8.607  15.473  1.00 15.00           C  
ATOM   2991  OE1 GLU A 189      13.406   8.960  16.066  1.00 15.00           O  
ATOM   2992  OE2 GLU A 189      15.552   8.484  16.050  1.00 15.00           O1-
ATOM   2993  C   GLU A 189      15.622   6.326  12.097  1.00 15.00           C  
ATOM   2994  O   GLU A 189      16.206   7.169  11.415  1.00 15.00           O  
ATOM   2995  H   GLU A 189      13.134   4.601  12.917  1.00 15.00           H  
ATOM   2996  HA  GLU A 189      13.669   7.037  11.546  1.00 15.00           H  
ATOM   2997  HB2 GLU A 189      14.188   6.227  14.430  1.00 15.00           H  
ATOM   2998  HB3 GLU A 189      12.707   6.985  13.795  1.00 15.00           H  
ATOM   2999  HG2 GLU A 189      13.740   9.057  13.512  1.00 15.00           H  
ATOM   3000  HG3 GLU A 189      15.376   8.358  13.569  1.00 15.00           H  
ATOM   3001  N   ASN A 190      16.241   5.308  12.689  1.00 15.00           N  
ATOM   3002  CA  ASN A 190      17.686   5.122  12.599  1.00 15.00           C  
ATOM   3003  CB  ASN A 190      18.168   4.061  13.594  1.00 15.00           C  
ATOM   3004  CG  ASN A 190      17.494   4.155  14.947  1.00 15.00           C  
ATOM   3005  OD1 ASN A 190      16.488   3.490  15.196  1.00 15.00           O  
ATOM   3006  ND2 ASN A 190      18.049   4.963  15.834  1.00 15.00           N  
ATOM   3007  C   ASN A 190      18.110   4.716  11.195  1.00 15.00           C  
ATOM   3008  O   ASN A 190      19.121   5.194  10.684  1.00 15.00           O  
ATOM   3009  H   ASN A 190      15.710   4.676  13.216  1.00 15.00           H  
ATOM   3010  HA  ASN A 190      18.143   6.081  12.843  1.00 15.00           H  
ATOM   3011  HB2 ASN A 190      19.242   4.181  13.734  1.00 15.00           H  
ATOM   3012  HB3 ASN A 190      17.964   3.076  13.174  1.00 15.00           H  
ATOM   3013 HD21 ASN A 190      18.858   5.449  15.576  1.00 15.00           H  
ATOM   3014 HD22 ASN A 190      17.619   5.050  16.711  1.00 15.00           H  
ATOM   3015  N   SER A 191      17.340   3.831  10.575  1.00 15.00           N  
ATOM   3016  CA  SER A 191      17.658   3.365   9.233  1.00 15.00           C  
ATOM   3017  CB  SER A 191      17.978   1.867   9.250  1.00 15.00           C  
ATOM   3018  OG  SER A 191      17.026   1.151  10.020  1.00 15.00           O  
ATOM   3019  C   SER A 191      16.524   3.670   8.258  1.00 15.00           C  
ATOM   3020  O   SER A 191      15.689   2.810   7.975  1.00 15.00           O  
ATOM   3021  H   SER A 191      16.537   3.493  11.021  1.00 15.00           H  
ATOM   3022  HA  SER A 191      18.541   3.902   8.888  1.00 15.00           H  
ATOM   3023  HB2 SER A 191      18.968   1.719   9.681  1.00 15.00           H  
ATOM   3024  HB3 SER A 191      17.966   1.489   8.228  1.00 15.00           H  
ATOM   3025  HG  SER A 191      16.156   1.263   9.623  1.00 15.00           H  
ATOM   3026  N   PRO A 192      16.481   4.904   7.731  1.00 15.00           N  
ATOM   3027  CA  PRO A 192      15.448   5.322   6.787  1.00 15.00           C  
ATOM   3028  CB  PRO A 192      15.460   6.846   6.932  1.00 15.00           C  
ATOM   3029  CG  PRO A 192      16.872   7.180   7.277  1.00 15.00           C  
ATOM   3030  CD  PRO A 192      17.428   5.999   8.030  1.00 15.00           C  
ATOM   3031  C   PRO A 192      15.789   4.922   5.352  1.00 15.00           C  
ATOM   3032  O   PRO A 192      15.029   5.198   4.425  1.00 15.00           O  
ATOM   3033  HA  PRO A 192      14.482   4.861   6.991  1.00 15.00           H  
ATOM   3034  HB2 PRO A 192      14.785   7.162   7.727  1.00 15.00           H  
ATOM   3035  HB3 PRO A 192      15.169   7.324   5.997  1.00 15.00           H  
ATOM   3036  HG2 PRO A 192      16.904   8.072   7.902  1.00 15.00           H  
ATOM   3037  HG3 PRO A 192      17.450   7.351   6.369  1.00 15.00           H  
ATOM   3038  HD2 PRO A 192      18.429   5.752   7.678  1.00 15.00           H  
ATOM   3039  HD3 PRO A 192      17.459   6.202   9.100  1.00 15.00           H  
ATOM   3040  N   GLN A 193      16.936   4.269   5.180  1.00 15.00           N  
ATOM   3041  CA  GLN A 193      17.384   3.834   3.863  1.00 15.00           C  
ATOM   3042  CB  GLN A 193      18.910   3.760   3.801  1.00 15.00           C  
ATOM   3043  CG  GLN A 193      19.510   4.594   2.679  1.00 15.00           C  
ATOM   3044  CD  GLN A 193      19.047   6.041   2.711  1.00 15.00           C  
ATOM   3045  OE1 GLN A 193      18.833   6.617   3.777  1.00 15.00           O  
ATOM   3046  NE2 GLN A 193      18.880   6.634   1.538  1.00 15.00           N  
ATOM   3047  C   GLN A 193      16.750   2.508   3.452  1.00 15.00           C  
ATOM   3048  O   GLN A 193      16.684   2.186   2.267  1.00 15.00           O  
ATOM   3049  H   GLN A 193      17.499   4.089   5.959  1.00 15.00           H  
ATOM   3050  HA  GLN A 193      17.051   4.583   3.144  1.00 15.00           H  
ATOM   3051  HB2 GLN A 193      19.200   2.720   3.651  1.00 15.00           H  
ATOM   3052  HB3 GLN A 193      19.312   4.116   4.749  1.00 15.00           H  
ATOM   3053  HG2 GLN A 193      19.218   4.156   1.725  1.00 15.00           H  
ATOM   3054  HG3 GLN A 193      20.596   4.573   2.772  1.00 15.00           H  
ATOM   3055 HE21 GLN A 193      19.063   6.116   0.728  1.00 15.00           H  
ATOM   3056 HE22 GLN A 193      18.575   7.565   1.531  1.00 15.00           H  
ATOM   3057  N   GLN A 194      16.296   1.736   4.429  1.00 15.00           N  
ATOM   3058  CA  GLN A 194      15.647   0.462   4.149  1.00 15.00           C  
ATOM   3059  CB  GLN A 194      16.242  -0.663   5.000  1.00 15.00           C  
ATOM   3060  CG  GLN A 194      17.266  -1.526   4.270  1.00 15.00           C  
ATOM   3061  CD  GLN A 194      18.529  -0.771   3.885  1.00 15.00           C  
ATOM   3062  OE1 GLN A 194      19.478  -0.686   4.663  1.00 15.00           O  
ATOM   3063  NE2 GLN A 194      18.556  -0.229   2.676  1.00 15.00           N  
ATOM   3064  C   GLN A 194      14.149   0.613   4.392  1.00 15.00           C  
ATOM   3065  O   GLN A 194      13.704   0.719   5.535  1.00 15.00           O  
ATOM   3066  H   GLN A 194      16.375   2.039   5.357  1.00 15.00           H  
ATOM   3067  HA  GLN A 194      15.817   0.188   3.108  1.00 15.00           H  
ATOM   3068  HB2 GLN A 194      15.428  -1.307   5.333  1.00 15.00           H  
ATOM   3069  HB3 GLN A 194      16.728  -0.215   5.867  1.00 15.00           H  
ATOM   3070  HG2 GLN A 194      16.805  -1.914   3.362  1.00 15.00           H  
ATOM   3071  HG3 GLN A 194      17.544  -2.356   4.920  1.00 15.00           H  
ATOM   3072 HE21 GLN A 194      17.772  -0.342   2.099  1.00 15.00           H  
ATOM   3073 HE22 GLN A 194      19.358   0.267   2.411  1.00 15.00           H  
ATOM   3074  N   VAL A 195      13.381   0.638   3.313  1.00 15.00           N  
ATOM   3075  CA  VAL A 195      11.942   0.839   3.401  1.00 15.00           C  
ATOM   3076  CB  VAL A 195      11.522   2.052   2.533  1.00 15.00           C  
ATOM   3077  CG1 VAL A 195      10.062   2.422   2.757  1.00 15.00           C  
ATOM   3078  CG2 VAL A 195      12.430   3.248   2.784  1.00 15.00           C  
ATOM   3079  C   VAL A 195      11.142  -0.380   2.943  1.00 15.00           C  
ATOM   3080  O   VAL A 195      11.503  -1.055   1.978  1.00 15.00           O  
ATOM   3081  H   VAL A 195      13.791   0.517   2.433  1.00 15.00           H  
ATOM   3082  HA  VAL A 195      11.720   1.014   4.454  1.00 15.00           H  
ATOM   3083  HB  VAL A 195      11.631   1.758   1.489  1.00 15.00           H  
ATOM   3084 HG11 VAL A 195       9.431   1.561   2.537  1.00 15.00           H  
ATOM   3085 HG12 VAL A 195       9.918   2.722   3.795  1.00 15.00           H  
ATOM   3086 HG13 VAL A 195       9.791   3.248   2.099  1.00 15.00           H  
ATOM   3087 HG21 VAL A 195      12.338   3.562   3.824  1.00 15.00           H  
ATOM   3088 HG22 VAL A 195      13.463   2.969   2.578  1.00 15.00           H  
ATOM   3089 HG23 VAL A 195      12.138   4.069   2.130  1.00 15.00           H  
ATOM   3090  N   PHE A 196      10.059  -0.652   3.662  1.00 15.00           N  
ATOM   3091  CA  PHE A 196       9.144  -1.736   3.332  1.00 15.00           C  
ATOM   3092  CB  PHE A 196       8.911  -2.646   4.544  1.00 15.00           C  
ATOM   3093  CG  PHE A 196      10.014  -3.639   4.801  1.00 15.00           C  
ATOM   3094  CD1 PHE A 196      11.138  -3.277   5.527  1.00 15.00           C  
ATOM   3095  CD2 PHE A 196       9.920  -4.938   4.326  1.00 15.00           C  
ATOM   3096  CE1 PHE A 196      12.149  -4.187   5.769  1.00 15.00           C  
ATOM   3097  CE2 PHE A 196      10.928  -5.854   4.564  1.00 15.00           C  
ATOM   3098  CZ  PHE A 196      12.043  -5.478   5.290  1.00 15.00           C  
ATOM   3099  C   PHE A 196       7.831  -1.091   2.900  1.00 15.00           C  
ATOM   3100  O   PHE A 196       7.546   0.043   3.294  1.00 15.00           O  
ATOM   3101  H   PHE A 196       9.861  -0.093   4.448  1.00 15.00           H  
ATOM   3102  HA  PHE A 196       9.560  -2.357   2.538  1.00 15.00           H  
ATOM   3103  HB2 PHE A 196       7.986  -3.199   4.381  1.00 15.00           H  
ATOM   3104  HB3 PHE A 196       8.807  -2.016   5.428  1.00 15.00           H  
ATOM   3105  HD1 PHE A 196      11.225  -2.270   5.908  1.00 15.00           H  
ATOM   3106  HD2 PHE A 196       9.049  -5.238   3.763  1.00 15.00           H  
ATOM   3107  HE1 PHE A 196      13.021  -3.889   6.332  1.00 15.00           H  
ATOM   3108  HE2 PHE A 196      10.845  -6.861   4.184  1.00 15.00           H  
ATOM   3109  HZ  PHE A 196      12.830  -6.193   5.482  1.00 15.00           H  
ATOM   3110  N   SER A 197       7.035  -1.769   2.087  1.00 15.00           N  
ATOM   3111  CA  SER A 197       5.785  -1.181   1.631  1.00 15.00           C  
ATOM   3112  CB  SER A 197       5.997  -0.403   0.326  1.00 15.00           C  
ATOM   3113  OG  SER A 197       6.909   0.673   0.506  1.00 15.00           O  
ATOM   3114  C   SER A 197       4.676  -2.207   1.451  1.00 15.00           C  
ATOM   3115  O   SER A 197       4.927  -3.391   1.226  1.00 15.00           O  
ATOM   3116  H   SER A 197       7.281  -2.673   1.799  1.00 15.00           H  
ATOM   3117  HA  SER A 197       5.463  -0.497   2.416  1.00 15.00           H  
ATOM   3118  HB2 SER A 197       5.039  -0.004  -0.009  1.00 15.00           H  
ATOM   3119  HB3 SER A 197       6.393  -1.081  -0.431  1.00 15.00           H  
ATOM   3120  HG  SER A 197       7.285   0.628   1.397  1.00 15.00           H  
ATOM   3121  N   THR A 198       3.453  -1.720   1.567  1.00 15.00           N  
ATOM   3122  CA  THR A 198       2.260  -2.522   1.393  1.00 15.00           C  
ATOM   3123  CB  THR A 198       1.659  -2.980   2.743  1.00 15.00           C  
ATOM   3124  OG1 THR A 198       0.474  -3.755   2.511  1.00 15.00           O  
ATOM   3125  CG2 THR A 198       1.321  -1.788   3.627  1.00 15.00           C  
ATOM   3126  C   THR A 198       1.255  -1.671   0.633  1.00 15.00           C  
ATOM   3127  O   THR A 198       1.268  -0.440   0.751  1.00 15.00           O  
ATOM   3128  H   THR A 198       3.345  -0.767   1.768  1.00 15.00           H  
ATOM   3129  HA  THR A 198       2.511  -3.430   0.845  1.00 15.00           H  
ATOM   3130  HB  THR A 198       2.404  -3.589   3.255  1.00 15.00           H  
ATOM   3131 HG21 THR A 198       2.222  -1.202   3.806  1.00 15.00           H  
ATOM   3132 HG22 THR A 198       0.576  -1.167   3.130  1.00 15.00           H  
ATOM   3133 HG23 THR A 198       0.923  -2.142   4.578  1.00 15.00           H  
ATOM   3134  HG1 THR A 198       0.445  -4.495   3.124  1.00 15.00           H  
ATOM   3135  N   GLU A 199       0.407  -2.304  -0.155  1.00 15.00           N  
ATOM   3136  CA  GLU A 199      -0.563  -1.574  -0.946  1.00 15.00           C  
ATOM   3137  CB  GLU A 199      -0.271  -1.743  -2.443  1.00 15.00           C  
ATOM   3138  CG  GLU A 199       1.203  -1.696  -2.823  1.00 15.00           C  
ATOM   3139  CD  GLU A 199       1.429  -1.089  -4.196  1.00 15.00           C  
ATOM   3140  OE1 GLU A 199       0.628  -1.354  -5.112  1.00 15.00           O  
ATOM   3141  OE2 GLU A 199       2.396  -0.314  -4.360  1.00 15.00           O1-
ATOM   3142  C   GLU A 199      -1.989  -2.020  -0.654  1.00 15.00           C  
ATOM   3143  O   GLU A 199      -2.291  -3.216  -0.641  1.00 15.00           O  
ATOM   3144  H   GLU A 199       0.422  -3.283  -0.195  1.00 15.00           H  
ATOM   3145  HA  GLU A 199      -0.474  -0.523  -0.670  1.00 15.00           H  
ATOM   3146  HB2 GLU A 199      -0.784  -0.944  -2.979  1.00 15.00           H  
ATOM   3147  HB3 GLU A 199      -0.670  -2.707  -2.758  1.00 15.00           H  
ATOM   3148  HG2 GLU A 199       1.597  -2.712  -2.821  1.00 15.00           H  
ATOM   3149  HG3 GLU A 199       1.736  -1.098  -2.084  1.00 15.00           H  
ATOM   3150  N   PHE A 200      -2.858  -1.051  -0.409  1.00 15.00           N  
ATOM   3151  CA  PHE A 200      -4.265  -1.329  -0.168  1.00 15.00           C  
ATOM   3152  CB  PHE A 200      -4.752  -0.802   1.192  1.00 15.00           C  
ATOM   3153  CG  PHE A 200      -4.675   0.686   1.399  1.00 15.00           C  
ATOM   3154  CD1 PHE A 200      -3.492   1.289   1.795  1.00 15.00           C  
ATOM   3155  CD2 PHE A 200      -5.798   1.477   1.225  1.00 15.00           C  
ATOM   3156  CE1 PHE A 200      -3.431   2.653   2.012  1.00 15.00           C  
ATOM   3157  CE2 PHE A 200      -5.745   2.841   1.435  1.00 15.00           C  
ATOM   3158  CZ  PHE A 200      -4.560   3.431   1.832  1.00 15.00           C  
ATOM   3159  C   PHE A 200      -5.087  -0.798  -1.340  1.00 15.00           C  
ATOM   3160  O   PHE A 200      -4.654   0.123  -2.036  1.00 15.00           O  
ATOM   3161  H   PHE A 200      -2.544  -0.121  -0.396  1.00 15.00           H  
ATOM   3162  HA  PHE A 200      -4.403  -2.409  -0.108  1.00 15.00           H  
ATOM   3163  HB2 PHE A 200      -4.149  -1.276   1.967  1.00 15.00           H  
ATOM   3164  HB3 PHE A 200      -5.794  -1.100   1.309  1.00 15.00           H  
ATOM   3165  HD1 PHE A 200      -2.607   0.686   1.936  1.00 15.00           H  
ATOM   3166  HD2 PHE A 200      -6.729   1.021   0.921  1.00 15.00           H  
ATOM   3167  HE1 PHE A 200      -2.503   3.110   2.322  1.00 15.00           H  
ATOM   3168  HE2 PHE A 200      -6.628   3.445   1.289  1.00 15.00           H  
ATOM   3169  HZ  PHE A 200      -4.516   4.497   2.001  1.00 15.00           H  
ATOM   3170  N   GLU A 201      -6.249  -1.386  -1.578  1.00 15.00           N  
ATOM   3171  CA  GLU A 201      -7.087  -0.981  -2.701  1.00 15.00           C  
ATOM   3172  CB  GLU A 201      -7.563  -2.236  -3.465  1.00 15.00           C  
ATOM   3173  CG  GLU A 201      -8.130  -1.987  -4.865  1.00 15.00           C  
ATOM   3174  CD  GLU A 201      -8.188  -3.247  -5.730  1.00 15.00           C  
ATOM   3175  OE1 GLU A 201      -9.193  -3.426  -6.468  1.00 15.00           O  
ATOM   3176  OE2 GLU A 201      -7.227  -4.058  -5.674  1.00 15.00           O1-
ATOM   3177  C   GLU A 201      -8.284  -0.166  -2.230  1.00 15.00           C  
ATOM   3178  O   GLU A 201      -8.969  -0.554  -1.288  1.00 15.00           O  
ATOM   3179  H   GLU A 201      -6.562  -2.094  -0.976  1.00 15.00           H  
ATOM   3180  HA  GLU A 201      -6.496  -0.350  -3.365  1.00 15.00           H  
ATOM   3181  HB2 GLU A 201      -8.340  -2.716  -2.870  1.00 15.00           H  
ATOM   3182  HB3 GLU A 201      -6.712  -2.911  -3.563  1.00 15.00           H  
ATOM   3183  HG2 GLU A 201      -7.501  -1.252  -5.367  1.00 15.00           H  
ATOM   3184  HG3 GLU A 201      -9.140  -1.591  -4.763  1.00 15.00           H  
ATOM   3185  N   VAL A 202      -8.499   0.990  -2.843  1.00 15.00           N  
ATOM   3186  CA  VAL A 202      -9.654   1.812  -2.512  1.00 15.00           C  
ATOM   3187  CB  VAL A 202      -9.296   3.275  -2.117  1.00 15.00           C  
ATOM   3188  CG1 VAL A 202      -9.291   4.225  -3.307  1.00 15.00           C  
ATOM   3189  CG2 VAL A 202     -10.227   3.781  -1.023  1.00 15.00           C  
ATOM   3190  C   VAL A 202     -10.632   1.740  -3.683  1.00 15.00           C  
ATOM   3191  O   VAL A 202     -10.247   1.954  -4.838  1.00 15.00           O  
ATOM   3192  H   VAL A 202      -7.875   1.295  -3.537  1.00 15.00           H  
ATOM   3193  HA  VAL A 202     -10.120   1.413  -1.611  1.00 15.00           H  
ATOM   3194  HB  VAL A 202      -8.277   3.255  -1.732  1.00 15.00           H  
ATOM   3195 HG11 VAL A 202      -8.597   3.857  -4.062  1.00 15.00           H  
ATOM   3196 HG12 VAL A 202     -10.293   4.281  -3.731  1.00 15.00           H  
ATOM   3197 HG13 VAL A 202      -8.979   5.217  -2.979  1.00 15.00           H  
ATOM   3198 HG21 VAL A 202     -11.250   3.805  -1.399  1.00 15.00           H  
ATOM   3199 HG22 VAL A 202     -10.172   3.115  -0.162  1.00 15.00           H  
ATOM   3200 HG23 VAL A 202      -9.926   4.785  -0.725  1.00 15.00           H  
ATOM   3201  N   LYS A 203     -11.877   1.385  -3.401  1.00 15.00           N  
ATOM   3202  CA  LYS A 203     -12.875   1.246  -4.455  1.00 15.00           C  
ATOM   3203  CB  LYS A 203     -12.593  -0.044  -5.265  1.00 15.00           C  
ATOM   3204  CG  LYS A 203     -13.635  -0.409  -6.325  1.00 15.00           C  
ATOM   3205  CD  LYS A 203     -13.471  -1.850  -6.807  1.00 15.00           C  
ATOM   3206  CE  LYS A 203     -12.516  -1.949  -7.995  1.00 15.00           C  
ATOM   3207  NZ  LYS A 203     -11.954  -3.325  -8.172  1.00 15.00           N1+
ATOM   3208  C   LYS A 203     -14.286   1.197  -3.883  1.00 15.00           C  
ATOM   3209  O   LYS A 203     -14.493   0.815  -2.734  1.00 15.00           O  
ATOM   3210  H   LYS A 203     -12.133   1.221  -2.464  1.00 15.00           H  
ATOM   3211  HA  LYS A 203     -12.807   2.117  -5.106  1.00 15.00           H  
ATOM   3212  HB2 LYS A 203     -12.529  -0.873  -4.561  1.00 15.00           H  
ATOM   3213  HB3 LYS A 203     -11.634   0.081  -5.768  1.00 15.00           H  
ATOM   3214  HG2 LYS A 203     -13.523   0.263  -7.176  1.00 15.00           H  
ATOM   3215  HG3 LYS A 203     -14.630  -0.291  -5.897  1.00 15.00           H  
ATOM   3216  HD2 LYS A 203     -14.446  -2.235  -7.106  1.00 15.00           H  
ATOM   3217  HD3 LYS A 203     -13.078  -2.453  -5.988  1.00 15.00           H  
ATOM   3218  HE2 LYS A 203     -11.692  -1.253  -7.839  1.00 15.00           H  
ATOM   3219  HE3 LYS A 203     -13.057  -1.674  -8.901  1.00 15.00           H  
ATOM   3220  HZ1 LYS A 203     -11.759  -3.505  -9.178  1.00 15.00           H  
ATOM   3221  HZ2 LYS A 203     -12.625  -4.041  -7.829  1.00 15.00           H  
ATOM   3222  HZ3 LYS A 203     -11.060  -3.417  -7.637  1.00 15.00           H  
ATOM   3223  N   GLU A 204     -15.245   1.622  -4.688  1.00 15.00           N  
ATOM   3224  CA  GLU A 204     -16.646   1.581  -4.308  1.00 15.00           C  
ATOM   3225  CB  GLU A 204     -17.405   2.680  -5.036  1.00 15.00           C  
ATOM   3226  CG  GLU A 204     -16.962   4.058  -4.599  1.00 15.00           C  
ATOM   3227  CD  GLU A 204     -17.206   5.116  -5.644  1.00 15.00           C  
ATOM   3228  OE1 GLU A 204     -16.676   4.991  -6.770  1.00 15.00           O  
ATOM   3229  OE2 GLU A 204     -17.899   6.098  -5.332  1.00 15.00           O1-
ATOM   3230  C   GLU A 204     -17.174   0.208  -4.684  1.00 15.00           C  
ATOM   3231  O   GLU A 204     -17.446  -0.067  -5.852  1.00 15.00           O  
ATOM   3232  H   GLU A 204     -15.002   1.979  -5.569  1.00 15.00           H  
ATOM   3233  HA  GLU A 204     -16.774   1.747  -3.238  1.00 15.00           H  
ATOM   3234  HB2 GLU A 204     -18.469   2.570  -4.828  1.00 15.00           H  
ATOM   3235  HB3 GLU A 204     -17.231   2.578  -6.107  1.00 15.00           H  
ATOM   3236  HG2 GLU A 204     -15.895   4.026  -4.380  1.00 15.00           H  
ATOM   3237  HG3 GLU A 204     -17.510   4.329  -3.697  1.00 15.00           H  
ATOM   3238  N   TYR A 205     -17.288  -0.663  -3.693  1.00 15.00           N  
ATOM   3239  CA  TYR A 205     -17.708  -2.034  -3.938  1.00 15.00           C  
ATOM   3240  CB  TYR A 205     -16.540  -2.973  -3.609  1.00 15.00           C  
ATOM   3241  CG  TYR A 205     -16.051  -2.843  -2.176  1.00 15.00           C  
ATOM   3242  CD1 TYR A 205     -16.701  -3.489  -1.125  1.00 15.00           C  
ATOM   3243  CD2 TYR A 205     -14.946  -2.063  -1.871  1.00 15.00           C  
ATOM   3244  CE1 TYR A 205     -16.262  -3.356   0.181  1.00 15.00           C  
ATOM   3245  CE2 TYR A 205     -14.501  -1.929  -0.570  1.00 15.00           C  
ATOM   3246  CZ  TYR A 205     -15.160  -2.573   0.452  1.00 15.00           C  
ATOM   3247  OH  TYR A 205     -14.715  -2.425   1.746  1.00 15.00           O  
ATOM   3248  C   TYR A 205     -18.914  -2.461  -3.111  1.00 15.00           C  
ATOM   3249  O   TYR A 205     -19.441  -1.702  -2.298  1.00 15.00           O  
ATOM   3250  H   TYR A 205     -17.090  -0.376  -2.777  1.00 15.00           H  
ATOM   3251  HA  TYR A 205     -18.001  -2.091  -4.986  1.00 15.00           H  
ATOM   3252  HB2 TYR A 205     -15.712  -2.744  -4.280  1.00 15.00           H  
ATOM   3253  HB3 TYR A 205     -16.865  -4.000  -3.772  1.00 15.00           H  
ATOM   3254  HD1 TYR A 205     -17.563  -4.105  -1.334  1.00 15.00           H  
ATOM   3255  HD2 TYR A 205     -14.423  -1.551  -2.665  1.00 15.00           H  
ATOM   3256  HE1 TYR A 205     -16.779  -3.862   0.983  1.00 15.00           H  
ATOM   3257  HE2 TYR A 205     -13.636  -1.319  -0.355  1.00 15.00           H  
ATOM   3258  HH  TYR A 205     -15.392  -2.742   2.367  1.00 15.00           H  
ATOM   3259  N   VAL A 206     -19.307  -3.712  -3.332  1.00 15.00           N  
ATOM   3260  CA  VAL A 206     -20.411  -4.354  -2.634  1.00 15.00           C  
ATOM   3261  CB  VAL A 206     -21.700  -4.386  -3.489  1.00 15.00           C  
ATOM   3262  CG1 VAL A 206     -22.484  -3.092  -3.334  1.00 15.00           C  
ATOM   3263  CG2 VAL A 206     -21.380  -4.647  -4.957  1.00 15.00           C  
ATOM   3264  C   VAL A 206     -19.983  -5.787  -2.306  1.00 15.00           C  
ATOM   3265  O   VAL A 206     -19.376  -6.457  -3.140  1.00 15.00           O  
ATOM   3266  H   VAL A 206     -18.823  -4.238  -4.002  1.00 15.00           H  
ATOM   3267  HA  VAL A 206     -20.637  -3.785  -1.732  1.00 15.00           H  
ATOM   3268  HB  VAL A 206     -22.319  -5.207  -3.128  1.00 15.00           H  
ATOM   3269 HG11 VAL A 206     -22.730  -2.940  -2.283  1.00 15.00           H  
ATOM   3270 HG12 VAL A 206     -21.881  -2.257  -3.691  1.00 15.00           H  
ATOM   3271 HG13 VAL A 206     -23.403  -3.152  -3.917  1.00 15.00           H  
ATOM   3272 HG21 VAL A 206     -20.760  -3.838  -5.343  1.00 15.00           H  
ATOM   3273 HG22 VAL A 206     -20.843  -5.591  -5.050  1.00 15.00           H  
ATOM   3274 HG23 VAL A 206     -22.307  -4.699  -5.527  1.00 15.00           H  
ATOM   3275  N   LEU A 207     -20.269  -6.242  -1.095  1.00 15.00           N  
ATOM   3276  CA  LEU A 207     -19.878  -7.584  -0.676  1.00 15.00           C  
ATOM   3277  CB  LEU A 207     -19.708  -7.650   0.846  1.00 15.00           C  
ATOM   3278  CG  LEU A 207     -19.130  -6.406   1.540  1.00 15.00           C  
ATOM   3279  CD1 LEU A 207     -20.245  -5.554   2.138  1.00 15.00           C  
ATOM   3280  CD2 LEU A 207     -18.135  -6.810   2.622  1.00 15.00           C  
ATOM   3281  C   LEU A 207     -20.902  -8.627  -1.129  1.00 15.00           C  
ATOM   3282  O   LEU A 207     -22.089  -8.510  -0.827  1.00 15.00           O  
ATOM   3283  H   LEU A 207     -20.770  -5.676  -0.476  1.00 15.00           H  
ATOM   3284  HA  LEU A 207     -18.923  -7.809  -1.150  1.00 15.00           H  
ATOM   3285  HB2 LEU A 207     -19.045  -8.487   1.067  1.00 15.00           H  
ATOM   3286  HB3 LEU A 207     -20.690  -7.841   1.278  1.00 15.00           H  
ATOM   3287  HG  LEU A 207     -18.607  -5.812   0.791  1.00 15.00           H  
ATOM   3288 HD11 LEU A 207     -20.936  -5.255   1.350  1.00 15.00           H  
ATOM   3289 HD12 LEU A 207     -20.780  -6.133   2.891  1.00 15.00           H  
ATOM   3290 HD13 LEU A 207     -19.815  -4.666   2.601  1.00 15.00           H  
ATOM   3291 HD21 LEU A 207     -18.644  -7.406   3.380  1.00 15.00           H  
ATOM   3292 HD22 LEU A 207     -17.333  -7.398   2.176  1.00 15.00           H  
ATOM   3293 HD23 LEU A 207     -17.717  -5.915   3.083  1.00 15.00           H  
ATOM   3294  N   PRO A 208     -20.460  -9.651  -1.878  1.00 15.00           N  
ATOM   3295  CA  PRO A 208     -21.331 -10.732  -2.365  1.00 15.00           C  
ATOM   3296  CB  PRO A 208     -20.496 -11.390  -3.480  1.00 15.00           C  
ATOM   3297  CG  PRO A 208     -19.306 -10.506  -3.667  1.00 15.00           C  
ATOM   3298  CD  PRO A 208     -19.086  -9.829  -2.348  1.00 15.00           C  
ATOM   3299  C   PRO A 208     -21.638 -11.751  -1.265  1.00 15.00           C  
ATOM   3300  O   PRO A 208     -21.113 -11.649  -0.158  1.00 15.00           O  
ATOM   3301  HA  PRO A 208     -22.299 -10.361  -2.703  1.00 15.00           H  
ATOM   3302  HB2 PRO A 208     -21.074 -11.450  -4.402  1.00 15.00           H  
ATOM   3303  HB3 PRO A 208     -20.183 -12.390  -3.181  1.00 15.00           H  
ATOM   3304  HG2 PRO A 208     -19.501  -9.767  -4.444  1.00 15.00           H  
ATOM   3305  HG3 PRO A 208     -18.433 -11.098  -3.939  1.00 15.00           H  
ATOM   3306  HD2 PRO A 208     -18.511 -10.458  -1.669  1.00 15.00           H  
ATOM   3307  HD3 PRO A 208     -18.580  -8.871  -2.472  1.00 15.00           H  
ATOM   3308  N   SER A 209     -22.486 -12.733  -1.565  1.00 15.00           N  
ATOM   3309  CA  SER A 209     -22.845 -13.744  -0.570  1.00 15.00           C  
ATOM   3310  CB  SER A 209     -24.369 -13.848  -0.422  1.00 15.00           C  
ATOM   3311  OG  SER A 209     -24.994 -14.128  -1.664  1.00 15.00           O  
ATOM   3312  C   SER A 209     -22.230 -15.116  -0.866  1.00 15.00           C  
ATOM   3313  O   SER A 209     -22.365 -16.051  -0.069  1.00 15.00           O  
ATOM   3314  H   SER A 209     -22.894 -12.770  -2.464  1.00 15.00           H  
ATOM   3315  HA  SER A 209     -22.422 -13.412   0.378  1.00 15.00           H  
ATOM   3316  HB2 SER A 209     -24.753 -12.903  -0.037  1.00 15.00           H  
ATOM   3317  HB3 SER A 209     -24.603 -14.648   0.280  1.00 15.00           H  
ATOM   3318  HG  SER A 209     -24.879 -13.369  -2.261  1.00 15.00           H  
ATOM   3319  N   PHE A 210     -21.535 -15.240  -1.991  1.00 15.00           N  
ATOM   3320  CA  PHE A 210     -20.929 -16.514  -2.354  1.00 15.00           C  
ATOM   3321  CB  PHE A 210     -21.842 -17.315  -3.294  1.00 15.00           C  
ATOM   3322  CG  PHE A 210     -21.926 -16.808  -4.705  1.00 15.00           C  
ATOM   3323  CD1 PHE A 210     -22.430 -15.549  -4.982  1.00 15.00           C  
ATOM   3324  CD2 PHE A 210     -21.515 -17.607  -5.758  1.00 15.00           C  
ATOM   3325  CE1 PHE A 210     -22.522 -15.097  -6.284  1.00 15.00           C  
ATOM   3326  CE2 PHE A 210     -21.601 -17.162  -7.061  1.00 15.00           C  
ATOM   3327  CZ  PHE A 210     -22.106 -15.904  -7.326  1.00 15.00           C  
ATOM   3328  C   PHE A 210     -19.516 -16.374  -2.926  1.00 15.00           C  
ATOM   3329  O   PHE A 210     -19.111 -15.297  -3.369  1.00 15.00           O  
ATOM   3330  H   PHE A 210     -21.426 -14.467  -2.581  1.00 15.00           H  
ATOM   3331  HA  PHE A 210     -20.819 -17.074  -1.426  1.00 15.00           H  
ATOM   3332  HB2 PHE A 210     -22.848 -17.305  -2.874  1.00 15.00           H  
ATOM   3333  HB3 PHE A 210     -21.472 -18.340  -3.327  1.00 15.00           H  
ATOM   3334  HD1 PHE A 210     -22.755 -14.913  -4.172  1.00 15.00           H  
ATOM   3335  HD2 PHE A 210     -21.122 -18.592  -5.557  1.00 15.00           H  
ATOM   3336  HE1 PHE A 210     -22.919 -14.113  -6.488  1.00 15.00           H  
ATOM   3337  HE2 PHE A 210     -21.274 -17.796  -7.872  1.00 15.00           H  
ATOM   3338  HZ  PHE A 210     -22.176 -15.552  -8.345  1.00 15.00           H  
ATOM   3339  N   GLU A 211     -18.785 -17.485  -2.908  1.00 15.00           N  
ATOM   3340  CA  GLU A 211     -17.418 -17.541  -3.408  1.00 15.00           C  
ATOM   3341  CB  GLU A 211     -16.446 -17.894  -2.271  1.00 15.00           C  
ATOM   3342  CG  GLU A 211     -16.852 -19.111  -1.445  1.00 15.00           C  
ATOM   3343  CD  GLU A 211     -15.812 -19.500  -0.411  1.00 15.00           C  
ATOM   3344  OE1 GLU A 211     -15.956 -19.112   0.767  1.00 15.00           O  
ATOM   3345  OE2 GLU A 211     -14.851 -20.218  -0.771  1.00 15.00           O1-
ATOM   3346  C   GLU A 211     -17.311 -18.569  -4.532  1.00 15.00           C  
ATOM   3347  O   GLU A 211     -17.941 -19.628  -4.480  1.00 15.00           O  
ATOM   3348  H   GLU A 211     -19.191 -18.310  -2.557  1.00 15.00           H  
ATOM   3349  HA  GLU A 211     -17.150 -16.560  -3.802  1.00 15.00           H  
ATOM   3350  HB2 GLU A 211     -16.379 -17.036  -1.602  1.00 15.00           H  
ATOM   3351  HB3 GLU A 211     -15.467 -18.091  -2.709  1.00 15.00           H  
ATOM   3352  HG2 GLU A 211     -17.003 -19.954  -2.120  1.00 15.00           H  
ATOM   3353  HG3 GLU A 211     -17.786 -18.885  -0.930  1.00 15.00           H  
ATOM   3354  N   VAL A 212     -16.535 -18.249  -5.559  1.00 15.00           N  
ATOM   3355  CA  VAL A 212     -16.352 -19.158  -6.685  1.00 15.00           C  
ATOM   3356  CB  VAL A 212     -16.662 -18.489  -8.047  1.00 15.00           C  
ATOM   3357  CG1 VAL A 212     -16.613 -19.514  -9.174  1.00 15.00           C  
ATOM   3358  CG2 VAL A 212     -18.014 -17.790  -8.020  1.00 15.00           C  
ATOM   3359  C   VAL A 212     -14.919 -19.674  -6.704  1.00 15.00           C  
ATOM   3360  O   VAL A 212     -13.971 -18.898  -6.574  1.00 15.00           O  
ATOM   3361  H   VAL A 212     -16.066 -17.390  -5.557  1.00 15.00           H  
ATOM   3362  HA  VAL A 212     -17.056 -19.978  -6.548  1.00 15.00           H  
ATOM   3363  HB  VAL A 212     -15.896 -17.736  -8.231  1.00 15.00           H  
ATOM   3364 HG11 VAL A 212     -15.629 -19.982  -9.197  1.00 15.00           H  
ATOM   3365 HG12 VAL A 212     -17.374 -20.276  -9.005  1.00 15.00           H  
ATOM   3366 HG13 VAL A 212     -16.801 -19.017 -10.126  1.00 15.00           H  
ATOM   3367 HG21 VAL A 212     -18.799 -18.524  -7.837  1.00 15.00           H  
ATOM   3368 HG22 VAL A 212     -18.022 -17.044  -7.225  1.00 15.00           H  
ATOM   3369 HG23 VAL A 212     -18.190 -17.302  -8.978  1.00 15.00           H  
ATOM   3370  N   ILE A 213     -14.771 -20.982  -6.851  1.00 15.00           N  
ATOM   3371  CA  ILE A 213     -13.456 -21.606  -6.894  1.00 15.00           C  
ATOM   3372  CB  ILE A 213     -13.243 -22.596  -5.721  1.00 15.00           C  
ATOM   3373  CG1 ILE A 213     -13.521 -21.921  -4.375  1.00 15.00           C  
ATOM   3374  CG2 ILE A 213     -11.833 -23.174  -5.742  1.00 15.00           C  
ATOM   3375  CD1 ILE A 213     -14.927 -22.140  -3.862  1.00 15.00           C  
ATOM   3376  C   ILE A 213     -13.276 -22.352  -8.213  1.00 15.00           C  
ATOM   3377  O   ILE A 213     -14.148 -23.117  -8.629  1.00 15.00           O  
ATOM   3378  H   ILE A 213     -15.572 -21.549  -6.934  1.00 15.00           H  
ATOM   3379  HA  ILE A 213     -12.718 -20.809  -6.805  1.00 15.00           H  
ATOM   3380  HB  ILE A 213     -13.951 -23.415  -5.848  1.00 15.00           H  
ATOM   3381 HG12 ILE A 213     -13.359 -20.849  -4.488  1.00 15.00           H  
ATOM   3382 HG13 ILE A 213     -12.821 -22.318  -3.640  1.00 15.00           H  
ATOM   3383 HG21 ILE A 213     -11.659 -23.674  -6.695  1.00 15.00           H  
ATOM   3384 HG22 ILE A 213     -11.109 -22.369  -5.617  1.00 15.00           H  
ATOM   3385 HG23 ILE A 213     -11.723 -23.892  -4.930  1.00 15.00           H  
ATOM   3386 HD11 ILE A 213     -15.643 -21.748  -4.585  1.00 15.00           H  
ATOM   3387 HD12 ILE A 213     -15.100 -23.207  -3.721  1.00 15.00           H  
ATOM   3388 HD13 ILE A 213     -15.051 -21.623  -2.911  1.00 15.00           H  
ATOM   3389  N   VAL A 214     -12.157 -22.106  -8.877  1.00 15.00           N  
ATOM   3390  CA  VAL A 214     -11.855 -22.764 -10.138  1.00 15.00           C  
ATOM   3391  CB  VAL A 214     -11.650 -21.743 -11.280  1.00 15.00           C  
ATOM   3392  CG1 VAL A 214     -11.357 -22.456 -12.592  1.00 15.00           C  
ATOM   3393  CG2 VAL A 214     -12.865 -20.840 -11.426  1.00 15.00           C  
ATOM   3394  C   VAL A 214     -10.592 -23.605  -9.988  1.00 15.00           C  
ATOM   3395  O   VAL A 214      -9.485 -23.067  -9.930  1.00 15.00           O  
ATOM   3396  H   VAL A 214     -11.514 -21.467  -8.508  1.00 15.00           H  
ATOM   3397  HA  VAL A 214     -12.704 -23.397 -10.394  1.00 15.00           H  
ATOM   3398  HB  VAL A 214     -10.792 -21.121 -11.025  1.00 15.00           H  
ATOM   3399 HG11 VAL A 214     -10.469 -23.077 -12.478  1.00 15.00           H  
ATOM   3400 HG12 VAL A 214     -12.206 -23.083 -12.862  1.00 15.00           H  
ATOM   3401 HG13 VAL A 214     -11.186 -21.718 -13.376  1.00 15.00           H  
ATOM   3402 HG21 VAL A 214     -13.737 -21.442 -11.681  1.00 15.00           H  
ATOM   3403 HG22 VAL A 214     -13.046 -20.319 -10.486  1.00 15.00           H  
ATOM   3404 HG23 VAL A 214     -12.683 -20.111 -12.216  1.00 15.00           H  
ATOM   3405  N   GLU A 215     -10.763 -24.917  -9.917  1.00 15.00           N  
ATOM   3406  CA  GLU A 215      -9.641 -25.837  -9.772  1.00 15.00           C  
ATOM   3407  CB  GLU A 215      -9.441 -26.233  -8.301  1.00 15.00           C  
ATOM   3408  CG  GLU A 215      -8.284 -25.529  -7.591  1.00 15.00           C  
ATOM   3409  CD  GLU A 215      -6.922 -26.083  -7.982  1.00 15.00           C  
ATOM   3410  OE1 GLU A 215      -6.603 -27.239  -7.602  1.00 15.00           O  
ATOM   3411  OE2 GLU A 215      -6.169 -25.371  -8.682  1.00 15.00           O1-
ATOM   3412  C   GLU A 215      -9.867 -27.084 -10.619  1.00 15.00           C  
ATOM   3413  O   GLU A 215     -10.841 -27.808 -10.426  1.00 15.00           O  
ATOM   3414  H   GLU A 215     -11.673 -25.285  -9.978  1.00 15.00           H  
ATOM   3415  HA  GLU A 215      -8.741 -25.329 -10.118  1.00 15.00           H  
ATOM   3416  HB2 GLU A 215      -9.258 -27.307  -8.262  1.00 15.00           H  
ATOM   3417  HB3 GLU A 215     -10.359 -26.002  -7.761  1.00 15.00           H  
ATOM   3418  HG2 GLU A 215      -8.412 -25.649  -6.515  1.00 15.00           H  
ATOM   3419  HG3 GLU A 215      -8.314 -24.469  -7.845  1.00 15.00           H  
ATOM   3420  N   PRO A 216      -8.985 -27.325 -11.596  1.00 15.00           N  
ATOM   3421  CA  PRO A 216      -9.073 -28.497 -12.470  1.00 15.00           C  
ATOM   3422  CB  PRO A 216      -8.148 -28.120 -13.630  1.00 15.00           C  
ATOM   3423  CG  PRO A 216      -7.123 -27.234 -13.008  1.00 15.00           C  
ATOM   3424  CD  PRO A 216      -7.841 -26.458 -11.939  1.00 15.00           C  
ATOM   3425  C   PRO A 216      -8.554 -29.754 -11.776  1.00 15.00           C  
ATOM   3426  O   PRO A 216      -7.762 -29.666 -10.837  1.00 15.00           O  
ATOM   3427  HA  PRO A 216     -10.096 -28.724 -12.769  1.00 15.00           H  
ATOM   3428  HB2 PRO A 216      -8.698 -27.589 -14.406  1.00 15.00           H  
ATOM   3429  HB3 PRO A 216      -7.683 -29.008 -14.058  1.00 15.00           H  
ATOM   3430  HG2 PRO A 216      -6.706 -26.556 -13.753  1.00 15.00           H  
ATOM   3431  HG3 PRO A 216      -6.322 -27.830 -12.570  1.00 15.00           H  
ATOM   3432  HD2 PRO A 216      -7.198 -26.300 -11.073  1.00 15.00           H  
ATOM   3433  HD3 PRO A 216      -8.182 -25.495 -12.319  1.00 15.00           H  
ATOM   3434  N   THR A 217      -9.006 -30.913 -12.228  1.00 15.00           N  
ATOM   3435  CA  THR A 217      -8.564 -32.176 -11.657  1.00 15.00           C  
ATOM   3436  CB  THR A 217      -9.393 -33.341 -12.215  1.00 15.00           C  
ATOM   3437  OG1 THR A 217     -10.702 -32.852 -12.524  1.00 15.00           O  
ATOM   3438  CG2 THR A 217      -9.504 -34.454 -11.180  1.00 15.00           C  
ATOM   3439  C   THR A 217      -7.090 -32.385 -11.973  1.00 15.00           C  
ATOM   3440  O   THR A 217      -6.256 -32.451 -11.070  1.00 15.00           O  
ATOM   3441  H   THR A 217      -9.664 -30.922 -12.953  1.00 15.00           H  
ATOM   3442  HA  THR A 217      -8.704 -32.144 -10.576  1.00 15.00           H  
ATOM   3443  HB  THR A 217      -8.910 -33.741 -13.107  1.00 15.00           H  
ATOM   3444 HG21 THR A 217      -8.508 -34.819 -10.930  1.00 15.00           H  
ATOM   3445 HG22 THR A 217      -9.986 -34.068 -10.282  1.00 15.00           H  
ATOM   3446 HG23 THR A 217     -10.098 -35.272 -11.588  1.00 15.00           H  
ATOM   3447  HG1 THR A 217     -11.244 -32.854 -11.727  1.00 15.00           H  
ATOM   3448  N   GLU A 218      -6.779 -32.475 -13.258  1.00 15.00           N  
ATOM   3449  CA  GLU A 218      -5.404 -32.625 -13.691  1.00 15.00           C  
ATOM   3450  CB  GLU A 218      -5.359 -33.019 -15.169  1.00 15.00           C  
ATOM   3451  CG  GLU A 218      -6.512 -33.920 -15.607  1.00 15.00           C  
ATOM   3452  CD  GLU A 218      -6.043 -35.229 -16.208  1.00 15.00           C  
ATOM   3453  OE1 GLU A 218      -4.990 -35.734 -15.774  1.00 15.00           O  
ATOM   3454  OE2 GLU A 218      -6.730 -35.755 -17.114  1.00 15.00           O1-
ATOM   3455  C   GLU A 218      -4.707 -31.280 -13.464  1.00 15.00           C  
ATOM   3456  O   GLU A 218      -5.189 -30.249 -13.936  1.00 15.00           O  
ATOM   3457  H   GLU A 218      -7.490 -32.439 -13.930  1.00 15.00           H  
ATOM   3458  HA  GLU A 218      -4.900 -33.411 -13.128  1.00 15.00           H  
ATOM   3459  HB2 GLU A 218      -4.423 -33.545 -15.355  1.00 15.00           H  
ATOM   3460  HB3 GLU A 218      -5.389 -32.109 -15.768  1.00 15.00           H  
ATOM   3461  HG2 GLU A 218      -7.105 -33.389 -16.351  1.00 15.00           H  
ATOM   3462  HG3 GLU A 218      -7.132 -34.139 -14.737  1.00 15.00           H  
ATOM   3463  N   LYS A 219      -3.597 -31.290 -12.726  1.00 15.00           N  
ATOM   3464  CA  LYS A 219      -2.869 -30.058 -12.401  1.00 15.00           C  
ATOM   3465  CB  LYS A 219      -1.953 -30.244 -11.185  1.00 15.00           C  
ATOM   3466  CG  LYS A 219      -2.684 -30.528  -9.876  1.00 15.00           C  
ATOM   3467  CD  LYS A 219      -3.966 -29.716  -9.759  1.00 15.00           C  
ATOM   3468  CE  LYS A 219      -4.885 -30.273  -8.678  1.00 15.00           C  
ATOM   3469  NZ  LYS A 219      -6.212 -29.597  -8.684  1.00 15.00           N1+
ATOM   3470  C   LYS A 219      -2.080 -29.507 -13.577  1.00 15.00           C  
ATOM   3471  O   LYS A 219      -1.709 -28.336 -13.589  1.00 15.00           O  
ATOM   3472  H   LYS A 219      -3.254 -32.143 -12.401  1.00 15.00           H  
ATOM   3473  HA  LYS A 219      -3.633 -29.321 -12.152  1.00 15.00           H  
ATOM   3474  HB2 LYS A 219      -1.369 -29.333 -11.057  1.00 15.00           H  
ATOM   3475  HB3 LYS A 219      -1.283 -31.080 -11.389  1.00 15.00           H  
ATOM   3476  HG2 LYS A 219      -2.028 -30.275  -9.043  1.00 15.00           H  
ATOM   3477  HG3 LYS A 219      -2.932 -31.588  -9.833  1.00 15.00           H  
ATOM   3478  HD2 LYS A 219      -4.489 -29.740 -10.715  1.00 15.00           H  
ATOM   3479  HD3 LYS A 219      -3.711 -28.686  -9.510  1.00 15.00           H  
ATOM   3480  HE2 LYS A 219      -4.417 -30.125  -7.705  1.00 15.00           H  
ATOM   3481  HE3 LYS A 219      -5.030 -31.339  -8.852  1.00 15.00           H  
ATOM   3482  HZ1 LYS A 219      -6.150 -28.659  -8.212  1.00 15.00           H  
ATOM   3483  HZ2 LYS A 219      -6.911 -30.176  -8.185  1.00 15.00           H  
ATOM   3484  HZ3 LYS A 219      -6.539 -29.455  -9.666  1.00 15.00           H  
ATOM   3485  N   PHE A 220      -1.820 -30.343 -14.560  1.00 15.00           N  
ATOM   3486  CA  PHE A 220      -1.073 -29.918 -15.732  1.00 15.00           C  
ATOM   3487  CB  PHE A 220       0.409 -30.294 -15.623  1.00 15.00           C  
ATOM   3488  CG  PHE A 220       0.667 -31.758 -15.429  1.00 15.00           C  
ATOM   3489  CD1 PHE A 220       0.883 -32.581 -16.521  1.00 15.00           C  
ATOM   3490  CD2 PHE A 220       0.690 -32.315 -14.159  1.00 15.00           C  
ATOM   3491  CE1 PHE A 220       1.115 -33.931 -16.353  1.00 15.00           C  
ATOM   3492  CE2 PHE A 220       0.922 -33.665 -13.983  1.00 15.00           C  
ATOM   3493  CZ  PHE A 220       1.135 -34.475 -15.082  1.00 15.00           C  
ATOM   3494  C   PHE A 220      -1.714 -30.467 -16.998  1.00 15.00           C  
ATOM   3495  O   PHE A 220      -2.487 -31.422 -16.933  1.00 15.00           O  
ATOM   3496  H   PHE A 220      -2.159 -31.261 -14.514  1.00 15.00           H  
ATOM   3497  HA  PHE A 220      -1.111 -28.830 -15.787  1.00 15.00           H  
ATOM   3498  HB2 PHE A 220       0.835 -29.758 -14.775  1.00 15.00           H  
ATOM   3499  HB3 PHE A 220       0.908 -29.979 -16.539  1.00 15.00           H  
ATOM   3500  HD1 PHE A 220       0.870 -32.162 -17.516  1.00 15.00           H  
ATOM   3501  HD2 PHE A 220       0.524 -31.685 -13.297  1.00 15.00           H  
ATOM   3502  HE1 PHE A 220       1.281 -34.562 -17.214  1.00 15.00           H  
ATOM   3503  HE2 PHE A 220       0.937 -34.087 -12.989  1.00 15.00           H  
ATOM   3504  HZ  PHE A 220       1.317 -35.531 -14.948  1.00 15.00           H  
ATOM   3505  N   TYR A 221      -1.393 -29.879 -18.141  1.00 15.00           N  
ATOM   3506  CA  TYR A 221      -1.987 -30.313 -19.393  1.00 15.00           C  
ATOM   3507  CB  TYR A 221      -2.779 -29.165 -20.022  1.00 15.00           C  
ATOM   3508  CG  TYR A 221      -3.403 -29.500 -21.355  1.00 15.00           C  
ATOM   3509  CD1 TYR A 221      -4.530 -30.303 -21.430  1.00 15.00           C  
ATOM   3510  CD2 TYR A 221      -2.861 -29.016 -22.539  1.00 15.00           C  
ATOM   3511  CE1 TYR A 221      -5.104 -30.614 -22.648  1.00 15.00           C  
ATOM   3512  CE2 TYR A 221      -3.427 -29.325 -23.761  1.00 15.00           C  
ATOM   3513  CZ  TYR A 221      -4.550 -30.122 -23.811  1.00 15.00           C  
ATOM   3514  OH  TYR A 221      -5.118 -30.431 -25.026  1.00 15.00           O  
ATOM   3515  C   TYR A 221      -0.953 -30.849 -20.381  1.00 15.00           C  
ATOM   3516  O   TYR A 221       0.061 -30.204 -20.648  1.00 15.00           O  
ATOM   3517  H   TYR A 221      -0.737 -29.149 -18.145  1.00 15.00           H  
ATOM   3518  HA  TYR A 221      -2.659 -31.139 -19.161  1.00 15.00           H  
ATOM   3519  HB2 TYR A 221      -2.104 -28.321 -20.163  1.00 15.00           H  
ATOM   3520  HB3 TYR A 221      -3.575 -28.882 -19.334  1.00 15.00           H  
ATOM   3521  HD1 TYR A 221      -4.967 -30.692 -20.522  1.00 15.00           H  
ATOM   3522  HD2 TYR A 221      -1.983 -28.388 -22.504  1.00 15.00           H  
ATOM   3523  HE1 TYR A 221      -5.983 -31.240 -22.689  1.00 15.00           H  
ATOM   3524  HE2 TYR A 221      -2.991 -28.944 -24.673  1.00 15.00           H  
ATOM   3525  HH  TYR A 221      -4.739 -31.248 -25.360  1.00 15.00           H  
ATOM   3526  N   TYR A 222      -1.222 -32.030 -20.925  1.00 15.00           N  
ATOM   3527  CA  TYR A 222      -0.333 -32.631 -21.907  1.00 15.00           C  
ATOM   3528  CB  TYR A 222      -0.383 -34.167 -21.833  1.00 15.00           C  
ATOM   3529  CG  TYR A 222       0.756 -34.873 -22.553  1.00 15.00           C  
ATOM   3530  CD1 TYR A 222       2.026 -34.309 -22.613  1.00 15.00           C  
ATOM   3531  CD2 TYR A 222       0.563 -36.106 -23.169  1.00 15.00           C  
ATOM   3532  CE1 TYR A 222       3.065 -34.951 -23.260  1.00 15.00           C  
ATOM   3533  CE2 TYR A 222       1.600 -36.754 -23.818  1.00 15.00           C  
ATOM   3534  CZ  TYR A 222       2.847 -36.172 -23.862  1.00 15.00           C  
ATOM   3535  OH  TYR A 222       3.875 -36.808 -24.513  1.00 15.00           O  
ATOM   3536  C   TYR A 222      -0.743 -32.153 -23.297  1.00 15.00           C  
ATOM   3537  O   TYR A 222      -1.871 -32.381 -23.729  1.00 15.00           O  
ATOM   3538  H   TYR A 222      -2.040 -32.503 -20.662  1.00 15.00           H  
ATOM   3539  HA  TYR A 222       0.692 -32.326 -21.696  1.00 15.00           H  
ATOM   3540  HB2 TYR A 222      -1.322 -34.498 -22.276  1.00 15.00           H  
ATOM   3541  HB3 TYR A 222      -0.354 -34.458 -20.783  1.00 15.00           H  
ATOM   3542  HD1 TYR A 222       2.204 -33.352 -22.145  1.00 15.00           H  
ATOM   3543  HD2 TYR A 222      -0.414 -36.566 -23.140  1.00 15.00           H  
ATOM   3544  HE1 TYR A 222       4.045 -34.498 -23.294  1.00 15.00           H  
ATOM   3545  HE2 TYR A 222       1.432 -37.712 -24.288  1.00 15.00           H  
ATOM   3546  HH  TYR A 222       4.115 -37.616 -24.034  1.00 15.00           H  
ATOM   3547  N   ILE A 223       0.171 -31.478 -23.985  1.00 15.00           N  
ATOM   3548  CA  ILE A 223      -0.089 -30.952 -25.330  1.00 15.00           C  
ATOM   3549  CB  ILE A 223       1.119 -30.127 -25.839  1.00 15.00           C  
ATOM   3550  CG1 ILE A 223       0.834 -29.486 -27.200  1.00 15.00           C  
ATOM   3551  CG2 ILE A 223       2.380 -30.978 -25.892  1.00 15.00           C  
ATOM   3552  CD1 ILE A 223      -0.132 -28.323 -27.140  1.00 15.00           C  
ATOM   3553  C   ILE A 223      -0.424 -32.072 -26.328  1.00 15.00           C  
ATOM   3554  O   ILE A 223      -1.015 -31.833 -27.390  1.00 15.00           O  
ATOM   3555  H   ILE A 223       1.049 -31.316 -23.575  1.00 15.00           H  
ATOM   3556  HA  ILE A 223      -0.959 -30.299 -25.258  1.00 15.00           H  
ATOM   3557  HB  ILE A 223       1.284 -29.320 -25.125  1.00 15.00           H  
ATOM   3558 HG12 ILE A 223       0.414 -30.248 -27.857  1.00 15.00           H  
ATOM   3559 HG13 ILE A 223       1.776 -29.128 -27.615  1.00 15.00           H  
ATOM   3560 HG21 ILE A 223       2.584 -31.388 -24.903  1.00 15.00           H  
ATOM   3561 HG22 ILE A 223       2.238 -31.794 -26.601  1.00 15.00           H  
ATOM   3562 HG23 ILE A 223       3.221 -30.362 -26.210  1.00 15.00           H  
ATOM   3563 HD11 ILE A 223      -1.082 -28.661 -26.727  1.00 15.00           H  
ATOM   3564 HD12 ILE A 223       0.282 -27.539 -26.505  1.00 15.00           H  
ATOM   3565 HD13 ILE A 223      -0.291 -27.931 -28.144  1.00 15.00           H  
ATOM   3566  N   TYR A 224      -0.066 -33.297 -25.971  1.00 15.00           N  
ATOM   3567  CA  TYR A 224      -0.316 -34.447 -26.823  1.00 15.00           C  
ATOM   3568  CB  TYR A 224       0.919 -35.348 -26.892  1.00 15.00           C  
ATOM   3569  CG  TYR A 224       1.979 -34.824 -27.834  1.00 15.00           C  
ATOM   3570  CD1 TYR A 224       3.159 -34.262 -27.359  1.00 15.00           C  
ATOM   3571  CD2 TYR A 224       1.785 -34.876 -29.204  1.00 15.00           C  
ATOM   3572  CE1 TYR A 224       4.114 -33.765 -28.230  1.00 15.00           C  
ATOM   3573  CE2 TYR A 224       2.732 -34.389 -30.078  1.00 15.00           C  
ATOM   3574  CZ  TYR A 224       3.893 -33.833 -29.591  1.00 15.00           C  
ATOM   3575  OH  TYR A 224       4.823 -33.334 -30.475  1.00 15.00           O  
ATOM   3576  C   TYR A 224      -1.552 -35.222 -26.371  1.00 15.00           C  
ATOM   3577  O   TYR A 224      -1.743 -36.375 -26.744  1.00 15.00           O  
ATOM   3578  H   TYR A 224       0.373 -33.430 -25.107  1.00 15.00           H  
ATOM   3579  HA  TYR A 224      -0.520 -34.081 -27.829  1.00 15.00           H  
ATOM   3580  HB2 TYR A 224       0.610 -36.336 -27.232  1.00 15.00           H  
ATOM   3581  HB3 TYR A 224       1.349 -35.425 -25.893  1.00 15.00           H  
ATOM   3582  HD1 TYR A 224       3.333 -34.212 -26.294  1.00 15.00           H  
ATOM   3583  HD2 TYR A 224       0.875 -35.306 -29.595  1.00 15.00           H  
ATOM   3584  HE1 TYR A 224       5.024 -33.328 -27.848  1.00 15.00           H  
ATOM   3585  HE2 TYR A 224       2.564 -34.443 -31.143  1.00 15.00           H  
ATOM   3586  HH  TYR A 224       5.686 -33.227 -30.031  1.00 15.00           H  
ATOM   3587  N   ASN A 225      -2.384 -34.574 -25.561  1.00 15.00           N  
ATOM   3588  CA  ASN A 225      -3.614 -35.182 -25.066  1.00 15.00           C  
ATOM   3589  CB  ASN A 225      -3.833 -34.807 -23.599  1.00 15.00           C  
ATOM   3590  CG  ASN A 225      -4.653 -35.834 -22.845  1.00 15.00           C  
ATOM   3591  OD1 ASN A 225      -5.445 -36.569 -23.431  1.00 15.00           O  
ATOM   3592  ND2 ASN A 225      -4.468 -35.886 -21.535  1.00 15.00           N  
ATOM   3593  C   ASN A 225      -4.780 -34.680 -25.906  1.00 15.00           C  
ATOM   3594  O   ASN A 225      -5.064 -33.480 -25.924  1.00 15.00           O  
ATOM   3595  H   ASN A 225      -2.167 -33.657 -25.290  1.00 15.00           H  
ATOM   3596  HA  ASN A 225      -3.542 -36.267 -25.140  1.00 15.00           H  
ATOM   3597  HB2 ASN A 225      -4.352 -33.849 -23.558  1.00 15.00           H  
ATOM   3598  HB3 ASN A 225      -2.861 -34.714 -23.115  1.00 15.00           H  
ATOM   3599 HD21 ASN A 225      -3.822 -35.268 -21.133  1.00 15.00           H  
ATOM   3600 HD22 ASN A 225      -4.982 -36.540 -21.020  1.00 15.00           H  
ATOM   3601  N   GLU A 226      -5.442 -35.592 -26.609  1.00 15.00           N  
ATOM   3602  CA  GLU A 226      -6.559 -35.226 -27.477  1.00 15.00           C  
ATOM   3603  CB  GLU A 226      -6.653 -36.181 -28.673  1.00 15.00           C  
ATOM   3604  CG  GLU A 226      -5.314 -36.501 -29.323  1.00 15.00           C  
ATOM   3605  CD  GLU A 226      -5.431 -36.795 -30.804  1.00 15.00           C  
ATOM   3606  OE1 GLU A 226      -5.245 -35.854 -31.608  1.00 15.00           O  
ATOM   3607  OE2 GLU A 226      -5.705 -37.959 -31.161  1.00 15.00           O1-
ATOM   3608  C   GLU A 226      -7.897 -35.166 -26.737  1.00 15.00           C  
ATOM   3609  O   GLU A 226      -8.889 -34.691 -27.288  1.00 15.00           O  
ATOM   3610  H   GLU A 226      -5.167 -36.531 -26.558  1.00 15.00           H  
ATOM   3611  HA  GLU A 226      -6.352 -34.218 -27.837  1.00 15.00           H  
ATOM   3612  HB2 GLU A 226      -7.298 -35.725 -29.425  1.00 15.00           H  
ATOM   3613  HB3 GLU A 226      -7.099 -37.115 -28.330  1.00 15.00           H  
ATOM   3614  HG2 GLU A 226      -4.887 -37.373 -28.828  1.00 15.00           H  
ATOM   3615  HG3 GLU A 226      -4.650 -35.647 -29.190  1.00 15.00           H  
ATOM   3616  N   LYS A 227      -7.925 -35.635 -25.491  1.00 15.00           N  
ATOM   3617  CA  LYS A 227      -9.163 -35.631 -24.707  1.00 15.00           C  
ATOM   3618  CB  LYS A 227      -9.069 -36.580 -23.500  1.00 15.00           C  
ATOM   3619  CG  LYS A 227      -8.420 -35.988 -22.255  1.00 15.00           C  
ATOM   3620  CD  LYS A 227      -8.542 -36.931 -21.066  1.00 15.00           C  
ATOM   3621  CE  LYS A 227      -8.387 -36.180 -19.755  1.00 15.00           C  
ATOM   3622  NZ  LYS A 227      -8.510 -37.071 -18.567  1.00 15.00           N1+
ATOM   3623  C   LYS A 227      -9.558 -34.221 -24.265  1.00 15.00           C  
ATOM   3624  O   LYS A 227     -10.730 -33.944 -24.011  1.00 15.00           O  
ATOM   3625  H   LYS A 227      -7.103 -35.992 -25.094  1.00 15.00           H  
ATOM   3626  HA  LYS A 227      -9.952 -35.999 -25.363  1.00 15.00           H  
ATOM   3627  HB2 LYS A 227      -8.487 -37.451 -23.801  1.00 15.00           H  
ATOM   3628  HB3 LYS A 227     -10.080 -36.891 -23.237  1.00 15.00           H  
ATOM   3629  HG2 LYS A 227      -8.911 -35.046 -22.013  1.00 15.00           H  
ATOM   3630  HG3 LYS A 227      -7.364 -35.806 -22.457  1.00 15.00           H  
ATOM   3631  HD2 LYS A 227      -7.765 -37.692 -21.134  1.00 15.00           H  
ATOM   3632  HD3 LYS A 227      -9.522 -37.408 -21.089  1.00 15.00           H  
ATOM   3633  HE2 LYS A 227      -9.160 -35.413 -19.698  1.00 15.00           H  
ATOM   3634  HE3 LYS A 227      -7.405 -35.708 -19.737  1.00 15.00           H  
ATOM   3635  HZ1 LYS A 227      -8.055 -36.616 -17.739  1.00 15.00           H  
ATOM   3636  HZ2 LYS A 227      -8.039 -37.973 -18.753  1.00 15.00           H  
ATOM   3637  HZ3 LYS A 227      -9.515 -37.250 -18.342  1.00 15.00           H  
ATOM   3638  N   GLY A 228      -8.572 -33.337 -24.182  1.00 15.00           N  
ATOM   3639  CA  GLY A 228      -8.829 -31.976 -23.770  1.00 15.00           C  
ATOM   3640  C   GLY A 228      -8.438 -31.733 -22.326  1.00 15.00           C  
ATOM   3641  O   GLY A 228      -7.734 -32.543 -21.718  1.00 15.00           O  
ATOM   3642  H   GLY A 228      -7.662 -33.615 -24.402  1.00 15.00           H  
ATOM   3643  HA2 GLY A 228      -9.893 -31.769 -23.885  1.00 15.00           H  
ATOM   3644  HA3 GLY A 228      -8.256 -31.302 -24.407  1.00 15.00           H  
ATOM   3645  N   LEU A 229      -8.886 -30.612 -21.784  1.00 15.00           N  
ATOM   3646  CA  LEU A 229      -8.595 -30.247 -20.406  1.00 15.00           C  
ATOM   3647  CB  LEU A 229      -7.823 -28.924 -20.376  1.00 15.00           C  
ATOM   3648  CG  LEU A 229      -7.467 -28.365 -18.996  1.00 15.00           C  
ATOM   3649  CD1 LEU A 229      -6.576 -29.334 -18.233  1.00 15.00           C  
ATOM   3650  CD2 LEU A 229      -6.795 -27.006 -19.133  1.00 15.00           C  
ATOM   3651  C   LEU A 229      -9.899 -30.118 -19.630  1.00 15.00           C  
ATOM   3652  O   LEU A 229     -10.787 -29.363 -20.025  1.00 15.00           O  
ATOM   3653  H   LEU A 229      -9.436 -30.011 -22.328  1.00 15.00           H  
ATOM   3654  HA  LEU A 229      -7.982 -31.020 -19.942  1.00 15.00           H  
ATOM   3655  HB2 LEU A 229      -8.429 -28.177 -20.888  1.00 15.00           H  
ATOM   3656  HB3 LEU A 229      -6.891 -29.073 -20.922  1.00 15.00           H  
ATOM   3657  HG  LEU A 229      -8.388 -28.238 -18.428  1.00 15.00           H  
ATOM   3658 HD11 LEU A 229      -7.088 -30.291 -18.126  1.00 15.00           H  
ATOM   3659 HD12 LEU A 229      -5.645 -29.479 -18.781  1.00 15.00           H  
ATOM   3660 HD13 LEU A 229      -6.357 -28.926 -17.246  1.00 15.00           H  
ATOM   3661 HD21 LEU A 229      -5.870 -27.114 -19.700  1.00 15.00           H  
ATOM   3662 HD22 LEU A 229      -7.463 -26.321 -19.655  1.00 15.00           H  
ATOM   3663 HD23 LEU A 229      -6.570 -26.610 -18.143  1.00 15.00           H  
ATOM   3664  N   GLU A 230     -10.008 -30.857 -18.536  1.00 15.00           N  
ATOM   3665  CA  GLU A 230     -11.209 -30.848 -17.714  1.00 15.00           C  
ATOM   3666  CB  GLU A 230     -11.522 -32.279 -17.254  1.00 15.00           C  
ATOM   3667  CG  GLU A 230     -11.624 -33.287 -18.399  1.00 15.00           C  
ATOM   3668  CD  GLU A 230     -11.190 -34.692 -18.014  1.00 15.00           C  
ATOM   3669  OE1 GLU A 230     -10.832 -35.469 -18.917  1.00 15.00           O  
ATOM   3670  OE2 GLU A 230     -11.209 -35.022 -16.814  1.00 15.00           O1-
ATOM   3671  C   GLU A 230     -11.046 -29.899 -16.518  1.00 15.00           C  
ATOM   3672  O   GLU A 230     -10.230 -30.140 -15.625  1.00 15.00           O  
ATOM   3673  H   GLU A 230      -9.256 -31.425 -18.267  1.00 15.00           H  
ATOM   3674  HA  GLU A 230     -12.047 -30.479 -18.306  1.00 15.00           H  
ATOM   3675  HB2 GLU A 230     -12.472 -32.268 -16.720  1.00 15.00           H  
ATOM   3676  HB3 GLU A 230     -10.730 -32.604 -16.580  1.00 15.00           H  
ATOM   3677  HG2 GLU A 230     -10.992 -32.943 -19.218  1.00 15.00           H  
ATOM   3678  HG3 GLU A 230     -12.661 -33.326 -18.732  1.00 15.00           H  
ATOM   3679  N   VAL A 231     -11.818 -28.812 -16.520  1.00 15.00           N  
ATOM   3680  CA  VAL A 231     -11.763 -27.813 -15.451  1.00 15.00           C  
ATOM   3681  CB  VAL A 231     -11.565 -26.388 -16.020  1.00 15.00           C  
ATOM   3682  CG1 VAL A 231     -11.392 -25.374 -14.897  1.00 15.00           C  
ATOM   3683  CG2 VAL A 231     -10.379 -26.341 -16.973  1.00 15.00           C  
ATOM   3684  C   VAL A 231     -13.050 -27.843 -14.628  1.00 15.00           C  
ATOM   3685  O   VAL A 231     -14.149 -27.745 -15.176  1.00 15.00           O  
ATOM   3686  H   VAL A 231     -12.453 -28.681 -17.260  1.00 15.00           H  
ATOM   3687  HA  VAL A 231     -10.911 -28.061 -14.818  1.00 15.00           H  
ATOM   3688  HB  VAL A 231     -12.461 -26.125 -16.582  1.00 15.00           H  
ATOM   3689 HG11 VAL A 231     -12.265 -25.402 -14.244  1.00 15.00           H  
ATOM   3690 HG12 VAL A 231     -10.499 -25.618 -14.321  1.00 15.00           H  
ATOM   3691 HG13 VAL A 231     -11.288 -24.376 -15.322  1.00 15.00           H  
ATOM   3692 HG21 VAL A 231      -9.469 -26.601 -16.433  1.00 15.00           H  
ATOM   3693 HG22 VAL A 231     -10.536 -27.052 -17.784  1.00 15.00           H  
ATOM   3694 HG23 VAL A 231     -10.283 -25.336 -17.384  1.00 15.00           H  
ATOM   3695  N   THR A 232     -12.908 -27.966 -13.315  1.00 15.00           N  
ATOM   3696  CA  THR A 232     -14.056 -28.024 -12.423  1.00 15.00           C  
ATOM   3697  CB  THR A 232     -13.845 -29.093 -11.332  1.00 15.00           C  
ATOM   3698  OG1 THR A 232     -13.147 -30.215 -11.894  1.00 15.00           O  
ATOM   3699  CG2 THR A 232     -15.183 -29.560 -10.772  1.00 15.00           C  
ATOM   3700  C   THR A 232     -14.320 -26.673 -11.755  1.00 15.00           C  
ATOM   3701  O   THR A 232     -13.455 -26.121 -11.071  1.00 15.00           O  
ATOM   3702  H   THR A 232     -12.010 -28.019 -12.932  1.00 15.00           H  
ATOM   3703  HA  THR A 232     -14.920 -28.287 -13.032  1.00 15.00           H  
ATOM   3704  HB  THR A 232     -13.260 -28.656 -10.523  1.00 15.00           H  
ATOM   3705 HG21 THR A 232     -15.716 -28.709 -10.347  1.00 15.00           H  
ATOM   3706 HG22 THR A 232     -15.778 -29.999 -11.572  1.00 15.00           H  
ATOM   3707 HG23 THR A 232     -15.012 -30.306  -9.996  1.00 15.00           H  
ATOM   3708  HG1 THR A 232     -12.656 -29.929 -12.673  1.00 15.00           H  
ATOM   3709  N   ILE A 233     -15.512 -26.137 -11.978  1.00 15.00           N  
ATOM   3710  CA  ILE A 233     -15.907 -24.869 -11.383  1.00 15.00           C  
ATOM   3711  CB  ILE A 233     -16.597 -23.934 -12.403  1.00 15.00           C  
ATOM   3712  CG1 ILE A 233     -15.664 -23.632 -13.579  1.00 15.00           C  
ATOM   3713  CG2 ILE A 233     -17.044 -22.639 -11.737  1.00 15.00           C  
ATOM   3714  CD1 ILE A 233     -15.893 -24.516 -14.784  1.00 15.00           C  
ATOM   3715  C   ILE A 233     -16.855 -25.135 -10.219  1.00 15.00           C  
ATOM   3716  O   ILE A 233     -17.927 -25.717 -10.401  1.00 15.00           O  
ATOM   3717  H   ILE A 233     -16.150 -26.615 -12.560  1.00 15.00           H  
ATOM   3718  HA  ILE A 233     -15.003 -24.368 -11.037  1.00 15.00           H  
ATOM   3719  HB  ILE A 233     -17.480 -24.447 -12.784  1.00 15.00           H  
ATOM   3720 HG12 ILE A 233     -14.635 -23.767 -13.245  1.00 15.00           H  
ATOM   3721 HG13 ILE A 233     -15.815 -22.595 -13.880  1.00 15.00           H  
ATOM   3722 HG21 ILE A 233     -17.725 -22.868 -10.917  1.00 15.00           H  
ATOM   3723 HG22 ILE A 233     -16.173 -22.111 -11.349  1.00 15.00           H  
ATOM   3724 HG23 ILE A 233     -17.554 -22.011 -12.468  1.00 15.00           H  
ATOM   3725 HD11 ILE A 233     -15.746 -25.559 -14.503  1.00 15.00           H  
ATOM   3726 HD12 ILE A 233     -16.911 -24.378 -15.148  1.00 15.00           H  
ATOM   3727 HD13 ILE A 233     -15.187 -24.249 -15.570  1.00 15.00           H  
ATOM   3728  N   THR A 234     -16.448 -24.736  -9.027  1.00 15.00           N  
ATOM   3729  CA  THR A 234     -17.260 -24.941  -7.843  1.00 15.00           C  
ATOM   3730  CB  THR A 234     -16.426 -25.566  -6.710  1.00 15.00           C  
ATOM   3731  OG1 THR A 234     -15.458 -26.461  -7.279  1.00 15.00           O  
ATOM   3732  CG2 THR A 234     -17.322 -26.342  -5.754  1.00 15.00           C  
ATOM   3733  C   THR A 234     -17.874 -23.632  -7.358  1.00 15.00           C  
ATOM   3734  O   THR A 234     -17.169 -22.642  -7.136  1.00 15.00           O  
ATOM   3735  H   THR A 234     -15.575 -24.291  -8.938  1.00 15.00           H  
ATOM   3736  HA  THR A 234     -18.064 -25.624  -8.116  1.00 15.00           H  
ATOM   3737  HB  THR A 234     -15.927 -24.770  -6.158  1.00 15.00           H  
ATOM   3738 HG21 THR A 234     -18.064 -25.669  -5.325  1.00 15.00           H  
ATOM   3739 HG22 THR A 234     -17.827 -27.141  -6.297  1.00 15.00           H  
ATOM   3740 HG23 THR A 234     -16.716 -26.771  -4.956  1.00 15.00           H  
ATOM   3741  HG1 THR A 234     -15.239 -26.174  -8.171  1.00 15.00           H  
ATOM   3742  N   ALA A 235     -19.190 -23.635  -7.198  1.00 15.00           N  
ATOM   3743  CA  ALA A 235     -19.910 -22.460  -6.733  1.00 15.00           C  
ATOM   3744  CB  ALA A 235     -20.982 -22.064  -7.738  1.00 15.00           C  
ATOM   3745  C   ALA A 235     -20.530 -22.748  -5.372  1.00 15.00           C  
ATOM   3746  O   ALA A 235     -21.356 -23.655  -5.236  1.00 15.00           O  
ATOM   3747  H   ALA A 235     -19.694 -24.458  -7.390  1.00 15.00           H  
ATOM   3748  HA  ALA A 235     -19.213 -21.627  -6.635  1.00 15.00           H  
ATOM   3749  HB1 ALA A 235     -20.517 -21.849  -8.700  1.00 15.00           H  
ATOM   3750  HB2 ALA A 235     -21.692 -22.883  -7.853  1.00 15.00           H  
ATOM   3751  HB3 ALA A 235     -21.505 -21.177  -7.381  1.00 15.00           H  
ATOM   3752  N   ARG A 236     -20.134 -21.986  -4.365  1.00 15.00           N  
ATOM   3753  CA  ARG A 236     -20.644 -22.192  -3.022  1.00 15.00           C  
ATOM   3754  CB  ARG A 236     -19.687 -23.084  -2.232  1.00 15.00           C  
ATOM   3755  CG  ARG A 236     -18.324 -22.461  -1.990  1.00 15.00           C  
ATOM   3756  CD  ARG A 236     -17.466 -23.333  -1.095  1.00 15.00           C  
ATOM   3757  NE  ARG A 236     -16.204 -22.689  -0.766  1.00 15.00           N  
ATOM   3758  CZ  ARG A 236     -15.284 -23.198   0.042  1.00 15.00           C  
ATOM   3759  NH1 ARG A 236     -15.485 -24.368   0.638  1.00 15.00           N  
ATOM   3760  NH2 ARG A 236     -14.158 -22.535   0.244  1.00 15.00           N1+
ATOM   3761  C   ARG A 236     -20.841 -20.876  -2.284  1.00 15.00           C  
ATOM   3762  O   ARG A 236     -20.206 -19.870  -2.597  1.00 15.00           O  
ATOM   3763  H   ARG A 236     -19.486 -21.264  -4.528  1.00 15.00           H  
ATOM   3764  HA  ARG A 236     -21.616 -22.677  -3.110  1.00 15.00           H  
ATOM   3765  HB2 ARG A 236     -19.547 -24.012  -2.786  1.00 15.00           H  
ATOM   3766  HB3 ARG A 236     -20.141 -23.303  -1.265  1.00 15.00           H  
ATOM   3767  HG2 ARG A 236     -18.458 -21.489  -1.515  1.00 15.00           H  
ATOM   3768  HG3 ARG A 236     -17.819 -22.331  -2.947  1.00 15.00           H  
ATOM   3769  HD2 ARG A 236     -17.260 -24.272  -1.609  1.00 15.00           H  
ATOM   3770  HD3 ARG A 236     -18.010 -23.536  -0.173  1.00 15.00           H  
ATOM   3771  HE  ARG A 236     -16.034 -21.803  -1.168  1.00 15.00           H  
ATOM   3772 HH11 ARG A 236     -16.365 -24.895   0.467  1.00 15.00           H  
ATOM   3773 HH12 ARG A 236     -14.766 -24.761   1.278  1.00 15.00           H  
ATOM   3774 HH21 ARG A 236     -13.425 -22.916   0.877  1.00 15.00           H  
ATOM   3775 HH22 ARG A 236     -14.006 -21.611  -0.242  1.00 15.00           H  
ATOM   3776  N   PHE A 237     -21.719 -20.901  -1.292  1.00 15.00           N  
ATOM   3777  CA  PHE A 237     -22.004 -19.721  -0.492  1.00 15.00           C  
ATOM   3778  CB  PHE A 237     -23.350 -19.865   0.225  1.00 15.00           C  
ATOM   3779  CG  PHE A 237     -24.543 -19.575  -0.634  1.00 15.00           C  
ATOM   3780  CD1 PHE A 237     -24.790 -18.291  -1.088  1.00 15.00           C  
ATOM   3781  CD2 PHE A 237     -25.420 -20.585  -0.983  1.00 15.00           C  
ATOM   3782  CE1 PHE A 237     -25.890 -18.020  -1.875  1.00 15.00           C  
ATOM   3783  CE2 PHE A 237     -26.523 -20.324  -1.771  1.00 15.00           C  
ATOM   3784  CZ  PHE A 237     -26.758 -19.038  -2.218  1.00 15.00           C  
ATOM   3785  C   PHE A 237     -20.912 -19.507   0.540  1.00 15.00           C  
ATOM   3786  O   PHE A 237     -20.205 -20.447   0.902  1.00 15.00           O  
ATOM   3787  H   PHE A 237     -22.179 -21.744  -1.086  1.00 15.00           H  
ATOM   3788  HA  PHE A 237     -22.045 -18.863  -1.163  1.00 15.00           H  
ATOM   3789  HB2 PHE A 237     -23.362 -19.176   1.069  1.00 15.00           H  
ATOM   3790  HB3 PHE A 237     -23.434 -20.888   0.591  1.00 15.00           H  
ATOM   3791  HD1 PHE A 237     -24.114 -17.492  -0.823  1.00 15.00           H  
ATOM   3792  HD2 PHE A 237     -25.240 -21.591  -0.635  1.00 15.00           H  
ATOM   3793  HE1 PHE A 237     -26.072 -17.014  -2.222  1.00 15.00           H  
ATOM   3794  HE2 PHE A 237     -27.200 -21.122  -2.037  1.00 15.00           H  
ATOM   3795  HZ  PHE A 237     -27.619 -18.829  -2.835  1.00 15.00           H  
ATOM   3796  N   LEU A 238     -20.792 -18.275   1.021  1.00 15.00           N  
ATOM   3797  CA  LEU A 238     -19.787 -17.944   2.024  1.00 15.00           C  
ATOM   3798  CB  LEU A 238     -19.747 -16.438   2.291  1.00 15.00           C  
ATOM   3799  CG  LEU A 238     -19.256 -15.561   1.139  1.00 15.00           C  
ATOM   3800  CD1 LEU A 238     -19.424 -14.091   1.481  1.00 15.00           C  
ATOM   3801  CD2 LEU A 238     -17.806 -15.869   0.799  1.00 15.00           C  
ATOM   3802  C   LEU A 238     -20.041 -18.699   3.322  1.00 15.00           C  
ATOM   3803  O   LEU A 238     -19.122 -18.940   4.090  1.00 15.00           O  
ATOM   3804  H   LEU A 238     -21.386 -17.566   0.684  1.00 15.00           H  
ATOM   3805  HA  LEU A 238     -18.818 -18.249   1.628  1.00 15.00           H  
ATOM   3806  HB2 LEU A 238     -19.088 -16.269   3.142  1.00 15.00           H  
ATOM   3807  HB3 LEU A 238     -20.758 -16.118   2.545  1.00 15.00           H  
ATOM   3808  HG  LEU A 238     -19.862 -15.784   0.261  1.00 15.00           H  
ATOM   3809 HD11 LEU A 238     -20.473 -13.885   1.692  1.00 15.00           H  
ATOM   3810 HD12 LEU A 238     -18.823 -13.851   2.358  1.00 15.00           H  
ATOM   3811 HD13 LEU A 238     -19.096 -13.482   0.638  1.00 15.00           H  
ATOM   3812 HD21 LEU A 238     -17.177 -15.654   1.663  1.00 15.00           H  
ATOM   3813 HD22 LEU A 238     -17.711 -16.922   0.533  1.00 15.00           H  
ATOM   3814 HD23 LEU A 238     -17.491 -15.252  -0.043  1.00 15.00           H  
ATOM   3815  N   TYR A 239     -21.291 -19.083   3.557  1.00 15.00           N  
ATOM   3816  CA  TYR A 239     -21.638 -19.816   4.771  1.00 15.00           C  
ATOM   3817  CB  TYR A 239     -22.976 -19.368   5.383  1.00 15.00           C  
ATOM   3818  CG  TYR A 239     -24.059 -19.045   4.382  1.00 15.00           C  
ATOM   3819  CD1 TYR A 239     -24.142 -17.791   3.789  1.00 15.00           C  
ATOM   3820  CD2 TYR A 239     -24.998 -19.997   4.027  1.00 15.00           C  
ATOM   3821  CE1 TYR A 239     -25.132 -17.501   2.870  1.00 15.00           C  
ATOM   3822  CE2 TYR A 239     -25.990 -19.716   3.112  1.00 15.00           C  
ATOM   3823  CZ  TYR A 239     -26.053 -18.471   2.536  1.00 15.00           C  
ATOM   3824  OH  TYR A 239     -27.035 -18.198   1.614  1.00 15.00           O  
ATOM   3825  C   TYR A 239     -21.526 -21.343   4.617  1.00 15.00           C  
ATOM   3826  O   TYR A 239     -22.112 -22.098   5.393  1.00 15.00           O  
ATOM   3827  H   TYR A 239     -21.990 -18.862   2.908  1.00 15.00           H  
ATOM   3828  HA  TYR A 239     -20.874 -19.544   5.500  1.00 15.00           H  
ATOM   3829  HB2 TYR A 239     -22.792 -18.476   5.982  1.00 15.00           H  
ATOM   3830  HB3 TYR A 239     -23.339 -20.169   6.027  1.00 15.00           H  
ATOM   3831  HD1 TYR A 239     -23.421 -17.031   4.051  1.00 15.00           H  
ATOM   3832  HD2 TYR A 239     -24.953 -20.979   4.475  1.00 15.00           H  
ATOM   3833  HE1 TYR A 239     -25.184 -16.522   2.417  1.00 15.00           H  
ATOM   3834  HE2 TYR A 239     -26.715 -20.472   2.849  1.00 15.00           H  
ATOM   3835  HH  TYR A 239     -26.627 -17.899   0.790  1.00 15.00           H  
ATOM   3836  N   GLY A 240     -20.792 -21.787   3.596  1.00 15.00           N  
ATOM   3837  CA  GLY A 240     -20.559 -23.216   3.398  1.00 15.00           C  
ATOM   3838  C   GLY A 240     -21.612 -23.988   2.613  1.00 15.00           C  
ATOM   3839  O   GLY A 240     -21.558 -25.219   2.565  1.00 15.00           O  
ATOM   3840  H   GLY A 240     -20.392 -21.139   2.976  1.00 15.00           H  
ATOM   3841  HA2 GLY A 240     -20.481 -23.676   4.383  1.00 15.00           H  
ATOM   3842  HA3 GLY A 240     -19.611 -23.324   2.871  1.00 15.00           H  
ATOM   3843  N   LYS A 241     -22.563 -23.308   1.995  1.00 15.00           N  
ATOM   3844  CA  LYS A 241     -23.590 -24.009   1.223  1.00 15.00           C  
ATOM   3845  CB  LYS A 241     -24.957 -23.332   1.340  1.00 15.00           C  
ATOM   3846  CG  LYS A 241     -25.427 -23.087   2.768  1.00 15.00           C  
ATOM   3847  CD  LYS A 241     -25.311 -24.329   3.638  1.00 15.00           C  
ATOM   3848  CE  LYS A 241     -25.889 -24.080   5.024  1.00 15.00           C  
ATOM   3849  NZ  LYS A 241     -25.565 -25.183   5.970  1.00 15.00           N1+
ATOM   3850  C   LYS A 241     -23.173 -24.144  -0.241  1.00 15.00           C  
ATOM   3851  O   LYS A 241     -22.159 -23.591  -0.647  1.00 15.00           O  
ATOM   3852  H   LYS A 241     -22.570 -22.331   2.045  1.00 15.00           H  
ATOM   3853  HA  LYS A 241     -23.687 -25.008   1.648  1.00 15.00           H  
ATOM   3854  HB2 LYS A 241     -25.693 -23.965   0.845  1.00 15.00           H  
ATOM   3855  HB3 LYS A 241     -24.904 -22.370   0.830  1.00 15.00           H  
ATOM   3856  HG2 LYS A 241     -26.470 -22.773   2.744  1.00 15.00           H  
ATOM   3857  HG3 LYS A 241     -24.819 -22.295   3.206  1.00 15.00           H  
ATOM   3858  HD2 LYS A 241     -24.260 -24.600   3.734  1.00 15.00           H  
ATOM   3859  HD3 LYS A 241     -25.856 -25.147   3.166  1.00 15.00           H  
ATOM   3860  HE2 LYS A 241     -26.972 -23.993   4.943  1.00 15.00           H  
ATOM   3861  HE3 LYS A 241     -25.478 -23.149   5.415  1.00 15.00           H  
ATOM   3862  HZ1 LYS A 241     -26.128 -25.084   6.839  1.00 15.00           H  
ATOM   3863  HZ2 LYS A 241     -24.556 -25.154   6.220  1.00 15.00           H  
ATOM   3864  HZ3 LYS A 241     -25.778 -26.102   5.535  1.00 15.00           H  
ATOM   3865  N   LYS A 242     -23.949 -24.883  -1.024  1.00 15.00           N  
ATOM   3866  CA  LYS A 242     -23.647 -25.077  -2.440  1.00 15.00           C  
ATOM   3867  CB  LYS A 242     -23.670 -26.567  -2.797  1.00 15.00           C  
ATOM   3868  CG  LYS A 242     -22.484 -27.354  -2.257  1.00 15.00           C  
ATOM   3869  CD  LYS A 242     -22.687 -28.852  -2.423  1.00 15.00           C  
ATOM   3870  CE  LYS A 242     -21.462 -29.636  -1.977  1.00 15.00           C  
ATOM   3871  NZ  LYS A 242     -21.109 -29.369  -0.551  1.00 15.00           N1+
ATOM   3872  C   LYS A 242     -24.633 -24.302  -3.309  1.00 15.00           C  
ATOM   3873  O   LYS A 242     -25.754 -24.025  -2.881  1.00 15.00           O  
ATOM   3874  H   LYS A 242     -24.754 -25.293  -0.650  1.00 15.00           H  
ATOM   3875  HA  LYS A 242     -22.645 -24.694  -2.633  1.00 15.00           H  
ATOM   3876  HB2 LYS A 242     -23.676 -26.659  -3.883  1.00 15.00           H  
ATOM   3877  HB3 LYS A 242     -24.583 -27.002  -2.391  1.00 15.00           H  
ATOM   3878  HG2 LYS A 242     -22.362 -27.128  -1.198  1.00 15.00           H  
ATOM   3879  HG3 LYS A 242     -21.586 -27.056  -2.798  1.00 15.00           H  
ATOM   3880  HD2 LYS A 242     -22.882 -29.068  -3.473  1.00 15.00           H  
ATOM   3881  HD3 LYS A 242     -23.543 -29.162  -1.823  1.00 15.00           H  
ATOM   3882  HE2 LYS A 242     -20.617 -29.355  -2.606  1.00 15.00           H  
ATOM   3883  HE3 LYS A 242     -21.665 -30.700  -2.095  1.00 15.00           H  
ATOM   3884  HZ1 LYS A 242     -20.235 -29.876  -0.300  1.00 15.00           H  
ATOM   3885  HZ2 LYS A 242     -21.874 -29.692   0.075  1.00 15.00           H  
ATOM   3886  HZ3 LYS A 242     -20.960 -28.350  -0.404  1.00 15.00           H  
ATOM   3887  N   VAL A 243     -24.207 -23.938  -4.517  1.00 15.00           N  
ATOM   3888  CA  VAL A 243     -25.058 -23.191  -5.440  1.00 15.00           C  
ATOM   3889  CB  VAL A 243     -24.509 -21.769  -5.713  1.00 15.00           C  
ATOM   3890  CG1 VAL A 243     -25.526 -20.941  -6.488  1.00 15.00           C  
ATOM   3891  CG2 VAL A 243     -24.127 -21.069  -4.419  1.00 15.00           C  
ATOM   3892  C   VAL A 243     -25.201 -23.920  -6.775  1.00 15.00           C  
ATOM   3893  O   VAL A 243     -24.236 -24.478  -7.294  1.00 15.00           O  
ATOM   3894  H   VAL A 243     -23.295 -24.177  -4.798  1.00 15.00           H  
ATOM   3895  HA  VAL A 243     -26.032 -23.110  -4.957  1.00 15.00           H  
ATOM   3896  HB  VAL A 243     -23.609 -21.869  -6.319  1.00 15.00           H  
ATOM   3897 HG11 VAL A 243     -25.764 -21.443  -7.426  1.00 15.00           H  
ATOM   3898 HG12 VAL A 243     -26.434 -20.832  -5.894  1.00 15.00           H  
ATOM   3899 HG13 VAL A 243     -25.108 -19.956  -6.698  1.00 15.00           H  
ATOM   3900 HG21 VAL A 243     -25.012 -20.956  -3.792  1.00 15.00           H  
ATOM   3901 HG22 VAL A 243     -23.381 -21.663  -3.891  1.00 15.00           H  
ATOM   3902 HG23 VAL A 243     -23.714 -20.086  -4.646  1.00 15.00           H  
ATOM   3903  N   GLU A 244     -26.416 -23.907  -7.313  1.00 15.00           N  
ATOM   3904  CA  GLU A 244     -26.711 -24.537  -8.595  1.00 15.00           C  
ATOM   3905  CB  GLU A 244     -27.703 -25.688  -8.404  1.00 15.00           C  
ATOM   3906  CG  GLU A 244     -27.190 -26.816  -7.523  1.00 15.00           C  
ATOM   3907  CD  GLU A 244     -28.079 -28.040  -7.571  1.00 15.00           C  
ATOM   3908  OE1 GLU A 244     -28.971 -28.159  -6.707  1.00 15.00           O  
ATOM   3909  OE2 GLU A 244     -27.884 -28.877  -8.478  1.00 15.00           O1-
ATOM   3910  C   GLU A 244     -27.288 -23.495  -9.557  1.00 15.00           C  
ATOM   3911  O   GLU A 244     -28.094 -22.655  -9.152  1.00 15.00           O  
ATOM   3912  H   GLU A 244     -27.141 -23.463  -6.829  1.00 15.00           H  
ATOM   3913  HA  GLU A 244     -25.790 -24.941  -9.015  1.00 15.00           H  
ATOM   3914  HB2 GLU A 244     -27.940 -26.101  -9.385  1.00 15.00           H  
ATOM   3915  HB3 GLU A 244     -28.609 -25.286  -7.951  1.00 15.00           H  
ATOM   3916  HG2 GLU A 244     -27.140 -26.460  -6.494  1.00 15.00           H  
ATOM   3917  HG3 GLU A 244     -26.192 -27.096  -7.859  1.00 15.00           H  
ATOM   3918  N   GLY A 245     -26.881 -23.543 -10.825  1.00 15.00           N  
ATOM   3919  CA  GLY A 245     -27.368 -22.575 -11.798  1.00 15.00           C  
ATOM   3920  C   GLY A 245     -26.619 -22.625 -13.120  1.00 15.00           C  
ATOM   3921  O   GLY A 245     -26.440 -23.700 -13.691  1.00 15.00           O  
ATOM   3922  H   GLY A 245     -26.259 -24.251 -11.106  1.00 15.00           H  
ATOM   3923  HA2 GLY A 245     -27.260 -21.576 -11.376  1.00 15.00           H  
ATOM   3924  HA3 GLY A 245     -28.422 -22.777 -11.989  1.00 15.00           H  
ATOM   3925  N   THR A 246     -26.174 -21.463 -13.598  1.00 15.00           N  
ATOM   3926  CA  THR A 246     -25.449 -21.369 -14.866  1.00 15.00           C  
ATOM   3927  CB  THR A 246     -26.375 -20.845 -15.987  1.00 15.00           C  
ATOM   3928  OG1 THR A 246     -27.724 -21.269 -15.739  1.00 15.00           O  
ATOM   3929  CG2 THR A 246     -25.934 -21.386 -17.336  1.00 15.00           C  
ATOM   3930  C   THR A 246     -24.244 -20.429 -14.729  1.00 15.00           C  
ATOM   3931  O   THR A 246     -24.325 -19.405 -14.049  1.00 15.00           O  
ATOM   3932  H   THR A 246     -26.326 -20.645 -13.079  1.00 15.00           H  
ATOM   3933  HA  THR A 246     -25.101 -22.369 -15.125  1.00 15.00           H  
ATOM   3934  HB  THR A 246     -26.320 -19.756 -15.998  1.00 15.00           H  
ATOM   3935 HG21 THR A 246     -24.908 -21.075 -17.534  1.00 15.00           H  
ATOM   3936 HG22 THR A 246     -25.989 -22.475 -17.326  1.00 15.00           H  
ATOM   3937 HG23 THR A 246     -26.589 -20.996 -18.115  1.00 15.00           H  
ATOM   3938  HG1 THR A 246     -27.784 -21.648 -14.858  1.00 15.00           H  
ATOM   3939  N   ALA A 247     -23.128 -20.782 -15.362  1.00 15.00           N  
ATOM   3940  CA  ALA A 247     -21.926 -19.962 -15.296  1.00 15.00           C  
ATOM   3941  CB  ALA A 247     -20.895 -20.620 -14.395  1.00 15.00           C  
ATOM   3942  C   ALA A 247     -21.329 -19.715 -16.681  1.00 15.00           C  
ATOM   3943  O   ALA A 247     -21.577 -20.474 -17.620  1.00 15.00           O  
ATOM   3944  H   ALA A 247     -23.106 -21.620 -15.877  1.00 15.00           H  
ATOM   3945  HA  ALA A 247     -22.209 -18.995 -14.881  1.00 15.00           H  
ATOM   3946  HB1 ALA A 247     -21.319 -20.762 -13.401  1.00 15.00           H  
ATOM   3947  HB2 ALA A 247     -20.613 -21.587 -14.811  1.00 15.00           H  
ATOM   3948  HB3 ALA A 247     -20.013 -19.983 -14.326  1.00 15.00           H  
ATOM   3949  N   PHE A 248     -20.549 -18.642 -16.794  1.00 15.00           N  
ATOM   3950  CA  PHE A 248     -19.885 -18.283 -18.045  1.00 15.00           C  
ATOM   3951  CB  PHE A 248     -20.138 -16.807 -18.380  1.00 15.00           C  
ATOM   3952  CG  PHE A 248     -21.583 -16.441 -18.565  1.00 15.00           C  
ATOM   3953  CD1 PHE A 248     -22.293 -15.828 -17.544  1.00 15.00           C  
ATOM   3954  CD2 PHE A 248     -22.229 -16.700 -19.762  1.00 15.00           C  
ATOM   3955  CE1 PHE A 248     -23.620 -15.481 -17.715  1.00 15.00           C  
ATOM   3956  CE2 PHE A 248     -23.556 -16.358 -19.939  1.00 15.00           C  
ATOM   3957  CZ  PHE A 248     -24.252 -15.747 -18.914  1.00 15.00           C  
ATOM   3958  C   PHE A 248     -18.384 -18.506 -17.891  1.00 15.00           C  
ATOM   3959  O   PHE A 248     -17.771 -17.962 -16.969  1.00 15.00           O  
ATOM   3960  H   PHE A 248     -20.413 -18.069 -16.005  1.00 15.00           H  
ATOM   3961  HA  PHE A 248     -20.282 -18.903 -18.849  1.00 15.00           H  
ATOM   3962  HB2 PHE A 248     -19.608 -16.573 -19.304  1.00 15.00           H  
ATOM   3963  HB3 PHE A 248     -19.736 -16.201 -17.568  1.00 15.00           H  
ATOM   3964  HD1 PHE A 248     -21.804 -15.619 -16.604  1.00 15.00           H  
ATOM   3965  HD2 PHE A 248     -21.689 -17.175 -20.567  1.00 15.00           H  
ATOM   3966  HE1 PHE A 248     -24.162 -15.003 -16.912  1.00 15.00           H  
ATOM   3967  HE2 PHE A 248     -24.048 -16.568 -20.877  1.00 15.00           H  
ATOM   3968  HZ  PHE A 248     -25.289 -15.478 -19.050  1.00 15.00           H  
ATOM   3969  N   VAL A 249     -17.791 -19.293 -18.781  1.00 15.00           N  
ATOM   3970  CA  VAL A 249     -16.363 -19.578 -18.703  1.00 15.00           C  
ATOM   3971  CB  VAL A 249     -16.080 -21.066 -18.394  1.00 15.00           C  
ATOM   3972  CG1 VAL A 249     -16.521 -21.410 -16.980  1.00 15.00           C  
ATOM   3973  CG2 VAL A 249     -16.766 -21.974 -19.407  1.00 15.00           C  
ATOM   3974  C   VAL A 249     -15.617 -19.164 -19.970  1.00 15.00           C  
ATOM   3975  O   VAL A 249     -16.118 -19.328 -21.084  1.00 15.00           O  
ATOM   3976  H   VAL A 249     -18.320 -19.685 -19.511  1.00 15.00           H  
ATOM   3977  HA  VAL A 249     -15.990 -18.976 -17.874  1.00 15.00           H  
ATOM   3978  HB  VAL A 249     -15.005 -21.229 -18.470  1.00 15.00           H  
ATOM   3979 HG11 VAL A 249     -15.996 -20.771 -16.270  1.00 15.00           H  
ATOM   3980 HG12 VAL A 249     -17.595 -21.252 -16.886  1.00 15.00           H  
ATOM   3981 HG13 VAL A 249     -16.287 -22.454 -16.770  1.00 15.00           H  
ATOM   3982 HG21 VAL A 249     -17.845 -21.830 -19.352  1.00 15.00           H  
ATOM   3983 HG22 VAL A 249     -16.417 -21.728 -20.410  1.00 15.00           H  
ATOM   3984 HG23 VAL A 249     -16.526 -23.014 -19.184  1.00 15.00           H  
ATOM   3985  N   ILE A 250     -14.426 -18.613 -19.777  1.00 15.00           N  
ATOM   3986  CA  ILE A 250     -13.577 -18.170 -20.876  1.00 15.00           C  
ATOM   3987  CB  ILE A 250     -13.692 -16.639 -21.084  1.00 15.00           C  
ATOM   3988  CG1 ILE A 250     -12.886 -16.174 -22.297  1.00 15.00           C  
ATOM   3989  CG2 ILE A 250     -13.284 -15.875 -19.834  1.00 15.00           C  
ATOM   3990  CD1 ILE A 250     -13.652 -16.245 -23.597  1.00 15.00           C  
ATOM   3991  C   ILE A 250     -12.122 -18.556 -20.585  1.00 15.00           C  
ATOM   3992  O   ILE A 250     -11.687 -18.533 -19.428  1.00 15.00           O  
ATOM   3993  H   ILE A 250     -14.103 -18.494 -18.857  1.00 15.00           H  
ATOM   3994  HA  ILE A 250     -13.908 -18.659 -21.792  1.00 15.00           H  
ATOM   3995  HB  ILE A 250     -14.742 -16.420 -21.280  1.00 15.00           H  
ATOM   3996 HG12 ILE A 250     -12.001 -16.804 -22.384  1.00 15.00           H  
ATOM   3997 HG13 ILE A 250     -12.582 -15.140 -22.133  1.00 15.00           H  
ATOM   3998 HG21 ILE A 250     -13.901 -16.196 -18.995  1.00 15.00           H  
ATOM   3999 HG22 ILE A 250     -12.236 -16.075 -19.612  1.00 15.00           H  
ATOM   4000 HG23 ILE A 250     -13.423 -14.807 -20.000  1.00 15.00           H  
ATOM   4001 HD11 ILE A 250     -13.965 -17.273 -23.779  1.00 15.00           H  
ATOM   4002 HD12 ILE A 250     -14.531 -15.603 -23.536  1.00 15.00           H  
ATOM   4003 HD13 ILE A 250     -13.013 -15.910 -24.414  1.00 15.00           H  
ATOM   4004  N   PHE A 251     -11.376 -18.920 -21.622  1.00 15.00           N  
ATOM   4005  CA  PHE A 251      -9.984 -19.323 -21.452  1.00 15.00           C  
ATOM   4006  CB  PHE A 251      -9.723 -20.678 -22.116  1.00 15.00           C  
ATOM   4007  CG  PHE A 251     -10.245 -21.856 -21.345  1.00 15.00           C  
ATOM   4008  CD1 PHE A 251     -11.560 -22.268 -21.487  1.00 15.00           C  
ATOM   4009  CD2 PHE A 251      -9.417 -22.556 -20.483  1.00 15.00           C  
ATOM   4010  CE1 PHE A 251     -12.039 -23.357 -20.784  1.00 15.00           C  
ATOM   4011  CE2 PHE A 251      -9.890 -23.645 -19.776  1.00 15.00           C  
ATOM   4012  CZ  PHE A 251     -11.203 -24.047 -19.927  1.00 15.00           C  
ATOM   4013  C   PHE A 251      -9.014 -18.286 -22.004  1.00 15.00           C  
ATOM   4014  O   PHE A 251      -9.244 -17.697 -23.063  1.00 15.00           O  
ATOM   4015  H   PHE A 251     -11.767 -18.913 -22.523  1.00 15.00           H  
ATOM   4016  HA  PHE A 251      -9.811 -19.408 -20.379  1.00 15.00           H  
ATOM   4017  HB2 PHE A 251      -8.646 -20.798 -22.235  1.00 15.00           H  
ATOM   4018  HB3 PHE A 251     -10.198 -20.674 -23.097  1.00 15.00           H  
ATOM   4019  HD1 PHE A 251     -12.218 -21.732 -22.155  1.00 15.00           H  
ATOM   4020  HD2 PHE A 251      -8.389 -22.247 -20.362  1.00 15.00           H  
ATOM   4021  HE1 PHE A 251     -13.066 -23.669 -20.904  1.00 15.00           H  
ATOM   4022  HE2 PHE A 251      -9.234 -24.181 -19.106  1.00 15.00           H  
ATOM   4023  HZ  PHE A 251     -11.575 -24.898 -19.377  1.00 15.00           H  
ATOM   4024  N   GLY A 252      -7.928 -18.073 -21.278  1.00 15.00           N  
ATOM   4025  CA  GLY A 252      -6.917 -17.132 -21.703  1.00 15.00           C  
ATOM   4026  C   GLY A 252      -5.527 -17.707 -21.516  1.00 15.00           C  
ATOM   4027  O   GLY A 252      -5.356 -18.701 -20.811  1.00 15.00           O  
ATOM   4028  H   GLY A 252      -7.809 -18.564 -20.433  1.00 15.00           H  
ATOM   4029  HA2 GLY A 252      -7.008 -16.220 -21.113  1.00 15.00           H  
ATOM   4030  HA3 GLY A 252      -7.068 -16.899 -22.757  1.00 15.00           H  
ATOM   4031  N   ILE A 253      -4.533 -17.085 -22.134  1.00 15.00           N  
ATOM   4032  CA  ILE A 253      -3.156 -17.548 -22.037  1.00 15.00           C  
ATOM   4033  CB  ILE A 253      -2.687 -18.239 -23.343  1.00 15.00           C  
ATOM   4034  CG1 ILE A 253      -1.285 -18.837 -23.173  1.00 15.00           C  
ATOM   4035  CG2 ILE A 253      -2.727 -17.271 -24.521  1.00 15.00           C  
ATOM   4036  CD1 ILE A 253      -0.833 -19.696 -24.334  1.00 15.00           C  
ATOM   4037  C   ILE A 253      -2.211 -16.400 -21.696  1.00 15.00           C  
ATOM   4038  O   ILE A 253      -2.410 -15.262 -22.130  1.00 15.00           O  
ATOM   4039  H   ILE A 253      -4.729 -16.281 -22.668  1.00 15.00           H  
ATOM   4040  HA  ILE A 253      -3.128 -18.282 -21.232  1.00 15.00           H  
ATOM   4041  HB  ILE A 253      -3.378 -19.054 -23.557  1.00 15.00           H  
ATOM   4042 HG12 ILE A 253      -1.282 -19.451 -22.272  1.00 15.00           H  
ATOM   4043 HG13 ILE A 253      -0.575 -18.018 -23.057  1.00 15.00           H  
ATOM   4044 HG21 ILE A 253      -3.740 -16.886 -24.641  1.00 15.00           H  
ATOM   4045 HG22 ILE A 253      -2.043 -16.443 -24.334  1.00 15.00           H  
ATOM   4046 HG23 ILE A 253      -2.427 -17.792 -25.430  1.00 15.00           H  
ATOM   4047 HD11 ILE A 253      -1.530 -20.523 -24.467  1.00 15.00           H  
ATOM   4048 HD12 ILE A 253      -0.805 -19.094 -25.242  1.00 15.00           H  
ATOM   4049 HD13 ILE A 253       0.162 -20.090 -24.129  1.00 15.00           H  
ATOM   4050  N   GLN A 254      -1.209 -16.703 -20.889  1.00 15.00           N  
ATOM   4051  CA  GLN A 254      -0.211 -15.726 -20.502  1.00 15.00           C  
ATOM   4052  CB  GLN A 254       0.170 -15.912 -19.029  1.00 15.00           C  
ATOM   4053  CG  GLN A 254       1.256 -14.969 -18.528  1.00 15.00           C  
ATOM   4054  CD  GLN A 254       0.708 -13.792 -17.737  1.00 15.00           C  
ATOM   4055  OE1 GLN A 254      -0.331 -13.887 -17.075  1.00 15.00           O  
ATOM   4056  NE2 GLN A 254       1.400 -12.669 -17.812  1.00 15.00           N  
ATOM   4057  C   GLN A 254       1.026 -15.885 -21.383  1.00 15.00           C  
ATOM   4058  O   GLN A 254       1.795 -16.836 -21.227  1.00 15.00           O  
ATOM   4059  H   GLN A 254      -1.137 -17.618 -20.541  1.00 15.00           H  
ATOM   4060  HA  GLN A 254      -0.623 -14.725 -20.632  1.00 15.00           H  
ATOM   4061  HB2 GLN A 254       0.521 -16.935 -18.896  1.00 15.00           H  
ATOM   4062  HB3 GLN A 254      -0.723 -15.753 -18.425  1.00 15.00           H  
ATOM   4063  HG2 GLN A 254       1.804 -14.584 -19.388  1.00 15.00           H  
ATOM   4064  HG3 GLN A 254       1.935 -15.532 -17.887  1.00 15.00           H  
ATOM   4065 HE21 GLN A 254       2.210 -12.663 -18.365  1.00 15.00           H  
ATOM   4066 HE22 GLN A 254       1.077 -11.891 -17.316  1.00 15.00           H  
ATOM   4067  N   ASP A 255       1.202 -14.970 -22.324  1.00 15.00           N  
ATOM   4068  CA  ASP A 255       2.353 -15.015 -23.213  1.00 15.00           C  
ATOM   4069  CB  ASP A 255       1.976 -14.659 -24.653  1.00 15.00           C  
ATOM   4070  CG  ASP A 255       2.559 -15.645 -25.652  1.00 15.00           C  
ATOM   4071  OD1 ASP A 255       3.789 -15.635 -25.869  1.00 15.00           O  
ATOM   4072  OD2 ASP A 255       1.792 -16.460 -26.211  1.00 15.00           O1-
ATOM   4073  C   ASP A 255       3.419 -14.076 -22.683  1.00 15.00           C  
ATOM   4074  O   ASP A 255       3.366 -12.864 -22.900  1.00 15.00           O  
ATOM   4075  H   ASP A 255       0.559 -14.235 -22.407  1.00 15.00           H  
ATOM   4076  HA  ASP A 255       2.739 -16.034 -23.236  1.00 15.00           H  
ATOM   4077  HB2 ASP A 255       2.354 -13.662 -24.880  1.00 15.00           H  
ATOM   4078  HB3 ASP A 255       0.890 -14.665 -24.745  1.00 15.00           H  
ATOM   4079  N   GLY A 256       4.364 -14.637 -21.946  1.00 15.00           N  
ATOM   4080  CA  GLY A 256       5.417 -13.837 -21.357  1.00 15.00           C  
ATOM   4081  C   GLY A 256       4.861 -12.985 -20.234  1.00 15.00           C  
ATOM   4082  O   GLY A 256       4.422 -13.508 -19.212  1.00 15.00           O  
ATOM   4083  H   GLY A 256       4.342 -15.603 -21.795  1.00 15.00           H  
ATOM   4084  HA2 GLY A 256       5.847 -13.190 -22.121  1.00 15.00           H  
ATOM   4085  HA3 GLY A 256       6.190 -14.495 -20.961  1.00 15.00           H  
ATOM   4086  N   GLU A 257       4.846 -11.674 -20.429  1.00 15.00           N  
ATOM   4087  CA  GLU A 257       4.308 -10.764 -19.428  1.00 15.00           C  
ATOM   4088  CB  GLU A 257       5.291  -9.635 -19.134  1.00 15.00           C  
ATOM   4089  CG  GLU A 257       6.632 -10.114 -18.613  1.00 15.00           C  
ATOM   4090  CD  GLU A 257       7.568  -8.972 -18.292  1.00 15.00           C  
ATOM   4091  OE1 GLU A 257       7.306  -8.250 -17.309  1.00 15.00           O  
ATOM   4092  OE2 GLU A 257       8.564  -8.802 -19.024  1.00 15.00           O1-
ATOM   4093  C   GLU A 257       2.992 -10.187 -19.919  1.00 15.00           C  
ATOM   4094  O   GLU A 257       2.448  -9.254 -19.333  1.00 15.00           O  
ATOM   4095  H   GLU A 257       5.211 -11.306 -21.260  1.00 15.00           H  
ATOM   4096  HA  GLU A 257       4.142 -11.322 -18.506  1.00 15.00           H  
ATOM   4097  HB2 GLU A 257       4.846  -8.978 -18.387  1.00 15.00           H  
ATOM   4098  HB3 GLU A 257       5.459  -9.077 -20.055  1.00 15.00           H  
ATOM   4099  HG2 GLU A 257       7.097 -10.745 -19.371  1.00 15.00           H  
ATOM   4100  HG3 GLU A 257       6.467 -10.697 -17.707  1.00 15.00           H  
ATOM   4101  N   GLN A 258       2.484 -10.751 -21.008  1.00 15.00           N  
ATOM   4102  CA  GLN A 258       1.237 -10.291 -21.594  1.00 15.00           C  
ATOM   4103  CB  GLN A 258       1.426  -9.957 -23.077  1.00 15.00           C  
ATOM   4104  CG  GLN A 258       2.374  -8.798 -23.341  1.00 15.00           C  
ATOM   4105  CD  GLN A 258       1.846  -7.488 -22.790  1.00 15.00           C  
ATOM   4106  NE2 GLN A 258       1.146  -6.752 -23.478  1.00 15.00           N  
ATOM   4107  OE1 GLN A 258       2.171  -7.192 -21.539  1.00 15.00           O  
ATOM   4108  C   GLN A 258       0.137 -11.327 -21.417  1.00 15.00           C  
ATOM   4109  O   GLN A 258       0.405 -12.504 -21.170  1.00 15.00           O  
ATOM   4110  H   GLN A 258       2.956 -11.506 -21.423  1.00 15.00           H  
ATOM   4111  HA  GLN A 258       0.936  -9.383 -21.072  1.00 15.00           H  
ATOM   4112  HB2 GLN A 258       0.452  -9.704 -23.497  1.00 15.00           H  
ATOM   4113  HB3 GLN A 258       1.820 -10.841 -23.579  1.00 15.00           H  
ATOM   4114  HG2 GLN A 258       2.512  -8.696 -24.417  1.00 15.00           H  
ATOM   4115  HG3 GLN A 258       3.333  -9.015 -22.871  1.00 15.00           H  
ATOM   4116 HE21 GLN A 258       0.796  -5.886 -23.095  1.00 15.00           H  
ATOM   4117 HE22 GLN A 258       0.920  -7.012 -24.427  1.00 15.00           H  
ATOM   4118  N   ARG A 259      -1.102 -10.888 -21.544  1.00 15.00           N  
ATOM   4119  CA  ARG A 259      -2.230 -11.779 -21.392  1.00 15.00           C  
ATOM   4120  CB  ARG A 259      -2.989 -11.476 -20.111  1.00 15.00           C  
ATOM   4121  CG  ARG A 259      -2.485 -12.239 -18.900  1.00 15.00           C  
ATOM   4122  CD  ARG A 259      -3.070 -11.651 -17.630  1.00 15.00           C  
ATOM   4123  NE  ARG A 259      -4.532 -11.637 -17.690  1.00 15.00           N  
ATOM   4124  CZ  ARG A 259      -5.320 -12.261 -16.813  1.00 15.00           C  
ATOM   4125  NH1 ARG A 259      -4.790 -12.933 -15.806  1.00 15.00           N  
ATOM   4126  NH2 ARG A 259      -6.636 -12.125 -16.885  1.00 15.00           N1+
ATOM   4127  C   ARG A 259      -3.145 -11.716 -22.605  1.00 15.00           C  
ATOM   4128  O   ARG A 259      -3.629 -10.647 -22.986  1.00 15.00           O  
ATOM   4129  H   ARG A 259      -1.264  -9.945 -21.769  1.00 15.00           H  
ATOM   4130  HA  ARG A 259      -1.849 -12.798 -21.321  1.00 15.00           H  
ATOM   4131  HB2 ARG A 259      -4.037 -11.731 -20.265  1.00 15.00           H  
ATOM   4132  HB3 ARG A 259      -2.901 -10.409 -19.905  1.00 15.00           H  
ATOM   4133  HG2 ARG A 259      -1.398 -12.173 -18.860  1.00 15.00           H  
ATOM   4134  HG3 ARG A 259      -2.783 -13.284 -18.983  1.00 15.00           H  
ATOM   4135  HD2 ARG A 259      -2.707 -10.630 -17.509  1.00 15.00           H  
ATOM   4136  HD3 ARG A 259      -2.753 -12.253 -16.778  1.00 15.00           H  
ATOM   4137  HE  ARG A 259      -4.948 -11.150 -18.440  1.00 15.00           H  
ATOM   4138 HH11 ARG A 259      -3.759 -12.971 -15.694  1.00 15.00           H  
ATOM   4139 HH12 ARG A 259      -5.422 -13.442 -15.120  1.00 15.00           H  
ATOM   4140 HH21 ARG A 259      -7.263 -12.630 -16.191  1.00 15.00           H  
ATOM   4141 HH22 ARG A 259      -7.058 -11.526 -17.619  1.00 15.00           H  
ATOM   4142  N   ILE A 260      -3.344 -12.873 -23.220  1.00 15.00           N  
ATOM   4143  CA  ILE A 260      -4.183 -13.000 -24.406  1.00 15.00           C  
ATOM   4144  CB  ILE A 260      -3.382 -13.610 -25.592  1.00 15.00           C  
ATOM   4145  CG1 ILE A 260      -2.022 -12.916 -25.751  1.00 15.00           C  
ATOM   4146  CG2 ILE A 260      -4.170 -13.528 -26.894  1.00 15.00           C  
ATOM   4147  CD1 ILE A 260      -2.118 -11.461 -26.165  1.00 15.00           C  
ATOM   4148  C   ILE A 260      -5.371 -13.901 -24.078  1.00 15.00           C  
ATOM   4149  O   ILE A 260      -5.241 -14.844 -23.306  1.00 15.00           O  
ATOM   4150  H   ILE A 260      -2.917 -13.683 -22.854  1.00 15.00           H  
ATOM   4151  HA  ILE A 260      -4.528 -12.009 -24.700  1.00 15.00           H  
ATOM   4152  HB  ILE A 260      -3.211 -14.662 -25.363  1.00 15.00           H  
ATOM   4153 HG12 ILE A 260      -1.450 -13.451 -26.509  1.00 15.00           H  
ATOM   4154 HG13 ILE A 260      -1.497 -12.967 -24.797  1.00 15.00           H  
ATOM   4155 HG21 ILE A 260      -5.122 -14.045 -26.776  1.00 15.00           H  
ATOM   4156 HG22 ILE A 260      -4.353 -12.483 -27.143  1.00 15.00           H  
ATOM   4157 HG23 ILE A 260      -3.599 -13.998 -27.695  1.00 15.00           H  
ATOM   4158 HD11 ILE A 260      -2.641 -11.388 -27.119  1.00 15.00           H  
ATOM   4159 HD12 ILE A 260      -2.667 -10.903 -25.406  1.00 15.00           H  
ATOM   4160 HD13 ILE A 260      -1.116 -11.045 -26.267  1.00 15.00           H  
ATOM   4161  N   SER A 261      -6.535 -13.587 -24.609  1.00 15.00           N  
ATOM   4162  CA  SER A 261      -7.709 -14.404 -24.360  1.00 15.00           C  
ATOM   4163  CB  SER A 261      -8.810 -13.604 -23.669  1.00 15.00           C  
ATOM   4164  OG  SER A 261      -8.518 -13.449 -22.293  1.00 15.00           O  
ATOM   4165  C   SER A 261      -8.215 -15.023 -25.652  1.00 15.00           C  
ATOM   4166  O   SER A 261      -8.163 -14.394 -26.710  1.00 15.00           O  
ATOM   4167  H   SER A 261      -6.612 -12.796 -25.180  1.00 15.00           H  
ATOM   4168  HA  SER A 261      -7.418 -15.209 -23.686  1.00 15.00           H  
ATOM   4169  HB2 SER A 261      -9.758 -14.130 -23.778  1.00 15.00           H  
ATOM   4170  HB3 SER A 261      -8.885 -12.621 -24.133  1.00 15.00           H  
ATOM   4171  HG  SER A 261      -9.326 -13.535 -21.781  1.00 15.00           H  
ATOM   4172  N   LEU A 262      -8.693 -16.260 -25.559  1.00 15.00           N  
ATOM   4173  CA  LEU A 262      -9.209 -16.977 -26.719  1.00 15.00           C  
ATOM   4174  CB  LEU A 262      -9.103 -18.486 -26.497  1.00 15.00           C  
ATOM   4175  CG  LEU A 262      -7.716 -19.023 -26.133  1.00 15.00           C  
ATOM   4176  CD1 LEU A 262      -7.817 -20.453 -25.627  1.00 15.00           C  
ATOM   4177  CD2 LEU A 262      -6.779 -18.945 -27.329  1.00 15.00           C  
ATOM   4178  C   LEU A 262     -10.662 -16.587 -26.986  1.00 15.00           C  
ATOM   4179  O   LEU A 262     -11.485 -16.592 -26.076  1.00 15.00           O  
ATOM   4180  H   LEU A 262      -8.707 -16.702 -24.681  1.00 15.00           H  
ATOM   4181  HA  LEU A 262      -8.610 -16.705 -27.588  1.00 15.00           H  
ATOM   4182  HB2 LEU A 262      -9.420 -18.980 -27.416  1.00 15.00           H  
ATOM   4183  HB3 LEU A 262      -9.784 -18.751 -25.689  1.00 15.00           H  
ATOM   4184  HG  LEU A 262      -7.305 -18.402 -25.337  1.00 15.00           H  
ATOM   4185 HD11 LEU A 262      -8.471 -20.485 -24.756  1.00 15.00           H  
ATOM   4186 HD12 LEU A 262      -8.227 -21.088 -26.412  1.00 15.00           H  
ATOM   4187 HD13 LEU A 262      -6.826 -20.811 -25.350  1.00 15.00           H  
ATOM   4188 HD21 LEU A 262      -7.172 -19.560 -28.139  1.00 15.00           H  
ATOM   4189 HD22 LEU A 262      -6.702 -17.910 -27.663  1.00 15.00           H  
ATOM   4190 HD23 LEU A 262      -5.792 -19.309 -27.042  1.00 15.00           H  
ATOM   4191  N   PRO A 263     -10.992 -16.250 -28.242  1.00 15.00           N  
ATOM   4192  CA  PRO A 263     -12.344 -15.830 -28.627  1.00 15.00           C  
ATOM   4193  CB  PRO A 263     -12.153 -15.213 -30.025  1.00 15.00           C  
ATOM   4194  CG  PRO A 263     -10.676 -15.152 -30.251  1.00 15.00           C  
ATOM   4195  CD  PRO A 263     -10.072 -16.218 -29.385  1.00 15.00           C  
ATOM   4196  C   PRO A 263     -13.372 -16.966 -28.698  1.00 15.00           C  
ATOM   4197  O   PRO A 263     -14.527 -16.777 -28.323  1.00 15.00           O  
ATOM   4198  HA  PRO A 263     -12.751 -15.151 -27.877  1.00 15.00           H  
ATOM   4199  HB2 PRO A 263     -12.583 -14.212 -30.059  1.00 15.00           H  
ATOM   4200  HB3 PRO A 263     -12.626 -15.838 -30.782  1.00 15.00           H  
ATOM   4201  HG2 PRO A 263     -10.291 -14.172 -29.967  1.00 15.00           H  
ATOM   4202  HG3 PRO A 263     -10.447 -15.343 -31.299  1.00 15.00           H  
ATOM   4203  HD2 PRO A 263     -10.048 -17.178 -29.900  1.00 15.00           H  
ATOM   4204  HD3 PRO A 263      -9.063 -15.948 -29.072  1.00 15.00           H  
ATOM   4205  N   GLU A 264     -12.958 -18.142 -29.156  1.00 15.00           N  
ATOM   4206  CA  GLU A 264     -13.885 -19.269 -29.310  1.00 15.00           C  
ATOM   4207  CB  GLU A 264     -13.574 -20.051 -30.587  1.00 15.00           C  
ATOM   4208  CG  GLU A 264     -14.044 -19.366 -31.860  1.00 15.00           C  
ATOM   4209  CD  GLU A 264     -13.393 -19.938 -33.103  1.00 15.00           C  
ATOM   4210  OE1 GLU A 264     -13.846 -21.001 -33.581  1.00 15.00           O  
ATOM   4211  OE2 GLU A 264     -12.428 -19.322 -33.599  1.00 15.00           O1-
ATOM   4212  C   GLU A 264     -13.946 -20.209 -28.103  1.00 15.00           C  
ATOM   4213  O   GLU A 264     -14.530 -21.290 -28.187  1.00 15.00           O  
ATOM   4214  H   GLU A 264     -12.018 -18.257 -29.404  1.00 15.00           H  
ATOM   4215  HA  GLU A 264     -14.877 -18.823 -29.383  1.00 15.00           H  
ATOM   4216  HB2 GLU A 264     -14.062 -21.024 -30.521  1.00 15.00           H  
ATOM   4217  HB3 GLU A 264     -12.495 -20.189 -30.650  1.00 15.00           H  
ATOM   4218  HG2 GLU A 264     -13.802 -18.305 -31.796  1.00 15.00           H  
ATOM   4219  HG3 GLU A 264     -15.124 -19.488 -31.944  1.00 15.00           H  
ATOM   4220  N   SER A 265     -13.375 -19.804 -26.978  1.00 15.00           N  
ATOM   4221  CA  SER A 265     -13.391 -20.643 -25.783  1.00 15.00           C  
ATOM   4222  CB  SER A 265     -12.032 -20.603 -25.085  1.00 15.00           C  
ATOM   4223  OG  SER A 265     -11.700 -19.280 -24.701  1.00 15.00           O  
ATOM   4224  C   SER A 265     -14.489 -20.207 -24.816  1.00 15.00           C  
ATOM   4225  O   SER A 265     -14.516 -20.627 -23.659  1.00 15.00           O  
ATOM   4226  H   SER A 265     -12.940 -18.929 -26.944  1.00 15.00           H  
ATOM   4227  HA  SER A 265     -13.600 -21.666 -26.097  1.00 15.00           H  
ATOM   4228  HB2 SER A 265     -11.269 -20.979 -25.767  1.00 15.00           H  
ATOM   4229  HB3 SER A 265     -12.068 -21.234 -24.197  1.00 15.00           H  
ATOM   4230  HG  SER A 265     -11.468 -18.767 -25.479  1.00 15.00           H  
ATOM   4231  N   LEU A 266     -15.392 -19.371 -25.301  1.00 15.00           N  
ATOM   4232  CA  LEU A 266     -16.479 -18.865 -24.481  1.00 15.00           C  
ATOM   4233  CB  LEU A 266     -16.797 -17.420 -24.867  1.00 15.00           C  
ATOM   4234  CG  LEU A 266     -18.023 -16.788 -24.200  1.00 15.00           C  
ATOM   4235  CD1 LEU A 266     -17.811 -16.636 -22.700  1.00 15.00           C  
ATOM   4236  CD2 LEU A 266     -18.342 -15.446 -24.838  1.00 15.00           C  
ATOM   4237  C   LEU A 266     -17.728 -19.722 -24.617  1.00 15.00           C  
ATOM   4238  O   LEU A 266     -18.338 -19.784 -25.686  1.00 15.00           O  
ATOM   4239  H   LEU A 266     -15.327 -19.092 -26.237  1.00 15.00           H  
ATOM   4240  HA  LEU A 266     -16.157 -18.903 -23.440  1.00 15.00           H  
ATOM   4241  HB2 LEU A 266     -16.956 -17.392 -25.945  1.00 15.00           H  
ATOM   4242  HB3 LEU A 266     -15.930 -16.811 -24.612  1.00 15.00           H  
ATOM   4243  HG  LEU A 266     -18.873 -17.453 -24.352  1.00 15.00           H  
ATOM   4244 HD11 LEU A 266     -17.610 -17.613 -22.261  1.00 15.00           H  
ATOM   4245 HD12 LEU A 266     -16.964 -15.974 -22.518  1.00 15.00           H  
ATOM   4246 HD13 LEU A 266     -18.707 -16.212 -22.247  1.00 15.00           H  
ATOM   4247 HD21 LEU A 266     -17.501 -14.767 -24.696  1.00 15.00           H  
ATOM   4248 HD22 LEU A 266     -18.521 -15.584 -25.904  1.00 15.00           H  
ATOM   4249 HD23 LEU A 266     -19.232 -15.024 -24.371  1.00 15.00           H  
ATOM   4250  N   LYS A 267     -18.098 -20.393 -23.540  1.00 15.00           N  
ATOM   4251  CA  LYS A 267     -19.288 -21.220 -23.541  1.00 15.00           C  
ATOM   4252  CB  LYS A 267     -18.967 -22.686 -23.850  1.00 15.00           C  
ATOM   4253  CG  LYS A 267     -18.746 -22.959 -25.334  1.00 15.00           C  
ATOM   4254  CD  LYS A 267     -18.874 -24.438 -25.661  1.00 15.00           C  
ATOM   4255  CE  LYS A 267     -18.936 -24.669 -27.165  1.00 15.00           C  
ATOM   4256  NZ  LYS A 267     -20.189 -24.126 -27.768  1.00 15.00           N1+
ATOM   4257  C   LYS A 267     -20.062 -21.075 -22.239  1.00 15.00           C  
ATOM   4258  O   LYS A 267     -19.534 -20.586 -21.237  1.00 15.00           O  
ATOM   4259  H   LYS A 267     -17.553 -20.330 -22.722  1.00 15.00           H  
ATOM   4260  HA  LYS A 267     -19.930 -20.862 -24.346  1.00 15.00           H  
ATOM   4261  HB2 LYS A 267     -19.798 -23.301 -23.506  1.00 15.00           H  
ATOM   4262  HB3 LYS A 267     -18.062 -22.963 -23.309  1.00 15.00           H  
ATOM   4263  HG2 LYS A 267     -17.747 -22.622 -25.610  1.00 15.00           H  
ATOM   4264  HG3 LYS A 267     -19.488 -22.405 -25.909  1.00 15.00           H  
ATOM   4265  HD2 LYS A 267     -19.785 -24.825 -25.205  1.00 15.00           H  
ATOM   4266  HD3 LYS A 267     -18.011 -24.967 -25.256  1.00 15.00           H  
ATOM   4267  HE2 LYS A 267     -18.890 -25.741 -27.358  1.00 15.00           H  
ATOM   4268  HE3 LYS A 267     -18.081 -24.179 -27.631  1.00 15.00           H  
ATOM   4269  HZ1 LYS A 267     -20.220 -23.091 -27.659  1.00 15.00           H  
ATOM   4270  HZ2 LYS A 267     -21.020 -24.537 -27.299  1.00 15.00           H  
ATOM   4271  HZ3 LYS A 267     -20.228 -24.357 -28.783  1.00 15.00           H  
ATOM   4272  N   ARG A 268     -21.322 -21.482 -22.274  1.00 15.00           N  
ATOM   4273  CA  ARG A 268     -22.194 -21.412 -21.115  1.00 15.00           C  
ATOM   4274  CB  ARG A 268     -23.500 -20.701 -21.485  1.00 15.00           C  
ATOM   4275  CG  ARG A 268     -24.488 -20.554 -20.337  1.00 15.00           C  
ATOM   4276  CD  ARG A 268     -25.661 -19.653 -20.711  1.00 15.00           C  
ATOM   4277  NE  ARG A 268     -26.541 -20.253 -21.717  1.00 15.00           N  
ATOM   4278  CZ  ARG A 268     -26.580 -19.864 -22.991  1.00 15.00           C  
ATOM   4279  NH1 ARG A 268     -25.798 -18.882 -23.409  1.00 15.00           N  
ATOM   4280  NH2 ARG A 268     -27.412 -20.445 -23.844  1.00 15.00           N1+
ATOM   4281  C   ARG A 268     -22.486 -22.820 -20.618  1.00 15.00           C  
ATOM   4282  O   ARG A 268     -23.088 -23.625 -21.331  1.00 15.00           O  
ATOM   4283  H   ARG A 268     -21.676 -21.853 -23.105  1.00 15.00           H  
ATOM   4284  HA  ARG A 268     -21.702 -20.846 -20.324  1.00 15.00           H  
ATOM   4285  HB2 ARG A 268     -23.984 -21.270 -22.279  1.00 15.00           H  
ATOM   4286  HB3 ARG A 268     -23.253 -19.704 -21.851  1.00 15.00           H  
ATOM   4287  HG2 ARG A 268     -23.971 -20.123 -19.480  1.00 15.00           H  
ATOM   4288  HG3 ARG A 268     -24.871 -21.540 -20.072  1.00 15.00           H  
ATOM   4289  HD2 ARG A 268     -25.268 -18.716 -21.106  1.00 15.00           H  
ATOM   4290  HD3 ARG A 268     -26.245 -19.452 -19.813  1.00 15.00           H  
ATOM   4291  HE  ARG A 268     -27.132 -20.978 -21.424  1.00 15.00           H  
ATOM   4292 HH11 ARG A 268     -25.826 -18.587 -24.424  1.00 15.00           H  
ATOM   4293 HH12 ARG A 268     -25.150 -18.403 -22.754  1.00 15.00           H  
ATOM   4294 HH21 ARG A 268     -28.043 -21.209 -23.535  1.00 15.00           H  
ATOM   4295 HH22 ARG A 268     -27.434 -20.128 -24.856  1.00 15.00           H  
ATOM   4296  N   ILE A 269     -22.039 -23.117 -19.412  1.00 15.00           N  
ATOM   4297  CA  ILE A 269     -22.248 -24.432 -18.825  1.00 15.00           C  
ATOM   4298  CB  ILE A 269     -20.908 -25.135 -18.498  1.00 15.00           C  
ATOM   4299  CG1 ILE A 269     -19.928 -24.169 -17.820  1.00 15.00           C  
ATOM   4300  CG2 ILE A 269     -20.291 -25.731 -19.755  1.00 15.00           C  
ATOM   4301  CD1 ILE A 269     -19.727 -24.435 -16.345  1.00 15.00           C  
ATOM   4302  C   ILE A 269     -23.106 -24.350 -17.566  1.00 15.00           C  
ATOM   4303  O   ILE A 269     -23.085 -23.340 -16.853  1.00 15.00           O  
ATOM   4304  H   ILE A 269     -21.556 -22.436 -18.897  1.00 15.00           H  
ATOM   4305  HA  ILE A 269     -22.775 -25.026 -19.572  1.00 15.00           H  
ATOM   4306  HB  ILE A 269     -21.117 -25.946 -17.801  1.00 15.00           H  
ATOM   4307 HG12 ILE A 269     -20.310 -23.155 -17.937  1.00 15.00           H  
ATOM   4308 HG13 ILE A 269     -18.962 -24.254 -18.319  1.00 15.00           H  
ATOM   4309 HG21 ILE A 269     -20.990 -26.437 -20.203  1.00 15.00           H  
ATOM   4310 HG22 ILE A 269     -20.074 -24.934 -20.466  1.00 15.00           H  
ATOM   4311 HG23 ILE A 269     -19.367 -26.248 -19.496  1.00 15.00           H  
ATOM   4312 HD11 ILE A 269     -20.683 -24.355 -15.828  1.00 15.00           H  
ATOM   4313 HD12 ILE A 269     -19.323 -25.438 -16.208  1.00 15.00           H  
ATOM   4314 HD13 ILE A 269     -19.030 -23.704 -15.936  1.00 15.00           H  
ATOM   4315  N   PRO A 270     -23.913 -25.390 -17.311  1.00 15.00           N  
ATOM   4316  CA  PRO A 270     -24.757 -25.456 -16.125  1.00 15.00           C  
ATOM   4317  CB  PRO A 270     -25.823 -26.490 -16.509  1.00 15.00           C  
ATOM   4318  CG  PRO A 270     -25.173 -27.372 -17.522  1.00 15.00           C  
ATOM   4319  CD  PRO A 270     -24.085 -26.566 -18.185  1.00 15.00           C  
ATOM   4320  C   PRO A 270     -23.968 -25.931 -14.901  1.00 15.00           C  
ATOM   4321  O   PRO A 270     -22.908 -26.554 -15.030  1.00 15.00           O  
ATOM   4322  HA  PRO A 270     -25.170 -24.485 -15.851  1.00 15.00           H  
ATOM   4323  HB2 PRO A 270     -26.696 -25.997 -16.937  1.00 15.00           H  
ATOM   4324  HB3 PRO A 270     -26.124 -27.069 -15.636  1.00 15.00           H  
ATOM   4325  HG2 PRO A 270     -25.905 -27.691 -18.263  1.00 15.00           H  
ATOM   4326  HG3 PRO A 270     -24.744 -28.247 -17.034  1.00 15.00           H  
ATOM   4327  HD2 PRO A 270     -23.161 -27.141 -18.244  1.00 15.00           H  
ATOM   4328  HD3 PRO A 270     -24.387 -26.261 -19.187  1.00 15.00           H  
ATOM   4329  N   ILE A 271     -24.480 -25.609 -13.723  1.00 15.00           N  
ATOM   4330  CA  ILE A 271     -23.863 -26.003 -12.468  1.00 15.00           C  
ATOM   4331  CB  ILE A 271     -23.455 -24.774 -11.608  1.00 15.00           C  
ATOM   4332  CG1 ILE A 271     -22.626 -23.771 -12.432  1.00 15.00           C  
ATOM   4333  CG2 ILE A 271     -22.687 -25.210 -10.359  1.00 15.00           C  
ATOM   4334  CD1 ILE A 271     -21.260 -24.282 -12.846  1.00 15.00           C  
ATOM   4335  C   ILE A 271     -24.857 -26.856 -11.686  1.00 15.00           C  
ATOM   4336  O   ILE A 271     -25.810 -26.330 -11.108  1.00 15.00           O  
ATOM   4337  H   ILE A 271     -25.310 -25.089 -13.695  1.00 15.00           H  
ATOM   4338  HA  ILE A 271     -22.956 -26.563 -12.693  1.00 15.00           H  
ATOM   4339  HB  ILE A 271     -24.370 -24.275 -11.288  1.00 15.00           H  
ATOM   4340 HG12 ILE A 271     -22.487 -22.871 -11.834  1.00 15.00           H  
ATOM   4341 HG13 ILE A 271     -23.186 -23.525 -13.334  1.00 15.00           H  
ATOM   4342 HG21 ILE A 271     -23.302 -25.894  -9.774  1.00 15.00           H  
ATOM   4343 HG22 ILE A 271     -21.766 -25.713 -10.656  1.00 15.00           H  
ATOM   4344 HG23 ILE A 271     -22.445 -24.334  -9.757  1.00 15.00           H  
ATOM   4345 HD11 ILE A 271     -20.682 -24.535 -11.957  1.00 15.00           H  
ATOM   4346 HD12 ILE A 271     -21.377 -25.170 -13.468  1.00 15.00           H  
ATOM   4347 HD13 ILE A 271     -20.739 -23.509 -13.411  1.00 15.00           H  
ATOM   4348  N   GLU A 272     -24.632 -28.168 -11.689  1.00 15.00           N  
ATOM   4349  CA  GLU A 272     -25.503 -29.116 -10.991  1.00 15.00           C  
ATOM   4350  CB  GLU A 272     -26.036 -30.138 -11.980  1.00 15.00           C  
ATOM   4351  CG  GLU A 272     -26.682 -29.503 -13.194  1.00 15.00           C  
ATOM   4352  CD  GLU A 272     -27.388 -30.514 -14.065  1.00 15.00           C  
ATOM   4353  OE1 GLU A 272     -28.251 -31.262 -13.546  1.00 15.00           O  
ATOM   4354  OE2 GLU A 272     -27.116 -30.548 -15.287  1.00 15.00           O1-
ATOM   4355  C   GLU A 272     -24.742 -29.805  -9.859  1.00 15.00           C  
ATOM   4356  O   GLU A 272     -23.538 -30.024  -9.974  1.00 15.00           O  
ATOM   4357  H   GLU A 272     -23.850 -28.512 -12.163  1.00 15.00           H  
ATOM   4358  HA  GLU A 272     -26.343 -28.577 -10.553  1.00 15.00           H  
ATOM   4359  HB2 GLU A 272     -26.778 -30.757 -11.475  1.00 15.00           H  
ATOM   4360  HB3 GLU A 272     -25.208 -30.763 -12.314  1.00 15.00           H  
ATOM   4361  HG2 GLU A 272     -25.909 -29.011 -13.785  1.00 15.00           H  
ATOM   4362  HG3 GLU A 272     -27.408 -28.763 -12.857  1.00 15.00           H  
ATOM   4363  N   ASP A 273     -25.436 -30.109  -8.755  1.00 15.00           N  
ATOM   4364  CA  ASP A 273     -24.813 -30.744  -7.570  1.00 15.00           C  
ATOM   4365  CB  ASP A 273     -24.055 -32.029  -7.928  1.00 15.00           C  
ATOM   4366  CG  ASP A 273     -24.789 -33.294  -7.520  1.00 15.00           C  
ATOM   4367  OD1 ASP A 273     -25.002 -33.501  -6.303  1.00 15.00           O  
ATOM   4368  OD2 ASP A 273     -25.137 -34.091  -8.417  1.00 15.00           O1-
ATOM   4369  C   ASP A 273     -23.891 -29.770  -6.816  1.00 15.00           C  
ATOM   4370  O   ASP A 273     -23.414 -30.054  -5.705  1.00 15.00           O  
ATOM   4371  H   ASP A 273     -26.410 -29.916  -8.730  1.00 15.00           H  
ATOM   4372  HA  ASP A 273     -25.634 -31.017  -6.907  1.00 15.00           H  
ATOM   4373  HB2 ASP A 273     -23.089 -32.012  -7.424  1.00 15.00           H  
ATOM   4374  HB3 ASP A 273     -23.902 -32.051  -9.007  1.00 15.00           H  
ATOM   4375  N   GLY A 274     -23.612 -28.638  -7.446  1.00 15.00           N  
ATOM   4376  CA  GLY A 274     -22.772 -27.626  -6.841  1.00 15.00           C  
ATOM   4377  C   GLY A 274     -21.507 -27.384  -7.636  1.00 15.00           C  
ATOM   4378  O   GLY A 274     -20.752 -26.453  -7.351  1.00 15.00           O  
ATOM   4379  H   GLY A 274     -23.964 -28.503  -8.346  1.00 15.00           H  
ATOM   4380  HA2 GLY A 274     -22.499 -27.951  -5.837  1.00 15.00           H  
ATOM   4381  HA3 GLY A 274     -23.333 -26.693  -6.781  1.00 15.00           H  
ATOM   4382  N   SER A 275     -21.286 -28.196  -8.657  1.00 15.00           N  
ATOM   4383  CA  SER A 275     -20.085 -28.069  -9.466  1.00 15.00           C  
ATOM   4384  CB  SER A 275     -19.090 -29.146  -9.042  1.00 15.00           C  
ATOM   4385  OG  SER A 275     -19.738 -30.148  -8.271  1.00 15.00           O  
ATOM   4386  C   SER A 275     -20.377 -28.186 -10.959  1.00 15.00           C  
ATOM   4387  O   SER A 275     -21.327 -28.847 -11.369  1.00 15.00           O  
ATOM   4388  H   SER A 275     -21.942 -28.902  -8.873  1.00 15.00           H  
ATOM   4389  HA  SER A 275     -19.667 -27.076  -9.301  1.00 15.00           H  
ATOM   4390  HB2 SER A 275     -18.300 -28.689  -8.445  1.00 15.00           H  
ATOM   4391  HB3 SER A 275     -18.656 -29.603  -9.931  1.00 15.00           H  
ATOM   4392  HG  SER A 275     -20.432 -29.746  -7.735  1.00 15.00           H  
ATOM   4393  N   GLY A 276     -19.561 -27.523 -11.764  1.00 15.00           N  
ATOM   4394  CA  GLY A 276     -19.723 -27.573 -13.204  1.00 15.00           C  
ATOM   4395  C   GLY A 276     -18.430 -27.947 -13.889  1.00 15.00           C  
ATOM   4396  O   GLY A 276     -17.367 -27.428 -13.539  1.00 15.00           O  
ATOM   4397  H   GLY A 276     -18.836 -26.984 -11.373  1.00 15.00           H  
ATOM   4398  HA2 GLY A 276     -20.043 -26.594 -13.560  1.00 15.00           H  
ATOM   4399  HA3 GLY A 276     -20.483 -28.315 -13.450  1.00 15.00           H  
ATOM   4400  N   GLU A 277     -18.512 -28.839 -14.861  1.00 15.00           N  
ATOM   4401  CA  GLU A 277     -17.328 -29.283 -15.575  1.00 15.00           C  
ATOM   4402  CB  GLU A 277     -17.291 -30.810 -15.668  1.00 15.00           C  
ATOM   4403  CG  GLU A 277     -16.462 -31.486 -14.587  1.00 15.00           C  
ATOM   4404  CD  GLU A 277     -17.311 -32.231 -13.579  1.00 15.00           C  
ATOM   4405  OE1 GLU A 277     -16.976 -32.190 -12.378  1.00 15.00           O  
ATOM   4406  OE2 GLU A 277     -18.311 -32.856 -13.991  1.00 15.00           O1-
ATOM   4407  C   GLU A 277     -17.239 -28.673 -16.967  1.00 15.00           C  
ATOM   4408  O   GLU A 277     -18.226 -28.616 -17.704  1.00 15.00           O  
ATOM   4409  H   GLU A 277     -19.388 -29.208 -15.104  1.00 15.00           H  
ATOM   4410  HA  GLU A 277     -16.465 -28.940 -15.005  1.00 15.00           H  
ATOM   4411  HB2 GLU A 277     -16.874 -31.082 -16.638  1.00 15.00           H  
ATOM   4412  HB3 GLU A 277     -18.313 -31.181 -15.595  1.00 15.00           H  
ATOM   4413  HG2 GLU A 277     -15.886 -30.724 -14.062  1.00 15.00           H  
ATOM   4414  HG3 GLU A 277     -15.782 -32.194 -15.061  1.00 15.00           H  
ATOM   4415  N   VAL A 278     -16.055 -28.190 -17.308  1.00 15.00           N  
ATOM   4416  CA  VAL A 278     -15.815 -27.615 -18.621  1.00 15.00           C  
ATOM   4417  CB  VAL A 278     -15.698 -26.071 -18.602  1.00 15.00           C  
ATOM   4418  CG1 VAL A 278     -14.441 -25.607 -17.883  1.00 15.00           C  
ATOM   4419  CG2 VAL A 278     -15.754 -25.512 -20.015  1.00 15.00           C  
ATOM   4420  C   VAL A 278     -14.582 -28.252 -19.260  1.00 15.00           C  
ATOM   4421  O   VAL A 278     -13.548 -28.422 -18.610  1.00 15.00           O  
ATOM   4422  H   VAL A 278     -15.323 -28.213 -16.652  1.00 15.00           H  
ATOM   4423  HA  VAL A 278     -16.691 -27.840 -19.229  1.00 15.00           H  
ATOM   4424  HB  VAL A 278     -16.550 -25.684 -18.043  1.00 15.00           H  
ATOM   4425 HG11 VAL A 278     -14.440 -25.996 -16.865  1.00 15.00           H  
ATOM   4426 HG12 VAL A 278     -13.562 -25.975 -18.413  1.00 15.00           H  
ATOM   4427 HG13 VAL A 278     -14.419 -24.518 -17.856  1.00 15.00           H  
ATOM   4428 HG21 VAL A 278     -14.908 -25.889 -20.589  1.00 15.00           H  
ATOM   4429 HG22 VAL A 278     -16.684 -25.822 -20.492  1.00 15.00           H  
ATOM   4430 HG23 VAL A 278     -15.711 -24.424 -19.977  1.00 15.00           H  
ATOM   4431  N   VAL A 279     -14.713 -28.637 -20.521  1.00 15.00           N  
ATOM   4432  CA  VAL A 279     -13.621 -29.265 -21.252  1.00 15.00           C  
ATOM   4433  CB  VAL A 279     -14.040 -30.634 -21.832  1.00 15.00           C  
ATOM   4434  CG1 VAL A 279     -12.829 -31.388 -22.360  1.00 15.00           C  
ATOM   4435  CG2 VAL A 279     -14.780 -31.462 -20.793  1.00 15.00           C  
ATOM   4436  C   VAL A 279     -13.154 -28.371 -22.396  1.00 15.00           C  
ATOM   4437  O   VAL A 279     -13.959 -27.916 -23.212  1.00 15.00           O  
ATOM   4438  H   VAL A 279     -15.567 -28.494 -20.976  1.00 15.00           H  
ATOM   4439  HA  VAL A 279     -12.807 -29.414 -20.542  1.00 15.00           H  
ATOM   4440  HB  VAL A 279     -14.720 -30.454 -22.665  1.00 15.00           H  
ATOM   4441 HG11 VAL A 279     -12.334 -30.790 -23.125  1.00 15.00           H  
ATOM   4442 HG12 VAL A 279     -12.135 -31.579 -21.542  1.00 15.00           H  
ATOM   4443 HG13 VAL A 279     -13.151 -32.336 -22.792  1.00 15.00           H  
ATOM   4444 HG21 VAL A 279     -14.121 -31.657 -19.947  1.00 15.00           H  
ATOM   4445 HG22 VAL A 279     -15.658 -30.915 -20.451  1.00 15.00           H  
ATOM   4446 HG23 VAL A 279     -15.091 -32.408 -21.237  1.00 15.00           H  
ATOM   4447  N   LEU A 280     -11.856 -28.117 -22.445  1.00 15.00           N  
ATOM   4448  CA  LEU A 280     -11.277 -27.290 -23.494  1.00 15.00           C  
ATOM   4449  CB  LEU A 280     -10.132 -26.437 -22.937  1.00 15.00           C  
ATOM   4450  CG  LEU A 280      -9.351 -25.593 -23.950  1.00 15.00           C  
ATOM   4451  CD1 LEU A 280     -10.224 -24.492 -24.535  1.00 15.00           C  
ATOM   4452  CD2 LEU A 280      -8.096 -25.012 -23.315  1.00 15.00           C  
ATOM   4453  C   LEU A 280     -10.781 -28.164 -24.642  1.00 15.00           C  
ATOM   4454  O   LEU A 280      -9.864 -28.965 -24.467  1.00 15.00           O  
ATOM   4455  H   LEU A 280     -11.269 -28.500 -21.756  1.00 15.00           H  
ATOM   4456  HA  LEU A 280     -12.049 -26.621 -23.874  1.00 15.00           H  
ATOM   4457  HB2 LEU A 280      -9.425 -27.109 -22.451  1.00 15.00           H  
ATOM   4458  HB3 LEU A 280     -10.555 -25.758 -22.197  1.00 15.00           H  
ATOM   4459  HG  LEU A 280      -9.046 -26.246 -24.768  1.00 15.00           H  
ATOM   4460 HD11 LEU A 280     -11.099 -24.936 -25.010  1.00 15.00           H  
ATOM   4461 HD12 LEU A 280     -10.545 -23.821 -23.738  1.00 15.00           H  
ATOM   4462 HD13 LEU A 280      -9.654 -23.931 -25.275  1.00 15.00           H  
ATOM   4463 HD21 LEU A 280      -8.376 -24.354 -22.493  1.00 15.00           H  
ATOM   4464 HD22 LEU A 280      -7.472 -25.822 -22.936  1.00 15.00           H  
ATOM   4465 HD23 LEU A 280      -7.540 -24.444 -24.062  1.00 15.00           H  
ATOM   4466  N   SER A 281     -11.405 -28.015 -25.806  1.00 15.00           N  
ATOM   4467  CA  SER A 281     -11.034 -28.788 -26.979  1.00 15.00           C  
ATOM   4468  CB  SER A 281     -12.126 -28.717 -28.053  1.00 15.00           C  
ATOM   4469  OG  SER A 281     -11.776 -29.474 -29.205  1.00 15.00           O  
ATOM   4470  C   SER A 281      -9.704 -28.310 -27.542  1.00 15.00           C  
ATOM   4471  O   SER A 281      -9.405 -27.113 -27.546  1.00 15.00           O  
ATOM   4472  H   SER A 281     -12.129 -27.364 -25.876  1.00 15.00           H  
ATOM   4473  HA  SER A 281     -10.925 -29.828 -26.672  1.00 15.00           H  
ATOM   4474  HB2 SER A 281     -12.270 -27.676 -28.344  1.00 15.00           H  
ATOM   4475  HB3 SER A 281     -13.055 -29.110 -27.640  1.00 15.00           H  
ATOM   4476  HG  SER A 281     -12.484 -30.094 -29.410  1.00 15.00           H  
ATOM   4477  N   ARG A 282      -8.922 -29.261 -28.030  1.00 15.00           N  
ATOM   4478  CA  ARG A 282      -7.612 -28.989 -28.594  1.00 15.00           C  
ATOM   4479  CB  ARG A 282      -6.970 -30.305 -29.029  1.00 15.00           C  
ATOM   4480  CG  ARG A 282      -5.457 -30.276 -29.054  1.00 15.00           C  
ATOM   4481  CD  ARG A 282      -4.883 -31.653 -29.346  1.00 15.00           C  
ATOM   4482  NE  ARG A 282      -3.421 -31.627 -29.374  1.00 15.00           N  
ATOM   4483  CZ  ARG A 282      -2.691 -31.753 -30.482  1.00 15.00           C  
ATOM   4484  NH1 ARG A 282      -3.285 -31.929 -31.659  1.00 15.00           N  
ATOM   4485  NH2 ARG A 282      -1.365 -31.680 -30.408  1.00 15.00           N1+
ATOM   4486  C   ARG A 282      -7.695 -28.036 -29.784  1.00 15.00           C  
ATOM   4487  O   ARG A 282      -6.874 -27.129 -29.920  1.00 15.00           O  
ATOM   4488  H   ARG A 282      -9.240 -30.187 -28.008  1.00 15.00           H  
ATOM   4489  HA  ARG A 282      -7.004 -28.508 -27.828  1.00 15.00           H  
ATOM   4490  HB2 ARG A 282      -7.324 -30.544 -30.032  1.00 15.00           H  
ATOM   4491  HB3 ARG A 282      -7.286 -31.085 -28.337  1.00 15.00           H  
ATOM   4492  HG2 ARG A 282      -5.092 -29.938 -28.084  1.00 15.00           H  
ATOM   4493  HG3 ARG A 282      -5.128 -29.583 -29.828  1.00 15.00           H  
ATOM   4494  HD2 ARG A 282      -5.250 -31.992 -30.315  1.00 15.00           H  
ATOM   4495  HD3 ARG A 282      -5.211 -32.345 -28.571  1.00 15.00           H  
ATOM   4496  HE  ARG A 282      -2.959 -31.524 -28.511  1.00 15.00           H  
ATOM   4497 HH11 ARG A 282      -2.718 -32.030 -32.525  1.00 15.00           H  
ATOM   4498 HH12 ARG A 282      -4.325 -31.978 -31.717  1.00 15.00           H  
ATOM   4499 HH21 ARG A 282      -0.902 -31.524 -29.484  1.00 15.00           H  
ATOM   4500 HH22 ARG A 282      -0.783 -31.777 -31.266  1.00 15.00           H  
ATOM   4501  N   LYS A 283      -8.700 -28.230 -30.632  1.00 15.00           N  
ATOM   4502  CA  LYS A 283      -8.871 -27.389 -31.815  1.00 15.00           C  
ATOM   4503  CB  LYS A 283      -9.986 -27.924 -32.719  1.00 15.00           C  
ATOM   4504  CG  LYS A 283      -9.994 -27.302 -34.109  1.00 15.00           C  
ATOM   4505  CD  LYS A 283     -11.404 -27.180 -34.662  1.00 15.00           C  
ATOM   4506  CE  LYS A 283     -11.450 -26.226 -35.845  1.00 15.00           C  
ATOM   4507  NZ  LYS A 283     -10.995 -24.859 -35.473  1.00 15.00           N1+
ATOM   4508  C   LYS A 283      -9.163 -25.939 -31.439  1.00 15.00           C  
ATOM   4509  O   LYS A 283      -8.730 -25.014 -32.120  1.00 15.00           O  
ATOM   4510  H   LYS A 283      -9.341 -28.952 -30.457  1.00 15.00           H  
ATOM   4511  HA  LYS A 283      -7.929 -27.419 -32.362  1.00 15.00           H  
ATOM   4512  HB2 LYS A 283     -10.945 -27.717 -32.243  1.00 15.00           H  
ATOM   4513  HB3 LYS A 283      -9.858 -29.001 -32.824  1.00 15.00           H  
ATOM   4514  HG2 LYS A 283      -9.405 -27.928 -34.779  1.00 15.00           H  
ATOM   4515  HG3 LYS A 283      -9.549 -26.309 -34.054  1.00 15.00           H  
ATOM   4516  HD2 LYS A 283     -12.062 -26.806 -33.878  1.00 15.00           H  
ATOM   4517  HD3 LYS A 283     -11.746 -28.163 -34.985  1.00 15.00           H  
ATOM   4518  HE2 LYS A 283     -12.475 -26.169 -36.212  1.00 15.00           H  
ATOM   4519  HE3 LYS A 283     -10.803 -26.611 -36.633  1.00 15.00           H  
ATOM   4520  HZ1 LYS A 283     -10.134 -24.605 -36.001  1.00 15.00           H  
ATOM   4521  HZ2 LYS A 283     -10.770 -24.816 -34.454  1.00 15.00           H  
ATOM   4522  HZ3 LYS A 283     -11.734 -24.160 -35.680  1.00 15.00           H  
ATOM   4523  N   VAL A 284      -9.892 -25.749 -30.349  1.00 15.00           N  
ATOM   4524  CA  VAL A 284     -10.242 -24.411 -29.892  1.00 15.00           C  
ATOM   4525  CB  VAL A 284     -11.340 -24.460 -28.807  1.00 15.00           C  
ATOM   4526  CG1 VAL A 284     -11.619 -23.075 -28.247  1.00 15.00           C  
ATOM   4527  CG2 VAL A 284     -12.617 -25.072 -29.366  1.00 15.00           C  
ATOM   4528  C   VAL A 284      -9.003 -23.695 -29.358  1.00 15.00           C  
ATOM   4529  O   VAL A 284      -8.882 -22.474 -29.449  1.00 15.00           O  
ATOM   4530  H   VAL A 284     -10.193 -26.525 -29.832  1.00 15.00           H  
ATOM   4531  HA  VAL A 284     -10.635 -23.856 -30.744  1.00 15.00           H  
ATOM   4532  HB  VAL A 284     -10.978 -25.088 -27.993  1.00 15.00           H  
ATOM   4533 HG11 VAL A 284     -10.701 -22.659 -27.831  1.00 15.00           H  
ATOM   4534 HG12 VAL A 284     -11.983 -22.427 -29.045  1.00 15.00           H  
ATOM   4535 HG13 VAL A 284     -12.373 -23.145 -27.463  1.00 15.00           H  
ATOM   4536 HG21 VAL A 284     -12.990 -24.453 -30.182  1.00 15.00           H  
ATOM   4537 HG22 VAL A 284     -12.407 -26.075 -29.738  1.00 15.00           H  
ATOM   4538 HG23 VAL A 284     -13.369 -25.126 -28.579  1.00 15.00           H  
ATOM   4539  N   LEU A 285      -8.079 -24.468 -28.810  1.00 15.00           N  
ATOM   4540  CA  LEU A 285      -6.846 -23.916 -28.272  1.00 15.00           C  
ATOM   4541  CB  LEU A 285      -6.214 -24.895 -27.272  1.00 15.00           C  
ATOM   4542  CG  LEU A 285      -4.923 -24.447 -26.576  1.00 15.00           C  
ATOM   4543  CD1 LEU A 285      -5.184 -23.282 -25.630  1.00 15.00           C  
ATOM   4544  CD2 LEU A 285      -4.285 -25.612 -25.831  1.00 15.00           C  
ATOM   4545  C   LEU A 285      -5.857 -23.555 -29.386  1.00 15.00           C  
ATOM   4546  O   LEU A 285      -5.356 -22.434 -29.435  1.00 15.00           O  
ATOM   4547  H   LEU A 285      -8.237 -25.434 -28.754  1.00 15.00           H  
ATOM   4548  HA  LEU A 285      -7.092 -22.994 -27.746  1.00 15.00           H  
ATOM   4549  HB2 LEU A 285      -5.994 -25.817 -27.810  1.00 15.00           H  
ATOM   4550  HB3 LEU A 285      -6.953 -25.094 -26.496  1.00 15.00           H  
ATOM   4551  HG  LEU A 285      -4.228 -24.105 -27.343  1.00 15.00           H  
ATOM   4552 HD11 LEU A 285      -5.616 -22.451 -26.188  1.00 15.00           H  
ATOM   4553 HD12 LEU A 285      -5.878 -23.596 -24.850  1.00 15.00           H  
ATOM   4554 HD13 LEU A 285      -4.245 -22.966 -25.176  1.00 15.00           H  
ATOM   4555 HD21 LEU A 285      -4.967 -25.967 -25.059  1.00 15.00           H  
ATOM   4556 HD22 LEU A 285      -4.077 -26.421 -26.531  1.00 15.00           H  
ATOM   4557 HD23 LEU A 285      -3.354 -25.282 -25.370  1.00 15.00           H  
ATOM   4558  N   LEU A 286      -5.603 -24.493 -30.295  1.00 15.00           N  
ATOM   4559  CA  LEU A 286      -4.653 -24.266 -31.380  1.00 15.00           C  
ATOM   4560  CB  LEU A 286      -4.347 -25.562 -32.141  1.00 15.00           C  
ATOM   4561  CG  LEU A 286      -3.522 -26.609 -31.380  1.00 15.00           C  
ATOM   4562  CD1 LEU A 286      -3.157 -27.775 -32.287  1.00 15.00           C  
ATOM   4563  CD2 LEU A 286      -2.269 -25.986 -30.779  1.00 15.00           C  
ATOM   4564  C   LEU A 286      -5.080 -23.145 -32.329  1.00 15.00           C  
ATOM   4565  O   LEU A 286      -4.286 -22.258 -32.643  1.00 15.00           O  
ATOM   4566  H   LEU A 286      -6.067 -25.357 -30.238  1.00 15.00           H  
ATOM   4567  HA  LEU A 286      -3.730 -23.928 -30.908  1.00 15.00           H  
ATOM   4568  HB2 LEU A 286      -3.798 -25.297 -33.044  1.00 15.00           H  
ATOM   4569  HB3 LEU A 286      -5.297 -26.021 -32.415  1.00 15.00           H  
ATOM   4570  HG  LEU A 286      -4.137 -26.989 -30.564  1.00 15.00           H  
ATOM   4571 HD11 LEU A 286      -4.067 -28.226 -32.683  1.00 15.00           H  
ATOM   4572 HD12 LEU A 286      -2.541 -27.415 -33.111  1.00 15.00           H  
ATOM   4573 HD13 LEU A 286      -2.602 -28.519 -31.716  1.00 15.00           H  
ATOM   4574 HD21 LEU A 286      -1.637 -25.598 -31.578  1.00 15.00           H  
ATOM   4575 HD22 LEU A 286      -2.552 -25.172 -30.112  1.00 15.00           H  
ATOM   4576 HD23 LEU A 286      -1.721 -26.742 -30.217  1.00 15.00           H  
ATOM   4577  N   ASP A 287      -6.329 -23.165 -32.766  1.00 15.00           N  
ATOM   4578  CA  ASP A 287      -6.827 -22.143 -33.684  1.00 15.00           C  
ATOM   4579  CB  ASP A 287      -8.249 -22.460 -34.115  1.00 15.00           C  
ATOM   4580  CG  ASP A 287      -8.307 -23.546 -35.158  1.00 15.00           C  
ATOM   4581  OD1 ASP A 287      -7.682 -24.604 -34.961  1.00 15.00           O  
ATOM   4582  OD2 ASP A 287      -9.009 -23.369 -36.163  1.00 15.00           O1-
ATOM   4583  C   ASP A 287      -6.781 -20.749 -33.082  1.00 15.00           C  
ATOM   4584  O   ASP A 287      -6.586 -19.762 -33.786  1.00 15.00           O  
ATOM   4585  H   ASP A 287      -6.931 -23.889 -32.487  1.00 15.00           H  
ATOM   4586  HA  ASP A 287      -6.166 -22.154 -34.551  1.00 15.00           H  
ATOM   4587  HB2 ASP A 287      -8.699 -21.556 -34.526  1.00 15.00           H  
ATOM   4588  HB3 ASP A 287      -8.815 -22.784 -33.242  1.00 15.00           H  
ATOM   4589  N   GLY A 288      -6.953 -20.670 -31.777  1.00 15.00           N  
ATOM   4590  CA  GLY A 288      -6.938 -19.389 -31.113  1.00 15.00           C  
ATOM   4591  C   GLY A 288      -5.542 -18.905 -30.751  1.00 15.00           C  
ATOM   4592  O   GLY A 288      -5.398 -17.816 -30.204  1.00 15.00           O  
ATOM   4593  H   GLY A 288      -7.097 -21.487 -31.261  1.00 15.00           H  
ATOM   4594  HA2 GLY A 288      -7.523 -19.469 -30.197  1.00 15.00           H  
ATOM   4595  HA3 GLY A 288      -7.397 -18.653 -31.774  1.00 15.00           H  
ATOM   4596  N   VAL A 289      -4.506 -19.696 -31.027  1.00 15.00           N  
ATOM   4597  CA  VAL A 289      -3.145 -19.272 -30.690  1.00 15.00           C  
ATOM   4598  CB  VAL A 289      -2.442 -20.194 -29.667  1.00 15.00           C  
ATOM   4599  CG1 VAL A 289      -3.116 -20.116 -28.303  1.00 15.00           C  
ATOM   4600  CG2 VAL A 289      -2.376 -21.629 -30.162  1.00 15.00           C  
ATOM   4601  C   VAL A 289      -2.272 -19.077 -31.922  1.00 15.00           C  
ATOM   4602  O   VAL A 289      -1.045 -19.042 -31.824  1.00 15.00           O  
ATOM   4603  H   VAL A 289      -4.655 -20.570 -31.457  1.00 15.00           H  
ATOM   4604  HA  VAL A 289      -3.272 -18.303 -30.207  1.00 15.00           H  
ATOM   4605  HB  VAL A 289      -1.418 -19.838 -29.557  1.00 15.00           H  
ATOM   4606 HG11 VAL A 289      -3.112 -19.083 -27.954  1.00 15.00           H  
ATOM   4607 HG12 VAL A 289      -4.144 -20.468 -28.385  1.00 15.00           H  
ATOM   4608 HG13 VAL A 289      -2.574 -20.741 -27.594  1.00 15.00           H  
ATOM   4609 HG21 VAL A 289      -3.387 -22.018 -30.284  1.00 15.00           H  
ATOM   4610 HG22 VAL A 289      -1.857 -21.659 -31.120  1.00 15.00           H  
ATOM   4611 HG23 VAL A 289      -1.837 -22.239 -29.437  1.00 15.00           H  
ATOM   4612  N   GLN A 290      -2.910 -18.955 -33.078  1.00 15.00           N  
ATOM   4613  CA  GLN A 290      -2.191 -18.740 -34.334  1.00 15.00           C  
ATOM   4614  CB  GLN A 290      -0.870 -18.017 -34.062  1.00 15.00           C  
ATOM   4615  CG  GLN A 290      -0.284 -17.307 -35.270  1.00 15.00           C  
ATOM   4616  CD  GLN A 290       1.234 -17.317 -35.263  1.00 15.00           C  
ATOM   4617  NE2 GLN A 290       1.860 -18.208 -35.827  1.00 15.00           N  
ATOM   4618  OE1 GLN A 290       1.839 -16.330 -34.614  1.00 15.00           O  
ATOM   4619  C   GLN A 290      -1.936 -20.037 -35.105  1.00 15.00           C  
ATOM   4620  O   GLN A 290      -1.363 -20.009 -36.193  1.00 15.00           O  
ATOM   4621  H   GLN A 290      -3.893 -18.999 -33.088  1.00 15.00           H  
ATOM   4622  HA  GLN A 290      -2.829 -18.121 -34.965  1.00 15.00           H  
ATOM   4623  HB2 GLN A 290      -0.145 -18.752 -33.713  1.00 15.00           H  
ATOM   4624  HB3 GLN A 290      -1.042 -17.276 -33.281  1.00 15.00           H  
ATOM   4625  HG2 GLN A 290      -0.627 -16.272 -35.270  1.00 15.00           H  
ATOM   4626  HG3 GLN A 290      -0.634 -17.805 -36.174  1.00 15.00           H  
ATOM   4627 HE21 GLN A 290       2.870 -18.206 -35.806  1.00 15.00           H  
ATOM   4628 HE22 GLN A 290       1.366 -18.943 -36.312  1.00 15.00           H  
ATOM   4629  N   ASN A 291      -2.364 -21.161 -34.534  1.00 15.00           N  
ATOM   4630  CA  ASN A 291      -2.191 -22.480 -35.157  1.00 15.00           C  
ATOM   4631  CB  ASN A 291      -2.989 -22.602 -36.467  1.00 15.00           C  
ATOM   4632  CG  ASN A 291      -4.490 -22.591 -36.259  1.00 15.00           C  
ATOM   4633  OD1 ASN A 291      -5.117 -21.536 -36.263  1.00 15.00           O  
ATOM   4634  ND2 ASN A 291      -5.079 -23.768 -36.081  1.00 15.00           N  
ATOM   4635  C   ASN A 291      -0.718 -22.843 -35.397  1.00 15.00           C  
ATOM   4636  O   ASN A 291      -0.310 -23.071 -36.537  1.00 15.00           O  
ATOM   4637  H   ASN A 291      -2.817 -21.107 -33.671  1.00 15.00           H  
ATOM   4638  HA  ASN A 291      -2.588 -23.197 -34.439  1.00 15.00           H  
ATOM   4639  HB2 ASN A 291      -2.714 -23.538 -36.953  1.00 15.00           H  
ATOM   4640  HB3 ASN A 291      -2.723 -21.765 -37.113  1.00 15.00           H  
ATOM   4641 HD21 ASN A 291      -4.524 -24.573 -36.099  1.00 15.00           H  
ATOM   4642 HD22 ASN A 291      -6.054 -23.782 -35.939  1.00 15.00           H  
ATOM   4643  N   PRO A 292       0.110 -22.910 -34.331  1.00 15.00           N  
ATOM   4644  CA  PRO A 292       1.522 -23.262 -34.453  1.00 15.00           C  
ATOM   4645  CB  PRO A 292       2.141 -22.517 -33.271  1.00 15.00           C  
ATOM   4646  CG  PRO A 292       1.074 -22.502 -32.222  1.00 15.00           C  
ATOM   4647  CD  PRO A 292      -0.255 -22.650 -32.928  1.00 15.00           C  
ATOM   4648  C   PRO A 292       1.723 -24.772 -34.295  1.00 15.00           C  
ATOM   4649  O   PRO A 292       0.792 -25.554 -34.498  1.00 15.00           O  
ATOM   4650  HA  PRO A 292       1.955 -23.003 -35.419  1.00 15.00           H  
ATOM   4651  HB2 PRO A 292       2.411 -21.501 -33.558  1.00 15.00           H  
ATOM   4652  HB3 PRO A 292       3.026 -23.040 -32.910  1.00 15.00           H  
ATOM   4653  HG2 PRO A 292       1.102 -21.560 -31.675  1.00 15.00           H  
ATOM   4654  HG3 PRO A 292       1.222 -23.330 -31.528  1.00 15.00           H  
ATOM   4655  HD2 PRO A 292      -0.822 -23.484 -32.515  1.00 15.00           H  
ATOM   4656  HD3 PRO A 292      -0.842 -21.735 -32.844  1.00 15.00           H  
ATOM   4657  N   ARG A 293       2.933 -25.186 -33.936  1.00 15.00           N  
ATOM   4658  CA  ARG A 293       3.216 -26.600 -33.742  1.00 15.00           C  
ATOM   4659  CB  ARG A 293       4.684 -26.917 -34.041  1.00 15.00           C  
ATOM   4660  CG  ARG A 293       5.147 -26.467 -35.426  1.00 15.00           C  
ATOM   4661  CD  ARG A 293       4.490 -27.279 -36.538  1.00 15.00           C  
ATOM   4662  NE  ARG A 293       4.486 -26.572 -37.826  1.00 15.00           N  
ATOM   4663  CZ  ARG A 293       5.184 -26.960 -38.901  1.00 15.00           C  
ATOM   4664  NH1 ARG A 293       5.953 -28.043 -38.842  1.00 15.00           N  
ATOM   4665  NH2 ARG A 293       5.099 -26.274 -40.041  1.00 15.00           N1+
ATOM   4666  C   ARG A 293       2.825 -27.015 -32.323  1.00 15.00           C  
ATOM   4667  O   ARG A 293       2.312 -26.201 -31.557  1.00 15.00           O  
ATOM   4668  H   ARG A 293       3.643 -24.527 -33.783  1.00 15.00           H  
ATOM   4669  HA  ARG A 293       2.619 -27.180 -34.446  1.00 15.00           H  
ATOM   4670  HB2 ARG A 293       4.824 -27.995 -33.966  1.00 15.00           H  
ATOM   4671  HB3 ARG A 293       5.301 -26.418 -33.294  1.00 15.00           H  
ATOM   4672  HG2 ARG A 293       6.228 -26.589 -35.493  1.00 15.00           H  
ATOM   4673  HG3 ARG A 293       4.891 -25.416 -35.559  1.00 15.00           H  
ATOM   4674  HD2 ARG A 293       3.460 -27.492 -36.253  1.00 15.00           H  
ATOM   4675  HD3 ARG A 293       5.035 -28.216 -36.655  1.00 15.00           H  
ATOM   4676  HE  ARG A 293       3.932 -25.762 -37.886  1.00 15.00           H  
ATOM   4677 HH11 ARG A 293       6.498 -28.346 -39.676  1.00 15.00           H  
ATOM   4678 HH12 ARG A 293       6.017 -28.592 -37.959  1.00 15.00           H  
ATOM   4679 HH21 ARG A 293       4.487 -25.431 -40.104  1.00 15.00           H  
ATOM   4680 HH22 ARG A 293       5.643 -26.576 -40.879  1.00 15.00           H  
ATOM   4681  N   ALA A 294       3.076 -28.267 -31.965  1.00 15.00           N  
ATOM   4682  CA  ALA A 294       2.701 -28.760 -30.644  1.00 15.00           C  
ATOM   4683  CB  ALA A 294       2.554 -30.273 -30.649  1.00 15.00           C  
ATOM   4684  C   ALA A 294       3.653 -28.298 -29.540  1.00 15.00           C  
ATOM   4685  O   ALA A 294       3.221 -27.735 -28.536  1.00 15.00           O  
ATOM   4686  H   ALA A 294       3.531 -28.867 -32.591  1.00 15.00           H  
ATOM   4687  HA  ALA A 294       1.731 -28.320 -30.413  1.00 15.00           H  
ATOM   4688  HB1 ALA A 294       1.823 -30.565 -31.403  1.00 15.00           H  
ATOM   4689  HB2 ALA A 294       3.516 -30.731 -30.879  1.00 15.00           H  
ATOM   4690  HB3 ALA A 294       2.217 -30.609 -29.668  1.00 15.00           H  
ATOM   4691  N   GLU A 295       4.946 -28.519 -29.730  1.00 15.00           N  
ATOM   4692  CA  GLU A 295       5.935 -28.145 -28.726  1.00 15.00           C  
ATOM   4693  CB  GLU A 295       7.169 -29.040 -28.826  1.00 15.00           C  
ATOM   4694  CG  GLU A 295       6.927 -30.445 -28.295  1.00 15.00           C  
ATOM   4695  CD  GLU A 295       7.750 -31.496 -29.006  1.00 15.00           C  
ATOM   4696  OE1 GLU A 295       7.174 -32.245 -29.825  1.00 15.00           O  
ATOM   4697  OE2 GLU A 295       8.965 -31.576 -28.742  1.00 15.00           O1-
ATOM   4698  C   GLU A 295       6.299 -26.659 -28.767  1.00 15.00           C  
ATOM   4699  O   GLU A 295       7.058 -26.177 -27.928  1.00 15.00           O  
ATOM   4700  H   GLU A 295       5.246 -28.952 -30.555  1.00 15.00           H  
ATOM   4701  HA  GLU A 295       5.476 -28.306 -27.750  1.00 15.00           H  
ATOM   4702  HB2 GLU A 295       7.976 -28.585 -28.251  1.00 15.00           H  
ATOM   4703  HB3 GLU A 295       7.464 -29.110 -29.873  1.00 15.00           H  
ATOM   4704  HG2 GLU A 295       5.872 -30.687 -28.421  1.00 15.00           H  
ATOM   4705  HG3 GLU A 295       7.180 -30.464 -27.235  1.00 15.00           H  
ATOM   4706  N   ASP A 296       5.719 -25.931 -29.712  1.00 15.00           N  
ATOM   4707  CA  ASP A 296       5.981 -24.497 -29.852  1.00 15.00           C  
ATOM   4708  CB  ASP A 296       5.643 -24.030 -31.270  1.00 15.00           C  
ATOM   4709  CG  ASP A 296       6.762 -24.283 -32.259  1.00 15.00           C  
ATOM   4710  OD1 ASP A 296       7.342 -23.302 -32.761  1.00 15.00           O  
ATOM   4711  OD2 ASP A 296       7.044 -25.468 -32.545  1.00 15.00           O1-
ATOM   4712  C   ASP A 296       5.158 -23.703 -28.845  1.00 15.00           C  
ATOM   4713  O   ASP A 296       5.239 -22.475 -28.774  1.00 15.00           O  
ATOM   4714  H   ASP A 296       5.105 -26.364 -30.337  1.00 15.00           H  
ATOM   4715  HA  ASP A 296       7.040 -24.325 -29.661  1.00 15.00           H  
ATOM   4716  HB2 ASP A 296       5.438 -22.960 -31.244  1.00 15.00           H  
ATOM   4717  HB3 ASP A 296       4.754 -24.562 -31.608  1.00 15.00           H  
ATOM   4718  N   LEU A 297       4.361 -24.417 -28.066  1.00 15.00           N  
ATOM   4719  CA  LEU A 297       3.508 -23.799 -27.062  1.00 15.00           C  
ATOM   4720  CB  LEU A 297       2.039 -24.105 -27.372  1.00 15.00           C  
ATOM   4721  CG  LEU A 297       0.991 -23.171 -26.757  1.00 15.00           C  
ATOM   4722  CD1 LEU A 297       1.138 -21.759 -27.303  1.00 15.00           C  
ATOM   4723  CD2 LEU A 297      -0.410 -23.703 -27.015  1.00 15.00           C  
ATOM   4724  C   LEU A 297       3.878 -24.306 -25.671  1.00 15.00           C  
ATOM   4725  O   LEU A 297       3.222 -23.984 -24.678  1.00 15.00           O  
ATOM   4726  H   LEU A 297       4.349 -25.391 -28.169  1.00 15.00           H  
ATOM   4727  HA  LEU A 297       3.655 -22.719 -27.084  1.00 15.00           H  
ATOM   4728  HB2 LEU A 297       1.831 -25.114 -27.016  1.00 15.00           H  
ATOM   4729  HB3 LEU A 297       1.917 -24.070 -28.455  1.00 15.00           H  
ATOM   4730  HG  LEU A 297       1.154 -23.135 -25.680  1.00 15.00           H  
ATOM   4731 HD11 LEU A 297       2.140 -21.388 -27.087  1.00 15.00           H  
ATOM   4732 HD12 LEU A 297       0.979 -21.768 -28.381  1.00 15.00           H  
ATOM   4733 HD13 LEU A 297       0.400 -21.109 -26.832  1.00 15.00           H  
ATOM   4734 HD21 LEU A 297      -0.590 -23.746 -28.089  1.00 15.00           H  
ATOM   4735 HD22 LEU A 297      -0.503 -24.703 -26.591  1.00 15.00           H  
ATOM   4736 HD23 LEU A 297      -1.141 -23.042 -26.550  1.00 15.00           H  
ATOM   4737  N   VAL A 298       4.943 -25.094 -25.607  1.00 15.00           N  
ATOM   4738  CA  VAL A 298       5.412 -25.653 -24.347  1.00 15.00           C  
ATOM   4739  CB  VAL A 298       6.322 -26.882 -24.584  1.00 15.00           C  
ATOM   4740  CG1 VAL A 298       7.006 -27.322 -23.296  1.00 15.00           C  
ATOM   4741  CG2 VAL A 298       5.516 -28.029 -25.174  1.00 15.00           C  
ATOM   4742  C   VAL A 298       6.161 -24.597 -23.536  1.00 15.00           C  
ATOM   4743  O   VAL A 298       7.058 -23.929 -24.046  1.00 15.00           O  
ATOM   4744  H   VAL A 298       5.438 -25.295 -26.432  1.00 15.00           H  
ATOM   4745  HA  VAL A 298       4.538 -25.978 -23.783  1.00 15.00           H  
ATOM   4746  HB  VAL A 298       7.098 -26.593 -25.293  1.00 15.00           H  
ATOM   4747 HG11 VAL A 298       7.594 -26.496 -22.896  1.00 15.00           H  
ATOM   4748 HG12 VAL A 298       6.252 -27.617 -22.567  1.00 15.00           H  
ATOM   4749 HG13 VAL A 298       7.662 -28.168 -23.503  1.00 15.00           H  
ATOM   4750 HG21 VAL A 298       4.737 -28.325 -24.471  1.00 15.00           H  
ATOM   4751 HG22 VAL A 298       5.059 -27.708 -26.110  1.00 15.00           H  
ATOM   4752 HG23 VAL A 298       6.175 -28.876 -25.363  1.00 15.00           H  
ATOM   4753  N   GLY A 299       5.769 -24.441 -22.277  1.00 15.00           N  
ATOM   4754  CA  GLY A 299       6.412 -23.466 -21.412  1.00 15.00           C  
ATOM   4755  C   GLY A 299       5.509 -22.292 -21.094  1.00 15.00           C  
ATOM   4756  O   GLY A 299       5.853 -21.430 -20.286  1.00 15.00           O  
ATOM   4757  H   GLY A 299       5.031 -24.996 -21.932  1.00 15.00           H  
ATOM   4758  HA2 GLY A 299       7.308 -23.094 -21.909  1.00 15.00           H  
ATOM   4759  HA3 GLY A 299       6.691 -23.956 -20.479  1.00 15.00           H  
ATOM   4760  N   LYS A 300       4.347 -22.257 -21.730  1.00 15.00           N  
ATOM   4761  CA  LYS A 300       3.395 -21.180 -21.508  1.00 15.00           C  
ATOM   4762  CB  LYS A 300       2.789 -20.700 -22.830  1.00 15.00           C  
ATOM   4763  CG  LYS A 300       3.823 -20.154 -23.804  1.00 15.00           C  
ATOM   4764  CD  LYS A 300       3.174 -19.506 -25.017  1.00 15.00           C  
ATOM   4765  CE  LYS A 300       4.226 -18.922 -25.948  1.00 15.00           C  
ATOM   4766  NZ  LYS A 300       3.617 -18.167 -27.073  1.00 15.00           N1+
ATOM   4767  C   LYS A 300       2.314 -21.620 -20.531  1.00 15.00           C  
ATOM   4768  O   LYS A 300       2.038 -22.812 -20.394  1.00 15.00           O  
ATOM   4769  H   LYS A 300       4.121 -22.980 -22.352  1.00 15.00           H  
ATOM   4770  HA  LYS A 300       3.927 -20.337 -21.068  1.00 15.00           H  
ATOM   4771  HB2 LYS A 300       2.068 -19.912 -22.614  1.00 15.00           H  
ATOM   4772  HB3 LYS A 300       2.279 -21.540 -23.302  1.00 15.00           H  
ATOM   4773  HG2 LYS A 300       4.458 -20.974 -24.140  1.00 15.00           H  
ATOM   4774  HG3 LYS A 300       4.432 -19.410 -23.291  1.00 15.00           H  
ATOM   4775  HD2 LYS A 300       2.510 -18.708 -24.683  1.00 15.00           H  
ATOM   4776  HD3 LYS A 300       2.597 -20.257 -25.557  1.00 15.00           H  
ATOM   4777  HE2 LYS A 300       4.827 -19.736 -26.355  1.00 15.00           H  
ATOM   4778  HE3 LYS A 300       4.866 -18.248 -25.378  1.00 15.00           H  
ATOM   4779  HZ1 LYS A 300       4.328 -17.559 -27.523  1.00 15.00           H  
ATOM   4780  HZ2 LYS A 300       2.840 -17.557 -26.716  1.00 15.00           H  
ATOM   4781  HZ3 LYS A 300       3.233 -18.821 -27.779  1.00 15.00           H  
ATOM   4782  N   SER A 301       1.713 -20.660 -19.847  1.00 15.00           N  
ATOM   4783  CA  SER A 301       0.683 -20.958 -18.868  1.00 15.00           C  
ATOM   4784  CB  SER A 301       1.141 -20.516 -17.479  1.00 15.00           C  
ATOM   4785  OG  SER A 301       2.465 -20.948 -17.228  1.00 15.00           O  
ATOM   4786  C   SER A 301      -0.633 -20.285 -19.228  1.00 15.00           C  
ATOM   4787  O   SER A 301      -0.652 -19.153 -19.713  1.00 15.00           O  
ATOM   4788  H   SER A 301       1.953 -19.723 -20.017  1.00 15.00           H  
ATOM   4789  HA  SER A 301       0.517 -22.035 -18.866  1.00 15.00           H  
ATOM   4790  HB2 SER A 301       0.476 -20.946 -16.730  1.00 15.00           H  
ATOM   4791  HB3 SER A 301       1.102 -19.428 -17.419  1.00 15.00           H  
ATOM   4792  HG  SER A 301       2.923 -21.079 -18.065  1.00 15.00           H  
ATOM   4793  N   LEU A 302      -1.726 -20.987 -18.981  1.00 15.00           N  
ATOM   4794  CA  LEU A 302      -3.053 -20.472 -19.278  1.00 15.00           C  
ATOM   4795  CB  LEU A 302      -3.888 -21.563 -19.959  1.00 15.00           C  
ATOM   4796  CG  LEU A 302      -3.268 -22.229 -21.189  1.00 15.00           C  
ATOM   4797  CD1 LEU A 302      -3.618 -23.709 -21.226  1.00 15.00           C  
ATOM   4798  CD2 LEU A 302      -3.735 -21.542 -22.462  1.00 15.00           C  
ATOM   4799  C   LEU A 302      -3.762 -20.020 -18.003  1.00 15.00           C  
ATOM   4800  O   LEU A 302      -3.313 -20.313 -16.888  1.00 15.00           O  
ATOM   4801  H   LEU A 302      -1.639 -21.887 -18.589  1.00 15.00           H  
ATOM   4802  HA  LEU A 302      -2.946 -19.614 -19.941  1.00 15.00           H  
ATOM   4803  HB2 LEU A 302      -4.832 -21.114 -20.266  1.00 15.00           H  
ATOM   4804  HB3 LEU A 302      -4.079 -22.342 -19.221  1.00 15.00           H  
ATOM   4805  HG  LEU A 302      -2.184 -22.131 -21.122  1.00 15.00           H  
ATOM   4806 HD11 LEU A 302      -3.256 -24.191 -20.318  1.00 15.00           H  
ATOM   4807 HD12 LEU A 302      -4.700 -23.825 -21.293  1.00 15.00           H  
ATOM   4808 HD13 LEU A 302      -3.149 -24.172 -22.094  1.00 15.00           H  
ATOM   4809 HD21 LEU A 302      -4.818 -21.630 -22.546  1.00 15.00           H  
ATOM   4810 HD22 LEU A 302      -3.458 -20.488 -22.429  1.00 15.00           H  
ATOM   4811 HD23 LEU A 302      -3.264 -22.015 -23.324  1.00 15.00           H  
ATOM   4812  N   TYR A 303      -4.859 -19.294 -18.179  1.00 15.00           N  
ATOM   4813  CA  TYR A 303      -5.666 -18.817 -17.063  1.00 15.00           C  
ATOM   4814  CB  TYR A 303      -5.326 -17.369 -16.669  1.00 15.00           C  
ATOM   4815  CG  TYR A 303      -5.721 -16.297 -17.668  1.00 15.00           C  
ATOM   4816  CD1 TYR A 303      -7.003 -15.757 -17.674  1.00 15.00           C  
ATOM   4817  CD2 TYR A 303      -4.804 -15.803 -18.588  1.00 15.00           C  
ATOM   4818  CE1 TYR A 303      -7.356 -14.759 -18.565  1.00 15.00           C  
ATOM   4819  CE2 TYR A 303      -5.151 -14.810 -19.486  1.00 15.00           C  
ATOM   4820  CZ  TYR A 303      -6.426 -14.289 -19.469  1.00 15.00           C  
ATOM   4821  OH  TYR A 303      -6.767 -13.279 -20.342  1.00 15.00           O  
ATOM   4822  C   TYR A 303      -7.148 -18.988 -17.386  1.00 15.00           C  
ATOM   4823  O   TYR A 303      -7.569 -18.788 -18.527  1.00 15.00           O  
ATOM   4824  H   TYR A 303      -5.141 -19.073 -19.097  1.00 15.00           H  
ATOM   4825  HA  TYR A 303      -5.428 -19.425 -16.190  1.00 15.00           H  
ATOM   4826  HB2 TYR A 303      -4.248 -17.308 -16.523  1.00 15.00           H  
ATOM   4827  HB3 TYR A 303      -5.833 -17.152 -15.729  1.00 15.00           H  
ATOM   4828  HD1 TYR A 303      -7.736 -16.123 -16.971  1.00 15.00           H  
ATOM   4829  HD2 TYR A 303      -3.801 -16.202 -18.602  1.00 15.00           H  
ATOM   4830  HE1 TYR A 303      -8.355 -14.350 -18.553  1.00 15.00           H  
ATOM   4831  HE2 TYR A 303      -4.425 -14.445 -20.198  1.00 15.00           H  
ATOM   4832  HH  TYR A 303      -7.333 -13.627 -21.046  1.00 15.00           H  
ATOM   4833  N   VAL A 304      -7.931 -19.377 -16.392  1.00 15.00           N  
ATOM   4834  CA  VAL A 304      -9.360 -19.596 -16.586  1.00 15.00           C  
ATOM   4835  CB  VAL A 304      -9.775 -21.005 -16.107  1.00 15.00           C  
ATOM   4836  CG1 VAL A 304     -11.235 -21.286 -16.433  1.00 15.00           C  
ATOM   4837  CG2 VAL A 304      -8.871 -22.073 -16.701  1.00 15.00           C  
ATOM   4838  C   VAL A 304     -10.185 -18.573 -15.820  1.00 15.00           C  
ATOM   4839  O   VAL A 304     -10.024 -18.425 -14.611  1.00 15.00           O  
ATOM   4840  H   VAL A 304      -7.541 -19.518 -15.500  1.00 15.00           H  
ATOM   4841  HA  VAL A 304      -9.550 -19.495 -17.654  1.00 15.00           H  
ATOM   4842  HB  VAL A 304      -9.661 -21.034 -15.023  1.00 15.00           H  
ATOM   4843 HG11 VAL A 304     -11.864 -20.527 -15.967  1.00 15.00           H  
ATOM   4844 HG12 VAL A 304     -11.377 -21.263 -17.513  1.00 15.00           H  
ATOM   4845 HG13 VAL A 304     -11.510 -22.269 -16.052  1.00 15.00           H  
ATOM   4846 HG21 VAL A 304      -8.965 -22.066 -17.787  1.00 15.00           H  
ATOM   4847 HG22 VAL A 304      -7.837 -21.868 -16.424  1.00 15.00           H  
ATOM   4848 HG23 VAL A 304      -9.163 -23.051 -16.318  1.00 15.00           H  
ATOM   4849  N   SER A 305     -11.063 -17.870 -16.523  1.00 15.00           N  
ATOM   4850  CA  SER A 305     -11.927 -16.886 -15.894  1.00 15.00           C  
ATOM   4851  CB  SER A 305     -11.815 -15.535 -16.600  1.00 15.00           C  
ATOM   4852  OG  SER A 305     -12.350 -14.495 -15.800  1.00 15.00           O  
ATOM   4853  C   SER A 305     -13.370 -17.386 -15.904  1.00 15.00           C  
ATOM   4854  O   SER A 305     -13.869 -17.852 -16.931  1.00 15.00           O  
ATOM   4855  H   SER A 305     -11.136 -18.020 -17.492  1.00 15.00           H  
ATOM   4856  HA  SER A 305     -11.610 -16.747 -14.860  1.00 15.00           H  
ATOM   4857  HB2 SER A 305     -12.364 -15.578 -17.541  1.00 15.00           H  
ATOM   4858  HB3 SER A 305     -10.765 -15.325 -16.801  1.00 15.00           H  
ATOM   4859  HG  SER A 305     -12.699 -13.802 -16.369  1.00 15.00           H  
ATOM   4860  N   ALA A 306     -14.027 -17.314 -14.757  1.00 15.00           N  
ATOM   4861  CA  ALA A 306     -15.399 -17.774 -14.635  1.00 15.00           C  
ATOM   4862  CB  ALA A 306     -15.447 -19.072 -13.843  1.00 15.00           C  
ATOM   4863  C   ALA A 306     -16.282 -16.723 -13.977  1.00 15.00           C  
ATOM   4864  O   ALA A 306     -15.920 -16.139 -12.955  1.00 15.00           O  
ATOM   4865  H   ALA A 306     -13.574 -16.938 -13.966  1.00 15.00           H  
ATOM   4866  HA  ALA A 306     -15.784 -17.952 -15.639  1.00 15.00           H  
ATOM   4867  HB1 ALA A 306     -14.835 -19.824 -14.341  1.00 15.00           H  
ATOM   4868  HB2 ALA A 306     -15.063 -18.899 -12.838  1.00 15.00           H  
ATOM   4869  HB3 ALA A 306     -16.477 -19.423 -13.783  1.00 15.00           H  
ATOM   4870  N   THR A 307     -17.434 -16.478 -14.578  1.00 15.00           N  
ATOM   4871  CA  THR A 307     -18.389 -15.514 -14.055  1.00 15.00           C  
ATOM   4872  CB  THR A 307     -18.633 -14.373 -15.064  1.00 15.00           C  
ATOM   4873  OG1 THR A 307     -17.377 -13.772 -15.410  1.00 15.00           O  
ATOM   4874  CG2 THR A 307     -19.551 -13.311 -14.478  1.00 15.00           C  
ATOM   4875  C   THR A 307     -19.706 -16.221 -13.741  1.00 15.00           C  
ATOM   4876  O   THR A 307     -20.323 -16.818 -14.625  1.00 15.00           O  
ATOM   4877  H   THR A 307     -17.653 -16.967 -15.404  1.00 15.00           H  
ATOM   4878  HA  THR A 307     -17.979 -15.079 -13.144  1.00 15.00           H  
ATOM   4879  HB  THR A 307     -19.110 -14.792 -15.950  1.00 15.00           H  
ATOM   4880 HG21 THR A 307     -20.505 -13.764 -14.208  1.00 15.00           H  
ATOM   4881 HG22 THR A 307     -19.088 -12.881 -13.590  1.00 15.00           H  
ATOM   4882 HG23 THR A 307     -19.718 -12.527 -15.217  1.00 15.00           H  
ATOM   4883  HG1 THR A 307     -17.315 -12.907 -14.993  1.00 15.00           H  
ATOM   4884  N   VAL A 308     -20.115 -16.175 -12.480  1.00 15.00           N  
ATOM   4885  CA  VAL A 308     -21.349 -16.824 -12.052  1.00 15.00           C  
ATOM   4886  CB  VAL A 308     -21.091 -17.901 -10.970  1.00 15.00           C  
ATOM   4887  CG1 VAL A 308     -22.293 -18.824 -10.826  1.00 15.00           C  
ATOM   4888  CG2 VAL A 308     -19.838 -18.705 -11.292  1.00 15.00           C  
ATOM   4889  C   VAL A 308     -22.340 -15.788 -11.528  1.00 15.00           C  
ATOM   4890  O   VAL A 308     -21.947 -14.804 -10.895  1.00 15.00           O  
ATOM   4891  H   VAL A 308     -19.581 -15.677 -11.821  1.00 15.00           H  
ATOM   4892  HA  VAL A 308     -21.772 -17.323 -12.924  1.00 15.00           H  
ATOM   4893  HB  VAL A 308     -20.935 -17.390 -10.020  1.00 15.00           H  
ATOM   4894 HG11 VAL A 308     -23.174 -18.236 -10.569  1.00 15.00           H  
ATOM   4895 HG12 VAL A 308     -22.466 -19.345 -11.768  1.00 15.00           H  
ATOM   4896 HG13 VAL A 308     -22.100 -19.552 -10.038  1.00 15.00           H  
ATOM   4897 HG21 VAL A 308     -19.974 -19.225 -12.241  1.00 15.00           H  
ATOM   4898 HG22 VAL A 308     -18.983 -18.032 -11.365  1.00 15.00           H  
ATOM   4899 HG23 VAL A 308     -19.660 -19.433 -10.501  1.00 15.00           H  
ATOM   4900  N   ILE A 309     -23.617 -16.010 -11.807  1.00 15.00           N  
ATOM   4901  CA  ILE A 309     -24.668 -15.099 -11.383  1.00 15.00           C  
ATOM   4902  CB  ILE A 309     -25.391 -14.479 -12.604  1.00 15.00           C  
ATOM   4903  CG1 ILE A 309     -24.389 -13.691 -13.459  1.00 15.00           C  
ATOM   4904  CG2 ILE A 309     -26.540 -13.580 -12.164  1.00 15.00           C  
ATOM   4905  CD1 ILE A 309     -24.933 -13.245 -14.798  1.00 15.00           C  
ATOM   4906  C   ILE A 309     -25.673 -15.820 -10.487  1.00 15.00           C  
ATOM   4907  O   ILE A 309     -26.181 -16.887 -10.837  1.00 15.00           O  
ATOM   4908  H   ILE A 309     -23.862 -16.819 -12.306  1.00 15.00           H  
ATOM   4909  HA  ILE A 309     -24.204 -14.293 -10.814  1.00 15.00           H  
ATOM   4910  HB  ILE A 309     -25.811 -15.287 -13.202  1.00 15.00           H  
ATOM   4911 HG12 ILE A 309     -23.519 -14.324 -13.637  1.00 15.00           H  
ATOM   4912 HG13 ILE A 309     -24.086 -12.805 -12.901  1.00 15.00           H  
ATOM   4913 HG21 ILE A 309     -27.249 -14.159 -11.572  1.00 15.00           H  
ATOM   4914 HG22 ILE A 309     -26.149 -12.760 -11.562  1.00 15.00           H  
ATOM   4915 HG23 ILE A 309     -27.044 -13.178 -13.043  1.00 15.00           H  
ATOM   4916 HD11 ILE A 309     -25.243 -14.118 -15.373  1.00 15.00           H  
ATOM   4917 HD12 ILE A 309     -25.790 -12.590 -14.642  1.00 15.00           H  
ATOM   4918 HD13 ILE A 309     -24.158 -12.706 -15.344  1.00 15.00           H  
ATOM   4919  N   LEU A 310     -25.934 -15.239  -9.320  1.00 15.00           N  
ATOM   4920  CA  LEU A 310     -26.878 -15.815  -8.367  1.00 15.00           C  
ATOM   4921  CB  LEU A 310     -26.678 -15.207  -6.976  1.00 15.00           C  
ATOM   4922  CG  LEU A 310     -25.964 -16.081  -5.938  1.00 15.00           C  
ATOM   4923  CD1 LEU A 310     -25.945 -15.387  -4.584  1.00 15.00           C  
ATOM   4924  CD2 LEU A 310     -26.630 -17.444  -5.827  1.00 15.00           C  
ATOM   4925  C   LEU A 310     -28.317 -15.595  -8.831  1.00 15.00           C  
ATOM   4926  O   LEU A 310     -28.596 -14.661  -9.581  1.00 15.00           O  
ATOM   4927  H   LEU A 310     -25.481 -14.397  -9.098  1.00 15.00           H  
ATOM   4928  HA  LEU A 310     -26.689 -16.887  -8.312  1.00 15.00           H  
ATOM   4929  HB2 LEU A 310     -27.663 -14.960  -6.579  1.00 15.00           H  
ATOM   4930  HB3 LEU A 310     -26.095 -14.294  -7.096  1.00 15.00           H  
ATOM   4931  HG  LEU A 310     -24.936 -16.231  -6.268  1.00 15.00           H  
ATOM   4932 HD11 LEU A 310     -25.441 -14.425  -4.676  1.00 15.00           H  
ATOM   4933 HD12 LEU A 310     -26.968 -15.230  -4.242  1.00 15.00           H  
ATOM   4934 HD13 LEU A 310     -25.412 -16.009  -3.865  1.00 15.00           H  
ATOM   4935 HD21 LEU A 310     -27.662 -17.319  -5.498  1.00 15.00           H  
ATOM   4936 HD22 LEU A 310     -26.616 -17.935  -6.800  1.00 15.00           H  
ATOM   4937 HD23 LEU A 310     -26.090 -18.055  -5.104  1.00 15.00           H  
ATOM   4938  N   HIS A 311     -29.230 -16.436  -8.346  1.00 15.00           N
[truncated: 1,736,891 more chars]
