# Supplementary material for: Modulating the complement system through epitope-specific inhibition by complement C3 inhibitors
Source: J Biol Chem. 2025 Jan 31;301(3):108250. doi: 10.1016/j.jbc.2025.108250 (PMC11910092; doi:10.1016/j.jbc.2025.108250)
Supplement: C3b-C345C_gene_sequencing [file mmc1.zip › Supporting_Information/Figure_S4D.pdb]

ATOM      1  N   SER     1     -56.221  21.024  12.119  1.00 15.00           N1+
ATOM      2  CA  SER     1     -55.619  19.954  12.904  1.00 15.00           C  
ATOM      3  CB  SER     1     -55.797  18.600  12.211  1.00 15.00           C  
ATOM      4  OG  SER     1     -56.763  17.816  12.890  1.00 15.00           O  
ATOM      5  C   SER     1     -54.142  20.223  13.176  1.00 15.00           C  
ATOM      6  O   SER     1     -53.460  20.873  12.374  1.00 15.00           O  
ATOM      7  H   SER     1     -55.698  21.834  11.947  1.00 15.00           H  
ATOM      8  HG  SER     1     -57.334  17.389  12.251  1.00 15.00           H  
ATOM      9  N   PRO     2     -53.641  19.738  14.322  1.00 15.00           N  
ATOM     10  CA  PRO     2     -52.240  19.906  14.721  1.00 15.00           C  
ATOM     11  CB  PRO     2     -52.205  19.372  16.165  1.00 15.00           C  
ATOM     12  CG  PRO     2     -53.632  19.271  16.584  1.00 15.00           C  
ATOM     13  CD  PRO     2     -54.407  18.994  15.333  1.00 15.00           C  
ATOM     14  C   PRO     2     -51.292  19.089  13.844  1.00 15.00           C  
ATOM     15  O   PRO     2     -51.620  17.981  13.415  1.00 15.00           O  
ATOM     16  N   MET     3     -50.116  19.639  13.583  1.00 15.00           N  
ATOM     17  CA  MET     3     -49.124  18.961  12.766  1.00 15.00           C  
ATOM     18  CB  MET     3     -48.677  19.839  11.588  1.00 15.00           C  
ATOM     19  CG  MET     3     -47.886  21.085  11.967  1.00 15.00           C  
ATOM     20  SD  MET     3     -46.102  20.880  11.780  1.00 15.00           S  
ATOM     21  CE  MET     3     -45.954  20.609  10.014  1.00 15.00           C  
ATOM     22  C   MET     3     -47.931  18.533  13.608  1.00 15.00           C  
ATOM     23  O   MET     3     -47.465  19.277  14.474  1.00 15.00           O  
ATOM     24  H   MET     3     -49.903  20.525  13.958  1.00 15.00           H  
ATOM     25  N   TYR     4     -47.468  17.321  13.370  1.00 15.00           N  
ATOM     26  CA  TYR     4     -46.328  16.778  14.085  1.00 15.00           C  
ATOM     27  CB  TYR     4     -46.726  15.501  14.825  1.00 15.00           C  
ATOM     28  CG  TYR     4     -47.886  15.693  15.773  1.00 15.00           C  
ATOM     29  CD1 TYR     4     -47.701  16.283  17.015  1.00 15.00           C  
ATOM     30  CD2 TYR     4     -49.168  15.294  15.422  1.00 15.00           C  
ATOM     31  CE1 TYR     4     -48.758  16.471  17.882  1.00 15.00           C  
ATOM     32  CE2 TYR     4     -50.232  15.477  16.284  1.00 15.00           C  
ATOM     33  CZ  TYR     4     -50.022  16.066  17.512  1.00 15.00           C  
ATOM     34  OH  TYR     4     -51.078  16.256  18.371  1.00 15.00           O  
ATOM     35  C   TYR     4     -45.229  16.490  13.084  1.00 15.00           C  
ATOM     36  O   TYR     4     -45.499  15.969  11.998  1.00 15.00           O  
ATOM     37  H   TYR     4     -47.901  16.771  12.681  1.00 15.00           H  
ATOM     38  HH  TYR     4     -50.999  17.115  18.790  1.00 15.00           H  
ATOM     39  N   SER     5     -44.002  16.827  13.433  1.00 15.00           N  
ATOM     40  CA  SER     5     -42.889  16.625  12.529  1.00 15.00           C  
ATOM     41  CB  SER     5     -42.501  17.963  11.898  1.00 15.00           C  
ATOM     42  OG  SER     5     -42.852  19.040  12.751  1.00 15.00           O  
ATOM     43  C   SER     5     -41.683  16.000  13.217  1.00 15.00           C  
ATOM     44  O   SER     5     -41.399  16.278  14.385  1.00 15.00           O  
ATOM     45  H   SER     5     -43.838  17.228  14.317  1.00 15.00           H  
ATOM     46  HG  SER     5     -42.095  19.623  12.865  1.00 15.00           H  
ATOM     47  N   ILE     6     -40.989  15.146  12.479  1.00 15.00           N  
ATOM     48  CA  ILE     6     -39.794  14.482  12.973  1.00 15.00           C  
ATOM     49  CB  ILE     6     -40.026  12.977  13.241  1.00 15.00           C  
ATOM     50  CG1 ILE     6     -40.654  12.283  12.024  1.00 15.00           C  
ATOM     51  CG2 ILE     6     -40.889  12.782  14.481  1.00 15.00           C  
ATOM     52  CD1 ILE     6     -40.649  10.771  12.111  1.00 15.00           C  
ATOM     53  C   ILE     6     -38.667  14.661  11.961  1.00 15.00           C  
ATOM     54  O   ILE     6     -38.869  14.475  10.756  1.00 15.00           O  
ATOM     55  H   ILE     6     -41.289  14.959  11.563  1.00 15.00           H  
ATOM     56  N   ILE     7     -37.496  15.061  12.439  1.00 15.00           N  
ATOM     57  CA  ILE     7     -36.349  15.277  11.563  1.00 15.00           C  
ATOM     58  CB  ILE     7     -35.981  16.776  11.484  1.00 15.00           C  
ATOM     59  CG1 ILE     7     -37.203  17.606  11.086  1.00 15.00           C  
ATOM     60  CG2 ILE     7     -34.844  16.999  10.497  1.00 15.00           C  
ATOM     61  CD1 ILE     7     -37.420  18.826  11.951  1.00 15.00           C  
ATOM     62  C   ILE     7     -35.130  14.484  12.035  1.00 15.00           C  
ATOM     63  O   ILE     7     -34.714  14.594  13.191  1.00 15.00           O  
ATOM     64  H   ILE     7     -37.401  15.224  13.405  1.00 15.00           H  
ATOM     65  N   THR     8     -34.571  13.683  11.132  1.00 15.00           N  
ATOM     66  CA  THR     8     -33.395  12.874  11.422  1.00 15.00           C  
ATOM     67  CB  THR     8     -33.798  11.435  11.797  1.00 15.00           C  
ATOM     68  OG1 THR     8     -35.045  11.097  11.172  1.00 15.00           O  
ATOM     69  CG2 THR     8     -33.919  11.281  13.305  1.00 15.00           C  
ATOM     70  C   THR     8     -32.491  12.814  10.192  1.00 15.00           C  
ATOM     71  O   THR     8     -32.928  13.148   9.084  1.00 15.00           O  
ATOM     72  H   THR     8     -34.970  13.628  10.237  1.00 15.00           H  
ATOM     73  HG1 THR     8     -34.874  10.642  10.345  1.00 15.00           H  
ATOM     74  N   PRO     9     -31.211  12.428  10.367  1.00 15.00           N  
ATOM     75  CA  PRO     9     -30.269  12.303   9.245  1.00 15.00           C  
ATOM     76  CB  PRO     9     -28.968  11.841   9.919  1.00 15.00           C  
ATOM     77  CG  PRO     9     -29.111  12.269  11.340  1.00 15.00           C  
ATOM     78  CD  PRO     9     -30.571  12.119  11.657  1.00 15.00           C  
ATOM     79  C   PRO     9     -30.756  11.250   8.246  1.00 15.00           C  
ATOM     80  O   PRO     9     -31.331  10.234   8.637  1.00 15.00           O  
ATOM     81  N   ASN    10     -30.526  11.492   6.961  1.00 15.00           N  
ATOM     82  CA  ASN    10     -30.972  10.565   5.921  1.00 15.00           C  
ATOM     83  CB  ASN    10     -30.940  11.222   4.536  1.00 15.00           C  
ATOM     84  CG  ASN    10     -32.025  10.702   3.604  1.00 15.00           C  
ATOM     85  OD1 ASN    10     -32.586  11.455   2.812  1.00 15.00           O  
ATOM     86  ND2 ASN    10     -32.316   9.410   3.678  1.00 15.00           N  
ATOM     87  C   ASN    10     -30.138   9.293   5.929  1.00 15.00           C  
ATOM     88  O   ASN    10     -30.619   8.221   5.562  1.00 15.00           O  
ATOM     89  H   ASN    10     -30.039  12.309   6.706  1.00 15.00           H  
ATOM     90 HD21 ASN    10     -31.819   8.854   4.325  1.00 15.00           H  
ATOM     91 HD22 ASN    10     -33.019   9.059   3.092  1.00 15.00           H  
ATOM     92  N   ILE    11     -28.887   9.419   6.341  1.00 15.00           N  
ATOM     93  CA  ILE    11     -27.995   8.275   6.413  1.00 15.00           C  
ATOM     94  CB  ILE    11     -26.868   8.330   5.360  1.00 15.00           C  
ATOM     95  CG1 ILE    11     -27.468   8.500   3.958  1.00 15.00           C  
ATOM     96  CG2 ILE    11     -26.028   7.060   5.425  1.00 15.00           C  
ATOM     97  CD1 ILE    11     -26.443   8.592   2.846  1.00 15.00           C  
ATOM     98  C   ILE    11     -27.408   8.158   7.812  1.00 15.00           C  
ATOM     99  O   ILE    11     -26.686   9.043   8.274  1.00 15.00           O  
ATOM    100  H   ILE    11     -28.559  10.301   6.616  1.00 15.00           H  
ATOM    101  N   LEU    12     -27.743   7.071   8.482  1.00 15.00           N  
ATOM    102  CA  LEU    12     -27.273   6.827   9.836  1.00 15.00           C  
ATOM    103  CB  LEU    12     -28.421   6.299  10.701  1.00 15.00           C  
ATOM    104  CG  LEU    12     -29.594   7.259  10.914  1.00 15.00           C  
ATOM    105  CD1 LEU    12     -30.689   6.601  11.740  1.00 15.00           C  
ATOM    106  CD2 LEU    12     -29.118   8.540  11.579  1.00 15.00           C  
ATOM    107  C   LEU    12     -26.110   5.841   9.845  1.00 15.00           C  
ATOM    108  O   LEU    12     -25.822   5.197   8.838  1.00 15.00           O  
ATOM    109  H   LEU    12     -28.323   6.404   8.048  1.00 15.00           H  
ATOM    110  N   ARG    13     -25.443   5.729  10.984  1.00 15.00           N  
ATOM    111  CA  ARG    13     -24.316   4.814  11.127  1.00 15.00           C  
ATOM    112  CB  ARG    13     -23.009   5.582  11.352  1.00 15.00           C  
ATOM    113  CG  ARG    13     -22.139   5.720  10.105  1.00 15.00           C  
ATOM    114  CD  ARG    13     -22.707   6.738   9.118  1.00 15.00           C  
ATOM    115  NE  ARG    13     -21.877   6.873   7.913  1.00 15.00           N  
ATOM    116  CZ  ARG    13     -21.380   8.037   7.471  1.00 15.00           C  
ATOM    117  NH1 ARG    13     -21.628   9.164   8.131  1.00 15.00           N  
ATOM    118  NH2 ARG    13     -20.632   8.074   6.366  1.00 15.00           N1+
ATOM    119  C   ARG    13     -24.580   3.839  12.270  1.00 15.00           C  
ATOM    120  O   ARG    13     -25.233   4.192  13.253  1.00 15.00           O  
ATOM    121  H   ARG    13     -25.724   6.263  11.758  1.00 15.00           H  
ATOM    122  HE  ARG    13     -21.675   6.053   7.410  1.00 15.00           H  
ATOM    123 HH11 ARG    13     -21.241  10.067   7.790  1.00 15.00           H  
ATOM    124 HH12 ARG    13     -22.211   9.147   8.996  1.00 15.00           H  
ATOM    125 HH21 ARG    13     -20.243   8.983   6.026  1.00 15.00           H  
ATOM    126 HH22 ARG    13     -20.426   7.200   5.835  1.00 15.00           H  
ATOM    127  N   LEU    14     -24.085   2.617  12.132  1.00 15.00           N  
ATOM    128  CA  LEU    14     -24.292   1.584  13.143  1.00 15.00           C  
ATOM    129  CB  LEU    14     -23.878   0.208  12.617  1.00 15.00           C  
ATOM    130  CG  LEU    14     -24.864  -0.479  11.668  1.00 15.00           C  
ATOM    131  CD1 LEU    14     -24.333  -1.838  11.238  1.00 15.00           C  
ATOM    132  CD2 LEU    14     -26.230  -0.619  12.324  1.00 15.00           C  
ATOM    133  C   LEU    14     -23.584   1.880  14.460  1.00 15.00           C  
ATOM    134  O   LEU    14     -22.431   2.316  14.477  1.00 15.00           O  
ATOM    135  H   LEU    14     -23.564   2.400  11.332  1.00 15.00           H  
ATOM    136  N   GLU    15     -24.306   1.644  15.554  1.00 15.00           N  
ATOM    137  CA  GLU    15     -23.793   1.836  16.908  1.00 15.00           C  
ATOM    138  CB  GLU    15     -22.755   0.763  17.244  1.00 15.00           C  
ATOM    139  CG  GLU    15     -23.286  -0.650  17.029  1.00 15.00           C  
ATOM    140  CD  GLU    15     -22.203  -1.704  17.023  1.00 15.00           C  
ATOM    141  OE1 GLU    15     -22.070  -2.422  18.030  1.00 15.00           O  
ATOM    142  OE2 GLU    15     -21.476  -1.814  16.009  1.00 15.00           O1-
ATOM    143  C   GLU    15     -23.277   3.255  17.144  1.00 15.00           C  
ATOM    144  O   GLU    15     -22.266   3.472  17.815  1.00 15.00           O  
ATOM    145  H   GLU    15     -25.228   1.329  15.445  1.00 15.00           H  
ATOM    146  N   SER    16     -24.003   4.216  16.601  1.00 15.00           N  
ATOM    147  CA  SER    16     -23.655   5.613  16.738  1.00 15.00           C  
ATOM    148  CB  SER    16     -23.144   6.153  15.398  1.00 15.00           C  
ATOM    149  OG  SER    16     -22.798   7.523  15.495  1.00 15.00           O  
ATOM    150  C   SER    16     -24.867   6.414  17.191  1.00 15.00           C  
ATOM    151  O   SER    16     -25.800   6.618  16.418  1.00 15.00           O  
ATOM    152  H   SER    16     -24.799   3.975  16.083  1.00 15.00           H  
ATOM    153  HG  SER    16     -23.566   8.077  15.231  1.00 15.00           H  
ATOM    154  N   GLU    17     -24.865   6.832  18.451  1.00 15.00           N  
ATOM    155  CA  GLU    17     -25.956   7.628  18.983  1.00 15.00           C  
ATOM    156  CB  GLU    17     -25.728   7.934  20.457  1.00 15.00           C  
ATOM    157  CG  GLU    17     -25.937   6.754  21.380  1.00 15.00           C  
ATOM    158  CD  GLU    17     -25.728   7.132  22.826  1.00 15.00           C  
ATOM    159  OE1 GLU    17     -24.559   7.306  23.223  1.00 15.00           O  
ATOM    160  OE2 GLU    17     -26.730   7.265  23.558  1.00 15.00           O1-
ATOM    161  C   GLU    17     -26.076   8.928  18.217  1.00 15.00           C  
ATOM    162  O   GLU    17     -25.113   9.702  18.134  1.00 15.00           O  
ATOM    163  H   GLU    17     -24.128   6.578  19.042  1.00 15.00           H  
ATOM    164  N   GLU    18     -27.245   9.149  17.643  1.00 15.00           N  
ATOM    165  CA  GLU    18     -27.507  10.352  16.885  1.00 15.00           C  
ATOM    166  CB  GLU    18     -27.672  10.044  15.394  1.00 15.00           C  
ATOM    167  CG  GLU    18     -26.431   9.438  14.741  1.00 15.00           C  
ATOM    168  CD  GLU    18     -25.175  10.260  14.969  1.00 15.00           C  
ATOM    169  OE1 GLU    18     -24.087   9.666  15.113  1.00 15.00           O  
ATOM    170  OE2 GLU    18     -25.269  11.503  15.014  1.00 15.00           O1-
ATOM    171  C   GLU    18     -28.722  11.072  17.454  1.00 15.00           C  
ATOM    172  O   GLU    18     -29.473  10.504  18.253  1.00 15.00           O  
ATOM    173  H   GLU    18     -27.961   8.479  17.740  1.00 15.00           H  
ATOM    174  N   THR    19     -28.911  12.315  17.045  1.00 15.00           N  
ATOM    175  CA  THR    19     -30.007  13.127  17.548  1.00 15.00           C  
ATOM    176  CB  THR    19     -29.533  14.575  17.770  1.00 15.00           C  
ATOM    177  OG1 THR    19     -28.152  14.562  18.164  1.00 15.00           O  
ATOM    178  CG2 THR    19     -30.355  15.248  18.857  1.00 15.00           C  
ATOM    179  C   THR    19     -31.236  13.135  16.632  1.00 15.00           C  
ATOM    180  O   THR    19     -31.123  13.101  15.405  1.00 15.00           O  
ATOM    181  H   THR    19     -28.301  12.698  16.383  1.00 15.00           H  
ATOM    182  HG1 THR    19     -27.913  13.679  18.461  1.00 15.00           H  
ATOM    183  N   MET    20     -32.406  13.165  17.263  1.00 15.00           N  
ATOM    184  CA  MET    20     -33.692  13.220  16.575  1.00 15.00           C  
ATOM    185  CB  MET    20     -34.532  11.982  16.920  1.00 15.00           C  
ATOM    186  CG  MET    20     -35.972  12.044  16.423  1.00 15.00           C  
ATOM    187  SD  MET    20     -37.003  10.712  17.073  1.00 15.00           S  
ATOM    188  CE  MET    20     -36.088   9.278  16.515  1.00 15.00           C  
ATOM    189  C   MET    20     -34.441  14.473  17.027  1.00 15.00           C  
ATOM    190  O   MET    20     -34.524  14.746  18.226  1.00 15.00           O  
ATOM    191  H   MET    20     -32.405  13.131  18.249  1.00 15.00           H  
ATOM    192  N   VAL    21     -34.969  15.239  16.079  1.00 15.00           N  
ATOM    193  CA  VAL    21     -35.708  16.459  16.403  1.00 15.00           C  
ATOM    194  CB  VAL    21     -35.314  17.620  15.461  1.00 15.00           C  
ATOM    195  CG1 VAL    21     -36.074  18.893  15.809  1.00 15.00           C  
ATOM    196  CG2 VAL    21     -33.813  17.862  15.501  1.00 15.00           C  
ATOM    197  C   VAL    21     -37.210  16.217  16.289  1.00 15.00           C  
ATOM    198  O   VAL    21     -37.672  15.642  15.304  1.00 15.00           O  
ATOM    199  H   VAL    21     -34.865  14.979  15.134  1.00 15.00           H  
ATOM    200  N   LEU    22     -37.963  16.645  17.299  1.00 15.00           N  
ATOM    201  CA  LEU    22     -39.411  16.480  17.294  1.00 15.00           C  
ATOM    202  CB  LEU    22     -39.852  15.434  18.321  1.00 15.00           C  
ATOM    203  CG  LEU    22     -39.227  14.045  18.188  1.00 15.00           C  
ATOM    204  CD1 LEU    22     -38.038  13.901  19.124  1.00 15.00           C  
ATOM    205  CD2 LEU    22     -40.261  12.963  18.454  1.00 15.00           C  
ATOM    206  C   LEU    22     -40.109  17.806  17.573  1.00 15.00           C  
ATOM    207  O   LEU    22     -39.850  18.453  18.592  1.00 15.00           O  
ATOM    208  H   LEU    22     -37.535  17.081  18.071  1.00 15.00           H  
ATOM    209  N   GLU    23     -40.989  18.201  16.662  1.00 15.00           N  
ATOM    210  CA  GLU    23     -41.736  19.446  16.793  1.00 15.00           C  
ATOM    211  CB  GLU    23     -41.246  20.487  15.776  1.00 15.00           C  
ATOM    212  CG  GLU    23     -39.889  21.099  16.093  1.00 15.00           C  
ATOM    213  CD  GLU    23     -39.476  22.169  15.097  1.00 15.00           C  
ATOM    214  OE1 GLU    23     -39.455  23.366  15.475  1.00 15.00           O  
ATOM    215  OE2 GLU    23     -39.159  21.816  13.944  1.00 15.00           O1-
ATOM    216  C   GLU    23     -43.229  19.195  16.592  1.00 15.00           C  
ATOM    217  O   GLU    23     -43.624  18.198  15.978  1.00 15.00           O  
ATOM    218  H   GLU    23     -41.149  17.632  15.875  1.00 15.00           H  
ATOM    219  N   ALA    24     -44.051  20.087  17.129  1.00 15.00           N  
ATOM    220  CA  ALA    24     -45.494  19.977  17.000  1.00 15.00           C  
ATOM    221  CB  ALA    24     -46.075  19.213  18.178  1.00 15.00           C  
ATOM    222  C   ALA    24     -46.114  21.362  16.922  1.00 15.00           C  
ATOM    223  O   ALA    24     -45.977  22.163  17.843  1.00 15.00           O  
ATOM    224  H   ALA    24     -43.678  20.843  17.629  1.00 15.00           H  
ATOM    225  N   HIS    25     -46.788  21.649  15.823  1.00 15.00           N  
ATOM    226  CA  HIS    25     -47.425  22.945  15.646  1.00 15.00           C  
ATOM    227  CB  HIS    25     -46.866  23.677  14.420  1.00 15.00           C  
ATOM    228  CG  HIS    25     -45.375  23.824  14.429  1.00 15.00           C  
ATOM    229  ND1 HIS    25     -44.706  24.909  14.955  1.00 15.00           N  
ATOM    230  CD2 HIS    25     -44.416  22.986  13.964  1.00 15.00           C  
ATOM    231  CE1 HIS    25     -43.392  24.697  14.796  1.00 15.00           C  
ATOM    232  NE2 HIS    25     -43.165  23.543  14.199  1.00 15.00           N  
ATOM    233  C   HIS    25     -48.928  22.776  15.512  1.00 15.00           C  
ATOM    234  O   HIS    25     -49.401  21.931  14.756  1.00 15.00           O  
ATOM    235  H   HIS    25     -46.864  20.971  15.111  1.00 15.00           H  
ATOM    236  HD1 HIS    25     -45.114  25.694  15.373  1.00 15.00           H  
ATOM    237  N   ASP    26     -49.679  23.568  16.251  1.00 15.00           N  
ATOM    238  CA  ASP    26     -51.133  23.484  16.194  1.00 15.00           C  
ATOM    239  CB  ASP    26     -51.766  24.858  15.992  1.00 15.00           C  
ATOM    240  CG  ASP    26     -51.472  25.400  14.607  1.00 15.00           C  
ATOM    241  OD1 ASP    26     -50.841  26.470  14.502  1.00 15.00           O  
ATOM    242  OD2 ASP    26     -51.841  24.733  13.616  1.00 15.00           O1-
ATOM    243  C   ASP    26     -51.697  22.746  17.401  1.00 15.00           C  
ATOM    244  O   ASP    26     -52.906  22.550  17.526  1.00 15.00           O  
ATOM    245  H   ASP    26     -49.254  24.228  16.838  1.00 15.00           H  
ATOM    246  N   ALA    27     -50.799  22.322  18.280  1.00 15.00           N  
ATOM    247  CA  ALA    27     -51.174  21.561  19.465  1.00 15.00           C  
ATOM    248  CB  ALA    27     -50.105  20.527  19.782  1.00 15.00           C  
ATOM    249  C   ALA    27     -51.418  22.459  20.669  1.00 15.00           C  
ATOM    250  O   ALA    27     -50.759  23.482  20.841  1.00 15.00           O  
ATOM    251  H   ALA    27     -49.858  22.547  18.139  1.00 15.00           H  
ATOM    252  N   GLN    28     -52.364  22.054  21.507  1.00 15.00           N  
ATOM    253  CA  GLN    28     -52.716  22.812  22.699  1.00 15.00           C  
ATOM    254  CB  GLN    28     -54.211  23.129  22.693  1.00 15.00           C  
ATOM    255  CG  GLN    28     -54.589  24.304  21.812  1.00 15.00           C  
ATOM    256  CD  GLN    28     -54.636  25.603  22.585  1.00 15.00           C  
ATOM    257  OE1 GLN    28     -53.632  26.293  22.728  1.00 15.00           O  
ATOM    258  NE2 GLN    28     -55.809  25.942  23.093  1.00 15.00           N  
ATOM    259  C   GLN    28     -52.356  22.040  23.964  1.00 15.00           C  
ATOM    260  O   GLN    28     -52.994  21.042  24.290  1.00 15.00           O  
ATOM    261  H   GLN    28     -52.836  21.216  21.322  1.00 15.00           H  
ATOM    262 HE21 GLN    28     -56.568  25.342  22.942  1.00 15.00           H  
ATOM    263 HE22 GLN    28     -55.870  26.779  23.595  1.00 15.00           H  
ATOM    264  N   GLY    29     -51.327  22.503  24.663  1.00 15.00           N  
ATOM    265  CA  GLY    29     -50.904  21.847  25.892  1.00 15.00           C  
ATOM    266  C   GLY    29     -49.694  20.963  25.677  1.00 15.00           C  
ATOM    267  O   GLY    29     -49.037  21.056  24.641  1.00 15.00           O  
ATOM    268  H   GLY    29     -50.842  23.288  24.336  1.00 15.00           H  
ATOM    269  N   ASP    30     -49.385  20.120  26.651  1.00 15.00           N  
ATOM    270  CA  ASP    30     -48.251  19.210  26.540  1.00 15.00           C  
ATOM    271  CB  ASP    30     -47.515  19.046  27.876  1.00 15.00           C  
ATOM    272  CG  ASP    30     -48.413  18.602  29.012  1.00 15.00           C  
ATOM    273  OD1 ASP    30     -49.090  19.470  29.605  1.00 15.00           O  
ATOM    274  OD2 ASP    30     -48.426  17.394  29.320  1.00 15.00           O1-
ATOM    275  C   ASP    30     -48.701  17.862  25.989  1.00 15.00           C  
ATOM    276  O   ASP    30     -49.842  17.449  26.189  1.00 15.00           O  
ATOM    277  H   ASP    30     -49.935  20.097  27.465  1.00 15.00           H  
ATOM    278  N   VAL    31     -47.818  17.197  25.254  1.00 15.00           N  
ATOM    279  CA  VAL    31     -48.144  15.903  24.661  1.00 15.00           C  
ATOM    280  CB  VAL    31     -48.496  16.026  23.154  1.00 15.00           C  
ATOM    281  CG1 VAL    31     -49.348  14.850  22.697  1.00 15.00           C  
ATOM    282  CG2 VAL    31     -49.180  17.348  22.832  1.00 15.00           C  
ATOM    283  C   VAL    31     -46.976  14.928  24.796  1.00 15.00           C  
ATOM    284  O   VAL    31     -45.843  15.255  24.434  1.00 15.00           O  
ATOM    285  H   VAL    31     -46.927  17.583  25.109  1.00 15.00           H  
ATOM    286  N   PRO    32     -47.232  13.727  25.339  1.00 15.00           N  
ATOM    287  CA  PRO    32     -46.210  12.689  25.497  1.00 15.00           C  
ATOM    288  CB  PRO    32     -46.829  11.714  26.518  1.00 15.00           C  
ATOM    289  CG  PRO    32     -48.124  12.332  26.948  1.00 15.00           C  
ATOM    290  CD  PRO    32     -48.528  13.285  25.861  1.00 15.00           C  
ATOM    291  C   PRO    32     -45.963  11.971  24.171  1.00 15.00           C  
ATOM    292  O   PRO    32     -46.908  11.596  23.475  1.00 15.00           O  
ATOM    293  N   VAL    33     -44.700  11.776  23.824  1.00 15.00           N  
ATOM    294  CA  VAL    33     -44.355  11.120  22.569  1.00 15.00           C  
ATOM    295  CB  VAL    33     -43.398  11.976  21.708  1.00 15.00           C  
ATOM    296  CG1 VAL    33     -43.303  11.416  20.296  1.00 15.00           C  
ATOM    297  CG2 VAL    33     -43.839  13.432  21.682  1.00 15.00           C  
ATOM    298  C   VAL    33     -43.714   9.757  22.810  1.00 15.00           C  
ATOM    299  O   VAL    33     -42.809   9.618  23.635  1.00 15.00           O  
ATOM    300  H   VAL    33     -43.979  12.068  24.428  1.00 15.00           H  
ATOM    301  N   THR    34     -44.202   8.755  22.096  1.00 15.00           N  
ATOM    302  CA  THR    34     -43.667   7.409  22.198  1.00 15.00           C  
ATOM    303  CB  THR    34     -44.797   6.372  22.360  1.00 15.00           C  
ATOM    304  OG1 THR    34     -45.647   6.763  23.449  1.00 15.00           O  
ATOM    305  CG2 THR    34     -44.223   4.991  22.644  1.00 15.00           C  
ATOM    306  C   THR    34     -42.855   7.098  20.941  1.00 15.00           C  
ATOM    307  O   THR    34     -43.409   7.006  19.843  1.00 15.00           O  
ATOM    308  H   THR    34     -44.948   8.929  21.478  1.00 15.00           H  
ATOM    309  HG1 THR    34     -46.340   7.345  23.119  1.00 15.00           H  
ATOM    310  N   VAL    35     -41.543   6.966  21.103  1.00 15.00           N  
ATOM    311  CA  VAL    35     -40.656   6.689  19.978  1.00 15.00           C  
ATOM    312  CB  VAL    35     -39.391   7.574  20.034  1.00 15.00           C  
ATOM    313  CG1 VAL    35     -38.639   7.522  18.713  1.00 15.00           C  
ATOM    314  CG2 VAL    35     -39.739   9.009  20.405  1.00 15.00           C  
ATOM    315  C   VAL    35     -40.219   5.228  19.963  1.00 15.00           C  
ATOM    316  O   VAL    35     -39.768   4.696  20.980  1.00 15.00           O  
ATOM    317  H   VAL    35     -41.157   7.053  22.004  1.00 15.00           H  
ATOM    318  N   THR    36     -40.358   4.579  18.814  1.00 15.00           N  
ATOM    319  CA  THR    36     -39.960   3.187  18.674  1.00 15.00           C  
ATOM    320  CB  THR    36     -41.177   2.246  18.764  1.00 15.00           C  
ATOM    321  OG1 THR    36     -42.161   2.820  19.635  1.00 15.00           O  
ATOM    322  CG2 THR    36     -40.757   0.892  19.316  1.00 15.00           C  
ATOM    323  C   THR    36     -39.253   2.955  17.339  1.00 15.00           C  
ATOM    324  O   THR    36     -39.741   3.367  16.288  1.00 15.00           O  
ATOM    325  H   THR    36     -40.747   5.044  18.040  1.00 15.00           H  
ATOM    326  HG1 THR    36     -41.737   3.103  20.448  1.00 15.00           H  
ATOM    327  N   VAL    37     -38.095   2.313  17.391  1.00 15.00           N  
ATOM    328  CA  VAL    37     -37.331   2.014  16.188  1.00 15.00           C  
ATOM    329  CB  VAL    37     -35.839   2.377  16.352  1.00 15.00           C  
ATOM    330  CG1 VAL    37     -35.073   2.088  15.070  1.00 15.00           C  
ATOM    331  CG2 VAL    37     -35.679   3.835  16.758  1.00 15.00           C  
ATOM    332  C   VAL    37     -37.448   0.531  15.868  1.00 15.00           C  
ATOM    333  O   VAL    37     -36.959  -0.315  16.623  1.00 15.00           O  
ATOM    334  H   VAL    37     -37.741   2.029  18.264  1.00 15.00           H  
ATOM    335  N   HIS    38     -38.103   0.221  14.760  1.00 15.00           N  
ATOM    336  CA  HIS    38     -38.291  -1.163  14.350  1.00 15.00           C  
ATOM    337  CB  HIS    38     -39.761  -1.435  14.022  1.00 15.00           C  
ATOM    338  CG  HIS    38     -40.673  -1.350  15.205  1.00 15.00           C  
ATOM    339  ND1 HIS    38     -40.959  -2.455  15.970  1.00 15.00           N  
ATOM    340  CD2 HIS    38     -41.341  -0.280  15.700  1.00 15.00           C  
ATOM    341  CE1 HIS    38     -41.790  -2.041  16.908  1.00 15.00           C  
ATOM    342  NE2 HIS    38     -42.049  -0.732  16.782  1.00 15.00           N  
ATOM    343  C   HIS    38     -37.425  -1.499  13.148  1.00 15.00           C  
ATOM    344  O   HIS    38     -36.971  -0.607  12.427  1.00 15.00           O  
ATOM    345  H   HIS    38     -38.461   0.942  14.195  1.00 15.00           H  
ATOM    346  HE2 HIS    38     -42.637  -0.198  17.356  1.00 15.00           H  
ATOM    347  N   ASP    39     -37.205  -2.786  12.938  1.00 15.00           N  
ATOM    348  CA  ASP    39     -36.400  -3.258  11.818  1.00 15.00           C  
ATOM    349  CB  ASP    39     -35.691  -4.567  12.182  1.00 15.00           C  
ATOM    350  CG  ASP    39     -34.606  -4.958  11.190  1.00 15.00           C  
ATOM    351  OD1 ASP    39     -34.337  -6.172  11.054  1.00 15.00           O  
ATOM    352  OD2 ASP    39     -34.012  -4.055  10.560  1.00 15.00           O1-
ATOM    353  C   ASP    39     -37.284  -3.457  10.592  1.00 15.00           C  
ATOM    354  O   ASP    39     -38.446  -3.857  10.710  1.00 15.00           O  
ATOM    355  H   ASP    39     -37.600  -3.440  13.549  1.00 15.00           H  
ATOM    356  N   PHE    40     -36.743  -3.165   9.422  1.00 15.00           N  
ATOM    357  CA  PHE    40     -37.490  -3.304   8.180  1.00 15.00           C  
ATOM    358  CB  PHE    40     -36.760  -2.561   7.051  1.00 15.00           C  
ATOM    359  CG  PHE    40     -37.626  -2.206   5.877  1.00 15.00           C  
ATOM    360  CD1 PHE    40     -38.589  -1.216   5.985  1.00 15.00           C  
ATOM    361  CD2 PHE    40     -37.480  -2.865   4.667  1.00 15.00           C  
ATOM    362  CE1 PHE    40     -39.391  -0.889   4.909  1.00 15.00           C  
ATOM    363  CE2 PHE    40     -38.279  -2.543   3.586  1.00 15.00           C  
ATOM    364  CZ  PHE    40     -39.236  -1.554   3.708  1.00 15.00           C  
ATOM    365  C   PHE    40     -37.637  -4.784   7.826  1.00 15.00           C  
ATOM    366  O   PHE    40     -36.728  -5.572   8.065  1.00 15.00           O  
ATOM    367  H   PHE    40     -35.803  -2.872   9.391  1.00 15.00           H  
ATOM    368  N   PRO    41     -38.783  -5.194   7.250  1.00 15.00           N  
ATOM    369  CA  PRO    41     -39.912  -4.328   6.932  1.00 15.00           C  
ATOM    370  CB  PRO    41     -40.259  -4.850   5.538  1.00 15.00           C  
ATOM    371  CG  PRO    41     -39.976  -6.326   5.606  1.00 15.00           C  
ATOM    372  CD  PRO    41     -39.049  -6.555   6.780  1.00 15.00           C  
ATOM    373  C   PRO    41     -41.109  -4.584   7.846  1.00 15.00           C  
ATOM    374  O   PRO    41     -42.260  -4.477   7.415  1.00 15.00           O  
ATOM    375  N   GLY    42     -40.845  -4.916   9.100  1.00 15.00           N  
ATOM    376  CA  GLY    42     -41.925  -5.198  10.017  1.00 15.00           C  
ATOM    377  C   GLY    42     -41.813  -4.444  11.320  1.00 15.00           C  
ATOM    378  O   GLY    42     -41.206  -3.380  11.388  1.00 15.00           O  
ATOM    379  H   GLY    42     -39.912  -4.952   9.410  1.00 15.00           H  
ATOM    380  N   LYS    43     -42.420  -5.001  12.353  1.00 15.00           N  
ATOM    381  CA  LYS    43     -42.411  -4.402  13.679  1.00 15.00           C  
ATOM    382  CB  LYS    43     -43.718  -3.634  13.915  1.00 15.00           C  
ATOM    383  CG  LYS    43     -43.947  -2.463  12.968  1.00 15.00           C  
ATOM    384  CD  LYS    43     -45.294  -1.802  13.207  1.00 15.00           C  
ATOM    385  CE  LYS    43     -45.614  -0.780  12.125  1.00 15.00           C  
ATOM    386  NZ  LYS    43     -44.573   0.278  12.012  1.00 15.00           N1+
ATOM    387  C   LYS    43     -42.268  -5.506  14.713  1.00 15.00           C  
ATOM    388  O   LYS    43     -42.840  -5.441  15.799  1.00 15.00           O  
ATOM    389  H   LYS    43     -42.887  -5.850  12.222  1.00 15.00           H  
ATOM    390  HZ1 LYS    43     -44.916   1.057  11.396  1.00 15.00           H  
ATOM    391  HZ2 LYS    43     -43.704  -0.109  11.599  1.00 15.00           H  
ATOM    392  HZ3 LYS    43     -44.354   0.676  12.950  1.00 15.00           H  
ATOM    393  N   LYS    44     -41.497  -6.527  14.356  1.00 15.00           N  
ATOM    394  CA  LYS    44     -41.287  -7.673  15.232  1.00 15.00           C  
ATOM    395  CB  LYS    44     -41.326  -8.974  14.421  1.00 15.00           C  
ATOM    396  CG  LYS    44     -42.705  -9.387  13.929  1.00 15.00           C  
ATOM    397  CD  LYS    44     -42.646 -10.750  13.257  1.00 15.00           C  
ATOM    398  CE  LYS    44     -44.017 -11.235  12.814  1.00 15.00           C  
ATOM    399  NZ  LYS    44     -43.919 -12.537  12.099  1.00 15.00           N1+
ATOM    400  C   LYS    44     -39.959  -7.571  15.970  1.00 15.00           C  
ATOM    401  O   LYS    44     -39.650  -8.403  16.820  1.00 15.00           O  
ATOM    402  H   LYS    44     -41.041  -6.498  13.492  1.00 15.00           H  
ATOM    403  HZ1 LYS    44     -44.860 -12.849  11.783  1.00 15.00           H  
ATOM    404  HZ2 LYS    44     -43.519 -13.261  12.728  1.00 15.00           H  
ATOM    405  HZ3 LYS    44     -43.302 -12.439  11.267  1.00 15.00           H  
ATOM    406  N   LEU    45     -39.180  -6.553  15.643  1.00 15.00           N  
ATOM    407  CA  LEU    45     -37.886  -6.362  16.272  1.00 15.00           C  
ATOM    408  CB  LEU    45     -36.764  -6.803  15.327  1.00 15.00           C  
ATOM    409  CG  LEU    45     -35.351  -6.826  15.913  1.00 15.00           C  
ATOM    410  CD1 LEU    45     -35.261  -7.823  17.061  1.00 15.00           C  
ATOM    411  CD2 LEU    45     -34.332  -7.156  14.834  1.00 15.00           C  
ATOM    412  C   LEU    45     -37.694  -4.907  16.684  1.00 15.00           C  
ATOM    413  O   LEU    45     -37.671  -4.012  15.837  1.00 15.00           O  
ATOM    414  H   LEU    45     -39.486  -5.908  14.974  1.00 15.00           H  
ATOM    415  N   VAL    46     -37.573  -4.682  17.986  1.00 15.00           N  
ATOM    416  CA  VAL    46     -37.373  -3.341  18.519  1.00 15.00           C  
ATOM    417  CB  VAL    46     -38.186  -3.117  19.813  1.00 15.00           C  
ATOM    418  CG1 VAL    46     -38.091  -1.667  20.266  1.00 15.00           C  
ATOM    419  CG2 VAL    46     -39.639  -3.524  19.616  1.00 15.00           C  
ATOM    420  C   VAL    46     -35.892  -3.116  18.806  1.00 15.00           C  
ATOM    421  O   VAL    46     -35.290  -3.836  19.601  1.00 15.00           O  
ATOM    422  H   VAL    46     -37.610  -5.440  18.606  1.00 15.00           H  
ATOM    423  N   LEU    47     -35.314  -2.117  18.154  1.00 15.00           N  
ATOM    424  CA  LEU    47     -33.900  -1.809  18.323  1.00 15.00           C  
ATOM    425  CB  LEU    47     -33.284  -1.395  16.985  1.00 15.00           C  
ATOM    426  CG  LEU    47     -33.291  -2.469  15.893  1.00 15.00           C  
ATOM    427  CD1 LEU    47     -33.366  -1.835  14.515  1.00 15.00           C  
ATOM    428  CD2 LEU    47     -32.061  -3.357  16.007  1.00 15.00           C  
ATOM    429  C   LEU    47     -33.673  -0.732  19.380  1.00 15.00           C  
ATOM    430  O   LEU    47     -32.688  -0.775  20.115  1.00 15.00           O  
ATOM    431  H   LEU    47     -35.852  -1.572  17.539  1.00 15.00           H  
ATOM    432  N   SER    48     -34.586   0.233  19.456  1.00 15.00           N  
ATOM    433  CA  SER    48     -34.468   1.312  20.428  1.00 15.00           C  
ATOM    434  CB  SER    48     -33.467   2.365  19.929  1.00 15.00           C  
ATOM    435  OG  SER    48     -32.924   3.118  21.002  1.00 15.00           O  
ATOM    436  C   SER    48     -35.823   1.966  20.679  1.00 15.00           C  
ATOM    437  O   SER    48     -36.645   2.077  19.767  1.00 15.00           O  
ATOM    438  H   SER    48     -35.355   0.217  18.850  1.00 15.00           H  
ATOM    439  HG  SER    48     -33.558   3.782  21.288  1.00 15.00           H  
ATOM    440  N   SER    49     -36.059   2.373  21.921  1.00 15.00           N  
ATOM    441  CA  SER    49     -37.293   3.046  22.294  1.00 15.00           C  
ATOM    442  CB  SER    49     -38.255   2.093  23.009  1.00 15.00           C  
ATOM    443  OG  SER    49     -39.466   1.961  22.282  1.00 15.00           O  
ATOM    444  C   SER    49     -36.963   4.234  23.186  1.00 15.00           C  
ATOM    445  O   SER    49     -36.100   4.133  24.057  1.00 15.00           O  
ATOM    446  H   SER    49     -35.381   2.212  22.615  1.00 15.00           H  
ATOM    447  HG  SER    49     -39.711   2.817  21.910  1.00 15.00           H  
ATOM    448  N   GLU    50     -37.631   5.353  22.949  1.00 15.00           N  
ATOM    449  CA  GLU    50     -37.406   6.560  23.729  1.00 15.00           C  
ATOM    450  CB  GLU    50     -36.591   7.573  22.922  1.00 15.00           C  
ATOM    451  CG  GLU    50     -35.247   7.918  23.546  1.00 15.00           C  
ATOM    452  CD  GLU    50     -35.375   8.895  24.698  1.00 15.00           C  
ATOM    453  OE1 GLU    50     -36.127   8.594  25.651  1.00 15.00           O  
ATOM    454  OE2 GLU    50     -34.730   9.965  24.644  1.00 15.00           O1-
ATOM    455  C   GLU    50     -38.738   7.160  24.165  1.00 15.00           C  
ATOM    456  O   GLU    50     -39.777   6.894  23.549  1.00 15.00           O  
ATOM    457  H   GLU    50     -38.306   5.366  22.238  1.00 15.00           H  
ATOM    458  N   LYS    51     -38.709   7.963  25.217  1.00 15.00           N  
ATOM    459  CA  LYS    51     -39.917   8.580  25.744  1.00 15.00           C  
ATOM    460  CB  LYS    51     -40.407   7.847  26.999  1.00 15.00           C  
ATOM    461  CG  LYS    51     -41.157   6.551  26.719  1.00 15.00           C  
ATOM    462  CD  LYS    51     -42.348   6.782  25.798  1.00 15.00           C  
ATOM    463  CE  LYS    51     -43.468   7.539  26.499  1.00 15.00           C  
ATOM    464  NZ  LYS    51     -44.206   6.674  27.461  1.00 15.00           N1+
ATOM    465  C   LYS    51     -39.696  10.053  26.050  1.00 15.00           C  
ATOM    466  O   LYS    51     -39.035  10.403  27.024  1.00 15.00           O  
ATOM    467  H   LYS    51     -37.832   8.174  25.639  1.00 15.00           H  
ATOM    468  HZ1 LYS    51     -44.844   7.252  28.044  1.00 15.00           H  
ATOM    469  HZ2 LYS    51     -43.537   6.180  28.083  1.00 15.00           H  
ATOM    470  HZ3 LYS    51     -44.771   5.968  26.945  1.00 15.00           H  
ATOM    471  N   THR    52     -40.275  10.911  25.225  1.00 15.00           N  
ATOM    472  CA  THR    52     -40.134  12.345  25.402  1.00 15.00           C  
ATOM    473  CB  THR    52     -39.344  12.974  24.229  1.00 15.00           C  
ATOM    474  OG1 THR    52     -38.866  14.274  24.594  1.00 15.00           O  
ATOM    475  CG2 THR    52     -40.194  13.071  22.970  1.00 15.00           C  
ATOM    476  C   THR    52     -41.505  13.011  25.551  1.00 15.00           C  
ATOM    477  O   THR    52     -42.538  12.367  25.357  1.00 15.00           O  
ATOM    478  H   THR    52     -40.816  10.572  24.481  1.00 15.00           H  
ATOM    479  HG1 THR    52     -37.943  14.208  24.858  1.00 15.00           H  
ATOM    480  N   VAL    53     -41.507  14.292  25.910  1.00 15.00           N  
ATOM    481  CA  VAL    53     -42.744  15.051  26.086  1.00 15.00           C  
ATOM    482  CB  VAL    53     -43.145  15.211  27.577  1.00 15.00           C  
ATOM    483  CG1 VAL    53     -43.653  13.898  28.156  1.00 15.00           C  
ATOM    484  CG2 VAL    53     -41.992  15.757  28.407  1.00 15.00           C  
ATOM    485  C   VAL    53     -42.614  16.434  25.451  1.00 15.00           C  
ATOM    486  O   VAL    53     -41.587  17.099  25.591  1.00 15.00           O  
ATOM    487  H   VAL    53     -40.649  14.748  26.042  1.00 15.00           H  
ATOM    488  N   LEU    54     -43.649  16.858  24.744  1.00 15.00           N  
ATOM    489  CA  LEU    54     -43.647  18.161  24.095  1.00 15.00           C  
ATOM    490  CB  LEU    54     -44.194  18.055  22.668  1.00 15.00           C  
ATOM    491  CG  LEU    54     -43.365  17.218  21.688  1.00 15.00           C  
ATOM    492  CD1 LEU    54     -44.067  17.112  20.345  1.00 15.00           C  
ATOM    493  CD2 LEU    54     -41.974  17.809  21.518  1.00 15.00           C  
ATOM    494  C   LEU    54     -44.468  19.152  24.909  1.00 15.00           C  
ATOM    495  O   LEU    54     -45.696  19.105  24.903  1.00 15.00           O  
ATOM    496  H   LEU    54     -44.443  16.282  24.660  1.00 15.00           H  
ATOM    497  N   THR    55     -43.781  20.042  25.609  1.00 15.00           N  
ATOM    498  CA  THR    55     -44.434  21.034  26.449  1.00 15.00           C  
ATOM    499  CB  THR    55     -43.818  21.036  27.875  1.00 15.00           C  
ATOM    500  OG1 THR    55     -44.386  22.082  28.675  1.00 15.00           O  
ATOM    501  CG2 THR    55     -42.304  21.200  27.820  1.00 15.00           C  
ATOM    502  C   THR    55     -44.330  22.430  25.829  1.00 15.00           C  
ATOM    503  O   THR    55     -43.335  22.755  25.175  1.00 15.00           O  
ATOM    504  H   THR    55     -42.804  20.040  25.551  1.00 15.00           H  
ATOM    505  HG1 THR    55     -44.988  21.696  29.323  1.00 15.00           H  
ATOM    506  N   PRO    56     -45.364  23.273  26.014  1.00 15.00           N  
ATOM    507  CA  PRO    56     -45.379  24.644  25.483  1.00 15.00           C  
ATOM    508  CB  PRO    56     -46.741  25.191  25.928  1.00 15.00           C  
ATOM    509  CG  PRO    56     -47.565  23.984  26.212  1.00 15.00           C  
ATOM    510  CD  PRO    56     -46.611  22.948  26.728  1.00 15.00           C  
ATOM    511  C   PRO    56     -44.259  25.501  26.073  1.00 15.00           C  
ATOM    512  O   PRO    56     -43.935  26.561  25.539  1.00 15.00           O  
ATOM    513  N   ALA    57     -43.672  25.031  27.175  1.00 15.00           N  
ATOM    514  CA  ALA    57     -42.586  25.747  27.844  1.00 15.00           C  
ATOM    515  CB  ALA    57     -42.123  24.983  29.075  1.00 15.00           C  
ATOM    516  C   ALA    57     -41.416  26.003  26.895  1.00 15.00           C  
ATOM    517  O   ALA    57     -40.855  27.095  26.869  1.00 15.00           O  
ATOM    518  H   ALA    57     -43.984  24.181  27.552  1.00 15.00           H  
ATOM    519  N   THR    58     -41.065  24.998  26.106  1.00 15.00           N  
ATOM    520  CA  THR    58     -39.976  25.122  25.148  1.00 15.00           C  
ATOM    521  CB  THR    58     -39.155  23.821  25.093  1.00 15.00           C  
ATOM    522  OG1 THR    58     -40.031  22.696  25.271  1.00 15.00           O  
ATOM    523  CG2 THR    58     -38.092  23.812  26.178  1.00 15.00           C  
ATOM    524  C   THR    58     -40.531  25.421  23.758  1.00 15.00           C  
ATOM    525  O   THR    58     -39.837  25.274  22.753  1.00 15.00           O  
ATOM    526  H   THR    58     -41.544  24.144  26.171  1.00 15.00           H  
ATOM    527  HG1 THR    58     -39.630  21.916  24.872  1.00 15.00           H  
ATOM    528  N   ASN    59     -41.790  25.852  23.718  1.00 15.00           N  
ATOM    529  CA  ASN    59     -42.475  26.163  22.462  1.00 15.00           C  
ATOM    530  CB  ASN    59     -41.770  27.296  21.707  1.00 15.00           C  
ATOM    531  CG  ASN    59     -42.255  28.667  22.133  1.00 15.00           C  
ATOM    532  OD1 ASN    59     -43.054  29.294  21.443  1.00 15.00           O  
ATOM    533  ND2 ASN    59     -41.777  29.141  23.278  1.00 15.00           N  
ATOM    534  C   ASN    59     -42.608  24.920  21.591  1.00 15.00           C  
ATOM    535  O   ASN    59     -42.368  24.966  20.382  1.00 15.00           O  
ATOM    536  H   ASN    59     -42.270  25.982  24.565  1.00 15.00           H  
ATOM    537 HD21 ASN    59     -41.142  28.590  23.783  1.00 15.00           H  
ATOM    538 HD22 ASN    59     -42.087  30.022  23.575  1.00 15.00           H  
ATOM    539  N   HIS    60     -42.992  23.808  22.229  1.00 15.00           N  
ATOM    540  CA  HIS    60     -43.168  22.523  21.551  1.00 15.00           C  
ATOM    541  CB  HIS    60     -44.416  22.509  20.668  1.00 15.00           C  
ATOM    542  CG  HIS    60     -45.691  22.378  21.445  1.00 15.00           C  
ATOM    543  ND1 HIS    60     -46.628  23.384  21.465  1.00 15.00           N  
ATOM    544  CD2 HIS    60     -46.129  21.347  22.211  1.00 15.00           C  
ATOM    545  CE1 HIS    60     -47.608  22.950  22.233  1.00 15.00           C  
ATOM    546  NE2 HIS    60     -47.349  21.725  22.705  1.00 15.00           N  
ATOM    547  C   HIS    60     -41.925  22.094  20.778  1.00 15.00           C  
ATOM    548  O   HIS    60     -41.933  21.996  19.548  1.00 15.00           O  
ATOM    549  H   HIS    60     -43.172  23.857  23.191  1.00 15.00           H  
ATOM    550  HE2 HIS    60     -47.930  21.194  23.300  1.00 15.00           H  
ATOM    551  N   MET    61     -40.856  21.844  21.517  1.00 15.00           N  
ATOM    552  CA  MET    61     -39.592  21.425  20.935  1.00 15.00           C  
ATOM    553  CB  MET    61     -38.639  22.618  20.870  1.00 15.00           C  
ATOM    554  CG  MET    61     -37.357  22.369  20.094  1.00 15.00           C  
ATOM    555  SD  MET    61     -36.307  23.836  20.032  1.00 15.00           S  
ATOM    556  CE  MET    61     -34.798  23.146  19.360  1.00 15.00           C  
ATOM    557  C   MET    61     -38.978  20.318  21.784  1.00 15.00           C  
ATOM    558  O   MET    61     -38.860  20.463  23.002  1.00 15.00           O  
ATOM    559  H   MET    61     -40.918  21.942  22.488  1.00 15.00           H  
ATOM    560  N   GLY    62     -38.621  19.209  21.149  1.00 15.00           N  
ATOM    561  CA  GLY    62     -38.032  18.100  21.871  1.00 15.00           C  
ATOM    562  C   GLY    62     -36.845  17.504  21.141  1.00 15.00           C  
ATOM    563  O   GLY    62     -36.799  17.511  19.909  1.00 15.00           O  
ATOM    564  H   GLY    62     -38.762  19.140  20.178  1.00 15.00           H  
ATOM    565  N   ASN    63     -35.890  16.979  21.898  1.00 15.00           N  
ATOM    566  CA  ASN    63     -34.695  16.375  21.321  1.00 15.00           C  
ATOM    567  CB  ASN    63     -33.463  17.234  21.619  1.00 15.00           C  
ATOM    568  CG  ASN    63     -33.494  18.577  20.920  1.00 15.00           C  
ATOM    569  OD1 ASN    63     -34.058  19.543  21.428  1.00 15.00           O  
ATOM    570  ND2 ASN    63     -32.881  18.648  19.750  1.00 15.00           N  
ATOM    571  C   ASN    63     -34.491  14.979  21.887  1.00 15.00           C  
ATOM    572  O   ASN    63     -34.469  14.800  23.101  1.00 15.00           O  
ATOM    573  H   ASN    63     -35.991  16.991  22.873  1.00 15.00           H  
ATOM    574 HD21 ASN    63     -32.448  17.840  19.405  1.00 15.00           H  
ATOM    575 HD22 ASN    63     -32.880  19.507  19.282  1.00 15.00           H  
ATOM    576  N   VAL    64     -34.341  14.000  21.007  1.00 15.00           N  
ATOM    577  CA  VAL    64     -34.148  12.614  21.423  1.00 15.00           C  
ATOM    578  CB  VAL    64     -35.334  11.739  20.943  1.00 15.00           C  
ATOM    579  CG1 VAL    64     -35.008  10.254  21.003  1.00 15.00           C  
ATOM    580  CG2 VAL    64     -36.585  12.039  21.754  1.00 15.00           C  
ATOM    581  C   VAL    64     -32.841  12.056  20.860  1.00 15.00           C  
ATOM    582  O   VAL    64     -32.461  12.374  19.739  1.00 15.00           O  
ATOM    583  H   VAL    64     -34.360  14.211  20.046  1.00 15.00           H  
ATOM    584  N   THR    65     -32.154  11.242  21.650  1.00 15.00           N  
ATOM    585  CA  THR    65     -30.908  10.618  21.230  1.00 15.00           C  
ATOM    586  CB  THR    65     -29.783  10.934  22.237  1.00 15.00           C  
ATOM    587  OG1 THR    65     -29.849  12.325  22.591  1.00 15.00           O  
ATOM    588  CG2 THR    65     -28.418  10.634  21.637  1.00 15.00           C  
ATOM    589  C   THR    65     -31.129   9.108  21.164  1.00 15.00           C  
ATOM    590  O   THR    65     -31.741   8.540  22.064  1.00 15.00           O  
ATOM    591  H   THR    65     -32.505  11.039  22.543  1.00 15.00           H  
ATOM    592  HG1 THR    65     -30.390  12.427  23.381  1.00 15.00           H  
ATOM    593  N   PHE    66     -30.659   8.458  20.104  1.00 15.00           N  
ATOM    594  CA  PHE    66     -30.855   7.019  19.963  1.00 15.00           C  
ATOM    595  CB  PHE    66     -32.192   6.725  19.258  1.00 15.00           C  
ATOM    596  CG  PHE    66     -32.258   7.161  17.812  1.00 15.00           C  
ATOM    597  CD1 PHE    66     -32.214   6.223  16.790  1.00 15.00           C  
ATOM    598  CD2 PHE    66     -32.370   8.501  17.473  1.00 15.00           C  
ATOM    599  CE1 PHE    66     -32.276   6.613  15.464  1.00 15.00           C  
ATOM    600  CE2 PHE    66     -32.431   8.900  16.149  1.00 15.00           C  
ATOM    601  CZ  PHE    66     -32.386   7.953  15.142  1.00 15.00           C  
ATOM    602  C   PHE    66     -29.703   6.359  19.214  1.00 15.00           C  
ATOM    603  O   PHE    66     -28.993   7.018  18.451  1.00 15.00           O  
ATOM    604  H   PHE    66     -30.168   8.950  19.406  1.00 15.00           H  
ATOM    605  N   THR    67     -29.533   5.056  19.427  1.00 15.00           N  
ATOM    606  CA  THR    67     -28.476   4.301  18.770  1.00 15.00           C  
ATOM    607  CB  THR    67     -27.272   4.043  19.706  1.00 15.00           C  
ATOM    608  OG1 THR    67     -26.297   3.217  19.050  1.00 15.00           O  
ATOM    609  CG2 THR    67     -27.709   3.380  21.007  1.00 15.00           C  
ATOM    610  C   THR    67     -29.013   2.980  18.209  1.00 15.00           C  
ATOM    611  O   THR    67     -29.919   2.367  18.782  1.00 15.00           O  
ATOM    612  H   THR    67     -30.141   4.587  20.038  1.00 15.00           H  
ATOM    613  HG1 THR    67     -25.877   2.643  19.700  1.00 15.00           H  
ATOM    614  N   ILE    68     -28.458   2.566  17.075  1.00 15.00           N  
ATOM    615  CA  ILE    68     -28.865   1.334  16.408  1.00 15.00           C  
ATOM    616  CB  ILE    68     -29.052   1.571  14.895  1.00 15.00           C  
ATOM    617  CG1 ILE    68     -30.010   2.737  14.647  1.00 15.00           C  
ATOM    618  CG2 ILE    68     -29.554   0.308  14.203  1.00 15.00           C  
ATOM    619  CD1 ILE    68     -29.862   3.361  13.276  1.00 15.00           C  
ATOM    620  C   ILE    68     -27.806   0.246  16.583  1.00 15.00           C  
ATOM    621  O   ILE    68     -26.725   0.335  15.999  1.00 15.00           O  
ATOM    622  H   ILE    68     -27.746   3.102  16.676  1.00 15.00           H  
ATOM    623  N   PRO    69     -28.086  -0.771  17.417  1.00 15.00           N  
ATOM    624  CA  PRO    69     -27.159  -1.891  17.648  1.00 15.00           C  
ATOM    625  CB  PRO    69     -27.833  -2.685  18.777  1.00 15.00           C  
ATOM    626  CG  PRO    69     -28.832  -1.748  19.365  1.00 15.00           C  
ATOM    627  CD  PRO    69     -29.306  -0.900  18.224  1.00 15.00           C  
ATOM    628  C   PRO    69     -27.019  -2.767  16.399  1.00 15.00           C  
ATOM    629  O   PRO    69     -27.905  -2.786  15.544  1.00 15.00           O  
ATOM    630  N   ALA    70     -25.909  -3.491  16.298  1.00 15.00           N  
ATOM    631  CA  ALA    70     -25.656  -4.350  15.146  1.00 15.00           C  
ATOM    632  CB  ALA    70     -24.164  -4.442  14.863  1.00 15.00           C  
ATOM    633  C   ALA    70     -26.264  -5.744  15.299  1.00 15.00           C  
ATOM    634  O   ALA    70     -25.912  -6.501  16.204  1.00 15.00           O  
ATOM    635  H   ALA    70     -25.240  -3.442  17.011  1.00 15.00           H  
ATOM    636  N   ASN    71     -27.179  -6.067  14.398  1.00 15.00           N  
ATOM    637  CA  ASN    71     -27.839  -7.371  14.388  1.00 15.00           C  
ATOM    638  CB  ASN    71     -29.265  -7.215  13.820  1.00 15.00           C  
ATOM    639  CG  ASN    71     -29.989  -8.519  13.511  1.00 15.00           C  
ATOM    640  OD1 ASN    71     -29.519  -9.609  13.826  1.00 15.00           O  
ATOM    641  ND2 ASN    71     -31.168  -8.407  12.911  1.00 15.00           N  
ATOM    642  C   ASN    71     -27.015  -8.373  13.567  1.00 15.00           C  
ATOM    643  O   ASN    71     -26.880  -8.220  12.352  1.00 15.00           O  
ATOM    644  H   ASN    71     -27.428  -5.403  13.721  1.00 15.00           H  
ATOM    645 HD21 ASN    71     -31.506  -7.506  12.709  1.00 15.00           H  
ATOM    646 HD22 ASN    71     -31.655  -9.229  12.691  1.00 15.00           H  
ATOM    647  N   ARG    72     -26.450  -9.383  14.241  1.00 15.00           N  
ATOM    648  CA  ARG    72     -25.646 -10.405  13.576  1.00 15.00           C  
ATOM    649  CB  ARG    72     -24.360 -10.667  14.373  1.00 15.00           C  
ATOM    650  CG  ARG    72     -23.298 -11.460  13.621  1.00 15.00           C  
ATOM    651  CD  ARG    72     -22.365 -12.190  14.580  1.00 15.00           C  
ATOM    652  NE  ARG    72     -21.039 -11.569  14.631  1.00 15.00           N  
ATOM    653  CZ  ARG    72     -19.921 -12.195  15.026  1.00 15.00           C  
ATOM    654  NH1 ARG    72     -19.967 -13.472  15.418  1.00 15.00           N  
ATOM    655  NH2 ARG    72     -18.744 -11.559  14.977  1.00 15.00           N1+
ATOM    656  C   ARG    72     -26.445 -11.702  13.426  1.00 15.00           C  
ATOM    657  O   ARG    72     -25.923 -12.721  12.978  1.00 15.00           O  
ATOM    658  H   ARG    72     -26.577  -9.442  15.211  1.00 15.00           H  
ATOM    659  HE  ARG    72     -20.984 -10.624  14.370  1.00 15.00           H  
ATOM    660 HH11 ARG    72     -20.873 -13.985  15.421  1.00 15.00           H  
ATOM    661 HH12 ARG    72     -19.098 -13.962  15.727  1.00 15.00           H  
ATOM    662 HH21 ARG    72     -18.686 -10.574  14.633  1.00 15.00           H  
ATOM    663 HH22 ARG    72     -17.871 -12.043  15.280  1.00 15.00           H  
ATOM    664  N   GLU    73     -27.719 -11.648  13.776  1.00 15.00           N  
ATOM    665  CA  GLU    73     -28.588 -12.813  13.691  1.00 15.00           C  
ATOM    666  CB  GLU    73     -29.472 -12.902  14.939  1.00 15.00           C  
ATOM    667  CG  GLU    73     -28.721 -13.325  16.197  1.00 15.00           C  
ATOM    668  CD  GLU    73     -29.332 -12.771  17.472  1.00 15.00           C  
ATOM    669  OE1 GLU    73     -28.757 -11.815  18.040  1.00 15.00           O  
ATOM    670  OE2 GLU    73     -30.375 -13.298  17.912  1.00 15.00           O1-
ATOM    671  C   GLU    73     -29.432 -12.782  12.415  1.00 15.00           C  
ATOM    672  O   GLU    73     -30.656 -12.929  12.452  1.00 15.00           O  
ATOM    673  H   GLU    73     -28.096 -10.798  14.088  1.00 15.00           H  
ATOM    674  N   PHE    74     -28.762 -12.589  11.284  1.00 15.00           N  
ATOM    675  CA  PHE    74     -29.431 -12.538   9.993  1.00 15.00           C  
ATOM    676  CB  PHE    74     -28.901 -11.367   9.161  1.00 15.00           C  
ATOM    677  CG  PHE    74     -29.876 -10.884   8.127  1.00 15.00           C  
ATOM    678  CD1 PHE    74     -29.725 -11.232   6.795  1.00 15.00           C  
ATOM    679  CD2 PHE    74     -30.954 -10.091   8.488  1.00 15.00           C  
ATOM    680  CE1 PHE    74     -30.628 -10.799   5.844  1.00 15.00           C  
ATOM    681  CE2 PHE    74     -31.860  -9.652   7.540  1.00 15.00           C  
ATOM    682  CZ  PHE    74     -31.697 -10.008   6.216  1.00 15.00           C  
ATOM    683  C   PHE    74     -29.248 -13.855   9.243  1.00 15.00           C  
ATOM    684  O   PHE    74     -28.328 -14.618   9.532  1.00 15.00           O  
ATOM    685  H   PHE    74     -27.789 -12.487  11.321  1.00 15.00           H  
ATOM    686  N   LYS    75     -30.133 -14.113   8.283  1.00 15.00           N  
ATOM    687  CA  LYS    75     -30.082 -15.341   7.491  1.00 15.00           C  
ATOM    688  CB  LYS    75     -31.302 -15.442   6.565  1.00 15.00           C  
ATOM    689  CG  LYS    75     -31.533 -14.204   5.711  1.00 15.00           C  
ATOM    690  CD  LYS    75     -32.673 -14.381   4.722  1.00 15.00           C  
ATOM    691  CE  LYS    75     -32.693 -13.224   3.733  1.00 15.00           C  
ATOM    692  NZ  LYS    75     -33.967 -13.130   2.970  1.00 15.00           N1+
ATOM    693  C   LYS    75     -28.784 -15.448   6.690  1.00 15.00           C  
ATOM    694  O   LYS    75     -28.110 -16.476   6.734  1.00 15.00           O  
ATOM    695  H   LYS    75     -30.839 -13.464   8.107  1.00 15.00           H  
ATOM    696  HZ1 LYS    75     -34.034 -13.903   2.280  1.00 15.00           H  
ATOM    697  HZ2 LYS    75     -34.001 -12.215   2.454  1.00 15.00           H  
ATOM    698  HZ3 LYS    75     -34.780 -13.177   3.613  1.00 15.00           H  
ATOM    699  N   SER    76     -28.444 -14.385   5.965  1.00 15.00           N  
ATOM    700  CA  SER    76     -27.231 -14.358   5.155  1.00 15.00           C  
ATOM    701  CB  SER    76     -27.316 -15.417   4.048  1.00 15.00           C  
ATOM    702  OG  SER    76     -28.387 -15.130   3.160  1.00 15.00           O  
ATOM    703  C   SER    76     -27.048 -12.975   4.533  1.00 15.00           C  
ATOM    704  O   SER    76     -27.935 -12.484   3.832  1.00 15.00           O  
ATOM    705  H   SER    76     -29.025 -13.595   5.976  1.00 15.00           H  
ATOM    706  HG  SER    76     -28.563 -14.180   3.174  1.00 15.00           H  
ATOM    707  N   GLU    77     -25.913 -12.345   4.800  1.00 15.00           N  
ATOM    708  CA  GLU    77     -25.632 -11.026   4.250  1.00 15.00           C  
ATOM    709  CB  GLU    77     -24.569 -10.309   5.092  1.00 15.00           C  
ATOM    710  CG  GLU    77     -25.029  -9.878   6.478  1.00 15.00           C  
ATOM    711  CD  GLU    77     -26.172  -8.880   6.440  1.00 15.00           C  
ATOM    712  OE1 GLU    77     -26.163  -7.987   5.569  1.00 15.00           O  
ATOM    713  OE2 GLU    77     -27.091  -8.981   7.278  1.00 15.00           O1-
ATOM    714  C   GLU    77     -25.144 -11.137   2.806  1.00 15.00           C  
ATOM    715  O   GLU    77     -24.280 -11.953   2.494  1.00 15.00           O  
ATOM    716  H   GLU    77     -25.251 -12.771   5.382  1.00 15.00           H  
ATOM    717  N   LYS    78     -25.719 -10.335   1.923  1.00 15.00           N  
ATOM    718  CA  LYS    78     -25.315 -10.332   0.525  1.00 15.00           C  
ATOM    719  CB  LYS    78     -26.448 -10.800  -0.395  1.00 15.00           C  
ATOM    720  CG  LYS    78     -26.760 -12.282  -0.278  1.00 15.00           C  
ATOM    721  CD  LYS    78     -27.662 -12.754  -1.405  1.00 15.00           C  
ATOM    722  CE  LYS    78     -27.921 -14.244  -1.286  1.00 15.00           C  
ATOM    723  NZ  LYS    78     -28.723 -14.763  -2.418  1.00 15.00           N1+
ATOM    724  C   LYS    78     -24.808  -8.951   0.127  1.00 15.00           C  
ATOM    725  O   LYS    78     -25.137  -8.439  -0.944  1.00 15.00           O  
ATOM    726  H   LYS    78     -26.436  -9.739   2.217  1.00 15.00           H  
ATOM    727  HZ1 LYS    78     -28.492 -14.250  -3.291  1.00 15.00           H  
ATOM    728  HZ2 LYS    78     -29.734 -14.666  -2.223  1.00 15.00           H  
ATOM    729  HZ3 LYS    78     -28.508 -15.780  -2.572  1.00 15.00           H  
ATOM    730  N   GLY    79     -24.013  -8.358   1.022  1.00 15.00           N  
ATOM    731  CA  GLY    79     -23.438  -7.038   0.781  1.00 15.00           C  
ATOM    732  C   GLY    79     -24.473  -5.947   0.554  1.00 15.00           C  
ATOM    733  O   GLY    79     -24.350  -5.166  -0.388  1.00 15.00           O  
ATOM    734  H   GLY    79     -23.807  -8.831   1.858  1.00 15.00           H  
ATOM    735  N   ARG    80     -25.492  -5.880   1.406  1.00 15.00           N  
ATOM    736  CA  ARG    80     -26.531  -4.870   1.256  1.00 15.00           C  
ATOM    737  CB  ARG    80     -27.859  -5.517   0.869  1.00 15.00           C  
ATOM    738  CG  ARG    80     -27.854  -6.152  -0.511  1.00 15.00           C  
ATOM    739  CD  ARG    80     -29.253  -6.546  -0.941  1.00 15.00           C  
ATOM    740  NE  ARG    80     -29.268  -7.125  -2.284  1.00 15.00           N  
ATOM    741  CZ  ARG    80     -30.307  -7.780  -2.793  1.00 15.00           C  
ATOM    742  NH1 ARG    80     -31.403  -7.930  -2.067  1.00 15.00           N  
ATOM    743  NH2 ARG    80     -30.250  -8.298  -4.020  1.00 15.00           N1+
ATOM    744  C   ARG    80     -26.685  -4.027   2.517  1.00 15.00           C  
ATOM    745  O   ARG    80     -26.267  -4.436   3.601  1.00 15.00           O  
ATOM    746  H   ARG    80     -25.546  -6.518   2.152  1.00 15.00           H  
ATOM    747  HE  ARG    80     -28.465  -7.005  -2.833  1.00 15.00           H  
ATOM    748 HH11 ARG    80     -31.447  -7.536  -1.105  1.00 15.00           H  
ATOM    749 HH12 ARG    80     -32.235  -8.435  -2.455  1.00 15.00           H  
ATOM    750 HH21 ARG    80     -31.076  -8.807  -4.405  1.00 15.00           H  
ATOM    751 HH22 ARG    80     -29.390  -8.199  -4.598  1.00 15.00           H  
ATOM    752  N   ASN    81     -27.293  -2.855   2.364  1.00 15.00           N  
ATOM    753  CA  ASN    81     -27.507  -1.942   3.487  1.00 15.00           C  
ATOM    754  CB  ASN    81     -27.783  -0.515   2.994  1.00 15.00           C  
ATOM    755  CG  ASN    81     -26.585   0.139   2.336  1.00 15.00           C  
ATOM    756  OD1 ASN    81     -25.694   0.659   3.009  1.00 15.00           O  
ATOM    757  ND2 ASN    81     -26.565   0.140   1.009  1.00 15.00           N  
ATOM    758  C   ASN    81     -28.674  -2.406   4.350  1.00 15.00           C  
ATOM    759  O   ASN    81     -29.320  -3.417   4.059  1.00 15.00           O  
ATOM    760  H   ASN    81     -27.624  -2.604   1.476  1.00 15.00           H  
ATOM    761 HD21 ASN    81     -27.317  -0.274   0.531  1.00 15.00           H  
ATOM    762 HD22 ASN    81     -25.800   0.551   0.562  1.00 15.00           H  
ATOM    763  N   LYS    82     -28.951  -1.656   5.406  1.00 15.00           N  
ATOM    764  CA  LYS    82     -30.044  -1.981   6.304  1.00 15.00           C  
ATOM    765  CB  LYS    82     -29.520  -2.426   7.675  1.00 15.00           C  
ATOM    766  CG  LYS    82     -28.621  -3.658   7.622  1.00 15.00           C  
ATOM    767  CD  LYS    82     -29.181  -4.797   8.460  1.00 15.00           C  
ATOM    768  CE  LYS    82     -28.332  -6.054   8.328  1.00 15.00           C  
ATOM    769  NZ  LYS    82     -28.443  -6.677   6.979  1.00 15.00           N1+
ATOM    770  C   LYS    82     -30.960  -0.775   6.436  1.00 15.00           C  
ATOM    771  O   LYS    82     -30.509   0.367   6.334  1.00 15.00           O  
ATOM    772  H   LYS    82     -28.423  -0.843   5.573  1.00 15.00           H  
ATOM    773  HZ1 LYS    82     -28.008  -7.632   6.990  1.00 15.00           H  
ATOM    774  HZ2 LYS    82     -27.948  -6.099   6.274  1.00 15.00           H  
ATOM    775  HZ3 LYS    82     -29.440  -6.767   6.702  1.00 15.00           H  
ATOM    776  N   PHE    83     -32.240  -1.029   6.629  1.00 15.00           N  
ATOM    777  CA  PHE    83     -33.216   0.037   6.756  1.00 15.00           C  
ATOM    778  CB  PHE    83     -34.196   0.002   5.580  1.00 15.00           C  
ATOM    779  CG  PHE    83     -33.584   0.346   4.252  1.00 15.00           C  
ATOM    780  CD1 PHE    83     -33.090  -0.648   3.420  1.00 15.00           C  
ATOM    781  CD2 PHE    83     -33.504   1.663   3.834  1.00 15.00           C  
ATOM    782  CE1 PHE    83     -32.528  -0.333   2.198  1.00 15.00           C  
ATOM    783  CE2 PHE    83     -32.944   1.986   2.614  1.00 15.00           C  
ATOM    784  CZ  PHE    83     -32.455   0.986   1.794  1.00 15.00           C  
ATOM    785  C   PHE    83     -33.979  -0.091   8.063  1.00 15.00           C  
ATOM    786  O   PHE    83     -34.394  -1.185   8.438  1.00 15.00           O  
ATOM    787  H   PHE    83     -32.540  -1.960   6.701  1.00 15.00           H  
ATOM    788  N   VAL    84     -34.149   1.020   8.756  1.00 15.00           N  
ATOM    789  CA  VAL    84     -34.879   1.016  10.014  1.00 15.00           C  
ATOM    790  CB  VAL    84     -34.031   1.515  11.206  1.00 15.00           C  
ATOM    791  CG1 VAL    84     -32.976   0.487  11.588  1.00 15.00           C  
ATOM    792  CG2 VAL    84     -33.394   2.863  10.901  1.00 15.00           C  
ATOM    793  C   VAL    84     -36.146   1.852   9.903  1.00 15.00           C  
ATOM    794  O   VAL    84     -36.149   2.918   9.278  1.00 15.00           O  
ATOM    795  H   VAL    84     -33.786   1.865   8.409  1.00 15.00           H  
ATOM    796  N   THR    85     -37.216   1.360  10.499  1.00 15.00           N  
ATOM    797  CA  THR    85     -38.491   2.053  10.473  1.00 15.00           C  
ATOM    798  CB  THR    85     -39.661   1.051  10.442  1.00 15.00           C  
ATOM    799  OG1 THR    85     -39.364   0.000   9.512  1.00 15.00           O  
ATOM    800  CG2 THR    85     -40.948   1.746  10.018  1.00 15.00           C  
ATOM    801  C   THR    85     -38.624   2.945  11.702  1.00 15.00           C  
ATOM    802  O   THR    85     -38.807   2.458  12.821  1.00 15.00           O  
ATOM    803  H   THR    85     -37.145   0.507  10.986  1.00 15.00           H  
ATOM    804  HG1 THR    85     -39.161  -0.807   9.997  1.00 15.00           H  
ATOM    805  N   VAL    86     -38.508   4.247  11.495  1.00 15.00           N  
ATOM    806  CA  VAL    86     -38.622   5.198  12.585  1.00 15.00           C  
ATOM    807  CB  VAL    86     -37.693   6.414  12.383  1.00 15.00           C  
ATOM    808  CG1 VAL    86     -37.874   7.426  13.506  1.00 15.00           C  
ATOM    809  CG2 VAL    86     -36.241   5.967  12.302  1.00 15.00           C  
ATOM    810  C   VAL    86     -40.064   5.669  12.702  1.00 15.00           C  
ATOM    811  O   VAL    86     -40.577   6.344  11.809  1.00 15.00           O  
ATOM    812  H   VAL    86     -38.357   4.580  10.579  1.00 15.00           H  
ATOM    813  N   GLN    87     -40.719   5.288  13.786  1.00 15.00           N  
ATOM    814  CA  GLN    87     -42.100   5.675  14.006  1.00 15.00           C  
ATOM    815  CB  GLN    87     -43.037   4.463  13.953  1.00 15.00           C  
ATOM    816  CG  GLN    87     -42.701   3.356  14.939  1.00 15.00           C  
ATOM    817  CD  GLN    87     -43.842   2.377  15.127  1.00 15.00           C  
ATOM    818  OE1 GLN    87     -43.932   1.363  14.433  1.00 15.00           O  
ATOM    819  NE2 GLN    87     -44.728   2.677  16.063  1.00 15.00           N  
ATOM    820  C   GLN    87     -42.272   6.436  15.315  1.00 15.00           C  
ATOM    821  O   GLN    87     -41.772   6.021  16.365  1.00 15.00           O  
ATOM    822  H   GLN    87     -40.262   4.731  14.455  1.00 15.00           H  
ATOM    823 HE21 GLN    87     -44.600   3.504  16.575  1.00 15.00           H  
ATOM    824 HE22 GLN    87     -45.478   2.064  16.205  1.00 15.00           H  
ATOM    825  N   ALA    88     -42.966   7.559  15.239  1.00 15.00           N  
ATOM    826  CA  ALA    88     -43.229   8.383  16.407  1.00 15.00           C  
ATOM    827  CB  ALA    88     -42.690   9.790  16.198  1.00 15.00           C  
ATOM    828  C   ALA    88     -44.727   8.413  16.678  1.00 15.00           C  
ATOM    829  O   ALA    88     -45.516   8.783  15.806  1.00 15.00           O  
ATOM    830  H   ALA    88     -43.319   7.842  14.365  1.00 15.00           H  
ATOM    831  N   THR    89     -45.117   8.016  17.880  1.00 15.00           N  
ATOM    832  CA  THR    89     -46.523   7.971  18.247  1.00 15.00           C  
ATOM    833  CB  THR    89     -46.845   6.672  19.010  1.00 15.00           C  
ATOM    834  OG1 THR    89     -45.980   5.623  18.545  1.00 15.00           O  
ATOM    835  CG2 THR    89     -48.293   6.264  18.782  1.00 15.00           C  
ATOM    836  C   THR    89     -46.924   9.177  19.096  1.00 15.00           C  
ATOM    837  O   THR    89     -46.508   9.305  20.252  1.00 15.00           O  
ATOM    838  H   THR    89     -44.441   7.750  18.542  1.00 15.00           H  
ATOM    839  HG1 THR    89     -45.072   5.819  18.798  1.00 15.00           H  
ATOM    840  N   PHE    90     -47.729  10.054  18.509  1.00 15.00           N  
ATOM    841  CA  PHE    90     -48.214  11.250  19.186  1.00 15.00           C  
ATOM    842  CB  PHE    90     -48.108  12.471  18.261  1.00 15.00           C  
ATOM    843  CG  PHE    90     -46.722  12.795  17.774  1.00 15.00           C  
ATOM    844  CD1 PHE    90     -46.237  12.245  16.598  1.00 15.00           C  
ATOM    845  CD2 PHE    90     -45.910  13.668  18.482  1.00 15.00           C  
ATOM    846  CE1 PHE    90     -44.971  12.557  16.138  1.00 15.00           C  
ATOM    847  CE2 PHE    90     -44.642  13.981  18.029  1.00 15.00           C  
ATOM    848  CZ  PHE    90     -44.172  13.426  16.856  1.00 15.00           C  
ATOM    849  C   PHE    90     -49.677  11.047  19.575  1.00 15.00           C  
ATOM    850  O   PHE    90     -50.547  11.843  19.216  1.00 15.00           O  
ATOM    851  H   PHE    90     -48.018   9.886  17.581  1.00 15.00           H  
ATOM    852  N   GLY    91     -49.946   9.962  20.286  1.00 15.00           N  
ATOM    853  CA  GLY    91     -51.303   9.663  20.698  1.00 15.00           C  
ATOM    854  C   GLY    91     -52.035   8.879  19.629  1.00 15.00           C  
ATOM    855  O   GLY    91     -51.803   7.685  19.461  1.00 15.00           O  
ATOM    856  H   GLY    91     -49.218   9.355  20.528  1.00 15.00           H  
ATOM    857  N   THR    92     -52.909   9.548  18.898  1.00 15.00           N  
ATOM    858  CA  THR    92     -53.660   8.905  17.832  1.00 15.00           C  
ATOM    859  CB  THR    92     -55.083   9.479  17.754  1.00 15.00           C  
ATOM    860  OG1 THR    92     -55.090  10.811  18.292  1.00 15.00           O  
ATOM    861  CG2 THR    92     -56.056   8.610  18.536  1.00 15.00           C  
ATOM    862  C   THR    92     -52.971   9.126  16.489  1.00 15.00           C  
ATOM    863  O   THR    92     -53.391   8.593  15.463  1.00 15.00           O  
ATOM    864  H   THR    92     -53.065  10.498  19.083  1.00 15.00           H  
ATOM    865  HG1 THR    92     -55.865  10.930  18.848  1.00 15.00           H  
ATOM    866  N   GLN    93     -51.919   9.929  16.499  1.00 15.00           N  
ATOM    867  CA  GLN    93     -51.176  10.231  15.285  1.00 15.00           C  
ATOM    868  CB  GLN    93     -50.983  11.743  15.138  1.00 15.00           C  
ATOM    869  CG  GLN    93     -52.255  12.495  14.786  1.00 15.00           C  
ATOM    870  CD  GLN    93     -52.817  12.076  13.444  1.00 15.00           C  
ATOM    871  OE1 GLN    93     -52.499  12.666  12.416  1.00 15.00           O  
ATOM    872  NE2 GLN    93     -53.645  11.040  13.442  1.00 15.00           N  
ATOM    873  C   GLN    93     -49.829   9.528  15.280  1.00 15.00           C  
ATOM    874  O   GLN    93     -49.029   9.699  16.198  1.00 15.00           O  
ATOM    875  H   GLN    93     -51.629  10.325  17.348  1.00 15.00           H  
ATOM    876 HE21 GLN    93     -53.846  10.605  14.299  1.00 15.00           H  
ATOM    877 HE22 GLN    93     -54.019  10.750  12.586  1.00 15.00           H  
ATOM    878  N   VAL    94     -49.583   8.734  14.252  1.00 15.00           N  
ATOM    879  CA  VAL    94     -48.325   8.015  14.132  1.00 15.00           C  
ATOM    880  CB  VAL    94     -48.521   6.479  14.224  1.00 15.00           C  
ATOM    881  CG1 VAL    94     -49.532   5.983  13.199  1.00 15.00           C  
ATOM    882  CG2 VAL    94     -47.195   5.743  14.086  1.00 15.00           C  
ATOM    883  C   VAL    94     -47.612   8.396  12.834  1.00 15.00           C  
ATOM    884  O   VAL    94     -48.218   8.419  11.763  1.00 15.00           O  
ATOM    885  H   VAL    94     -50.263   8.629  13.553  1.00 15.00           H  
ATOM    886  N   VAL    95     -46.338   8.745  12.946  1.00 15.00           N  
ATOM    887  CA  VAL    95     -45.543   9.123  11.784  1.00 15.00           C  
ATOM    888  CB  VAL    95     -44.908  10.521  11.953  1.00 15.00           C  
ATOM    889  CG1 VAL    95     -44.205  10.944  10.673  1.00 15.00           C  
ATOM    890  CG2 VAL    95     -45.961  11.548  12.346  1.00 15.00           C  
ATOM    891  C   VAL    95     -44.446   8.092  11.547  1.00 15.00           C  
ATOM    892  O   VAL    95     -43.557   7.922  12.381  1.00 15.00           O  
ATOM    893  H   VAL    95     -45.921   8.752  13.836  1.00 15.00           H  
ATOM    894  N   GLU    96     -44.523   7.403  10.419  1.00 15.00           N  
ATOM    895  CA  GLU    96     -43.547   6.382  10.080  1.00 15.00           C  
ATOM    896  CB  GLU    96     -44.256   5.067   9.735  1.00 15.00           C  
ATOM    897  CG  GLU    96     -45.156   4.519  10.837  1.00 15.00           C  
ATOM    898  CD  GLU    96     -45.186   3.001  10.869  1.00 15.00           C  
ATOM    899  OE1 GLU    96     -44.179   2.373  10.485  1.00 15.00           O  
ATOM    900  OE2 GLU    96     -46.203   2.420  11.300  1.00 15.00           O1-
ATOM    901  C   GLU    96     -42.684   6.818   8.898  1.00 15.00           C  
ATOM    902  O   GLU    96     -43.167   7.478   7.977  1.00 15.00           O  
ATOM    903  H   GLU    96     -45.251   7.588   9.792  1.00 15.00           H  
ATOM    904  N   LYS    97     -41.405   6.473   8.948  1.00 15.00           N  
ATOM    905  CA  LYS    97     -40.475   6.801   7.873  1.00 15.00           C  
ATOM    906  CB  LYS    97     -39.939   8.231   8.029  1.00 15.00           C  
ATOM    907  CG  LYS    97     -39.280   8.798   6.776  1.00 15.00           C  
ATOM    908  CD  LYS    97     -40.262   8.847   5.614  1.00 15.00           C  
ATOM    909  CE  LYS    97     -39.661   9.540   4.399  1.00 15.00           C  
ATOM    910  NZ  LYS    97     -40.577   9.519   3.222  1.00 15.00           N1+
ATOM    911  C   LYS    97     -39.324   5.797   7.849  1.00 15.00           C  
ATOM    912  O   LYS    97     -38.808   5.410   8.899  1.00 15.00           O  
ATOM    913  H   LYS    97     -41.069   6.000   9.741  1.00 15.00           H  
ATOM    914  HZ1 LYS    97     -40.205  10.132   2.467  1.00 15.00           H  
ATOM    915  HZ2 LYS    97     -41.527   9.858   3.492  1.00 15.00           H  
ATOM    916  HZ3 LYS    97     -40.669   8.544   2.851  1.00 15.00           H  
ATOM    917  N   VAL    98     -38.936   5.367   6.655  1.00 15.00           N  
ATOM    918  CA  VAL    98     -37.846   4.405   6.504  1.00 15.00           C  
ATOM    919  CB  VAL    98     -38.090   3.456   5.311  1.00 15.00           C  
ATOM    920  CG1 VAL    98     -37.062   2.336   5.298  1.00 15.00           C  
ATOM    921  CG2 VAL    98     -39.502   2.889   5.351  1.00 15.00           C  
ATOM    922  C   VAL    98     -36.516   5.138   6.305  1.00 15.00           C  
ATOM    923  O   VAL    98     -36.369   5.919   5.364  1.00 15.00           O  
ATOM    924  H   VAL    98     -39.389   5.708   5.853  1.00 15.00           H  
ATOM    925  N   VAL    99     -35.553   4.886   7.189  1.00 15.00           N  
ATOM    926  CA  VAL    99     -34.246   5.541   7.112  1.00 15.00           C  
ATOM    927  CB  VAL    99     -33.894   6.262   8.435  1.00 15.00           C  
ATOM    928  CG1 VAL    99     -32.614   7.074   8.299  1.00 15.00           C  
ATOM    929  CG2 VAL    99     -35.043   7.153   8.886  1.00 15.00           C  
ATOM    930  C   VAL    99     -33.135   4.548   6.750  1.00 15.00           C  
ATOM    931  O   VAL    99     -33.163   3.387   7.170  1.00 15.00           O  
ATOM    932  H   VAL    99     -35.721   4.237   7.909  1.00 15.00           H  
ATOM    933  N   LEU   100     -32.162   5.024   5.977  1.00 15.00           N  
ATOM    934  CA  LEU   100     -31.037   4.210   5.532  1.00 15.00           C  
ATOM    935  CB  LEU   100     -30.491   4.787   4.222  1.00 15.00           C  
ATOM    936  CG  LEU   100     -29.207   4.168   3.667  1.00 15.00           C  
ATOM    937  CD1 LEU   100     -29.432   2.718   3.270  1.00 15.00           C  
ATOM    938  CD2 LEU   100     -28.698   4.976   2.484  1.00 15.00           C  
ATOM    939  C   LEU   100     -29.924   4.158   6.581  1.00 15.00           C  
ATOM    940  O   LEU   100     -29.502   5.191   7.112  1.00 15.00           O  
ATOM    941  H   LEU   100     -32.199   5.961   5.698  1.00 15.00           H  
ATOM    942  N   VAL   101     -29.450   2.952   6.873  1.00 15.00           N  
ATOM    943  CA  VAL   101     -28.383   2.758   7.844  1.00 15.00           C  
ATOM    944  CB  VAL   101     -28.799   1.782   8.965  1.00 15.00           C  
ATOM    945  CG1 VAL   101     -27.710   1.685  10.024  1.00 15.00           C  
ATOM    946  CG2 VAL   101     -30.115   2.208   9.593  1.00 15.00           C  
ATOM    947  C   VAL   101     -27.138   2.206   7.154  1.00 15.00           C  
ATOM    948  O   VAL   101     -27.205   1.192   6.455  1.00 15.00           O  
ATOM    949  H   VAL   101     -29.832   2.164   6.423  1.00 15.00           H  
ATOM    950  N   SER   102     -26.012   2.878   7.344  1.00 15.00           N  
ATOM    951  CA  SER   102     -24.760   2.445   6.753  1.00 15.00           C  
ATOM    952  CB  SER   102     -23.895   3.657   6.395  1.00 15.00           C  
ATOM    953  OG  SER   102     -22.815   3.288   5.554  1.00 15.00           O  
ATOM    954  C   SER   102     -24.023   1.524   7.721  1.00 15.00           C  
ATOM    955  O   SER   102     -24.019   1.760   8.931  1.00 15.00           O  
ATOM    956  H   SER   102     -26.022   3.685   7.909  1.00 15.00           H  
ATOM    957  HG  SER   102     -23.162   2.974   4.710  1.00 15.00           H  
ATOM    958  N   LEU   103     -23.399   0.480   7.186  1.00 15.00           N  
ATOM    959  CA  LEU   103     -22.666  -0.487   8.002  1.00 15.00           C  
ATOM    960  CB  LEU   103     -22.691  -1.879   7.353  1.00 15.00           C  
ATOM    961  CG  LEU   103     -24.058  -2.425   6.926  1.00 15.00           C  
ATOM    962  CD1 LEU   103     -24.371  -2.035   5.489  1.00 15.00           C  
ATOM    963  CD2 LEU   103     -24.102  -3.937   7.090  1.00 15.00           C  
ATOM    964  C   LEU   103     -21.217  -0.050   8.200  1.00 15.00           C  
ATOM    965  O   LEU   103     -20.368  -0.834   8.629  1.00 15.00           O  
ATOM    966  H   LEU   103     -23.435   0.351   6.215  1.00 15.00           H  
ATOM    967  N   GLN   104     -20.941   1.204   7.882  1.00 15.00           N  
ATOM    968  CA  GLN   104     -19.602   1.751   8.012  1.00 15.00           C  
ATOM    969  CB  GLN   104     -19.445   2.964   7.094  1.00 15.00           C  
ATOM    970  CG  GLN   104     -18.763   2.658   5.771  1.00 15.00           C  
ATOM    971  CD  GLN   104     -18.974   3.744   4.733  1.00 15.00           C  
ATOM    972  OE1 GLN   104     -18.322   4.782   4.765  1.00 15.00           O  
ATOM    973  NE2 GLN   104     -19.870   3.503   3.786  1.00 15.00           N  
ATOM    974  C   GLN   104     -19.288   2.135   9.454  1.00 15.00           C  
ATOM    975  O   GLN   104     -19.981   2.962  10.051  1.00 15.00           O  
ATOM    976  H   GLN   104     -21.660   1.780   7.552  1.00 15.00           H  
ATOM    977 HE21 GLN   104     -20.346   2.646   3.806  1.00 15.00           H  
ATOM    978 HE22 GLN   104     -20.009   4.187   3.100  1.00 15.00           H  
ATOM    979  N   SER   105     -18.256   1.509  10.016  1.00 15.00           N  
ATOM    980  CA  SER   105     -17.833   1.803  11.377  1.00 15.00           C  
ATOM    981  CB  SER   105     -16.947   0.674  11.918  1.00 15.00           C  
ATOM    982  OG  SER   105     -17.527  -0.601  11.695  1.00 15.00           O  
ATOM    983  C   SER   105     -17.063   3.126  11.412  1.00 15.00           C  
ATOM    984  O   SER   105     -17.365   4.020  12.207  1.00 15.00           O  
ATOM    985  H   SER   105     -17.783   0.820   9.508  1.00 15.00           H  
ATOM    986  HG  SER   105     -17.176  -0.978  10.881  1.00 15.00           H  
ATOM    987  N   GLY   106     -16.081   3.249  10.528  1.00 15.00           N  
ATOM    988  CA  GLY   106     -15.282   4.456  10.471  1.00 15.00           C  
ATOM    989  C   GLY   106     -14.258   4.418   9.357  1.00 15.00           C  
ATOM    990  O   GLY   106     -14.464   3.757   8.339  1.00 15.00           O  
ATOM    991  H   GLY   106     -15.905   2.520   9.898  1.00 15.00           H  
ATOM    992  N   TYR   107     -13.146   5.106   9.566  1.00 15.00           N  
ATOM    993  CA  TYR   107     -12.081   5.175   8.571  1.00 15.00           C  
ATOM    994  CB  TYR   107     -11.795   6.636   8.193  1.00 15.00           C  
ATOM    995  CG  TYR   107     -13.030   7.483   7.945  1.00 15.00           C  
ATOM    996  CD1 TYR   107     -13.830   7.271   6.830  1.00 15.00           C  
ATOM    997  CD2 TYR   107     -13.392   8.499   8.823  1.00 15.00           C  
ATOM    998  CE1 TYR   107     -14.953   8.046   6.596  1.00 15.00           C  
ATOM    999  CE2 TYR   107     -14.513   9.277   8.598  1.00 15.00           C  
ATOM   1000  CZ  TYR   107     -15.290   9.048   7.484  1.00 15.00           C  
ATOM   1001  OH  TYR   107     -16.407   9.825   7.258  1.00 15.00           O  
ATOM   1002  C   TYR   107     -10.807   4.531   9.111  1.00 15.00           C  
ATOM   1003  O   TYR   107     -10.650   4.373  10.324  1.00 15.00           O  
ATOM   1004  H   TYR   107     -13.024   5.564  10.426  1.00 15.00           H  
ATOM   1005  HH  TYR   107     -16.168  10.753   7.319  1.00 15.00           H  
ATOM   1006  N   LEU   108      -9.896   4.171   8.213  1.00 15.00           N  
ATOM   1007  CA  LEU   108      -8.639   3.552   8.607  1.00 15.00           C  
ATOM   1008  CB  LEU   108      -8.586   2.086   8.160  1.00 15.00           C  
ATOM   1009  CG  LEU   108      -9.718   1.179   8.647  1.00 15.00           C  
ATOM   1010  CD1 LEU   108     -10.700   0.892   7.522  1.00 15.00           C  
ATOM   1011  CD2 LEU   108      -9.161  -0.113   9.222  1.00 15.00           C  
ATOM   1012  C   LEU   108      -7.456   4.307   8.017  1.00 15.00           C  
ATOM   1013  O   LEU   108      -7.357   4.470   6.802  1.00 15.00           O  
ATOM   1014  H   LEU   108     -10.068   4.331   7.263  1.00 15.00           H  
ATOM   1015  N   PHE   109      -6.569   4.778   8.882  1.00 15.00           N  
ATOM   1016  CA  PHE   109      -5.386   5.503   8.443  1.00 15.00           C  
ATOM   1017  CB  PHE   109      -5.313   6.881   9.104  1.00 15.00           C  
ATOM   1018  CG  PHE   109      -6.453   7.787   8.731  1.00 15.00           C  
ATOM   1019  CD1 PHE   109      -6.492   8.397   7.488  1.00 15.00           C  
ATOM   1020  CD2 PHE   109      -7.487   8.024   9.621  1.00 15.00           C  
ATOM   1021  CE1 PHE   109      -7.541   9.226   7.138  1.00 15.00           C  
ATOM   1022  CE2 PHE   109      -8.539   8.852   9.278  1.00 15.00           C  
ATOM   1023  CZ  PHE   109      -8.566   9.454   8.035  1.00 15.00           C  
ATOM   1024  C   PHE   109      -4.143   4.684   8.753  1.00 15.00           C  
ATOM   1025  O   PHE   109      -3.946   4.253   9.884  1.00 15.00           O  
ATOM   1026  H   PHE   109      -6.707   4.626   9.844  1.00 15.00           H  
ATOM   1027  N   ILE   110      -3.313   4.462   7.745  1.00 15.00           N  
ATOM   1028  CA  ILE   110      -2.106   3.660   7.915  1.00 15.00           C  
ATOM   1029  CB  ILE   110      -2.091   2.447   6.953  1.00 15.00           C  
ATOM   1030  CG1 ILE   110      -3.433   1.707   6.988  1.00 15.00           C  
ATOM   1031  CG2 ILE   110      -0.952   1.498   7.295  1.00 15.00           C  
ATOM   1032  CD1 ILE   110      -4.288   1.928   5.757  1.00 15.00           C  
ATOM   1033  C   ILE   110      -0.845   4.493   7.694  1.00 15.00           C  
ATOM   1034  O   ILE   110      -0.772   5.285   6.754  1.00 15.00           O  
ATOM   1035  H   ILE   110      -3.505   4.858   6.868  1.00 15.00           H  
ATOM   1036  N   GLN   111       0.139   4.306   8.565  1.00 15.00           N  
ATOM   1037  CA  GLN   111       1.401   5.026   8.473  1.00 15.00           C  
ATOM   1038  CB  GLN   111       1.466   6.104   9.557  1.00 15.00           C  
ATOM   1039  CG  GLN   111       2.831   6.748   9.709  1.00 15.00           C  
ATOM   1040  CD  GLN   111       2.872   7.733  10.852  1.00 15.00           C  
ATOM   1041  OE1 GLN   111       3.074   7.355  12.005  1.00 15.00           O  
ATOM   1042  NE2 GLN   111       2.691   9.003  10.541  1.00 15.00           N  
ATOM   1043  C   GLN   111       2.586   4.066   8.604  1.00 15.00           C  
ATOM   1044  O   GLN   111       2.736   3.391   9.624  1.00 15.00           O  
ATOM   1045  H   GLN   111       0.010   3.661   9.299  1.00 15.00           H  
ATOM   1046 HE21 GLN   111       2.543   9.230   9.600  1.00 15.00           H  
ATOM   1047 HE22 GLN   111       2.712   9.663  11.263  1.00 15.00           H  
ATOM   1048  N   THR   112       3.412   4.006   7.566  1.00 15.00           N  
ATOM   1049  CA  THR   112       4.582   3.132   7.548  1.00 15.00           C  
ATOM   1050  CB  THR   112       4.835   2.620   6.121  1.00 15.00           C  
ATOM   1051  OG1 THR   112       4.214   3.515   5.188  1.00 15.00           O  
ATOM   1052  CG2 THR   112       4.253   1.227   5.940  1.00 15.00           C  
ATOM   1053  C   THR   112       5.832   3.864   8.046  1.00 15.00           C  
ATOM   1054  O   THR   112       5.818   5.087   8.208  1.00 15.00           O  
ATOM   1055  H   THR   112       3.234   4.562   6.780  1.00 15.00           H  
ATOM   1056  HG1 THR   112       4.844   3.737   4.497  1.00 15.00           H  
ATOM   1057  N   ASP   113       6.904   3.109   8.290  1.00 15.00           N  
ATOM   1058  CA  ASP   113       8.163   3.681   8.774  1.00 15.00           C  
ATOM   1059  CB  ASP   113       8.954   2.663   9.611  1.00 15.00           C  
ATOM   1060  CG  ASP   113       9.665   1.606   8.784  1.00 15.00           C  
ATOM   1061  OD1 ASP   113       8.993   0.658   8.318  1.00 15.00           O  
ATOM   1062  OD2 ASP   113      10.896   1.718   8.604  1.00 15.00           O1-
ATOM   1063  C   ASP   113       9.022   4.240   7.638  1.00 15.00           C  
ATOM   1064  O   ASP   113       9.847   5.125   7.854  1.00 15.00           O  
ATOM   1065  H   ASP   113       6.844   2.136   8.159  1.00 15.00           H  
ATOM   1066  N   LYS   114       8.826   3.720   6.432  1.00 15.00           N  
ATOM   1067  CA  LYS   114       9.572   4.177   5.264  1.00 15.00           C  
ATOM   1068  CB  LYS   114      10.797   3.292   5.002  1.00 15.00           C  
ATOM   1069  CG  LYS   114      12.055   3.718   5.745  1.00 15.00           C  
ATOM   1070  CD  LYS   114      13.268   2.915   5.299  1.00 15.00           C  
ATOM   1071  CE  LYS   114      13.034   1.417   5.444  1.00 15.00           C  
ATOM   1072  NZ  LYS   114      14.267   0.630   5.174  1.00 15.00           N1+
ATOM   1073  C   LYS   114       8.674   4.195   4.032  1.00 15.00           C  
ATOM   1074  O   LYS   114       7.688   3.463   3.964  1.00 15.00           O  
ATOM   1075  H   LYS   114       8.161   3.009   6.323  1.00 15.00           H  
ATOM   1076  HZ1 LYS   114      14.756   0.406   6.069  1.00 15.00           H  
ATOM   1077  HZ2 LYS   114      14.927   1.183   4.578  1.00 15.00           H  
ATOM   1078  HZ3 LYS   114      14.037  -0.254   4.686  1.00 15.00           H  
ATOM   1079  N   THR   115       9.011   5.040   3.067  1.00 15.00           N  
ATOM   1080  CA  THR   115       8.237   5.144   1.839  1.00 15.00           C  
ATOM   1081  CB  THR   115       8.403   6.546   1.226  1.00 15.00           C  
ATOM   1082  OG1 THR   115       9.683   7.079   1.605  1.00 15.00           O  
ATOM   1083  CG2 THR   115       7.308   7.477   1.723  1.00 15.00           C  
ATOM   1084  C   THR   115       8.689   4.088   0.832  1.00 15.00           C  
ATOM   1085  O   THR   115       7.942   3.686  -0.063  1.00 15.00           O  
ATOM   1086  H   THR   115       9.790   5.622   3.187  1.00 15.00           H  
ATOM   1087  HG1 THR   115       9.944   7.759   0.969  1.00 15.00           H  
ATOM   1088  N   ILE   116       9.922   3.636   1.002  1.00 15.00           N  
ATOM   1089  CA  ILE   116      10.512   2.631   0.137  1.00 15.00           C  
ATOM   1090  CB  ILE   116      11.479   3.285  -0.883  1.00 15.00           C  
ATOM   1091  CG1 ILE   116      11.869   2.312  -2.001  1.00 15.00           C  
ATOM   1092  CG2 ILE   116      12.713   3.855  -0.197  1.00 15.00           C  
ATOM   1093  CD1 ILE   116      12.664   2.955  -3.120  1.00 15.00           C  
ATOM   1094  C   ILE   116      11.245   1.613   1.011  1.00 15.00           C  
ATOM   1095  O   ILE   116      11.739   1.963   2.085  1.00 15.00           O  
ATOM   1096  H   ILE   116      10.452   3.981   1.749  1.00 15.00           H  
ATOM   1097  N   TYR   117      11.287   0.362   0.582  1.00 15.00           N  
ATOM   1098  CA  TYR   117      11.940  -0.682   1.359  1.00 15.00           C  
ATOM   1099  CB  TYR   117      10.901  -1.614   1.989  1.00 15.00           C  
ATOM   1100  CG  TYR   117      10.064  -0.972   3.074  1.00 15.00           C  
ATOM   1101  CD1 TYR   117       8.871  -0.328   2.773  1.00 15.00           C  
ATOM   1102  CD2 TYR   117      10.467  -1.013   4.402  1.00 15.00           C  
ATOM   1103  CE1 TYR   117       8.105   0.257   3.764  1.00 15.00           C  
ATOM   1104  CE2 TYR   117       9.707  -0.432   5.398  1.00 15.00           C  
ATOM   1105  CZ  TYR   117       8.528   0.202   5.075  1.00 15.00           C  
ATOM   1106  OH  TYR   117       7.766   0.777   6.067  1.00 15.00           O  
ATOM   1107  C   TYR   117      12.915  -1.490   0.516  1.00 15.00           C  
ATOM   1108  O   TYR   117      12.785  -1.566  -0.708  1.00 15.00           O  
ATOM   1109  H   TYR   117      10.873   0.132  -0.283  1.00 15.00           H  
ATOM   1110  HH  TYR   117       8.260   0.743   6.911  1.00 15.00           H  
ATOM   1111  N   THR   118      13.884  -2.090   1.188  1.00 15.00           N  
ATOM   1112  CA  THR   118      14.888  -2.906   0.537  1.00 15.00           C  
ATOM   1113  CB  THR   118      16.226  -2.788   1.292  1.00 15.00           C  
ATOM   1114  OG1 THR   118      15.987  -2.218   2.591  1.00 15.00           O  
ATOM   1115  CG2 THR   118      17.195  -1.897   0.526  1.00 15.00           C  
ATOM   1116  C   THR   118      14.442  -4.371   0.513  1.00 15.00           C  
ATOM   1117  O   THR   118      13.678  -4.809   1.381  1.00 15.00           O  
ATOM   1118  H   THR   118      13.930  -1.982   2.161  1.00 15.00           H  
ATOM   1119  HG1 THR   118      16.800  -1.823   2.922  1.00 15.00           H  
ATOM   1120  N   PRO   119      14.899  -5.143  -0.486  1.00 15.00           N  
ATOM   1121  CA  PRO   119      14.544  -6.563  -0.619  1.00 15.00           C  
ATOM   1122  CB  PRO   119      15.058  -6.925  -2.014  1.00 15.00           C  
ATOM   1123  CG  PRO   119      16.179  -5.976  -2.255  1.00 15.00           C  
ATOM   1124  CD  PRO   119      15.792  -4.695  -1.571  1.00 15.00           C  
ATOM   1125  C   PRO   119      15.225  -7.431   0.438  1.00 15.00           C  
ATOM   1126  O   PRO   119      16.190  -8.136   0.152  1.00 15.00           O  
ATOM   1127  N   GLY   120      14.716  -7.368   1.658  1.00 15.00           N  
ATOM   1128  CA  GLY   120      15.283  -8.145   2.740  1.00 15.00           C  
ATOM   1129  C   GLY   120      15.115  -7.465   4.085  1.00 15.00           C  
ATOM   1130  O   GLY   120      15.653  -7.922   5.091  1.00 15.00           O  
ATOM   1131  H   GLY   120      13.948  -6.785   1.824  1.00 15.00           H  
ATOM   1132  N   SER   121      14.375  -6.363   4.102  1.00 15.00           N  
ATOM   1133  CA  SER   121      14.137  -5.627   5.333  1.00 15.00           C  
ATOM   1134  CB  SER   121      14.298  -4.125   5.083  1.00 15.00           C  
ATOM   1135  OG  SER   121      13.340  -3.655   4.146  1.00 15.00           O  
ATOM   1136  C   SER   121      12.740  -5.921   5.869  1.00 15.00           C  
ATOM   1137  O   SER   121      11.991  -6.692   5.276  1.00 15.00           O  
ATOM   1138  H   SER   121      13.982  -6.036   3.268  1.00 15.00           H  
ATOM   1139  HG  SER   121      12.588  -4.257   4.126  1.00 15.00           H  
ATOM   1140  N   THR   122      12.390  -5.293   6.979  1.00 15.00           N  
ATOM   1141  CA  THR   122      11.081  -5.483   7.578  1.00 15.00           C  
ATOM   1142  CB  THR   122      11.197  -5.877   9.069  1.00 15.00           C  
ATOM   1143  OG1 THR   122       9.983  -6.490   9.514  1.00 15.00           O  
ATOM   1144  CG2 THR   122      11.515  -4.669   9.942  1.00 15.00           C  
ATOM   1145  C   THR   122      10.242  -4.214   7.411  1.00 15.00           C  
ATOM   1146  O   THR   122      10.785  -3.142   7.135  1.00 15.00           O  
ATOM   1147  H   THR   122      13.022  -4.682   7.406  1.00 15.00           H  
ATOM   1148  HG1 THR   122      10.144  -7.439   9.679  1.00 15.00           H  
ATOM   1149  N   VAL   123       8.929  -4.342   7.550  1.00 15.00           N  
ATOM   1150  CA  VAL   123       8.024  -3.208   7.403  1.00 15.00           C  
ATOM   1151  CB  VAL   123       6.978  -3.461   6.290  1.00 15.00           C  
ATOM   1152  CG1 VAL   123       6.003  -2.296   6.178  1.00 15.00           C  
ATOM   1153  CG2 VAL   123       7.654  -3.718   4.955  1.00 15.00           C  
ATOM   1154  C   VAL   123       7.275  -2.929   8.702  1.00 15.00           C  
ATOM   1155  O   VAL   123       6.626  -3.820   9.255  1.00 15.00           O  
ATOM   1156  H   VAL   123       8.556  -5.228   7.762  1.00 15.00           H  
ATOM   1157  N   LEU   124       7.368  -1.697   9.182  1.00 15.00           N  
ATOM   1158  CA  LEU   124       6.667  -1.289  10.394  1.00 15.00           C  
ATOM   1159  CB  LEU   124       7.642  -0.647  11.385  1.00 15.00           C  
ATOM   1160  CG  LEU   124       8.534  -1.604  12.181  1.00 15.00           C  
ATOM   1161  CD1 LEU   124       9.558  -0.823  12.990  1.00 15.00           C  
ATOM   1162  CD2 LEU   124       7.692  -2.482  13.095  1.00 15.00           C  
ATOM   1163  C   LEU   124       5.560  -0.304  10.026  1.00 15.00           C  
ATOM   1164  O   LEU   124       5.825   0.733   9.419  1.00 15.00           O  
ATOM   1165  H   LEU   124       7.933  -1.035   8.710  1.00 15.00           H  
ATOM   1166  N   TYR   125       4.320  -0.636  10.365  1.00 15.00           N  
ATOM   1167  CA  TYR   125       3.196   0.233  10.040  1.00 15.00           C  
ATOM   1168  CB  TYR   125       2.505  -0.215   8.746  1.00 15.00           C  
ATOM   1169  CG  TYR   125       2.111  -1.681   8.702  1.00 15.00           C  
ATOM   1170  CD1 TYR   125       3.044  -2.668   8.401  1.00 15.00           C  
ATOM   1171  CD2 TYR   125       0.804  -2.076   8.950  1.00 15.00           C  
ATOM   1172  CE1 TYR   125       2.685  -4.004   8.349  1.00 15.00           C  
ATOM   1173  CE2 TYR   125       0.436  -3.408   8.902  1.00 15.00           C  
ATOM   1174  CZ  TYR   125       1.379  -4.369   8.602  1.00 15.00           C  
ATOM   1175  OH  TYR   125       1.011  -5.693   8.551  1.00 15.00           O  
ATOM   1176  C   TYR   125       2.184   0.340  11.173  1.00 15.00           C  
ATOM   1177  O   TYR   125       1.901  -0.637  11.866  1.00 15.00           O  
ATOM   1178  H   TYR   125       4.156  -1.484  10.836  1.00 15.00           H  
ATOM   1179  HH  TYR   125       1.443  -6.171   9.262  1.00 15.00           H  
ATOM   1180  N   ARG   126       1.640   1.539  11.345  1.00 15.00           N  
ATOM   1181  CA  ARG   126       0.646   1.800  12.376  1.00 15.00           C  
ATOM   1182  CB  ARG   126       1.088   2.959  13.276  1.00 15.00           C  
ATOM   1183  CG  ARG   126       2.227   2.617  14.225  1.00 15.00           C  
ATOM   1184  CD  ARG   126       2.601   3.800  15.111  1.00 15.00           C  
ATOM   1185  NE  ARG   126       3.171   4.929  14.363  1.00 15.00           N  
ATOM   1186  CZ  ARG   126       4.295   5.564  14.714  1.00 15.00           C  
ATOM   1187  NH1 ARG   126       4.982   5.182  15.785  1.00 15.00           N  
ATOM   1188  NH2 ARG   126       4.710   6.614  14.019  1.00 15.00           N1+
ATOM   1189  C   ARG   126      -0.699   2.132  11.738  1.00 15.00           C  
ATOM   1190  O   ARG   126      -0.774   2.972  10.841  1.00 15.00           O  
ATOM   1191  H   ARG   126       1.915   2.274  10.752  1.00 15.00           H  
ATOM   1192  HE  ARG   126       2.701   5.219  13.547  1.00 15.00           H  
ATOM   1193 HH11 ARG   126       4.651   4.384  16.362  1.00 15.00           H  
ATOM   1194 HH12 ARG   126       5.860   5.686  16.049  1.00 15.00           H  
ATOM   1195 HH21 ARG   126       4.155   6.956  13.195  1.00 15.00           H  
ATOM   1196 HH22 ARG   126       5.588   7.108  14.291  1.00 15.00           H  
ATOM   1197  N   ILE   127      -1.751   1.460  12.187  1.00 15.00           N  
ATOM   1198  CA  ILE   127      -3.092   1.695  11.665  1.00 15.00           C  
ATOM   1199  CB  ILE   127      -3.780   0.383  11.220  1.00 15.00           C  
ATOM   1200  CG1 ILE   127      -2.913  -0.353  10.194  1.00 15.00           C  
ATOM   1201  CG2 ILE   127      -5.160   0.673  10.638  1.00 15.00           C  
ATOM   1202  CD1 ILE   127      -3.305  -1.802   9.994  1.00 15.00           C  
ATOM   1203  C   ILE   127      -3.945   2.373  12.728  1.00 15.00           C  
ATOM   1204  O   ILE   127      -4.110   1.848  13.826  1.00 15.00           O  
ATOM   1205  H   ILE   127      -1.627   0.793  12.892  1.00 15.00           H  
ATOM   1206  N   PHE   128      -4.466   3.543  12.400  1.00 15.00           N  
ATOM   1207  CA  PHE   128      -5.300   4.300  13.320  1.00 15.00           C  
ATOM   1208  CB  PHE   128      -4.994   5.794  13.213  1.00 15.00           C  
ATOM   1209  CG  PHE   128      -3.534   6.107  13.365  1.00 15.00           C  
ATOM   1210  CD1 PHE   128      -2.920   6.023  14.604  1.00 15.00           C  
ATOM   1211  CD2 PHE   128      -2.774   6.475  12.268  1.00 15.00           C  
ATOM   1212  CE1 PHE   128      -1.574   6.300  14.745  1.00 15.00           C  
ATOM   1213  CE2 PHE   128      -1.428   6.756  12.402  1.00 15.00           C  
ATOM   1214  CZ  PHE   128      -0.827   6.668  13.642  1.00 15.00           C  
ATOM   1215  C   PHE   128      -6.771   4.035  13.044  1.00 15.00           C  
ATOM   1216  O   PHE   128      -7.276   4.334  11.958  1.00 15.00           O  
ATOM   1217  H   PHE   128      -4.288   3.911  11.503  1.00 15.00           H  
ATOM   1218  N   THR   129      -7.441   3.456  14.025  1.00 15.00           N  
ATOM   1219  CA  THR   129      -8.847   3.131  13.910  1.00 15.00           C  
ATOM   1220  CB  THR   129      -9.135   1.790  14.605  1.00 15.00           C  
ATOM   1221  OG1 THR   129      -8.026   1.455  15.457  1.00 15.00           O  
ATOM   1222  CG2 THR   129      -9.303   0.689  13.571  1.00 15.00           C  
ATOM   1223  C   THR   129      -9.723   4.227  14.513  1.00 15.00           C  
ATOM   1224  O   THR   129      -9.801   4.380  15.735  1.00 15.00           O  
ATOM   1225  H   THR   129      -6.975   3.232  14.857  1.00 15.00           H  
ATOM   1226  HG1 THR   129      -7.599   0.663  15.119  1.00 15.00           H  
ATOM   1227  N   VAL   130     -10.365   4.999  13.649  1.00 15.00           N  
ATOM   1228  CA  VAL   130     -11.242   6.076  14.085  1.00 15.00           C  
ATOM   1229  CB  VAL   130     -10.672   7.470  13.743  1.00 15.00           C  
ATOM   1230  CG1 VAL   130      -9.550   7.851  14.696  1.00 15.00           C  
ATOM   1231  CG2 VAL   130     -10.198   7.525  12.297  1.00 15.00           C  
ATOM   1232  C   VAL   130     -12.612   5.936  13.437  1.00 15.00           C  
ATOM   1233  O   VAL   130     -12.750   5.310  12.383  1.00 15.00           O  
ATOM   1234  H   VAL   130     -10.252   4.837  12.687  1.00 15.00           H  
ATOM   1235  N   ASN   131     -13.623   6.503  14.073  1.00 15.00           N  
ATOM   1236  CA  ASN   131     -14.977   6.454  13.543  1.00 15.00           C  
ATOM   1237  CB  ASN   131     -16.016   6.194  14.647  1.00 15.00           C  
ATOM   1238  CG  ASN   131     -16.096   7.293  15.695  1.00 15.00           C  
ATOM   1239  OD1 ASN   131     -15.696   8.430  15.465  1.00 15.00           O  
ATOM   1240  ND2 ASN   131     -16.635   6.964  16.856  1.00 15.00           N  
ATOM   1241  C   ASN   131     -15.306   7.724  12.757  1.00 15.00           C  
ATOM   1242  O   ASN   131     -14.448   8.583  12.562  1.00 15.00           O  
ATOM   1243  H   ASN   131     -13.454   6.965  14.927  1.00 15.00           H  
ATOM   1244 HD21 ASN   131     -16.951   6.045  16.976  1.00 15.00           H  
ATOM   1245 HD22 ASN   131     -16.687   7.652  17.550  1.00 15.00           H  
ATOM   1246  N   HIS   132     -16.556   7.841  12.330  1.00 15.00           N  
ATOM   1247  CA  HIS   132     -17.014   8.992  11.549  1.00 15.00           C  
ATOM   1248  CB  HIS   132     -18.390   8.698  10.951  1.00 15.00           C  
ATOM   1249  CG  HIS   132     -18.405   7.548   9.999  1.00 15.00           C  
ATOM   1250  ND1 HIS   132     -18.644   6.241  10.366  1.00 15.00           N  
ATOM   1251  CD2 HIS   132     -18.201   7.526   8.660  1.00 15.00           C  
ATOM   1252  CE1 HIS   132     -18.577   5.490   9.262  1.00 15.00           C  
ATOM   1253  NE2 HIS   132     -18.313   6.220   8.200  1.00 15.00           N  
ATOM   1254  C   HIS   132     -17.086  10.278  12.369  1.00 15.00           C  
ATOM   1255  O   HIS   132     -17.239  11.365  11.815  1.00 15.00           O  
ATOM   1256  H   HIS   132     -17.191   7.127  12.533  1.00 15.00           H  
ATOM   1257  HD1 HIS   132     -18.829   5.915  11.273  1.00 15.00           H  
ATOM   1258  N   LYS   133     -16.973  10.158  13.685  1.00 15.00           N  
ATOM   1259  CA  LYS   133     -17.045  11.319  14.565  1.00 15.00           C  
ATOM   1260  CB  LYS   133     -17.797  10.973  15.854  1.00 15.00           C  
ATOM   1261  CG  LYS   133     -19.306  10.897  15.682  1.00 15.00           C  
ATOM   1262  CD  LYS   133     -19.981  10.177  16.841  1.00 15.00           C  
ATOM   1263  CE  LYS   133     -21.493  10.352  16.778  1.00 15.00           C  
ATOM   1264  NZ  LYS   133     -22.229   9.256  17.468  1.00 15.00           N1+
ATOM   1265  C   LYS   133     -15.653  11.845  14.885  1.00 15.00           C  
ATOM   1266  O   LYS   133     -15.497  12.921  15.468  1.00 15.00           O  
ATOM   1267  H   LYS   133     -16.809   9.273  14.074  1.00 15.00           H  
ATOM   1268  HZ1 LYS   133     -23.240   9.504  17.554  1.00 15.00           H  
ATOM   1269  HZ2 LYS   133     -21.839   9.096  18.417  1.00 15.00           H  
ATOM   1270  HZ3 LYS   133     -22.152   8.373  16.915  1.00 15.00           H  
ATOM   1271  N   LEU   134     -14.646  11.087  14.485  1.00 15.00           N  
ATOM   1272  CA  LEU   134     -13.264  11.467  14.725  1.00 15.00           C  
ATOM   1273  CB  LEU   134     -12.394  11.093  13.528  1.00 15.00           C  
ATOM   1274  CG  LEU   134     -12.762  11.771  12.206  1.00 15.00           C  
ATOM   1275  CD1 LEU   134     -12.457  13.262  12.263  1.00 15.00           C  
ATOM   1276  CD2 LEU   134     -12.040  11.111  11.043  1.00 15.00           C  
ATOM   1277  C   LEU   134     -12.720  10.838  16.001  1.00 15.00           C  
ATOM   1278  O   LEU   134     -11.585  11.092  16.391  1.00 15.00           O  
ATOM   1279  H   LEU   134     -14.836  10.256  13.997  1.00 15.00           H  
ATOM   1280  N   LEU   135     -13.530  10.017  16.647  1.00 15.00           N  
ATOM   1281  CA  LEU   135     -13.116   9.375  17.881  1.00 15.00           C  
ATOM   1282  CB  LEU   135     -14.288   9.302  18.862  1.00 15.00           C  
ATOM   1283  CG  LEU   135     -14.991  10.636  19.141  1.00 15.00           C  
ATOM   1284  CD1 LEU   135     -16.152  10.451  20.103  1.00 15.00           C  
ATOM   1285  CD2 LEU   135     -14.009  11.672  19.672  1.00 15.00           C  
ATOM   1286  C   LEU   135     -12.523   8.000  17.599  1.00 15.00           C  
ATOM   1287  O   LEU   135     -12.934   7.322  16.653  1.00 15.00           O  
ATOM   1288  H   LEU   135     -14.419   9.828  16.282  1.00 15.00           H  
ATOM   1289  N   PRO   136     -11.533   7.581  18.401  1.00 15.00           N  
ATOM   1290  CA  PRO   136     -10.874   6.288  18.224  1.00 15.00           C  
ATOM   1291  CB  PRO   136      -9.655   6.380  19.145  1.00 15.00           C  
ATOM   1292  CG  PRO   136     -10.048   7.356  20.201  1.00 15.00           C  
ATOM   1293  CD  PRO   136     -10.990   8.332  19.551  1.00 15.00           C  
ATOM   1294  C   PRO   136     -11.771   5.128  18.639  1.00 15.00           C  
ATOM   1295  O   PRO   136     -12.581   5.250  19.560  1.00 15.00           O  
ATOM   1296  N   VAL   137     -11.637   4.008  17.948  1.00 15.00           N  
ATOM   1297  CA  VAL   137     -12.436   2.835  18.253  1.00 15.00           C  
ATOM   1298  CB  VAL   137     -13.504   2.550  17.170  1.00 15.00           C  
ATOM   1299  CG1 VAL   137     -14.617   3.585  17.233  1.00 15.00           C  
ATOM   1300  CG2 VAL   137     -12.883   2.522  15.782  1.00 15.00           C  
ATOM   1301  C   VAL   137     -11.558   1.606  18.460  1.00 15.00           C  
ATOM   1302  O   VAL   137     -10.403   1.570  18.035  1.00 15.00           O  
ATOM   1303  H   VAL   137     -10.982   3.968  17.213  1.00 15.00           H  
ATOM   1304  N   GLY   138     -12.107   0.615  19.141  1.00 15.00           N  
ATOM   1305  CA  GLY   138     -11.380  -0.611  19.396  1.00 15.00           C  
ATOM   1306  C   GLY   138     -12.099  -1.809  18.813  1.00 15.00           C  
ATOM   1307  O   GLY   138     -12.909  -2.441  19.485  1.00 15.00           O  
ATOM   1308  H   GLY   138     -13.018   0.718  19.481  1.00 15.00           H  
ATOM   1309  N   ARG   139     -11.817  -2.103  17.553  1.00 15.00           N  
ATOM   1310  CA  ARG   139     -12.444  -3.221  16.865  1.00 15.00           C  
ATOM   1311  CB  ARG   139     -13.546  -2.722  15.925  1.00 15.00           C  
ATOM   1312  CG  ARG   139     -14.699  -2.009  16.616  1.00 15.00           C  
ATOM   1313  CD  ARG   139     -15.798  -1.654  15.631  1.00 15.00           C  
ATOM   1314  NE  ARG   139     -16.937  -1.006  16.281  1.00 15.00           N  
ATOM   1315  CZ  ARG   139     -18.211  -1.366  16.084  1.00 15.00           C  
ATOM   1316  NH1 ARG   139     -18.510  -2.370  15.270  1.00 15.00           N  
ATOM   1317  NH2 ARG   139     -19.189  -0.724  16.701  1.00 15.00           N1+
ATOM   1318  C   ARG   139     -11.402  -3.993  16.069  1.00 15.00           C  
ATOM   1319  O   ARG   139     -10.357  -3.444  15.718  1.00 15.00           O  
ATOM   1320  H   ARG   139     -11.149  -1.563  17.073  1.00 15.00           H  
ATOM   1321  HE  ARG   139     -16.746  -0.270  16.900  1.00 15.00           H  
ATOM   1322 HH11 ARG   139     -17.756  -2.888  14.772  1.00 15.00           H  
ATOM   1323 HH12 ARG   139     -19.514  -2.640  15.124  1.00 15.00           H  
ATOM   1324 HH21 ARG   139     -18.988   0.073  17.338  1.00 15.00           H  
ATOM   1325 HH22 ARG   139     -20.190  -1.025  16.543  1.00 15.00           H  
ATOM   1326  N   THR   140     -11.687  -5.257  15.797  1.00 15.00           N  
ATOM   1327  CA  THR   140     -10.783  -6.109  15.043  1.00 15.00           C  
ATOM   1328  CB  THR   140     -11.294  -7.559  15.050  1.00 15.00           C  
ATOM   1329  OG1 THR   140     -12.431  -7.646  15.926  1.00 15.00           O  
ATOM   1330  CG2 THR   140     -10.209  -8.506  15.542  1.00 15.00           C  
ATOM   1331  C   THR   140     -10.648  -5.637  13.597  1.00 15.00           C  
ATOM   1332  O   THR   140     -11.635  -5.271  12.952  1.00 15.00           O  
ATOM   1333  H   THR   140     -12.530  -5.640  16.124  1.00 15.00           H  
ATOM   1334  HG1 THR   140     -12.994  -8.389  15.649  1.00 15.00           H  
ATOM   1335  N   VAL   141      -9.418  -5.632  13.101  1.00 15.00           N  
ATOM   1336  CA  VAL   141      -9.148  -5.219  11.735  1.00 15.00           C  
ATOM   1337  CB  VAL   141      -8.237  -3.973  11.664  1.00 15.00           C  
ATOM   1338  CG1 VAL   141      -8.985  -2.734  12.131  1.00 15.00           C  
ATOM   1339  CG2 VAL   141      -6.969  -4.174  12.484  1.00 15.00           C  
ATOM   1340  C   VAL   141      -8.522  -6.359  10.938  1.00 15.00           C  
ATOM   1341  O   VAL   141      -7.831  -7.218  11.495  1.00 15.00           O  
ATOM   1342  H   VAL   141      -8.670  -5.916  13.671  1.00 15.00           H  
ATOM   1343  N   MET   142      -8.773  -6.362   9.639  1.00 15.00           N  
ATOM   1344  CA  MET   142      -8.244  -7.386   8.751  1.00 15.00           C  
ATOM   1345  CB  MET   142      -9.375  -8.036   7.953  1.00 15.00           C  
ATOM   1346  CG  MET   142     -10.321  -8.889   8.778  1.00 15.00           C  
ATOM   1347  SD  MET   142      -9.710 -10.565   9.028  1.00 15.00           S  
ATOM   1348  CE  MET   142     -10.859 -11.157  10.270  1.00 15.00           C  
ATOM   1349  C   MET   142      -7.237  -6.760   7.800  1.00 15.00           C  
ATOM   1350  O   MET   142      -7.585  -5.883   7.006  1.00 15.00           O  
ATOM   1351  H   MET   142      -9.324  -5.641   9.259  1.00 15.00           H  
ATOM   1352  N   VAL   143      -5.992  -7.194   7.891  1.00 15.00           N  
ATOM   1353  CA  VAL   143      -4.940  -6.655   7.042  1.00 15.00           C  
ATOM   1354  CB  VAL   143      -3.769  -6.052   7.845  1.00 15.00           C  
ATOM   1355  CG1 VAL   143      -3.543  -4.602   7.442  1.00 15.00           C  
ATOM   1356  CG2 VAL   143      -4.014  -6.161   9.343  1.00 15.00           C  
ATOM   1357  C   VAL   143      -4.412  -7.708   6.084  1.00 15.00           C  
ATOM   1358  O   VAL   143      -4.085  -8.826   6.486  1.00 15.00           O  
ATOM   1359  H   VAL   143      -5.774  -7.906   8.538  1.00 15.00           H  
ATOM   1360  N   ASN   144      -4.344  -7.339   4.816  1.00 15.00           N  
ATOM   1361  CA  ASN   144      -3.871  -8.232   3.773  1.00 15.00           C  
ATOM   1362  CB  ASN   144      -5.031  -8.614   2.845  1.00 15.00           C  
ATOM   1363  CG  ASN   144      -5.892  -9.739   3.385  1.00 15.00           C  
ATOM   1364  OD1 ASN   144      -5.643 -10.907   3.107  1.00 15.00           O  
ATOM   1365  ND2 ASN   144      -6.919  -9.394   4.150  1.00 15.00           N  
ATOM   1366  C   ASN   144      -2.783  -7.550   2.956  1.00 15.00           C  
ATOM   1367  O   ASN   144      -2.992  -6.456   2.433  1.00 15.00           O  
ATOM   1368  H   ASN   144      -4.617  -6.426   4.573  1.00 15.00           H  
ATOM   1369 HD21 ASN   144      -7.069  -8.443   4.325  1.00 15.00           H  
ATOM   1370 HD22 ASN   144      -7.489 -10.107   4.507  1.00 15.00           H  
ATOM   1371  N   ILE   145      -1.621  -8.177   2.862  1.00 15.00           N  
ATOM   1372  CA  ILE   145      -0.521  -7.617   2.087  1.00 15.00           C  
ATOM   1373  CB  ILE   145       0.846  -7.816   2.779  1.00 15.00           C  
ATOM   1374  CG1 ILE   145       0.892  -6.987   4.069  1.00 15.00           C  
ATOM   1375  CG2 ILE   145       1.988  -7.423   1.850  1.00 15.00           C  
ATOM   1376  CD1 ILE   145       2.171  -7.134   4.860  1.00 15.00           C  
ATOM   1377  C   ILE   145      -0.524  -8.226   0.687  1.00 15.00           C  
ATOM   1378  O   ILE   145      -0.262  -9.420   0.514  1.00 15.00           O  
ATOM   1379  H   ILE   145      -1.501  -9.039   3.319  1.00 15.00           H  
ATOM   1380  N   GLU   146      -0.814  -7.391  -0.300  1.00 15.00           N  
ATOM   1381  CA  GLU   146      -0.916  -7.823  -1.687  1.00 15.00           C  
ATOM   1382  CB  GLU   146      -2.070  -7.072  -2.357  1.00 15.00           C  
ATOM   1383  CG  GLU   146      -2.924  -7.910  -3.294  1.00 15.00           C  
ATOM   1384  CD  GLU   146      -4.125  -7.138  -3.804  1.00 15.00           C  
ATOM   1385  OE1 GLU   146      -4.088  -6.651  -4.952  1.00 15.00           O  
ATOM   1386  OE2 GLU   146      -5.101  -6.982  -3.043  1.00 15.00           O1-
ATOM   1387  C   GLU   146       0.371  -7.568  -2.465  1.00 15.00           C  
ATOM   1388  O   GLU   146       1.071  -6.578  -2.236  1.00 15.00           O  
ATOM   1389  H   GLU   146      -0.940  -6.436  -0.093  1.00 15.00           H  
ATOM   1390  N   ASN   147       0.660  -8.472  -3.392  1.00 15.00           N  
ATOM   1391  CA  ASN   147       1.835  -8.377  -4.250  1.00 15.00           C  
ATOM   1392  CB  ASN   147       2.563  -9.737  -4.312  1.00 15.00           C  
ATOM   1393  CG  ASN   147       1.744 -10.853  -4.935  1.00 15.00           C  
ATOM   1394  OD1 ASN   147       0.644 -10.639  -5.431  1.00 15.00           O  
ATOM   1395  ND2 ASN   147       2.282 -12.058  -4.920  1.00 15.00           N  
ATOM   1396  C   ASN   147       1.389  -7.921  -5.646  1.00 15.00           C  
ATOM   1397  O   ASN   147       0.190  -7.807  -5.892  1.00 15.00           O  
ATOM   1398  H   ASN   147       0.049  -9.227  -3.516  1.00 15.00           H  
ATOM   1399 HD21 ASN   147       3.165 -12.165  -4.514  1.00 15.00           H  
ATOM   1400 HD22 ASN   147       1.780 -12.792  -5.329  1.00 15.00           H  
ATOM   1401  N   PRO   148       2.320  -7.651  -6.583  1.00 15.00           N  
ATOM   1402  CA  PRO   148       1.964  -7.205  -7.945  1.00 15.00           C  
ATOM   1403  CB  PRO   148       3.314  -6.834  -8.574  1.00 15.00           C  
ATOM   1404  CG  PRO   148       4.253  -6.713  -7.422  1.00 15.00           C  
ATOM   1405  CD  PRO   148       3.777  -7.703  -6.402  1.00 15.00           C  
ATOM   1406  C   PRO   148       1.272  -8.286  -8.777  1.00 15.00           C  
ATOM   1407  O   PRO   148       0.961  -8.074  -9.949  1.00 15.00           O  
ATOM   1408  N   GLU   149       1.048  -9.440  -8.170  1.00 15.00           N  
ATOM   1409  CA  GLU   149       0.395 -10.547  -8.846  1.00 15.00           C  
ATOM   1410  CB  GLU   149       1.124 -11.841  -8.512  1.00 15.00           C  
ATOM   1411  CG  GLU   149       2.591 -11.814  -8.881  1.00 15.00           C  
ATOM   1412  CD  GLU   149       3.386 -12.831  -8.116  1.00 15.00           C  
ATOM   1413  OE1 GLU   149       3.163 -14.038  -8.315  1.00 15.00           O  
ATOM   1414  OE2 GLU   149       4.226 -12.428  -7.292  1.00 15.00           O1-
ATOM   1415  C   GLU   149      -1.069 -10.657  -8.438  1.00 15.00           C  
ATOM   1416  O   GLU   149      -1.882 -11.235  -9.162  1.00 15.00           O  
ATOM   1417  H   GLU   149       1.345  -9.559  -7.247  1.00 15.00           H  
ATOM   1418  N   GLY   150      -1.391 -10.103  -7.269  1.00 15.00           N  
ATOM   1419  CA  GLY   150      -2.749 -10.146  -6.765  1.00 15.00           C  
ATOM   1420  C   GLY   150      -2.935 -11.238  -5.727  1.00 15.00           C  
ATOM   1421  O   GLY   150      -4.048 -11.700  -5.494  1.00 15.00           O  
ATOM   1422  H   GLY   150      -0.694  -9.662  -6.741  1.00 15.00           H  
ATOM   1423  N   ILE   151      -1.840 -11.645  -5.092  1.00 15.00           N  
ATOM   1424  CA  ILE   151      -1.886 -12.699  -4.082  1.00 15.00           C  
ATOM   1425  CB  ILE   151      -0.975 -13.886  -4.459  1.00 15.00           C  
ATOM   1426  CG1 ILE   151      -1.253 -14.350  -5.892  1.00 15.00           C  
ATOM   1427  CG2 ILE   151      -1.164 -15.037  -3.479  1.00 15.00           C  
ATOM   1428  CD1 ILE   151      -0.170 -15.233  -6.476  1.00 15.00           C  
ATOM   1429  C   ILE   151      -1.455 -12.179  -2.706  1.00 15.00           C  
ATOM   1430  O   ILE   151      -0.306 -11.761  -2.522  1.00 15.00           O  
ATOM   1431  H   ILE   151      -0.976 -11.220  -5.306  1.00 15.00           H  
ATOM   1432  N   PRO   152      -2.372 -12.202  -1.720  1.00 15.00           N  
ATOM   1433  CA  PRO   152      -2.085 -11.761  -0.356  1.00 15.00           C  
ATOM   1434  CB  PRO   152      -3.475 -11.603   0.284  1.00 15.00           C  
ATOM   1435  CG  PRO   152      -4.461 -11.822  -0.821  1.00 15.00           C  
ATOM   1436  CD  PRO   152      -3.760 -12.653  -1.856  1.00 15.00           C  
ATOM   1437  C   PRO   152      -1.285 -12.825   0.391  1.00 15.00           C  
ATOM   1438  O   PRO   152      -1.799 -13.898   0.705  1.00 15.00           O  
ATOM   1439  N   VAL   153      -0.025 -12.527   0.668  1.00 15.00           N  
ATOM   1440  CA  VAL   153       0.841 -13.478   1.361  1.00 15.00           C  
ATOM   1441  CB  VAL   153       2.308 -13.386   0.893  1.00 15.00           C  
ATOM   1442  CG1 VAL   153       2.426 -13.771  -0.575  1.00 15.00           C  
ATOM   1443  CG2 VAL   153       2.874 -11.994   1.135  1.00 15.00           C  
ATOM   1444  C   VAL   153       0.765 -13.315   2.878  1.00 15.00           C  
ATOM   1445  O   VAL   153       0.965 -14.269   3.626  1.00 15.00           O  
ATOM   1446  H   VAL   153       0.331 -11.653   0.403  1.00 15.00           H  
ATOM   1447  N   LYS   154       0.455 -12.109   3.328  1.00 15.00           N  
ATOM   1448  CA  LYS   154       0.368 -11.840   4.754  1.00 15.00           C  
ATOM   1449  CB  LYS   154       1.359 -10.744   5.172  1.00 15.00           C  
ATOM   1450  CG  LYS   154       1.192 -10.227   6.601  1.00 15.00           C  
ATOM   1451  CD  LYS   154       1.674 -11.228   7.642  1.00 15.00           C  
ATOM   1452  CE  LYS   154       2.594 -10.559   8.657  1.00 15.00           C  
ATOM   1453  NZ  LYS   154       2.154 -10.772  10.064  1.00 15.00           N1+
ATOM   1454  C   LYS   154      -1.050 -11.472   5.160  1.00 15.00           C  
ATOM   1455  O   LYS   154      -1.639 -10.529   4.625  1.00 15.00           O  
ATOM   1456  H   LYS   154       0.262 -11.392   2.690  1.00 15.00           H  
ATOM   1457  HZ1 LYS   154       1.278 -10.224  10.254  1.00 15.00           H  
ATOM   1458  HZ2 LYS   154       2.891 -10.450  10.721  1.00 15.00           H  
ATOM   1459  HZ3 LYS   154       1.961 -11.776  10.237  1.00 15.00           H  
ATOM   1460  N   GLN   155      -1.591 -12.247   6.082  1.00 15.00           N  
ATOM   1461  CA  GLN   155      -2.922 -12.018   6.609  1.00 15.00           C  
ATOM   1462  CB  GLN   155      -3.813 -13.232   6.344  1.00 15.00           C  
ATOM   1463  CG  GLN   155      -4.471 -13.214   4.975  1.00 15.00           C  
ATOM   1464  CD  GLN   155      -5.071 -14.551   4.590  1.00 15.00           C  
ATOM   1465  OE1 GLN   155      -6.159 -14.906   5.034  1.00 15.00           O  
ATOM   1466  NE2 GLN   155      -4.376 -15.293   3.741  1.00 15.00           N  
ATOM   1467  C   GLN   155      -2.797 -11.756   8.100  1.00 15.00           C  
ATOM   1468  O   GLN   155      -2.226 -12.570   8.828  1.00 15.00           O  
ATOM   1469  H   GLN   155      -1.073 -13.004   6.429  1.00 15.00           H  
ATOM   1470 HE21 GLN   155      -3.522 -14.945   3.411  1.00 15.00           H  
ATOM   1471 HE22 GLN   155      -4.754 -16.154   3.468  1.00 15.00           H  
ATOM   1472  N   ASP   156      -3.291 -10.612   8.546  1.00 15.00           N  
ATOM   1473  CA  ASP   156      -3.190 -10.247   9.955  1.00 15.00           C  
ATOM   1474  CB  ASP   156      -2.162  -9.125  10.147  1.00 15.00           C  
ATOM   1475  CG  ASP   156      -1.021  -9.522  11.059  1.00 15.00           C  
ATOM   1476  OD1 ASP   156      -1.287 -10.051  12.154  1.00 15.00           O  
ATOM   1477  OD2 ASP   156       0.151  -9.306  10.674  1.00 15.00           O1-
ATOM   1478  C   ASP   156      -4.529  -9.826  10.544  1.00 15.00           C  
ATOM   1479  O   ASP   156      -5.410  -9.321   9.838  1.00 15.00           O  
ATOM   1480  H   ASP   156      -3.740 -10.001   7.918  1.00 15.00           H  
ATOM   1481  N   SER   157      -4.661 -10.033  11.848  1.00 15.00           N  
ATOM   1482  CA  SER   157      -5.865  -9.685  12.581  1.00 15.00           C  
ATOM   1483  CB  SER   157      -6.879 -10.830  12.534  1.00 15.00           C  
ATOM   1484  OG  SER   157      -7.716 -10.729  11.397  1.00 15.00           O  
ATOM   1485  C   SER   157      -5.523  -9.360  14.029  1.00 15.00           C  
ATOM   1486  O   SER   157      -4.888 -10.155  14.721  1.00 15.00           O  
ATOM   1487  H   SER   157      -3.910 -10.433  12.340  1.00 15.00           H  
ATOM   1488  HG  SER   157      -7.507  -9.923  10.914  1.00 15.00           H  
ATOM   1489  N   LEU   158      -5.940  -8.186  14.473  1.00 15.00           N  
ATOM   1490  CA  LEU   158      -5.690  -7.746  15.837  1.00 15.00           C  
ATOM   1491  CB  LEU   158      -4.271  -7.180  15.969  1.00 15.00           C  
ATOM   1492  CG  LEU   158      -3.599  -7.350  17.335  1.00 15.00           C  
ATOM   1493  CD1 LEU   158      -3.115  -8.781  17.525  1.00 15.00           C  
ATOM   1494  CD2 LEU   158      -2.453  -6.363  17.499  1.00 15.00           C  
ATOM   1495  C   LEU   158      -6.717  -6.690  16.223  1.00 15.00           C  
ATOM   1496  O   LEU   158      -7.440  -6.181  15.362  1.00 15.00           O  
ATOM   1497  H   LEU   158      -6.439  -7.598  13.869  1.00 15.00           H  
ATOM   1498  N   SER   159      -6.789  -6.368  17.504  1.00 15.00           N  
ATOM   1499  CA  SER   159      -7.731  -5.374  17.990  1.00 15.00           C  
ATOM   1500  CB  SER   159      -8.939  -6.066  18.627  1.00 15.00           C  
ATOM   1501  OG  SER   159      -8.577  -7.332  19.158  1.00 15.00           O  
ATOM   1502  C   SER   159      -7.054  -4.437  18.986  1.00 15.00           C  
ATOM   1503  O   SER   159      -6.305  -4.880  19.855  1.00 15.00           O  
ATOM   1504  H   SER   159      -6.195  -6.811  18.147  1.00 15.00           H  
ATOM   1505  HG  SER   159      -9.253  -7.978  18.932  1.00 15.00           H  
ATOM   1506  N   SER   160      -7.312  -3.144  18.851  1.00 15.00           N  
ATOM   1507  CA  SER   160      -6.725  -2.144  19.731  1.00 15.00           C  
ATOM   1508  CB  SER   160      -6.422  -0.884  18.923  1.00 15.00           C  
ATOM   1509  OG  SER   160      -7.397  -0.703  17.909  1.00 15.00           O  
ATOM   1510  C   SER   160      -7.666  -1.815  20.889  1.00 15.00           C  
ATOM   1511  O   SER   160      -7.705  -0.677  21.372  1.00 15.00           O  
ATOM   1512  H   SER   160      -7.907  -2.845  18.129  1.00 15.00           H  
ATOM   1513  HG  SER   160      -7.287   0.166  17.508  1.00 15.00           H  
ATOM   1514  N   GLN   161      -8.408  -2.823  21.334  1.00 15.00           N  
ATOM   1515  CA  GLN   161      -9.367  -2.670  22.426  1.00 15.00           C  
ATOM   1516  CB  GLN   161     -10.063  -3.998  22.746  1.00 15.00           C  
ATOM   1517  CG  GLN   161      -9.129  -5.194  22.850  1.00 15.00           C  
ATOM   1518  CD  GLN   161      -9.875  -6.512  22.925  1.00 15.00           C  
ATOM   1519  OE1 GLN   161     -10.969  -6.654  22.383  1.00 15.00           O  
ATOM   1520  NE2 GLN   161      -9.285  -7.489  23.597  1.00 15.00           N  
ATOM   1521  C   GLN   161      -8.744  -2.052  23.680  1.00 15.00           C  
ATOM   1522  O   GLN   161      -7.899  -2.659  24.341  1.00 15.00           O  
ATOM   1523  H   GLN   161      -8.304  -3.704  20.917  1.00 15.00           H  
ATOM   1524 HE21 GLN   161      -8.411  -7.310  24.003  1.00 15.00           H  
ATOM   1525 HE22 GLN   161      -9.747  -8.349  23.657  1.00 15.00           H  
ATOM   1526  N   ASN   162      -9.154  -0.813  23.963  1.00 15.00           N  
ATOM   1527  CA  ASN   162      -8.686  -0.055  25.129  1.00 15.00           C  
ATOM   1528  CB  ASN   162      -9.074  -0.749  26.441  1.00 15.00           C  
ATOM   1529  CG  ASN   162     -10.575  -0.834  26.644  1.00 15.00           C  
ATOM   1530  OD1 ASN   162     -11.214  -1.802  26.237  1.00 15.00           O  
ATOM   1531  ND2 ASN   162     -11.151   0.182  27.271  1.00 15.00           N  
ATOM   1532  C   ASN   162      -7.187   0.241  25.097  1.00 15.00           C  
ATOM   1533  O   ASN   162      -6.625   0.720  26.077  1.00 15.00           O  
ATOM   1534  H   ASN   162      -9.807  -0.395  23.367  1.00 15.00           H  
ATOM   1535 HD21 ASN   162     -10.586   0.927  27.569  1.00 15.00           H  
ATOM   1536 HD22 ASN   162     -12.119   0.144  27.414  1.00 15.00           H  
ATOM   1537  N   GLN   163      -6.545  -0.017  23.965  1.00 15.00           N  
ATOM   1538  CA  GLN   163      -5.109   0.218  23.843  1.00 15.00           C  
ATOM   1539  CB  GLN   163      -4.467  -0.757  22.852  1.00 15.00           C  
ATOM   1540  CG  GLN   163      -4.535  -2.223  23.267  1.00 15.00           C  
ATOM   1541  CD  GLN   163      -4.115  -2.454  24.708  1.00 15.00           C  
ATOM   1542  OE1 GLN   163      -2.929  -2.538  25.014  1.00 15.00           O  
ATOM   1543  NE2 GLN   163      -5.089  -2.585  25.597  1.00 15.00           N  
ATOM   1544  C   GLN   163      -4.776   1.667  23.475  1.00 15.00           C  
ATOM   1545  O   GLN   163      -3.606   2.036  23.382  1.00 15.00           O  
ATOM   1546  H   GLN   163      -7.043  -0.384  23.201  1.00 15.00           H  
ATOM   1547 HE21 GLN   163      -6.017  -2.528  25.281  1.00 15.00           H  
ATOM   1548 HE22 GLN   163      -4.842  -2.736  26.533  1.00 15.00           H  
ATOM   1549  N   LEU   164      -5.798   2.488  23.263  1.00 15.00           N  
ATOM   1550  CA  LEU   164      -5.580   3.891  22.920  1.00 15.00           C  
ATOM   1551  CB  LEU   164      -6.767   4.755  23.357  1.00 15.00           C  
ATOM   1552  CG  LEU   164      -6.533   6.270  23.369  1.00 15.00           C  
ATOM   1553  CD1 LEU   164      -7.820   7.010  23.697  1.00 15.00           C  
ATOM   1554  CD2 LEU   164      -5.434   6.645  24.354  1.00 15.00           C  
ATOM   1555  C   LEU   164      -5.302   4.070  21.428  1.00 15.00           C  
ATOM   1556  O   LEU   164      -4.765   5.092  21.006  1.00 15.00           O  
ATOM   1557  H   LEU   164      -6.713   2.146  23.341  1.00 15.00           H  
ATOM   1558  N   GLY   165      -5.653   3.064  20.639  1.00 15.00           N  
ATOM   1559  CA  GLY   165      -5.444   3.138  19.204  1.00 15.00           C  
ATOM   1560  C   GLY   165      -4.064   2.681  18.776  1.00 15.00           C  
ATOM   1561  O   GLY   165      -3.588   3.051  17.705  1.00 15.00           O  
ATOM   1562  H   GLY   165      -6.058   2.267  21.031  1.00 15.00           H  
ATOM   1563  N   VAL   166      -3.412   1.884  19.611  1.00 15.00           N  
ATOM   1564  CA  VAL   166      -2.081   1.384  19.288  1.00 15.00           C  
ATOM   1565  CB  VAL   166      -1.141   1.394  20.511  1.00 15.00           C  
ATOM   1566  CG1 VAL   166       0.270   0.994  20.104  1.00 15.00           C  
ATOM   1567  CG2 VAL   166      -1.137   2.769  21.161  1.00 15.00           C  
ATOM   1568  C   VAL   166      -2.142  -0.019  18.680  1.00 15.00           C  
ATOM   1569  O   VAL   166      -2.618  -0.963  19.311  1.00 15.00           O  
ATOM   1570  H   VAL   166      -3.827   1.632  20.458  1.00 15.00           H  
ATOM   1571  N   LEU   167      -1.664  -0.131  17.445  1.00 15.00           N  
ATOM   1572  CA  LEU   167      -1.643  -1.400  16.728  1.00 15.00           C  
ATOM   1573  CB  LEU   167      -2.639  -1.378  15.561  1.00 15.00           C  
ATOM   1574  CG  LEU   167      -4.107  -1.642  15.910  1.00 15.00           C  
ATOM   1575  CD1 LEU   167      -4.987  -1.485  14.679  1.00 15.00           C  
ATOM   1576  CD2 LEU   167      -4.275  -3.028  16.512  1.00 15.00           C  
ATOM   1577  C   LEU   167      -0.238  -1.678  16.205  1.00 15.00           C  
ATOM   1578  O   LEU   167       0.208  -1.056  15.239  1.00 15.00           O  
ATOM   1579  H   LEU   167      -1.308   0.666  17.003  1.00 15.00           H  
ATOM   1580  N   PRO   168       0.487  -2.604  16.846  1.00 15.00           N  
ATOM   1581  CA  PRO   168       1.842  -2.963  16.457  1.00 15.00           C  
ATOM   1582  CB  PRO   168       2.478  -3.406  17.783  1.00 15.00           C  
ATOM   1583  CG  PRO   168       1.342  -3.665  18.733  1.00 15.00           C  
ATOM   1584  CD  PRO   168       0.051  -3.383  18.006  1.00 15.00           C  
ATOM   1585  C   PRO   168       1.868  -4.107  15.445  1.00 15.00           C  
ATOM   1586  O   PRO   168       2.002  -5.272  15.815  1.00 15.00           O  
ATOM   1587  N   LEU   169       1.727  -3.769  14.171  1.00 15.00           N  
ATOM   1588  CA  LEU   169       1.742  -4.769  13.109  1.00 15.00           C  
ATOM   1589  CB  LEU   169       0.463  -4.678  12.273  1.00 15.00           C  
ATOM   1590  CG  LEU   169      -0.852  -4.886  13.032  1.00 15.00           C  
ATOM   1591  CD1 LEU   169      -2.041  -4.527  12.157  1.00 15.00           C  
ATOM   1592  CD2 LEU   169      -0.967  -6.319  13.530  1.00 15.00           C  
ATOM   1593  C   LEU   169       2.980  -4.601  12.227  1.00 15.00           C  
ATOM   1594  O   LEU   169       3.400  -3.476  11.942  1.00 15.00           O  
ATOM   1595  H   LEU   169       1.604  -2.825  13.936  1.00 15.00           H  
ATOM   1596  N   SER   170       3.568  -5.720  11.807  1.00 15.00           N  
ATOM   1597  CA  SER   170       4.763  -5.693  10.969  1.00 15.00           C  
ATOM   1598  CB  SER   170       6.005  -5.650  11.859  1.00 15.00           C  
ATOM   1599  OG  SER   170       5.832  -6.480  12.996  1.00 15.00           O  
ATOM   1600  C   SER   170       4.826  -6.904  10.028  1.00 15.00           C  
ATOM   1601  O   SER   170       4.001  -7.820  10.120  1.00 15.00           O  
ATOM   1602  H   SER   170       3.197  -6.586  12.076  1.00 15.00           H  
ATOM   1603  HG  SER   170       5.760  -5.935  13.782  1.00 15.00           H  
ATOM   1604  N   TRP   171       5.806  -6.894   9.121  1.00 15.00           N  
ATOM   1605  CA  TRP   171       6.003  -7.978   8.159  1.00 15.00           C  
ATOM   1606  CB  TRP   171       4.954  -7.899   7.042  1.00 15.00           C  
ATOM   1607  CG  TRP   171       5.158  -8.889   5.933  1.00 15.00           C  
ATOM   1608  CD1 TRP   171       5.037 -10.247   6.009  1.00 15.00           C  
ATOM   1609  CD2 TRP   171       5.518  -8.595   4.578  1.00 15.00           C  
ATOM   1610  NE1 TRP   171       5.296 -10.816   4.786  1.00 15.00           N  
ATOM   1611  CE2 TRP   171       5.597  -9.822   3.891  1.00 15.00           C  
ATOM   1612  CE3 TRP   171       5.782  -7.413   3.879  1.00 15.00           C  
ATOM   1613  CZ2 TRP   171       5.928  -9.900   2.540  1.00 15.00           C  
ATOM   1614  CZ3 TRP   171       6.110  -7.493   2.539  1.00 15.00           C  
ATOM   1615  CH2 TRP   171       6.180  -8.727   1.883  1.00 15.00           C  
ATOM   1616  C   TRP   171       7.412  -7.908   7.567  1.00 15.00           C  
ATOM   1617  O   TRP   171       7.862  -6.839   7.157  1.00 15.00           O  
ATOM   1618  H   TRP   171       6.422  -6.128   9.098  1.00 15.00           H  
ATOM   1619  HE1 TRP   171       5.275 -11.776   4.587  1.00 15.00           H  
ATOM   1620  N   ASP   172       8.096  -9.044   7.524  1.00 15.00           N  
ATOM   1621  CA  ASP   172       9.455  -9.105   6.997  1.00 15.00           C  
ATOM   1622  CB  ASP   172      10.292 -10.123   7.783  1.00 15.00           C  
ATOM   1623  CG  ASP   172      10.057 -10.044   9.284  1.00 15.00           C  
ATOM   1624  OD1 ASP   172      10.578  -9.104   9.928  1.00 15.00           O  
ATOM   1625  OD2 ASP   172       9.336 -10.917   9.820  1.00 15.00           O1-
ATOM   1626  C   ASP   172       9.439  -9.453   5.511  1.00 15.00           C  
ATOM   1627  O   ASP   172       8.627 -10.263   5.063  1.00 15.00           O  
ATOM   1628  H   ASP   172       7.679  -9.866   7.850  1.00 15.00           H  
ATOM   1629  N   ILE   173      10.345  -8.849   4.753  1.00 15.00           N  
ATOM   1630  CA  ILE   173      10.419  -9.069   3.313  1.00 15.00           C  
ATOM   1631  CB  ILE   173      10.570  -7.723   2.567  1.00 15.00           C  
ATOM   1632  CG1 ILE   173       9.551  -6.703   3.083  1.00 15.00           C  
ATOM   1633  CG2 ILE   173      10.418  -7.911   1.064  1.00 15.00           C  
ATOM   1634  CD1 ILE   173       9.841  -5.281   2.656  1.00 15.00           C  
ATOM   1635  C   ILE   173      11.612  -9.955   2.964  1.00 15.00           C  
ATOM   1636  O   ILE   173      12.722  -9.720   3.438  1.00 15.00           O  
ATOM   1637  H   ILE   173      10.996  -8.244   5.175  1.00 15.00           H  
ATOM   1638  N   PRO   174      11.399 -10.993   2.139  1.00 15.00           N  
ATOM   1639  CA  PRO   174      12.466 -11.903   1.723  1.00 15.00           C  
ATOM   1640  CB  PRO   174      11.718 -13.108   1.125  1.00 15.00           C  
ATOM   1641  CG  PRO   174      10.267 -12.859   1.386  1.00 15.00           C  
ATOM   1642  CD  PRO   174      10.110 -11.377   1.558  1.00 15.00           C  
ATOM   1643  C   PRO   174      13.363 -11.265   0.665  1.00 15.00           C  
ATOM   1644  O   PRO   174      12.961 -10.321  -0.020  1.00 15.00           O  
ATOM   1645  N   GLU   175      14.576 -11.785   0.540  1.00 15.00           N  
ATOM   1646  CA  GLU   175      15.538 -11.269  -0.428  1.00 15.00           C  
ATOM   1647  CB  GLU   175      16.939 -11.793  -0.127  1.00 15.00           C  
ATOM   1648  CG  GLU   175      17.669 -10.995   0.933  1.00 15.00           C  
ATOM   1649  CD  GLU   175      19.126 -10.797   0.592  1.00 15.00           C  
ATOM   1650  OE1 GLU   175      19.424 -10.113  -0.415  1.00 15.00           O  
ATOM   1651  OE2 GLU   175      19.991 -11.309   1.330  1.00 15.00           O1-
ATOM   1652  C   GLU   175      15.153 -11.598  -1.866  1.00 15.00           C  
ATOM   1653  O   GLU   175      15.546 -10.898  -2.800  1.00 15.00           O  
ATOM   1654  H   GLU   175      14.841 -12.523   1.127  1.00 15.00           H  
ATOM   1655  N   LEU   176      14.374 -12.657  -2.048  1.00 15.00           N  
ATOM   1656  CA  LEU   176      13.946 -13.071  -3.377  1.00 15.00           C  
ATOM   1657  CB  LEU   176      13.875 -14.598  -3.468  1.00 15.00           C  
ATOM   1658  CG  LEU   176      15.222 -15.329  -3.482  1.00 15.00           C  
ATOM   1659  CD1 LEU   176      15.025 -16.821  -3.276  1.00 15.00           C  
ATOM   1660  CD2 LEU   176      15.954 -15.066  -4.789  1.00 15.00           C  
ATOM   1661  C   LEU   176      12.607 -12.439  -3.742  1.00 15.00           C  
ATOM   1662  O   LEU   176      11.806 -13.015  -4.480  1.00 15.00           O  
ATOM   1663  H   LEU   176      14.069 -13.166  -1.270  1.00 15.00           H  
ATOM   1664  N   VAL   177      12.386 -11.232  -3.239  1.00 15.00           N  
ATOM   1665  CA  VAL   177      11.152 -10.513  -3.501  1.00 15.00           C  
ATOM   1666  CB  VAL   177      10.843  -9.479  -2.390  1.00 15.00           C  
ATOM   1667  CG1 VAL   177      11.751  -8.262  -2.479  1.00 15.00           C  
ATOM   1668  CG2 VAL   177       9.379  -9.076  -2.409  1.00 15.00           C  
ATOM   1669  C   VAL   177      11.207  -9.834  -4.869  1.00 15.00           C  
ATOM   1670  O   VAL   177      12.282  -9.461  -5.349  1.00 15.00           O  
ATOM   1671  H   VAL   177      13.078 -10.811  -2.691  1.00 15.00           H  
ATOM   1672  N   ASN   178      10.053  -9.689  -5.501  1.00 15.00           N  
ATOM   1673  CA  ASN   178       9.987  -9.058  -6.809  1.00 15.00           C  
ATOM   1674  CB  ASN   178       8.934  -9.708  -7.710  1.00 15.00           C  
ATOM   1675  CG  ASN   178       9.563 -10.586  -8.780  1.00 15.00           C  
ATOM   1676  OD1 ASN   178      10.654 -11.118  -8.597  1.00 15.00           O  
ATOM   1677  ND2 ASN   178       8.882 -10.739  -9.905  1.00 15.00           N  
ATOM   1678  C   ASN   178       9.771  -7.558  -6.670  1.00 15.00           C  
ATOM   1679  O   ASN   178       8.956  -7.108  -5.860  1.00 15.00           O  
ATOM   1680  H   ASN   178       9.230  -9.996  -5.072  1.00 15.00           H  
ATOM   1681 HD21 ASN   178       8.020 -10.286  -9.990  1.00 15.00           H  
ATOM   1682 HD22 ASN   178       9.272 -11.307 -10.608  1.00 15.00           H  
ATOM   1683  N   MET   179      10.513  -6.797  -7.465  1.00 15.00           N  
ATOM   1684  CA  MET   179      10.460  -5.339  -7.425  1.00 15.00           C  
ATOM   1685  CB  MET   179      11.613  -4.747  -8.241  1.00 15.00           C  
ATOM   1686  CG  MET   179      12.993  -5.192  -7.783  1.00 15.00           C  
ATOM   1687  SD  MET   179      13.418  -4.571  -6.146  1.00 15.00           S  
ATOM   1688  CE  MET   179      14.026  -6.066  -5.369  1.00 15.00           C  
ATOM   1689  C   MET   179       9.135  -4.800  -7.937  1.00 15.00           C  
ATOM   1690  O   MET   179       8.541  -5.362  -8.860  1.00 15.00           O  
ATOM   1691  H   MET   179      11.104  -7.230  -8.111  1.00 15.00           H  
ATOM   1692  N   GLY   180       8.677  -3.708  -7.338  1.00 15.00           N  
ATOM   1693  CA  GLY   180       7.432  -3.111  -7.763  1.00 15.00           C  
ATOM   1694  C   GLY   180       6.681  -2.411  -6.648  1.00 15.00           C  
ATOM   1695  O   GLY   180       7.216  -2.181  -5.559  1.00 15.00           O  
ATOM   1696  H   GLY   180       9.182  -3.313  -6.594  1.00 15.00           H  
ATOM   1697  N   GLN   181       5.432  -2.085  -6.935  1.00 15.00           N  
ATOM   1698  CA  GLN   181       4.565  -1.399  -5.991  1.00 15.00           C  
ATOM   1699  CB  GLN   181       3.653  -0.440  -6.769  1.00 15.00           C  
ATOM   1700  CG  GLN   181       3.268   0.826  -6.018  1.00 15.00           C  
ATOM   1701  CD  GLN   181       4.385   1.850  -5.969  1.00 15.00           C  
ATOM   1702  OE1 GLN   181       4.465   2.752  -6.806  1.00 15.00           O  
ATOM   1703  NE2 GLN   181       5.253   1.721  -4.982  1.00 15.00           N  
ATOM   1704  C   GLN   181       3.718  -2.420  -5.229  1.00 15.00           C  
ATOM   1705  O   GLN   181       2.904  -3.128  -5.828  1.00 15.00           O  
ATOM   1706  H   GLN   181       5.076  -2.323  -7.814  1.00 15.00           H  
ATOM   1707 HE21 GLN   181       5.123   0.984  -4.345  1.00 15.00           H  
ATOM   1708 HE22 GLN   181       6.000   2.354  -4.937  1.00 15.00           H  
ATOM   1709  N   TRP   182       3.921  -2.501  -3.918  1.00 15.00           N  
ATOM   1710  CA  TRP   182       3.177  -3.442  -3.079  1.00 15.00           C  
ATOM   1711  CB  TRP   182       4.098  -4.117  -2.065  1.00 15.00           C  
ATOM   1712  CG  TRP   182       4.955  -5.190  -2.659  1.00 15.00           C  
ATOM   1713  CD1 TRP   182       5.926  -5.037  -3.607  1.00 15.00           C  
ATOM   1714  CD2 TRP   182       4.922  -6.584  -2.339  1.00 15.00           C  
ATOM   1715  NE1 TRP   182       6.493  -6.252  -3.904  1.00 15.00           N  
ATOM   1716  CE2 TRP   182       5.892  -7.217  -3.138  1.00 15.00           C  
ATOM   1717  CE3 TRP   182       4.160  -7.359  -1.458  1.00 15.00           C  
ATOM   1718  CZ2 TRP   182       6.124  -8.588  -3.077  1.00 15.00           C  
ATOM   1719  CZ3 TRP   182       4.395  -8.720  -1.399  1.00 15.00           C  
ATOM   1720  CH2 TRP   182       5.367  -9.320  -2.206  1.00 15.00           C  
ATOM   1721  C   TRP   182       2.023  -2.736  -2.378  1.00 15.00           C  
ATOM   1722  O   TRP   182       2.126  -1.556  -2.048  1.00 15.00           O  
ATOM   1723  H   TRP   182       4.577  -1.900  -3.497  1.00 15.00           H  
ATOM   1724  HE1 TRP   182       7.214  -6.402  -4.556  1.00 15.00           H  
ATOM   1725  N   LYS   183       0.938  -3.462  -2.127  1.00 15.00           N  
ATOM   1726  CA  LYS   183      -0.246  -2.865  -1.521  1.00 15.00           C  
ATOM   1727  CB  LYS   183      -1.433  -2.978  -2.482  1.00 15.00           C  
ATOM   1728  CG  LYS   183      -1.158  -2.438  -3.872  1.00 15.00           C  
ATOM   1729  CD  LYS   183      -0.999  -3.552  -4.893  1.00 15.00           C  
ATOM   1730  CE  LYS   183      -0.135  -3.101  -6.061  1.00 15.00           C  
ATOM   1731  NZ  LYS   183      -0.585  -1.801  -6.638  1.00 15.00           N1+
ATOM   1732  C   LYS   183      -0.635  -3.492  -0.189  1.00 15.00           C  
ATOM   1733  O   LYS   183      -0.539  -4.702  -0.004  1.00 15.00           O  
ATOM   1734  H   LYS   183       0.940  -4.425  -2.333  1.00 15.00           H  
ATOM   1735  HZ1 LYS   183       0.129  -1.436  -7.299  1.00 15.00           H  
ATOM   1736  HZ2 LYS   183      -0.730  -1.092  -5.878  1.00 15.00           H  
ATOM   1737  HZ3 LYS   183      -1.480  -1.925  -7.146  1.00 15.00           H  
ATOM   1738  N   ILE   184      -1.080  -2.647   0.732  1.00 15.00           N  
ATOM   1739  CA  ILE   184      -1.541  -3.096   2.038  1.00 15.00           C  
ATOM   1740  CB  ILE   184      -0.824  -2.362   3.194  1.00 15.00           C  
ATOM   1741  CG1 ILE   184       0.687  -2.605   3.127  1.00 15.00           C  
ATOM   1742  CG2 ILE   184      -1.377  -2.815   4.541  1.00 15.00           C  
ATOM   1743  CD1 ILE   184       1.506  -1.645   3.967  1.00 15.00           C  
ATOM   1744  C   ILE   184      -3.046  -2.840   2.131  1.00 15.00           C  
ATOM   1745  O   ILE   184      -3.489  -1.692   2.092  1.00 15.00           O  
ATOM   1746  H   ILE   184      -1.096  -1.684   0.527  1.00 15.00           H  
ATOM   1747  N   ARG   185      -3.827  -3.906   2.214  1.00 15.00           N  
ATOM   1748  CA  ARG   185      -5.283  -3.790   2.300  1.00 15.00           C  
ATOM   1749  CB  ARG   185      -5.961  -4.954   1.566  1.00 15.00           C  
ATOM   1750  CG  ARG   185      -5.436  -5.222   0.160  1.00 15.00           C  
ATOM   1751  CD  ARG   185      -5.841  -4.135  -0.822  1.00 15.00           C  
ATOM   1752  NE  ARG   185      -5.574  -4.529  -2.204  1.00 15.00           N  
ATOM   1753  CZ  ARG   185      -5.608  -3.702  -3.243  1.00 15.00           C  
ATOM   1754  NH1 ARG   185      -5.903  -2.408  -3.075  1.00 15.00           N  
ATOM   1755  NH2 ARG   185      -5.298  -4.164  -4.454  1.00 15.00           N1+
ATOM   1756  C   ARG   185      -5.722  -3.789   3.757  1.00 15.00           C  
ATOM   1757  O   ARG   185      -5.384  -4.703   4.505  1.00 15.00           O  
ATOM   1758  H   ARG   185      -3.414  -4.802   2.233  1.00 15.00           H  
ATOM   1759  HE  ARG   185      -5.354  -5.494  -2.374  1.00 15.00           H  
ATOM   1760 HH11 ARG   185      -6.105  -2.033  -2.115  1.00 15.00           H  
ATOM   1761 HH12 ARG   185      -5.927  -1.765  -3.890  1.00 15.00           H  
ATOM   1762 HH21 ARG   185      -5.030  -5.180  -4.581  1.00 15.00           H  
ATOM   1763 HH22 ARG   185      -5.315  -3.533  -5.279  1.00 15.00           H  
ATOM   1764  N   ALA   186      -6.474  -2.773   4.158  1.00 15.00           N  
ATOM   1765  CA  ALA   186      -6.940  -2.674   5.536  1.00 15.00           C  
ATOM   1766  CB  ALA   186      -6.162  -1.603   6.287  1.00 15.00           C  
ATOM   1767  C   ALA   186      -8.438  -2.395   5.610  1.00 15.00           C  
ATOM   1768  O   ALA   186      -8.938  -1.455   4.983  1.00 15.00           O  
ATOM   1769  H   ALA   186      -6.725  -2.074   3.516  1.00 15.00           H  
ATOM   1770  N   TYR   187      -9.145  -3.218   6.378  1.00 15.00           N  
ATOM   1771  CA  TYR   187     -10.584  -3.067   6.559  1.00 15.00           C  
ATOM   1772  CB  TYR   187     -11.386  -3.741   5.434  1.00 15.00           C  
ATOM   1773  CG  TYR   187     -10.986  -5.167   5.092  1.00 15.00           C  
ATOM   1774  CD1 TYR   187      -9.876  -5.431   4.296  1.00 15.00           C  
ATOM   1775  CD2 TYR   187     -11.733  -6.249   5.546  1.00 15.00           C  
ATOM   1776  CE1 TYR   187      -9.524  -6.725   3.965  1.00 15.00           C  
ATOM   1777  CE2 TYR   187     -11.383  -7.546   5.220  1.00 15.00           C  
ATOM   1778  CZ  TYR   187     -10.280  -7.777   4.430  1.00 15.00           C  
ATOM   1779  OH  TYR   187      -9.932  -9.065   4.100  1.00 15.00           O  
ATOM   1780  C   TYR   187     -11.031  -3.552   7.938  1.00 15.00           C  
ATOM   1781  O   TYR   187     -10.268  -4.206   8.655  1.00 15.00           O  
ATOM   1782  H   TYR   187      -8.683  -3.950   6.840  1.00 15.00           H  
ATOM   1783  HH  TYR   187     -10.726  -9.572   3.906  1.00 15.00           H  
ATOM   1784  N   TYR   188     -12.268  -3.225   8.302  1.00 15.00           N  
ATOM   1785  CA  TYR   188     -12.825  -3.605   9.598  1.00 15.00           C  
ATOM   1786  CB  TYR   188     -13.925  -2.617  10.009  1.00 15.00           C  
ATOM   1787  CG  TYR   188     -13.429  -1.346  10.665  1.00 15.00           C  
ATOM   1788  CD1 TYR   188     -13.073  -1.329  12.006  1.00 15.00           C  
ATOM   1789  CD2 TYR   188     -13.326  -0.162   9.945  1.00 15.00           C  
ATOM   1790  CE1 TYR   188     -12.627  -0.170  12.611  1.00 15.00           C  
ATOM   1791  CE2 TYR   188     -12.879   1.002  10.543  1.00 15.00           C  
ATOM   1792  CZ  TYR   188     -12.531   0.993  11.876  1.00 15.00           C  
ATOM   1793  OH  TYR   188     -12.078   2.145  12.479  1.00 15.00           O  
ATOM   1794  C   TYR   188     -13.418  -5.006   9.549  1.00 15.00           C  
ATOM   1795  O   TYR   188     -13.836  -5.469   8.492  1.00 15.00           O  
ATOM   1796  H   TYR   188     -12.829  -2.723   7.676  1.00 15.00           H  
ATOM   1797  HH  TYR   188     -12.342   2.912  11.958  1.00 15.00           H  
ATOM   1798  N   GLU   189     -13.455  -5.673  10.698  1.00 15.00           N  
ATOM   1799  CA  GLU   189     -14.025  -7.015  10.789  1.00 15.00           C  
ATOM   1800  CB  GLU   189     -13.746  -7.619  12.173  1.00 15.00           C  
ATOM   1801  CG  GLU   189     -14.295  -9.025  12.378  1.00 15.00           C  
ATOM   1802  CD  GLU   189     -14.286  -9.448  13.833  1.00 15.00           C  
ATOM   1803  OE1 GLU   189     -13.295 -10.066  14.269  1.00 15.00           O  
ATOM   1804  OE2 GLU   189     -15.269  -9.149  14.546  1.00 15.00           O1-
ATOM   1805  C   GLU   189     -15.530  -6.948  10.546  1.00 15.00           C  
ATOM   1806  O   GLU   189     -16.098  -7.773   9.832  1.00 15.00           O  
ATOM   1807  H   GLU   189     -13.076  -5.261  11.506  1.00 15.00           H  
ATOM   1808  N   ASN   190     -16.162  -5.936  11.133  1.00 15.00           N  
ATOM   1809  CA  ASN   190     -17.602  -5.744  10.995  1.00 15.00           C  
ATOM   1810  CB  ASN   190     -18.138  -4.789  12.069  1.00 15.00           C  
ATOM   1811  CG  ASN   190     -17.449  -4.950  13.408  1.00 15.00           C  
ATOM   1812  OD1 ASN   190     -16.483  -4.248  13.708  1.00 15.00           O  
ATOM   1813  ND2 ASN   190     -17.943  -5.862  14.228  1.00 15.00           N  
ATOM   1814  C   ASN   190     -17.960  -5.206   9.618  1.00 15.00           C  
ATOM   1815  O   ASN   190     -19.025  -5.511   9.086  1.00 15.00           O  
ATOM   1816  H   ASN   190     -15.646  -5.312  11.686  1.00 15.00           H  
ATOM   1817 HD21 ASN   190     -18.721  -6.375  13.933  1.00 15.00           H  
ATOM   1818 HD22 ASN   190     -17.499  -5.996  15.093  1.00 15.00           H  
ATOM   1819  N   SER   191     -17.068  -4.408   9.043  1.00 15.00           N  
ATOM   1820  CA  SER   191     -17.309  -3.826   7.732  1.00 15.00           C  
ATOM   1821  CB  SER   191     -17.441  -2.303   7.852  1.00 15.00           C  
ATOM   1822  OG  SER   191     -17.717  -1.913   9.192  1.00 15.00           O  
ATOM   1823  C   SER   191     -16.189  -4.181   6.753  1.00 15.00           C  
ATOM   1824  O   SER   191     -15.320  -3.356   6.473  1.00 15.00           O  
ATOM   1825  H   SER   191     -16.228  -4.216   9.504  1.00 15.00           H  
ATOM   1826  HG  SER   191     -18.675  -1.805   9.306  1.00 15.00           H  
ATOM   1827  N   PRO   192     -16.190  -5.415   6.217  1.00 15.00           N  
ATOM   1828  CA  PRO   192     -15.164  -5.859   5.272  1.00 15.00           C  
ATOM   1829  CB  PRO   192     -15.260  -7.384   5.357  1.00 15.00           C  
ATOM   1830  CG  PRO   192     -16.686  -7.657   5.698  1.00 15.00           C  
ATOM   1831  CD  PRO   192     -17.178  -6.477   6.497  1.00 15.00           C  
ATOM   1832  C   PRO   192     -15.445  -5.383   3.847  1.00 15.00           C  
ATOM   1833  O   PRO   192     -14.679  -5.664   2.927  1.00 15.00           O  
ATOM   1834  N   GLN   193     -16.547  -4.655   3.678  1.00 15.00           N  
ATOM   1835  CA  GLN   193     -16.940  -4.143   2.372  1.00 15.00           C  
ATOM   1836  CB  GLN   193     -18.463  -4.056   2.256  1.00 15.00           C  
ATOM   1837  CG  GLN   193     -19.026  -4.835   1.079  1.00 15.00           C  
ATOM   1838  CD  GLN   193     -18.614  -6.296   1.089  1.00 15.00           C  
ATOM   1839  OE1 GLN   193     -18.486  -6.914   2.145  1.00 15.00           O  
ATOM   1840  NE2 GLN   193     -18.392  -6.855  -0.091  1.00 15.00           N  
ATOM   1841  C   GLN   193     -16.287  -2.801   2.049  1.00 15.00           C  
ATOM   1842  O   GLN   193     -16.199  -2.413   0.885  1.00 15.00           O  
ATOM   1843  H   GLN   193     -17.114  -4.472   4.451  1.00 15.00           H  
ATOM   1844 HE21 GLN   193     -18.507  -6.304  -0.892  1.00 15.00           H  
ATOM   1845 HE22 GLN   193     -18.117  -7.795  -0.113  1.00 15.00           H  
ATOM   1846  N   GLN   194     -15.838  -2.089   3.072  1.00 15.00           N  
ATOM   1847  CA  GLN   194     -15.176  -0.806   2.868  1.00 15.00           C  
ATOM   1848  CB  GLN   194     -15.795   0.287   3.743  1.00 15.00           C  
ATOM   1849  CG  GLN   194     -16.764   1.206   3.004  1.00 15.00           C  
ATOM   1850  CD  GLN   194     -18.038   0.508   2.558  1.00 15.00           C  
ATOM   1851  OE1 GLN   194     -19.010   0.425   3.306  1.00 15.00           O  
ATOM   1852  NE2 GLN   194     -18.049   0.013   1.328  1.00 15.00           N  
ATOM   1853  C   GLN   194     -13.688  -0.973   3.153  1.00 15.00           C  
ATOM   1854  O   GLN   194     -13.279  -1.126   4.303  1.00 15.00           O  
ATOM   1855  H   GLN   194     -15.928  -2.443   3.982  1.00 15.00           H  
ATOM   1856 HE21 GLN   194     -17.247   0.122   0.776  1.00 15.00           H  
ATOM   1857 HE22 GLN   194     -18.858  -0.447   1.023  1.00 15.00           H  
ATOM   1858  N   VAL   195     -12.887  -0.955   2.099  1.00 15.00           N  
ATOM   1859  CA  VAL   195     -11.453  -1.166   2.224  1.00 15.00           C  
ATOM   1860  CB  VAL   195     -11.005  -2.329   1.303  1.00 15.00           C  
ATOM   1861  CG1 VAL   195      -9.593  -2.789   1.636  1.00 15.00           C  
ATOM   1862  CG2 VAL   195     -11.986  -3.492   1.366  1.00 15.00           C  
ATOM   1863  C   VAL   195     -10.636   0.071   1.861  1.00 15.00           C  
ATOM   1864  O   VAL   195     -10.960   0.795   0.918  1.00 15.00           O  
ATOM   1865  H   VAL   195     -13.268  -0.790   1.212  1.00 15.00           H  
ATOM   1866  N   PHE   196      -9.581   0.303   2.632  1.00 15.00           N  
ATOM   1867  CA  PHE   196      -8.656   1.400   2.390  1.00 15.00           C  
ATOM   1868  CB  PHE   196      -8.468   2.246   3.656  1.00 15.00           C  
ATOM   1869  CG  PHE   196      -9.571   3.238   3.912  1.00 15.00           C  
ATOM   1870  CD1 PHE   196     -10.726   2.857   4.578  1.00 15.00           C  
ATOM   1871  CD2 PHE   196      -9.449   4.553   3.493  1.00 15.00           C  
ATOM   1872  CE1 PHE   196     -11.738   3.767   4.820  1.00 15.00           C  
ATOM   1873  CE2 PHE   196     -10.457   5.468   3.731  1.00 15.00           C  
ATOM   1874  CZ  PHE   196     -11.603   5.075   4.396  1.00 15.00           C  
ATOM   1875  C   PHE   196      -7.330   0.776   1.971  1.00 15.00           C  
ATOM   1876  O   PHE   196      -7.021  -0.344   2.383  1.00 15.00           O  
ATOM   1877  H   PHE   196      -9.412  -0.296   3.395  1.00 15.00           H  
ATOM   1878  N   SER   197      -6.553   1.457   1.144  1.00 15.00           N  
ATOM   1879  CA  SER   197      -5.292   0.890   0.693  1.00 15.00           C  
ATOM   1880  CB  SER   197      -5.469   0.190  -0.660  1.00 15.00           C  
ATOM   1881  OG  SER   197      -6.409  -0.874  -0.575  1.00 15.00           O  
ATOM   1882  C   SER   197      -4.173   1.918   0.606  1.00 15.00           C  
ATOM   1883  O   SER   197      -4.411   3.111   0.422  1.00 15.00           O  
ATOM   1884  H   SER   197      -6.819   2.351   0.841  1.00 15.00           H  
ATOM   1885  HG  SER   197      -6.863  -0.830   0.278  1.00 15.00           H  
ATOM   1886  N   THR   198      -2.957   1.420   0.752  1.00 15.00           N  
ATOM   1887  CA  THR   198      -1.752   2.220   0.667  1.00 15.00           C  
ATOM   1888  CB  THR   198      -1.219   2.626   2.062  1.00 15.00           C  
ATOM   1889  OG1 THR   198      -0.045   3.437   1.919  1.00 15.00           O  
ATOM   1890  CG2 THR   198      -0.892   1.403   2.906  1.00 15.00           C  
ATOM   1891  C   THR   198      -0.714   1.386  -0.071  1.00 15.00           C  
ATOM   1892  O   THR   198      -0.771   0.151  -0.026  1.00 15.00           O  
ATOM   1893  H   THR   198      -2.862   0.459   0.915  1.00 15.00           H  
ATOM   1894  HG1 THR   198      -0.099   4.193   2.511  1.00 15.00           H  
ATOM   1895  N   GLU   199       0.208   2.037  -0.758  1.00 15.00           N  
ATOM   1896  CA  GLU   199       1.213   1.322  -1.523  1.00 15.00           C  
ATOM   1897  CB  GLU   199       0.989   1.541  -3.027  1.00 15.00           C  
ATOM   1898  CG  GLU   199      -0.469   1.529  -3.473  1.00 15.00           C  
ATOM   1899  CD  GLU   199      -0.634   1.029  -4.897  1.00 15.00           C  
ATOM   1900  OE1 GLU   199       0.142   1.449  -5.774  1.00 15.00           O  
ATOM   1901  OE2 GLU   199      -1.529   0.189  -5.141  1.00 15.00           O1-
ATOM   1902  C   GLU   199       2.631   1.752  -1.154  1.00 15.00           C  
ATOM   1903  O   GLU   199       2.931   2.945  -1.083  1.00 15.00           O  
ATOM   1904  H   GLU   199       0.224   3.015  -0.739  1.00 15.00           H  
ATOM   1905  N   PHE   200       3.491   0.770  -0.911  1.00 15.00           N  
ATOM   1906  CA  PHE   200       4.888   1.033  -0.597  1.00 15.00           C  
ATOM   1907  CB  PHE   200       5.329   0.420   0.747  1.00 15.00           C  
ATOM   1908  CG  PHE   200       5.232  -1.081   0.877  1.00 15.00           C  
ATOM   1909  CD1 PHE   200       4.033  -1.689   1.217  1.00 15.00           C  
ATOM   1910  CD2 PHE   200       6.350  -1.878   0.694  1.00 15.00           C  
ATOM   1911  CE1 PHE   200       3.952  -3.062   1.369  1.00 15.00           C  
ATOM   1912  CE2 PHE   200       6.277  -3.251   0.839  1.00 15.00           C  
ATOM   1913  CZ  PHE   200       5.076  -3.845   1.179  1.00 15.00           C  
ATOM   1914  C   PHE   200       5.758   0.577  -1.767  1.00 15.00           C  
ATOM   1915  O   PHE   200       5.300  -0.194  -2.615  1.00 15.00           O  
ATOM   1916  H   PHE   200       3.179  -0.159  -0.959  1.00 15.00           H  
ATOM   1917  N   GLU   201       6.990   1.059  -1.843  1.00 15.00           N  
ATOM   1918  CA  GLU   201       7.865   0.696  -2.954  1.00 15.00           C  
ATOM   1919  CB  GLU   201       8.417   1.965  -3.623  1.00 15.00           C  
ATOM   1920  CG  GLU   201       8.843   1.794  -5.078  1.00 15.00           C  
ATOM   1921  CD  GLU   201       8.875   3.109  -5.841  1.00 15.00           C  
ATOM   1922  OE1 GLU   201       9.866   3.358  -6.571  1.00 15.00           O  
ATOM   1923  OE2 GLU   201       7.908   3.898  -5.709  1.00 15.00           O1-
ATOM   1924  C   GLU   201       9.014  -0.208  -2.519  1.00 15.00           C  
ATOM   1925  O   GLU   201       9.684   0.065  -1.528  1.00 15.00           O  
ATOM   1926  H   GLU   201       7.321   1.664  -1.144  1.00 15.00           H  
ATOM   1927  N   VAL   202       9.210  -1.304  -3.242  1.00 15.00           N  
ATOM   1928  CA  VAL   202      10.309  -2.219  -2.966  1.00 15.00           C  
ATOM   1929  CB  VAL   202       9.849  -3.694  -2.828  1.00 15.00           C  
ATOM   1930  CG1 VAL   202      10.968  -4.661  -3.209  1.00 15.00           C  
ATOM   1931  CG2 VAL   202       9.398  -3.966  -1.399  1.00 15.00           C  
ATOM   1932  C   VAL   202      11.333  -2.076  -4.085  1.00 15.00           C  
ATOM   1933  O   VAL   202      11.019  -2.311  -5.257  1.00 15.00           O  
ATOM   1934  H   VAL   202       8.601  -1.503  -3.987  1.00 15.00           H  
ATOM   1935  N   LYS   203      12.541  -1.666  -3.727  1.00 15.00           N  
ATOM   1936  CA  LYS   203      13.587  -1.458  -4.715  1.00 15.00           C  
ATOM   1937  CB  LYS   203      13.339  -0.122  -5.443  1.00 15.00           C  
ATOM   1938  CG  LYS   203      14.347   0.236  -6.535  1.00 15.00           C  
ATOM   1939  CD  LYS   203      14.266   1.715  -6.901  1.00 15.00           C  
ATOM   1940  CE  LYS   203      13.625   1.927  -8.269  1.00 15.00           C  
ATOM   1941  NZ  LYS   203      13.087   3.311  -8.435  1.00 15.00           N1+
ATOM   1942  C   LYS   203      14.970  -1.443  -4.074  1.00 15.00           C  
ATOM   1943  O   LYS   203      15.121  -1.159  -2.886  1.00 15.00           O  
ATOM   1944  H   LYS   203      12.735  -1.508  -2.775  1.00 15.00           H  
ATOM   1945  HZ1 LYS   203      13.744   4.006  -8.028  1.00 15.00           H  
ATOM   1946  HZ2 LYS   203      12.165   3.397  -7.955  1.00 15.00           H  
ATOM   1947  HZ3 LYS   203      12.957   3.525  -9.446  1.00 15.00           H  
ATOM   1948  N   GLU   204      15.967  -1.781  -4.876  1.00 15.00           N  
ATOM   1949  CA  GLU   204      17.354  -1.764  -4.448  1.00 15.00           C  
ATOM   1950  CB  GLU   204      18.150  -2.807  -5.241  1.00 15.00           C  
ATOM   1951  CG  GLU   204      17.609  -4.221  -5.085  1.00 15.00           C  
ATOM   1952  CD  GLU   204      18.244  -5.223  -6.031  1.00 15.00           C  
ATOM   1953  OE1 GLU   204      17.884  -5.229  -7.228  1.00 15.00           O  
ATOM   1954  OE2 GLU   204      19.065  -6.044  -5.573  1.00 15.00           O1-
ATOM   1955  C   GLU   204      17.874  -0.358  -4.723  1.00 15.00           C  
ATOM   1956  O   GLU   204      18.074   0.022  -5.877  1.00 15.00           O  
ATOM   1957  H   GLU   204      15.762  -2.046  -5.796  1.00 15.00           H  
ATOM   1958  N   TYR   205      18.052   0.430  -3.674  1.00 15.00           N  
ATOM   1959  CA  TYR   205      18.478   1.810  -3.843  1.00 15.00           C  
ATOM   1960  CB  TYR   205      17.322   2.742  -3.456  1.00 15.00           C  
ATOM   1961  CG  TYR   205      16.846   2.531  -2.032  1.00 15.00           C  
ATOM   1962  CD1 TYR   205      17.462   3.169  -0.956  1.00 15.00           C  
ATOM   1963  CD2 TYR   205      15.792   1.676  -1.760  1.00 15.00           C  
ATOM   1964  CE1 TYR   205      17.037   2.955   0.345  1.00 15.00           C  
ATOM   1965  CE2 TYR   205      15.358   1.460  -0.467  1.00 15.00           C  
ATOM   1966  CZ  TYR   205      15.981   2.097   0.582  1.00 15.00           C  
ATOM   1967  OH  TYR   205      15.545   1.870   1.869  1.00 15.00           O  
ATOM   1968  C   TYR   205      19.682   2.175  -2.993  1.00 15.00           C  
ATOM   1969  O   TYR   205      20.210   1.365  -2.233  1.00 15.00           O  
ATOM   1970  H   TYR   205      17.897   0.080  -2.773  1.00 15.00           H  
ATOM   1971  HH  TYR   205      16.207   2.184   2.500  1.00 15.00           H  
ATOM   1972  N   VAL   206      20.073   3.430  -3.137  1.00 15.00           N  
ATOM   1973  CA  VAL   206      21.172   4.028  -2.406  1.00 15.00           C  
ATOM   1974  CB  VAL   206      22.463   4.095  -3.255  1.00 15.00           C  
ATOM   1975  CG1 VAL   206      23.278   2.819  -3.094  1.00 15.00           C  
ATOM   1976  CG2 VAL   206      22.143   4.341  -4.725  1.00 15.00           C  
ATOM   1977  C   VAL   206      20.726   5.438  -2.036  1.00 15.00           C  
ATOM   1978  O   VAL   206      20.134   6.131  -2.861  1.00 15.00           O  
ATOM   1979  H   VAL   206      19.587   3.997  -3.770  1.00 15.00           H  
ATOM   1980  N   LEU   207      20.969   5.850  -0.806  1.00 15.00           N  
ATOM   1981  CA  LEU   207      20.544   7.168  -0.362  1.00 15.00           C  
ATOM   1982  CB  LEU   207      20.230   7.166   1.138  1.00 15.00           C  
ATOM   1983  CG  LEU   207      19.758   5.837   1.746  1.00 15.00           C  
ATOM   1984  CD1 LEU   207      20.938   5.054   2.316  1.00 15.00           C  
ATOM   1985  CD2 LEU   207      18.714   6.085   2.828  1.00 15.00           C  
ATOM   1986  C   LEU   207      21.600   8.220  -0.673  1.00 15.00           C  
ATOM   1987  O   LEU   207      22.756   8.087  -0.266  1.00 15.00           O  
ATOM   1988  H   LEU   207      21.461   5.273  -0.192  1.00 15.00           H  
ATOM   1989  N   PRO   208      21.224   9.269  -1.422  1.00 15.00           N  
ATOM   1990  CA  PRO   208      22.130  10.362  -1.781  1.00 15.00           C  
ATOM   1991  CB  PRO   208      21.416  11.058  -2.953  1.00 15.00           C  
ATOM   1992  CG  PRO   208      20.239  10.194  -3.279  1.00 15.00           C  
ATOM   1993  CD  PRO   208      19.900   9.464  -2.014  1.00 15.00           C  
ATOM   1994  C   PRO   208      22.326  11.337  -0.620  1.00 15.00           C  
ATOM   1995  O   PRO   208      21.705  11.192   0.435  1.00 15.00           O  
ATOM   1996  N   SER   209      23.183  12.331  -0.819  1.00 15.00           N  
ATOM   1997  CA  SER   209      23.466  13.313   0.222  1.00 15.00           C  
ATOM   1998  CB  SER   209      24.975  13.382   0.479  1.00 15.00           C  
ATOM   1999  OG  SER   209      25.702  13.079  -0.700  1.00 15.00           O  
ATOM   2000  C   SER   209      22.916  14.705  -0.107  1.00 15.00           C  
ATOM   2001  O   SER   209      23.083  15.649   0.677  1.00 15.00           O  
ATOM   2002  H   SER   209      23.649  12.398  -1.681  1.00 15.00           H  
ATOM   2003  HG  SER   209      26.631  12.968  -0.481  1.00 15.00           H  
ATOM   2004  N   PHE   210      22.243  14.839  -1.244  1.00 15.00           N  
ATOM   2005  CA  PHE   210      21.699  16.131  -1.639  1.00 15.00           C  
ATOM   2006  CB  PHE   210      22.692  16.908  -2.516  1.00 15.00           C  
ATOM   2007  CG  PHE   210      22.801  16.444  -3.941  1.00 15.00           C  
ATOM   2008  CD1 PHE   210      23.272  15.179  -4.246  1.00 15.00           C  
ATOM   2009  CD2 PHE   210      22.448  17.291  -4.977  1.00 15.00           C  
ATOM   2010  CE1 PHE   210      23.389  14.767  -5.559  1.00 15.00           C  
ATOM   2011  CE2 PHE   210      22.558  16.887  -6.292  1.00 15.00           C  
ATOM   2012  CZ  PHE   210      23.031  15.623  -6.584  1.00 15.00           C  
ATOM   2013  C   PHE   210      20.326  16.024  -2.302  1.00 15.00           C  
ATOM   2014  O   PHE   210      19.948  14.966  -2.811  1.00 15.00           O  
ATOM   2015  H   PHE   210      22.100  14.058  -1.817  1.00 15.00           H  
ATOM   2016  N   GLU   211      19.595  17.135  -2.290  1.00 15.00           N  
ATOM   2017  CA  GLU   211      18.262  17.204  -2.874  1.00 15.00           C  
ATOM   2018  CB  GLU   211      17.213  17.488  -1.787  1.00 15.00           C  
ATOM   2019  CG  GLU   211      17.524  18.697  -0.913  1.00 15.00           C  
ATOM   2020  CD  GLU   211      16.429  19.005   0.092  1.00 15.00           C  
ATOM   2021  OE1 GLU   211      16.441  18.420   1.195  1.00 15.00           O  
ATOM   2022  OE2 GLU   211      15.561  19.856  -0.212  1.00 15.00           O1-
ATOM   2023  C   GLU   211      18.208  18.287  -3.948  1.00 15.00           C  
ATOM   2024  O   GLU   211      18.855  19.331  -3.825  1.00 15.00           O  
ATOM   2025  H   GLU   211      19.973  17.947  -1.884  1.00 15.00           H  
ATOM   2026  N   VAL   212      17.457  18.032  -5.011  1.00 15.00           N  
ATOM   2027  CA  VAL   212      17.321  18.995  -6.097  1.00 15.00           C  
ATOM   2028  CB  VAL   212      17.670  18.387  -7.478  1.00 15.00           C  
ATOM   2029  CG1 VAL   212      17.669  19.463  -8.557  1.00 15.00           C  
ATOM   2030  CG2 VAL   212      19.010  17.667  -7.440  1.00 15.00           C  
ATOM   2031  C   VAL   212      15.893  19.520  -6.140  1.00 15.00           C  
ATOM   2032  O   VAL   212      14.938  18.743  -6.079  1.00 15.00           O  
ATOM   2033  H   VAL   212      16.973  17.183  -5.063  1.00 15.00           H  
ATOM   2034  N   ILE   213      15.753  20.834  -6.230  1.00 15.00           N  
ATOM   2035  CA  ILE   213      14.442  21.462  -6.290  1.00 15.00           C  
ATOM   2036  CB  ILE   213      14.196  22.407  -5.087  1.00 15.00           C  
ATOM   2037  CG1 ILE   213      14.408  21.673  -3.760  1.00 15.00           C  
ATOM   2038  CG2 ILE   213      12.796  23.008  -5.141  1.00 15.00           C  
ATOM   2039  CD1 ILE   213      15.793  21.857  -3.179  1.00 15.00           C  
ATOM   2040  C   ILE   213      14.307  22.263  -7.581  1.00 15.00           C  
ATOM   2041  O   ILE   213      15.200  23.031  -7.942  1.00 15.00           O  
ATOM   2042  H   ILE   213      16.558  21.401  -6.255  1.00 15.00           H  
ATOM   2043  N   VAL   214      13.207  22.059  -8.287  1.00 15.00           N  
ATOM   2044  CA  VAL   214      12.950  22.778  -9.525  1.00 15.00           C  
ATOM   2045  CB  VAL   214      12.777  21.814 -10.721  1.00 15.00           C  
ATOM   2046  CG1 VAL   214      12.566  22.592 -12.011  1.00 15.00           C  
ATOM   2047  CG2 VAL   214      13.977  20.887 -10.849  1.00 15.00           C  
ATOM   2048  C   VAL   214      11.687  23.622  -9.374  1.00 15.00           C  
ATOM   2049  O   VAL   214      10.575  23.093  -9.388  1.00 15.00           O  
ATOM   2050  H   VAL   214      12.548  21.410  -7.968  1.00 15.00           H  
ATOM   2051  N   GLU   215      11.864  24.928  -9.223  1.00 15.00           N  
ATOM   2052  CA  GLU   215      10.740  25.844  -9.063  1.00 15.00           C  
ATOM   2053  CB  GLU   215      10.507  26.171  -7.580  1.00 15.00           C  
ATOM   2054  CG  GLU   215       9.318  25.459  -6.934  1.00 15.00           C  
ATOM   2055  CD  GLU   215       7.975  26.040  -7.351  1.00 15.00           C  
ATOM   2056  OE1 GLU   215       7.652  27.183  -6.938  1.00 15.00           O  
ATOM   2057  OE2 GLU   215       7.242  25.364  -8.105  1.00 15.00           O1-
ATOM   2058  C   GLU   215      10.986  27.134  -9.842  1.00 15.00           C  
ATOM   2059  O   GLU   215      11.918  27.877  -9.549  1.00 15.00           O  
ATOM   2060  H   GLU   215      12.777  25.292  -9.232  1.00 15.00           H  
ATOM   2061  N   PRO   216      10.165  27.394 -10.868  1.00 15.00           N  
ATOM   2062  CA  PRO   216      10.279  28.607 -11.687  1.00 15.00           C  
ATOM   2063  CB  PRO   216       9.388  28.285 -12.890  1.00 15.00           C  
ATOM   2064  CG  PRO   216       8.358  27.354 -12.345  1.00 15.00           C  
ATOM   2065  CD  PRO   216       9.068  26.516 -11.319  1.00 15.00           C  
ATOM   2066  C   PRO   216       9.730  29.830 -10.948  1.00 15.00           C  
ATOM   2067  O   PRO   216       8.891  29.692 -10.054  1.00 15.00           O  
ATOM   2068  N   THR   217      10.201  31.018 -11.308  1.00 15.00           N  
ATOM   2069  CA  THR   217       9.722  32.238 -10.674  1.00 15.00           C  
ATOM   2070  CB  THR   217      10.584  33.445 -11.062  1.00 15.00           C  
ATOM   2071  OG1 THR   217      11.837  32.965 -11.556  1.00 15.00           O  
ATOM   2072  CG2 THR   217      10.827  34.324  -9.844  1.00 15.00           C  
ATOM   2073  C   THR   217       8.271  32.480 -11.062  1.00 15.00           C  
ATOM   2074  O   THR   217       7.390  32.516 -10.204  1.00 15.00           O  
ATOM   2075  H   THR   217      10.895  31.078 -12.000  1.00 15.00           H  
ATOM   2076  HG1 THR   217      12.403  33.711 -11.778  1.00 15.00           H  
ATOM   2077  N   GLU   218       8.028  32.635 -12.356  1.00 15.00           N  
ATOM   2078  CA  GLU   218       6.676  32.822 -12.849  1.00 15.00           C  
ATOM   2079  CB  GLU   218       6.705  33.301 -14.303  1.00 15.00           C  
ATOM   2080  CG  GLU   218       7.863  34.247 -14.623  1.00 15.00           C  
ATOM   2081  CD  GLU   218       7.407  35.564 -15.224  1.00 15.00           C  
ATOM   2082  OE1 GLU   218       6.340  36.062 -14.815  1.00 15.00           O  
ATOM   2083  OE2 GLU   218       8.124  36.108 -16.100  1.00 15.00           O1-
ATOM   2084  C   GLU   218       5.958  31.475 -12.726  1.00 15.00           C  
ATOM   2085  O   GLU   218       6.437  30.470 -13.253  1.00 15.00           O  
ATOM   2086  H   GLU   218       8.774  32.621 -12.994  1.00 15.00           H  
ATOM   2087  N   LYS   219       4.833  31.453 -12.010  1.00 15.00           N  
ATOM   2088  CA  LYS   219       4.084  30.212 -11.775  1.00 15.00           C  
ATOM   2089  CB  LYS   219       3.112  30.349 -10.598  1.00 15.00           C  
ATOM   2090  CG  LYS   219       3.780  30.581  -9.247  1.00 15.00           C  
ATOM   2091  CD  LYS   219       5.046  29.749  -9.094  1.00 15.00           C  
ATOM   2092  CE  LYS   219       5.900  30.236  -7.931  1.00 15.00           C  
ATOM   2093  NZ  LYS   219       7.237  29.582  -7.918  1.00 15.00           N1+
ATOM   2094  C   LYS   219       3.351  29.706 -13.006  1.00 15.00           C  
ATOM   2095  O   LYS   219       3.008  28.529 -13.091  1.00 15.00           O  
ATOM   2096  H   LYS   219       4.495  32.288 -11.636  1.00 15.00           H  
ATOM   2097  HZ1 LYS   219       7.912  30.151  -7.375  1.00 15.00           H  
ATOM   2098  HZ2 LYS   219       7.598  29.479  -8.892  1.00 15.00           H  
ATOM   2099  HZ3 LYS   219       7.173  28.628  -7.481  1.00 15.00           H  
ATOM   2100  N   PHE   220       3.108  30.582 -13.955  1.00 15.00           N  
ATOM   2101  CA  PHE   220       2.411  30.197 -15.170  1.00 15.00           C  
ATOM   2102  CB  PHE   220       0.935  30.613 -15.123  1.00 15.00           C  
ATOM   2103  CG  PHE   220       0.704  32.076 -14.877  1.00 15.00           C  
ATOM   2104  CD1 PHE   220       0.573  32.952 -15.939  1.00 15.00           C  
ATOM   2105  CD2 PHE   220       0.623  32.576 -13.586  1.00 15.00           C  
ATOM   2106  CE1 PHE   220       0.369  34.301 -15.723  1.00 15.00           C  
ATOM   2107  CE2 PHE   220       0.417  33.924 -13.362  1.00 15.00           C  
ATOM   2108  CZ  PHE   220       0.291  34.789 -14.433  1.00 15.00           C  
ATOM   2109  C   PHE   220       3.118  30.774 -16.387  1.00 15.00           C  
ATOM   2110  O   PHE   220       3.874  31.741 -16.265  1.00 15.00           O  
ATOM   2111  H   PHE   220       3.427  31.504 -13.855  1.00 15.00           H  
ATOM   2112  N   TYR   221       2.880  30.194 -17.555  1.00 15.00           N  
ATOM   2113  CA  TYR   221       3.532  30.664 -18.765  1.00 15.00           C  
ATOM   2114  CB  TYR   221       4.392  29.557 -19.376  1.00 15.00           C  
ATOM   2115  CG  TYR   221       4.975  29.913 -20.723  1.00 15.00           C  
ATOM   2116  CD1 TYR   221       5.832  30.996 -20.872  1.00 15.00           C  
ATOM   2117  CD2 TYR   221       4.661  29.164 -21.848  1.00 15.00           C  
ATOM   2118  CE1 TYR   221       6.360  31.321 -22.106  1.00 15.00           C  
ATOM   2119  CE2 TYR   221       5.187  29.481 -23.084  1.00 15.00           C  
ATOM   2120  CZ  TYR   221       6.035  30.561 -23.209  1.00 15.00           C  
ATOM   2121  OH  TYR   221       6.564  30.877 -24.440  1.00 15.00           O  
ATOM   2122  C   TYR   221       2.539  31.196 -19.794  1.00 15.00           C  
ATOM   2123  O   TYR   221       1.561  30.528 -20.135  1.00 15.00           O  
ATOM   2124  H   TYR   221       2.252  29.440 -17.604  1.00 15.00           H  
ATOM   2125  HH  TYR   221       7.512  31.008 -24.358  1.00 15.00           H  
ATOM   2126  N   TYR   222       2.802  32.403 -20.286  1.00 15.00           N  
ATOM   2127  CA  TYR   222       1.948  33.021 -21.292  1.00 15.00           C  
ATOM   2128  CB  TYR   222       1.953  34.550 -21.145  1.00 15.00           C  
ATOM   2129  CG  TYR   222       0.842  35.272 -21.895  1.00 15.00           C  
ATOM   2130  CD1 TYR   222      -0.291  34.598 -22.337  1.00 15.00           C  
ATOM   2131  CD2 TYR   222       0.925  36.637 -22.150  1.00 15.00           C  
ATOM   2132  CE1 TYR   222      -1.301  35.260 -23.010  1.00 15.00           C  
ATOM   2133  CE2 TYR   222      -0.082  37.306 -22.821  1.00 15.00           C  
ATOM   2134  CZ  TYR   222      -1.192  36.613 -23.248  1.00 15.00           C  
ATOM   2135  OH  TYR   222      -2.195  37.270 -23.919  1.00 15.00           O  
ATOM   2136  C   TYR   222       2.433  32.627 -22.683  1.00 15.00           C  
ATOM   2137  O   TYR   222       3.586  32.863 -23.034  1.00 15.00           O  
ATOM   2138  H   TYR   222       3.594  32.885 -19.966  1.00 15.00           H  
ATOM   2139  HH  TYR   222      -2.472  38.046 -23.412  1.00 15.00           H  
ATOM   2140  N   ILE   223       1.545  32.031 -23.470  1.00 15.00           N  
ATOM   2141  CA  ILE   223       1.869  31.593 -24.831  1.00 15.00           C  
ATOM   2142  CB  ILE   223       0.699  30.779 -25.434  1.00 15.00           C  
ATOM   2143  CG1 ILE   223       1.060  30.191 -26.799  1.00 15.00           C  
ATOM   2144  CG2 ILE   223      -0.566  31.622 -25.523  1.00 15.00           C  
ATOM   2145  CD1 ILE   223       1.989  28.999 -26.727  1.00 15.00           C  
ATOM   2146  C   ILE   223       2.207  32.782 -25.743  1.00 15.00           C  
ATOM   2147  O   ILE   223       2.784  32.618 -26.826  1.00 15.00           O  
ATOM   2148  H   ILE   223       0.641  31.868 -23.125  1.00 15.00           H  
ATOM   2149  N   TYR   224       1.857  33.979 -25.295  1.00 15.00           N  
ATOM   2150  CA  TYR   224       2.112  35.189 -26.060  1.00 15.00           C  
ATOM   2151  CB  TYR   224       0.859  36.065 -26.122  1.00 15.00           C  
ATOM   2152  CG  TYR   224      -0.158  35.579 -27.131  1.00 15.00           C  
ATOM   2153  CD1 TYR   224      -1.344  34.970 -26.733  1.00 15.00           C  
ATOM   2154  CD2 TYR   224       0.081  35.715 -28.489  1.00 15.00           C  
ATOM   2155  CE1 TYR   224      -2.260  34.509 -27.665  1.00 15.00           C  
ATOM   2156  CE2 TYR   224      -0.827  35.265 -29.423  1.00 15.00           C  
ATOM   2157  CZ  TYR   224      -1.993  34.662 -29.011  1.00 15.00           C  
ATOM   2158  OH  TYR   224      -2.882  34.201 -29.954  1.00 15.00           O  
ATOM   2159  C   TYR   224       3.306  35.958 -25.502  1.00 15.00           C  
ATOM   2160  O   TYR   224       3.431  37.163 -25.702  1.00 15.00           O  
ATOM   2161  H   TYR   224       1.425  34.051 -24.420  1.00 15.00           H  
ATOM   2162  HH  TYR   224      -3.763  34.071 -29.551  1.00 15.00           H  
ATOM   2163  N   ASN   225       4.179  35.244 -24.798  1.00 15.00           N  
ATOM   2164  CA  ASN   225       5.378  35.839 -24.217  1.00 15.00           C  
ATOM   2165  CB  ASN   225       5.528  35.398 -22.761  1.00 15.00           C  
ATOM   2166  CG  ASN   225       6.330  36.379 -21.930  1.00 15.00           C  
ATOM   2167  OD1 ASN   225       7.165  37.118 -22.448  1.00 15.00           O  
ATOM   2168  ND2 ASN   225       6.080  36.388 -20.629  1.00 15.00           N  
ATOM   2169  C   ASN   225       6.592  35.390 -25.022  1.00 15.00           C  
ATOM   2170  O   ASN   225       6.940  34.209 -25.023  1.00 15.00           O  
ATOM   2171  H   ASN   225       4.018  34.286 -24.671  1.00 15.00           H  
ATOM   2172 HD21 ASN   225       5.405  35.769 -20.283  1.00 15.00           H  
ATOM   2173 HD22 ASN   225       6.578  37.014 -20.067  1.00 15.00           H  
ATOM   2174  N   GLU   226       7.228  36.330 -25.710  1.00 15.00           N  
ATOM   2175  CA  GLU   226       8.381  36.014 -26.549  1.00 15.00           C  
ATOM   2176  CB  GLU   226       8.529  37.036 -27.682  1.00 15.00           C  
ATOM   2177  CG  GLU   226       7.223  37.380 -28.384  1.00 15.00           C  
ATOM   2178  CD  GLU   226       7.416  37.744 -29.841  1.00 15.00           C  
ATOM   2179  OE1 GLU   226       7.281  36.841 -30.696  1.00 15.00           O  
ATOM   2180  OE2 GLU   226       7.696  38.926 -30.128  1.00 15.00           O1-
ATOM   2181  C   GLU   226       9.689  35.890 -25.764  1.00 15.00           C  
ATOM   2182  O   GLU   226      10.688  35.410 -26.297  1.00 15.00           O  
ATOM   2183  H   GLU   226       6.910  37.256 -25.666  1.00 15.00           H  
ATOM   2184  N   LYS   227       9.684  36.310 -24.499  1.00 15.00           N  
ATOM   2185  CA  LYS   227      10.893  36.243 -23.674  1.00 15.00           C  
ATOM   2186  CB  LYS   227      10.782  37.142 -22.431  1.00 15.00           C  
ATOM   2187  CG  LYS   227      10.070  36.517 -21.237  1.00 15.00           C  
ATOM   2188  CD  LYS   227      10.176  37.401 -20.001  1.00 15.00           C  
ATOM   2189  CE  LYS   227       9.909  36.606 -18.733  1.00 15.00           C  
ATOM   2190  NZ  LYS   227       9.998  37.447 -17.506  1.00 15.00           N1+
ATOM   2191  C   LYS   227      11.245  34.805 -23.284  1.00 15.00           C  
ATOM   2192  O   LYS   227      12.406  34.487 -23.031  1.00 15.00           O  
ATOM   2193  H   LYS   227       8.856  36.669 -24.115  1.00 15.00           H  
ATOM   2194  HZ1 LYS   227       9.500  36.970 -16.715  1.00 15.00           H  
ATOM   2195  HZ2 LYS   227       9.553  38.365 -17.676  1.00 15.00           H  
ATOM   2196  HZ3 LYS   227      10.995  37.595 -17.235  1.00 15.00           H  
ATOM   2197  N   GLY   228      10.235  33.945 -23.246  1.00 15.00           N  
ATOM   2198  CA  GLY   228      10.452  32.561 -22.889  1.00 15.00           C  
ATOM   2199  C   GLY   228      10.001  32.252 -21.475  1.00 15.00           C  
ATOM   2200  O   GLY   228       9.261  33.028 -20.866  1.00 15.00           O  
ATOM   2201  H   GLY   228       9.333  34.256 -23.460  1.00 15.00           H  
ATOM   2202  N   LEU   229      10.438  31.113 -20.962  1.00 15.00           N  
ATOM   2203  CA  LEU   229      10.090  30.686 -19.616  1.00 15.00           C  
ATOM   2204  CB  LEU   229       9.290  29.380 -19.683  1.00 15.00           C  
ATOM   2205  CG  LEU   229       8.883  28.748 -18.350  1.00 15.00           C  
ATOM   2206  CD1 LEU   229       7.970  29.680 -17.566  1.00 15.00           C  
ATOM   2207  CD2 LEU   229       8.210  27.403 -18.584  1.00 15.00           C  
ATOM   2208  C   LEU   229      11.367  30.485 -18.806  1.00 15.00           C  
ATOM   2209  O   LEU   229      12.237  29.708 -19.200  1.00 15.00           O  
ATOM   2210  H   LEU   229      11.019  30.542 -21.503  1.00 15.00           H  
ATOM   2211  N   GLU   230      11.475  31.193 -17.690  1.00 15.00           N  
ATOM   2212  CA  GLU   230      12.652  31.113 -16.836  1.00 15.00           C  
ATOM   2213  CB  GLU   230      12.990  32.511 -16.296  1.00 15.00           C  
ATOM   2214  CG  GLU   230      13.223  33.555 -17.387  1.00 15.00           C  
ATOM   2215  CD  GLU   230      12.811  34.960 -16.979  1.00 15.00           C  
ATOM   2216  OE1 GLU   230      12.281  35.694 -17.832  1.00 15.00           O  
ATOM   2217  OE2 GLU   230      13.019  35.334 -15.811  1.00 15.00           O1-
ATOM   2218  C   GLU   230      12.431  30.112 -15.693  1.00 15.00           C  
ATOM   2219  O   GLU   230      11.563  30.307 -14.840  1.00 15.00           O  
ATOM   2220  H   GLU   230      10.740  31.785 -17.428  1.00 15.00           H  
ATOM   2221  N   VAL   231      13.211  29.032 -15.696  1.00 15.00           N  
ATOM   2222  CA  VAL   231      13.104  27.987 -14.677  1.00 15.00           C  
ATOM   2223  CB  VAL   231      12.928  26.592 -15.319  1.00 15.00           C  
ATOM   2224  CG1 VAL   231      12.724  25.524 -14.254  1.00 15.00           C  
ATOM   2225  CG2 VAL   231      11.775  26.589 -16.312  1.00 15.00           C  
ATOM   2226  C   VAL   231      14.350  27.970 -13.792  1.00 15.00           C  
ATOM   2227  O   VAL   231      15.470  27.836 -14.289  1.00 15.00           O  
ATOM   2228  H   VAL   231      13.888  28.936 -16.404  1.00 15.00           H  
ATOM   2229  N   THR   232      14.148  28.090 -12.486  1.00 15.00           N  
ATOM   2230  CA  THR   232      15.253  28.102 -11.538  1.00 15.00           C  
ATOM   2231  CB  THR   232      15.019  29.154 -10.433  1.00 15.00           C  
ATOM   2232  OG1 THR   232      14.679  30.413 -11.032  1.00 15.00           O  
ATOM   2233  CG2 THR   232      16.263  29.318  -9.570  1.00 15.00           C  
ATOM   2234  C   THR   232      15.453  26.731 -10.888  1.00 15.00           C  
ATOM   2235  O   THR   232      14.539  26.182 -10.267  1.00 15.00           O  
ATOM   2236  H   THR   232      13.235  28.171 -12.148  1.00 15.00           H  
ATOM   2237  HG1 THR   232      15.483  30.940 -11.148  1.00 15.00           H  
ATOM   2238  N   ILE   233      16.646  26.177 -11.054  1.00 15.00           N  
ATOM   2239  CA  ILE   233      16.980  24.889 -10.466  1.00 15.00           C  
ATOM   2240  CB  ILE   233      17.674  23.947 -11.478  1.00 15.00           C  
ATOM   2241  CG1 ILE   233      16.774  23.697 -12.690  1.00 15.00           C  
ATOM   2242  CG2 ILE   233      18.056  22.627 -10.821  1.00 15.00           C  
ATOM   2243  CD1 ILE   233      17.101  24.566 -13.884  1.00 15.00           C  
ATOM   2244  C   ILE   233      17.898  25.107  -9.268  1.00 15.00           C  
ATOM   2245  O   ILE   233      18.970  25.701  -9.398  1.00 15.00           O  
ATOM   2246  H   ILE   233      17.326  26.652 -11.589  1.00 15.00           H  
ATOM   2247  N   THR   234      17.469  24.649  -8.105  1.00 15.00           N  
ATOM   2248  CA  THR   234      18.253  24.804  -6.895  1.00 15.00           C  
ATOM   2249  CB  THR   234      17.391  25.371  -5.753  1.00 15.00           C  
ATOM   2250  OG1 THR   234      16.180  25.918  -6.301  1.00 15.00           O  
ATOM   2251  CG2 THR   234      18.146  26.469  -5.015  1.00 15.00           C  
ATOM   2252  C   THR   234      18.863  23.476  -6.460  1.00 15.00           C  
ATOM   2253  O   THR   234      18.156  22.476  -6.294  1.00 15.00           O  
ATOM   2254  H   THR   234      16.595  24.197  -8.056  1.00 15.00           H  
ATOM   2255  HG1 THR   234      16.318  26.844  -6.522  1.00 15.00           H  
ATOM   2256  N   ALA   235      20.175  23.473  -6.283  1.00 15.00           N  
ATOM   2257  CA  ALA   235      20.890  22.278  -5.860  1.00 15.00           C  
ATOM   2258  CB  ALA   235      21.996  21.946  -6.851  1.00 15.00           C  
ATOM   2259  C   ALA   235      21.466  22.497  -4.466  1.00 15.00           C  
ATOM   2260  O   ALA   235      22.306  23.379  -4.262  1.00 15.00           O  
ATOM   2261  H   ALA   235      20.680  24.304  -6.431  1.00 15.00           H  
ATOM   2262  N   ARG   236      21.016  21.704  -3.506  1.00 15.00           N  
ATOM   2263  CA  ARG   236      21.480  21.848  -2.138  1.00 15.00           C  
ATOM   2264  CB  ARG   236      20.503  22.721  -1.350  1.00 15.00           C  
ATOM   2265  CG  ARG   236      19.123  22.106  -1.183  1.00 15.00           C  
ATOM   2266  CD  ARG   236      18.255  22.936  -0.258  1.00 15.00           C  
ATOM   2267  NE  ARG   236      16.967  22.300  -0.006  1.00 15.00           N  
ATOM   2268  CZ  ARG   236      16.033  22.777   0.806  1.00 15.00           C  
ATOM   2269  NH1 ARG   236      16.233  23.906   1.473  1.00 15.00           N  
ATOM   2270  NH2 ARG   236      14.896  22.116   0.946  1.00 15.00           N1+
ATOM   2271  C   ARG   236      21.629  20.501  -1.445  1.00 15.00           C  
ATOM   2272  O   ARG   236      20.975  19.522  -1.807  1.00 15.00           O  
ATOM   2273  H   ARG   236      20.360  21.003  -3.720  1.00 15.00           H  
ATOM   2274  HE  ARG   236      16.800  21.434  -0.456  1.00 15.00           H  
ATOM   2275 HH11 ARG   236      15.503  24.273   2.116  1.00 15.00           H  
ATOM   2276 HH12 ARG   236      17.125  24.427   1.353  1.00 15.00           H  
ATOM   2277 HH21 ARG   236      14.152  22.474   1.582  1.00 15.00           H  
ATOM   2278 HH22 ARG   236      14.746  21.219   0.412  1.00 15.00           H  
ATOM   2279  N   PHE   237      22.491  20.465  -0.441  1.00 15.00           N  
ATOM   2280  CA  PHE   237      22.723  19.253   0.327  1.00 15.00           C  
ATOM   2281  CB  PHE   237      24.048  19.345   1.092  1.00 15.00           C  
ATOM   2282  CG  PHE   237      25.268  19.064   0.262  1.00 15.00           C  
ATOM   2283  CD1 PHE   237      25.565  17.774  -0.142  1.00 15.00           C  
ATOM   2284  CD2 PHE   237      26.123  20.090  -0.107  1.00 15.00           C  
ATOM   2285  CE1 PHE   237      26.689  17.510  -0.898  1.00 15.00           C  
ATOM   2286  CE2 PHE   237      27.250  19.834  -0.866  1.00 15.00           C  
ATOM   2287  CZ  PHE   237      27.533  18.541  -1.262  1.00 15.00           C  
ATOM   2288  C   PHE   237      21.581  19.042   1.311  1.00 15.00           C  
ATOM   2289  O   PHE   237      20.880  19.992   1.665  1.00 15.00           O  
ATOM   2290  H   PHE   237      22.975  21.285  -0.200  1.00 15.00           H  
ATOM   2291  N   LEU   238      21.404  17.805   1.762  1.00 15.00           N  
ATOM   2292  CA  LEU   238      20.342  17.484   2.711  1.00 15.00           C  
ATOM   2293  CB  LEU   238      20.267  15.977   2.964  1.00 15.00           C  
ATOM   2294  CG  LEU   238      19.851  15.114   1.774  1.00 15.00           C  
ATOM   2295  CD1 LEU   238      19.963  13.639   2.120  1.00 15.00           C  
ATOM   2296  CD2 LEU   238      18.438  15.455   1.326  1.00 15.00           C  
ATOM   2297  C   LEU   238      20.549  18.217   4.028  1.00 15.00           C  
ATOM   2298  O   LEU   238      19.592  18.548   4.718  1.00 15.00           O  
ATOM   2299  H   LEU   238      21.996  17.087   1.443  1.00 15.00           H  
ATOM   2300  N   TYR   239      21.807  18.483   4.363  1.00 15.00           N  
ATOM   2301  CA  TYR   239      22.139  19.182   5.602  1.00 15.00           C  
ATOM   2302  CB  TYR   239      23.450  18.680   6.235  1.00 15.00           C  
ATOM   2303  CG  TYR   239      24.593  18.458   5.269  1.00 15.00           C  
ATOM   2304  CD1 TYR   239      24.615  17.359   4.419  1.00 15.00           C  
ATOM   2305  CD2 TYR   239      25.655  19.346   5.212  1.00 15.00           C  
ATOM   2306  CE1 TYR   239      25.659  17.157   3.539  1.00 15.00           C  
ATOM   2307  CE2 TYR   239      26.703  19.151   4.336  1.00 15.00           C  
ATOM   2308  CZ  TYR   239      26.701  18.058   3.501  1.00 15.00           C  
ATOM   2309  OH  TYR   239      27.740  17.868   2.621  1.00 15.00           O  
ATOM   2310  C   TYR   239      22.080  20.715   5.475  1.00 15.00           C  
ATOM   2311  O   TYR   239      22.710  21.436   6.251  1.00 15.00           O  
ATOM   2312  H   TYR   239      22.528  18.196   3.766  1.00 15.00           H  
ATOM   2313  HH  TYR   239      28.402  18.556   2.749  1.00 15.00           H  
ATOM   2314  N   GLY   240      21.337  21.203   4.479  1.00 15.00           N  
ATOM   2315  CA  GLY   240      21.151  22.640   4.302  1.00 15.00           C  
ATOM   2316  C   GLY   240      22.261  23.400   3.588  1.00 15.00           C  
ATOM   2317  O   GLY   240      22.240  24.633   3.564  1.00 15.00           O  
ATOM   2318  H   GLY   240      20.899  20.579   3.861  1.00 15.00           H  
ATOM   2319  N   LYS   241      23.224  22.708   3.000  1.00 15.00           N  
ATOM   2320  CA  LYS   241      24.306  23.400   2.298  1.00 15.00           C  
ATOM   2321  CB  LYS   241      25.640  22.664   2.436  1.00 15.00           C  
ATOM   2322  CG  LYS   241      26.074  22.400   3.870  1.00 15.00           C  
ATOM   2323  CD  LYS   241      26.028  23.651   4.731  1.00 15.00           C  
ATOM   2324  CE  LYS   241      26.548  23.362   6.132  1.00 15.00           C  
ATOM   2325  NZ  LYS   241      26.267  24.479   7.074  1.00 15.00           N1+
ATOM   2326  C   LYS   241      23.959  23.616   0.827  1.00 15.00           C  
ATOM   2327  O   LYS   241      22.971  23.082   0.339  1.00 15.00           O  
ATOM   2328  H   LYS   241      23.202  21.731   3.023  1.00 15.00           H  
ATOM   2329  HZ1 LYS   241      25.255  24.495   7.317  1.00 15.00           H  
ATOM   2330  HZ2 LYS   241      26.524  25.387   6.640  1.00 15.00           H  
ATOM   2331  HZ3 LYS   241      26.820  24.357   7.947  1.00 15.00           H  
ATOM   2332  N   LYS   242      24.768  24.403   0.130  1.00 15.00           N  
ATOM   2333  CA  LYS   242      24.535  24.679  -1.284  1.00 15.00           C  
ATOM   2334  CB  LYS   242      24.595  26.186  -1.557  1.00 15.00           C  
ATOM   2335  CG  LYS   242      23.379  26.951  -1.055  1.00 15.00           C  
ATOM   2336  CD  LYS   242      23.588  28.453  -1.141  1.00 15.00           C  
ATOM   2337  CE  LYS   242      22.337  29.214  -0.728  1.00 15.00           C  
ATOM   2338  NZ  LYS   242      21.909  28.883   0.663  1.00 15.00           N1+
ATOM   2339  C   LYS   242      25.538  23.927  -2.152  1.00 15.00           C  
ATOM   2340  O   LYS   242      26.640  23.613  -1.700  1.00 15.00           O  
ATOM   2341  H   LYS   242      25.550  24.794   0.567  1.00 15.00           H  
ATOM   2342  HZ1 LYS   242      21.025  29.383   0.893  1.00 15.00           H  
ATOM   2343  HZ2 LYS   242      22.641  29.172   1.343  1.00 15.00           H  
ATOM   2344  HZ3 LYS   242      21.749  27.859   0.755  1.00 15.00           H  
ATOM   2345  N   VAL   243      25.146  23.624  -3.385  1.00 15.00           N  
ATOM   2346  CA  VAL   243      26.013  22.901  -4.312  1.00 15.00           C  
ATOM   2347  CB  VAL   243      25.428  21.517  -4.684  1.00 15.00           C  
ATOM   2348  CG1 VAL   243      26.430  20.710  -5.500  1.00 15.00           C  
ATOM   2349  CG2 VAL   243      25.005  20.745  -3.445  1.00 15.00           C  
ATOM   2350  C   VAL   243      26.226  23.691  -5.600  1.00 15.00           C  
ATOM   2351  O   VAL   243      25.292  24.288  -6.133  1.00 15.00           O  
ATOM   2352  H   VAL   243      24.249  23.893  -3.683  1.00 15.00           H  
ATOM   2353  N   GLU   244      27.463  23.688  -6.083  1.00 15.00           N  
ATOM   2354  CA  GLU   244      27.820  24.368  -7.323  1.00 15.00           C  
ATOM   2355  CB  GLU   244      28.822  25.494  -7.051  1.00 15.00           C  
ATOM   2356  CG  GLU   244      28.249  26.653  -6.249  1.00 15.00           C  
ATOM   2357  CD  GLU   244      29.075  27.915  -6.377  1.00 15.00           C  
ATOM   2358  OE1 GLU   244      29.660  28.346  -5.365  1.00 15.00           O  
ATOM   2359  OE2 GLU   244      29.132  28.474  -7.492  1.00 15.00           O1-
ATOM   2360  C   GLU   244      28.408  23.355  -8.309  1.00 15.00           C  
ATOM   2361  O   GLU   244      29.196  22.492  -7.916  1.00 15.00           O  
ATOM   2362  H   GLU   244      28.162  23.217  -5.587  1.00 15.00           H  
ATOM   2363  N   GLY   245      28.028  23.452  -9.582  1.00 15.00           N  
ATOM   2364  CA  GLY   245      28.525  22.512 -10.576  1.00 15.00           C  
ATOM   2365  C   GLY   245      27.814  22.624 -11.916  1.00 15.00           C  
ATOM   2366  O   GLY   245      27.659  23.725 -12.443  1.00 15.00           O  
ATOM   2367  H   GLY   245      27.422  24.177  -9.851  1.00 15.00           H  
ATOM   2368  N   THR   246      27.379  21.486 -12.459  1.00 15.00           N  
ATOM   2369  CA  THR   246      26.690  21.454 -13.751  1.00 15.00           C  
ATOM   2370  CB  THR   246      27.649  20.984 -14.868  1.00 15.00           C  
ATOM   2371  OG1 THR   246      28.993  21.381 -14.556  1.00 15.00           O  
ATOM   2372  CG2 THR   246      27.252  21.591 -16.206  1.00 15.00           C  
ATOM   2373  C   THR   246      25.480  20.511 -13.700  1.00 15.00           C  
ATOM   2374  O   THR   246      25.528  19.466 -13.050  1.00 15.00           O  
ATOM   2375  H   THR   246      27.518  20.644 -11.977  1.00 15.00           H  
ATOM   2376  HG1 THR   246      29.455  20.646 -14.139  1.00 15.00           H  
ATOM   2377  N   ALA   247      24.396  20.884 -14.378  1.00 15.00           N  
ATOM   2378  CA  ALA   247      23.193  20.061 -14.398  1.00 15.00           C  
ATOM   2379  CB  ALA   247      22.129  20.671 -13.501  1.00 15.00           C  
ATOM   2380  C   ALA   247      22.650  19.889 -15.817  1.00 15.00           C  
ATOM   2381  O   ALA   247      22.964  20.674 -16.715  1.00 15.00           O  
ATOM   2382  H   ALA   247      24.399  21.737 -14.868  1.00 15.00           H  
ATOM   2383  N   PHE   248      21.839  18.849 -16.007  1.00 15.00           N  
ATOM   2384  CA  PHE   248      21.220  18.564 -17.299  1.00 15.00           C  
ATOM   2385  CB  PHE   248      21.455  17.100 -17.693  1.00 15.00           C  
ATOM   2386  CG  PHE   248      22.898  16.705 -17.835  1.00 15.00           C  
ATOM   2387  CD1 PHE   248      23.551  16.038 -16.811  1.00 15.00           C  
ATOM   2388  CD2 PHE   248      23.597  16.991 -18.995  1.00 15.00           C  
ATOM   2389  CE1 PHE   248      24.876  15.664 -16.941  1.00 15.00           C  
ATOM   2390  CE2 PHE   248      24.923  16.622 -19.132  1.00 15.00           C  
ATOM   2391  CZ  PHE   248      25.563  15.957 -18.104  1.00 15.00           C  
ATOM   2392  C   PHE   248      19.719  18.808 -17.189  1.00 15.00           C  
ATOM   2393  O   PHE   248      19.073  18.274 -16.285  1.00 15.00           O  
ATOM   2394  H   PHE   248      21.647  18.252 -15.248  1.00 15.00           H  
ATOM   2395  N   VAL   249      19.162  19.601 -18.096  1.00 15.00           N  
ATOM   2396  CA  VAL   249      17.735  19.903 -18.054  1.00 15.00           C  
ATOM   2397  CB  VAL   249      17.457  21.383 -17.716  1.00 15.00           C  
ATOM   2398  CG1 VAL   249      17.620  21.627 -16.224  1.00 15.00           C  
ATOM   2399  CG2 VAL   249      18.370  22.304 -18.513  1.00 15.00           C  
ATOM   2400  C   VAL   249      17.022  19.530 -19.350  1.00 15.00           C  
ATOM   2401  O   VAL   249      17.550  19.732 -20.445  1.00 15.00           O  
ATOM   2402  H   VAL   249      19.714  19.984 -18.813  1.00 15.00           H  
ATOM   2403  N   ILE   250      15.826  18.973 -19.203  1.00 15.00           N  
ATOM   2404  CA  ILE   250      15.005  18.569 -20.337  1.00 15.00           C  
ATOM   2405  CB  ILE   250      15.105  17.042 -20.581  1.00 15.00           C  
ATOM   2406  CG1 ILE   250      14.364  16.630 -21.854  1.00 15.00           C  
ATOM   2407  CG2 ILE   250      14.601  16.253 -19.381  1.00 15.00           C  
ATOM   2408  CD1 ILE   250      15.092  16.997 -23.127  1.00 15.00           C  
ATOM   2409  C   ILE   250      13.547  18.967 -20.084  1.00 15.00           C  
ATOM   2410  O   ILE   250      13.071  18.914 -18.944  1.00 15.00           O  
ATOM   2411  H   ILE   250      15.481  18.824 -18.296  1.00 15.00           H  
ATOM   2412  N   PHE   251      12.848  19.377 -21.134  1.00 15.00           N  
ATOM   2413  CA  PHE   251      11.458  19.791 -21.007  1.00 15.00           C  
ATOM   2414  CB  PHE   251      11.240  21.168 -21.641  1.00 15.00           C  
ATOM   2415  CG  PHE   251      11.747  22.318 -20.817  1.00 15.00           C  
ATOM   2416  CD1 PHE   251      13.065  22.732 -20.915  1.00 15.00           C  
ATOM   2417  CD2 PHE   251      10.901  22.989 -19.951  1.00 15.00           C  
ATOM   2418  CE1 PHE   251      13.530  23.795 -20.164  1.00 15.00           C  
ATOM   2419  CE2 PHE   251      11.358  24.052 -19.196  1.00 15.00           C  
ATOM   2420  CZ  PHE   251      12.675  24.456 -19.302  1.00 15.00           C  
ATOM   2421  C   PHE   251      10.507  18.779 -21.634  1.00 15.00           C  
ATOM   2422  O   PHE   251      10.799  18.187 -22.677  1.00 15.00           O  
ATOM   2423  H   PHE   251      13.275  19.397 -22.021  1.00 15.00           H  
ATOM   2424  N   GLY   252       9.368  18.583 -20.989  1.00 15.00           N  
ATOM   2425  CA  GLY   252       8.376  17.662 -21.491  1.00 15.00           C  
ATOM   2426  C   GLY   252       6.978  18.216 -21.317  1.00 15.00           C  
ATOM   2427  O   GLY   252       6.777  19.159 -20.553  1.00 15.00           O  
ATOM   2428  H   GLY   252       9.196  19.072 -20.153  1.00 15.00           H  
ATOM   2429  N   ILE   253       6.009  17.630 -22.006  1.00 15.00           N  
ATOM   2430  CA  ILE   253       4.629  18.089 -21.921  1.00 15.00           C  
ATOM   2431  CB  ILE   253       4.192  18.856 -23.196  1.00 15.00           C  
ATOM   2432  CG1 ILE   253       2.800  19.475 -23.012  1.00 15.00           C  
ATOM   2433  CG2 ILE   253       4.225  17.947 -24.421  1.00 15.00           C  
ATOM   2434  CD1 ILE   253       2.389  20.416 -24.122  1.00 15.00           C  
ATOM   2435  C   ILE   253       3.677  16.927 -21.666  1.00 15.00           C  
ATOM   2436  O   ILE   253       3.899  15.810 -22.143  1.00 15.00           O  
ATOM   2437  H   ILE   253       6.222  16.857 -22.575  1.00 15.00           H  
ATOM   2438  N   GLN   254       2.645  17.192 -20.884  1.00 15.00           N  
ATOM   2439  CA  GLN   254       1.636  16.199 -20.574  1.00 15.00           C  
ATOM   2440  CB  GLN   254       1.206  16.325 -19.107  1.00 15.00           C  
ATOM   2441  CG  GLN   254       0.108  15.359 -18.682  1.00 15.00           C  
ATOM   2442  CD  GLN   254       0.640  14.162 -17.913  1.00 15.00           C  
ATOM   2443  OE1 GLN   254       1.640  14.253 -17.195  1.00 15.00           O  
ATOM   2444  NE2 GLN   254      -0.021  13.028 -18.067  1.00 15.00           N  
ATOM   2445  C   GLN   254       0.428  16.401 -21.483  1.00 15.00           C  
ATOM   2446  O   GLN   254      -0.343  17.346 -21.305  1.00 15.00           O  
ATOM   2447  H   GLN   254       2.557  18.093 -20.500  1.00 15.00           H  
ATOM   2448 HE21 GLN   254      -0.804  13.028 -18.659  1.00 15.00           H  
ATOM   2449 HE22 GLN   254       0.299  12.237 -17.591  1.00 15.00           H  
ATOM   2450  N   ASP   255       0.278  15.531 -22.470  1.00 15.00           N  
ATOM   2451  CA  ASP   255      -0.845  15.619 -23.392  1.00 15.00           C  
ATOM   2452  CB  ASP   255      -0.422  15.324 -24.834  1.00 15.00           C  
ATOM   2453  CG  ASP   255      -0.959  16.358 -25.810  1.00 15.00           C  
ATOM   2454  OD1 ASP   255      -2.174  16.347 -26.101  1.00 15.00           O  
ATOM   2455  OD2 ASP   255      -0.173  17.211 -26.280  1.00 15.00           O1-
ATOM   2456  C   ASP   255      -1.939  14.667 -22.936  1.00 15.00           C  
ATOM   2457  O   ASP   255      -1.902  13.466 -23.217  1.00 15.00           O  
ATOM   2458  H   ASP   255       0.927  14.802 -22.571  1.00 15.00           H  
ATOM   2459  N   GLY   256      -2.890  15.208 -22.192  1.00 15.00           N  
ATOM   2460  CA  GLY   256      -3.972  14.406 -21.666  1.00 15.00           C  
ATOM   2461  C   GLY   256      -3.463  13.508 -20.561  1.00 15.00           C  
ATOM   2462  O   GLY   256      -3.081  13.984 -19.493  1.00 15.00           O  
ATOM   2463  H   GLY   256      -2.849  16.163 -21.988  1.00 15.00           H  
ATOM   2464  N   GLU   257      -3.423  12.212 -20.827  1.00 15.00           N  
ATOM   2465  CA  GLU   257      -2.929  11.250 -19.855  1.00 15.00           C  
ATOM   2466  CB  GLU   257      -3.948  10.130 -19.634  1.00 15.00           C  
ATOM   2467  CG  GLU   257      -5.281  10.610 -19.086  1.00 15.00           C  
ATOM   2468  CD  GLU   257      -6.252   9.474 -18.857  1.00 15.00           C  
ATOM   2469  OE1 GLU   257      -6.042   8.700 -17.901  1.00 15.00           O  
ATOM   2470  OE2 GLU   257      -7.219   9.353 -19.637  1.00 15.00           O1-
ATOM   2471  C   GLU   257      -1.601  10.677 -20.329  1.00 15.00           C  
ATOM   2472  O   GLU   257      -1.078   9.718 -19.764  1.00 15.00           O  
ATOM   2473  H   GLU   257      -3.736  11.892 -21.698  1.00 15.00           H  
ATOM   2474  N   GLN   258      -1.052  11.276 -21.376  1.00 15.00           N  
ATOM   2475  CA  GLN   258       0.213  10.826 -21.931  1.00 15.00           C  
ATOM   2476  CB  GLN   258       0.084  10.552 -23.431  1.00 15.00           C  
ATOM   2477  CG  GLN   258      -0.871   9.418 -23.774  1.00 15.00           C  
ATOM   2478  CD  GLN   258      -0.389   8.075 -23.257  1.00 15.00           C  
ATOM   2479  OE1 GLN   258       0.337   7.364 -23.943  1.00 15.00           O  
ATOM   2480  NE2 GLN   258      -0.781   7.722 -22.039  1.00 15.00           N  
ATOM   2481  C   GLN   258       1.309  11.848 -21.667  1.00 15.00           C  
ATOM   2482  O   GLN   258       1.032  13.009 -21.372  1.00 15.00           O  
ATOM   2483  H   GLN   258      -1.500  12.051 -21.778  1.00 15.00           H  
ATOM   2484 HE21 GLN   258      -1.356   8.339 -21.535  1.00 15.00           H  
ATOM   2485 HE22 GLN   258      -0.484   6.855 -21.693  1.00 15.00           H  
ATOM   2486  N   ARG   259       2.552  11.412 -21.776  1.00 15.00           N  
ATOM   2487  CA  ARG   259       3.682  12.287 -21.543  1.00 15.00           C  
ATOM   2488  CB  ARG   259       4.400  11.907 -20.253  1.00 15.00           C  
ATOM   2489  CG  ARG   259       3.839  12.596 -19.024  1.00 15.00           C  
ATOM   2490  CD  ARG   259       4.429  12.024 -17.746  1.00 15.00           C  
ATOM   2491  NE  ARG   259       5.902  12.007 -17.750  1.00 15.00           N  
ATOM   2492  CZ  ARG   259       6.651  12.557 -16.788  1.00 15.00           C  
ATOM   2493  NH1 ARG   259       6.076  13.184 -15.767  1.00 15.00           N  
ATOM   2494  NH2 ARG   259       7.974  12.462 -16.831  1.00 15.00           N1+
ATOM   2495  C   ARG   259       4.644  12.272 -22.715  1.00 15.00           C  
ATOM   2496  O   ARG   259       5.066  11.216 -23.178  1.00 15.00           O  
ATOM   2497  H   ARG   259       2.716  10.483 -22.036  1.00 15.00           H  
ATOM   2498  HE  ARG   259       6.352  11.580 -18.515  1.00 15.00           H  
ATOM   2499 HH11 ARG   259       5.043  13.255 -15.711  1.00 15.00           H  
ATOM   2500 HH12 ARG   259       6.673  13.615 -15.003  1.00 15.00           H  
ATOM   2501 HH21 ARG   259       8.444  11.962 -17.611  1.00 15.00           H  
ATOM   2502 HH22 ARG   259       8.557  12.900 -16.062  1.00 15.00           H  
ATOM   2503  N   ILE   260       4.963  13.454 -23.202  1.00 15.00           N  
ATOM   2504  CA  ILE   260       5.878  13.606 -24.317  1.00 15.00           C  
ATOM   2505  CB  ILE   260       5.176  14.274 -25.528  1.00 15.00           C  
ATOM   2506  CG1 ILE   260       3.737  13.757 -25.688  1.00 15.00           C  
ATOM   2507  CG2 ILE   260       5.970  14.056 -26.811  1.00 15.00           C  
ATOM   2508  CD1 ILE   260       3.640  12.312 -26.142  1.00 15.00           C  
ATOM   2509  C   ILE   260       7.042  14.477 -23.869  1.00 15.00           C  
ATOM   2510  O   ILE   260       6.928  15.205 -22.884  1.00 15.00           O  
ATOM   2511  H   ILE   260       4.566  14.262 -22.798  1.00 15.00           H  
ATOM   2512  N   SER   261       8.159  14.387 -24.559  1.00 15.00           N  
ATOM   2513  CA  SER   261       9.323  15.181 -24.222  1.00 15.00           C  
ATOM   2514  CB  SER   261      10.427  14.280 -23.660  1.00 15.00           C  
ATOM   2515  OG  SER   261       9.894  13.353 -22.724  1.00 15.00           O  
ATOM   2516  C   SER   261       9.808  15.917 -25.464  1.00 15.00           C  
ATOM   2517  O   SER   261       9.641  15.425 -26.582  1.00 15.00           O  
ATOM   2518  H   SER   261       8.208  13.773 -25.321  1.00 15.00           H  
ATOM   2519  HG  SER   261      10.090  13.646 -21.829  1.00 15.00           H  
ATOM   2520  N   LEU   262      10.384  17.099 -25.271  1.00 15.00           N  
ATOM   2521  CA  LEU   262      10.886  17.898 -26.381  1.00 15.00           C  
ATOM   2522  CB  LEU   262      10.777  19.388 -26.057  1.00 15.00           C  
ATOM   2523  CG  LEU   262       9.382  19.921 -25.731  1.00 15.00           C  
ATOM   2524  CD1 LEU   262       9.478  21.310 -25.122  1.00 15.00           C  
ATOM   2525  CD2 LEU   262       8.513  19.948 -26.978  1.00 15.00           C  
ATOM   2526  C   LEU   262      12.342  17.545 -26.663  1.00 15.00           C  
ATOM   2527  O   LEU   262      13.213  17.776 -25.825  1.00 15.00           O  
ATOM   2528  H   LEU   262      10.486  17.440 -24.353  1.00 15.00           H  
ATOM   2529  N   PRO   263      12.624  16.980 -27.845  1.00 15.00           N  
ATOM   2530  CA  PRO   263      13.981  16.573 -28.236  1.00 15.00           C  
ATOM   2531  CB  PRO   263      13.824  16.169 -29.705  1.00 15.00           C  
ATOM   2532  CG  PRO   263      12.393  15.777 -29.834  1.00 15.00           C  
ATOM   2533  CD  PRO   263      11.635  16.674 -28.896  1.00 15.00           C  
ATOM   2534  C   PRO   263      15.022  17.687 -28.103  1.00 15.00           C  
ATOM   2535  O   PRO   263      16.010  17.539 -27.385  1.00 15.00           O  
ATOM   2536  N   GLU   264      14.781  18.808 -28.773  1.00 15.00           N  
ATOM   2537  CA  GLU   264      15.717  19.934 -28.761  1.00 15.00           C  
ATOM   2538  CB  GLU   264      15.513  20.813 -29.994  1.00 15.00           C  
ATOM   2539  CG  GLU   264      16.032  20.204 -31.285  1.00 15.00           C  
ATOM   2540  CD  GLU   264      15.380  20.813 -32.505  1.00 15.00           C  
ATOM   2541  OE1 GLU   264      15.813  21.905 -32.931  1.00 15.00           O  
ATOM   2542  OE2 GLU   264      14.429  20.200 -33.030  1.00 15.00           O1-
ATOM   2543  C   GLU   264      15.658  20.790 -27.490  1.00 15.00           C  
ATOM   2544  O   GLU   264      16.171  21.909 -27.477  1.00 15.00           O  
ATOM   2545  H   GLU   264      13.957  18.882 -29.300  1.00 15.00           H  
ATOM   2546  N   SER   265      15.067  20.277 -26.416  1.00 15.00           N  
ATOM   2547  CA  SER   265      14.988  21.044 -25.176  1.00 15.00           C  
ATOM   2548  CB  SER   265      13.604  20.926 -24.530  1.00 15.00           C  
ATOM   2549  OG  SER   265      13.407  19.652 -23.938  1.00 15.00           O  
ATOM   2550  C   SER   265      16.083  20.621 -24.199  1.00 15.00           C  
ATOM   2551  O   SER   265      16.106  21.048 -23.046  1.00 15.00           O  
ATOM   2552  H   SER   265      14.690  19.372 -26.452  1.00 15.00           H  
ATOM   2553  HG  SER   265      13.341  18.980 -24.629  1.00 15.00           H  
ATOM   2554  N   LEU   266      16.991  19.785 -24.676  1.00 15.00           N  
ATOM   2555  CA  LEU   266      18.082  19.298 -23.853  1.00 15.00           C  
ATOM   2556  CB  LEU   266      18.480  17.882 -24.270  1.00 15.00           C  
ATOM   2557  CG  LEU   266      19.651  17.255 -23.507  1.00 15.00           C  
ATOM   2558  CD1 LEU   266      19.303  17.069 -22.036  1.00 15.00           C  
ATOM   2559  CD2 LEU   266      20.049  15.932 -24.140  1.00 15.00           C  
ATOM   2560  C   LEU   266      19.288  20.222 -23.926  1.00 15.00           C  
ATOM   2561  O   LEU   266      19.871  20.420 -24.992  1.00 15.00           O  
ATOM   2562  H   LEU   266      16.925  19.490 -25.607  1.00 15.00           H  
ATOM   2563  N   LYS   267      19.645  20.799 -22.792  1.00 15.00           N  
ATOM   2564  CA  LYS   267      20.799  21.675 -22.715  1.00 15.00           C  
ATOM   2565  CB  LYS   267      20.428  23.144 -22.952  1.00 15.00           C  
ATOM   2566  CG  LYS   267      20.300  23.510 -24.427  1.00 15.00           C  
ATOM   2567  CD  LYS   267      20.573  24.985 -24.670  1.00 15.00           C  
ATOM   2568  CE  LYS   267      20.713  25.290 -26.157  1.00 15.00           C  
ATOM   2569  NZ  LYS   267      21.964  24.718 -26.738  1.00 15.00           N1+
ATOM   2570  C   LYS   267      21.530  21.481 -21.395  1.00 15.00           C  
ATOM   2571  O   LYS   267      20.969  20.944 -20.436  1.00 15.00           O  
ATOM   2572  H   LYS   267      19.114  20.632 -21.981  1.00 15.00           H  
ATOM   2573  HZ1 LYS   267      21.957  23.680 -26.657  1.00 15.00           H  
ATOM   2574  HZ2 LYS   267      22.795  25.087 -26.234  1.00 15.00           H  
ATOM   2575  HZ3 LYS   267      22.042  24.975 -27.744  1.00 15.00           H  
ATOM   2576  N   ARG   268      22.786  21.900 -21.362  1.00 15.00           N  
ATOM   2577  CA  ARG   268      23.613  21.778 -20.172  1.00 15.00           C  
ATOM   2578  CB  ARG   268      24.924  21.063 -20.526  1.00 15.00           C  
ATOM   2579  CG  ARG   268      25.866  20.829 -19.354  1.00 15.00           C  
ATOM   2580  CD  ARG   268      27.030  19.926 -19.747  1.00 15.00           C  
ATOM   2581  NE  ARG   268      27.936  20.552 -20.712  1.00 15.00           N  
ATOM   2582  CZ  ARG   268      27.984  20.226 -22.006  1.00 15.00           C  
ATOM   2583  NH1 ARG   268      27.191  19.279 -22.484  1.00 15.00           N  
ATOM   2584  NH2 ARG   268      28.840  20.829 -22.818  1.00 15.00           N1+
ATOM   2585  C   ARG   268      23.904  23.161 -19.611  1.00 15.00           C  
ATOM   2586  O   ARG   268      24.503  24.000 -20.288  1.00 15.00           O  
ATOM   2587  H   ARG   268      23.168  22.315 -22.159  1.00 15.00           H  
ATOM   2588  HE  ARG   268      28.538  21.249 -20.378  1.00 15.00           H  
ATOM   2589 HH11 ARG   268      26.523  18.783 -21.861  1.00 15.00           H  
ATOM   2590 HH12 ARG   268      27.221  19.037 -23.511  1.00 15.00           H  
ATOM   2591 HH21 ARG   268      28.871  20.561 -23.843  1.00 15.00           H  
ATOM   2592 HH22 ARG   268      29.481  21.566 -22.464  1.00 15.00           H  
ATOM   2593  N   ILE   269      23.464  23.401 -18.388  1.00 15.00           N  
ATOM   2594  CA  ILE   269      23.674  24.688 -17.744  1.00 15.00           C  
ATOM   2595  CB  ILE   269      22.338  25.408 -17.444  1.00 15.00           C  
ATOM   2596  CG1 ILE   269      21.314  24.445 -16.835  1.00 15.00           C  
ATOM   2597  CG2 ILE   269      21.783  26.060 -18.701  1.00 15.00           C  
ATOM   2598  CD1 ILE   269      21.077  24.653 -15.355  1.00 15.00           C  
ATOM   2599  C   ILE   269      24.480  24.542 -16.455  1.00 15.00           C  
ATOM   2600  O   ILE   269      24.408  23.510 -15.779  1.00 15.00           O  
ATOM   2601  H   ILE   269      22.988  22.695 -17.901  1.00 15.00           H  
ATOM   2602  N   PRO   270      25.297  25.558 -16.132  1.00 15.00           N  
ATOM   2603  CA  PRO   270      26.103  25.566 -14.915  1.00 15.00           C  
ATOM   2604  CB  PRO   270      27.197  26.594 -15.224  1.00 15.00           C  
ATOM   2605  CG  PRO   270      26.587  27.529 -16.213  1.00 15.00           C  
ATOM   2606  CD  PRO   270      25.512  26.768 -16.947  1.00 15.00           C  
ATOM   2607  C   PRO   270      25.277  26.010 -13.704  1.00 15.00           C  
ATOM   2608  O   PRO   270      24.235  26.656 -13.852  1.00 15.00           O  
ATOM   2609  N   ILE   271      25.738  25.646 -12.516  1.00 15.00           N  
ATOM   2610  CA  ILE   271      25.063  26.005 -11.274  1.00 15.00           C  
ATOM   2611  CB  ILE   271      24.619  24.757 -10.468  1.00 15.00           C  
ATOM   2612  CG1 ILE   271      23.808  23.787 -11.337  1.00 15.00           C  
ATOM   2613  CG2 ILE   271      23.821  25.165  -9.233  1.00 15.00           C  
ATOM   2614  CD1 ILE   271      22.467  24.329 -11.790  1.00 15.00           C  
ATOM   2615  C   ILE   271      26.018  26.817 -10.415  1.00 15.00           C  
ATOM   2616  O   ILE   271      26.917  26.256  -9.786  1.00 15.00           O  
ATOM   2617  H   ILE   271      26.574  25.129 -12.470  1.00 15.00           H  
ATOM   2618  N   GLU   272      25.832  28.129 -10.405  1.00 15.00           N  
ATOM   2619  CA  GLU   272      26.690  29.024  -9.632  1.00 15.00           C  
ATOM   2620  CB  GLU   272      27.292  30.087 -10.549  1.00 15.00           C  
ATOM   2621  CG  GLU   272      28.024  29.492 -11.741  1.00 15.00           C  
ATOM   2622  CD  GLU   272      28.754  30.524 -12.563  1.00 15.00           C  
ATOM   2623  OE1 GLU   272      29.658  31.196 -12.020  1.00 15.00           O  
ATOM   2624  OE2 GLU   272      28.463  30.646 -13.773  1.00 15.00           O1-
ATOM   2625  C   GLU   272      25.896  29.661  -8.498  1.00 15.00           C  
ATOM   2626  O   GLU   272      24.685  29.847  -8.624  1.00 15.00           O  
ATOM   2627  H   GLU   272      25.089  28.510 -10.917  1.00 15.00           H  
ATOM   2628  N   ASP   273      26.569  29.958  -7.381  1.00 15.00           N  
ATOM   2629  CA  ASP   273      25.923  30.555  -6.192  1.00 15.00           C  
ATOM   2630  CB  ASP   273      25.182  31.853  -6.534  1.00 15.00           C  
ATOM   2631  CG  ASP   273      25.900  33.093  -6.042  1.00 15.00           C  
ATOM   2632  OD1 ASP   273      26.092  33.226  -4.813  1.00 15.00           O  
ATOM   2633  OD2 ASP   273      26.259  33.942  -6.884  1.00 15.00           O1-
ATOM   2634  C   ASP   273      24.980  29.560  -5.502  1.00 15.00           C  
ATOM   2635  O   ASP   273      24.534  29.772  -4.368  1.00 15.00           O  
ATOM   2636  H   ASP   273      27.541  29.787  -7.355  1.00 15.00           H  
ATOM   2637  N   GLY   274      24.659  28.485  -6.209  1.00 15.00           N  
ATOM   2638  CA  GLY   274      23.794  27.457  -5.673  1.00 15.00           C  
ATOM   2639  C   GLY   274      22.540  27.277  -6.503  1.00 15.00           C  
ATOM   2640  O   GLY   274      21.751  26.362  -6.265  1.00 15.00           O  
ATOM   2641  H   GLY   274      24.996  28.405  -7.122  1.00 15.00           H  
ATOM   2642  N   SER   275      22.360  28.134  -7.497  1.00 15.00           N  
ATOM   2643  CA  SER   275      21.178  28.069  -8.341  1.00 15.00           C  
ATOM   2644  CB  SER   275      20.217  29.193  -7.951  1.00 15.00           C  
ATOM   2645  OG  SER   275      20.843  30.110  -7.066  1.00 15.00           O  
ATOM   2646  C   SER   275      21.531  28.165  -9.822  1.00 15.00           C  
ATOM   2647  O   SER   275      22.557  28.731 -10.191  1.00 15.00           O  
ATOM   2648  H   SER   275      23.038  28.829  -7.669  1.00 15.00           H  
ATOM   2649  HG  SER   275      21.228  30.834  -7.573  1.00 15.00           H  
ATOM   2650  N   GLY   276      20.686  27.585 -10.663  1.00 15.00           N  
ATOM   2651  CA  GLY   276      20.907  27.626 -12.096  1.00 15.00           C  
ATOM   2652  C   GLY   276      19.652  28.037 -12.832  1.00 15.00           C  
ATOM   2653  O   GLY   276      18.573  27.501 -12.567  1.00 15.00           O  
ATOM   2654  H   GLY   276      19.899  27.116 -10.306  1.00 15.00           H  
ATOM   2655  N   GLU   277      19.787  28.976 -13.755  1.00 15.00           N  
ATOM   2656  CA  GLU   277      18.645  29.467 -14.512  1.00 15.00           C  
ATOM   2657  CB  GLU   277      18.674  30.996 -14.601  1.00 15.00           C  
ATOM   2658  CG  GLU   277      17.742  31.703 -13.630  1.00 15.00           C  
ATOM   2659  CD  GLU   277      18.388  31.979 -12.289  1.00 15.00           C  
ATOM   2660  OE1 GLU   277      17.808  31.578 -11.259  1.00 15.00           O  
ATOM   2661  OE2 GLU   277      19.472  32.599 -12.267  1.00 15.00           O1-
ATOM   2662  C   GLU   277      18.599  28.884 -15.918  1.00 15.00           C  
ATOM   2663  O   GLU   277      19.610  28.842 -16.619  1.00 15.00           O  
ATOM   2664  H   GLU   277      20.677  29.349 -13.934  1.00 15.00           H  
ATOM   2665  N   VAL   278      17.425  28.413 -16.317  1.00 15.00           N  
ATOM   2666  CA  VAL   278      17.236  27.873 -17.656  1.00 15.00           C  
ATOM   2667  CB  VAL   278      17.121  26.329 -17.693  1.00 15.00           C  
ATOM   2668  CG1 VAL   278      15.840  25.840 -17.034  1.00 15.00           C  
ATOM   2669  CG2 VAL   278      17.223  25.821 -19.123  1.00 15.00           C  
ATOM   2670  C   VAL   278      16.034  28.535 -18.332  1.00 15.00           C  
ATOM   2671  O   VAL   278      14.965  28.663 -17.735  1.00 15.00           O  
ATOM   2672  H   VAL   278      16.668  28.416 -15.686  1.00 15.00           H  
ATOM   2673  N   VAL   279      16.229  28.983 -19.565  1.00 15.00           N  
ATOM   2674  CA  VAL   279      15.172  29.646 -20.318  1.00 15.00           C  
ATOM   2675  CB  VAL   279      15.625  31.029 -20.836  1.00 15.00           C  
ATOM   2676  CG1 VAL   279      14.442  31.813 -21.382  1.00 15.00           C  
ATOM   2677  CG2 VAL   279      16.335  31.815 -19.745  1.00 15.00           C  
ATOM   2678  C   VAL   279      14.732  28.801 -21.508  1.00 15.00           C  
ATOM   2679  O   VAL   279      15.556  28.377 -22.322  1.00 15.00           O  
ATOM   2680  H   VAL   279      17.106  28.865 -19.981  1.00 15.00           H  
ATOM   2681  N   LEU   280      13.433  28.557 -21.600  1.00 15.00           N  
ATOM   2682  CA  LEU   280      12.876  27.780 -22.697  1.00 15.00           C  
ATOM   2683  CB  LEU   280      11.700  26.927 -22.210  1.00 15.00           C  
ATOM   2684  CG  LEU   280      10.944  26.132 -23.281  1.00 15.00           C  
ATOM   2685  CD1 LEU   280      11.826  25.047 -23.881  1.00 15.00           C  
ATOM   2686  CD2 LEU   280       9.666  25.537 -22.710  1.00 15.00           C  
ATOM   2687  C   LEU   280      12.431  28.708 -23.821  1.00 15.00           C  
ATOM   2688  O   LEU   280      11.525  29.523 -23.640  1.00 15.00           O  
ATOM   2689  H   LEU   280      12.832  28.910 -20.908  1.00 15.00           H  
ATOM   2690  N   SER   281      13.083  28.589 -24.972  1.00 15.00           N  
ATOM   2691  CA  SER   281      12.765  29.417 -26.123  1.00 15.00           C  
ATOM   2692  CB  SER   281      13.884  29.349 -27.169  1.00 15.00           C  
ATOM   2693  OG  SER   281      13.614  30.195 -28.279  1.00 15.00           O  
ATOM   2694  C   SER   281      11.437  29.002 -26.738  1.00 15.00           C  
ATOM   2695  O   SER   281      11.097  27.817 -26.780  1.00 15.00           O  
ATOM   2696  H   SER   281      13.791  27.919 -25.048  1.00 15.00           H  
ATOM   2697  HG  SER   281      14.381  30.754 -28.452  1.00 15.00           H  
ATOM   2698  N   ARG   282      10.700  29.991 -27.224  1.00 15.00           N  
ATOM   2699  CA  ARG   282       9.398  29.772 -27.833  1.00 15.00           C  
ATOM   2700  CB  ARG   282       8.788  31.114 -28.229  1.00 15.00           C  
ATOM   2701  CG  ARG   282       7.277  31.095 -28.321  1.00 15.00           C  
ATOM   2702  CD  ARG   282       6.713  32.488 -28.546  1.00 15.00           C  
ATOM   2703  NE  ARG   282       5.253  32.466 -28.610  1.00 15.00           N  
ATOM   2704  CZ  ARG   282       4.551  32.618 -29.733  1.00 15.00           C  
ATOM   2705  NH1 ARG   282       5.174  32.819 -30.891  1.00 15.00           N  
ATOM   2706  NH2 ARG   282       3.224  32.546 -29.694  1.00 15.00           N1+
ATOM   2707  C   ARG   282       9.492  28.856 -29.051  1.00 15.00           C  
ATOM   2708  O   ARG   282       8.659  27.967 -29.233  1.00 15.00           O  
ATOM   2709  H   ARG   282      11.047  30.906 -27.171  1.00 15.00           H  
ATOM   2710  HE  ARG   282       4.770  32.345 -27.761  1.00 15.00           H  
ATOM   2711 HH11 ARG   282       4.628  32.939 -31.768  1.00 15.00           H  
ATOM   2712 HH12 ARG   282       6.214  32.866 -30.923  1.00 15.00           H  
ATOM   2713 HH21 ARG   282       2.738  32.372 -28.783  1.00 15.00           H  
ATOM   2714 HH22 ARG   282       2.663  32.662 -30.563  1.00 15.00           H  
ATOM   2715  N   LYS   283      10.518  29.061 -29.871  1.00 15.00           N  
ATOM   2716  CA  LYS   283      10.705  28.250 -31.074  1.00 15.00           C  
ATOM   2717  CB  LYS   283      11.872  28.771 -31.919  1.00 15.00           C  
ATOM   2718  CG  LYS   283      11.970  28.115 -33.291  1.00 15.00           C  
ATOM   2719  CD  LYS   283      13.393  28.133 -33.824  1.00 15.00           C  
ATOM   2720  CE  LYS   283      13.519  27.290 -35.082  1.00 15.00           C  
ATOM   2721  NZ  LYS   283      13.142  25.870 -34.845  1.00 15.00           N1+
ATOM   2722  C   LYS   283      10.943  26.787 -30.721  1.00 15.00           C  
ATOM   2723  O   LYS   283      10.411  25.890 -31.369  1.00 15.00           O  
ATOM   2724  H   LYS   283      11.163  29.770 -29.663  1.00 15.00           H  
ATOM   2725  HZ1 LYS   283      13.292  25.307 -35.706  1.00 15.00           H  
ATOM   2726  HZ2 LYS   283      12.129  25.799 -34.589  1.00 15.00           H  
ATOM   2727  HZ3 LYS   283      13.708  25.464 -34.075  1.00 15.00           H  
ATOM   2728  N   VAL   284      11.739  26.558 -29.683  1.00 15.00           N  
ATOM   2729  CA  VAL   284      12.054  25.203 -29.245  1.00 15.00           C  
ATOM   2730  CB  VAL   284      13.102  25.212 -28.109  1.00 15.00           C  
ATOM   2731  CG1 VAL   284      13.264  23.829 -27.497  1.00 15.00           C  
ATOM   2732  CG2 VAL   284      14.441  25.722 -28.626  1.00 15.00           C  
ATOM   2733  C   VAL   284      10.787  24.478 -28.792  1.00 15.00           C  
ATOM   2734  O   VAL   284      10.642  23.271 -28.982  1.00 15.00           O  
ATOM   2735  H   VAL   284      12.118  27.317 -29.194  1.00 15.00           H  
ATOM   2736  N   LEU   285       9.868  25.228 -28.202  1.00 15.00           N  
ATOM   2737  CA  LEU   285       8.611  24.661 -27.735  1.00 15.00           C  
ATOM   2738  CB  LEU   285       7.947  25.602 -26.719  1.00 15.00           C  
ATOM   2739  CG  LEU   285       6.610  25.151 -26.119  1.00 15.00           C  
ATOM   2740  CD1 LEU   285       6.798  23.954 -25.195  1.00 15.00           C  
ATOM   2741  CD2 LEU   285       5.942  26.302 -25.378  1.00 15.00           C  
ATOM   2742  C   LEU   285       7.660  24.359 -28.899  1.00 15.00           C  
ATOM   2743  O   LEU   285       7.138  23.251 -29.004  1.00 15.00           O  
ATOM   2744  H   LEU   285      10.045  26.181 -28.065  1.00 15.00           H  
ATOM   2745  N   LEU   286       7.459  25.333 -29.784  1.00 15.00           N  
ATOM   2746  CA  LEU   286       6.547  25.159 -30.911  1.00 15.00           C  
ATOM   2747  CB  LEU   286       6.282  26.487 -31.632  1.00 15.00           C  
ATOM   2748  CG  LEU   286       5.417  27.500 -30.869  1.00 15.00           C  
ATOM   2749  CD1 LEU   286       5.116  28.720 -31.729  1.00 15.00           C  
ATOM   2750  CD2 LEU   286       4.127  26.855 -30.384  1.00 15.00           C  
ATOM   2751  C   LEU   286       6.993  24.068 -31.886  1.00 15.00           C  
ATOM   2752  O   LEU   286       6.197  23.210 -32.269  1.00 15.00           O  
ATOM   2753  H   LEU   286       7.936  26.185 -29.680  1.00 15.00           H  
ATOM   2754  N   ASP   287       8.258  24.085 -32.268  1.00 15.00           N  
ATOM   2755  CA  ASP   287       8.786  23.098 -33.205  1.00 15.00           C  
ATOM   2756  CB  ASP   287      10.230  23.418 -33.558  1.00 15.00           C  
ATOM   2757  CG  ASP   287      10.349  24.557 -34.539  1.00 15.00           C  
ATOM   2758  OD1 ASP   287       9.676  25.589 -34.357  1.00 15.00           O  
ATOM   2759  OD2 ASP   287      11.145  24.444 -35.482  1.00 15.00           O1-
ATOM   2760  C   ASP   287       8.698  21.683 -32.658  1.00 15.00           C  
ATOM   2761  O   ASP   287       8.511  20.728 -33.405  1.00 15.00           O  
ATOM   2762  H   ASP   287       8.857  24.786 -31.930  1.00 15.00           H  
ATOM   2763  N   GLY   288       8.822  21.550 -31.350  1.00 15.00           N  
ATOM   2764  CA  GLY   288       8.762  20.243 -30.737  1.00 15.00           C  
ATOM   2765  C   GLY   288       7.348  19.764 -30.440  1.00 15.00           C  
ATOM   2766  O   GLY   288       7.171  18.661 -29.929  1.00 15.00           O  
ATOM   2767  H   GLY   288       8.964  22.345 -30.798  1.00 15.00           H  
ATOM   2768  N   VAL   289       6.331  20.571 -30.741  1.00 15.00           N  
ATOM   2769  CA  VAL   289       4.955  20.150 -30.466  1.00 15.00           C  
ATOM   2770  CB  VAL   289       4.221  21.042 -29.435  1.00 15.00           C  
ATOM   2771  CG1 VAL   289       4.825  20.886 -28.046  1.00 15.00           C  
ATOM   2772  CG2 VAL   289       4.205  22.500 -29.862  1.00 15.00           C  
ATOM   2773  C   VAL   289       4.125  20.000 -31.734  1.00 15.00           C  
ATOM   2774  O   VAL   289       2.896  19.959 -31.680  1.00 15.00           O  
ATOM   2775  H   VAL   289       6.503  21.449 -31.151  1.00 15.00           H  
ATOM   2776  N   GLN   290       4.802  19.919 -32.873  1.00 15.00           N  
ATOM   2777  CA  GLN   290       4.125  19.750 -34.156  1.00 15.00           C  
ATOM   2778  CB  GLN   290       4.910  18.786 -35.047  1.00 15.00           C  
ATOM   2779  CG  GLN   290       4.786  17.323 -34.655  1.00 15.00           C  
ATOM   2780  CD  GLN   290       6.052  16.539 -34.947  1.00 15.00           C  
ATOM   2781  OE1 GLN   290       6.921  16.406 -34.092  1.00 15.00           O  
ATOM   2782  NE2 GLN   290       6.175  16.025 -36.164  1.00 15.00           N  
ATOM   2783  C   GLN   290       3.908  21.076 -34.889  1.00 15.00           C  
ATOM   2784  O   GLN   290       3.365  21.091 -35.993  1.00 15.00           O  
ATOM   2785  H   GLN   290       5.785  19.964 -32.850  1.00 15.00           H  
ATOM   2786 HE21 GLN   290       5.453  16.175 -36.808  1.00 15.00           H  
ATOM   2787 HE22 GLN   290       6.986  15.515 -36.367  1.00 15.00           H  
ATOM   2788  N   ASN   291       4.336  22.176 -34.272  1.00 15.00           N  
ATOM   2789  CA  ASN   291       4.194  23.518 -34.855  1.00 15.00           C  
ATOM   2790  CB  ASN   291       5.040  23.684 -36.131  1.00 15.00           C  
ATOM   2791  CG  ASN   291       6.534  23.678 -35.868  1.00 15.00           C  
ATOM   2792  OD1 ASN   291       7.174  22.631 -35.909  1.00 15.00           O  
ATOM   2793  ND2 ASN   291       7.104  24.850 -35.605  1.00 15.00           N  
ATOM   2794  C   ASN   291       2.732  23.901 -35.129  1.00 15.00           C  
ATOM   2795  O   ASN   291       2.359  24.159 -36.275  1.00 15.00           O  
ATOM   2796  H   ASN   291       4.767  22.090 -33.399  1.00 15.00           H  
ATOM   2797 HD21 ASN   291       6.543  25.650 -35.595  1.00 15.00           H  
ATOM   2798 HD22 ASN   291       8.074  24.863 -35.427  1.00 15.00           H  
ATOM   2799  N   PRO   292       1.876  23.953 -34.085  1.00 15.00           N  
ATOM   2800  CA  PRO   292       0.470  24.323 -34.236  1.00 15.00           C  
ATOM   2801  CB  PRO   292      -0.190  23.540 -33.100  1.00 15.00           C  
ATOM   2802  CG  PRO   292       0.849  23.472 -32.023  1.00 15.00           C  
ATOM   2803  CD  PRO   292       2.198  23.654 -32.680  1.00 15.00           C  
ATOM   2804  C   PRO   292       0.273  25.827 -34.029  1.00 15.00           C  
ATOM   2805  O   PRO   292       1.215  26.608 -34.169  1.00 15.00           O  
ATOM   2806  N   ARG   293      -0.948  26.238 -33.701  1.00 15.00           N  
ATOM   2807  CA  ARG   293      -1.229  27.647 -33.463  1.00 15.00           C  
ATOM   2808  CB  ARG   293      -2.681  27.990 -33.812  1.00 15.00           C  
ATOM   2809  CG  ARG   293      -3.096  27.583 -35.225  1.00 15.00           C  
ATOM   2810  CD  ARG   293      -2.421  28.443 -36.288  1.00 15.00           C  
ATOM   2811  NE  ARG   293      -2.371  27.782 -37.600  1.00 15.00           N  
ATOM   2812  CZ  ARG   293      -3.023  28.214 -38.688  1.00 15.00           C  
ATOM   2813  NH1 ARG   293      -3.786  29.300 -38.621  1.00 15.00           N  
ATOM   2814  NH2 ARG   293      -2.895  27.570 -39.849  1.00 15.00           N1+
ATOM   2815  C   ARG   293      -0.897  27.997 -32.011  1.00 15.00           C  
ATOM   2816  O   ARG   293      -0.435  27.141 -31.258  1.00 15.00           O  
ATOM   2817  H   ARG   293      -1.667  25.580 -33.599  1.00 15.00           H  
ATOM   2818  HE  ARG   293      -1.824  26.968 -37.667  1.00 15.00           H  
ATOM   2819 HH11 ARG   293      -3.881  29.818 -37.721  1.00 15.00           H  
ATOM   2820 HH12 ARG   293      -4.295  29.638 -39.464  1.00 15.00           H  
ATOM   2821 HH21 ARG   293      -2.286  26.725 -39.919  1.00 15.00           H  
ATOM   2822 HH22 ARG   293      -3.402  27.907 -40.696  1.00 15.00           H  
ATOM   2823  N   ALA   294      -1.143  29.238 -31.611  1.00 15.00           N  
ATOM   2824  CA  ALA   294      -0.822  29.668 -30.254  1.00 15.00           C  
ATOM   2825  CB  ALA   294      -0.652  31.178 -30.187  1.00 15.00           C  
ATOM   2826  C   ALA   294      -1.826  29.174 -29.212  1.00 15.00           C  
ATOM   2827  O   ALA   294      -1.443  28.567 -28.213  1.00 15.00           O  
ATOM   2828  H   ALA   294      -1.559  29.871 -32.230  1.00 15.00           H  
ATOM   2829  N   GLU   295      -3.108  29.416 -29.448  1.00 15.00           N  
ATOM   2830  CA  GLU   295      -4.143  29.011 -28.503  1.00 15.00           C  
ATOM   2831  CB  GLU   295      -5.371  29.911 -28.626  1.00 15.00           C  
ATOM   2832  CG  GLU   295      -5.172  31.279 -27.989  1.00 15.00           C  
ATOM   2833  CD  GLU   295      -5.916  32.380 -28.711  1.00 15.00           C  
ATOM   2834  OE1 GLU   295      -5.259  33.171 -29.421  1.00 15.00           O  
ATOM   2835  OE2 GLU   295      -7.152  32.454 -28.566  1.00 15.00           O1-
ATOM   2836  C   GLU   295      -4.508  27.529 -28.610  1.00 15.00           C  
ATOM   2837  O   GLU   295      -5.289  27.016 -27.809  1.00 15.00           O  
ATOM   2838  H   GLU   295      -3.369  29.884 -30.267  1.00 15.00           H  
ATOM   2839  N   ASP   296      -3.907  26.836 -29.569  1.00 15.00           N  
ATOM   2840  CA  ASP   296      -4.169  25.410 -29.770  1.00 15.00           C  
ATOM   2841  CB  ASP   296      -3.780  24.990 -31.190  1.00 15.00           C  
ATOM   2842  CG  ASP   296      -4.861  25.279 -32.208  1.00 15.00           C  
ATOM   2843  OD1 ASP   296      -5.451  24.318 -32.737  1.00 15.00           O  
ATOM   2844  OD2 ASP   296      -5.106  26.473 -32.490  1.00 15.00           O1-
ATOM   2845  C   ASP   296      -3.391  24.576 -28.760  1.00 15.00           C  
ATOM   2846  O   ASP   296      -3.502  23.350 -28.716  1.00 15.00           O  
ATOM   2847  H   ASP   296      -3.276  27.291 -30.161  1.00 15.00           H  
ATOM   2848  N   LEU   297      -2.599  25.257 -27.946  1.00 15.00           N  
ATOM   2849  CA  LEU   297      -1.788  24.600 -26.933  1.00 15.00           C  
ATOM   2850  CB  LEU   297      -0.306  24.906 -27.175  1.00 15.00           C  
ATOM   2851  CG  LEU   297       0.710  23.950 -26.542  1.00 15.00           C  
ATOM   2852  CD1 LEU   297       0.582  22.555 -27.135  1.00 15.00           C  
ATOM   2853  CD2 LEU   297       2.123  24.483 -26.724  1.00 15.00           C  
ATOM   2854  C   LEU   297      -2.209  25.059 -25.539  1.00 15.00           C  
ATOM   2855  O   LEU   297      -1.578  24.718 -24.538  1.00 15.00           O  
ATOM   2856  H   LEU   297      -2.561  26.232 -28.030  1.00 15.00           H  
ATOM   2857  N   VAL   298      -3.287  25.829 -25.485  1.00 15.00           N  
ATOM   2858  CA  VAL   298      -3.803  26.341 -24.223  1.00 15.00           C  
ATOM   2859  CB  VAL   298      -4.691  27.588 -24.443  1.00 15.00           C  
ATOM   2860  CG1 VAL   298      -5.427  27.976 -23.169  1.00 15.00           C  
ATOM   2861  CG2 VAL   298      -3.849  28.754 -24.942  1.00 15.00           C  
ATOM   2862  C   VAL   298      -4.591  25.260 -23.488  1.00 15.00           C  
ATOM   2863  O   VAL   298      -5.484  24.634 -24.058  1.00 15.00           O  
ATOM   2864  H   VAL   298      -3.759  26.049 -26.319  1.00 15.00           H  
ATOM   2865  N   GLY   299      -4.242  25.035 -22.228  1.00 15.00           N  
ATOM   2866  CA  GLY   299      -4.926  24.028 -21.440  1.00 15.00           C  
ATOM   2867  C   GLY   299      -4.056  22.818 -21.174  1.00 15.00           C  
ATOM   2868  O   GLY   299      -4.504  21.837 -20.582  1.00 15.00           O  
ATOM   2869  H   GLY   299      -3.512  25.561 -21.829  1.00 15.00           H  
ATOM   2870  N   LYS   300      -2.810  22.884 -21.619  1.00 15.00           N  
ATOM   2871  CA  LYS   300      -1.878  21.787 -21.422  1.00 15.00           C  
ATOM   2872  CB  LYS   300      -1.247  21.362 -22.750  1.00 15.00           C  
ATOM   2873  CG  LYS   300      -2.260  20.853 -23.764  1.00 15.00           C  
ATOM   2874  CD  LYS   300      -1.586  20.236 -24.978  1.00 15.00           C  
ATOM   2875  CE  LYS   300      -2.614  19.669 -25.945  1.00 15.00           C  
ATOM   2876  NZ  LYS   300      -1.976  18.963 -27.085  1.00 15.00           N1+
ATOM   2877  C   LYS   300      -0.813  22.172 -20.405  1.00 15.00           C  
ATOM   2878  O   LYS   300      -0.454  23.345 -20.282  1.00 15.00           O  
ATOM   2879  H   LYS   300      -2.509  23.695 -22.079  1.00 15.00           H  
ATOM   2880  HZ1 LYS   300      -1.205  18.341 -26.735  1.00 15.00           H  
ATOM   2881  HZ2 LYS   300      -1.581  19.644 -27.757  1.00 15.00           H  
ATOM   2882  HZ3 LYS   300      -2.675  18.370 -27.574  1.00 15.00           H  
ATOM   2883  N   SER   301      -0.313  21.184 -19.680  1.00 15.00           N  
ATOM   2884  CA  SER   301       0.692  21.424 -18.659  1.00 15.00           C  
ATOM   2885  CB  SER   301       0.181  20.952 -17.296  1.00 15.00           C  
ATOM   2886  OG  SER   301      -1.071  21.543 -16.989  1.00 15.00           O  
ATOM   2887  C   SER   301       2.007  20.736 -18.998  1.00 15.00           C  
ATOM   2888  O   SER   301       2.024  19.603 -19.486  1.00 15.00           O  
ATOM   2889  H   SER   301      -0.617  20.267 -19.844  1.00 15.00           H  
ATOM   2890  HG  SER   301      -1.552  20.978 -16.379  1.00 15.00           H  
ATOM   2891  N   LEU   302       3.104  21.427 -18.734  1.00 15.00           N  
ATOM   2892  CA  LEU   302       4.430  20.898 -19.006  1.00 15.00           C  
ATOM   2893  CB  LEU   302       5.310  21.989 -19.627  1.00 15.00           C  
ATOM   2894  CG  LEU   302       4.743  22.719 -20.847  1.00 15.00           C  
ATOM   2895  CD1 LEU   302       5.058  24.205 -20.765  1.00 15.00           C  
ATOM   2896  CD2 LEU   302       5.305  22.129 -22.129  1.00 15.00           C  
ATOM   2897  C   LEU   302       5.085  20.399 -17.720  1.00 15.00           C  
ATOM   2898  O   LEU   302       4.591  20.658 -16.616  1.00 15.00           O  
ATOM   2899  H   LEU   302       3.020  22.329 -18.346  1.00 15.00           H  
ATOM   2900  N   TYR   303       6.187  19.676 -17.877  1.00 15.00           N  
ATOM   2901  CA  TYR   303       6.944  19.154 -16.749  1.00 15.00           C  
ATOM   2902  CB  TYR   303       6.573  17.695 -16.419  1.00 15.00           C  
ATOM   2903  CG  TYR   303       6.917  16.672 -17.486  1.00 15.00           C  
ATOM   2904  CD1 TYR   303       8.191  16.122 -17.564  1.00 15.00           C  
ATOM   2905  CD2 TYR   303       5.965  16.244 -18.404  1.00 15.00           C  
ATOM   2906  CE1 TYR   303       8.509  15.183 -18.523  1.00 15.00           C  
ATOM   2907  CE2 TYR   303       6.276  15.303 -19.368  1.00 15.00           C  
ATOM   2908  CZ  TYR   303       7.549  14.776 -19.423  1.00 15.00           C  
ATOM   2909  OH  TYR   303       7.863  13.833 -20.378  1.00 15.00           O  
ATOM   2910  C   TYR   303       8.439  19.312 -17.018  1.00 15.00           C  
ATOM   2911  O   TYR   303       8.894  19.136 -18.149  1.00 15.00           O  
ATOM   2912  H   TYR   303       6.511  19.493 -18.789  1.00 15.00           H  
ATOM   2913  HH  TYR   303       7.588  14.151 -21.247  1.00 15.00           H  
ATOM   2914  N   VAL   304       9.193  19.667 -15.989  1.00 15.00           N  
ATOM   2915  CA  VAL   304      10.631  19.866 -16.133  1.00 15.00           C  
ATOM   2916  CB  VAL   304      11.057  21.256 -15.614  1.00 15.00           C  
ATOM   2917  CG1 VAL   304      12.531  21.519 -15.896  1.00 15.00           C  
ATOM   2918  CG2 VAL   304      10.190  22.353 -16.212  1.00 15.00           C  
ATOM   2919  C   VAL   304      11.412  18.806 -15.369  1.00 15.00           C  
ATOM   2920  O   VAL   304      11.176  18.593 -14.181  1.00 15.00           O  
ATOM   2921  H   VAL   304       8.775  19.795 -15.108  1.00 15.00           H  
ATOM   2922  N   SER   305      12.335  18.144 -16.053  1.00 15.00           N  
ATOM   2923  CA  SER   305      13.166  17.129 -15.430  1.00 15.00           C  
ATOM   2924  CB  SER   305      13.057  15.804 -16.184  1.00 15.00           C  
ATOM   2925  OG  SER   305      13.583  14.735 -15.417  1.00 15.00           O  
ATOM   2926  C   SER   305      14.616  17.609 -15.387  1.00 15.00           C  
ATOM   2927  O   SER   305      15.148  18.101 -16.386  1.00 15.00           O  
ATOM   2928  H   SER   305      12.467  18.348 -17.005  1.00 15.00           H  
ATOM   2929  HG  SER   305      12.899  14.394 -14.834  1.00 15.00           H  
ATOM   2930  N   ALA   306      15.244  17.489 -14.228  1.00 15.00           N  
ATOM   2931  CA  ALA   306      16.618  17.926 -14.058  1.00 15.00           C  
ATOM   2932  CB  ALA   306      16.664  19.194 -13.217  1.00 15.00           C  
ATOM   2933  C   ALA   306      17.470  16.840 -13.415  1.00 15.00           C  
ATOM   2934  O   ALA   306      17.063  16.211 -12.439  1.00 15.00           O  
ATOM   2935  H   ALA   306      14.766  17.093 -13.461  1.00 15.00           H  
ATOM   2936  N   THR   307      18.645  16.616 -13.978  1.00 15.00           N  
ATOM   2937  CA  THR   307      19.570  15.621 -13.461  1.00 15.00           C  
ATOM   2938  CB  THR   307      19.845  14.515 -14.502  1.00 15.00           C  
ATOM   2939  OG1 THR   307      18.600  13.939 -14.923  1.00 15.00           O  
ATOM   2940  CG2 THR   307      20.726  13.421 -13.916  1.00 15.00           C  
ATOM   2941  C   THR   307      20.881  16.296 -13.065  1.00 15.00           C  
ATOM   2942  O   THR   307      21.545  16.916 -13.900  1.00 15.00           O  
ATOM   2943  H   THR   307      18.904  17.142 -14.770  1.00 15.00           H  
ATOM   2944  HG1 THR   307      17.873  14.463 -14.570  1.00 15.00           H  
ATOM   2945  N   VAL   308      21.234  16.197 -11.790  1.00 15.00           N  
ATOM   2946  CA  VAL   308      22.457  16.810 -11.284  1.00 15.00           C  
ATOM   2947  CB  VAL   308      22.171  17.836 -10.161  1.00 15.00           C  
ATOM   2948  CG1 VAL   308      23.388  18.712  -9.900  1.00 15.00           C  
ATOM   2949  CG2 VAL   308      20.962  18.696 -10.508  1.00 15.00           C  
ATOM   2950  C   VAL   308      23.415  15.736 -10.771  1.00 15.00           C  
ATOM   2951  O   VAL   308      22.986  14.736 -10.187  1.00 15.00           O  
ATOM   2952  H   VAL   308      20.665  15.685 -11.174  1.00 15.00           H  
ATOM   2953  N   ILE   309      24.703  15.942 -11.006  1.00 15.00           N  
ATOM   2954  CA  ILE   309      25.724  14.996 -10.585  1.00 15.00           C  
ATOM   2955  CB  ILE   309      26.461  14.395 -11.807  1.00 15.00           C  
ATOM   2956  CG1 ILE   309      25.462  13.665 -12.714  1.00 15.00           C  
ATOM   2957  CG2 ILE   309      27.572  13.450 -11.366  1.00 15.00           C  
ATOM   2958  CD1 ILE   309      26.025  13.264 -14.060  1.00 15.00           C  
ATOM   2959  C   ILE   309      26.725  15.672  -9.650  1.00 15.00           C  
ATOM   2960  O   ILE   309      27.270  16.729  -9.970  1.00 15.00           O  
ATOM   2961  H   ILE   309      24.977  16.763 -11.468  1.00 15.00           H  
ATOM   2962  N   LEU   310      26.944  15.064  -8.488  1.00 15.00           N  
ATOM   2963  CA  LEU   310      27.878  15.600  -7.500  1.00 15.00           C  
ATOM   2964  CB  LEU   310      27.649  14.951  -6.131  1.00 15.00           C  
ATOM   2965  CG  LEU   310      26.856  15.768  -5.103  1.00 15.00           C  
ATOM   2966  CD1 LEU   310      26.756  15.010  -3.786  1.00 15.00           C  
ATOM   2967  CD2 LEU   310      27.497  17.131  -4.886  1.00 15.00           C  
ATOM   2968  C   LEU   310      29.325  15.387  -7.945  1.00 15.00           C  
ATOM   2969  O   LEU   310      29.612  14.474  -8.718  1.00 15.00           O  
ATOM   2970  H   LEU   310      26.470  14.226  -8.294  1.00 15.00           H  
ATOM   2971  N   HIS   311      30.232  16.212  -7.420  1.00 15.00           N  
ATOM   2972  CA  HIS   311      31.658  16.141  -7.767  1.00 15.00           C  
ATOM   2973  CB  HIS   311      32.429  17.324  -7.168  1.00 15.00           C  
ATOM   2974  CG  HIS   311      32.029  18.665  -7.712  1.00 15.00           C  
ATOM   2975  ND1 HIS   311      32.626  19.193  -8.832  1.00 15.00           N  
ATOM   2976  CD2 HIS   311      31.097  19.538  -7.253  1.00 15.00           C  
ATOM   2977  CE1 HIS   311      32.053  20.364  -9.032  1.00 15.00           C  
ATOM   2978  NE2 HIS   311      31.123  20.614  -8.103  1.00 15.00           N  
ATOM   2979  C   HIS   311      32.296  14.824  -7.325  1.00 15.00           C  
ATOM   2980  O   HIS   311      33.437  14.527  -7.672  1.00 15.00           O  
ATOM   2981  H   HIS   311      29.935  16.896  -6.786  1.00 15.00           H  
ATOM   2982  HE2 HIS   311      30.555  21.418  -8.042  1.00 15.00           H  
ATOM   2983  N   SER   312      31.556  14.042  -6.554  1.00 15.00           N  
ATOM   2984  CA  SER   312      32.038  12.760  -6.070  1.00 15.00           C  
ATOM   2985  CB  SER   312      31.240  12.362  -4.828  1.00 15.00           C  
ATOM   2986  OG  SER   312      29.997  13.054  -4.788  1.00 15.00           O  
ATOM   2987  C   SER   312      31.914  11.685  -7.148  1.00 15.00           C  
ATOM   2988  O   SER   312      32.500  10.609  -7.032  1.00 15.00           O  
ATOM   2989  H   SER   312      30.660  14.338  -6.294  1.00 15.00           H  
ATOM   2990  HG  SER   312      29.454  12.688  -4.079  1.00 15.00           H  
ATOM   2991  N   GLY   313      31.151  11.990  -8.199  1.00 15.00           N  
ATOM   2992  CA  GLY   313      30.946  11.042  -9.287  1.00 15.00           C  
ATOM   2993  C   GLY   313      30.249   9.771  -8.830  1.00 15.00           C  
ATOM   2994  O   GLY   313      30.357   8.720  -9.470  1.00 15.00           O  
ATOM   2995  H   GLY   313      30.740  12.881  -8.248  1.00 15.00           H  
ATOM   2996  N   SER   314      29.537   9.869  -7.716  1.00 15.00           N  
ATOM   2997  CA  SER   314      28.832   8.733  -7.146  1.00 15.00           C  
ATOM   2998  CB  SER   314      29.427   8.441  -5.768  1.00 15.00           C  
ATOM   2999  OG  SER   314      29.525   9.640  -5.009  1.00 15.00           O  
ATOM   3000  C   SER   314      27.349   9.022  -6.977  1.00 15.00           C  
ATOM   3001  O   SER   314      26.510   8.134  -7.119  1.00 15.00           O  
ATOM   3002  H   SER   314      29.504  10.727  -7.254  1.00 15.00           H  
ATOM   3003  HG  SER   314      28.664   9.841  -4.605  1.00 15.00           H  
ATOM   3004  N   ASP   315      27.041  10.271  -6.677  1.00 15.00           N  
ATOM   3005  CA  ASP   315      25.672  10.683  -6.436  1.00 15.00           C  
ATOM   3006  CB  ASP   315      25.621  11.648  -5.253  1.00 15.00           C  
ATOM   3007  CG  ASP   315      25.956  10.967  -3.941  1.00 15.00           C  
ATOM   3008  OD1 ASP   315      27.134  10.589  -3.739  1.00 15.00           O  
ATOM   3009  OD2 ASP   315      25.044  10.806  -3.110  1.00 15.00           O1-
ATOM   3010  C   ASP   315      25.031  11.301  -7.667  1.00 15.00           C  
ATOM   3011  O   ASP   315      25.529  12.287  -8.220  1.00 15.00           O  
ATOM   3012  H   ASP   315      27.753  10.936  -6.615  1.00 15.00           H  
ATOM   3013  N   MET   316      23.921  10.707  -8.086  1.00 15.00           N  
ATOM   3014  CA  MET   316      23.173  11.167  -9.246  1.00 15.00           C  
ATOM   3015  CB  MET   316      23.326  10.167 -10.399  1.00 15.00           C  
ATOM   3016  CG  MET   316      24.761   9.914 -10.833  1.00 15.00           C  
ATOM   3017  SD  MET   316      24.949   8.350 -11.708  1.00 15.00           S  
ATOM   3018  CE  MET   316      26.686   8.414 -12.136  1.00 15.00           C  
ATOM   3019  C   MET   316      21.705  11.288  -8.865  1.00 15.00           C  
ATOM   3020  O   MET   316      21.054  10.288  -8.578  1.00 15.00           O  
ATOM   3021  H   MET   316      23.585   9.930  -7.590  1.00 15.00           H  
ATOM   3022  N   VAL   317      21.191  12.507  -8.848  1.00 15.00           N  
ATOM   3023  CA  VAL   317      19.803  12.738  -8.470  1.00 15.00           C  
ATOM   3024  CB  VAL   317      19.704  13.628  -7.208  1.00 15.00           C  
ATOM   3025  CG1 VAL   317      18.252  13.879  -6.824  1.00 15.00           C  
ATOM   3026  CG2 VAL   317      20.453  12.988  -6.047  1.00 15.00           C  
ATOM   3027  C   VAL   317      19.004  13.358  -9.615  1.00 15.00           C  
ATOM   3028  O   VAL   317      19.443  14.330 -10.239  1.00 15.00           O  
ATOM   3029  H   VAL   317      21.752  13.270  -9.105  1.00 15.00           H  
ATOM   3030  N   GLN   318      17.838  12.781  -9.890  1.00 15.00           N  
ATOM   3031  CA  GLN   318      16.964  13.265 -10.948  1.00 15.00           C  
ATOM   3032  CB  GLN   318      16.666  12.148 -11.952  1.00 15.00           C  
ATOM   3033  CG  GLN   318      17.909  11.498 -12.539  1.00 15.00           C  
ATOM   3034  CD  GLN   318      17.603  10.533 -13.667  1.00 15.00           C  
ATOM   3035  OE1 GLN   318      17.331   9.359 -13.437  1.00 15.00           O  
ATOM   3036  NE2 GLN   318      17.659  11.018 -14.898  1.00 15.00           N  
ATOM   3037  C   GLN   318      15.666  13.793 -10.344  1.00 15.00           C  
ATOM   3038  O   GLN   318      14.915  13.047  -9.718  1.00 15.00           O  
ATOM   3039  H   GLN   318      17.548  12.013  -9.354  1.00 15.00           H  
ATOM   3040 HE21 GLN   318      17.892  11.966 -15.016  1.00 15.00           H  
ATOM   3041 HE22 GLN   318      17.467  10.411 -15.642  1.00 15.00           H  
ATOM   3042  N   ALA   319      15.407  15.078 -10.529  1.00 15.00           N  
ATOM   3043  CA  ALA   319      14.207  15.696  -9.981  1.00 15.00           C  
ATOM   3044  CB  ALA   319      14.573  16.821  -9.026  1.00 15.00           C  
ATOM   3045  C   ALA   319      13.299  16.212 -11.087  1.00 15.00           C  
ATOM   3046  O   ALA   319      13.773  16.698 -12.114  1.00 15.00           O  
ATOM   3047  H   ALA   319      16.025  15.620 -11.071  1.00 15.00           H  
ATOM   3048  N   GLU   320      11.994  16.104 -10.870  1.00 15.00           N  
ATOM   3049  CA  GLU   320      11.013  16.552 -11.849  1.00 15.00           C  
ATOM   3050  CB  GLU   320      10.323  15.342 -12.487  1.00 15.00           C  
ATOM   3051  CG  GLU   320       9.340  15.687 -13.593  1.00 15.00           C  
ATOM   3052  CD  GLU   320       8.600  14.474 -14.114  1.00 15.00           C  
ATOM   3053  OE1 GLU   320       7.422  14.286 -13.748  1.00 15.00           O  
ATOM   3054  OE2 GLU   320       9.187  13.715 -14.909  1.00 15.00           O1-
ATOM   3055  C   GLU   320       9.976  17.490 -11.219  1.00 15.00           C  
ATOM   3056  O   GLU   320       9.650  17.374 -10.034  1.00 15.00           O  
ATOM   3057  H   GLU   320      11.682  15.709 -10.030  1.00 15.00           H  
ATOM   3058  N   ARG   321       9.482  18.429 -12.015  1.00 15.00           N  
ATOM   3059  CA  ARG   321       8.475  19.380 -11.560  1.00 15.00           C  
ATOM   3060  CB  ARG   321       9.100  20.755 -11.277  1.00 15.00           C  
ATOM   3061  CG  ARG   321       8.107  21.913 -11.144  1.00 15.00           C  
ATOM   3062  CD  ARG   321       7.268  21.834  -9.870  1.00 15.00           C  
ATOM   3063  NE  ARG   321       6.701  23.142  -9.507  1.00 15.00           N  
ATOM   3064  CZ  ARG   321       5.524  23.616  -9.931  1.00 15.00           C  
ATOM   3065  NH1 ARG   321       4.746  22.901 -10.732  1.00 15.00           N  
ATOM   3066  NH2 ARG   321       5.133  24.819  -9.541  1.00 15.00           N1+
ATOM   3067  C   ARG   321       7.355  19.494 -12.586  1.00 15.00           C  
ATOM   3068  O   ARG   321       7.550  20.014 -13.687  1.00 15.00           O  
ATOM   3069  H   ARG   321       9.813  18.488 -12.940  1.00 15.00           H  
ATOM   3070  HE  ARG   321       7.229  23.708  -8.886  1.00 15.00           H  
ATOM   3071 HH11 ARG   321       5.037  21.945 -11.032  1.00 15.00           H  
ATOM   3072 HH12 ARG   321       3.835  23.290 -11.059  1.00 15.00           H  
ATOM   3073 HH21 ARG   321       4.222  25.210  -9.857  1.00 15.00           H  
ATOM   3074 HH22 ARG   321       5.753  25.384  -8.900  1.00 15.00           H  
ATOM   3075  N   SER   322       6.193  18.982 -12.220  1.00 15.00           N  
ATOM   3076  CA  SER   322       5.025  19.012 -13.073  1.00 15.00           C  
ATOM   3077  CB  SER   322       4.378  17.625 -13.055  1.00 15.00           C  
ATOM   3078  OG  SER   322       4.876  16.859 -11.965  1.00 15.00           O  
ATOM   3079  C   SER   322       4.046  20.051 -12.537  1.00 15.00           C  
ATOM   3080  O   SER   322       4.058  20.354 -11.345  1.00 15.00           O  
ATOM   3081  H   SER   322       6.114  18.561 -11.339  1.00 15.00           H  
ATOM   3082  HG  SER   322       5.434  16.148 -12.300  1.00 15.00           H  
ATOM   3083  N   GLY   323       3.231  20.623 -13.408  1.00 15.00           N  
ATOM   3084  CA  GLY   323       2.264  21.610 -12.962  1.00 15.00           C  
ATOM   3085  C   GLY   323       2.581  22.998 -13.465  1.00 15.00           C  
ATOM   3086  O   GLY   323       2.656  23.948 -12.687  1.00 15.00           O  
ATOM   3087  H   GLY   323       3.295  20.388 -14.358  1.00 15.00           H  
ATOM   3088  N   ILE   324       2.801  23.095 -14.763  1.00 15.00           N  
ATOM   3089  CA  ILE   324       3.098  24.358 -15.419  1.00 15.00           C  
ATOM   3090  CB  ILE   324       4.591  24.439 -15.831  1.00 15.00           C  
ATOM   3091  CG1 ILE   324       5.497  24.178 -14.622  1.00 15.00           C  
ATOM   3092  CG2 ILE   324       4.911  25.791 -16.459  1.00 15.00           C  
ATOM   3093  CD1 ILE   324       6.922  23.806 -14.983  1.00 15.00           C  
ATOM   3094  C   ILE   324       2.215  24.434 -16.659  1.00 15.00           C  
ATOM   3095  O   ILE   324       2.604  23.984 -17.739  1.00 15.00           O  
ATOM   3096  H   ILE   324       2.752  22.289 -15.309  1.00 15.00           H  
ATOM   3097  N   PRO   325       0.988  24.946 -16.505  1.00 15.00           N  
ATOM   3098  CA  PRO   325       0.036  25.038 -17.597  1.00 15.00           C  
ATOM   3099  CB  PRO   325      -1.315  25.035 -16.882  1.00 15.00           C  
ATOM   3100  CG  PRO   325      -1.048  25.610 -15.527  1.00 15.00           C  
ATOM   3101  CD  PRO   325       0.433  25.491 -15.254  1.00 15.00           C  
ATOM   3102  C   PRO   325       0.190  26.295 -18.435  1.00 15.00           C  
ATOM   3103  O   PRO   325       0.565  27.360 -17.939  1.00 15.00           O  
ATOM   3104  N   ILE   326      -0.085  26.148 -19.715  1.00 15.00           N  
ATOM   3105  CA  ILE   326      -0.018  27.255 -20.643  1.00 15.00           C  
ATOM   3106  CB  ILE   326       0.597  26.820 -21.987  1.00 15.00           C  
ATOM   3107  CG1 ILE   326       1.801  25.902 -21.754  1.00 15.00           C  
ATOM   3108  CG2 ILE   326       1.006  28.039 -22.798  1.00 15.00           C  
ATOM   3109  CD1 ILE   326       1.910  24.775 -22.757  1.00 15.00           C  
ATOM   3110  C   ILE   326      -1.436  27.749 -20.888  1.00 15.00           C  
ATOM   3111  O   ILE   326      -2.269  27.016 -21.427  1.00 15.00           O  
ATOM   3112  H   ILE   326      -0.338  25.258 -20.049  1.00 15.00           H  
ATOM   3113  N   VAL   327      -1.717  28.975 -20.467  1.00 15.00           N  
ATOM   3114  CA  VAL   327      -3.044  29.556 -20.626  1.00 15.00           C  
ATOM   3115  CB  VAL   327      -3.876  29.457 -19.329  1.00 15.00           C  
ATOM   3116  CG1 VAL   327      -4.459  28.062 -19.158  1.00 15.00           C  
ATOM   3117  CG2 VAL   327      -3.034  29.842 -18.120  1.00 15.00           C  
ATOM   3118  C   VAL   327      -2.956  31.020 -21.032  1.00 15.00           C  
ATOM   3119  O   VAL   327      -1.902  31.646 -20.907  1.00 15.00           O  
ATOM   3120  H   VAL   327      -1.009  29.512 -20.047  1.00 15.00           H  
ATOM   3121  N   THR   328      -4.070  31.550 -21.517  1.00 15.00           N  
ATOM   3122  CA  THR   328      -4.148  32.939 -21.939  1.00 15.00           C  
ATOM   3123  CB  THR   328      -5.152  33.081 -23.094  1.00 15.00           C  
ATOM   3124  OG1 THR   328      -5.706  31.787 -23.390  1.00 15.00           O  
ATOM   3125  CG2 THR   328      -4.460  33.623 -24.335  1.00 15.00           C  
ATOM   3126  C   THR   328      -4.589  33.833 -20.782  1.00 15.00           C  
ATOM   3127  O   THR   328      -4.232  35.008 -20.720  1.00 15.00           O  
ATOM   3128  H   THR   328      -4.862  30.984 -21.618  1.00 15.00           H  
ATOM   3129  HG1 THR   328      -6.206  31.835 -24.214  1.00 15.00           H  
ATOM   3130  N   SER   329      -5.358  33.266 -19.861  1.00 15.00           N  
ATOM   3131  CA  SER   329      -5.853  34.016 -18.712  1.00 15.00           C  
ATOM   3132  CB  SER   329      -7.361  33.821 -18.547  1.00 15.00           C  
ATOM   3133  OG  SER   329      -8.064  34.422 -19.623  1.00 15.00           O  
ATOM   3134  C   SER   329      -5.107  33.628 -17.436  1.00 15.00           C  
ATOM   3135  O   SER   329      -4.963  32.446 -17.130  1.00 15.00           O  
ATOM   3136  H   SER   329      -5.587  32.320 -19.948  1.00 15.00           H  
ATOM   3137  HG  SER   329      -7.801  35.348 -19.699  1.00 15.00           H  
ATOM   3138  N   PRO   330      -4.631  34.630 -16.674  1.00 15.00           N  
ATOM   3139  CA  PRO   330      -3.870  34.419 -15.438  1.00 15.00           C  
ATOM   3140  CB  PRO   330      -3.063  35.723 -15.295  1.00 15.00           C  
ATOM   3141  CG  PRO   330      -3.487  36.614 -16.426  1.00 15.00           C  
ATOM   3142  CD  PRO   330      -4.772  36.057 -16.964  1.00 15.00           C  
ATOM   3143  C   PRO   330      -4.738  34.207 -14.192  1.00 15.00           C  
ATOM   3144  O   PRO   330      -4.239  34.269 -13.070  1.00 15.00           O  
ATOM   3145  N   TYR   331      -6.028  33.961 -14.383  1.00 15.00           N  
ATOM   3146  CA  TYR   331      -6.942  33.745 -13.263  1.00 15.00           C  
ATOM   3147  CB  TYR   331      -7.615  35.060 -12.843  1.00 15.00           C  
ATOM   3148  CG  TYR   331      -6.711  36.023 -12.100  1.00 15.00           C  
ATOM   3149  CD1 TYR   331      -6.210  35.709 -10.843  1.00 15.00           C  
ATOM   3150  CD2 TYR   331      -6.358  37.248 -12.655  1.00 15.00           C  
ATOM   3151  CE1 TYR   331      -5.386  36.585 -10.161  1.00 15.00           C  
ATOM   3152  CE2 TYR   331      -5.534  38.130 -11.981  1.00 15.00           C  
ATOM   3153  CZ  TYR   331      -5.050  37.793 -10.734  1.00 15.00           C  
ATOM   3154  OH  TYR   331      -4.230  38.670 -10.059  1.00 15.00           O  
ATOM   3155  C   TYR   331      -8.005  32.717 -13.634  1.00 15.00           C  
ATOM   3156  O   TYR   331      -8.367  32.594 -14.806  1.00 15.00           O  
ATOM   3157  H   TYR   331      -6.373  33.907 -15.295  1.00 15.00           H  
ATOM   3158  HH  TYR   331      -3.370  38.260  -9.919  1.00 15.00           H  
ATOM   3159  N   GLN   332      -8.496  31.983 -12.641  1.00 15.00           N  
ATOM   3160  CA  GLN   332      -9.519  30.967 -12.864  1.00 15.00           C  
ATOM   3161  CB  GLN   332      -8.937  29.570 -12.636  1.00 15.00           C  
ATOM   3162  CG  GLN   332      -8.922  28.683 -13.872  1.00 15.00           C  
ATOM   3163  CD  GLN   332      -8.338  27.308 -13.596  1.00 15.00           C  
ATOM   3164  OE1 GLN   332      -7.482  27.146 -12.731  1.00 15.00           O  
ATOM   3165  NE2 GLN   332      -8.794  26.307 -14.335  1.00 15.00           N  
ATOM   3166  C   GLN   332     -10.713  31.190 -11.935  1.00 15.00           C  
ATOM   3167  O   GLN   332     -10.543  31.377 -10.730  1.00 15.00           O  
ATOM   3168  H   GLN   332      -8.158  32.122 -11.729  1.00 15.00           H  
ATOM   3169 HE21 GLN   332      -9.473  26.502 -15.010  1.00 15.00           H  
ATOM   3170 HE22 GLN   332      -8.430  25.413 -14.171  1.00 15.00           H  
ATOM   3171  N   ILE   333     -11.916  31.180 -12.502  1.00 15.00           N  
ATOM   3172  CA  ILE   333     -13.139  31.376 -11.725  1.00 15.00           C  
ATOM   3173  CB  ILE   333     -14.040  32.467 -12.349  1.00 15.00           C  
ATOM   3174  CG1 ILE   333     -13.294  33.805 -12.405  1.00 15.00           C  
ATOM   3175  CG2 ILE   333     -15.337  32.614 -11.563  1.00 15.00           C  
ATOM   3176  CD1 ILE   333     -13.933  34.833 -13.316  1.00 15.00           C  
ATOM   3177  C   ILE   333     -13.914  30.061 -11.632  1.00 15.00           C  
ATOM   3178  O   ILE   333     -14.288  29.479 -12.654  1.00 15.00           O  
ATOM   3179  H   ILE   333     -11.985  31.028 -13.466  1.00 15.00           H  
ATOM   3180  N   HIS   334     -14.153  29.598 -10.410  1.00 15.00           N  
ATOM   3181  CA  HIS   334     -14.867  28.342 -10.190  1.00 15.00           C  
ATOM   3182  CB  HIS   334     -13.987  27.347  -9.424  1.00 15.00           C  
ATOM   3183  CG  HIS   334     -12.735  26.934 -10.140  1.00 15.00           C  
ATOM   3184  ND1 HIS   334     -12.600  25.756 -10.843  1.00 15.00           N  
ATOM   3185  CD2 HIS   334     -11.542  27.571 -10.251  1.00 15.00           C  
ATOM   3186  CE1 HIS   334     -11.354  25.712 -11.337  1.00 15.00           C  
ATOM   3187  NE2 HIS   334     -10.674  26.791 -11.008  1.00 15.00           N  
ATOM   3188  C   HIS   334     -16.169  28.559  -9.426  1.00 15.00           C  
ATOM   3189  O   HIS   334     -16.209  29.301  -8.445  1.00 15.00           O  
ATOM   3190  H   HIS   334     -13.843  30.116  -9.630  1.00 15.00           H  
ATOM   3191  HD1 HIS   334     -13.287  25.069 -10.956  1.00 15.00           H  
ATOM   3192  N   PHE   335     -17.231  27.894  -9.876  1.00 15.00           N  
ATOM   3193  CA  PHE   335     -18.534  27.999  -9.228  1.00 15.00           C  
ATOM   3194  CB  PHE   335     -19.635  28.287 -10.255  1.00 15.00           C  
ATOM   3195  CG  PHE   335     -19.706  29.720 -10.703  1.00 15.00           C  
ATOM   3196  CD1 PHE   335     -19.795  30.747  -9.778  1.00 15.00           C  
ATOM   3197  CD2 PHE   335     -19.692  30.040 -12.051  1.00 15.00           C  
ATOM   3198  CE1 PHE   335     -19.867  32.065 -10.185  1.00 15.00           C  
ATOM   3199  CE2 PHE   335     -19.762  31.356 -12.465  1.00 15.00           C  
ATOM   3200  CZ  PHE   335     -19.850  32.369 -11.532  1.00 15.00           C  
ATOM   3201  C   PHE   335     -18.856  26.717  -8.463  1.00 15.00           C  
ATOM   3202  O   PHE   335     -19.998  26.245  -8.460  1.00 15.00           O  
ATOM   3203  H   PHE   335     -17.137  27.321 -10.663  1.00 15.00           H  
ATOM   3204  N   THR   336     -17.840  26.151  -7.824  1.00 15.00           N  
ATOM   3205  CA  THR   336     -18.002  24.924  -7.059  1.00 15.00           C  
ATOM   3206  CB  THR   336     -16.658  24.190  -6.922  1.00 15.00           C  
ATOM   3207  OG1 THR   336     -15.604  25.063  -7.364  1.00 15.00           O  
ATOM   3208  CG2 THR   336     -16.656  22.931  -7.779  1.00 15.00           C  
ATOM   3209  C   THR   336     -18.589  25.208  -5.677  1.00 15.00           C  
ATOM   3210  O   THR   336     -19.461  24.484  -5.203  1.00 15.00           O  
ATOM   3211  H   THR   336     -16.953  26.566  -7.871  1.00 15.00           H  
ATOM   3212  HG1 THR   336     -14.762  24.600  -7.310  1.00 15.00           H  
ATOM   3213  N   LYS   337     -18.120  26.283  -5.051  1.00 15.00           N  
ATOM   3214  CA  LYS   337     -18.603  26.679  -3.729  1.00 15.00           C  
ATOM   3215  CB  LYS   337     -17.491  27.397  -2.947  1.00 15.00           C  
ATOM   3216  CG  LYS   337     -16.366  26.507  -2.438  1.00 15.00           C  
ATOM   3217  CD  LYS   337     -15.477  27.259  -1.452  1.00 15.00           C  
ATOM   3218  CE  LYS   337     -14.462  26.336  -0.793  1.00 15.00           C  
ATOM   3219  NZ  LYS   337     -13.782  26.986   0.360  1.00 15.00           N1+
ATOM   3220  C   LYS   337     -19.785  27.633  -3.879  1.00 15.00           C  
ATOM   3221  O   LYS   337     -20.170  28.321  -2.936  1.00 15.00           O  
ATOM   3222  H   LYS   337     -17.440  26.831  -5.494  1.00 15.00           H  
ATOM   3223  HZ1 LYS   337     -12.910  26.476   0.598  1.00 15.00           H  
ATOM   3224  HZ2 LYS   337     -14.403  26.971   1.208  1.00 15.00           H  
ATOM   3225  HZ3 LYS   337     -13.549  27.972   0.138  1.00 15.00           H  
ATOM   3226  N   THR   338     -20.361  27.662  -5.068  1.00 15.00           N  
ATOM   3227  CA  THR   338     -21.463  28.563  -5.359  1.00 15.00           C  
ATOM   3228  CB  THR   338     -21.128  29.390  -6.612  1.00 15.00           C  
ATOM   3229  OG1 THR   338     -19.703  29.563  -6.690  1.00 15.00           O  
ATOM   3230  CG2 THR   338     -21.794  30.755  -6.555  1.00 15.00           C  
ATOM   3231  C   THR   338     -22.787  27.819  -5.571  1.00 15.00           C  
ATOM   3232  O   THR   338     -22.850  26.842  -6.324  1.00 15.00           O  
ATOM   3233  H   THR   338     -20.042  27.058  -5.768  1.00 15.00           H  
ATOM   3234  HG1 THR   338     -19.373  29.933  -5.857  1.00 15.00           H  
ATOM   3235  N   PRO   339     -23.864  28.272  -4.893  1.00 15.00           N  
ATOM   3236  CA  PRO   339     -25.203  27.670  -5.007  1.00 15.00           C  
ATOM   3237  CB  PRO   339     -26.068  28.516  -4.062  1.00 15.00           C  
ATOM   3238  CG  PRO   339     -25.100  29.179  -3.143  1.00 15.00           C  
ATOM   3239  CD  PRO   339     -23.855  29.402  -3.948  1.00 15.00           C  
ATOM   3240  C   PRO   339     -25.743  27.760  -6.435  1.00 15.00           C  
ATOM   3241  O   PRO   339     -25.316  28.610  -7.214  1.00 15.00           O  
ATOM   3242  N   LYS   340     -26.680  26.883  -6.776  1.00 15.00           N  
ATOM   3243  CA  LYS   340     -27.247  26.860  -8.123  1.00 15.00           C  
ATOM   3244  CB  LYS   340     -27.052  25.472  -8.747  1.00 15.00           C  
ATOM   3245  CG  LYS   340     -25.695  24.841  -8.453  1.00 15.00           C  
ATOM   3246  CD  LYS   340     -24.783  24.862  -9.670  1.00 15.00           C  
ATOM   3247  CE  LYS   340     -23.327  24.663  -9.274  1.00 15.00           C  
ATOM   3248  NZ  LYS   340     -22.702  25.930  -8.806  1.00 15.00           N1+
ATOM   3249  C   LYS   340     -28.729  27.241  -8.123  1.00 15.00           C  
ATOM   3250  O   LYS   340     -29.427  27.055  -9.119  1.00 15.00           O  
ATOM   3251  H   LYS   340     -27.000  26.237  -6.111  1.00 15.00           H  
ATOM   3252  HZ1 LYS   340     -22.885  26.692  -9.488  1.00 15.00           H  
ATOM   3253  HZ2 LYS   340     -21.670  25.810  -8.707  1.00 15.00           H  
ATOM   3254  HZ3 LYS   340     -23.092  26.206  -7.878  1.00 15.00           H  
ATOM   3255  N   TYR   341     -29.200  27.782  -7.009  1.00 15.00           N  
ATOM   3256  CA  TYR   341     -30.597  28.183  -6.881  1.00 15.00           C  
ATOM   3257  CB  TYR   341     -31.371  27.180  -6.018  1.00 15.00           C  
ATOM   3258  CG  TYR   341     -31.453  25.789  -6.611  1.00 15.00           C  
ATOM   3259  CD1 TYR   341     -32.460  25.451  -7.502  1.00 15.00           C  
ATOM   3260  CD2 TYR   341     -30.522  24.813  -6.279  1.00 15.00           C  
ATOM   3261  CE1 TYR   341     -32.539  24.183  -8.044  1.00 15.00           C  
ATOM   3262  CE2 TYR   341     -30.591  23.543  -6.816  1.00 15.00           C  
ATOM   3263  CZ  TYR   341     -31.603  23.232  -7.699  1.00 15.00           C  
ATOM   3264  OH  TYR   341     -31.684  21.966  -8.235  1.00 15.00           O  
ATOM   3265  C   TYR   341     -30.694  29.581  -6.281  1.00 15.00           C  
ATOM   3266  O   TYR   341     -29.994  29.894  -5.317  1.00 15.00           O  
ATOM   3267  H   TYR   341     -28.592  27.935  -6.258  1.00 15.00           H  
ATOM   3268  HH  TYR   341     -31.393  21.322  -7.581  1.00 15.00           H  
ATOM   3269  N   PHE   342     -31.567  30.410  -6.845  1.00 15.00           N  
ATOM   3270  CA  PHE   342     -31.738  31.780  -6.375  1.00 15.00           C  
ATOM   3271  CB  PHE   342     -31.299  32.798  -7.445  1.00 15.00           C  
ATOM   3272  CG  PHE   342     -32.325  33.123  -8.502  1.00 15.00           C  
ATOM   3273  CD1 PHE   342     -32.615  32.223  -9.515  1.00 15.00           C  
ATOM   3274  CD2 PHE   342     -32.989  34.340  -8.489  1.00 15.00           C  
ATOM   3275  CE1 PHE   342     -33.549  32.528 -10.489  1.00 15.00           C  
ATOM   3276  CE2 PHE   342     -33.924  34.651  -9.459  1.00 15.00           C  
ATOM   3277  CZ  PHE   342     -34.204  33.743 -10.461  1.00 15.00           C  
ATOM   3278  C   PHE   342     -33.170  32.044  -5.916  1.00 15.00           C  
ATOM   3279  O   PHE   342     -34.076  31.251  -6.182  1.00 15.00           O  
ATOM   3280  H   PHE   342     -32.129  30.083  -7.586  1.00 15.00           H  
ATOM   3281  N   LYS   343     -33.367  33.163  -5.228  1.00 15.00           N  
ATOM   3282  CA  LYS   343     -34.687  33.539  -4.732  1.00 15.00           C  
ATOM   3283  CB  LYS   343     -34.678  33.710  -3.211  1.00 15.00           C  
ATOM   3284  CG  LYS   343     -34.518  32.408  -2.447  1.00 15.00           C  
ATOM   3285  CD  LYS   343     -33.202  32.377  -1.692  1.00 15.00           C  
ATOM   3286  CE  LYS   343     -32.823  30.958  -1.298  1.00 15.00           C  
ATOM   3287  NZ  LYS   343     -31.586  30.931  -0.474  1.00 15.00           N1+
ATOM   3288  C   LYS   343     -35.156  34.826  -5.395  1.00 15.00           C  
ATOM   3289  O   LYS   343     -34.578  35.886  -5.171  1.00 15.00           O  
ATOM   3290  H   LYS   343     -32.608  33.761  -5.063  1.00 15.00           H  
ATOM   3291  HZ1 LYS   343     -31.299  31.899  -0.221  1.00 15.00           H  
ATOM   3292  HZ2 LYS   343     -30.812  30.472  -0.993  1.00 15.00           H  
ATOM   3293  HZ3 LYS   343     -31.755  30.395   0.410  1.00 15.00           H  
ATOM   3294  N   PRO   344     -36.194  34.736  -6.239  1.00 15.00           N  
ATOM   3295  CA  PRO   344     -36.748  35.893  -6.952  1.00 15.00           C  
ATOM   3296  CB  PRO   344     -37.926  35.303  -7.736  1.00 15.00           C  
ATOM   3297  CG  PRO   344     -37.614  33.851  -7.849  1.00 15.00           C  
ATOM   3298  CD  PRO   344     -36.902  33.490  -6.578  1.00 15.00           C  
ATOM   3299  C   PRO   344     -37.239  36.991  -6.011  1.00 15.00           C  
ATOM   3300  O   PRO   344     -38.100  36.760  -5.163  1.00 15.00           O  
ATOM   3301  N   GLY   345     -36.669  38.179  -6.160  1.00 15.00           N  
ATOM   3302  CA  GLY   345     -37.061  39.304  -5.337  1.00 15.00           C  
ATOM   3303  C   GLY   345     -36.186  39.467  -4.111  1.00 15.00           C  
ATOM   3304  O   GLY   345     -36.378  40.391  -3.326  1.00 15.00           O  
ATOM   3305  H   GLY   345     -35.959  38.289  -6.826  1.00 15.00           H  
ATOM   3306  N   MET   346     -35.228  38.567  -3.943  1.00 15.00           N  
ATOM   3307  CA  MET   346     -34.321  38.614  -2.802  1.00 15.00           C  
ATOM   3308  CB  MET   346     -34.533  37.398  -1.887  1.00 15.00           C  
ATOM   3309  CG  MET   346     -35.926  37.298  -1.280  1.00 15.00           C  
ATOM   3310  SD  MET   346     -36.038  36.031  -0.001  1.00 15.00           S  
ATOM   3311  CE  MET   346     -35.275  36.886   1.378  1.00 15.00           C  
ATOM   3312  C   MET   346     -32.874  38.647  -3.284  1.00 15.00           C  
ATOM   3313  O   MET   346     -32.548  38.057  -4.316  1.00 15.00           O  
ATOM   3314  H   MET   346     -35.117  37.853  -4.612  1.00 15.00           H  
ATOM   3315  N   PRO   347     -31.992  39.360  -2.564  1.00 15.00           N  
ATOM   3316  CA  PRO   347     -30.569  39.444  -2.913  1.00 15.00           C  
ATOM   3317  CB  PRO   347     -29.972  40.291  -1.781  1.00 15.00           C  
ATOM   3318  CG  PRO   347     -31.129  41.071  -1.256  1.00 15.00           C  
ATOM   3319  CD  PRO   347     -32.313  40.157  -1.372  1.00 15.00           C  
ATOM   3320  C   PRO   347     -29.926  38.056  -2.956  1.00 15.00           C  
ATOM   3321  O   PRO   347     -30.016  37.285  -1.998  1.00 15.00           O  
ATOM   3322  N   PHE   348     -29.295  37.747  -4.079  1.00 15.00           N  
ATOM   3323  CA  PHE   348     -28.657  36.453  -4.281  1.00 15.00           C  
ATOM   3324  CB  PHE   348     -28.846  36.002  -5.736  1.00 15.00           C  
ATOM   3325  CG  PHE   348     -28.297  34.638  -6.061  1.00 15.00           C  
ATOM   3326  CD1 PHE   348     -28.614  33.537  -5.281  1.00 15.00           C  
ATOM   3327  CD2 PHE   348     -27.470  34.459  -7.157  1.00 15.00           C  
ATOM   3328  CE1 PHE   348     -28.116  32.286  -5.587  1.00 15.00           C  
ATOM   3329  CE2 PHE   348     -26.968  33.210  -7.469  1.00 15.00           C  
ATOM   3330  CZ  PHE   348     -27.291  32.121  -6.683  1.00 15.00           C  
ATOM   3331  C   PHE   348     -27.177  36.516  -3.927  1.00 15.00           C  
ATOM   3332  O   PHE   348     -26.493  37.483  -4.267  1.00 15.00           O  
ATOM   3333  H   PHE   348     -29.241  38.421  -4.789  1.00 15.00           H  
ATOM   3334  N   ASP   349     -26.691  35.475  -3.255  1.00 15.00           N  
ATOM   3335  CA  ASP   349     -25.295  35.409  -2.834  1.00 15.00           C  
ATOM   3336  CB  ASP   349     -25.190  34.973  -1.371  1.00 15.00           C  
ATOM   3337  CG  ASP   349     -25.097  36.151  -0.425  1.00 15.00           C  
ATOM   3338  OD1 ASP   349     -24.180  36.983  -0.599  1.00 15.00           O  
ATOM   3339  OD2 ASP   349     -25.931  36.249   0.504  1.00 15.00           O1-
ATOM   3340  C   ASP   349     -24.470  34.482  -3.716  1.00 15.00           C  
ATOM   3341  O   ASP   349     -24.791  33.302  -3.882  1.00 15.00           O  
ATOM   3342  H   ASP   349     -27.283  34.725  -3.046  1.00 15.00           H  
ATOM   3343  N   LEU   350     -23.406  35.028  -4.279  1.00 15.00           N  
ATOM   3344  CA  LEU   350     -22.507  34.276  -5.137  1.00 15.00           C  
ATOM   3345  CB  LEU   350     -22.296  35.019  -6.464  1.00 15.00           C  
ATOM   3346  CG  LEU   350     -23.484  35.085  -7.427  1.00 15.00           C  
ATOM   3347  CD1 LEU   350     -23.371  36.315  -8.315  1.00 15.00           C  
ATOM   3348  CD2 LEU   350     -23.550  33.826  -8.280  1.00 15.00           C  
ATOM   3349  C   LEU   350     -21.156  34.098  -4.454  1.00 15.00           C  
ATOM   3350  O   LEU   350     -20.420  35.069  -4.255  1.00 15.00           O  
ATOM   3351  H   LEU   350     -23.218  35.982  -4.111  1.00 15.00           H  
ATOM   3352  N   MET   351     -20.839  32.868  -4.081  1.00 15.00           N  
ATOM   3353  CA  MET   351     -19.561  32.575  -3.442  1.00 15.00           C  
ATOM   3354  CB  MET   351     -19.693  31.434  -2.434  1.00 15.00           C  
ATOM   3355  CG  MET   351     -20.711  31.682  -1.333  1.00 15.00           C  
ATOM   3356  SD  MET   351     -20.337  33.140  -0.338  1.00 15.00           S  
ATOM   3357  CE  MET   351     -21.785  33.204   0.714  1.00 15.00           C  
ATOM   3358  C   MET   351     -18.543  32.228  -4.520  1.00 15.00           C  
ATOM   3359  O   MET   351     -18.330  31.057  -4.840  1.00 15.00           O  
ATOM   3360  H   MET   351     -21.476  32.142  -4.240  1.00 15.00           H  
ATOM   3361  N   VAL   352     -17.938  33.259  -5.087  1.00 15.00           N  
ATOM   3362  CA  VAL   352     -16.974  33.090  -6.164  1.00 15.00           C  
ATOM   3363  CB  VAL   352     -16.799  34.396  -6.969  1.00 15.00           C  
ATOM   3364  CG1 VAL   352     -15.908  34.169  -8.180  1.00 15.00           C  
ATOM   3365  CG2 VAL   352     -18.154  34.944  -7.395  1.00 15.00           C  
ATOM   3366  C   VAL   352     -15.612  32.609  -5.673  1.00 15.00           C  
ATOM   3367  O   VAL   352     -14.998  33.226  -4.804  1.00 15.00           O  
ATOM   3368  H   VAL   352     -18.143  34.165  -4.764  1.00 15.00           H  
ATOM   3369  N   PHE   353     -15.161  31.500  -6.242  1.00 15.00           N  
ATOM   3370  CA  PHE   353     -13.867  30.923  -5.911  1.00 15.00           C  
ATOM   3371  CB  PHE   353     -13.996  29.393  -5.839  1.00 15.00           C  
ATOM   3372  CG  PHE   353     -12.820  28.668  -5.236  1.00 15.00           C  
ATOM   3373  CD1 PHE   353     -12.265  29.081  -4.034  1.00 15.00           C  
ATOM   3374  CD2 PHE   353     -12.281  27.559  -5.868  1.00 15.00           C  
ATOM   3375  CE1 PHE   353     -11.196  28.402  -3.477  1.00 15.00           C  
ATOM   3376  CE2 PHE   353     -11.212  26.877  -5.318  1.00 15.00           C  
ATOM   3377  CZ  PHE   353     -10.669  27.298  -4.120  1.00 15.00           C  
ATOM   3378  C   PHE   353     -12.876  31.321  -7.001  1.00 15.00           C  
ATOM   3379  O   PHE   353     -13.118  31.074  -8.186  1.00 15.00           O  
ATOM   3380  H   PHE   353     -15.716  31.056  -6.918  1.00 15.00           H  
ATOM   3381  N   VAL   354     -11.785  31.967  -6.609  1.00 15.00           N  
ATOM   3382  CA  VAL   354     -10.776  32.407  -7.567  1.00 15.00           C  
ATOM   3383  CB  VAL   354     -10.696  33.950  -7.654  1.00 15.00           C  
ATOM   3384  CG1 VAL   354      -9.560  34.387  -8.567  1.00 15.00           C  
ATOM   3385  CG2 VAL   354     -12.019  34.524  -8.144  1.00 15.00           C  
ATOM   3386  C   VAL   354      -9.403  31.833  -7.229  1.00 15.00           C  
ATOM   3387  O   VAL   354      -8.832  32.124  -6.173  1.00 15.00           O  
ATOM   3388  H   VAL   354     -11.651  32.149  -5.650  1.00 15.00           H  
ATOM   3389  N   THR   355      -8.884  31.018  -8.132  1.00 15.00           N  
ATOM   3390  CA  THR   355      -7.586  30.389  -7.944  1.00 15.00           C  
ATOM   3391  CB  THR   355      -7.750  28.862  -7.851  1.00 15.00           C  
ATOM   3392  OG1 THR   355      -8.955  28.476  -8.526  1.00 15.00           O  
ATOM   3393  CG2 THR   355      -7.818  28.416  -6.399  1.00 15.00           C  
ATOM   3394  C   THR   355      -6.638  30.698  -9.101  1.00 15.00           C  
ATOM   3395  O   THR   355      -7.042  31.256 -10.125  1.00 15.00           O  
ATOM   3396  H   THR   355      -9.394  30.819  -8.946  1.00 15.00           H  
ATOM   3397  HG1 THR   355      -8.739  27.896  -9.263  1.00 15.00           H  
ATOM   3398  N   ASN   356      -5.373  30.347  -8.907  1.00 15.00           N  
ATOM   3399  CA  ASN   356      -4.339  30.531  -9.918  1.00 15.00           C  
ATOM   3400  CB  ASN   356      -2.969  30.620  -9.238  1.00 15.00           C  
ATOM   3401  CG  ASN   356      -2.517  32.039  -8.971  1.00 15.00           C  
ATOM   3402  OD1 ASN   356      -2.870  32.969  -9.697  1.00 15.00           O  
ATOM   3403  ND2 ASN   356      -1.722  32.214  -7.928  1.00 15.00           N  
ATOM   3404  C   ASN   356      -4.348  29.318 -10.841  1.00 15.00           C  
ATOM   3405  O   ASN   356      -4.943  28.296 -10.499  1.00 15.00           O  
ATOM   3406  H   ASN   356      -5.121  29.948  -8.043  1.00 15.00           H  
ATOM   3407 HD21 ASN   356      -1.472  31.422  -7.396  1.00 15.00           H  
ATOM   3408 HD22 ASN   356      -1.419  33.120  -7.728  1.00 15.00           H  
ATOM   3409  N   PRO   357      -3.678  29.389 -12.006  1.00 15.00           N  
ATOM   3410  CA  PRO   357      -3.637  28.268 -12.954  1.00 15.00           C  
ATOM   3411  CB  PRO   357      -2.853  28.824 -14.151  1.00 15.00           C  
ATOM   3412  CG  PRO   357      -2.856  30.304 -13.973  1.00 15.00           C  
ATOM   3413  CD  PRO   357      -2.913  30.546 -12.494  1.00 15.00           C  
ATOM   3414  C   PRO   357      -2.914  27.052 -12.384  1.00 15.00           C  
ATOM   3415  O   PRO   357      -3.035  25.945 -12.907  1.00 15.00           O  
ATOM   3416  N   ASP   358      -2.158  27.261 -11.316  1.00 15.00           N  
ATOM   3417  CA  ASP   358      -1.419  26.176 -10.687  1.00 15.00           C  
ATOM   3418  CB  ASP   358      -0.114  26.693 -10.079  1.00 15.00           C  
ATOM   3419  CG  ASP   358      -0.350  27.794  -9.068  1.00 15.00           C  
ATOM   3420  OD1 ASP   358      -0.720  27.481  -7.918  1.00 15.00           O  
ATOM   3421  OD2 ASP   358      -0.179  28.974  -9.425  1.00 15.00           O1-
ATOM   3422  C   ASP   358      -2.257  25.480  -9.620  1.00 15.00           C  
ATOM   3423  O   ASP   358      -2.027  24.314  -9.301  1.00 15.00           O  
ATOM   3424  H   ASP   358      -2.095  28.167 -10.940  1.00 15.00           H  
ATOM   3425  N   GLY   359      -3.239  26.188  -9.077  1.00 15.00           N  
ATOM   3426  CA  GLY   359      -4.082  25.602  -8.053  1.00 15.00           C  
ATOM   3427  C   GLY   359      -4.142  26.435  -6.789  1.00 15.00           C  
ATOM   3428  O   GLY   359      -5.114  26.351  -6.040  1.00 15.00           O  
ATOM   3429  H   GLY   359      -3.402  27.108  -9.381  1.00 15.00           H  
ATOM   3430  N   SER   360      -3.099  27.225  -6.532  1.00 15.00           N  
ATOM   3431  CA  SER   360      -3.060  28.071  -5.343  1.00 15.00           C  
ATOM   3432  CB  SER   360      -1.695  28.756  -5.195  1.00 15.00           C  
ATOM   3433  OG  SER   360      -1.333  29.458  -6.375  1.00 15.00           O  
ATOM   3434  C   SER   360      -4.183  29.112  -5.357  1.00 15.00           C  
ATOM   3435  O   SER   360      -4.514  29.666  -6.407  1.00 15.00           O  
ATOM   3436  H   SER   360      -2.327  27.231  -7.154  1.00 15.00           H  
ATOM   3437  HG  SER   360      -0.999  28.824  -7.035  1.00 15.00           H  
ATOM   3438  N   PRO   361      -4.795  29.368  -4.189  1.00 15.00           N  
ATOM   3439  CA  PRO   361      -5.878  30.348  -4.047  1.00 15.00           C  
ATOM   3440  CB  PRO   361      -6.419  30.092  -2.630  1.00 15.00           C  
ATOM   3441  CG  PRO   361      -5.778  28.822  -2.174  1.00 15.00           C  
ATOM   3442  CD  PRO   361      -4.481  28.723  -2.912  1.00 15.00           C  
ATOM   3443  C   PRO   361      -5.340  31.776  -4.149  1.00 15.00           C  
ATOM   3444  O   PRO   361      -4.224  32.057  -3.701  1.00 15.00           O  
ATOM   3445  N   ALA   362      -6.139  32.673  -4.724  1.00 15.00           N  
ATOM   3446  CA  ALA   362      -5.735  34.062  -4.898  1.00 15.00           C  
ATOM   3447  CB  ALA   362      -6.240  34.585  -6.235  1.00 15.00           C  
ATOM   3448  C   ALA   362      -6.232  34.928  -3.740  1.00 15.00           C  
ATOM   3449  O   ALA   362      -7.316  34.694  -3.205  1.00 15.00           O  
ATOM   3450  H   ALA   362      -7.031  32.397  -5.025  1.00 15.00           H  
ATOM   3451  N   TYR   363      -5.440  35.941  -3.386  1.00 15.00           N  
ATOM   3452  CA  TYR   363      -5.759  36.846  -2.287  1.00 15.00           C  
ATOM   3453  CB  TYR   363      -4.630  36.781  -1.252  1.00 15.00           C  
ATOM   3454  CG  TYR   363      -5.033  37.112   0.165  1.00 15.00           C  
ATOM   3455  CD1 TYR   363      -5.800  38.233   0.460  1.00 15.00           C  
ATOM   3456  CD2 TYR   363      -4.635  36.300   1.214  1.00 15.00           C  
ATOM   3457  CE1 TYR   363      -6.157  38.529   1.762  1.00 15.00           C  
ATOM   3458  CE2 TYR   363      -4.986  36.586   2.514  1.00 15.00           C  
ATOM   3459  CZ  TYR   363      -5.745  37.698   2.783  1.00 15.00           C  
ATOM   3460  OH  TYR   363      -6.090  37.975   4.079  1.00 15.00           O  
ATOM   3461  C   TYR   363      -5.904  38.287  -2.796  1.00 15.00           C  
ATOM   3462  O   TYR   363      -5.011  38.813  -3.470  1.00 15.00           O  
ATOM   3463  H   TYR   363      -4.614  36.090  -3.887  1.00 15.00           H  
ATOM   3464  HH  TYR   363      -5.966  37.183   4.609  1.00 15.00           H  
ATOM   3465  N   ARG   364      -7.050  38.895  -2.493  1.00 15.00           N  
ATOM   3466  CA  ARG   364      -7.349  40.280  -2.867  1.00 15.00           C  
ATOM   3467  CB  ARG   364      -6.375  41.276  -2.235  1.00 15.00           C  
ATOM   3468  CG  ARG   364      -6.612  41.521  -0.750  1.00 15.00           C  
ATOM   3469  CD  ARG   364      -5.739  42.654  -0.249  1.00 15.00           C  
ATOM   3470  NE  ARG   364      -4.342  42.242  -0.176  1.00 15.00           N  
ATOM   3471  CZ  ARG   364      -3.569  42.423   0.899  1.00 15.00           C  
ATOM   3472  NH1 ARG   364      -4.053  43.030   1.975  1.00 15.00           N  
ATOM   3473  NH2 ARG   364      -2.283  42.092   0.862  1.00 15.00           N1+
ATOM   3474  C   ARG   364      -7.525  40.495  -4.372  1.00 15.00           C  
ATOM   3475  O   ARG   364      -6.889  41.357  -4.982  1.00 15.00           O  
ATOM   3476  H   ARG   364      -7.736  38.384  -2.004  1.00 15.00           H  
ATOM   3477  HE  ARG   364      -3.979  41.755  -0.951  1.00 15.00           H  
ATOM   3478 HH11 ARG   364      -5.040  43.371   1.983  1.00 15.00           H  
ATOM   3479 HH12 ARG   364      -3.451  43.158   2.824  1.00 15.00           H  
ATOM   3480 HH21 ARG   364      -1.866  41.687  -0.005  1.00 15.00           H  
ATOM   3481 HH22 ARG   364      -1.684  42.235   1.702  1.00 15.00           H  
ATOM   3482  N   VAL   365      -8.397  39.691  -4.957  1.00 15.00           N  
ATOM   3483  CA  VAL   365      -8.717  39.786  -6.381  1.00 15.00           C  
ATOM   3484  CB  VAL   365      -8.551  38.428  -7.117  1.00 15.00           C  
ATOM   3485  CG1 VAL   365      -8.994  38.532  -8.572  1.00 15.00           C  
ATOM   3486  CG2 VAL   365      -7.106  37.956  -7.046  1.00 15.00           C  
ATOM   3487  C   VAL   365     -10.149  40.301  -6.550  1.00 15.00           C  
ATOM   3488  O   VAL   365     -11.102  39.634  -6.143  1.00 15.00           O  
ATOM   3489  H   VAL   365      -8.837  38.997  -4.416  1.00 15.00           H  
ATOM   3490  N   PRO   366     -10.313  41.508  -7.130  1.00 15.00           N  
ATOM   3491  CA  PRO   366     -11.627  42.115  -7.341  1.00 15.00           C  
ATOM   3492  CB  PRO   366     -11.320  43.554  -7.793  1.00 15.00           C  
ATOM   3493  CG  PRO   366      -9.850  43.738  -7.597  1.00 15.00           C  
ATOM   3494  CD  PRO   366      -9.235  42.367  -7.639  1.00 15.00           C  
ATOM   3495  C   PRO   366     -12.426  41.377  -8.413  1.00 15.00           C  
ATOM   3496  O   PRO   366     -11.927  41.121  -9.513  1.00 15.00           O  
ATOM   3497  N   VAL   367     -13.651  41.012  -8.071  1.00 15.00           N  
ATOM   3498  CA  VAL   367     -14.540  40.311  -8.988  1.00 15.00           C  
ATOM   3499  CB  VAL   367     -14.625  38.799  -8.669  1.00 15.00           C  
ATOM   3500  CG1 VAL   367     -13.347  38.088  -9.091  1.00 15.00           C  
ATOM   3501  CG2 VAL   367     -14.905  38.564  -7.191  1.00 15.00           C  
ATOM   3502  C   VAL   367     -15.933  40.927  -8.926  1.00 15.00           C  
ATOM   3503  O   VAL   367     -16.389  41.340  -7.856  1.00 15.00           O  
ATOM   3504  H   VAL   367     -13.970  41.217  -7.160  1.00 15.00           H  
ATOM   3505  N   ALA   368     -16.606  41.009 -10.064  1.00 15.00           N  
ATOM   3506  CA  ALA   368     -17.939  41.592 -10.096  1.00 15.00           C  
ATOM   3507  CB  ALA   368     -17.852  43.104 -10.248  1.00 15.00           C  
ATOM   3508  C   ALA   368     -18.797  40.998 -11.204  1.00 15.00           C  
ATOM   3509  O   ALA   368     -18.308  40.248 -12.053  1.00 15.00           O  
ATOM   3510  H   ALA   368     -16.202  40.673 -10.895  1.00 15.00           H  
ATOM   3511  N   VAL   369     -20.082  41.334 -11.175  1.00 15.00           N  
ATOM   3512  CA  VAL   369     -21.027  40.868 -12.180  1.00 15.00           C  
ATOM   3513  CB  VAL   369     -22.416  40.566 -11.568  1.00 15.00           C  
ATOM   3514  CG1 VAL   369     -23.397  40.114 -12.640  1.00 15.00           C  
ATOM   3515  CG2 VAL   369     -22.306  39.515 -10.475  1.00 15.00           C  
ATOM   3516  C   VAL   369     -21.177  41.939 -13.252  1.00 15.00           C  
ATOM   3517  O   VAL   369     -21.405  43.109 -12.939  1.00 15.00           O  
ATOM   3518  H   VAL   369     -20.404  41.922 -10.461  1.00 15.00           H  
ATOM   3519  N   GLN   370     -21.029  41.539 -14.506  1.00 15.00           N  
ATOM   3520  CA  GLN   370     -21.136  42.466 -15.628  1.00 15.00           C  
ATOM   3521  CB  GLN   370     -20.686  41.786 -16.921  1.00 15.00           C  
ATOM   3522  CG  GLN   370     -19.240  41.315 -16.905  1.00 15.00           C  
ATOM   3523  CD  GLN   370     -18.262  42.449 -16.662  1.00 15.00           C  
ATOM   3524  OE1 GLN   370     -17.838  42.694 -15.532  1.00 15.00           O  
ATOM   3525  NE2 GLN   370     -17.902  43.152 -17.724  1.00 15.00           N  
ATOM   3526  C   GLN   370     -22.554  43.012 -15.783  1.00 15.00           C  
ATOM   3527  O   GLN   370     -23.519  42.251 -15.842  1.00 15.00           O  
ATOM   3528  H   GLN   370     -20.842  40.592 -14.683  1.00 15.00           H  
ATOM   3529 HE21 GLN   370     -18.278  42.903 -18.593  1.00 15.00           H  
ATOM   3530 HE22 GLN   370     -17.287  43.905 -17.595  1.00 15.00           H  
ATOM   3531  N   GLY   371     -22.670  44.332 -15.843  1.00 15.00           N  
ATOM   3532  CA  GLY   371     -23.967  44.960 -15.993  1.00 15.00           C  
ATOM   3533  C   GLY   371     -23.942  46.407 -15.551  1.00 15.00           C  
ATOM   3534  O   GLY   371     -23.653  47.298 -16.344  1.00 15.00           O  
ATOM   3535  H   GLY   371     -21.866  44.889 -15.785  1.00 15.00           H  
ATOM   3536  N   GLU   372     -24.240  46.637 -14.280  1.00 15.00           N  
ATOM   3537  CA  GLU   372     -24.237  47.986 -13.731  1.00 15.00           C  
ATOM   3538  CB  GLU   372     -25.165  48.064 -12.522  1.00 15.00           C  
ATOM   3539  CG  GLU   372     -26.576  47.568 -12.766  1.00 15.00           C  
ATOM   3540  CD  GLU   372     -27.270  47.218 -11.468  1.00 15.00           C  
ATOM   3541  OE1 GLU   372     -27.405  48.115 -10.609  1.00 15.00           O  
ATOM   3542  OE2 GLU   372     -27.660  46.045 -11.301  1.00 15.00           O1-
ATOM   3543  C   GLU   372     -22.832  48.380 -13.300  1.00 15.00           C  
ATOM   3544  O   GLU   372     -22.481  49.559 -13.310  1.00 15.00           O  
ATOM   3545  H   GLU   372     -24.483  45.886 -13.699  1.00 15.00           H  
ATOM   3546  N   GLU   373     -22.043  47.377 -12.909  1.00 15.00           N  
ATOM   3547  CA  GLU   373     -20.669  47.592 -12.455  1.00 15.00           C  
ATOM   3548  CB  GLU   373     -19.791  48.118 -13.596  1.00 15.00           C  
ATOM   3549  CG  GLU   373     -19.828  47.261 -14.852  1.00 15.00           C  
ATOM   3550  CD  GLU   373     -18.502  47.217 -15.579  1.00 15.00           C  
ATOM   3551  OE1 GLU   373     -18.511  47.023 -16.811  1.00 15.00           O  
ATOM   3552  OE2 GLU   373     -17.446  47.334 -14.909  1.00 15.00           O1-
ATOM   3553  C   GLU   373     -20.638  48.558 -11.274  1.00 15.00           C  
ATOM   3554  O   GLU   373     -19.686  49.313 -11.093  1.00 15.00           O  
ATOM   3555  H   GLU   373     -22.396  46.467 -12.932  1.00 15.00           H  
ATOM   3556  N   THR   374     -21.683  48.505 -10.465  1.00 15.00           N  
ATOM   3557  CA  THR   374     -21.807  49.375  -9.313  1.00 15.00           C  
ATOM   3558  CB  THR   374     -23.284  49.462  -8.898  1.00 15.00           C  
ATOM   3559  OG1 THR   374     -23.969  48.313  -9.418  1.00 15.00           O  
ATOM   3560  CG2 THR   374     -23.926  50.725  -9.452  1.00 15.00           C  
ATOM   3561  C   THR   374     -20.987  48.870  -8.130  1.00 15.00           C  
ATOM   3562  O   THR   374     -20.314  49.647  -7.455  1.00 15.00           O  
ATOM   3563  H   THR   374     -22.403  47.871 -10.653  1.00 15.00           H  
ATOM   3564  HG1 THR   374     -24.924  48.476  -9.423  1.00 15.00           H  
ATOM   3565  N   VAL   375     -21.038  47.566  -7.885  1.00 15.00           N  
ATOM   3566  CA  VAL   375     -20.319  46.977  -6.764  1.00 15.00           C  
ATOM   3567  CB  VAL   375     -21.288  46.509  -5.652  1.00 15.00           C  
ATOM   3568  CG1 VAL   375     -22.066  47.685  -5.078  1.00 15.00           C  
ATOM   3569  CG2 VAL   375     -22.241  45.442  -6.172  1.00 15.00           C  
ATOM   3570  C   VAL   375     -19.438  45.805  -7.196  1.00 15.00           C  
ATOM   3571  O   VAL   375     -19.740  45.105  -8.166  1.00 15.00           O  
ATOM   3572  H   VAL   375     -21.561  46.988  -8.477  1.00 15.00           H  
ATOM   3573  N   GLN   376     -18.341  45.614  -6.471  1.00 15.00           N  
ATOM   3574  CA  GLN   376     -17.406  44.528  -6.730  1.00 15.00           C  
ATOM   3575  CB  GLN   376     -16.279  44.985  -7.662  1.00 15.00           C  
ATOM   3576  CG  GLN   376     -15.492  46.189  -7.165  1.00 15.00           C  
ATOM   3577  CD  GLN   376     -14.329  46.542  -8.073  1.00 15.00           C  
ATOM   3578  OE1 GLN   376     -14.382  46.331  -9.286  1.00 15.00           O  
ATOM   3579  NE2 GLN   376     -13.268  47.076  -7.491  1.00 15.00           N  
ATOM   3580  C   GLN   376     -16.836  44.023  -5.404  1.00 15.00           C  
ATOM   3581  O   GLN   376     -16.759  44.781  -4.437  1.00 15.00           O  
ATOM   3582  H   GLN   376     -18.150  46.230  -5.731  1.00 15.00           H  
ATOM   3583 HE21 GLN   376     -13.292  47.212  -6.522  1.00 15.00           H  
ATOM   3584 HE22 GLN   376     -12.501  47.309  -8.054  1.00 15.00           H  
ATOM   3585  N   SER   377     -16.446  42.755  -5.354  1.00 15.00           N  
ATOM   3586  CA  SER   377     -15.901  42.177  -4.130  1.00 15.00           C  
ATOM   3587  CB  SER   377     -16.773  41.007  -3.665  1.00 15.00           C  
ATOM   3588  OG  SER   377     -17.015  41.071  -2.270  1.00 15.00           O  
ATOM   3589  C   SER   377     -14.461  41.713  -4.334  1.00 15.00           C  
ATOM   3590  O   SER   377     -13.995  41.604  -5.466  1.00 15.00           O  
ATOM   3591  H   SER   377     -16.516  42.197  -6.162  1.00 15.00           H  
ATOM   3592  HG  SER   377     -17.930  40.820  -2.092  1.00 15.00           H  
ATOM   3593  N   LEU   378     -13.760  41.449  -3.236  1.00 15.00           N  
ATOM   3594  CA  LEU   378     -12.377  40.986  -3.295  1.00 15.00           C  
ATOM   3595  CB  LEU   378     -11.415  42.021  -2.693  1.00 15.00           C  
ATOM   3596  CG  LEU   378     -11.009  43.193  -3.599  1.00 15.00           C  
ATOM   3597  CD1 LEU   378     -12.079  44.276  -3.616  1.00 15.00           C  
ATOM   3598  CD2 LEU   378      -9.668  43.769  -3.170  1.00 15.00           C  
ATOM   3599  C   LEU   378     -12.248  39.643  -2.577  1.00 15.00           C  
ATOM   3600  O   LEU   378     -12.876  39.429  -1.542  1.00 15.00           O  
ATOM   3601  H   LEU   378     -14.189  41.553  -2.359  1.00 15.00           H  
ATOM   3602  N   THR   379     -11.449  38.743  -3.139  1.00 15.00           N  
ATOM   3603  CA  THR   379     -11.259  37.410  -2.568  1.00 15.00           C  
ATOM   3604  CB  THR   379     -10.621  36.462  -3.599  1.00 15.00           C  
ATOM   3605  OG1 THR   379      -9.626  37.176  -4.343  1.00 15.00           O  
ATOM   3606  CG2 THR   379     -11.680  35.946  -4.563  1.00 15.00           C  
ATOM   3607  C   THR   379     -10.436  37.422  -1.272  1.00 15.00           C  
ATOM   3608  O   THR   379      -9.371  38.043  -1.203  1.00 15.00           O  
ATOM   3609  H   THR   379     -10.975  38.974  -3.966  1.00 15.00           H  
ATOM   3610  HG1 THR   379      -9.016  36.546  -4.737  1.00 15.00           H  
ATOM   3611  N   GLN   380     -10.944  36.721  -0.254  1.00 15.00           N  
ATOM   3612  CA  GLN   380     -10.295  36.635   1.057  1.00 15.00           C  
ATOM   3613  CB  GLN   380     -11.311  36.173   2.103  1.00 15.00           C  
ATOM   3614  CG  GLN   380     -12.321  37.231   2.503  1.00 15.00           C  
ATOM   3615  CD  GLN   380     -11.823  38.096   3.639  1.00 15.00           C  
ATOM   3616  OE1 GLN   380     -11.217  39.142   3.423  1.00 15.00           O  
ATOM   3617  NE2 GLN   380     -12.073  37.659   4.862  1.00 15.00           N  
ATOM   3618  C   GLN   380      -9.093  35.685   1.053  1.00 15.00           C  
ATOM   3619  O   GLN   380      -8.587  35.310  -0.006  1.00 15.00           O  
ATOM   3620  H   GLN   380     -11.793  36.243  -0.387  1.00 15.00           H  
ATOM   3621 HE21 GLN   380     -12.558  36.816   4.958  1.00 15.00           H  
ATOM   3622 HE22 GLN   380     -11.757  38.195   5.618  1.00 15.00           H  
ATOM   3623  N   GLY   381      -8.659  35.280   2.251  1.00 15.00           N  
ATOM   3624  CA  GLY   381      -7.521  34.382   2.386  1.00 15.00           C  
ATOM   3625  C   GLY   381      -7.876  32.940   2.090  1.00 15.00           C  
ATOM   3626  O   GLY   381      -7.036  32.042   2.182  1.00 15.00           O  
ATOM   3627  H   GLY   381      -9.124  35.590   3.057  1.00 15.00           H  
ATOM   3628  N   ASP   382      -9.125  32.721   1.735  1.00 15.00           N  
ATOM   3629  CA  ASP   382      -9.613  31.393   1.407  1.00 15.00           C  
ATOM   3630  CB  ASP   382     -10.929  31.121   2.138  1.00 15.00           C  
ATOM   3631  CG  ASP   382     -12.079  31.974   1.636  1.00 15.00           C  
ATOM   3632  OD1 ASP   382     -11.828  33.066   1.089  1.00 15.00           O  
ATOM   3633  OD2 ASP   382     -13.239  31.551   1.793  1.00 15.00           O1-
ATOM   3634  C   ASP   382      -9.813  31.271  -0.099  1.00 15.00           C  
ATOM   3635  O   ASP   382     -10.090  30.184  -0.616  1.00 15.00           O  
ATOM   3636  H   ASP   382      -9.746  33.478   1.691  1.00 15.00           H  
ATOM   3637  N   GLY   383      -9.676  32.401  -0.793  1.00 15.00           N  
ATOM   3638  CA  GLY   383      -9.829  32.424  -2.232  1.00 15.00           C  
ATOM   3639  C   GLY   383     -11.269  32.617  -2.669  1.00 15.00           C  
ATOM   3640  O   GLY   383     -11.570  32.555  -3.861  1.00 15.00           O  
ATOM   3641  H   GLY   383      -9.478  33.234  -0.314  1.00 15.00           H  
ATOM   3642  N   VAL   384     -12.160  32.861  -1.708  1.00 15.00           N  
ATOM   3643  CA  VAL   384     -13.576  33.051  -2.008  1.00 15.00           C  
ATOM   3644  CB  VAL   384     -14.464  32.050  -1.232  1.00 15.00           C  
ATOM   3645  CG1 VAL   384     -15.851  31.964  -1.851  1.00 15.00           C  
ATOM   3646  CG2 VAL   384     -13.820  30.674  -1.187  1.00 15.00           C  
ATOM   3647  C   VAL   384     -14.028  34.478  -1.687  1.00 15.00           C  
ATOM   3648  O   VAL   384     -13.550  35.099  -0.736  1.00 15.00           O  
ATOM   3649  H   VAL   384     -11.858  32.917  -0.768  1.00 15.00           H  
ATOM   3650  N   ALA   385     -14.942  34.995  -2.499  1.00 15.00           N  
ATOM   3651  CA  ALA   385     -15.474  36.335  -2.309  1.00 15.00           C  
ATOM   3652  CB  ALA   385     -15.051  37.229  -3.465  1.00 15.00           C  
ATOM   3653  C   ALA   385     -16.994  36.299  -2.215  1.00 15.00           C  
ATOM   3654  O   ALA   385     -17.647  35.544  -2.939  1.00 15.00           O  
ATOM   3655  H   ALA   385     -15.267  34.456  -3.257  1.00 15.00           H  
ATOM   3656  N   LYS   386     -17.556  37.115  -1.329  1.00 15.00           N  
ATOM   3657  CA  LYS   386     -19.002  37.165  -1.156  1.00 15.00           C  
ATOM   3658  CB  LYS   386     -19.374  37.369   0.317  1.00 15.00           C  
ATOM   3659  CG  LYS   386     -20.858  37.190   0.619  1.00 15.00           C  
ATOM   3660  CD  LYS   386     -21.238  37.865   1.927  1.00 15.00           C  
ATOM   3661  CE  LYS   386     -22.641  37.484   2.381  1.00 15.00           C  
ATOM   3662  NZ  LYS   386     -23.705  38.202   1.630  1.00 15.00           N1+
ATOM   3663  C   LYS   386     -19.591  38.283  -2.004  1.00 15.00           C  
ATOM   3664  O   LYS   386     -19.452  39.466  -1.685  1.00 15.00           O  
ATOM   3665  H   LYS   386     -16.987  37.705  -0.790  1.00 15.00           H  
ATOM   3666  HZ1 LYS   386     -23.853  37.749   0.696  1.00 15.00           H  
ATOM   3667  HZ2 LYS   386     -23.437  39.193   1.478  1.00 15.00           H  
ATOM   3668  HZ3 LYS   386     -24.601  38.168   2.159  1.00 15.00           H  
ATOM   3669  N   LEU   387     -20.218  37.904  -3.100  1.00 15.00           N  
ATOM   3670  CA  LEU   387     -20.834  38.860  -4.002  1.00 15.00           C  
ATOM   3671  CB  LEU   387     -20.335  38.593  -5.424  1.00 15.00           C  
ATOM   3672  CG  LEU   387     -20.571  39.691  -6.461  1.00 15.00           C  
ATOM   3673  CD1 LEU   387     -19.998  41.017  -5.984  1.00 15.00           C  
ATOM   3674  CD2 LEU   387     -19.953  39.290  -7.790  1.00 15.00           C  
ATOM   3675  C   LEU   387     -22.353  38.726  -3.936  1.00 15.00           C  
ATOM   3676  O   LEU   387     -22.887  37.632  -4.086  1.00 15.00           O  
ATOM   3677  H   LEU   387     -20.266  36.946  -3.315  1.00 15.00           H  
ATOM   3678  N   SER   388     -23.044  39.834  -3.702  1.00 15.00           N  
ATOM   3679  CA  SER   388     -24.500  39.821  -3.610  1.00 15.00           C  
ATOM   3680  CB  SER   388     -24.943  40.252  -2.204  1.00 15.00           C  
ATOM   3681  OG  SER   388     -24.166  39.623  -1.193  1.00 15.00           O  
ATOM   3682  C   SER   388     -25.123  40.747  -4.658  1.00 15.00           C  
ATOM   3683  O   SER   388     -24.685  41.884  -4.826  1.00 15.00           O  
ATOM   3684  H   SER   388     -22.570  40.681  -3.592  1.00 15.00           H  
ATOM   3685  HG  SER   388     -24.220  38.659  -1.296  1.00 15.00           H  
ATOM   3686  N   ILE   389     -26.135  40.251  -5.364  1.00 15.00           N  
ATOM   3687  CA  ILE   389     -26.826  41.038  -6.385  1.00 15.00           C  
ATOM   3688  CB  ILE   389     -26.556  40.497  -7.807  1.00 15.00           C  
ATOM   3689  CG1 ILE   389     -26.867  38.994  -7.885  1.00 15.00           C  
ATOM   3690  CG2 ILE   389     -25.117  40.775  -8.221  1.00 15.00           C  
ATOM   3691  CD1 ILE   389     -26.746  38.405  -9.274  1.00 15.00           C  
ATOM   3692  C   ILE   389     -28.335  41.040  -6.122  1.00 15.00           C  
ATOM   3693  O   ILE   389     -28.846  40.142  -5.452  1.00 15.00           O  
ATOM   3694  H   ILE   389     -26.430  39.328  -5.194  1.00 15.00           H  
ATOM   3695  N   ASN   390     -29.043  42.039  -6.642  1.00 15.00           N  
ATOM   3696  CA  ASN   390     -30.490  42.137  -6.445  1.00 15.00           C  
ATOM   3697  CB  ASN   390     -30.936  43.605  -6.373  1.00 15.00           C  
ATOM   3698  CG  ASN   390     -30.489  44.306  -5.104  1.00 15.00           C  
ATOM   3699  OD1 ASN   390     -29.343  44.730  -4.988  1.00 15.00           O  
ATOM   3700  ND2 ASN   390     -31.395  44.452  -4.145  1.00 15.00           N  
ATOM   3701  C   ASN   390     -31.232  41.434  -7.575  1.00 15.00           C  
ATOM   3702  O   ASN   390     -30.943  41.662  -8.748  1.00 15.00           O  
ATOM   3703  H   ASN   390     -28.587  42.721  -7.182  1.00 15.00           H  
ATOM   3704 HD21 ASN   390     -32.299  44.107  -4.303  1.00 15.00           H  
ATOM   3705 HD22 ASN   390     -31.121  44.901  -3.318  1.00 15.00           H  
ATOM   3706  N   THR   391     -32.174  40.569  -7.225  1.00 15.00           N  
ATOM   3707  CA  THR   391     -32.947  39.849  -8.228  1.00 15.00           C  
ATOM   3708  CB  THR   391     -33.126  38.363  -7.861  1.00 15.00           C  
ATOM   3709  OG1 THR   391     -33.786  38.251  -6.597  1.00 15.00           O  
ATOM   3710  CG2 THR   391     -31.784  37.656  -7.803  1.00 15.00           C  
ATOM   3711  C   THR   391     -34.320  40.484  -8.435  1.00 15.00           C  
ATOM   3712  O   THR   391     -34.708  41.405  -7.713  1.00 15.00           O  
ATOM   3713  H   THR   391     -32.353  40.405  -6.277  1.00 15.00           H  
ATOM   3714  HG1 THR   391     -33.137  38.059  -5.901  1.00 15.00           H  
ATOM   3715  N   HIS   392     -35.052  39.963  -9.411  1.00 15.00           N  
ATOM   3716  CA  HIS   392     -36.380  40.461  -9.735  1.00 15.00           C  
ATOM   3717  CB  HIS   392     -36.447  40.853 -11.217  1.00 15.00           C  
ATOM   3718  CG  HIS   392     -35.553  41.997 -11.594  1.00 15.00           C  
ATOM   3719  ND1 HIS   392     -35.927  43.299 -11.367  1.00 15.00           N  
ATOM   3720  CD2 HIS   392     -34.325  41.981 -12.173  1.00 15.00           C  
ATOM   3721  CE1 HIS   392     -34.933  44.045 -11.806  1.00 15.00           C  
ATOM   3722  NE2 HIS   392     -33.941  43.292 -12.301  1.00 15.00           N  
ATOM   3723  C   HIS   392     -37.435  39.398  -9.429  1.00 15.00           C  
ATOM   3724  O   HIS   392     -37.192  38.206  -9.620  1.00 15.00           O  
ATOM   3725  H   HIS   392     -34.695  39.207  -9.920  1.00 15.00           H  
ATOM   3726  HE2 HIS   392     -33.094  43.618 -12.673  1.00 15.00           H  
ATOM   3727  N   PRO   393     -38.609  39.815  -8.926  1.00 15.00           N  
ATOM   3728  CA  PRO   393     -39.716  38.906  -8.593  1.00 15.00           C  
ATOM   3729  CB  PRO   393     -40.705  39.795  -7.821  1.00 15.00           C  
ATOM   3730  CG  PRO   393     -39.956  41.049  -7.514  1.00 15.00           C  
ATOM   3731  CD  PRO   393     -38.947  41.208  -8.612  1.00 15.00           C  
ATOM   3732  C   PRO   393     -40.392  38.320  -9.838  1.00 15.00           C  
ATOM   3733  O   PRO   393     -41.526  38.663 -10.172  1.00 15.00           O  
ATOM   3734  N   SER   394     -39.678  37.449 -10.526  1.00 15.00           N  
ATOM   3735  CA  SER   394     -40.189  36.801 -11.718  1.00 15.00           C  
ATOM   3736  CB  SER   394     -39.689  37.515 -12.980  1.00 15.00           C  
ATOM   3737  OG  SER   394     -40.740  37.696 -13.919  1.00 15.00           O  
ATOM   3738  C   SER   394     -39.745  35.347 -11.719  1.00 15.00           C  
ATOM   3739  O   SER   394     -38.584  35.046 -11.439  1.00 15.00           O  
ATOM   3740  H   SER   394     -38.771  37.233 -10.221  1.00 15.00           H  
ATOM   3741  HG  SER   394     -41.043  38.610 -13.881  1.00 15.00           H  
ATOM   3742  N   GLN   395     -40.673  34.450 -12.012  1.00 15.00           N  
ATOM   3743  CA  GLN   395     -40.372  33.028 -12.031  1.00 15.00           C  
ATOM   3744  CB  GLN   395     -41.636  32.206 -11.770  1.00 15.00           C  
ATOM   3745  CG  GLN   395     -42.352  32.588 -10.479  1.00 15.00           C  
ATOM   3746  CD  GLN   395     -41.552  32.247  -9.235  1.00 15.00           C  
ATOM   3747  OE1 GLN   395     -40.857  31.235  -9.187  1.00 15.00           O  
ATOM   3748  NE2 GLN   395     -41.638  33.096  -8.222  1.00 15.00           N  
ATOM   3749  C   GLN   395     -39.711  32.637 -13.347  1.00 15.00           C  
ATOM   3750  O   GLN   395     -40.342  32.059 -14.238  1.00 15.00           O  
ATOM   3751  H   GLN   395     -41.580  34.752 -12.224  1.00 15.00           H  
ATOM   3752 HE21 GLN   395     -42.203  33.889  -8.325  1.00 15.00           H  
ATOM   3753 HE22 GLN   395     -41.132  32.893  -7.399  1.00 15.00           H  
ATOM   3754  N   LYS   396     -38.444  33.005 -13.475  1.00 15.00           N  
ATOM   3755  CA  LYS   396     -37.665  32.718 -14.670  1.00 15.00           C  
ATOM   3756  CB  LYS   396     -37.698  33.919 -15.627  1.00 15.00           C  
ATOM   3757  CG  LYS   396     -39.086  34.463 -15.907  1.00 15.00           C  
ATOM   3758  CD  LYS   396     -39.106  35.350 -17.137  1.00 15.00           C  
ATOM   3759  CE  LYS   396     -40.493  35.928 -17.368  1.00 15.00           C  
ATOM   3760  NZ  LYS   396     -41.560  34.901 -17.199  1.00 15.00           N1+
ATOM   3761  C   LYS   396     -36.221  32.431 -14.286  1.00 15.00           C  
ATOM   3762  O   LYS   396     -35.761  32.878 -13.235  1.00 15.00           O  
ATOM   3763  H   LYS   396     -38.013  33.487 -12.734  1.00 15.00           H  
ATOM   3764  HZ1 LYS   396     -42.452  35.242 -17.611  1.00 15.00           H  
ATOM   3765  HZ2 LYS   396     -41.711  34.707 -16.188  1.00 15.00           H  
ATOM   3766  HZ3 LYS   396     -41.286  34.016 -17.671  1.00 15.00           H  
ATOM   3767  N   PRO   397     -35.497  31.661 -15.117  1.00 15.00           N  
ATOM   3768  CA  PRO   397     -34.088  31.342 -14.871  1.00 15.00           C  
ATOM   3769  CB  PRO   397     -33.743  30.319 -15.965  1.00 15.00           C  
ATOM   3770  CG  PRO   397     -35.054  29.871 -16.518  1.00 15.00           C  
ATOM   3771  CD  PRO   397     -35.991  31.029 -16.347  1.00 15.00           C  
ATOM   3772  C   PRO   397     -33.221  32.589 -15.027  1.00 15.00           C  
ATOM   3773  O   PRO   397     -33.429  33.389 -15.941  1.00 15.00           O  
ATOM   3774  N   LEU   398     -32.254  32.751 -14.139  1.00 15.00           N  
ATOM   3775  CA  LEU   398     -31.376  33.910 -14.174  1.00 15.00           C  
ATOM   3776  CB  LEU   398     -31.260  34.512 -12.769  1.00 15.00           C  
ATOM   3777  CG  LEU   398     -30.691  35.929 -12.679  1.00 15.00           C  
ATOM   3778  CD1 LEU   398     -31.661  36.936 -13.278  1.00 15.00           C  
ATOM   3779  CD2 LEU   398     -30.364  36.285 -11.236  1.00 15.00           C  
ATOM   3780  C   LEU   398     -29.991  33.541 -14.698  1.00 15.00           C  
ATOM   3781  O   LEU   398     -29.446  32.493 -14.351  1.00 15.00           O  
ATOM   3782  H   LEU   398     -32.125  32.073 -13.441  1.00 15.00           H  
ATOM   3783  N   SER   399     -29.429  34.408 -15.531  1.00 15.00           N  
ATOM   3784  CA  SER   399     -28.104  34.193 -16.093  1.00 15.00           C  
ATOM   3785  CB  SER   399     -28.133  34.367 -17.615  1.00 15.00           C  
ATOM   3786  OG  SER   399     -28.050  33.115 -18.275  1.00 15.00           O  
ATOM   3787  C   SER   399     -27.117  35.179 -15.471  1.00 15.00           C  
ATOM   3788  O   SER   399     -27.316  36.392 -15.546  1.00 15.00           O  
ATOM   3789  H   SER   399     -29.916  35.223 -15.769  1.00 15.00           H  
ATOM   3790  HG  SER   399     -27.304  33.126 -18.881  1.00 15.00           H  
ATOM   3791  N   ILE   400     -26.067  34.658 -14.846  1.00 15.00           N  
ATOM   3792  CA  ILE   400     -25.068  35.505 -14.198  1.00 15.00           C  
ATOM   3793  CB  ILE   400     -24.911  35.164 -12.699  1.00 15.00           C  
ATOM   3794  CG1 ILE   400     -26.269  34.872 -12.054  1.00 15.00           C  
ATOM   3795  CG2 ILE   400     -24.208  36.297 -11.966  1.00 15.00           C  
ATOM   3796  CD1 ILE   400     -26.406  33.454 -11.545  1.00 15.00           C  
ATOM   3797  C   ILE   400     -23.703  35.378 -14.874  1.00 15.00           C  
ATOM   3798  O   ILE   400     -23.181  34.273 -15.036  1.00 15.00           O  
ATOM   3799  H   ILE   400     -25.957  33.682 -14.821  1.00 15.00           H  
ATOM   3800  N   THR   401     -23.131  36.516 -15.258  1.00 15.00           N  
ATOM   3801  CA  THR   401     -21.825  36.544 -15.905  1.00 15.00           C  
ATOM   3802  CB  THR   401     -21.907  37.223 -17.284  1.00 15.00           C  
ATOM   3803  OG1 THR   401     -23.048  36.716 -17.990  1.00 15.00           O  
ATOM   3804  CG2 THR   401     -20.650  36.943 -18.095  1.00 15.00           C  
ATOM   3805  C   THR   401     -20.812  37.284 -15.028  1.00 15.00           C  
ATOM   3806  O   THR   401     -20.870  38.509 -14.885  1.00 15.00           O  
ATOM   3807  H   THR   401     -23.603  37.360 -15.108  1.00 15.00           H  
ATOM   3808  HG1 THR   401     -23.181  37.226 -18.793  1.00 15.00           H  
ATOM   3809  N   VAL   402     -19.892  36.533 -14.438  1.00 15.00           N  
ATOM   3810  CA  VAL   402     -18.881  37.107 -13.561  1.00 15.00           C  
ATOM   3811  CB  VAL   402     -18.737  36.283 -12.260  1.00 15.00           C  
ATOM   3812  CG1 VAL   402     -17.728  36.919 -11.313  1.00 15.00           C  
ATOM   3813  CG2 VAL   402     -20.089  36.131 -11.577  1.00 15.00           C  
ATOM   3814  C   VAL   402     -17.531  37.193 -14.267  1.00 15.00           C  
ATOM   3815  O   VAL   402     -17.123  36.259 -14.962  1.00 15.00           O  
ATOM   3816  H   VAL   402     -19.885  35.565 -14.606  1.00 15.00           H  
ATOM   3817  N   ARG   403     -16.844  38.314 -14.085  1.00 15.00           N  
ATOM   3818  CA  ARG   403     -15.541  38.525 -14.701  1.00 15.00           C  
ATOM   3819  CB  ARG   403     -15.661  39.406 -15.949  1.00 15.00           C  
ATOM   3820  CG  ARG   403     -14.520  39.222 -16.941  1.00 15.00           C  
ATOM   3821  CD  ARG   403     -14.323  40.445 -17.821  1.00 15.00           C  
ATOM   3822  NE  ARG   403     -13.455  41.437 -17.183  1.00 15.00           N  
ATOM   3823  CZ  ARG   403     -12.950  42.508 -17.797  1.00 15.00           C  
ATOM   3824  NH1 ARG   403     -13.211  42.745 -19.076  1.00 15.00           N  
ATOM   3825  NH2 ARG   403     -12.168  43.341 -17.131  1.00 15.00           N1+
ATOM   3826  C   ARG   403     -14.583  39.174 -13.711  1.00 15.00           C  
ATOM   3827  O   ARG   403     -15.008  39.890 -12.795  1.00 15.00           O  
ATOM   3828  H   ARG   403     -17.218  39.015 -13.504  1.00 15.00           H  
ATOM   3829  HE  ARG   403     -13.220  41.285 -16.237  1.00 15.00           H  
ATOM   3830 HH11 ARG   403     -13.811  42.093 -19.618  1.00 15.00           H  
ATOM   3831 HH12 ARG   403     -12.805  43.591 -19.546  1.00 15.00           H  
ATOM   3832 HH21 ARG   403     -11.940  43.168 -16.131  1.00 15.00           H  
ATOM   3833 HH22 ARG   403     -11.762  44.188 -17.625  1.00 15.00           H  
ATOM   3834  N   THR   404     -13.295  38.923 -13.902  1.00 15.00           N  
ATOM   3835  CA  THR   404     -12.267  39.486 -13.045  1.00 15.00           C  
ATOM   3836  CB  THR   404     -10.914  38.794 -13.283  1.00 15.00           C  
ATOM   3837  OG1 THR   404     -11.119  37.606 -14.059  1.00 15.00           O  
ATOM   3838  CG2 THR   404     -10.269  38.422 -11.958  1.00 15.00           C  
ATOM   3839  C   THR   404     -12.115  40.972 -13.326  1.00 15.00           C  
ATOM   3840  O   THR   404     -12.305  41.428 -14.463  1.00 15.00           O  
ATOM   3841  H   THR   404     -13.023  38.337 -14.643  1.00 15.00           H  
ATOM   3842  HG1 THR   404     -10.283  37.317 -14.425  1.00 15.00           H  
ATOM   3843  N   LYS   405     -11.802  41.729 -12.289  1.00 15.00           N  
ATOM   3844  CA  LYS   405     -11.627  43.160 -12.424  1.00 15.00           C  
ATOM   3845  CB  LYS   405     -12.734  43.907 -11.677  1.00 15.00           C  
ATOM   3846  CG  LYS   405     -14.135  43.551 -12.158  1.00 15.00           C  
ATOM   3847  CD  LYS   405     -14.320  43.901 -13.626  1.00 15.00           C  
ATOM   3848  CE  LYS   405     -14.715  45.356 -13.805  1.00 15.00           C  
ATOM   3849  NZ  LYS   405     -16.154  45.574 -13.504  1.00 15.00           N1+
ATOM   3850  C   LYS   405     -10.246  43.594 -11.954  1.00 15.00           C  
ATOM   3851  O   LYS   405     -10.106  44.471 -11.103  1.00 15.00           O  
ATOM   3852  H   LYS   405     -11.697  41.314 -11.403  1.00 15.00           H  
ATOM   3853  HZ1 LYS   405     -16.271  45.925 -12.534  1.00 15.00           H  
ATOM   3854  HZ2 LYS   405     -16.680  44.685 -13.606  1.00 15.00           H  
ATOM   3855  HZ3 LYS   405     -16.558  46.283 -14.170  1.00 15.00           H  
ATOM   3856  N   LYS   406      -9.228  42.958 -12.511  1.00 15.00           N  
ATOM   3857  CA  LYS   406      -7.851  43.281 -12.180  1.00 15.00           C  
ATOM   3858  CB  LYS   406      -6.959  42.069 -12.454  1.00 15.00           C  
ATOM   3859  CG  LYS   406      -5.821  41.889 -11.466  1.00 15.00           C  
ATOM   3860  CD  LYS   406      -6.324  41.791 -10.035  1.00 15.00           C  
ATOM   3861  CE  LYS   406      -5.169  41.656  -9.054  1.00 15.00           C  
ATOM   3862  NZ  LYS   406      -4.444  42.942  -8.865  1.00 15.00           N1+
ATOM   3863  C   LYS   406      -7.419  44.476 -13.027  1.00 15.00           C  
ATOM   3864  O   LYS   406      -7.730  44.535 -14.215  1.00 15.00           O  
ATOM   3865  H   LYS   406      -9.410  42.260 -13.180  1.00 15.00           H  
ATOM   3866  HZ1 LYS   406      -4.927  43.527  -8.158  1.00 15.00           H  
ATOM   3867  HZ2 LYS   406      -4.402  43.470  -9.768  1.00 15.00           H  
ATOM   3868  HZ3 LYS   406      -3.468  42.762  -8.548  1.00 15.00           H  
ATOM   3869  N   GLN   407      -6.710  45.424 -12.424  1.00 15.00           N  
ATOM   3870  CA  GLN   407      -6.298  46.632 -13.134  1.00 15.00           C  
ATOM   3871  CB  GLN   407      -6.176  47.817 -12.175  1.00 15.00           C  
ATOM   3872  CG  GLN   407      -7.351  47.958 -11.226  1.00 15.00           C  
ATOM   3873  CD  GLN   407      -7.022  47.464  -9.836  1.00 15.00           C  
ATOM   3874  OE1 GLN   407      -7.099  46.270  -9.548  1.00 15.00           O  
ATOM   3875  NE2 GLN   407      -6.659  48.385  -8.962  1.00 15.00           N  
ATOM   3876  C   GLN   407      -5.023  46.465 -13.958  1.00 15.00           C  
ATOM   3877  O   GLN   407      -4.806  47.200 -14.919  1.00 15.00           O  
ATOM   3878  H   GLN   407      -6.455  45.313 -11.482  1.00 15.00           H  
ATOM   3879 HE21 GLN   407      -6.626  49.317  -9.261  1.00 15.00           H  
ATOM   3880 HE22 GLN   407      -6.441  48.099  -8.053  1.00 15.00           H  
ATOM   3881  N   GLU   408      -4.180  45.514 -13.587  1.00 15.00           N  
ATOM   3882  CA  GLU   408      -2.929  45.285 -14.307  1.00 15.00           C  
ATOM   3883  CB  GLU   408      -1.798  44.955 -13.330  1.00 15.00           C  
ATOM   3884  CG  GLU   408      -1.994  43.670 -12.536  1.00 15.00           C  
ATOM   3885  CD  GLU   408      -2.741  43.883 -11.234  1.00 15.00           C  
ATOM   3886  OE1 GLU   408      -3.957  44.184 -11.271  1.00 15.00           O  
ATOM   3887  OE2 GLU   408      -2.132  43.728 -10.160  1.00 15.00           O1-
ATOM   3888  C   GLU   408      -3.059  44.184 -15.362  1.00 15.00           C  
ATOM   3889  O   GLU   408      -2.058  43.649 -15.838  1.00 15.00           O  
ATOM   3890  H   GLU   408      -4.386  44.961 -12.795  1.00 15.00           H  
ATOM   3891  N   ILE   409      -4.283  43.857 -15.736  1.00 15.00           N  
ATOM   3892  CA  ILE   409      -4.514  42.819 -16.728  1.00 15.00           C  
ATOM   3893  CB  ILE   409      -5.132  41.542 -16.110  1.00 15.00           C  
ATOM   3894  CG1 ILE   409      -4.338  41.099 -14.870  1.00 15.00           C  
ATOM   3895  CG2 ILE   409      -5.179  40.416 -17.136  1.00 15.00           C  
ATOM   3896  CD1 ILE   409      -3.006  40.444 -15.179  1.00 15.00           C  
ATOM   3897  C   ILE   409      -5.405  43.338 -17.849  1.00 15.00           C  
ATOM   3898  O   ILE   409      -6.332  44.110 -17.612  1.00 15.00           O  
ATOM   3899  H   ILE   409      -5.046  44.338 -15.357  1.00 15.00           H  
ATOM   3900  N   SER   410      -5.096  42.922 -19.066  1.00 15.00           N  
ATOM   3901  CA  SER   410      -5.841  43.324 -20.241  1.00 15.00           C  
ATOM   3902  CB  SER   410      -5.117  42.811 -21.479  1.00 15.00           C  
ATOM   3903  OG  SER   410      -3.881  42.205 -21.112  1.00 15.00           O  
ATOM   3904  C   SER   410      -7.309  42.864 -20.195  1.00 15.00           C  
ATOM   3905  O   SER   410      -7.679  41.970 -19.430  1.00 15.00           O  
ATOM   3906  H   SER   410      -4.321  42.330 -19.186  1.00 15.00           H  
ATOM   3907  HG  SER   410      -3.663  41.502 -21.757  1.00 15.00           H  
ATOM   3908  N   GLU   411      -8.128  43.494 -21.031  1.00 15.00           N  
ATOM   3909  CA  GLU   411      -9.569  43.234 -21.093  1.00 15.00           C  
ATOM   3910  CB  GLU   411     -10.252  44.399 -21.806  1.00 15.00           C  
ATOM   3911  CG  GLU   411     -10.370  45.653 -20.964  1.00 15.00           C  
ATOM   3912  CD  GLU   411     -11.423  45.501 -19.891  1.00 15.00           C  
ATOM   3913  OE1 GLU   411     -12.592  45.828 -20.158  1.00 15.00           O  
ATOM   3914  OE2 GLU   411     -11.092  45.016 -18.789  1.00 15.00           O1-
ATOM   3915  C   GLU   411      -9.954  41.929 -21.789  1.00 15.00           C  
ATOM   3916  O   GLU   411     -11.007  41.358 -21.496  1.00 15.00           O  
ATOM   3917  H   GLU   411      -7.752  44.174 -21.624  1.00 15.00           H  
ATOM   3918  N   ALA   412      -9.128  41.469 -22.711  1.00 15.00           N  
ATOM   3919  CA  ALA   412      -9.425  40.250 -23.453  1.00 15.00           C  
ATOM   3920  CB  ALA   412      -8.918  40.366 -24.884  1.00 15.00           C  
ATOM   3921  C   ALA   412      -8.820  39.035 -22.771  1.00 15.00           C  
ATOM   3922  O   ALA   412      -9.277  37.911 -22.961  1.00 15.00           O  
ATOM   3923  H   ALA   412      -8.290  41.945 -22.885  1.00 15.00           H  
ATOM   3924  N   GLU   413      -7.808  39.274 -21.956  1.00 15.00           N  
ATOM   3925  CA  GLU   413      -7.125  38.198 -21.260  1.00 15.00           C  
ATOM   3926  CB  GLU   413      -5.625  38.472 -21.186  1.00 15.00           C  
ATOM   3927  CG  GLU   413      -4.944  38.509 -22.544  1.00 15.00           C  
ATOM   3928  CD  GLU   413      -4.675  39.920 -23.016  1.00 15.00           C  
ATOM   3929  OE1 GLU   413      -3.489  40.311 -23.073  1.00 15.00           O  
ATOM   3930  OE2 GLU   413      -5.650  40.653 -23.300  1.00 15.00           O1-
ATOM   3931  C   GLU   413      -7.696  37.938 -19.869  1.00 15.00           C  
ATOM   3932  O   GLU   413      -7.135  37.159 -19.097  1.00 15.00           O  
ATOM   3933  H   GLU   413      -7.501  40.196 -21.831  1.00 15.00           H  
ATOM   3934  N   GLN   414      -8.808  38.577 -19.539  1.00 15.00           N  
ATOM   3935  CA  GLN   414      -9.419  38.371 -18.240  1.00 15.00           C  
ATOM   3936  CB  GLN   414      -9.860  39.680 -17.593  1.00 15.00           C  
ATOM   3937  CG  GLN   414      -8.715  40.395 -16.895  1.00 15.00           C  
ATOM   3938  CD  GLN   414      -9.164  41.518 -15.988  1.00 15.00           C  
ATOM   3939  OE1 GLN   414      -9.492  41.294 -14.825  1.00 15.00           O  
ATOM   3940  NE2 GLN   414      -9.155  42.737 -16.501  1.00 15.00           N  
ATOM   3941  C   GLN   414     -10.546  37.353 -18.323  1.00 15.00           C  
ATOM   3942  O   GLN   414     -11.534  37.560 -19.025  1.00 15.00           O  
ATOM   3943  H   GLN   414      -9.233  39.179 -20.185  1.00 15.00           H  
ATOM   3944 HE21 GLN   414      -8.863  42.848 -17.434  1.00 15.00           H  
ATOM   3945 HE22 GLN   414      -9.420  43.484 -15.927  1.00 15.00           H  
ATOM   3946  N   ALA   415     -10.365  36.250 -17.603  1.00 15.00           N  
ATOM   3947  CA  ALA   415     -11.323  35.153 -17.582  1.00 15.00           C  
ATOM   3948  CB  ALA   415     -10.779  33.987 -16.770  1.00 15.00           C  
ATOM   3949  C   ALA   415     -12.689  35.570 -17.060  1.00 15.00           C  
ATOM   3950  O   ALA   415     -12.817  36.489 -16.247  1.00 15.00           O  
ATOM   3951  H   ALA   415      -9.554  36.172 -17.064  1.00 15.00           H  
ATOM   3952  N   THR   416     -13.706  34.867 -17.533  1.00 15.00           N  
ATOM   3953  CA  THR   416     -15.078  35.124 -17.142  1.00 15.00           C  
ATOM   3954  CB  THR   416     -15.757  36.123 -18.111  1.00 15.00           C  
ATOM   3955  OG1 THR   416     -17.055  36.489 -17.624  1.00 15.00           O  
ATOM   3956  CG2 THR   416     -15.884  35.540 -19.511  1.00 15.00           C  
ATOM   3957  C   THR   416     -15.849  33.806 -17.117  1.00 15.00           C  
ATOM   3958  O   THR   416     -15.516  32.871 -17.847  1.00 15.00           O  
ATOM   3959  H   THR   416     -13.528  34.141 -18.169  1.00 15.00           H  
ATOM   3960  HG1 THR   416     -17.040  36.522 -16.656  1.00 15.00           H  
ATOM   3961  N   ARG   417     -16.855  33.716 -16.268  1.00 15.00           N  
ATOM   3962  CA  ARG   417     -17.647  32.506 -16.176  1.00 15.00           C  
ATOM   3963  CB  ARG   417     -17.194  31.652 -14.992  1.00 15.00           C  
ATOM   3964  CG  ARG   417     -17.637  30.197 -15.063  1.00 15.00           C  
ATOM   3965  CD  ARG   417     -17.065  29.490 -16.284  1.00 15.00           C  
ATOM   3966  NE  ARG   417     -17.278  28.037 -16.236  1.00 15.00           N  
ATOM   3967  CZ  ARG   417     -17.690  27.305 -17.274  1.00 15.00           C  
ATOM   3968  NH1 ARG   417     -17.929  27.885 -18.446  1.00 15.00           N  
ATOM   3969  NH2 ARG   417     -17.860  25.993 -17.138  1.00 15.00           N1+
ATOM   3970  C   ARG   417     -19.128  32.839 -16.078  1.00 15.00           C  
ATOM   3971  O   ARG   417     -19.521  33.762 -15.364  1.00 15.00           O  
ATOM   3972  H   ARG   417     -17.078  34.484 -15.698  1.00 15.00           H  
ATOM   3973  HE  ARG   417     -17.094  27.584 -15.381  1.00 15.00           H  
ATOM   3974 HH11 ARG   417     -17.797  28.910 -18.556  1.00 15.00           H  
ATOM   3975 HH12 ARG   417     -18.253  27.318 -19.260  1.00 15.00           H  
ATOM   3976 HH21 ARG   417     -18.181  25.417 -17.945  1.00 15.00           H  
ATOM   3977 HH22 ARG   417     -17.672  25.535 -16.223  1.00 15.00           H  
ATOM   3978  N   THR   418     -19.933  32.093 -16.814  1.00 15.00           N  
ATOM   3979  CA  THR   418     -21.370  32.285 -16.831  1.00 15.00           C  
ATOM   3980  CB  THR   418     -21.836  32.561 -18.273  1.00 15.00           C  
ATOM   3981  OG1 THR   418     -20.794  33.245 -18.983  1.00 15.00           O  
ATOM   3982  CG2 THR   418     -23.096  33.410 -18.281  1.00 15.00           C  
ATOM   3983  C   THR   418     -22.069  31.023 -16.333  1.00 15.00           C  
ATOM   3984  O   THR   418     -21.615  29.910 -16.610  1.00 15.00           O  
ATOM   3985  H   THR   418     -19.550  31.386 -17.366  1.00 15.00           H  
ATOM   3986  HG1 THR   418     -20.346  33.852 -18.386  1.00 15.00           H  
ATOM   3987  N   MET   419     -23.146  31.197 -15.577  1.00 15.00           N  
ATOM   3988  CA  MET   419     -23.913  30.067 -15.066  1.00 15.00           C  
ATOM   3989  CB  MET   419     -23.332  29.538 -13.746  1.00 15.00           C  
ATOM   3990  CG  MET   419     -23.895  30.183 -12.489  1.00 15.00           C  
ATOM   3991  SD  MET   419     -23.456  29.285 -10.985  1.00 15.00           S  
ATOM   3992  CE  MET   419     -24.400  30.203  -9.770  1.00 15.00           C  
ATOM   3993  C   MET   419     -25.383  30.447 -14.905  1.00 15.00           C  
ATOM   3994  O   MET   419     -25.710  31.627 -14.730  1.00 15.00           O  
ATOM   3995  H   MET   419     -23.432  32.112 -15.350  1.00 15.00           H  
ATOM   3996  N   GLN   420     -26.260  29.451 -14.977  1.00 15.00           N  
ATOM   3997  CA  GLN   420     -27.692  29.676 -14.831  1.00 15.00           C  
ATOM   3998  CB  GLN   420     -28.481  28.787 -15.802  1.00 15.00           C  
ATOM   3999  CG  GLN   420     -29.969  29.111 -15.880  1.00 15.00           C  
ATOM   4000  CD  GLN   420     -30.721  28.226 -16.856  1.00 15.00           C  
ATOM   4001  OE1 GLN   420     -31.258  27.184 -16.488  1.00 15.00           O  
ATOM   4002  NE2 GLN   420     -30.764  28.639 -18.113  1.00 15.00           N  
ATOM   4003  C   GLN   420     -28.130  29.388 -13.400  1.00 15.00           C  
ATOM   4004  O   GLN   420     -27.688  28.413 -12.791  1.00 15.00           O  
ATOM   4005  H   GLN   420     -25.937  28.539 -15.129  1.00 15.00           H  
ATOM   4006 HE21 GLN   420     -30.317  29.479 -18.340  1.00 15.00           H  
ATOM   4007 HE22 GLN   420     -31.241  28.084 -18.763  1.00 15.00           H  
ATOM   4008  N   ALA   421     -28.973  30.250 -12.860  1.00 15.00           N  
ATOM   4009  CA  ALA   421     -29.485  30.073 -11.513  1.00 15.00           C  
ATOM   4010  CB  ALA   421     -29.335  31.358 -10.713  1.00 15.00           C  
ATOM   4011  C   ALA   421     -30.944  29.649 -11.580  1.00 15.00           C  
ATOM   4012  O   ALA   421     -31.758  30.305 -12.238  1.00 15.00           O  
ATOM   4013  H   ALA   421     -29.260  31.034 -13.382  1.00 15.00           H  
ATOM   4014  N   LEU   422     -31.272  28.547 -10.919  1.00 15.00           N  
ATOM   4015  CA  LEU   422     -32.638  28.038 -10.916  1.00 15.00           C  
ATOM   4016  CB  LEU   422     -32.654  26.514 -10.753  1.00 15.00           C  
ATOM   4017  CG  LEU   422     -32.038  25.697 -11.894  1.00 15.00           C  
ATOM   4018  CD1 LEU   422     -30.715  25.079 -11.470  1.00 15.00           C  
ATOM   4019  CD2 LEU   422     -33.005  24.626 -12.375  1.00 15.00           C  
ATOM   4020  C   LEU   422     -33.470  28.717  -9.828  1.00 15.00           C  
ATOM   4021  O   LEU   422     -32.972  28.979  -8.732  1.00 15.00           O  
ATOM   4022  H   LEU   422     -30.579  28.065 -10.413  1.00 15.00           H  
ATOM   4023  N   PRO   423     -34.746  29.027 -10.124  1.00 15.00           N  
ATOM   4024  CA  PRO   423     -35.650  29.694  -9.182  1.00 15.00           C  
ATOM   4025  CB  PRO   423     -36.793  30.214 -10.070  1.00 15.00           C  
ATOM   4026  CG  PRO   423     -36.425  29.859 -11.476  1.00 15.00           C  
ATOM   4027  CD  PRO   423     -35.413  28.754 -11.398  1.00 15.00           C  
ATOM   4028  C   PRO   423     -36.209  28.756  -8.114  1.00 15.00           C  
ATOM   4029  O   PRO   423     -36.364  27.554  -8.338  1.00 15.00           O  
ATOM   4030  N   TYR   424     -36.513  29.328  -6.955  1.00 15.00           N  
ATOM   4031  CA  TYR   424     -37.065  28.575  -5.836  1.00 15.00           C  
ATOM   4032  CB  TYR   424     -36.658  29.236  -4.513  1.00 15.00           C  
ATOM   4033  CG  TYR   424     -37.094  28.489  -3.268  1.00 15.00           C  
ATOM   4034  CD1 TYR   424     -38.185  28.919  -2.522  1.00 15.00           C  
ATOM   4035  CD2 TYR   424     -36.412  27.362  -2.836  1.00 15.00           C  
ATOM   4036  CE1 TYR   424     -38.583  28.247  -1.383  1.00 15.00           C  
ATOM   4037  CE2 TYR   424     -36.804  26.683  -1.699  1.00 15.00           C  
ATOM   4038  CZ  TYR   424     -37.890  27.130  -0.975  1.00 15.00           C  
ATOM   4039  OH  TYR   424     -38.287  26.457   0.161  1.00 15.00           O  
ATOM   4040  C   TYR   424     -38.587  28.495  -5.926  1.00 15.00           C  
ATOM   4041  O   TYR   424     -39.270  29.521  -5.955  1.00 15.00           O  
ATOM   4042  H   TYR   424     -36.352  30.285  -6.846  1.00 15.00           H  
ATOM   4043  HH  TYR   424     -39.240  26.349   0.146  1.00 15.00           H  
ATOM   4044  N   SER   425     -39.107  27.276  -5.963  1.00 15.00           N  
ATOM   4045  CA  SER   425     -40.542  27.057  -6.040  1.00 15.00           C  
ATOM   4046  CB  SER   425     -40.827  25.664  -6.610  1.00 15.00           C  
ATOM   4047  OG  SER   425     -40.072  25.425  -7.786  1.00 15.00           O  
ATOM   4048  C   SER   425     -41.173  27.186  -4.654  1.00 15.00           C  
ATOM   4049  O   SER   425     -40.632  26.686  -3.666  1.00 15.00           O  
ATOM   4050  H   SER   425     -38.509  26.501  -5.928  1.00 15.00           H  
ATOM   4051  HG  SER   425     -39.866  26.264  -8.212  1.00 15.00           H  
ATOM   4052  N   THR   426     -42.317  27.852  -4.578  1.00 15.00           N  
ATOM   4053  CA  THR   426     -42.997  28.034  -3.305  1.00 15.00           C  
ATOM   4054  CB  THR   426     -43.349  29.511  -3.059  1.00 15.00           C  
ATOM   4055  OG1 THR   426     -43.892  30.089  -4.255  1.00 15.00           O  
ATOM   4056  CG2 THR   426     -42.107  30.286  -2.657  1.00 15.00           C  
ATOM   4057  C   THR   426     -44.251  27.167  -3.228  1.00 15.00           C  
ATOM   4058  O   THR   426     -44.825  26.802  -4.254  1.00 15.00           O  
ATOM   4059  H   THR   426     -42.716  28.218  -5.395  1.00 15.00           H  
ATOM   4060  HG1 THR   426     -43.174  30.395  -4.817  1.00 15.00           H  
ATOM   4061  N   VAL   427     -44.679  26.839  -2.015  1.00 15.00           N  
ATOM   4062  CA  VAL   427     -45.860  25.997  -1.826  1.00 15.00           C  
ATOM   4063  CB  VAL   427     -45.870  25.315  -0.442  1.00 15.00           C  
ATOM   4064  CG1 VAL   427     -46.816  24.120  -0.443  1.00 15.00           C  
ATOM   4065  CG2 VAL   427     -44.463  24.895  -0.036  1.00 15.00           C  
ATOM   4066  C   VAL   427     -47.146  26.791  -2.038  1.00 15.00           C  
ATOM   4067  O   VAL   427     -47.530  27.606  -1.205  1.00 15.00           O  
ATOM   4068  H   VAL   427     -44.199  27.174  -1.226  1.00 15.00           H  
ATOM   4069  N   GLY   428     -47.785  26.567  -3.178  1.00 15.00           N  
ATOM   4070  CA  GLY   428     -49.015  27.271  -3.493  1.00 15.00           C  
ATOM   4071  C   GLY   428     -48.741  28.503  -4.325  1.00 15.00           C  
ATOM   4072  O   GLY   428     -49.664  29.202  -4.744  1.00 15.00           O  
ATOM   4073  H   GLY   428     -47.412  25.927  -3.820  1.00 15.00           H  
ATOM   4074  N   ASN   429     -47.453  28.760  -4.557  1.00 15.00           N  
ATOM   4075  CA  ASN   429     -47.003  29.905  -5.348  1.00 15.00           C  
ATOM   4076  CB  ASN   429     -47.523  29.846  -6.791  1.00 15.00           C  
ATOM   4077  CG  ASN   429     -46.827  28.775  -7.613  1.00 15.00           C  
ATOM   4078  OD1 ASN   429     -45.673  28.433  -7.365  1.00 15.00           O  
ATOM   4079  ND2 ASN   429     -47.528  28.233  -8.600  1.00 15.00           N  
ATOM   4080  C   ASN   429     -47.350  31.226  -4.673  1.00 15.00           C  
ATOM   4081  O   ASN   429     -47.515  32.255  -5.327  1.00 15.00           O  
ATOM   4082  H   ASN   429     -46.779  28.160  -4.175  1.00 15.00           H  
ATOM   4083 HD21 ASN   429     -48.443  28.549  -8.744  1.00 15.00           H  
ATOM   4084 HD22 ASN   429     -47.101  27.538  -9.141  1.00 15.00           H  
ATOM   4085  N   SER   430     -47.435  31.190  -3.343  1.00 15.00           N  
ATOM   4086  CA  SER   430     -47.745  32.379  -2.560  1.00 15.00           C  
ATOM   4087  CB  SER   430     -48.217  31.997  -1.157  1.00 15.00           C  
ATOM   4088  OG  SER   430     -49.387  31.197  -1.230  1.00 15.00           O  
ATOM   4089  C   SER   430     -46.563  33.351  -2.511  1.00 15.00           C  
ATOM   4090  O   SER   430     -46.678  34.449  -1.978  1.00 15.00           O  
ATOM   4091  H   SER   430     -47.305  30.336  -2.878  1.00 15.00           H  
ATOM   4092  HG  SER   430     -49.804  31.317  -2.087  1.00 15.00           H  
ATOM   4093  N   ASN   431     -45.434  32.927  -3.079  1.00 15.00           N  
ATOM   4094  CA  ASN   431     -44.223  33.749  -3.153  1.00 15.00           C  
ATOM   4095  CB  ASN   431     -44.461  35.034  -3.955  1.00 15.00           C  
ATOM   4096  CG  ASN   431     -44.568  34.777  -5.446  1.00 15.00           C  
ATOM   4097  OD1 ASN   431     -43.563  34.762  -6.159  1.00 15.00           O  
ATOM   4098  ND2 ASN   431     -45.785  34.568  -5.929  1.00 15.00           N  
ATOM   4099  C   ASN   431     -43.598  34.054  -1.792  1.00 15.00           C  
ATOM   4100  O   ASN   431     -43.146  35.170  -1.547  1.00 15.00           O  
ATOM   4101  H   ASN   431     -45.418  32.028  -3.470  1.00 15.00           H  
ATOM   4102 HD21 ASN   431     -46.542  34.588  -5.305  1.00 15.00           H  
ATOM   4103 HD22 ASN   431     -45.879  34.403  -6.888  1.00 15.00           H  
ATOM   4104  N   ASN   432     -43.560  33.058  -0.920  1.00 15.00           N  
ATOM   4105  CA  ASN   432     -42.953  33.222   0.397  1.00 15.00           C  
ATOM   4106  CB  ASN   432     -43.762  32.471   1.454  1.00 15.00           C  
ATOM   4107  CG  ASN   432     -45.111  33.110   1.716  1.00 15.00           C  
ATOM   4108  OD1 ASN   432     -45.242  34.333   1.721  1.00 15.00           O  
ATOM   4109  ND2 ASN   432     -46.124  32.288   1.931  1.00 15.00           N  
ATOM   4110  C   ASN   432     -41.525  32.697   0.349  1.00 15.00           C  
ATOM   4111  O   ASN   432     -41.305  31.527   0.041  1.00 15.00           O  
ATOM   4112  H   ASN   432     -43.951  32.195  -1.162  1.00 15.00           H  
ATOM   4113 HD21 ASN   432     -45.951  31.309   1.910  1.00 15.00           H  
ATOM   4114 HD22 ASN   432     -47.005  32.675   2.101  1.00 15.00           H  
ATOM   4115  N   TYR   433     -40.551  33.552   0.641  1.00 15.00           N  
ATOM   4116  CA  TYR   433     -39.152  33.141   0.572  1.00 15.00           C  
ATOM   4117  CB  TYR   433     -38.446  33.821  -0.611  1.00 15.00           C  
ATOM   4118  CG  TYR   433     -39.138  33.691  -1.952  1.00 15.00           C  
ATOM   4119  CD1 TYR   433     -38.944  32.575  -2.755  1.00 15.00           C  
ATOM   4120  CD2 TYR   433     -39.978  34.694  -2.420  1.00 15.00           C  
ATOM   4121  CE1 TYR   433     -39.571  32.462  -3.981  1.00 15.00           C  
ATOM   4122  CE2 TYR   433     -40.608  34.589  -3.643  1.00 15.00           C  
ATOM   4123  CZ  TYR   433     -40.402  33.472  -4.419  1.00 15.00           C  
ATOM   4124  OH  TYR   433     -41.035  33.359  -5.634  1.00 15.00           O  
ATOM   4125  C   TYR   433     -38.374  33.447   1.849  1.00 15.00           C  
ATOM   4126  O   TYR   433     -38.786  34.270   2.672  1.00 15.00           O  
ATOM   4127  H   TYR   433     -40.775  34.467   0.927  1.00 15.00           H  
ATOM   4128  HH  TYR   433     -41.711  34.048  -5.712  1.00 15.00           H  
ATOM   4129  N   LEU   434     -37.240  32.768   1.986  1.00 15.00           N  
ATOM   4130  CA  LEU   434     -36.336  32.944   3.111  1.00 15.00           C  
ATOM   4131  CB  LEU   434     -36.583  31.869   4.177  1.00 15.00           C  
ATOM   4132  CG  LEU   434     -35.666  31.908   5.407  1.00 15.00           C  
ATOM   4133  CD1 LEU   434     -36.050  33.054   6.330  1.00 15.00           C  
ATOM   4134  CD2 LEU   434     -35.691  30.579   6.149  1.00 15.00           C  
ATOM   4135  C   LEU   434     -34.904  32.832   2.594  1.00 15.00           C  
ATOM   4136  O   LEU   434     -34.616  31.978   1.753  1.00 15.00           O  
ATOM   4137  H   LEU   434     -37.000  32.115   1.297  1.00 15.00           H  
ATOM   4138  N   HIS   435     -34.021  33.701   3.067  1.00 15.00           N  
ATOM   4139  CA  HIS   435     -32.629  33.676   2.636  1.00 15.00           C  
ATOM   4140  CB  HIS   435     -32.318  34.820   1.660  1.00 15.00           C  
ATOM   4141  CG  HIS   435     -30.927  34.778   1.091  1.00 15.00           C  
ATOM   4142  ND1 HIS   435     -30.543  33.800   0.200  1.00 15.00           N  
ATOM   4143  CD2 HIS   435     -29.873  35.605   1.324  1.00 15.00           C  
ATOM   4144  CE1 HIS   435     -29.276  34.052  -0.087  1.00 15.00           C  
ATOM   4145  NE2 HIS   435     -28.831  35.131   0.568  1.00 15.00           N  
ATOM   4146  C   HIS   435     -31.669  33.700   3.822  1.00 15.00           C  
ATOM   4147  O   HIS   435     -31.747  34.571   4.692  1.00 15.00           O  
ATOM   4148  H   HIS   435     -34.308  34.372   3.728  1.00 15.00           H  
ATOM   4149  HE2 HIS   435     -27.926  35.517   0.511  1.00 15.00           H  
ATOM   4150  N   LEU   436     -30.778  32.724   3.848  1.00 15.00           N  
ATOM   4151  CA  LEU   436     -29.779  32.604   4.893  1.00 15.00           C  
ATOM   4152  CB  LEU   436     -29.640  31.131   5.288  1.00 15.00           C  
ATOM   4153  CG  LEU   436     -28.971  30.843   6.631  1.00 15.00           C  
ATOM   4154  CD1 LEU   436     -29.760  31.481   7.760  1.00 15.00           C  
ATOM   4155  CD2 LEU   436     -28.845  29.343   6.848  1.00 15.00           C  
ATOM   4156  C   LEU   436     -28.443  33.134   4.381  1.00 15.00           C  
ATOM   4157  O   LEU   436     -27.718  32.436   3.675  1.00 15.00           O  
ATOM   4158  H   LEU   436     -30.802  32.044   3.131  1.00 15.00           H  
ATOM   4159  N   SER   437     -28.120  34.367   4.733  1.00 15.00           N  
ATOM   4160  CA  SER   437     -26.879  34.975   4.285  1.00 15.00           C  
ATOM   4161  CB  SER   437     -27.093  36.453   3.941  1.00 15.00           C  
ATOM   4162  OG  SER   437     -26.069  36.939   3.085  1.00 15.00           O  
ATOM   4163  C   SER   437     -25.775  34.822   5.326  1.00 15.00           C  
ATOM   4164  O   SER   437     -25.929  35.228   6.477  1.00 15.00           O  
ATOM   4165  H   SER   437     -28.722  34.875   5.322  1.00 15.00           H  
ATOM   4166  HG  SER   437     -26.190  36.564   2.191  1.00 15.00           H  
ATOM   4167  N   VAL   438     -24.665  34.224   4.919  1.00 15.00           N  
ATOM   4168  CA  VAL   438     -23.530  34.033   5.808  1.00 15.00           C  
ATOM   4169  CB  VAL   438     -23.135  32.538   5.926  1.00 15.00           C  
ATOM   4170  CG1 VAL   438     -22.709  31.963   4.581  1.00 15.00           C  
ATOM   4171  CG2 VAL   438     -22.048  32.338   6.972  1.00 15.00           C  
ATOM   4172  C   VAL   438     -22.337  34.863   5.330  1.00 15.00           C  
ATOM   4173  O   VAL   438     -22.047  34.921   4.133  1.00 15.00           O  
ATOM   4174  H   VAL   438     -24.609  33.897   3.997  1.00 15.00           H  
ATOM   4175  N   LEU   439     -21.675  35.539   6.257  1.00 15.00           N  
ATOM   4176  CA  LEU   439     -20.513  36.352   5.924  1.00 15.00           C  
ATOM   4177  CB  LEU   439     -20.422  37.566   6.856  1.00 15.00           C  
ATOM   4178  CG  LEU   439     -21.556  38.594   6.757  1.00 15.00           C  
ATOM   4179  CD1 LEU   439     -21.452  39.624   7.873  1.00 15.00           C  
ATOM   4180  CD2 LEU   439     -21.541  39.284   5.402  1.00 15.00           C  
ATOM   4181  C   LEU   439     -19.243  35.507   6.024  1.00 15.00           C  
ATOM   4182  O   LEU   439     -19.065  34.757   6.984  1.00 15.00           O  
ATOM   4183  H   LEU   439     -21.973  35.492   7.191  1.00 15.00           H  
ATOM   4184  N   ARG   440     -18.374  35.604   5.018  1.00 15.00           N  
ATOM   4185  CA  ARG   440     -17.133  34.835   5.006  1.00 15.00           C  
ATOM   4186  CB  ARG   440     -16.882  34.219   3.627  1.00 15.00           C  
ATOM   4187  CG  ARG   440     -17.963  33.243   3.178  1.00 15.00           C  
ATOM   4188  CD  ARG   440     -17.591  32.533   1.880  1.00 15.00           C  
ATOM   4189  NE  ARG   440     -16.342  31.790   2.011  1.00 15.00           N  
ATOM   4190  CZ  ARG   440     -16.255  30.541   2.458  1.00 15.00           C  
ATOM   4191  NH1 ARG   440     -17.341  29.863   2.807  1.00 15.00           N  
ATOM   4192  NH2 ARG   440     -15.071  29.978   2.597  1.00 15.00           N1+
ATOM   4193  C   ARG   440     -15.947  35.690   5.451  1.00 15.00           C  
ATOM   4194  O   ARG   440     -15.454  36.532   4.700  1.00 15.00           O  
ATOM   4195  H   ARG   440     -18.566  36.210   4.273  1.00 15.00           H  
ATOM   4196  HE  ARG   440     -15.515  32.247   1.732  1.00 15.00           H  
ATOM   4197 HH11 ARG   440     -18.281  30.300   2.738  1.00 15.00           H  
ATOM   4198 HH12 ARG   440     -17.246  28.873   3.151  1.00 15.00           H  
ATOM   4199 HH21 ARG   440     -14.195  30.517   2.348  1.00 15.00           H  
ATOM   4200 HH22 ARG   440     -15.001  28.996   2.961  1.00 15.00           H  
ATOM   4201  N   THR   441     -15.505  35.473   6.685  1.00 15.00           N  
ATOM   4202  CA  THR   441     -14.392  36.225   7.251  1.00 15.00           C  
ATOM   4203  CB  THR   441     -14.897  37.086   8.424  1.00 15.00           C  
ATOM   4204  OG1 THR   441     -16.317  36.915   8.548  1.00 15.00           O  
ATOM   4205  CG2 THR   441     -14.584  38.558   8.185  1.00 15.00           C  
ATOM   4206  C   THR   441     -13.306  35.288   7.773  1.00 15.00           C  
ATOM   4207  O   THR   441     -12.591  35.629   8.710  1.00 15.00           O  
ATOM   4208  H   THR   441     -15.958  34.807   7.244  1.00 15.00           H  
ATOM   4209  HG1 THR   441     -16.551  36.868   9.479  1.00 15.00           H  
ATOM   4210  N   GLU   442     -13.184  34.119   7.141  1.00 15.00           N  
ATOM   4211  CA  GLU   442     -12.206  33.103   7.544  1.00 15.00           C  
ATOM   4212  CB  GLU   442     -10.756  33.558   7.367  1.00 15.00           C  
ATOM   4213  CG  GLU   442      -9.901  32.544   6.619  1.00 15.00           C  
ATOM   4214  CD  GLU   442      -8.434  32.917   6.563  1.00 15.00           C  
ATOM   4215  OE1 GLU   442      -7.998  33.458   5.527  1.00 15.00           O  
ATOM   4216  OE2 GLU   442      -7.711  32.644   7.550  1.00 15.00           O1-
ATOM   4217  C   GLU   442     -12.489  32.611   8.962  1.00 15.00           C  
ATOM   4218  O   GLU   442     -11.929  33.100   9.944  1.00 15.00           O  
ATOM   4219  H   GLU   442     -13.771  33.932   6.383  1.00 15.00           H  
ATOM   4220  N   LEU   443     -13.388  31.646   9.043  1.00 15.00           N  
ATOM   4221  CA  LEU   443     -13.807  31.074  10.309  1.00 15.00           C  
ATOM   4222  CB  LEU   443     -14.958  30.101  10.059  1.00 15.00           C  
ATOM   4223  CG  LEU   443     -15.927  29.873  11.217  1.00 15.00           C  
ATOM   4224  CD1 LEU   443     -16.263  31.188  11.905  1.00 15.00           C  
ATOM   4225  CD2 LEU   443     -17.194  29.204  10.709  1.00 15.00           C  
ATOM   4226  C   LEU   443     -12.660  30.372  11.025  1.00 15.00           C  
ATOM   4227  O   LEU   443     -11.995  29.509  10.454  1.00 15.00           O  
ATOM   4228  H   LEU   443     -13.780  31.298   8.220  1.00 15.00           H  
ATOM   4229  N   ARG   444     -12.431  30.764  12.272  1.00 15.00           N  
ATOM   4230  CA  ARG   444     -11.377  30.184  13.094  1.00 15.00           C  
ATOM   4231  CB  ARG   444     -10.246  31.203  13.306  1.00 15.00           C  
ATOM   4232  CG  ARG   444      -9.531  31.627  12.032  1.00 15.00           C  
ATOM   4233  CD  ARG   444      -8.909  30.436  11.320  1.00 15.00           C  
ATOM   4234  NE  ARG   444      -8.129  30.837  10.149  1.00 15.00           N  
ATOM   4235  CZ  ARG   444      -7.055  30.188   9.710  1.00 15.00           C  
ATOM   4236  NH1 ARG   444      -6.632  29.099  10.339  1.00 15.00           N  
ATOM   4237  NH2 ARG   444      -6.412  30.629   8.635  1.00 15.00           N1+
ATOM   4238  C   ARG   444     -11.956  29.767  14.444  1.00 15.00           C  
ATOM   4239  O   ARG   444     -13.056  30.194  14.803  1.00 15.00           O  
ATOM   4240  H   ARG   444     -12.990  31.472  12.656  1.00 15.00           H  
ATOM   4241  HE  ARG   444      -8.423  31.644   9.659  1.00 15.00           H  
ATOM   4242 HH11 ARG   444      -5.792  28.586  10.001  1.00 15.00           H  
ATOM   4243 HH12 ARG   444      -7.151  28.747  11.169  1.00 15.00           H  
ATOM   4244 HH21 ARG   444      -5.572  30.130   8.280  1.00 15.00           H  
ATOM   4245 HH22 ARG   444      -6.758  31.496   8.132  1.00 15.00           H  
ATOM   4246  N   PRO   445     -11.231  28.930  15.214  1.00 15.00           N  
ATOM   4247  CA  PRO   445     -11.693  28.471  16.528  1.00 15.00           C  
ATOM   4248  CB  PRO   445     -10.649  27.424  16.944  1.00 15.00           C  
ATOM   4249  CG  PRO   445      -9.893  27.108  15.697  1.00 15.00           C  
ATOM   4250  CD  PRO   445      -9.918  28.361  14.877  1.00 15.00           C  
ATOM   4251  C   PRO   445     -11.736  29.611  17.541  1.00 15.00           C  
ATOM   4252  O   PRO   445     -10.700  30.055  18.039  1.00 15.00           O  
ATOM   4253  N   GLY   446     -12.941  30.086  17.821  1.00 15.00           N  
ATOM   4254  CA  GLY   446     -13.118  31.168  18.764  1.00 15.00           C  
ATOM   4255  C   GLY   446     -13.712  32.389  18.105  1.00 15.00           C  
ATOM   4256  O   GLY   446     -14.040  33.364  18.779  1.00 15.00           O  
ATOM   4257  H   GLY   446     -13.728  29.697  17.374  1.00 15.00           H  
ATOM   4258  N   GLU   447     -13.861  32.322  16.787  1.00 15.00           N  
ATOM   4259  CA  GLU   447     -14.407  33.427  16.015  1.00 15.00           C  
ATOM   4260  CB  GLU   447     -13.998  33.301  14.546  1.00 15.00           C  
ATOM   4261  CG  GLU   447     -12.569  33.721  14.264  1.00 15.00           C  
ATOM   4262  CD  GLU   447     -12.316  35.168  14.631  1.00 15.00           C  
ATOM   4263  OE1 GLU   447     -12.391  36.031  13.735  1.00 15.00           O  
ATOM   4264  OE2 GLU   447     -12.057  35.439  15.820  1.00 15.00           O1-
ATOM   4265  C   GLU   447     -15.924  33.503  16.120  1.00 15.00           C  
ATOM   4266  O   GLU   447     -16.598  32.510  16.420  1.00 15.00           O  
ATOM   4267  H   GLU   447     -13.593  31.503  16.318  1.00 15.00           H  
ATOM   4268  N   THR   448     -16.456  34.690  15.872  1.00 15.00           N  
ATOM   4269  CA  THR   448     -17.889  34.916  15.915  1.00 15.00           C  
ATOM   4270  CB  THR   448     -18.219  36.204  16.694  1.00 15.00           C  
ATOM   4271  OG1 THR   448     -17.646  36.104  18.005  1.00 15.00           O  
ATOM   4272  CG2 THR   448     -19.723  36.398  16.816  1.00 15.00           C  
ATOM   4273  C   THR   448     -18.434  35.002  14.493  1.00 15.00           C  
ATOM   4274  O   THR   448     -17.983  35.817  13.691  1.00 15.00           O  
ATOM   4275  H   THR   448     -15.862  35.438  15.640  1.00 15.00           H  
ATOM   4276  HG1 THR   448     -17.056  35.341  18.034  1.00 15.00           H  
ATOM   4277  N   LEU   449     -19.389  34.144  14.181  1.00 15.00           N  
ATOM   4278  CA  LEU   449     -19.982  34.109  12.854  1.00 15.00           C  
ATOM   4279  CB  LEU   449     -20.262  32.662  12.439  1.00 15.00           C  
ATOM   4280  CG  LEU   449     -20.623  32.436  10.967  1.00 15.00           C  
ATOM   4281  CD1 LEU   449     -19.497  32.907  10.056  1.00 15.00           C  
ATOM   4282  CD2 LEU   449     -20.944  30.970  10.716  1.00 15.00           C  
ATOM   4283  C   LEU   449     -21.260  34.936  12.801  1.00 15.00           C  
ATOM   4284  O   LEU   449     -22.135  34.808  13.660  1.00 15.00           O  
ATOM   4285  H   LEU   449     -19.713  33.516  14.868  1.00 15.00           H  
ATOM   4286  N   ASN   450     -21.355  35.783  11.785  1.00 15.00           N  
ATOM   4287  CA  ASN   450     -22.516  36.642  11.598  1.00 15.00           C  
ATOM   4288  CB  ASN   450     -22.081  38.065  11.233  1.00 15.00           C  
ATOM   4289  CG  ASN   450     -21.675  38.888  12.439  1.00 15.00           C  
ATOM   4290  OD1 ASN   450     -20.522  38.867  12.862  1.00 15.00           O  
ATOM   4291  ND2 ASN   450     -22.623  39.626  12.998  1.00 15.00           N  
ATOM   4292  C   ASN   450     -23.437  36.093  10.516  1.00 15.00           C  
ATOM   4293  O   ASN   450     -23.150  36.203   9.320  1.00 15.00           O  
ATOM   4294  H   ASN   450     -20.618  35.838  11.143  1.00 15.00           H  
ATOM   4295 HD21 ASN   450     -23.523  39.599  12.609  1.00 15.00           H  
ATOM   4296 HD22 ASN   450     -22.384  40.170  13.774  1.00 15.00           H  
ATOM   4297  N   VAL   451     -24.535  35.493  10.943  1.00 15.00           N  
ATOM   4298  CA  VAL   451     -25.515  34.928  10.024  1.00 15.00           C  
ATOM   4299  CB  VAL   451     -26.000  33.548  10.518  1.00 15.00           C  
ATOM   4300  CG1 VAL   451     -26.947  32.914   9.511  1.00 15.00           C  
ATOM   4301  CG2 VAL   451     -24.819  32.629  10.792  1.00 15.00           C  
ATOM   4302  C   VAL   451     -26.713  35.868   9.912  1.00 15.00           C  
ATOM   4303  O   VAL   451     -27.260  36.304  10.924  1.00 15.00           O  
ATOM   4304  H   VAL   451     -24.695  35.425  11.910  1.00 15.00           H  
ATOM   4305  N   ASN   452     -27.110  36.185   8.688  1.00 15.00           N  
ATOM   4306  CA  ASN   452     -28.232  37.086   8.455  1.00 15.00           C  
ATOM   4307  CB  ASN   452     -27.854  38.164   7.433  1.00 15.00           C  
ATOM   4308  CG  ASN   452     -26.730  39.071   7.890  1.00 15.00           C  
ATOM   4309  OD1 ASN   452     -26.846  39.774   8.892  1.00 15.00           O  
ATOM   4310  ND2 ASN   452     -25.634  39.069   7.147  1.00 15.00           N  
ATOM   4311  C   ASN   452     -29.451  36.324   7.951  1.00 15.00           C  
ATOM   4312  O   ASN   452     -29.380  35.631   6.935  1.00 15.00           O  
ATOM   4313  H   ASN   452     -26.645  35.792   7.915  1.00 15.00           H  
ATOM   4314 HD21 ASN   452     -25.612  38.490   6.358  1.00 15.00           H  
ATOM   4315 HD22 ASN   452     -24.893  39.647   7.420  1.00 15.00           H  
ATOM   4316  N   PHE   453     -30.559  36.450   8.667  1.00 15.00           N  
ATOM   4317  CA  PHE   453     -31.799  35.792   8.285  1.00 15.00           C  
ATOM   4318  CB  PHE   453     -32.509  35.210   9.513  1.00 15.00           C  
ATOM   4319  CG  PHE   453     -31.806  34.061  10.178  1.00 15.00           C  
ATOM   4320  CD1 PHE   453     -30.661  34.272  10.924  1.00 15.00           C  
ATOM   4321  CD2 PHE   453     -32.303  32.771  10.074  1.00 15.00           C  
ATOM   4322  CE1 PHE   453     -30.022  33.224  11.553  1.00 15.00           C  
ATOM   4323  CE2 PHE   453     -31.666  31.713  10.699  1.00 15.00           C  
ATOM   4324  CZ  PHE   453     -30.522  31.942  11.441  1.00 15.00           C  
ATOM   4325  C   PHE   453     -32.717  36.793   7.599  1.00 15.00           C  
ATOM   4326  O   PHE   453     -33.323  37.642   8.258  1.00 15.00           O  
ATOM   4327  H   PHE   453     -30.543  37.008   9.482  1.00 15.00           H  
ATOM   4328  N   LEU   454     -32.807  36.700   6.281  1.00 15.00           N  
ATOM   4329  CA  LEU   454     -33.657  37.592   5.513  1.00 15.00           C  
ATOM   4330  CB  LEU   454     -32.931  38.065   4.250  1.00 15.00           C  
ATOM   4331  CG  LEU   454     -33.614  39.170   3.438  1.00 15.00           C  
ATOM   4332  CD1 LEU   454     -33.937  40.366   4.319  1.00 15.00           C  
ATOM   4333  CD2 LEU   454     -32.730  39.590   2.273  1.00 15.00           C  
ATOM   4334  C   LEU   454     -34.944  36.867   5.155  1.00 15.00           C  
ATOM   4335  O   LEU   454     -34.912  35.744   4.651  1.00 15.00           O  
ATOM   4336  H   LEU   454     -32.304  35.995   5.812  1.00 15.00           H  
ATOM   4337  N   LEU   455     -36.070  37.504   5.413  1.00 15.00           N  
ATOM   4338  CA  LEU   455     -37.356  36.895   5.140  1.00 15.00           C  
ATOM   4339  CB  LEU   455     -38.115  36.708   6.458  1.00 15.00           C  
ATOM   4340  CG  LEU   455     -39.588  36.310   6.358  1.00 15.00           C  
ATOM   4341  CD1 LEU   455     -39.739  34.801   6.250  1.00 15.00           C  
ATOM   4342  CD2 LEU   455     -40.373  36.858   7.539  1.00 15.00           C  
ATOM   4343  C   LEU   455     -38.183  37.738   4.179  1.00 15.00           C  
ATOM   4344  O   LEU   455     -37.959  38.938   4.038  1.00 15.00           O  
ATOM   4345  H   LEU   455     -36.038  38.417   5.786  1.00 15.00           H  
ATOM   4346  N   ARG   456     -39.108  37.084   3.493  1.00 15.00           N  
ATOM   4347  CA  ARG   456     -40.002  37.750   2.572  1.00 15.00           C  
ATOM   4348  CB  ARG   456     -39.408  37.790   1.164  1.00 15.00           C  
ATOM   4349  CG  ARG   456     -40.124  38.737   0.214  1.00 15.00           C  
ATOM   4350  CD  ARG   456     -39.750  40.195   0.470  1.00 15.00           C  
ATOM   4351  NE  ARG   456     -40.195  40.697   1.777  1.00 15.00           N  
ATOM   4352  CZ  ARG   456     -41.469  40.944   2.104  1.00 15.00           C  
ATOM   4353  NH1 ARG   456     -42.450  40.729   1.225  1.00 15.00           N  
ATOM   4354  NH2 ARG   456     -41.756  41.437   3.304  1.00 15.00           N1+
ATOM   4355  C   ARG   456     -41.340  37.027   2.568  1.00 15.00           C  
ATOM   4356  O   ARG   456     -41.497  35.993   1.922  1.00 15.00           O  
ATOM   4357  H   ARG   456     -39.180  36.109   3.598  1.00 15.00           H  
ATOM   4358  HE  ARG   456     -39.496  40.862   2.458  1.00 15.00           H  
ATOM   4359 HH11 ARG   456     -42.231  40.369   0.273  1.00 15.00           H  
ATOM   4360 HH12 ARG   456     -43.441  40.913   1.491  1.00 15.00           H  
ATOM   4361 HH21 ARG   456     -42.743  41.635   3.573  1.00 15.00           H  
ATOM   4362 HH22 ARG   456     -40.985  41.640   3.992  1.00 15.00           H  
ATOM   4363  N   MET   457     -42.297  37.563   3.312  1.00 15.00           N  
ATOM   4364  CA  MET   457     -43.619  36.952   3.412  1.00 15.00           C  
ATOM   4365  CB  MET   457     -43.792  36.341   4.804  1.00 15.00           C  
ATOM   4366  CG  MET   457     -44.302  34.909   4.808  1.00 15.00           C  
ATOM   4367  SD  MET   457     -46.095  34.804   4.951  1.00 15.00           S  
ATOM   4368  CE  MET   457     -46.312  33.042   5.204  1.00 15.00           C  
ATOM   4369  C   MET   457     -44.717  37.983   3.160  1.00 15.00           C  
ATOM   4370  O   MET   457     -44.433  39.128   2.795  1.00 15.00           O  
ATOM   4371  H   MET   457     -42.115  38.391   3.805  1.00 15.00           H  
ATOM   4372  N   ASP   458     -45.967  37.580   3.356  1.00 15.00           N  
ATOM   4373  CA  ASP   458     -47.091  38.487   3.162  1.00 15.00           C  
ATOM   4374  CB  ASP   458     -48.393  37.711   2.934  1.00 15.00           C  
ATOM   4375  CG  ASP   458     -49.619  38.607   3.015  1.00 15.00           C  
ATOM   4376  OD1 ASP   458     -49.628  39.666   2.343  1.00 15.00           O  
ATOM   4377  OD2 ASP   458     -50.550  38.284   3.784  1.00 15.00           O1-
ATOM   4378  C   ASP   458     -47.230  39.418   4.363  1.00 15.00           C  
ATOM   4379  O   ASP   458     -46.743  39.109   5.442  1.00 15.00           O  
ATOM   4380  H   ASP   458     -46.138  36.658   3.645  1.00 15.00           H  
ATOM   4381  N   ARG   459     -47.918  40.529   4.182  1.00 15.00           N  
ATOM   4382  CA  ARG   459     -48.091  41.517   5.246  1.00 15.00           C  
ATOM   4383  CB  ARG   459     -48.598  42.853   4.689  1.00 15.00           C  
ATOM   4384  CG  ARG   459     -48.208  43.130   3.247  1.00 15.00           C  
ATOM   4385  CD  ARG   459     -49.380  43.663   2.442  1.00 15.00           C  
ATOM   4386  NE  ARG   459     -49.532  45.106   2.604  1.00 15.00           N  
ATOM   4387  CZ  ARG   459     -50.663  45.772   2.341  1.00 15.00           C  
ATOM   4388  NH1 ARG   459     -51.735  45.113   1.898  1.00 15.00           N  
ATOM   4389  NH2 ARG   459     -50.730  47.097   2.528  1.00 15.00           N1+
ATOM   4390  C   ARG   459     -49.029  41.041   6.360  1.00 15.00           C  
ATOM   4391  O   ARG   459     -48.944  41.528   7.488  1.00 15.00           O  
ATOM   4392  H   ARG   459     -48.360  40.675   3.309  1.00 15.00           H  
ATOM   4393  HE  ARG   459     -48.750  45.595   2.940  1.00 15.00           H  
ATOM   4394 HH11 ARG   459     -51.684  44.081   1.766  1.00 15.00           H  
ATOM   4395 HH12 ARG   459     -52.630  45.615   1.690  1.00 15.00           H  
ATOM   4396 HH21 ARG   459     -51.610  47.607   2.314  1.00 15.00           H  
ATOM   4397 HH22 ARG   459     -49.901  47.634   2.888  1.00 15.00           H  
ATOM   4398  N   ALA   460     -49.931  40.114   6.057  1.00 15.00           N  
ATOM   4399  CA  ALA   460     -50.867  39.632   7.060  1.00 15.00           C  
ATOM   4400  CB  ALA   460     -52.207  39.299   6.423  1.00 15.00           C  
ATOM   4401  C   ALA   460     -50.306  38.428   7.797  1.00 15.00           C  
ATOM   4402  O   ALA   460     -50.671  38.159   8.943  1.00 15.00           O  
ATOM   4403  H   ALA   460     -49.971  39.740   5.141  1.00 15.00           H  
ATOM   4404  N   HIS   461     -49.399  37.720   7.146  1.00 15.00           N  
ATOM   4405  CA  HIS   461     -48.801  36.527   7.728  1.00 15.00           C  
ATOM   4406  CB  HIS   461     -48.897  35.346   6.763  1.00 15.00           C  
ATOM   4407  CG  HIS   461     -50.296  34.855   6.546  1.00 15.00           C  
ATOM   4408  ND1 HIS   461     -50.950  34.110   7.500  1.00 15.00           N  
ATOM   4409  CD2 HIS   461     -51.116  35.029   5.477  1.00 15.00           C  
ATOM   4410  CE1 HIS   461     -52.143  33.845   6.998  1.00 15.00           C  
ATOM   4411  NE2 HIS   461     -52.290  34.380   5.778  1.00 15.00           N  
ATOM   4412  C   HIS   461     -47.360  36.751   8.181  1.00 15.00           C  
ATOM   4413  O   HIS   461     -46.714  35.841   8.702  1.00 15.00           O  
ATOM   4414  H   HIS   461     -49.128  38.004   6.246  1.00 15.00           H  
ATOM   4415  HE2 HIS   461     -53.087  34.327   5.207  1.00 15.00           H  
ATOM   4416  N   GLU   462     -46.865  37.963   7.993  1.00 15.00           N  
ATOM   4417  CA  GLU   462     -45.505  38.305   8.391  1.00 15.00           C  
ATOM   4418  CB  GLU   462     -45.160  39.707   7.903  1.00 15.00           C  
ATOM   4419  CG  GLU   462     -43.677  39.971   7.754  1.00 15.00           C  
ATOM   4420  CD  GLU   462     -43.346  41.429   7.956  1.00 15.00           C  
ATOM   4421  OE1 GLU   462     -43.447  42.199   6.985  1.00 15.00           O  
ATOM   4422  OE2 GLU   462     -42.989  41.797   9.100  1.00 15.00           O1-
ATOM   4423  C   GLU   462     -45.381  38.253   9.907  1.00 15.00           C  
ATOM   4424  O   GLU   462     -44.355  37.851  10.453  1.00 15.00           O  
ATOM   4425  H   GLU   462     -47.420  38.642   7.559  1.00 15.00           H  
ATOM   4426  N   ALA   463     -46.455  38.646  10.577  1.00 15.00           N  
ATOM   4427  CA  ALA   463     -46.496  38.656  12.030  1.00 15.00           C  
ATOM   4428  CB  ALA   463     -47.375  39.794  12.524  1.00 15.00           C  
ATOM   4429  C   ALA   463     -46.996  37.322  12.577  1.00 15.00           C  
ATOM   4430  O   ALA   463     -47.506  37.249  13.697  1.00 15.00           O  
ATOM   4431  H   ALA   463     -47.242  38.943  10.076  1.00 15.00           H  
ATOM   4432  N   LYS   464     -46.868  36.270  11.784  1.00 15.00           N  
ATOM   4433  CA  LYS   464     -47.301  34.950  12.218  1.00 15.00           C  
ATOM   4434  CB  LYS   464     -48.101  34.228  11.133  1.00 15.00           C  
ATOM   4435  CG  LYS   464     -49.314  34.998  10.634  1.00 15.00           C  
ATOM   4436  CD  LYS   464     -50.266  35.361  11.762  1.00 15.00           C  
ATOM   4437  CE  LYS   464     -51.483  36.095  11.221  1.00 15.00           C  
ATOM   4438  NZ  LYS   464     -52.402  36.533  12.309  1.00 15.00           N1+
ATOM   4439  C   LYS   464     -46.115  34.112  12.672  1.00 15.00           C  
ATOM   4440  O   LYS   464     -46.226  33.319  13.611  1.00 15.00           O  
ATOM   4441  H   LYS   464     -46.475  36.383  10.891  1.00 15.00           H  
ATOM   4442  HZ1 LYS   464     -53.164  37.127  11.918  1.00 15.00           H  
ATOM   4443  HZ2 LYS   464     -51.878  37.083  13.018  1.00 15.00           H  
ATOM   4444  HZ3 LYS   464     -52.825  35.705  12.773  1.00 15.00           H  
ATOM   4445  N   ILE   465     -44.977  34.297  12.015  1.00 15.00           N  
ATOM   4446  CA  ILE   465     -43.772  33.563  12.372  1.00 15.00           C  
ATOM   4447  CB  ILE   465     -42.823  33.369  11.168  1.00 15.00           C  
ATOM   4448  CG1 ILE   465     -42.554  34.689  10.454  1.00 15.00           C  
ATOM   4449  CG2 ILE   465     -41.524  32.692  11.581  1.00 15.00           C  
ATOM   4450  CD1 ILE   465     -42.638  34.588   8.944  1.00 15.00           C  
ATOM   4451  C   ILE   465     -43.070  34.272  13.525  1.00 15.00           C  
ATOM   4452  O   ILE   465     -42.888  35.488  13.502  1.00 15.00           O  
ATOM   4453  H   ILE   465     -44.941  34.954  11.289  1.00 15.00           H  
ATOM   4454  N   ARG   466     -42.706  33.520  14.551  1.00 15.00           N  
ATOM   4455  CA  ARG   466     -42.058  34.107  15.719  1.00 15.00           C  
ATOM   4456  CB  ARG   466     -42.846  33.789  16.996  1.00 15.00           C  
ATOM   4457  CG  ARG   466     -44.316  33.475  16.780  1.00 15.00           C  
ATOM   4458  CD  ARG   466     -45.124  34.721  16.475  1.00 15.00           C  
ATOM   4459  NE  ARG   466     -46.550  34.426  16.406  1.00 15.00           N  
ATOM   4460  CZ  ARG   466     -47.505  35.249  16.834  1.00 15.00           C  
ATOM   4461  NH1 ARG   466     -47.191  36.435  17.354  1.00 15.00           N  
ATOM   4462  NH2 ARG   466     -48.777  34.880  16.748  1.00 15.00           N1+
ATOM   4463  C   ARG   466     -40.618  33.633  15.883  1.00 15.00           C  
ATOM   4464  O   ARG   466     -39.785  34.354  16.430  1.00 15.00           O  
ATOM   4465  H   ARG   466     -42.883  32.561  14.528  1.00 15.00           H  
ATOM   4466  HE  ARG   466     -46.812  33.557  16.014  1.00 15.00           H  
ATOM   4467 HH11 ARG   466     -46.191  36.726  17.418  1.00 15.00           H  
ATOM   4468 HH12 ARG   466     -47.935  37.079  17.693  1.00 15.00           H  
ATOM   4469 HH21 ARG   466     -49.529  35.519  17.081  1.00 15.00           H  
ATOM   4470 HH22 ARG   466     -49.029  33.953  16.346  1.00 15.00           H  
ATOM   4471  N   TYR   467     -40.322  32.429  15.409  1.00 15.00           N  
ATOM   4472  CA  TYR   467     -38.977  31.874  15.550  1.00 15.00           C  
ATOM   4473  CB  TYR   467     -38.894  30.984  16.803  1.00 15.00           C  
ATOM   4474  CG  TYR   467     -40.042  30.001  16.955  1.00 15.00           C  
ATOM   4475  CD1 TYR   467     -40.050  28.781  16.282  1.00 15.00           C  
ATOM   4476  CD2 TYR   467     -41.119  30.296  17.778  1.00 15.00           C  
ATOM   4477  CE1 TYR   467     -41.101  27.889  16.430  1.00 15.00           C  
ATOM   4478  CE2 TYR   467     -42.171  29.414  17.929  1.00 15.00           C  
ATOM   4479  CZ  TYR   467     -42.159  28.212  17.256  1.00 15.00           C  
ATOM   4480  OH  TYR   467     -43.208  27.333  17.410  1.00 15.00           O  
ATOM   4481  C   TYR   467     -38.549  31.069  14.326  1.00 15.00           C  
ATOM   4482  O   TYR   467     -39.390  30.619  13.547  1.00 15.00           O  
ATOM   4483  H   TYR   467     -41.010  31.908  14.949  1.00 15.00           H  
ATOM   4484  HH  TYR   467     -42.909  26.556  17.890  1.00 15.00           H  
ATOM   4485  N   TYR   468     -37.233  30.916  14.160  1.00 15.00           N  
ATOM   4486  CA  TYR   468     -36.659  30.136  13.067  1.00 15.00           C  
ATOM   4487  CB  TYR   468     -35.741  31.015  12.194  1.00 15.00           C  
ATOM   4488  CG  TYR   468     -36.395  32.224  11.551  1.00 15.00           C  
ATOM   4489  CD1 TYR   468     -37.354  32.074  10.559  1.00 15.00           C  
ATOM   4490  CD2 TYR   468     -36.042  33.517  11.927  1.00 15.00           C  
ATOM   4491  CE1 TYR   468     -37.945  33.172   9.961  1.00 15.00           C  
ATOM   4492  CE2 TYR   468     -36.630  34.621  11.335  1.00 15.00           C  
ATOM   4493  CZ  TYR   468     -37.582  34.443  10.352  1.00 15.00           C  
ATOM   4494  OH  TYR   468     -38.174  35.536   9.756  1.00 15.00           O  
ATOM   4495  C   TYR   468     -35.810  29.008  13.662  1.00 15.00           C  
ATOM   4496  O   TYR   468     -34.909  29.274  14.461  1.00 15.00           O  
ATOM   4497  H   TYR   468     -36.622  31.356  14.795  1.00 15.00           H  
ATOM   4498  HH  TYR   468     -37.510  36.052   9.289  1.00 15.00           H  
ATOM   4499  N   THR   469     -36.103  27.758  13.315  1.00 15.00           N  
ATOM   4500  CA  THR   469     -35.317  26.635  13.826  1.00 15.00           C  
ATOM   4501  CB  THR   469     -36.151  25.338  13.966  1.00 15.00           C  
ATOM   4502  OG1 THR   469     -37.477  25.639  14.436  1.00 15.00           O  
ATOM   4503  CG2 THR   469     -35.482  24.381  14.945  1.00 15.00           C  
ATOM   4504  C   THR   469     -34.139  26.356  12.893  1.00 15.00           C  
ATOM   4505  O   THR   469     -34.318  26.274  11.676  1.00 15.00           O  
ATOM   4506  H   THR   469     -36.853  27.584  12.707  1.00 15.00           H  
ATOM   4507  HG1 THR   469     -37.913  24.816  14.716  1.00 15.00           H  
ATOM   4508  N   TYR   470     -32.937  26.229  13.454  1.00 15.00           N  
ATOM   4509  CA  TYR   470     -31.757  25.946  12.647  1.00 15.00           C  
ATOM   4510  CB  TYR   470     -30.760  27.119  12.609  1.00 15.00           C  
ATOM   4511  CG  TYR   470     -30.205  27.563  13.949  1.00 15.00           C  
ATOM   4512  CD1 TYR   470     -29.116  26.920  14.527  1.00 15.00           C  
ATOM   4513  CD2 TYR   470     -30.757  28.644  14.625  1.00 15.00           C  
ATOM   4514  CE1 TYR   470     -28.597  27.338  15.739  1.00 15.00           C  
ATOM   4515  CE2 TYR   470     -30.246  29.067  15.836  1.00 15.00           C  
ATOM   4516  CZ  TYR   470     -29.168  28.412  16.388  1.00 15.00           C  
ATOM   4517  OH  TYR   470     -28.658  28.831  17.595  1.00 15.00           O  
ATOM   4518  C   TYR   470     -31.083  24.634  13.046  1.00 15.00           C  
ATOM   4519  O   TYR   470     -31.057  24.266  14.224  1.00 15.00           O  
ATOM   4520  H   TYR   470     -32.841  26.322  14.432  1.00 15.00           H  
ATOM   4521  HH  TYR   470     -29.373  29.170  18.141  1.00 15.00           H  
ATOM   4522  N   LEU   471     -30.551  23.933  12.050  1.00 15.00           N  
ATOM   4523  CA  LEU   471     -29.876  22.664  12.263  1.00 15.00           C  
ATOM   4524  CB  LEU   471     -30.582  21.553  11.478  1.00 15.00           C  
ATOM   4525  CG  LEU   471     -32.101  21.444  11.643  1.00 15.00           C  
ATOM   4526  CD1 LEU   471     -32.677  20.493  10.605  1.00 15.00           C  
ATOM   4527  CD2 LEU   471     -32.462  20.981  13.046  1.00 15.00           C  
ATOM   4528  C   LEU   471     -28.429  22.763  11.790  1.00 15.00           C  
ATOM   4529  O   LEU   471     -28.133  23.474  10.826  1.00 15.00           O  
ATOM   4530  H   LEU   471     -30.607  24.293  11.134  1.00 15.00           H  
ATOM   4531  N   ILE   472     -27.533  22.057  12.466  1.00 15.00           N  
ATOM   4532  CA  ILE   472     -26.123  22.065  12.103  1.00 15.00           C  
ATOM   4533  CB  ILE   472     -25.239  22.566  13.264  1.00 15.00           C  
ATOM   4534  CG1 ILE   472     -25.705  23.946  13.733  1.00 15.00           C  
ATOM   4535  CG2 ILE   472     -23.774  22.611  12.845  1.00 15.00           C  
ATOM   4536  CD1 ILE   472     -25.082  24.393  15.038  1.00 15.00           C  
ATOM   4537  C   ILE   472     -25.668  20.667  11.702  1.00 15.00           C  
ATOM   4538  O   ILE   472     -25.660  19.747  12.523  1.00 15.00           O  
ATOM   4539  H   ILE   472     -27.825  21.516  13.232  1.00 15.00           H  
ATOM   4540  N   MET   473     -25.306  20.510  10.437  1.00 15.00           N  
ATOM   4541  CA  MET   473     -24.840  19.226   9.929  1.00 15.00           C  
ATOM   4542  CB  MET   473     -25.483  18.927   8.576  1.00 15.00           C  
ATOM   4543  CG  MET   473     -26.925  18.465   8.673  1.00 15.00           C  
ATOM   4544  SD  MET   473     -27.073  16.764   9.250  1.00 15.00           S  
ATOM   4545  CE  MET   473     -26.543  15.869   7.792  1.00 15.00           C  
ATOM   4546  C   MET   473     -23.325  19.235   9.797  1.00 15.00           C  
ATOM   4547  O   MET   473     -22.775  19.983   8.985  1.00 15.00           O  
ATOM   4548  H   MET   473     -25.350  21.280   9.826  1.00 15.00           H  
ATOM   4549  N   ASN   474     -22.656  18.410  10.590  1.00 15.00           N  
ATOM   4550  CA  ASN   474     -21.199  18.339  10.571  1.00 15.00           C  
ATOM   4551  CB  ASN   474     -20.609  19.146  11.738  1.00 15.00           C  
ATOM   4552  CG  ASN   474     -19.128  18.890  11.970  1.00 15.00           C  
ATOM   4553  OD1 ASN   474     -18.751  18.032  12.768  1.00 15.00           O  
ATOM   4554  ND2 ASN   474     -18.277  19.632  11.276  1.00 15.00           N  
ATOM   4555  C   ASN   474     -20.727  16.893  10.628  1.00 15.00           C  
ATOM   4556  O   ASN   474     -21.274  16.090  11.379  1.00 15.00           O  
ATOM   4557  H   ASN   474     -23.156  17.812  11.196  1.00 15.00           H  
ATOM   4558 HD21 ASN   474     -18.641  20.300  10.652  1.00 15.00           H  
ATOM   4559 HD22 ASN   474     -17.319  19.493  11.422  1.00 15.00           H  
ATOM   4560  N   LYS   475     -19.723  16.573   9.811  1.00 15.00           N  
ATOM   4561  CA  LYS   475     -19.153  15.223   9.746  1.00 15.00           C  
ATOM   4562  CB  LYS   475     -18.555  14.796  11.092  1.00 15.00           C  
ATOM   4563  CG  LYS   475     -17.215  15.442  11.403  1.00 15.00           C  
ATOM   4564  CD  LYS   475     -16.880  15.339  12.882  1.00 15.00           C  
ATOM   4565  CE  LYS   475     -15.586  16.069  13.202  1.00 15.00           C  
ATOM   4566  NZ  LYS   475     -15.430  16.317  14.661  1.00 15.00           N1+
ATOM   4567  C   LYS   475     -20.167  14.197   9.244  1.00 15.00           C  
ATOM   4568  O   LYS   475     -20.105  13.019   9.595  1.00 15.00           O  
ATOM   4569  H   LYS   475     -19.349  17.270   9.235  1.00 15.00           H  
ATOM   4570  HZ1 LYS   475     -15.592  15.437  15.193  1.00 15.00           H  
ATOM   4571  HZ2 LYS   475     -16.116  17.033  14.976  1.00 15.00           H  
ATOM   4572  HZ3 LYS   475     -14.470  16.659  14.863  1.00 15.00           H  
ATOM   4573  N   GLY   476     -21.093  14.655   8.410  1.00 15.00           N  
ATOM   4574  CA  GLY   476     -22.105  13.772   7.863  1.00 15.00           C  
ATOM   4575  C   GLY   476     -23.108  13.306   8.903  1.00 15.00           C  
ATOM   4576  O   GLY   476     -23.637  12.197   8.806  1.00 15.00           O  
ATOM   4577  H   GLY   476     -21.084  15.601   8.158  1.00 15.00           H  
ATOM   4578  N   ARG   477     -23.359  14.147   9.899  1.00 15.00           N  
ATOM   4579  CA  ARG   477     -24.303  13.829  10.961  1.00 15.00           C  
ATOM   4580  CB  ARG   477     -23.632  12.944  12.021  1.00 15.00           C  
ATOM   4581  CG  ARG   477     -22.279  13.459  12.495  1.00 15.00           C  
ATOM   4582  CD  ARG   477     -21.851  12.804  13.797  1.00 15.00           C  
ATOM   4583  NE  ARG   477     -22.944  12.781  14.761  1.00 15.00           N  
ATOM   4584  CZ  ARG   477     -23.044  13.576  15.821  1.00 15.00           C  
ATOM   4585  NH1 ARG   477     -22.103  14.477  16.089  1.00 15.00           N  
ATOM   4586  NH2 ARG   477     -24.115  13.478  16.592  1.00 15.00           N1+
ATOM   4587  C   ARG   477     -24.823  15.116  11.601  1.00 15.00           C  
ATOM   4588  O   ARG   477     -24.255  16.191  11.389  1.00 15.00           O  
ATOM   4589  H   ARG   477     -22.884  15.003   9.933  1.00 15.00           H  
ATOM   4590  HE  ARG   477     -23.671  12.122  14.603  1.00 15.00           H  
ATOM   4591 HH11 ARG   477     -22.191  15.098  16.920  1.00 15.00           H  
ATOM   4592 HH12 ARG   477     -21.275  14.566  15.465  1.00 15.00           H  
ATOM   4593 HH21 ARG   477     -24.863  12.780  16.349  1.00 15.00           H  
ATOM   4594 HH22 ARG   477     -24.231  14.091  17.423  1.00 15.00           H  
ATOM   4595  N   LEU   478     -25.896  15.007  12.374  1.00 15.00           N  
ATOM   4596  CA  LEU   478     -26.481  16.164  13.044  1.00 15.00           C  
ATOM   4597  CB  LEU   478     -27.960  15.896  13.358  1.00 15.00           C  
ATOM   4598  CG  LEU   478     -28.791  17.087  13.851  1.00 15.00           C  
ATOM   4599  CD1 LEU   478     -28.851  18.179  12.793  1.00 15.00           C  
ATOM   4600  CD2 LEU   478     -30.193  16.640  14.241  1.00 15.00           C  
ATOM   4601  C   LEU   478     -25.713  16.461  14.328  1.00 15.00           C  
ATOM   4602  O   LEU   478     -25.573  15.592  15.188  1.00 15.00           O  
ATOM   4603  H   LEU   478     -26.302  14.127  12.507  1.00 15.00           H  
ATOM   4604  N   LEU   479     -25.197  17.677  14.450  1.00 15.00           N  
ATOM   4605  CA  LEU   479     -24.440  18.059  15.636  1.00 15.00           C  
ATOM   4606  CB  LEU   479     -23.375  19.101  15.293  1.00 15.00           C  
ATOM   4607  CG  LEU   479     -22.394  19.448  16.416  1.00 15.00           C  
ATOM   4608  CD1 LEU   479     -21.357  18.346  16.587  1.00 15.00           C  
ATOM   4609  CD2 LEU   479     -21.722  20.785  16.146  1.00 15.00           C  
ATOM   4610  C   LEU   479     -25.359  18.579  16.738  1.00 15.00           C  
ATOM   4611  O   LEU   479     -25.359  18.063  17.856  1.00 15.00           O  
ATOM   4612  H   LEU   479     -25.330  18.334  13.728  1.00 15.00           H  
ATOM   4613  N   LYS   480     -26.135  19.611  16.416  1.00 15.00           N  
ATOM   4614  CA  LYS   480     -27.066  20.210  17.368  1.00 15.00           C  
ATOM   4615  CB  LYS   480     -26.329  20.997  18.461  1.00 15.00           C  
ATOM   4616  CG  LYS   480     -25.270  21.964  17.952  1.00 15.00           C  
ATOM   4617  CD  LYS   480     -24.554  22.655  19.107  1.00 15.00           C  
ATOM   4618  CE  LYS   480     -23.042  22.568  18.955  1.00 15.00           C  
ATOM   4619  NZ  LYS   480     -22.318  23.308  20.030  1.00 15.00           N1+
ATOM   4620  C   LYS   480     -28.067  21.103  16.644  1.00 15.00           C  
ATOM   4621  O   LYS   480     -27.935  21.342  15.440  1.00 15.00           O  
ATOM   4622  H   LYS   480     -26.088  19.976  15.507  1.00 15.00           H  
ATOM   4623  HZ1 LYS   480     -21.296  23.110  19.974  1.00 15.00           H  
ATOM   4624  HZ2 LYS   480     -22.664  23.015  20.966  1.00 15.00           H  
ATOM   4625  HZ3 LYS   480     -22.466  24.332  19.923  1.00 15.00           H  
ATOM   4626  N   ALA   481     -29.067  21.586  17.371  1.00 15.00           N  
ATOM   4627  CA  ALA   481     -30.088  22.440  16.787  1.00 15.00           C  
ATOM   4628  CB  ALA   481     -31.315  21.613  16.440  1.00 15.00           C  
ATOM   4629  C   ALA   481     -30.464  23.556  17.752  1.00 15.00           C  
ATOM   4630  O   ALA   481     -30.257  23.431  18.958  1.00 15.00           O  
ATOM   4631  H   ALA   481     -29.118  21.372  18.326  1.00 15.00           H  
ATOM   4632  N   GLY   482     -31.018  24.635  17.215  1.00 15.00           N  
ATOM   4633  CA  GLY   482     -31.416  25.763  18.036  1.00 15.00           C  
ATOM   4634  C   GLY   482     -32.481  26.602  17.357  1.00 15.00           C  
ATOM   4635  O   GLY   482     -32.769  26.404  16.177  1.00 15.00           O  
ATOM   4636  H   GLY   482     -31.164  24.666  16.243  1.00 15.00           H  
ATOM   4637  N   ARG   483     -33.063  27.541  18.091  1.00 15.00           N  
ATOM   4638  CA  ARG   483     -34.103  28.401  17.544  1.00 15.00           C  
ATOM   4639  CB  ARG   483     -35.437  28.144  18.253  1.00 15.00           C  
ATOM   4640  CG  ARG   483     -36.149  26.868  17.837  1.00 15.00           C  
ATOM   4641  CD  ARG   483     -37.558  26.832  18.405  1.00 15.00           C  
ATOM   4642  NE  ARG   483     -38.378  25.782  17.806  1.00 15.00           N  
ATOM   4643  CZ  ARG   483     -39.432  25.227  18.407  1.00 15.00           C  
ATOM   4644  NH1 ARG   483     -39.785  25.621  19.624  1.00 15.00           N  
ATOM   4645  NH2 ARG   483     -40.132  24.280  17.797  1.00 15.00           N1+
ATOM   4646  C   ARG   483     -33.734  29.873  17.692  1.00 15.00           C  
ATOM   4647  O   ARG   483     -33.221  30.290  18.729  1.00 15.00           O  
ATOM   4648  H   ARG   483     -32.786  27.666  19.021  1.00 15.00           H  
ATOM   4649  HE  ARG   483     -38.128  25.474  16.904  1.00 15.00           H  
ATOM   4650 HH11 ARG   483     -40.612  25.187  20.098  1.00 15.00           H  
ATOM   4651 HH12 ARG   483     -39.240  26.359  20.114  1.00 15.00           H  
ATOM   4652 HH21 ARG   483     -39.864  23.957  16.822  1.00 15.00           H  
ATOM   4653 HH22 ARG   483     -40.954  23.848  18.270  1.00 15.00           H  
ATOM   4654  N   GLN   484     -33.985  30.640  16.645  1.00 15.00           N  
ATOM   4655  CA  GLN   484     -33.719  32.075  16.645  1.00 15.00           C  
ATOM   4656  CB  GLN   484     -32.959  32.467  15.370  1.00 15.00           C  
ATOM   4657  CG  GLN   484     -32.882  33.966  15.091  1.00 15.00           C  
ATOM   4658  CD  GLN   484     -32.058  34.728  16.114  1.00 15.00           C  
ATOM   4659  OE1 GLN   484     -31.134  34.190  16.715  1.00 15.00           O  
ATOM   4660  NE2 GLN   484     -32.399  35.991  16.327  1.00 15.00           N  
ATOM   4661  C   GLN   484     -35.054  32.808  16.712  1.00 15.00           C  
ATOM   4662  O   GLN   484     -36.047  32.323  16.181  1.00 15.00           O  
ATOM   4663  H   GLN   484     -34.369  30.228  15.837  1.00 15.00           H  
ATOM   4664 HE21 GLN   484     -33.158  36.361  15.824  1.00 15.00           H  
ATOM   4665 HE22 GLN   484     -31.873  36.509  16.972  1.00 15.00           H  
ATOM   4666  N   VAL   485     -35.086  33.964  17.359  1.00 15.00           N  
ATOM   4667  CA  VAL   485     -36.327  34.728  17.480  1.00 15.00           C  
ATOM   4668  CB  VAL   485     -36.470  35.390  18.870  1.00 15.00           C  
ATOM   4669  CG1 VAL   485     -37.921  35.757  19.145  1.00 15.00           C  
ATOM   4670  CG2 VAL   485     -35.928  34.484  19.966  1.00 15.00           C  
ATOM   4671  C   VAL   485     -36.406  35.803  16.401  1.00 15.00           C  
ATOM   4672  O   VAL   485     -35.391  36.397  16.028  1.00 15.00           O  
ATOM   4673  H   VAL   485     -34.260  34.322  17.745  1.00 15.00           H  
ATOM   4674  N   ARG   486     -37.604  36.038  15.889  1.00 15.00           N  
ATOM   4675  CA  ARG   486     -37.810  37.042  14.856  1.00 15.00           C  
ATOM   4676  CB  ARG   486     -38.758  36.513  13.779  1.00 15.00           C  
ATOM   4677  CG  ARG   486     -38.770  37.340  12.506  1.00 15.00           C  
ATOM   4678  CD  ARG   486     -40.008  38.211  12.414  1.00 15.00           C  
ATOM   4679  NE  ARG   486     -39.910  39.165  11.315  1.00 15.00           N  
ATOM   4680  CZ  ARG   486     -40.946  39.833  10.805  1.00 15.00           C  
ATOM   4681  NH1 ARG   486     -42.173  39.652  11.286  1.00 15.00           N  
ATOM   4682  NH2 ARG   486     -40.751  40.684   9.809  1.00 15.00           N1+
ATOM   4683  C   ARG   486     -38.362  38.331  15.456  1.00 15.00           C  
ATOM   4684  O   ARG   486     -39.504  38.370  15.917  1.00 15.00           O  
ATOM   4685  H   ARG   486     -38.375  35.517  16.211  1.00 15.00           H  
ATOM   4686  HE  ARG   486     -39.015  39.317  10.930  1.00 15.00           H  
ATOM   4687 HH11 ARG   486     -42.979  40.178  10.872  1.00 15.00           H  
ATOM   4688 HH12 ARG   486     -42.339  38.986  12.069  1.00 15.00           H  
ATOM   4689 HH21 ARG   486     -41.571  41.215   9.399  1.00 15.00           H  
ATOM   4690 HH22 ARG   486     -39.796  40.839   9.423  1.00 15.00           H  
ATOM   4691  N   GLU   487     -37.548  39.379  15.435  1.00 15.00           N  
ATOM   4692  CA  GLU   487     -37.940  40.678  15.972  1.00 15.00           C  
ATOM   4693  CB  GLU   487     -36.761  41.653  15.911  1.00 15.00           C  
ATOM   4694  CG  GLU   487     -35.502  41.174  16.616  1.00 15.00           C  
ATOM   4695  CD  GLU   487     -34.342  42.137  16.440  1.00 15.00           C  
ATOM   4696  OE1 GLU   487     -34.212  43.068  17.260  1.00 15.00           O  
ATOM   4697  OE2 GLU   487     -33.564  41.962  15.475  1.00 15.00           O1-
ATOM   4698  C   GLU   487     -39.129  41.263  15.204  1.00 15.00           C  
ATOM   4699  O   GLU   487     -39.171  41.216  13.970  1.00 15.00           O  
ATOM   4700  H   GLU   487     -36.656  39.280  15.044  1.00 15.00           H  
ATOM   4701  N   PRO   488     -40.121  41.807  15.930  1.00 15.00           N  
ATOM   4702  CA  PRO   488     -41.313  42.413  15.326  1.00 15.00           C  
ATOM   4703  CB  PRO   488     -42.156  42.849  16.533  1.00 15.00           C  
ATOM   4704  CG  PRO   488     -41.620  42.066  17.682  1.00 15.00           C  
ATOM   4705  CD  PRO   488     -40.159  41.869  17.398  1.00 15.00           C  
ATOM   4706  C   PRO   488     -40.955  43.631  14.477  1.00 15.00           C  
ATOM   4707  O   PRO   488     -40.475  44.640  14.992  1.00 15.00           O  
ATOM   4708  N   GLY   489     -41.185  43.523  13.176  1.00 15.00           N  
ATOM   4709  CA  GLY   489     -40.889  44.620  12.273  1.00 15.00           C  
ATOM   4710  C   GLY   489     -39.467  44.593  11.740  1.00 15.00           C  
ATOM   4711  O   GLY   489     -38.929  45.626  11.352  1.00 15.00           O  
ATOM   4712  H   GLY   489     -41.565  42.695  12.824  1.00 15.00           H  
ATOM   4713  N   GLN   490     -38.847  43.422  11.738  1.00 15.00           N  
ATOM   4714  CA  GLN   490     -37.485  43.289  11.237  1.00 15.00           C  
ATOM   4715  CB  GLN   490     -36.510  42.940  12.365  1.00 15.00           C  
ATOM   4716  CG  GLN   490     -36.214  44.091  13.318  1.00 15.00           C  
ATOM   4717  CD  GLN   490     -35.170  45.054  12.780  1.00 15.00           C  
ATOM   4718  OE1 GLN   490     -35.486  45.980  12.036  1.00 15.00           O  
ATOM   4719  NE2 GLN   490     -33.916  44.850  13.160  1.00 15.00           N  
ATOM   4720  C   GLN   490     -37.417  42.247  10.124  1.00 15.00           C  
ATOM   4721  O   GLN   490     -37.596  41.050  10.368  1.00 15.00           O  
ATOM   4722  H   GLN   490     -39.311  42.630  12.081  1.00 15.00           H  
ATOM   4723 HE21 GLN   490     -33.728  44.095  13.764  1.00 15.00           H  
ATOM   4724 HE22 GLN   490     -33.229  45.463  12.829  1.00 15.00           H  
ATOM   4725  N   ASP   491     -37.187  42.717   8.900  1.00 15.00           N  
ATOM   4726  CA  ASP   491     -37.084  41.839   7.733  1.00 15.00           C  
ATOM   4727  CB  ASP   491     -37.059  42.658   6.435  1.00 15.00           C  
ATOM   4728  CG  ASP   491     -38.440  42.944   5.881  1.00 15.00           C  
ATOM   4729  OD1 ASP   491     -39.064  43.920   6.336  1.00 15.00           O  
ATOM   4730  OD2 ASP   491     -38.896  42.195   4.982  1.00 15.00           O1-
ATOM   4731  C   ASP   491     -35.825  40.990   7.809  1.00 15.00           C  
ATOM   4732  O   ASP   491     -35.790  39.862   7.313  1.00 15.00           O  
ATOM   4733  H   ASP   491     -37.102  43.684   8.773  1.00 15.00           H  
ATOM   4734  N   LEU   492     -34.793  41.539   8.434  1.00 15.00           N  
ATOM   4735  CA  LEU   492     -33.528  40.843   8.568  1.00 15.00           C  
ATOM   4736  CB  LEU   492     -32.459  41.483   7.672  1.00 15.00           C  
ATOM   4737  CG  LEU   492     -31.079  40.813   7.680  1.00 15.00           C  
ATOM   4738  CD1 LEU   492     -30.564  40.630   6.262  1.00 15.00           C  
ATOM   4739  CD2 LEU   492     -30.088  41.620   8.506  1.00 15.00           C  
ATOM   4740  C   LEU   492     -33.054  40.832  10.010  1.00 15.00           C  
ATOM   4741  O   LEU   492     -32.966  41.875  10.654  1.00 15.00           O  
ATOM   4742  H   LEU   492     -34.890  42.432   8.823  1.00 15.00           H  
ATOM   4743  N   VAL   493     -32.767  39.642  10.507  1.00 15.00           N  
ATOM   4744  CA  VAL   493     -32.264  39.470  11.862  1.00 15.00           C  
ATOM   4745  CB  VAL   493     -33.201  38.607  12.742  1.00 15.00           C  
ATOM   4746  CG1 VAL   493     -34.475  39.371  13.077  1.00 15.00           C  
ATOM   4747  CG2 VAL   493     -33.534  37.286  12.066  1.00 15.00           C  
ATOM   4748  C   VAL   493     -30.879  38.836  11.784  1.00 15.00           C  
ATOM   4749  O   VAL   493     -30.593  38.083  10.850  1.00 15.00           O  
ATOM   4750  H   VAL   493     -32.882  38.851   9.938  1.00 15.00           H  
ATOM   4751  N   VAL   494     -30.018  39.145  12.738  1.00 15.00           N  
ATOM   4752  CA  VAL   494     -28.665  38.606  12.731  1.00 15.00           C  
ATOM   4753  CB  VAL   494     -27.609  39.738  12.736  1.00 15.00           C  
ATOM   4754  CG1 VAL   494     -27.685  40.559  14.016  1.00 15.00           C  
ATOM   4755  CG2 VAL   494     -26.208  39.188  12.519  1.00 15.00           C  
ATOM   4756  C   VAL   494     -28.410  37.646  13.893  1.00 15.00           C  
ATOM   4757  O   VAL   494     -28.859  37.876  15.018  1.00 15.00           O  
ATOM   4758  H   VAL   494     -30.294  39.745  13.463  1.00 15.00           H  
ATOM   4759  N   LEU   495     -27.699  36.563  13.604  1.00 15.00           N  
ATOM   4760  CA  LEU   495     -27.354  35.575  14.612  1.00 15.00           C  
ATOM   4761  CB  LEU   495     -27.827  34.182  14.182  1.00 15.00           C  
ATOM   4762  CG  LEU   495     -27.462  33.026  15.121  1.00 15.00           C  
ATOM   4763  CD1 LEU   495     -28.128  33.202  16.478  1.00 15.00           C  
ATOM   4764  CD2 LEU   495     -27.841  31.687  14.503  1.00 15.00           C  
ATOM   4765  C   LEU   495     -25.846  35.552  14.849  1.00 15.00           C  
ATOM   4766  O   LEU   495     -25.079  35.178  13.959  1.00 15.00           O  
ATOM   4767  H   LEU   495     -27.406  36.418  12.676  1.00 15.00           H  
ATOM   4768  N   PRO   496     -25.400  35.998  16.035  1.00 15.00           N  
ATOM   4769  CA  PRO   496     -23.990  35.992  16.412  1.00 15.00           C  
ATOM   4770  CB  PRO   496     -23.898  37.115  17.463  1.00 15.00           C  
ATOM   4771  CG  PRO   496     -25.303  37.590  17.699  1.00 15.00           C  
ATOM   4772  CD  PRO   496     -26.224  36.565  17.101  1.00 15.00           C  
ATOM   4773  C   PRO   496     -23.629  34.644  17.041  1.00 15.00           C  
ATOM   4774  O   PRO   496     -23.801  34.437  18.244  1.00 15.00           O  
ATOM   4775  N   LEU   497     -23.148  33.722  16.222  1.00 15.00           N  
ATOM   4776  CA  LEU   497     -22.802  32.388  16.696  1.00 15.00           C  
ATOM   4777  CB  LEU   497     -23.370  31.337  15.732  1.00 15.00           C  
ATOM   4778  CG  LEU   497     -23.391  29.892  16.236  1.00 15.00           C  
ATOM   4779  CD1 LEU   497     -24.434  29.722  17.331  1.00 15.00           C  
ATOM   4780  CD2 LEU   497     -23.648  28.926  15.089  1.00 15.00           C  
ATOM   4781  C   LEU   497     -21.293  32.201  16.825  1.00 15.00           C  
ATOM   4782  O   LEU   497     -20.540  32.492  15.897  1.00 15.00           O  
ATOM   4783  H   LEU   497     -23.017  33.945  15.273  1.00 15.00           H  
ATOM   4784  N   SER   498     -20.853  31.717  17.977  1.00 15.00           N  
ATOM   4785  CA  SER   498     -19.437  31.472  18.201  1.00 15.00           C  
ATOM   4786  CB  SER   498     -19.060  31.701  19.666  1.00 15.00           C  
ATOM   4787  OG  SER   498     -19.125  33.081  19.993  1.00 15.00           O  
ATOM   4788  C   SER   498     -19.061  30.061  17.758  1.00 15.00           C  
ATOM   4789  O   SER   498     -19.726  29.083  18.112  1.00 15.00           O  
ATOM   4790  H   SER   498     -21.492  31.523  18.694  1.00 15.00           H  
ATOM   4791  HG  SER   498     -18.240  33.460  19.957  1.00 15.00           H  
ATOM   4792  N   ILE   499     -18.006  29.967  16.966  1.00 15.00           N  
ATOM   4793  CA  ILE   499     -17.534  28.684  16.461  1.00 15.00           C  
ATOM   4794  CB  ILE   499     -17.107  28.805  14.982  1.00 15.00           C  
ATOM   4795  CG1 ILE   499     -18.284  29.279  14.119  1.00 15.00           C  
ATOM   4796  CG2 ILE   499     -16.533  27.494  14.457  1.00 15.00           C  
ATOM   4797  CD1 ILE   499     -19.515  28.400  14.201  1.00 15.00           C  
ATOM   4798  C   ILE   499     -16.353  28.195  17.290  1.00 15.00           C  
ATOM   4799  O   ILE   499     -15.302  28.834  17.314  1.00 15.00           O  
ATOM   4800  H   ILE   499     -17.524  30.788  16.714  1.00 15.00           H  
ATOM   4801  N   THR   500     -16.537  27.076  17.983  1.00 15.00           N  
ATOM   4802  CA  THR   500     -15.482  26.516  18.812  1.00 15.00           C  
ATOM   4803  CB  THR   500     -16.037  25.877  20.096  1.00 15.00           C  
ATOM   4804  OG1 THR   500     -17.440  26.144  20.204  1.00 15.00           O  
ATOM   4805  CG2 THR   500     -15.323  26.429  21.320  1.00 15.00           C  
ATOM   4806  C   THR   500     -14.633  25.493  18.054  1.00 15.00           C  
ATOM   4807  O   THR   500     -13.780  25.859  17.244  1.00 15.00           O  
ATOM   4808  H   THR   500     -17.405  26.627  17.947  1.00 15.00           H  
ATOM   4809  HG1 THR   500     -17.844  25.480  20.776  1.00 15.00           H  
ATOM   4810  N   THR   501     -14.877  24.212  18.309  1.00 15.00           N  
ATOM   4811  CA  THR   501     -14.110  23.148  17.670  1.00 15.00           C  
ATOM   4812  CB  THR   501     -13.130  22.523  18.680  1.00 15.00           C  
ATOM   4813  OG1 THR   501     -13.128  23.310  19.883  1.00 15.00           O  
ATOM   4814  CG2 THR   501     -11.723  22.492  18.107  1.00 15.00           C  
ATOM   4815  C   THR   501     -15.007  22.049  17.102  1.00 15.00           C  
ATOM   4816  O   THR   501     -14.607  21.310  16.196  1.00 15.00           O  
ATOM   4817  H   THR   501     -15.577  23.975  18.954  1.00 15.00           H  
ATOM   4818  HG1 THR   501     -12.828  24.200  19.677  1.00 15.00           H  
ATOM   4819  N   ASP   502     -16.231  21.964  17.609  1.00 15.00           N  
ATOM   4820  CA  ASP   502     -17.187  20.945  17.170  1.00 15.00           C  
ATOM   4821  CB  ASP   502     -18.386  20.853  18.133  1.00 15.00           C  
ATOM   4822  CG  ASP   502     -18.221  21.645  19.419  1.00 15.00           C  
ATOM   4823  OD1 ASP   502     -18.082  22.890  19.345  1.00 15.00           O  
ATOM   4824  OD2 ASP   502     -18.254  21.033  20.500  1.00 15.00           O1-
ATOM   4825  C   ASP   502     -17.697  21.225  15.760  1.00 15.00           C  
ATOM   4826  O   ASP   502     -18.506  20.472  15.222  1.00 15.00           O  
ATOM   4827  H   ASP   502     -16.509  22.602  18.305  1.00 15.00           H  
ATOM   4828  N   PHE   503     -17.206  22.298  15.160  1.00 15.00           N  
ATOM   4829  CA  PHE   503     -17.627  22.691  13.823  1.00 15.00           C  
ATOM   4830  CB  PHE   503     -17.964  24.183  13.796  1.00 15.00           C  
ATOM   4831  CG  PHE   503     -19.053  24.575  14.754  1.00 15.00           C  
ATOM   4832  CD1 PHE   503     -18.745  25.107  15.997  1.00 15.00           C  
ATOM   4833  CD2 PHE   503     -20.383  24.410  14.412  1.00 15.00           C  
ATOM   4834  CE1 PHE   503     -19.746  25.468  16.880  1.00 15.00           C  
ATOM   4835  CE2 PHE   503     -21.389  24.768  15.290  1.00 15.00           C  
ATOM   4836  CZ  PHE   503     -21.070  25.299  16.526  1.00 15.00           C  
ATOM   4837  C   PHE   503     -16.569  22.372  12.771  1.00 15.00           C  
ATOM   4838  O   PHE   503     -16.739  22.692  11.596  1.00 15.00           O  
ATOM   4839  H   PHE   503     -16.539  22.840  15.630  1.00 15.00           H  
ATOM   4840  N   ILE   504     -15.480  21.745  13.191  1.00 15.00           N  
ATOM   4841  CA  ILE   504     -14.406  21.390  12.268  1.00 15.00           C  
ATOM   4842  CB  ILE   504     -13.028  21.318  12.981  1.00 15.00           C  
ATOM   4843  CG1 ILE   504     -12.383  22.705  13.049  1.00 15.00           C  
ATOM   4844  CG2 ILE   504     -12.081  20.333  12.306  1.00 15.00           C  
ATOM   4845  CD1 ILE   504     -12.922  23.589  14.152  1.00 15.00           C  
ATOM   4846  C   ILE   504     -14.723  20.068  11.562  1.00 15.00           C  
ATOM   4847  O   ILE   504     -15.187  19.115  12.198  1.00 15.00           O  
ATOM   4848  H   ILE   504     -15.398  21.508  14.139  1.00 15.00           H  
ATOM   4849  N   PRO   505     -14.474  19.984  10.241  1.00 15.00           N  
ATOM   4850  CA  PRO   505     -13.921  21.080   9.444  1.00 15.00           C  
ATOM   4851  CB  PRO   505     -13.113  20.340   8.365  1.00 15.00           C  
ATOM   4852  CG  PRO   505     -13.531  18.896   8.432  1.00 15.00           C  
ATOM   4853  CD  PRO   505     -14.662  18.792   9.420  1.00 15.00           C  
ATOM   4854  C   PRO   505     -14.987  21.961   8.784  1.00 15.00           C  
ATOM   4855  O   PRO   505     -14.980  23.181   8.938  1.00 15.00           O  
ATOM   4856  N   SER   506     -15.881  21.348   8.028  1.00 15.00           N  
ATOM   4857  CA  SER   506     -16.935  22.079   7.343  1.00 15.00           C  
ATOM   4858  CB  SER   506     -16.867  21.769   5.848  1.00 15.00           C  
ATOM   4859  OG  SER   506     -16.217  20.525   5.624  1.00 15.00           O  
ATOM   4860  C   SER   506     -18.307  21.710   7.900  1.00 15.00           C  
ATOM   4861  O   SER   506     -18.484  20.630   8.473  1.00 15.00           O  
ATOM   4862  H   SER   506     -15.832  20.378   7.919  1.00 15.00           H  
ATOM   4863  HG  SER   506     -15.906  20.487   4.715  1.00 15.00           H  
ATOM   4864  N   PHE   507     -19.274  22.600   7.734  1.00 15.00           N  
ATOM   4865  CA  PHE   507     -20.620  22.351   8.222  1.00 15.00           C  
ATOM   4866  CB  PHE   507     -20.766  22.728   9.705  1.00 15.00           C  
ATOM   4867  CG  PHE   507     -20.585  24.191  10.023  1.00 15.00           C  
ATOM   4868  CD1 PHE   507     -19.318  24.752  10.091  1.00 15.00           C  
ATOM   4869  CD2 PHE   507     -21.683  25.004  10.267  1.00 15.00           C  
ATOM   4870  CE1 PHE   507     -19.151  26.090  10.393  1.00 15.00           C  
ATOM   4871  CE2 PHE   507     -21.521  26.346  10.569  1.00 15.00           C  
ATOM   4872  CZ  PHE   507     -20.253  26.889  10.632  1.00 15.00           C  
ATOM   4873  C   PHE   507     -21.669  23.055   7.373  1.00 15.00           C  
ATOM   4874  O   PHE   507     -21.408  24.090   6.757  1.00 15.00           O  
ATOM   4875  H   PHE   507     -19.077  23.450   7.275  1.00 15.00           H  
ATOM   4876  N   ARG   508     -22.852  22.471   7.327  1.00 15.00           N  
ATOM   4877  CA  ARG   508     -23.958  23.039   6.573  1.00 15.00           C  
ATOM   4878  CB  ARG   508     -24.548  22.011   5.601  1.00 15.00           C  
ATOM   4879  CG  ARG   508     -23.742  21.821   4.327  1.00 15.00           C  
ATOM   4880  CD  ARG   508     -24.251  20.637   3.511  1.00 15.00           C  
ATOM   4881  NE  ARG   508     -23.451  20.417   2.305  1.00 15.00           N  
ATOM   4882  CZ  ARG   508     -22.542  19.441   2.175  1.00 15.00           C  
ATOM   4883  NH1 ARG   508     -22.325  18.586   3.169  1.00 15.00           N  
ATOM   4884  NH2 ARG   508     -21.850  19.312   1.049  1.00 15.00           N1+
ATOM   4885  C   ARG   508     -25.026  23.518   7.537  1.00 15.00           C  
ATOM   4886  O   ARG   508     -25.526  22.740   8.355  1.00 15.00           O  
ATOM   4887  H   ARG   508     -22.990  21.631   7.824  1.00 15.00           H  
ATOM   4888  HE  ARG   508     -23.613  21.021   1.544  1.00 15.00           H  
ATOM   4889 HH11 ARG   508     -22.860  18.666   4.053  1.00 15.00           H  
ATOM   4890 HH12 ARG   508     -21.600  17.820   3.060  1.00 15.00           H  
ATOM   4891 HH21 ARG   508     -22.008  19.963   0.252  1.00 15.00           H  
ATOM   4892 HH22 ARG   508     -21.138  18.543   0.961  1.00 15.00           H  
ATOM   4893  N   LEU   509     -25.358  24.797   7.459  1.00 15.00           N  
ATOM   4894  CA  LEU   509     -26.361  25.374   8.338  1.00 15.00           C  
ATOM   4895  CB  LEU   509     -25.948  26.784   8.769  1.00 15.00           C  
ATOM   4896  CG  LEU   509     -26.715  27.372   9.955  1.00 15.00           C  
ATOM   4897  CD1 LEU   509     -26.306  26.687  11.250  1.00 15.00           C  
ATOM   4898  CD2 LEU   509     -26.502  28.875  10.046  1.00 15.00           C  
ATOM   4899  C   LEU   509     -27.709  25.415   7.641  1.00 15.00           C  
ATOM   4900  O   LEU   509     -27.835  25.974   6.550  1.00 15.00           O  
ATOM   4901  H   LEU   509     -24.925  25.367   6.785  1.00 15.00           H  
ATOM   4902  N   VAL   510     -28.707  24.810   8.262  1.00 15.00           N  
ATOM   4903  CA  VAL   510     -30.049  24.770   7.695  1.00 15.00           C  
ATOM   4904  CB  VAL   510     -30.562  23.318   7.555  1.00 15.00           C  
ATOM   4905  CG1 VAL   510     -31.830  23.274   6.712  1.00 15.00           C  
ATOM   4906  CG2 VAL   510     -29.491  22.412   6.965  1.00 15.00           C  
ATOM   4907  C   VAL   510     -31.021  25.532   8.580  1.00 15.00           C  
ATOM   4908  O   VAL   510     -31.045  25.337   9.791  1.00 15.00           O  
ATOM   4909  H   VAL   510     -28.540  24.382   9.132  1.00 15.00           H  
ATOM   4910  N   ALA   511     -31.805  26.407   7.976  1.00 15.00           N  
ATOM   4911  CA  ALA   511     -32.800  27.179   8.706  1.00 15.00           C  
ATOM   4912  CB  ALA   511     -32.424  28.653   8.724  1.00 15.00           C  
ATOM   4913  C   ALA   511     -34.162  26.985   8.054  1.00 15.00           C  
ATOM   4914  O   ALA   511     -34.275  27.032   6.830  1.00 15.00           O  
ATOM   4915  H   ALA   511     -31.715  26.541   7.005  1.00 15.00           H  
ATOM   4916  N   TYR   512     -35.188  26.749   8.860  1.00 15.00           N  
ATOM   4917  CA  TYR   512     -36.530  26.538   8.333  1.00 15.00           C  
ATOM   4918  CB  TYR   512     -36.780  25.040   8.101  1.00 15.00           C  
ATOM   4919  CG  TYR   512     -36.800  24.212   9.370  1.00 15.00           C  
ATOM   4920  CD1 TYR   512     -35.630  23.669   9.881  1.00 15.00           C  
ATOM   4921  CD2 TYR   512     -37.985  23.979  10.062  1.00 15.00           C  
ATOM   4922  CE1 TYR   512     -35.635  22.921  11.040  1.00 15.00           C  
ATOM   4923  CE2 TYR   512     -37.999  23.230  11.223  1.00 15.00           C  
ATOM   4924  CZ  TYR   512     -36.819  22.703  11.707  1.00 15.00           C  
ATOM   4925  OH  TYR   512     -36.820  21.964  12.867  1.00 15.00           O  
ATOM   4926  C   TYR   512     -37.601  27.079   9.271  1.00 15.00           C  
ATOM   4927  O   TYR   512     -37.319  27.435  10.417  1.00 15.00           O  
ATOM   4928  H   TYR   512     -35.041  26.714   9.834  1.00 15.00           H  
ATOM   4929  HH  TYR   512     -37.742  21.819  13.159  1.00 15.00           H  
ATOM   4930  N   TYR   513     -38.825  27.146   8.758  1.00 15.00           N  
ATOM   4931  CA  TYR   513     -39.978  27.592   9.528  1.00 15.00           C  
ATOM   4932  CB  TYR   513     -40.017  29.125   9.654  1.00 15.00           C  
ATOM   4933  CG  TYR   513     -40.309  29.877   8.370  1.00 15.00           C  
ATOM   4934  CD1 TYR   513     -41.594  30.316   8.080  1.00 15.00           C  
ATOM   4935  CD2 TYR   513     -39.301  30.158   7.455  1.00 15.00           C  
ATOM   4936  CE1 TYR   513     -41.870  31.010   6.918  1.00 15.00           C  
ATOM   4937  CE2 TYR   513     -39.570  30.851   6.289  1.00 15.00           C  
ATOM   4938  CZ  TYR   513     -40.855  31.275   6.026  1.00 15.00           C
[truncated: 908,099 more chars]
