# Supplementary material for: Modulating the complement system through epitope-specific inhibition by complement C3 inhibitors
Source: J Biol Chem. 2025 Jan 31;301(3):108250. doi: 10.1016/j.jbc.2025.108250 (PMC11910092; doi:10.1016/j.jbc.2025.108250)
Supplement: C3b-C345C_gene_sequencing [file mmc1.zip › Supporting_Information/Figure_S4E.pdb]

ATOM      1  N   SER A   1      30.569-130.564  -0.902  1.00 15.00           N1+
ATOM      2  CA  SER A   1      29.541-129.533  -0.844  1.00 15.00           C  
ATOM      3  CB  SER A   1      29.179-129.204   0.608  1.00 15.00           C  
ATOM      4  OG  SER A   1      27.898-129.714   0.944  1.00 15.00           O  
ATOM      5  C   SER A   1      29.975-128.266  -1.580  1.00 15.00           C  
ATOM      6  O   SER A   1      31.109-127.799  -1.430  1.00 15.00           O  
ATOM      7  H1  SER A   1      30.741-130.864   0.047  1.00 15.00           H  
ATOM      8  H2  SER A   1      30.188-131.332  -1.435  1.00 15.00           H  
ATOM      9  H3  SER A   1      31.441-130.345  -1.297  1.00 15.00           H  
ATOM     10  HA  SER A   1      28.656-129.927  -1.344  1.00 15.00           H  
ATOM     11  HB2 SER A   1      29.177-128.122   0.739  1.00 15.00           H  
ATOM     12  HB3 SER A   1      29.923-129.649   1.269  1.00 15.00           H  
ATOM     13  HG  SER A   1      27.905-130.022   1.854  1.00 15.00           H  
ATOM     14  N   PRO A   2      29.070-127.705  -2.392  1.00 15.00           N  
ATOM     15  CA  PRO A   2      29.330-126.483  -3.162  1.00 15.00           C  
ATOM     16  CB  PRO A   2      28.092-126.350  -4.062  1.00 15.00           C  
ATOM     17  CG  PRO A   2      27.410-127.674  -3.996  1.00 15.00           C  
ATOM     18  CD  PRO A   2      27.720-128.225  -2.639  1.00 15.00           C  
ATOM     19  C   PRO A   2      29.451-125.254  -2.262  1.00 15.00           C  
ATOM     20  O   PRO A   2      28.747-125.130  -1.256  1.00 15.00           O  
ATOM     21  HA  PRO A   2      30.270-126.544  -3.710  1.00 15.00           H  
ATOM     22  HB2 PRO A   2      28.387-126.124  -5.087  1.00 15.00           H  
ATOM     23  HB3 PRO A   2      27.434-125.563  -3.692  1.00 15.00           H  
ATOM     24  HG2 PRO A   2      27.793-128.338  -4.771  1.00 15.00           H  
ATOM     25  HG3 PRO A   2      26.334-127.554  -4.119  1.00 15.00           H  
ATOM     26  HD2 PRO A   2      27.014-127.860  -1.894  1.00 15.00           H  
ATOM     27  HD3 PRO A   2      27.712-129.315  -2.644  1.00 15.00           H  
ATOM     28  N   MET A   3      30.341-124.345  -2.630  1.00 15.00           N  
ATOM     29  CA  MET A   3      30.552-123.128  -1.866  1.00 15.00           C  
ATOM     30  CB  MET A   3      32.016-122.989  -1.425  1.00 15.00           C  
ATOM     31  CG  MET A   3      33.024-122.835  -2.556  1.00 15.00           C  
ATOM     32  SD  MET A   3      33.535-121.125  -2.823  1.00 15.00           S  
ATOM     33  CE  MET A   3      34.351-120.752  -1.270  1.00 15.00           C  
ATOM     34  C   MET A   3      30.103-121.906  -2.655  1.00 15.00           C  
ATOM     35  O   MET A   3      30.294-121.829  -3.871  1.00 15.00           O  
ATOM     36  H   MET A   3      30.871-124.494  -3.448  1.00 15.00           H  
ATOM     37  HA  MET A   3      29.941-123.193  -0.966  1.00 15.00           H  
ATOM     38  HB2 MET A   3      32.283-123.880  -0.856  1.00 15.00           H  
ATOM     39  HB3 MET A   3      32.094-122.112  -0.783  1.00 15.00           H  
ATOM     40  HG2 MET A   3      32.572-123.209  -3.475  1.00 15.00           H  
ATOM     41  HG3 MET A   3      33.907-123.428  -2.318  1.00 15.00           H  
ATOM     42  HE1 MET A   3      33.642-120.868  -0.450  1.00 15.00           H  
ATOM     43  HE2 MET A   3      35.188-121.436  -1.125  1.00 15.00           H  
ATOM     44  HE3 MET A   3      34.720-119.727  -1.290  1.00 15.00           H  
ATOM     45  N   TYR A   4      29.483-120.971  -1.959  1.00 15.00           N  
ATOM     46  CA  TYR A   4      29.004-119.745  -2.570  1.00 15.00           C  
ATOM     47  CB  TYR A   4      27.482-119.654  -2.454  1.00 15.00           C  
ATOM     48  CG  TYR A   4      26.767-120.859  -3.019  1.00 15.00           C  
ATOM     49  CD1 TYR A   4      26.610-121.015  -4.390  1.00 15.00           C  
ATOM     50  CD2 TYR A   4      26.263-121.846  -2.186  1.00 15.00           C  
ATOM     51  CE1 TYR A   4      25.971-122.120  -4.915  1.00 15.00           C  
ATOM     52  CE2 TYR A   4      25.620-122.955  -2.702  1.00 15.00           C  
ATOM     53  CZ  TYR A   4      25.478-123.087  -4.066  1.00 15.00           C  
ATOM     54  OH  TYR A   4      24.846-124.191  -4.587  1.00 15.00           O  
ATOM     55  C   TYR A   4      29.658-118.567  -1.877  1.00 15.00           C  
ATOM     56  O   TYR A   4      29.787-118.562  -0.648  1.00 15.00           O  
ATOM     57  H   TYR A   4      29.350-121.104  -0.993  1.00 15.00           H  
ATOM     58  HA  TYR A   4      29.262-119.736  -3.629  1.00 15.00           H  
ATOM     59  HB2 TYR A   4      27.146-118.768  -2.992  1.00 15.00           H  
ATOM     60  HB3 TYR A   4      27.221-119.560  -1.400  1.00 15.00           H  
ATOM     61  HD1 TYR A   4      26.995-120.258  -5.058  1.00 15.00           H  
ATOM     62  HD2 TYR A   4      26.374-121.746  -1.116  1.00 15.00           H  
ATOM     63  HE1 TYR A   4      25.858-122.227  -5.983  1.00 15.00           H  
ATOM     64  HE2 TYR A   4      25.232-123.714  -2.039  1.00 15.00           H  
ATOM     65  HH  TYR A   4      24.114-124.437  -4.019  1.00 15.00           H  
ATOM     66  N   SER A   5      30.076-117.580  -2.646  1.00 15.00           N  
ATOM     67  CA  SER A   5      30.742-116.424  -2.079  1.00 15.00           C  
ATOM     68  CB  SER A   5      32.248-116.529  -2.332  1.00 15.00           C  
ATOM     69  OG  SER A   5      32.513-117.386  -3.431  1.00 15.00           O  
ATOM     70  C   SER A   5      30.204-115.113  -2.634  1.00 15.00           C  
ATOM     71  O   SER A   5      29.856-115.014  -3.814  1.00 15.00           O  
ATOM     72  H   SER A   5      29.943-117.629  -3.620  1.00 15.00           H  
ATOM     73  HA  SER A   5      30.544-116.419  -1.008  1.00 15.00           H  
ATOM     74  HB2 SER A   5      32.733-116.927  -1.442  1.00 15.00           H  
ATOM     75  HB3 SER A   5      32.643-115.536  -2.549  1.00 15.00           H  
ATOM     76  HG  SER A   5      31.683-117.669  -3.828  1.00 15.00           H  
ATOM     77  N   ILE A   6      30.135-114.115  -1.765  1.00 15.00           N  
ATOM     78  CA  ILE A   6      29.671-112.789  -2.137  1.00 15.00           C  
ATOM     79  CB  ILE A   6      28.287-112.457  -1.531  1.00 15.00           C  
ATOM     80  CG1 ILE A   6      28.258-112.728  -0.021  1.00 15.00           C  
ATOM     81  CG2 ILE A   6      27.192-113.240  -2.244  1.00 15.00           C  
ATOM     82  CD1 ILE A   6      27.031-112.176   0.677  1.00 15.00           C  
ATOM     83  C   ILE A   6      30.700-111.754  -1.691  1.00 15.00           C  
ATOM     84  O   ILE A   6      31.176-111.791  -0.552  1.00 15.00           O  
ATOM     85  H   ILE A   6      30.414-114.275  -0.838  1.00 15.00           H  
ATOM     86  HA  ILE A   6      29.556-112.766  -3.220  1.00 15.00           H  
ATOM     87  HB  ILE A   6      28.102-111.393  -1.677  1.00 15.00           H  
ATOM     88 HG12 ILE A   6      29.141-112.272   0.427  1.00 15.00           H  
ATOM     89 HG13 ILE A   6      28.286-113.806   0.136  1.00 15.00           H  
ATOM     90 HG21 ILE A   6      27.209-113.002  -3.308  1.00 15.00           H  
ATOM     91 HG22 ILE A   6      27.362-114.308  -2.108  1.00 15.00           H  
ATOM     92 HG23 ILE A   6      26.221-112.971  -1.827  1.00 15.00           H  
ATOM     93 HD11 ILE A   6      26.985-111.096   0.532  1.00 15.00           H  
ATOM     94 HD12 ILE A   6      26.136-112.637   0.258  1.00 15.00           H  
ATOM     95 HD13 ILE A   6      27.089-112.397   1.743  1.00 15.00           H  
ATOM     96  N   ILE A   7      31.073-110.860  -2.597  1.00 15.00           N  
ATOM     97  CA  ILE A   7      32.065-109.833  -2.291  1.00 15.00           C  
ATOM     98  CB  ILE A   7      33.349-110.041  -3.121  1.00 15.00           C  
ATOM     99  CG1 ILE A   7      33.836-111.489  -2.999  1.00 15.00           C  
ATOM    100  CG2 ILE A   7      34.439-109.072  -2.679  1.00 15.00           C  
ATOM    101  CD1 ILE A   7      34.788-111.911  -4.099  1.00 15.00           C  
ATOM    102  C   ILE A   7      31.517-108.431  -2.561  1.00 15.00           C  
ATOM    103  O   ILE A   7      31.045-108.141  -3.663  1.00 15.00           O  
ATOM    104  H   ILE A   7      30.678-110.893  -3.497  1.00 15.00           H  
ATOM    105  HA  ILE A   7      32.301-109.923  -1.231  1.00 15.00           H  
ATOM    106  HB  ILE A   7      33.119-109.840  -4.168  1.00 15.00           H  
ATOM    107 HG12 ILE A   7      32.968-112.147  -3.026  1.00 15.00           H  
ATOM    108 HG13 ILE A   7      34.346-111.600  -2.042  1.00 15.00           H  
ATOM    109 HG21 ILE A   7      34.083-108.048  -2.794  1.00 15.00           H  
ATOM    110 HG22 ILE A   7      34.685-109.255  -1.633  1.00 15.00           H  
ATOM    111 HG23 ILE A   7      35.327-109.219  -3.293  1.00 15.00           H  
ATOM    112 HD11 ILE A   7      34.296-111.806  -5.065  1.00 15.00           H  
ATOM    113 HD12 ILE A   7      35.676-111.278  -4.073  1.00 15.00           H  
ATOM    114 HD13 ILE A   7      35.078-112.950  -3.949  1.00 15.00           H  
ATOM    115  N   THR A   8      31.579-107.573  -1.546  1.00 15.00           N  
ATOM    116  CA  THR A   8      31.108-106.198  -1.655  1.00 15.00           C  
ATOM    117  CB  THR A   8      29.663-106.067  -1.135  1.00 15.00           C  
ATOM    118  OG1 THR A   8      29.397-107.091  -0.165  1.00 15.00           O  
ATOM    119  CG2 THR A   8      28.666-106.169  -2.278  1.00 15.00           C  
ATOM    120  C   THR A   8      32.003-105.269  -0.837  1.00 15.00           C  
ATOM    121  O   THR A   8      32.738-105.732   0.042  1.00 15.00           O  
ATOM    122  H   THR A   8      31.950-107.875  -0.690  1.00 15.00           H  
ATOM    123  HA  THR A   8      31.140-105.921  -2.709  1.00 15.00           H  
ATOM    124  HB  THR A   8      29.555-105.089  -0.667  1.00 15.00           H  
ATOM    125 HG21 THR A   8      28.868-105.384  -3.007  1.00 15.00           H  
ATOM    126 HG22 THR A   8      28.761-107.143  -2.758  1.00 15.00           H  
ATOM    127 HG23 THR A   8      27.654-106.052  -1.889  1.00 15.00           H  
ATOM    128  HG1 THR A   8      29.893-107.881  -0.389  1.00 15.00           H  
ATOM    129  N   PRO A   9      31.990-103.954  -1.137  1.00 15.00           N  
ATOM    130  CA  PRO A   9      32.784-102.967  -0.390  1.00 15.00           C  
ATOM    131  CB  PRO A   9      32.413-101.635  -1.052  1.00 15.00           C  
ATOM    132  CG  PRO A   9      31.948-102.015  -2.415  1.00 15.00           C  
ATOM    133  CD  PRO A   9      31.239-103.328  -2.241  1.00 15.00           C  
ATOM    134  C   PRO A   9      32.393-102.959   1.090  1.00 15.00           C  
ATOM    135  O   PRO A   9      31.222-103.135   1.429  1.00 15.00           O  
ATOM    136  HA  PRO A   9      33.854-103.177  -0.418  1.00 15.00           H  
ATOM    137  HB2 PRO A   9      33.281-100.978  -1.110  1.00 15.00           H  
ATOM    138  HB3 PRO A   9      31.617-101.137  -0.498  1.00 15.00           H  
ATOM    139  HG2 PRO A   9      32.795-102.125  -3.091  1.00 15.00           H  
ATOM    140  HG3 PRO A   9      31.265-101.262  -2.809  1.00 15.00           H  
ATOM    141  HD2 PRO A   9      30.194-103.178  -1.970  1.00 15.00           H  
ATOM    142  HD3 PRO A   9      31.297-103.929  -3.148  1.00 15.00           H  
ATOM    143  N   ASN A  10      33.369-102.750   1.965  1.00 15.00           N  
ATOM    144  CA  ASN A  10      33.118-102.749   3.406  1.00 15.00           C  
ATOM    145  CB  ASN A  10      34.427-102.874   4.195  1.00 15.00           C  
ATOM    146  CG  ASN A  10      34.264-103.636   5.501  1.00 15.00           C  
ATOM    147  ND2 ASN A  10      35.146-104.394   5.902  1.00 15.00           N  
ATOM    148  OD1 ASN A  10      33.146-103.429   6.183  1.00 15.00           O  
ATOM    149  C   ASN A  10      32.354-101.506   3.834  1.00 15.00           C  
ATOM    150  O   ASN A  10      31.602-101.532   4.809  1.00 15.00           O  
ATOM    151  H   ASN A  10      34.281-102.584   1.635  1.00 15.00           H  
ATOM    152  HA  ASN A  10      32.501-103.619   3.630  1.00 15.00           H  
ATOM    153  HB2 ASN A  10      34.793-101.873   4.422  1.00 15.00           H  
ATOM    154  HB3 ASN A  10      35.157-103.397   3.577  1.00 15.00           H  
ATOM    155 HD21 ASN A  10      35.032-104.882   6.778  1.00 15.00           H  
ATOM    156 HD22 ASN A  10      35.985-104.527   5.355  1.00 15.00           H  
ATOM    157  N   ILE A  11      32.553-100.418   3.108  1.00 15.00           N  
ATOM    158  CA  ILE A  11      31.866 -99.172   3.406  1.00 15.00           C  
ATOM    159  CB  ILE A  11      32.811 -98.084   3.958  1.00 15.00           C  
ATOM    160  CG1 ILE A  11      33.597 -98.628   5.159  1.00 15.00           C  
ATOM    161  CG2 ILE A  11      32.009 -96.854   4.367  1.00 15.00           C  
ATOM    162  CD1 ILE A  11      34.593 -97.649   5.748  1.00 15.00           C  
ATOM    163  C   ILE A  11      31.149 -98.666   2.165  1.00 15.00           C  
ATOM    164  O   ILE A  11      31.777 -98.345   1.153  1.00 15.00           O  
ATOM    165  H   ILE A  11      33.167-100.456   2.344  1.00 15.00           H  
ATOM    166  HA  ILE A  11      31.140 -99.386   4.190  1.00 15.00           H  
ATOM    167  HB  ILE A  11      33.517 -97.799   3.178  1.00 15.00           H  
ATOM    168 HG12 ILE A  11      34.141 -99.516   4.837  1.00 15.00           H  
ATOM    169 HG13 ILE A  11      32.885 -98.901   5.938  1.00 15.00           H  
ATOM    170 HG21 ILE A  11      31.469 -96.469   3.502  1.00 15.00           H  
ATOM    171 HG22 ILE A  11      31.299 -97.127   5.147  1.00 15.00           H  
ATOM    172 HG23 ILE A  11      32.686 -96.087   4.743  1.00 15.00           H  
ATOM    173 HD11 ILE A  11      35.315 -97.363   4.984  1.00 15.00           H  
ATOM    174 HD12 ILE A  11      34.065 -96.763   6.100  1.00 15.00           H  
ATOM    175 HD13 ILE A  11      35.113 -98.118   6.583  1.00 15.00           H  
ATOM    176  N   LEU A  12      29.832 -98.617   2.247  1.00 15.00           N  
ATOM    177  CA  LEU A  12      29.009 -98.170   1.136  1.00 15.00           C  
ATOM    178  CB  LEU A  12      27.788 -99.082   0.987  1.00 15.00           C  
ATOM    179  CG  LEU A  12      28.083-100.542   0.636  1.00 15.00           C  
ATOM    180  CD1 LEU A  12      26.796-101.349   0.547  1.00 15.00           C  
ATOM    181  CD2 LEU A  12      28.861-100.630  -0.667  1.00 15.00           C  
ATOM    182  C   LEU A  12      28.571 -96.722   1.318  1.00 15.00           C  
ATOM    183  O   LEU A  12      28.729 -96.144   2.394  1.00 15.00           O  
ATOM    184  H   LEU A  12      29.397 -98.889   3.088  1.00 15.00           H  
ATOM    185  HA  LEU A  12      29.607 -98.225   0.227  1.00 15.00           H  
ATOM    186  HB2 LEU A  12      27.157 -98.670   0.200  1.00 15.00           H  
ATOM    187  HB3 LEU A  12      27.245 -99.069   1.932  1.00 15.00           H  
ATOM    188  HG  LEU A  12      28.695-100.967   1.431  1.00 15.00           H  
ATOM    189 HD11 LEU A  12      26.266-101.293   1.498  1.00 15.00           H  
ATOM    190 HD12 LEU A  12      26.166-100.942  -0.244  1.00 15.00           H  
ATOM    191 HD13 LEU A  12      27.034-102.389   0.324  1.00 15.00           H  
ATOM    192 HD21 LEU A  12      28.264-100.209  -1.476  1.00 15.00           H  
ATOM    193 HD22 LEU A  12      29.792-100.070  -0.573  1.00 15.00           H  
ATOM    194 HD23 LEU A  12      29.086-101.674  -0.886  1.00 15.00           H  
ATOM    195  N   ARG A  13      28.024 -96.138   0.262  1.00 15.00           N  
ATOM    196  CA  ARG A  13      27.556 -94.759   0.300  1.00 15.00           C  
ATOM    197  CB  ARG A  13      28.396 -93.869  -0.622  1.00 15.00           C  
ATOM    198  CG  ARG A  13      29.444 -93.025   0.098  1.00 15.00           C  
ATOM    199  CD  ARG A  13      30.594 -93.872   0.628  1.00 15.00           C  
ATOM    200  NE  ARG A  13      31.605 -93.067   1.329  1.00 15.00           N  
ATOM    201  CZ  ARG A  13      32.896 -93.011   0.974  1.00 15.00           C  
ATOM    202  NH1 ARG A  13      33.333 -93.708  -0.071  1.00 15.00           N1+
ATOM    203  NH2 ARG A  13      33.752 -92.255   1.665  1.00 15.00           N  
ATOM    204  C   ARG A  13      26.082 -94.698  -0.082  1.00 15.00           C  
ATOM    205  O   ARG A  13      25.626 -95.464  -0.931  1.00 15.00           O  
ATOM    206  H   ARG A  13      27.919 -96.653  -0.565  1.00 15.00           H  
ATOM    207  HA  ARG A  13      27.669 -94.383   1.317  1.00 15.00           H  
ATOM    208  HB2 ARG A  13      27.722 -93.195  -1.152  1.00 15.00           H  
ATOM    209  HB3 ARG A  13      28.908 -94.509  -1.340  1.00 15.00           H  
ATOM    210  HG2 ARG A  13      28.969 -92.514   0.935  1.00 15.00           H  
ATOM    211  HG3 ARG A  13      29.842 -92.289  -0.600  1.00 15.00           H  
ATOM    212  HD2 ARG A  13      31.071 -94.380  -0.210  1.00 15.00           H  
ATOM    213  HD3 ARG A  13      30.194 -94.611   1.322  1.00 15.00           H  
ATOM    214  HE  ARG A  13      31.305 -92.537   2.101  1.00 15.00           H  
ATOM    215 HH11 ARG A  13      32.676 -94.302  -0.618  1.00 15.00           H  
ATOM    216 HH12 ARG A  13      34.337 -93.658  -0.350  1.00 15.00           H  
ATOM    217 HH21 ARG A  13      34.757 -92.213   1.389  1.00 15.00           H  
ATOM    218 HH22 ARG A  13      33.423 -91.697   2.484  1.00 15.00           H  
ATOM    219  N   LEU A  14      25.346 -93.792   0.547  1.00 15.00           N  
ATOM    220  CA  LEU A  14      23.915 -93.647   0.297  1.00 15.00           C  
ATOM    221  CB  LEU A  14      23.272 -92.711   1.322  1.00 15.00           C  
ATOM    222  CG  LEU A  14      22.986 -93.317   2.698  1.00 15.00           C  
ATOM    223  CD1 LEU A  14      22.320 -92.296   3.608  1.00 15.00           C  
ATOM    224  CD2 LEU A  14      22.122 -94.562   2.565  1.00 15.00           C  
ATOM    225  C   LEU A  14      23.586 -93.188  -1.119  1.00 15.00           C  
ATOM    226  O   LEU A  14      24.215 -92.275  -1.655  1.00 15.00           O  
ATOM    227  H   LEU A  14      25.773 -93.202   1.201  1.00 15.00           H  
ATOM    228  HA  LEU A  14      23.493 -94.646   0.405  1.00 15.00           H  
ATOM    229  HB2 LEU A  14      22.326 -92.362   0.908  1.00 15.00           H  
ATOM    230  HB3 LEU A  14      23.940 -91.862   1.465  1.00 15.00           H  
ATOM    231  HG  LEU A  14      23.935 -93.606   3.147  1.00 15.00           H  
ATOM    232 HD11 LEU A  14      22.967 -91.425   3.711  1.00 15.00           H  
ATOM    233 HD12 LEU A  14      21.366 -91.992   3.177  1.00 15.00           H  
ATOM    234 HD13 LEU A  14      22.151 -92.741   4.589  1.00 15.00           H  
ATOM    235 HD21 LEU A  14      21.165 -94.295   2.116  1.00 15.00           H  
ATOM    236 HD22 LEU A  14      22.629 -95.291   1.932  1.00 15.00           H  
ATOM    237 HD23 LEU A  14      21.952 -94.994   3.551  1.00 15.00           H  
ATOM    238  N   GLU A  15      22.598 -93.856  -1.709  1.00 15.00           N  
ATOM    239  CA  GLU A  15      22.109 -93.548  -3.050  1.00 15.00           C  
ATOM    240  CB  GLU A  15      21.426 -92.176  -3.076  1.00 15.00           C  
ATOM    241  CG  GLU A  15      20.305 -92.049  -2.048  1.00 15.00           C  
ATOM    242  CD  GLU A  15      19.917 -90.614  -1.761  1.00 15.00           C  
ATOM    243  OE1 GLU A  15      18.901 -90.150  -2.313  1.00 15.00           O  
ATOM    244  OE2 GLU A  15      20.639 -89.939  -0.992  1.00 15.00           O1-
ATOM    245  C   GLU A  15      23.187 -93.698  -4.127  1.00 15.00           C  
ATOM    246  O   GLU A  15      23.124 -93.077  -5.190  1.00 15.00           O  
ATOM    247  H   GLU A  15      22.176 -94.593  -1.220  1.00 15.00           H  
ATOM    248  HA  GLU A  15      21.354 -94.293  -3.302  1.00 15.00           H  
ATOM    249  HB2 GLU A  15      21.007 -92.015  -4.069  1.00 15.00           H  
ATOM    250  HB3 GLU A  15      22.175 -91.411  -2.869  1.00 15.00           H  
ATOM    251  HG2 GLU A  15      20.634 -92.511  -1.118  1.00 15.00           H  
ATOM    252  HG3 GLU A  15      19.428 -92.576  -2.425  1.00 15.00           H  
ATOM    253  N   SER A  16      24.151 -94.563  -3.856  1.00 15.00           N  
ATOM    254  CA  SER A  16      25.235 -94.819  -4.783  1.00 15.00           C  
ATOM    255  CB  SER A  16      26.587 -94.549  -4.107  1.00 15.00           C  
ATOM    256  OG  SER A  16      27.636 -94.441  -5.059  1.00 15.00           O  
ATOM    257  C   SER A  16      25.176 -96.259  -5.277  1.00 15.00           C  
ATOM    258  O   SER A  16      25.332 -97.195  -4.493  1.00 15.00           O  
ATOM    259  H   SER A  16      24.132 -95.044  -3.002  1.00 15.00           H  
ATOM    260  HA  SER A  16      25.129 -94.150  -5.637  1.00 15.00           H  
ATOM    261  HB2 SER A  16      26.811 -95.369  -3.424  1.00 15.00           H  
ATOM    262  HB3 SER A  16      26.521 -93.617  -3.546  1.00 15.00           H  
ATOM    263  HG  SER A  16      28.179 -95.250  -5.036  1.00 15.00           H  
ATOM    264  N   GLU A  17      24.911 -96.431  -6.565  1.00 15.00           N  
ATOM    265  CA  GLU A  17      24.860 -97.755  -7.157  1.00 15.00           C  
ATOM    266  CB  GLU A  17      24.297 -97.695  -8.577  1.00 15.00           C  
ATOM    267  CG  GLU A  17      22.820 -97.354  -8.651  1.00 15.00           C  
ATOM    268  CD  GLU A  17      22.257 -97.531 -10.045  1.00 15.00           C  
ATOM    269  OE1 GLU A  17      22.472 -96.633 -10.884  1.00 15.00           O  
ATOM    270  OE2 GLU A  17      21.605 -98.565 -10.296  1.00 15.00           O1-
ATOM    271  C   GLU A  17      26.257 -98.350  -7.185  1.00 15.00           C  
ATOM    272  O   GLU A  17      27.159 -97.802  -7.832  1.00 15.00           O  
ATOM    273  H   GLU A  17      24.727 -95.650  -7.127  1.00 15.00           H  
ATOM    274  HA  GLU A  17      24.204 -98.382  -6.552  1.00 15.00           H  
ATOM    275  HB2 GLU A  17      24.446 -98.669  -9.044  1.00 15.00           H  
ATOM    276  HB3 GLU A  17      24.850 -96.938  -9.132  1.00 15.00           H  
ATOM    277  HG2 GLU A  17      22.684 -96.316  -8.347  1.00 15.00           H  
ATOM    278  HG3 GLU A  17      22.275 -98.007  -7.968  1.00 15.00           H  
ATOM    279  N   GLU A  18      26.440 -99.440  -6.457  1.00 15.00           N  
ATOM    280  CA  GLU A  18      27.725-100.111  -6.405  1.00 15.00           C  
ATOM    281  CB  GLU A  18      28.313-100.103  -4.990  1.00 15.00           C  
ATOM    282  CG  GLU A  18      28.685 -98.718  -4.468  1.00 15.00           C  
ATOM    283  CD  GLU A  18      29.445 -97.875  -5.481  1.00 15.00           C  
ATOM    284  OE1 GLU A  18      29.112 -96.675  -5.636  1.00 15.00           O  
ATOM    285  OE2 GLU A  18      30.378 -98.401  -6.126  1.00 15.00           O1-
ATOM    286  C   GLU A  18      27.604-101.527  -6.946  1.00 15.00           C  
ATOM    287  O   GLU A  18      26.495-102.040  -7.131  1.00 15.00           O  
ATOM    288  H   GLU A  18      25.684 -99.810  -5.946  1.00 15.00           H  
ATOM    289  HA  GLU A  18      28.419 -99.558  -7.038  1.00 15.00           H  
ATOM    290  HB2 GLU A  18      29.212-100.720  -4.991  1.00 15.00           H  
ATOM    291  HB3 GLU A  18      27.576-100.536  -4.313  1.00 15.00           H  
ATOM    292  HG2 GLU A  18      29.308 -98.839  -3.582  1.00 15.00           H  
ATOM    293  HG3 GLU A  18      27.769 -98.192  -4.199  1.00 15.00           H  
ATOM    294  N   THR A  19      28.742-102.150  -7.204  1.00 15.00           N  
ATOM    295  CA  THR A  19      28.773-103.491  -7.753  1.00 15.00           C  
ATOM    296  CB  THR A  19      29.889-103.607  -8.806  1.00 15.00           C  
ATOM    297  OG1 THR A  19      30.072-102.329  -9.433  1.00 15.00           O  
ATOM    298  CG2 THR A  19      29.523-104.634  -9.868  1.00 15.00           C  
ATOM    299  C   THR A  19      28.973-104.566  -6.680  1.00 15.00           C  
ATOM    300  O   THR A  19      29.681-104.362  -5.692  1.00 15.00           O  
ATOM    301  H   THR A  19      29.587-101.693  -7.020  1.00 15.00           H  
ATOM    302  HA  THR A  19      27.800-103.665  -8.214  1.00 15.00           H  
ATOM    303  HB  THR A  19      30.807-103.925  -8.312  1.00 15.00           H  
ATOM    304 HG21 THR A  19      29.372-105.606  -9.397  1.00 15.00           H  
ATOM    305 HG22 THR A  19      28.605-104.327 -10.369  1.00 15.00           H  
ATOM    306 HG23 THR A  19      30.329-104.706 -10.597  1.00 15.00           H  
ATOM    307  HG1 THR A  19      29.236-101.854  -9.435  1.00 15.00           H  
ATOM    308  N   MET A  20      28.314-105.696  -6.893  1.00 15.00           N  
ATOM    309  CA  MET A  20      28.398-106.853  -6.015  1.00 15.00           C  
ATOM    310  CB  MET A  20      27.008-107.178  -5.451  1.00 15.00           C  
ATOM    311  CG  MET A  20      26.907-108.524  -4.749  1.00 15.00           C  
ATOM    312  SD  MET A  20      25.205-108.983  -4.360  1.00 15.00           S  
ATOM    313  CE  MET A  20      24.690-107.565  -3.395  1.00 15.00           C  
ATOM    314  C   MET A  20      28.900-108.040  -6.833  1.00 15.00           C  
ATOM    315  O   MET A  20      28.412-108.279  -7.939  1.00 15.00           O  
ATOM    316  H   MET A  20      27.720-105.749  -7.678  1.00 15.00           H  
ATOM    317  HA  MET A  20      29.078-106.645  -5.189  1.00 15.00           H  
ATOM    318  HB2 MET A  20      26.297-107.170  -6.277  1.00 15.00           H  
ATOM    319  HB3 MET A  20      26.742-106.400  -4.735  1.00 15.00           H  
ATOM    320  HG2 MET A  20      27.476-108.477  -3.820  1.00 15.00           H  
ATOM    321  HG3 MET A  20      27.334-109.289  -5.398  1.00 15.00           H  
ATOM    322  HE1 MET A  20      25.330-107.472  -2.517  1.00 15.00           H  
ATOM    323  HE2 MET A  20      24.773-106.663  -4.002  1.00 15.00           H  
ATOM    324  HE3 MET A  20      23.656-107.697  -3.079  1.00 15.00           H  
ATOM    325  N   VAL A  21      29.876-108.767  -6.308  1.00 15.00           N  
ATOM    326  CA  VAL A  21      30.429-109.922  -7.013  1.00 15.00           C  
ATOM    327  CB  VAL A  21      31.973-109.944  -6.933  1.00 15.00           C  
ATOM    328  CG1 VAL A  21      32.542-111.149  -7.671  1.00 15.00           C  
ATOM    329  CG2 VAL A  21      32.560-108.653  -7.480  1.00 15.00           C  
ATOM    330  C   VAL A  21      29.888-111.220  -6.426  1.00 15.00           C  
ATOM    331  O   VAL A  21      29.859-111.384  -5.205  1.00 15.00           O  
ATOM    332  H   VAL A  21      30.235-108.528  -5.422  1.00 15.00           H  
ATOM    333  HA  VAL A  21      30.127-109.835  -8.057  1.00 15.00           H  
ATOM    334  HB  VAL A  21      32.254-110.029  -5.883  1.00 15.00           H  
ATOM    335 HG11 VAL A  21      32.130-112.063  -7.244  1.00 15.00           H  
ATOM    336 HG12 VAL A  21      32.275-111.088  -8.726  1.00 15.00           H  
ATOM    337 HG13 VAL A  21      33.627-111.157  -7.570  1.00 15.00           H  
ATOM    338 HG21 VAL A  21      32.290-108.548  -8.531  1.00 15.00           H  
ATOM    339 HG22 VAL A  21      32.164-107.807  -6.917  1.00 15.00           H  
ATOM    340 HG23 VAL A  21      33.645-108.677  -7.383  1.00 15.00           H  
ATOM    341  N   LEU A  22      29.449-112.128  -7.291  1.00 15.00           N  
ATOM    342  CA  LEU A  22      28.927-113.414  -6.844  1.00 15.00           C  
ATOM    343  CB  LEU A  22      27.410-113.496  -7.035  1.00 15.00           C  
ATOM    344  CG  LEU A  22      26.583-112.401  -6.364  1.00 15.00           C  
ATOM    345  CD1 LEU A  22      26.290-111.278  -7.344  1.00 15.00           C  
ATOM    346  CD2 LEU A  22      25.296-112.971  -5.790  1.00 15.00           C  
ATOM    347  C   LEU A  22      29.609-114.566  -7.570  1.00 15.00           C  
ATOM    348  O   LEU A  22      29.578-114.645  -8.802  1.00 15.00           O  
ATOM    349  H   LEU A  22      29.471-111.929  -8.255  1.00 15.00           H  
ATOM    350  HA  LEU A  22      29.143-113.498  -5.779  1.00 15.00           H  
ATOM    351  HB2 LEU A  22      27.077-114.455  -6.638  1.00 15.00           H  
ATOM    352  HB3 LEU A  22      27.208-113.456  -8.106  1.00 15.00           H  
ATOM    353  HG  LEU A  22      27.165-111.989  -5.540  1.00 15.00           H  
ATOM    354 HD11 LEU A  22      27.228-110.865  -7.716  1.00 15.00           H  
ATOM    355 HD12 LEU A  22      25.707-111.667  -8.179  1.00 15.00           H  
ATOM    356 HD13 LEU A  22      25.723-110.494  -6.840  1.00 15.00           H  
ATOM    357 HD21 LEU A  22      24.694-113.390  -6.596  1.00 15.00           H  
ATOM    358 HD22 LEU A  22      25.535-113.753  -5.070  1.00 15.00           H  
ATOM    359 HD23 LEU A  22      24.737-112.178  -5.294  1.00 15.00           H  
ATOM    360  N   GLU A  23      30.225-115.450  -6.798  1.00 15.00           N  
ATOM    361  CA  GLU A  23      30.919-116.613  -7.341  1.00 15.00           C  
ATOM    362  CB  GLU A  23      32.435-116.484  -7.139  1.00 15.00           C  
ATOM    363  CG  GLU A  23      33.113-115.424  -7.995  1.00 15.00           C  
ATOM    364  CD  GLU A  23      34.624-115.438  -7.843  1.00 15.00           C  
ATOM    365  OE1 GLU A  23      35.318-115.862  -8.800  1.00 15.00           O  
ATOM    366  OE2 GLU A  23      35.121-115.016  -6.776  1.00 15.00           O1-
ATOM    367  C   GLU A  23      30.425-117.888  -6.661  1.00 15.00           C  
ATOM    368  O   GLU A  23      29.951-117.849  -5.521  1.00 15.00           O  
ATOM    369  H   GLU A  23      30.212-115.320  -5.823  1.00 15.00           H  
ATOM    370  HA  GLU A  23      30.707-116.664  -8.409  1.00 15.00           H  
ATOM    371  HB2 GLU A  23      32.890-117.447  -7.371  1.00 15.00           H  
ATOM    372  HB3 GLU A  23      32.617-116.239  -6.092  1.00 15.00           H  
ATOM    373  HG2 GLU A  23      32.739-114.444  -7.700  1.00 15.00           H  
ATOM    374  HG3 GLU A  23      32.864-115.608  -9.041  1.00 15.00           H  
ATOM    375  N   ALA A  24      30.526-119.011  -7.364  1.00 15.00           N  
ATOM    376  CA  ALA A  24      30.100-120.295  -6.826  1.00 15.00           C  
ATOM    377  CB  ALA A  24      28.682-120.610  -7.268  1.00 15.00           C  
ATOM    378  C   ALA A  24      31.045-121.397  -7.284  1.00 15.00           C  
ATOM    379  O   ALA A  24      31.200-121.632  -8.481  1.00 15.00           O  
ATOM    380  H   ALA A  24      30.899-118.976  -8.271  1.00 15.00           H  
ATOM    381  HA  ALA A  24      30.124-120.238  -5.738  1.00 15.00           H  
ATOM    382  HB1 ALA A  24      28.010-119.824  -6.924  1.00 15.00           H  
ATOM    383  HB2 ALA A  24      28.644-120.670  -8.356  1.00 15.00           H  
ATOM    384  HB3 ALA A  24      28.372-121.564  -6.841  1.00 15.00           H  
ATOM    385  N   HIS A  25      31.670-122.075  -6.334  1.00 15.00           N  
ATOM    386  CA  HIS A  25      32.599-123.150  -6.656  1.00 15.00           C  
ATOM    387  CB  HIS A  25      34.010-122.839  -6.135  1.00 15.00           C  
ATOM    388  CG  HIS A  25      34.568-121.525  -6.597  1.00 15.00           C  
ATOM    389  CD2 HIS A  25      35.276-121.353  -7.768  1.00 15.00           C  
ATOM    390  ND1 HIS A  25      34.513-120.301  -6.014  1.00 15.00           N  
ATOM    391  NE2 HIS A  25      35.622-120.059  -7.853  1.00 15.00           N  
ATOM    392  CE1 HIS A  25      35.181-119.380  -6.814  1.00 15.00           C  
ATOM    393  C   HIS A  25      32.111-124.469  -6.072  1.00 15.00           C  
ATOM    394  O   HIS A  25      31.752-124.546  -4.900  1.00 15.00           O  
ATOM    395  H   HIS A  25      31.496-121.853  -5.391  1.00 15.00           H  
ATOM    396  HA  HIS A  25      32.645-123.236  -7.742  1.00 15.00           H  
ATOM    397  HB2 HIS A  25      34.679-123.630  -6.472  1.00 15.00           H  
ATOM    398  HB3 HIS A  25      33.976-122.830  -5.046  1.00 15.00           H  
ATOM    399  HD1 HIS A  25      34.026-120.076  -5.077  1.00 15.00           H  
ATOM    400  HD2 HIS A  25      35.509-122.122  -8.490  1.00 15.00           H  
ATOM    401  HE1 HIS A  25      35.311-118.325  -6.623  1.00 15.00           H  
ATOM    402  N   ASP A  26      32.096-125.506  -6.887  1.00 15.00           N  
ATOM    403  CA  ASP A  26      31.651-126.816  -6.427  1.00 15.00           C  
ATOM    404  CB  ASP A  26      31.767-126.972  -4.913  1.00 15.00           C  
ATOM    405  CG  ASP A  26      31.702-128.431  -4.505  1.00 15.00           C  
ATOM    406  OD1 ASP A  26      30.708-128.833  -3.864  1.00 15.00           O  
ATOM    407  OD2 ASP A  26      32.624-129.194  -4.867  1.00 15.00           O1-
ATOM    408  C   ASP A  26      30.242-127.132  -6.908  1.00 15.00           C  
ATOM    409  O   ASP A  26      29.682-128.186  -6.607  1.00 15.00           O  
ATOM    410  H   ASP A  26      32.399-125.396  -7.812  1.00 15.00           H  
ATOM    411  HA  ASP A  26      32.326-127.547  -6.872  1.00 15.00           H  
ATOM    412  HB2 ASP A  26      30.949-126.432  -4.436  1.00 15.00           H  
ATOM    413  HB3 ASP A  26      32.719-126.553  -4.585  1.00 15.00           H  
ATOM    414  N   ALA A  27      29.666-126.192  -7.644  1.00 15.00           N  
ATOM    415  CA  ALA A  27      28.309-126.333  -8.152  1.00 15.00           C  
ATOM    416  CB  ALA A  27      27.617-124.978  -8.186  1.00 15.00           C  
ATOM    417  C   ALA A  27      28.292-126.977  -9.532  1.00 15.00           C  
ATOM    418  O   ALA A  27      29.231-126.825 -10.310  1.00 15.00           O  
ATOM    419  H   ALA A  27      30.175-125.389  -7.867  1.00 15.00           H  
ATOM    420  HA  ALA A  27      27.765-126.991  -7.475  1.00 15.00           H  
ATOM    421  HB1 ALA A  27      27.608-124.549  -7.184  1.00 15.00           H  
ATOM    422  HB2 ALA A  27      28.155-124.312  -8.861  1.00 15.00           H  
ATOM    423  HB3 ALA A  27      26.593-125.101  -8.538  1.00 15.00           H  
ATOM    424  N   GLN A  28      27.213-127.686  -9.829  1.00 15.00           N  
ATOM    425  CA  GLN A  28      27.066-128.365 -11.109  1.00 15.00           C  
ATOM    426  CB  GLN A  28      26.919-129.872 -10.896  1.00 15.00           C  
ATOM    427  CG  GLN A  28      28.235-130.603 -10.695  1.00 15.00           C  
ATOM    428  CD  GLN A  28      28.753-131.215 -11.978  1.00 15.00           C  
ATOM    429  OE1 GLN A  28      29.490-130.586 -12.730  1.00 15.00           O  
ATOM    430  NE2 GLN A  28      28.362-132.453 -12.239  1.00 15.00           N  
ATOM    431  C   GLN A  28      25.858-127.830 -11.869  1.00 15.00           C  
ATOM    432  O   GLN A  28      24.717-128.069 -11.477  1.00 15.00           O  
ATOM    433  H   GLN A  28      26.487-127.749  -9.173  1.00 15.00           H  
ATOM    434  HA  GLN A  28      27.962-128.174 -11.700  1.00 15.00           H  
ATOM    435  HB2 GLN A  28      26.423-130.294 -11.769  1.00 15.00           H  
ATOM    436  HB3 GLN A  28      26.299-130.033 -10.013  1.00 15.00           H  
ATOM    437  HG2 GLN A  28      28.087-131.396  -9.962  1.00 15.00           H  
ATOM    438  HG3 GLN A  28      28.975-129.895 -10.320  1.00 15.00           H  
ATOM    439 HE21 GLN A  28      27.770-132.892 -11.597  1.00 15.00           H  
ATOM    440 HE22 GLN A  28      28.685-132.875 -13.059  1.00 15.00           H  
ATOM    441  N   GLY A  29      26.115-127.102 -12.946  1.00 15.00           N  
ATOM    442  CA  GLY A  29      25.033-126.543 -13.743  1.00 15.00           C  
ATOM    443  C   GLY A  29      24.790-125.086 -13.416  1.00 15.00           C  
ATOM    444  O   GLY A  29      25.617-124.456 -12.761  1.00 15.00           O  
ATOM    445  H   GLY A  29      27.046-126.929 -13.197  1.00 15.00           H  
ATOM    446  HA2 GLY A  29      24.121-127.106 -13.544  1.00 15.00           H  
ATOM    447  HA3 GLY A  29      25.291-126.631 -14.798  1.00 15.00           H  
ATOM    448  N   ASP A  30      23.674-124.541 -13.876  1.00 15.00           N  
ATOM    449  CA  ASP A  30      23.338-123.149 -13.604  1.00 15.00           C  
ATOM    450  CB  ASP A  30      22.666-122.479 -14.808  1.00 15.00           C  
ATOM    451  CG  ASP A  30      21.432-123.210 -15.296  1.00 15.00           C  
ATOM    452  OD1 ASP A  30      21.586-124.179 -16.072  1.00 15.00           O  
ATOM    453  OD2 ASP A  30      20.316-122.808 -14.916  1.00 15.00           O1-
ATOM    454  C   ASP A  30      22.470-123.035 -12.355  1.00 15.00           C  
ATOM    455  O   ASP A  30      21.734-123.960 -12.015  1.00 15.00           O  
ATOM    456  H   ASP A  30      23.050-125.086 -14.404  1.00 15.00           H  
ATOM    457  HA  ASP A  30      24.271-122.616 -13.420  1.00 15.00           H  
ATOM    458  HB2 ASP A  30      23.386-122.434 -15.625  1.00 15.00           H  
ATOM    459  HB3 ASP A  30      22.377-121.467 -14.523  1.00 15.00           H  
ATOM    460  N   VAL A  31      22.592-121.918 -11.647  1.00 15.00           N  
ATOM    461  CA  VAL A  31      21.821-121.701 -10.424  1.00 15.00           C  
ATOM    462  CB  VAL A  31      22.656-121.999  -9.149  1.00 15.00           C  
ATOM    463  CG1 VAL A  31      21.749-122.305  -7.964  1.00 15.00           C  
ATOM    464  CG2 VAL A  31      23.657-123.128  -9.368  1.00 15.00           C  
ATOM    465  C   VAL A  31      21.329-120.257 -10.337  1.00 15.00           C  
ATOM    466  O   VAL A  31      22.113-119.318 -10.490  1.00 15.00           O  
ATOM    467  H   VAL A  31      23.215-121.222 -11.954  1.00 15.00           H  
ATOM    468  HA  VAL A  31      20.976-122.388 -10.471  1.00 15.00           H  
ATOM    469  HB  VAL A  31      23.229-121.100  -8.924  1.00 15.00           H  
ATOM    470 HG11 VAL A  31      21.073-121.466  -7.798  1.00 15.00           H  
ATOM    471 HG12 VAL A  31      21.168-123.203  -8.174  1.00 15.00           H  
ATOM    472 HG13 VAL A  31      22.356-122.464  -7.073  1.00 15.00           H  
ATOM    473 HG21 VAL A  31      23.121-124.049  -9.597  1.00 15.00           H  
ATOM    474 HG22 VAL A  31      24.314-122.874 -10.200  1.00 15.00           H  
ATOM    475 HG23 VAL A  31      24.251-123.267  -8.465  1.00 15.00           H  
ATOM    476  N   PRO A  32      20.019-120.061 -10.111  1.00 15.00           N  
ATOM    477  CA  PRO A  32      19.427-118.729  -9.973  1.00 15.00           C  
ATOM    478  CB  PRO A  32      17.918-118.973 -10.170  1.00 15.00           C  
ATOM    479  CG  PRO A  32      17.774-120.426 -10.507  1.00 15.00           C  
ATOM    480  CD  PRO A  32      19.006-121.111  -9.990  1.00 15.00           C  
ATOM    481  C   PRO A  32      19.688-118.166  -8.577  1.00 15.00           C  
ATOM    482  O   PRO A  32      19.555-118.877  -7.579  1.00 15.00           O  
ATOM    483  HA  PRO A  32      19.841-118.012 -10.682  1.00 15.00           H  
ATOM    484  HB2 PRO A  32      17.538-118.356 -10.984  1.00 15.00           H  
ATOM    485  HB3 PRO A  32      17.375-118.742  -9.254  1.00 15.00           H  
ATOM    486  HG2 PRO A  32      17.697-120.555 -11.587  1.00 15.00           H  
ATOM    487  HG3 PRO A  32      16.886-120.836 -10.027  1.00 15.00           H  
ATOM    488  HD2 PRO A  32      18.880-121.422  -8.953  1.00 15.00           H  
ATOM    489  HD3 PRO A  32      19.261-121.978 -10.600  1.00 15.00           H  
ATOM    490  N   VAL A  33      20.056-116.894  -8.502  1.00 15.00           N  
ATOM    491  CA  VAL A  33      20.348-116.266  -7.220  1.00 15.00           C  
ATOM    492  CB  VAL A  33      21.774-115.671  -7.171  1.00 15.00           C  
ATOM    493  CG1 VAL A  33      22.152-115.306  -5.742  1.00 15.00           C  
ATOM    494  CG2 VAL A  33      22.791-116.636  -7.767  1.00 15.00           C  
ATOM    495  C   VAL A  33      19.341-115.165  -6.900  1.00 15.00           C  
ATOM    496  O   VAL A  33      19.000-114.348  -7.758  1.00 15.00           O  
ATOM    497  H   VAL A  33      20.124-116.359  -9.326  1.00 15.00           H  
ATOM    498  HA  VAL A  33      20.274-117.056  -6.472  1.00 15.00           H  
ATOM    499  HB  VAL A  33      21.782-114.763  -7.773  1.00 15.00           H  
ATOM    500 HG11 VAL A  33      21.431-114.591  -5.347  1.00 15.00           H  
ATOM    501 HG12 VAL A  33      22.150-116.204  -5.125  1.00 15.00           H  
ATOM    502 HG13 VAL A  33      23.147-114.861  -5.733  1.00 15.00           H  
ATOM    503 HG21 VAL A  33      22.804-117.556  -7.182  1.00 15.00           H  
ATOM    504 HG22 VAL A  33      22.515-116.864  -8.796  1.00 15.00           H  
ATOM    505 HG23 VAL A  33      23.780-116.179  -7.747  1.00 15.00           H  
ATOM    506  N   THR A  34      18.860-115.163  -5.667  1.00 15.00           N  
ATOM    507  CA  THR A  34      17.915-114.161  -5.211  1.00 15.00           C  
ATOM    508  CB  THR A  34      16.727-114.823  -4.483  1.00 15.00           C  
ATOM    509  OG1 THR A  34      16.440-116.089  -5.097  1.00 15.00           O  
ATOM    510  CG2 THR A  34      15.491-113.938  -4.569  1.00 15.00           C  
ATOM    511  C   THR A  34      18.625-113.200  -4.257  1.00 15.00           C  
ATOM    512  O   THR A  34      19.091-113.608  -3.191  1.00 15.00           O  
ATOM    513  H   THR A  34      19.152-115.861  -5.041  1.00 15.00           H  
ATOM    514  HA  THR A  34      17.532-113.619  -6.075  1.00 15.00           H  
ATOM    515  HB  THR A  34      16.991-114.963  -3.435  1.00 15.00           H  
ATOM    516 HG21 THR A  34      15.703-112.972  -4.111  1.00 15.00           H  
ATOM    517 HG22 THR A  34      15.220-113.793  -5.615  1.00 15.00           H  
ATOM    518 HG23 THR A  34      14.665-114.416  -4.043  1.00 15.00           H  
ATOM    519  HG1 THR A  34      17.249-116.453  -5.475  1.00 15.00           H  
ATOM    520  N   VAL A  35      18.730-111.936  -4.654  1.00 15.00           N  
ATOM    521  CA  VAL A  35      19.401-110.930  -3.835  1.00 15.00           C  
ATOM    522  CB  VAL A  35      20.357-110.062  -4.684  1.00 15.00           C  
ATOM    523  CG1 VAL A  35      21.280-109.248  -3.789  1.00 15.00           C  
ATOM    524  CG2 VAL A  35      21.157-110.915  -5.658  1.00 15.00           C  
ATOM    525  C   VAL A  35      18.390-110.014  -3.152  1.00 15.00           C  
ATOM    526  O   VAL A  35      17.509-109.456  -3.807  1.00 15.00           O  
ATOM    527  H   VAL A  35      18.347-111.668  -5.519  1.00 15.00           H  
ATOM    528  HA  VAL A  35      19.975-111.469  -3.081  1.00 15.00           H  
ATOM    529  HB  VAL A  35      19.751-109.369  -5.269  1.00 15.00           H  
ATOM    530 HG11 VAL A  35      20.684-108.620  -3.127  1.00 15.00           H  
ATOM    531 HG12 VAL A  35      21.896-109.922  -3.194  1.00 15.00           H  
ATOM    532 HG13 VAL A  35      21.922-108.619  -4.406  1.00 15.00           H  
ATOM    533 HG21 VAL A  35      21.775-111.620  -5.102  1.00 15.00           H  
ATOM    534 HG22 VAL A  35      20.474-111.464  -6.306  1.00 15.00           H  
ATOM    535 HG23 VAL A  35      21.795-110.272  -6.265  1.00 15.00           H  
ATOM    536  N   THR A  36      18.509-109.868  -1.840  1.00 15.00           N  
ATOM    537  CA  THR A  36      17.609-109.009  -1.085  1.00 15.00           C  
ATOM    538  CB  THR A  36      16.540-109.839  -0.349  1.00 15.00           C  
ATOM    539  OG1 THR A  36      16.425-111.123  -0.974  1.00 15.00           O  
ATOM    540  CG2 THR A  36      15.192-109.136  -0.404  1.00 15.00           C  
ATOM    541  C   THR A  36      18.379-108.176  -0.061  1.00 15.00           C  
ATOM    542  O   THR A  36      19.179-108.705   0.709  1.00 15.00           O  
ATOM    543  H   THR A  36      19.215-110.357  -1.360  1.00 15.00           H  
ATOM    544  HA  THR A  36      17.121-108.345  -1.799  1.00 15.00           H  
ATOM    545  HB  THR A  36      16.839-109.955   0.692  1.00 15.00           H  
ATOM    546 HG21 THR A  36      15.274-108.156   0.065  1.00 15.00           H  
ATOM    547 HG22 THR A  36      14.886-109.017  -1.443  1.00 15.00           H  
ATOM    548 HG23 THR A  36      14.450-109.732   0.127  1.00 15.00           H  
ATOM    549  HG1 THR A  36      17.262-111.347  -1.392  1.00 15.00           H  
ATOM    550  N   VAL A  37      18.147-106.871  -0.071  1.00 15.00           N  
ATOM    551  CA  VAL A  37      18.805-105.968   0.862  1.00 15.00           C  
ATOM    552  CB  VAL A  37      19.400-104.736   0.146  1.00 15.00           C  
ATOM    553  CG1 VAL A  37      20.131-103.843   1.137  1.00 15.00           C  
ATOM    554  CG2 VAL A  37      20.328-105.162  -0.982  1.00 15.00           C  
ATOM    555  C   VAL A  37      17.805-105.498   1.910  1.00 15.00           C  
ATOM    556  O   VAL A  37      16.890-104.729   1.602  1.00 15.00           O  
ATOM    557  H   VAL A  37      17.509-106.501  -0.725  1.00 15.00           H  
ATOM    558  HA  VAL A  37      19.621-106.516   1.331  1.00 15.00           H  
ATOM    559  HB  VAL A  37      18.579-104.165  -0.288  1.00 15.00           H  
ATOM    560 HG11 VAL A  37      19.441-103.526   1.919  1.00 15.00           H  
ATOM    561 HG12 VAL A  37      20.958-104.396   1.583  1.00 15.00           H  
ATOM    562 HG13 VAL A  37      20.519-102.966   0.618  1.00 15.00           H  
ATOM    563 HG21 VAL A  37      21.159-105.735  -0.571  1.00 15.00           H  
ATOM    564 HG22 VAL A  37      19.777-105.777  -1.693  1.00 15.00           H  
ATOM    565 HG23 VAL A  37      20.713-104.277  -1.489  1.00 15.00           H  
ATOM    566  N   HIS A  38      17.976-105.967   3.134  1.00 15.00           N  
ATOM    567  CA  HIS A  38      17.080-105.597   4.222  1.00 15.00           C  
ATOM    568  CB  HIS A  38      16.618-106.839   4.990  1.00 15.00           C  
ATOM    569  CG  HIS A  38      15.794-107.782   4.171  1.00 15.00           C  
ATOM    570  ND1 HIS A  38      14.423-107.692   4.136  1.00 15.00           N  
ATOM    571  CD2 HIS A  38      16.192-108.815   3.389  1.00 15.00           C  
ATOM    572  CE1 HIS A  38      14.016-108.664   3.342  1.00 15.00           C  
ATOM    573  NE2 HIS A  38      15.052-109.369   2.869  1.00 15.00           N  
ATOM    574  C   HIS A  38      17.750-104.613   5.168  1.00 15.00           C  
ATOM    575  O   HIS A  38      18.979-104.532   5.226  1.00 15.00           O  
ATOM    576  H   HIS A  38      18.730-106.570   3.318  1.00 15.00           H  
ATOM    577  HA  HIS A  38      16.207-105.114   3.785  1.00 15.00           H  
ATOM    578  HB2 HIS A  38      16.023-106.514   5.843  1.00 15.00           H  
ATOM    579  HB3 HIS A  38      17.500-107.372   5.344  1.00 15.00           H  
ATOM    580  HD2 HIS A  38      17.207-109.137   3.211  1.00 15.00           H  
ATOM    581  HE2 HIS A  38      15.006-110.138   2.263  1.00 15.00           H  
ATOM    582  HE1 HIS A  38      12.982-108.865   3.104  1.00 15.00           H  
ATOM    583  N   ASP A  39      16.938-103.874   5.906  1.00 15.00           N  
ATOM    584  CA  ASP A  39      17.443-102.891   6.858  1.00 15.00           C  
ATOM    585  CB  ASP A  39      16.444-101.741   7.029  1.00 15.00           C  
ATOM    586  CG  ASP A  39      17.021-100.548   7.778  1.00 15.00           C  
ATOM    587  OD1 ASP A  39      16.229 -99.767   8.348  1.00 15.00           O  
ATOM    588  OD2 ASP A  39      18.263-100.383   7.783  1.00 15.00           O1-
ATOM    589  C   ASP A  39      17.727-103.554   8.201  1.00 15.00           C  
ATOM    590  O   ASP A  39      17.019-104.479   8.614  1.00 15.00           O  
ATOM    591  H   ASP A  39      15.972-103.992   5.812  1.00 15.00           H  
ATOM    592  HA  ASP A  39      18.375-102.481   6.468  1.00 15.00           H  
ATOM    593  HB2 ASP A  39      15.581-102.112   7.582  1.00 15.00           H  
ATOM    594  HB3 ASP A  39      16.127-101.408   6.041  1.00 15.00           H  
ATOM    595  N   PHE A  40      18.765-103.089   8.872  1.00 15.00           N  
ATOM    596  CA  PHE A  40      19.152-103.636  10.162  1.00 15.00           C  
ATOM    597  CB  PHE A  40      20.553-103.130  10.534  1.00 15.00           C  
ATOM    598  CG  PHE A  40      21.298-104.004  11.501  1.00 15.00           C  
ATOM    599  CD1 PHE A  40      21.679-105.286  11.144  1.00 15.00           C  
ATOM    600  CD2 PHE A  40      21.619-103.540  12.765  1.00 15.00           C  
ATOM    601  CE1 PHE A  40      22.367-106.092  12.031  1.00 15.00           C  
ATOM    602  CE2 PHE A  40      22.307-104.340  13.659  1.00 15.00           C  
ATOM    603  CZ  PHE A  40      22.681-105.618  13.290  1.00 15.00           C  
ATOM    604  C   PHE A  40      18.148-103.212  11.232  1.00 15.00           C  
ATOM    605  O   PHE A  40      17.643-102.094  11.203  1.00 15.00           O  
ATOM    606  H   PHE A  40      19.272-102.333   8.496  1.00 15.00           H  
ATOM    607  HA  PHE A  40      19.164-104.724  10.101  1.00 15.00           H  
ATOM    608  HB2 PHE A  40      20.450-102.141  10.979  1.00 15.00           H  
ATOM    609  HB3 PHE A  40      21.141-103.057   9.619  1.00 15.00           H  
ATOM    610  HD1 PHE A  40      21.437-105.661  10.161  1.00 15.00           H  
ATOM    611  HD2 PHE A  40      21.329-102.542  13.057  1.00 15.00           H  
ATOM    612  HE1 PHE A  40      22.658-107.090  11.741  1.00 15.00           H  
ATOM    613  HE2 PHE A  40      22.552-103.966  14.642  1.00 15.00           H  
ATOM    614  HZ  PHE A  40      23.219-106.246  13.985  1.00 15.00           H  
ATOM    615  N   PRO A  41      17.834-104.096  12.194  1.00 15.00           N  
ATOM    616  CA  PRO A  41      18.385-105.441  12.298  1.00 15.00           C  
ATOM    617  CB  PRO A  41      18.662-105.490  13.800  1.00 15.00           C  
ATOM    618  CG  PRO A  41      17.531-104.711  14.415  1.00 15.00           C  
ATOM    619  CD  PRO A  41      16.953-103.828  13.330  1.00 15.00           C  
ATOM    620  C   PRO A  41      17.339-106.508  11.974  1.00 15.00           C  
ATOM    621  O   PRO A  41      17.330-107.576  12.587  1.00 15.00           O  
ATOM    622  HA  PRO A  41      19.226-105.626  11.629  1.00 15.00           H  
ATOM    623  HB2 PRO A  41      19.621-105.025  14.030  1.00 15.00           H  
ATOM    624  HB3 PRO A  41      18.662-106.519  14.159  1.00 15.00           H  
ATOM    625  HG2 PRO A  41      17.904-104.098  15.236  1.00 15.00           H  
ATOM    626  HG3 PRO A  41      16.768-105.393  14.788  1.00 15.00           H  
ATOM    627  HD2 PRO A  41      15.923-104.106  13.103  1.00 15.00           H  
ATOM    628  HD3 PRO A  41      16.990-102.777  13.616  1.00 15.00           H  
ATOM    629  N   GLY A  42      16.465-106.225  11.018  1.00 15.00           N  
ATOM    630  CA  GLY A  42      15.428-107.175  10.677  1.00 15.00           C  
ATOM    631  C   GLY A  42      15.315-107.436   9.193  1.00 15.00           C  
ATOM    632  O   GLY A  42      16.262-107.232   8.440  1.00 15.00           O  
ATOM    633  H   GLY A  42      16.539-105.377  10.523  1.00 15.00           H  
ATOM    634  HA2 GLY A  42      14.474-106.786  11.033  1.00 15.00           H  
ATOM    635  HA3 GLY A  42      15.646-108.118  11.178  1.00 15.00           H  
ATOM    636  N   LYS A  43      14.145-107.901   8.779  1.00 15.00           N  
ATOM    637  CA  LYS A  43      13.881-108.207   7.382  1.00 15.00           C  
ATOM    638  CB  LYS A  43      13.982-109.719   7.156  1.00 15.00           C  
ATOM    639  CG  LYS A  43      15.347-110.309   7.476  1.00 15.00           C  
ATOM    640  CD  LYS A  43      15.316-111.828   7.466  1.00 15.00           C  
ATOM    641  CE  LYS A  43      16.658-112.414   7.885  1.00 15.00           C  
ATOM    642  NZ  LYS A  43      17.781-111.903   7.054  1.00 15.00           N1+
ATOM    643  C   LYS A  43      12.484-107.725   7.025  1.00 15.00           C  
ATOM    644  O   LYS A  43      11.776-108.353   6.242  1.00 15.00           O  
ATOM    645  H   LYS A  43      13.433-108.036   9.434  1.00 15.00           H  
ATOM    646  HA  LYS A  43      14.614-107.705   6.750  1.00 15.00           H  
ATOM    647  HB2 LYS A  43      13.758-109.924   6.109  1.00 15.00           H  
ATOM    648  HB3 LYS A  43      13.241-110.209   7.789  1.00 15.00           H  
ATOM    649  HG2 LYS A  43      15.657-109.968   8.463  1.00 15.00           H  
ATOM    650  HG3 LYS A  43      16.064-109.965   6.730  1.00 15.00           H  
ATOM    651  HD2 LYS A  43      15.079-112.172   6.459  1.00 15.00           H  
ATOM    652  HD3 LYS A  43      14.548-112.172   8.157  1.00 15.00           H  
ATOM    653  HE2 LYS A  43      16.613-113.499   7.785  1.00 15.00           H  
ATOM    654  HE3 LYS A  43      16.845-112.153   8.927  1.00 15.00           H  
ATOM    655  HZ1 LYS A  43      18.112-110.988   7.415  1.00 15.00           H  
ATOM    656  HZ2 LYS A  43      17.478-111.783   6.065  1.00 15.00           H  
ATOM    657  HZ3 LYS A  43      18.584-112.579   7.075  1.00 15.00           H  
ATOM    658  N   LYS A  44      12.098-106.602   7.618  1.00 15.00           N  
ATOM    659  CA  LYS A  44      10.777-106.032   7.392  1.00 15.00           C  
ATOM    660  CB  LYS A  44      10.206-105.496   8.707  1.00 15.00           C  
ATOM    661  CG  LYS A  44       9.670-106.552   9.656  1.00 15.00           C  
ATOM    662  CD  LYS A  44       8.974-105.891  10.833  1.00 15.00           C  
ATOM    663  CE  LYS A  44       8.283-106.896  11.734  1.00 15.00           C  
ATOM    664  NZ  LYS A  44       7.604-106.211  12.865  1.00 15.00           N1+
ATOM    665  C   LYS A  44      10.826-104.900   6.378  1.00 15.00           C  
ATOM    666  O   LYS A  44       9.791-104.447   5.897  1.00 15.00           O  
ATOM    667  H   LYS A  44      12.725-106.134   8.206  1.00 15.00           H  
ATOM    668  HA  LYS A  44      10.139-106.824   7.001  1.00 15.00           H  
ATOM    669  HB2 LYS A  44       9.390-104.813   8.466  1.00 15.00           H  
ATOM    670  HB3 LYS A  44      10.997-104.950   9.221  1.00 15.00           H  
ATOM    671  HG2 LYS A  44      10.497-107.161  10.022  1.00 15.00           H  
ATOM    672  HG3 LYS A  44       8.958-107.186   9.127  1.00 15.00           H  
ATOM    673  HD2 LYS A  44       8.230-105.192  10.452  1.00 15.00           H  
ATOM    674  HD3 LYS A  44       9.716-105.349  11.419  1.00 15.00           H  
ATOM    675  HE2 LYS A  44       9.024-107.591  12.129  1.00 15.00           H  
ATOM    676  HE3 LYS A  44       7.542-107.446  11.153  1.00 15.00           H  
ATOM    677  HZ1 LYS A  44       8.284-105.613  13.377  1.00 15.00           H  
ATOM    678  HZ2 LYS A  44       7.210-106.910  13.525  1.00 15.00           H  
ATOM    679  HZ3 LYS A  44       6.832-105.613  12.508  1.00 15.00           H  
ATOM    680  N   LEU A  45      12.026-104.449   6.053  1.00 15.00           N  
ATOM    681  CA  LEU A  45      12.187-103.356   5.113  1.00 15.00           C  
ATOM    682  CB  LEU A  45      12.683-102.100   5.839  1.00 15.00           C  
ATOM    683  CG  LEU A  45      12.716-100.804   5.024  1.00 15.00           C  
ATOM    684  CD1 LEU A  45      11.319-100.434   4.544  1.00 15.00           C  
ATOM    685  CD2 LEU A  45      13.318 -99.674   5.844  1.00 15.00           C  
ATOM    686  C   LEU A  45      13.136-103.741   3.986  1.00 15.00           C  
ATOM    687  O   LEU A  45      14.326-103.968   4.214  1.00 15.00           O  
ATOM    688  H   LEU A  45      12.820-104.873   6.435  1.00 15.00           H  
ATOM    689  HA  LEU A  45      11.215-103.139   4.670  1.00 15.00           H  
ATOM    690  HB2 LEU A  45      13.697-102.298   6.185  1.00 15.00           H  
ATOM    691  HB3 LEU A  45      12.032-101.935   6.697  1.00 15.00           H  
ATOM    692  HG  LEU A  45      13.344-100.967   4.148  1.00 15.00           H  
ATOM    693 HD11 LEU A  45      10.916-101.245   3.938  1.00 15.00           H  
ATOM    694 HD12 LEU A  45      10.672-100.266   5.404  1.00 15.00           H  
ATOM    695 HD13 LEU A  45      11.370 -99.524   3.945  1.00 15.00           H  
ATOM    696 HD21 LEU A  45      12.702 -99.496   6.725  1.00 15.00           H  
ATOM    697 HD22 LEU A  45      14.326 -99.947   6.154  1.00 15.00           H  
ATOM    698 HD23 LEU A  45      13.357 -98.767   5.240  1.00 15.00           H  
ATOM    699  N   VAL A  46      12.595-103.833   2.778  1.00 15.00           N  
ATOM    700  CA  VAL A  46      13.386-104.185   1.607  1.00 15.00           C  
ATOM    701  CB  VAL A  46      12.604-105.103   0.643  1.00 15.00           C  
ATOM    702  CG1 VAL A  46      13.520-105.637  -0.449  1.00 15.00           C  
ATOM    703  CG2 VAL A  46      11.950-106.249   1.400  1.00 15.00           C  
ATOM    704  C   VAL A  46      13.808-102.918   0.871  1.00 15.00           C  
ATOM    705  O   VAL A  46      12.970-102.180   0.354  1.00 15.00           O  
ATOM    706  H   VAL A  46      11.638-103.652   2.669  1.00 15.00           H  
ATOM    707  HA  VAL A  46      14.265-104.729   1.953  1.00 15.00           H  
ATOM    708  HB  VAL A  46      11.818-104.513   0.173  1.00 15.00           H  
ATOM    709 HG11 VAL A  46      13.957-104.802  -0.997  1.00 15.00           H  
ATOM    710 HG12 VAL A  46      14.315-106.231   0.002  1.00 15.00           H  
ATOM    711 HG13 VAL A  46      12.945-106.260  -1.134  1.00 15.00           H  
ATOM    712 HG21 VAL A  46      12.720-106.854   1.879  1.00 15.00           H  
ATOM    713 HG22 VAL A  46      11.280-105.846   2.159  1.00 15.00           H  
ATOM    714 HG23 VAL A  46      11.383-106.867   0.705  1.00 15.00           H  
ATOM    715  N   LEU A  47      15.107-102.672   0.834  1.00 15.00           N  
ATOM    716  CA  LEU A  47      15.643-101.484   0.177  1.00 15.00           C  
ATOM    717  CB  LEU A  47      16.876-100.976   0.927  1.00 15.00           C  
ATOM    718  CG  LEU A  47      16.652-100.527   2.373  1.00 15.00           C  
ATOM    719  CD1 LEU A  47      17.909-100.752   3.199  1.00 15.00           C  
ATOM    720  CD2 LEU A  47      16.240 -99.064   2.421  1.00 15.00           C  
ATOM    721  C   LEU A  47      16.003-101.761  -1.278  1.00 15.00           C  
ATOM    722  O   LEU A  47      15.993-100.858  -2.113  1.00 15.00           O  
ATOM    723  H   LEU A  47      15.726-103.306   1.261  1.00 15.00           H  
ATOM    724  HA  LEU A  47      14.866-100.720   0.193  1.00 15.00           H  
ATOM    725  HB2 LEU A  47      17.275-100.126   0.373  1.00 15.00           H  
ATOM    726  HB3 LEU A  47      17.612-101.780   0.938  1.00 15.00           H  
ATOM    727  HG  LEU A  47      15.847-101.126   2.798  1.00 15.00           H  
ATOM    728 HD11 LEU A  47      18.178-101.808   3.173  1.00 15.00           H  
ATOM    729 HD12 LEU A  47      18.726-100.159   2.786  1.00 15.00           H  
ATOM    730 HD13 LEU A  47      17.725-100.449   4.230  1.00 15.00           H  
ATOM    731 HD21 LEU A  47      17.035 -98.449   2.000  1.00 15.00           H  
ATOM    732 HD22 LEU A  47      15.327 -98.924   1.843  1.00 15.00           H  
ATOM    733 HD23 LEU A  47      16.063 -98.770   3.456  1.00 15.00           H  
ATOM    734  N   SER A  48      16.323-103.014  -1.574  1.00 15.00           N  
ATOM    735  CA  SER A  48      16.702-103.397  -2.925  1.00 15.00           C  
ATOM    736  CB  SER A  48      18.132-102.919  -3.210  1.00 15.00           C  
ATOM    737  OG  SER A  48      18.603-103.392  -4.458  1.00 15.00           O  
ATOM    738  C   SER A  48      16.599-104.908  -3.127  1.00 15.00           C  
ATOM    739  O   SER A  48      16.734-105.683  -2.176  1.00 15.00           O  
ATOM    740  H   SER A  48      16.301-103.694  -0.871  1.00 15.00           H  
ATOM    741  HA  SER A  48      16.011-102.924  -3.623  1.00 15.00           H  
ATOM    742  HB2 SER A  48      18.790-103.286  -2.422  1.00 15.00           H  
ATOM    743  HB3 SER A  48      18.145-101.830  -3.217  1.00 15.00           H  
ATOM    744  HG  SER A  48      19.105-104.198  -4.325  1.00 15.00           H  
ATOM    745  N   SER A  49      16.331-105.311  -4.365  1.00 15.00           N  
ATOM    746  CA  SER A  49      16.239-106.713  -4.724  1.00 15.00           C  
ATOM    747  CB  SER A  49      14.805-107.228  -4.567  1.00 15.00           C  
ATOM    748  OG  SER A  49      14.768-108.382  -3.742  1.00 15.00           O  
ATOM    749  C   SER A  49      16.721-106.894  -6.157  1.00 15.00           C  
ATOM    750  O   SER A  49      16.324-106.144  -7.048  1.00 15.00           O  
ATOM    751  H   SER A  49      16.187-104.639  -5.065  1.00 15.00           H  
ATOM    752  HA  SER A  49      16.870-107.294  -4.051  1.00 15.00           H  
ATOM    753  HB2 SER A  49      14.407-107.479  -5.550  1.00 15.00           H  
ATOM    754  HB3 SER A  49      14.192-106.447  -4.116  1.00 15.00           H  
ATOM    755  HG  SER A  49      15.643-108.788  -3.719  1.00 15.00           H  
ATOM    756  N   GLU A  50      17.592-107.870  -6.361  1.00 15.00           N  
ATOM    757  CA  GLU A  50      18.140-108.150  -7.680  1.00 15.00           C  
ATOM    758  CB  GLU A  50      19.613-107.739  -7.748  1.00 15.00           C  
ATOM    759  CG  GLU A  50      19.919-106.711  -8.829  1.00 15.00           C  
ATOM    760  CD  GLU A  50      20.042-107.328 -10.210  1.00 15.00           C  
ATOM    761  OE1 GLU A  50      19.088-108.005 -10.646  1.00 15.00           O  
ATOM    762  OE2 GLU A  50      21.094-107.134 -10.856  1.00 15.00           O1-
ATOM    763  C   GLU A  50      17.972-109.627  -8.016  1.00 15.00           C  
ATOM    764  O   GLU A  50      17.783-110.458  -7.119  1.00 15.00           O  
ATOM    765  H   GLU A  50      17.861-108.432  -5.607  1.00 15.00           H  
ATOM    766  HA  GLU A  50      17.592-107.564  -8.419  1.00 15.00           H  
ATOM    767  HB2 GLU A  50      20.209-108.630  -7.944  1.00 15.00           H  
ATOM    768  HB3 GLU A  50      19.896-107.317  -6.784  1.00 15.00           H  
ATOM    769  HG2 GLU A  50      20.858-106.216  -8.583  1.00 15.00           H  
ATOM    770  HG3 GLU A  50      19.114-105.975  -8.847  1.00 15.00           H  
ATOM    771  N   LYS A  51      18.041-109.954  -9.296  1.00 15.00           N  
ATOM    772  CA  LYS A  51      17.873-111.325  -9.751  1.00 15.00           C  
ATOM    773  CB  LYS A  51      16.463-111.546 -10.310  1.00 15.00           C  
ATOM    774  CG  LYS A  51      15.402-111.786  -9.247  1.00 15.00           C  
ATOM    775  CD  LYS A  51      15.779-112.952  -8.342  1.00 15.00           C  
ATOM    776  CE  LYS A  51      15.618-114.288  -9.051  1.00 15.00           C  
ATOM    777  NZ  LYS A  51      14.188-114.681  -9.167  1.00 15.00           N1+
ATOM    778  C   LYS A  51      18.917-111.698 -10.790  1.00 15.00           C  
ATOM    779  O   LYS A  51      18.863-111.250 -11.932  1.00 15.00           O  
ATOM    780  H   LYS A  51      18.248-109.243  -9.964  1.00 15.00           H  
ATOM    781  HA  LYS A  51      18.011-111.974  -8.887  1.00 15.00           H  
ATOM    782  HB2 LYS A  51      16.489-112.414 -10.969  1.00 15.00           H  
ATOM    783  HB3 LYS A  51      16.180-110.664 -10.883  1.00 15.00           H  
ATOM    784  HG2 LYS A  51      14.453-112.008  -9.735  1.00 15.00           H  
ATOM    785  HG3 LYS A  51      15.297-110.886  -8.641  1.00 15.00           H  
ATOM    786  HD2 LYS A  51      15.135-112.939  -7.463  1.00 15.00           H  
ATOM    787  HD3 LYS A  51      16.818-112.838  -8.034  1.00 15.00           H  
ATOM    788  HE2 LYS A  51      16.150-115.054  -8.486  1.00 15.00           H  
ATOM    789  HE3 LYS A  51      16.046-114.212 -10.050  1.00 15.00           H  
ATOM    790  HZ1 LYS A  51      13.631-113.887  -9.541  1.00 15.00           H  
ATOM    791  HZ2 LYS A  51      13.813-114.945  -8.233  1.00 15.00           H  
ATOM    792  HZ3 LYS A  51      14.091-115.493  -9.809  1.00 15.00           H  
ATOM    793  N   THR A  52      19.850-112.547 -10.390  1.00 15.00           N  
ATOM    794  CA  THR A  52      20.911-112.980 -11.279  1.00 15.00           C  
ATOM    795  CB  THR A  52      22.280-112.431 -10.811  1.00 15.00           C  
ATOM    796  OG1 THR A  52      23.230-112.486 -11.882  1.00 15.00           O  
ATOM    797  CG2 THR A  52      22.813-113.200  -9.609  1.00 15.00           C  
ATOM    798  C   THR A  52      20.945-114.509 -11.383  1.00 15.00           C  
ATOM    799  O   THR A  52      20.247-115.204 -10.642  1.00 15.00           O  
ATOM    800  H   THR A  52      19.819-112.896  -9.475  1.00 15.00           H  
ATOM    801  HA  THR A  52      20.707-112.576 -12.271  1.00 15.00           H  
ATOM    802  HB  THR A  52      22.133-111.394 -10.510  1.00 15.00           H  
ATOM    803 HG21 THR A  52      22.091-113.143  -8.794  1.00 15.00           H  
ATOM    804 HG22 THR A  52      22.969-114.243  -9.884  1.00 15.00           H  
ATOM    805 HG23 THR A  52      23.758-112.763  -9.288  1.00 15.00           H  
ATOM    806  HG1 THR A  52      24.090-112.734 -11.528  1.00 15.00           H  
ATOM    807  N   VAL A  53      21.746-115.019 -12.314  1.00 15.00           N  
ATOM    808  CA  VAL A  53      21.885-116.459 -12.525  1.00 15.00           C  
ATOM    809  CB  VAL A  53      21.057-116.970 -13.735  1.00 15.00           C  
ATOM    810  CG1 VAL A  53      19.566-116.965 -13.426  1.00 15.00           C  
ATOM    811  CG2 VAL A  53      21.352-116.165 -14.994  1.00 15.00           C  
ATOM    812  C   VAL A  53      23.353-116.824 -12.733  1.00 15.00           C  
ATOM    813  O   VAL A  53      24.080-116.132 -13.447  1.00 15.00           O  
ATOM    814  H   VAL A  53      22.279-114.407 -12.866  1.00 15.00           H  
ATOM    815  HA  VAL A  53      21.497-116.942 -11.629  1.00 15.00           H  
ATOM    816  HB  VAL A  53      21.359-118.001 -13.921  1.00 15.00           H  
ATOM    817 HG11 VAL A  53      19.375-117.578 -12.545  1.00 15.00           H  
ATOM    818 HG12 VAL A  53      19.238-115.944 -13.236  1.00 15.00           H  
ATOM    819 HG13 VAL A  53      19.017-117.371 -14.277  1.00 15.00           H  
ATOM    820 HG21 VAL A  53      21.060-115.127 -14.837  1.00 15.00           H  
ATOM    821 HG22 VAL A  53      22.418-116.213 -15.214  1.00 15.00           H  
ATOM    822 HG23 VAL A  53      20.789-116.580 -15.830  1.00 15.00           H  
ATOM    823  N   LEU A  54      23.787-117.901 -12.100  1.00 15.00           N  
ATOM    824  CA  LEU A  54      25.165-118.354 -12.222  1.00 15.00           C  
ATOM    825  CB  LEU A  54      25.732-118.735 -10.851  1.00 15.00           C  
ATOM    826  CG  LEU A  54      25.882-117.591  -9.844  1.00 15.00           C  
ATOM    827  CD1 LEU A  54      26.372-118.117  -8.505  1.00 15.00           C  
ATOM    828  CD2 LEU A  54      26.828-116.524 -10.376  1.00 15.00           C  
ATOM    829  C   LEU A  54      25.248-119.533 -13.183  1.00 15.00           C  
ATOM    830  O   LEU A  54      24.869-120.651 -12.839  1.00 15.00           O  
ATOM    831  H   LEU A  54      23.162-118.413 -11.537  1.00 15.00           H  
ATOM    832  HA  LEU A  54      25.766-117.537 -12.622  1.00 15.00           H  
ATOM    833  HB2 LEU A  54      26.718-119.172 -11.008  1.00 15.00           H  
ATOM    834  HB3 LEU A  54      25.069-119.481 -10.412  1.00 15.00           H  
ATOM    835  HG  LEU A  54      24.901-117.137  -9.697  1.00 15.00           H  
ATOM    836 HD11 LEU A  54      25.670-118.860  -8.127  1.00 15.00           H  
ATOM    837 HD12 LEU A  54      27.353-118.575  -8.632  1.00 15.00           H  
ATOM    838 HD13 LEU A  54      26.445-117.292  -7.796  1.00 15.00           H  
ATOM    839 HD21 LEU A  54      27.816-116.959 -10.529  1.00 15.00           H  
ATOM    840 HD22 LEU A  54      26.448-116.141 -11.323  1.00 15.00           H  
ATOM    841 HD23 LEU A  54      26.897-115.709  -9.656  1.00 15.00           H  
ATOM    842  N   THR A  55      25.741-119.272 -14.383  1.00 15.00           N  
ATOM    843  CA  THR A  55      25.860-120.297 -15.410  1.00 15.00           C  
ATOM    844  CB  THR A  55      25.233-119.812 -16.744  1.00 15.00           C  
ATOM    845  OG1 THR A  55      25.451-120.772 -17.788  1.00 15.00           O  
ATOM    846  CG2 THR A  55      25.804-118.463 -17.163  1.00 15.00           C  
ATOM    847  C   THR A  55      27.324-120.682 -15.625  1.00 15.00           C  
ATOM    848  O   THR A  55      28.220-119.843 -15.501  1.00 15.00           O  
ATOM    849  H   THR A  55      26.047-118.365 -14.584  1.00 15.00           H  
ATOM    850  HA  THR A  55      25.316-121.178 -15.069  1.00 15.00           H  
ATOM    851  HB  THR A  55      24.161-119.701 -16.580  1.00 15.00           H  
ATOM    852 HG21 THR A  55      25.623-117.732 -16.376  1.00 15.00           H  
ATOM    853 HG22 THR A  55      26.876-118.559 -17.331  1.00 15.00           H  
ATOM    854 HG23 THR A  55      25.320-118.134 -18.083  1.00 15.00           H  
ATOM    855  HG1 THR A  55      25.729-120.313 -18.590  1.00 15.00           H  
ATOM    856  N   PRO A  56      27.592-121.963 -15.938  1.00 15.00           N  
ATOM    857  CA  PRO A  56      28.956-122.456 -16.185  1.00 15.00           C  
ATOM    858  CB  PRO A  56      28.755-123.947 -16.487  1.00 15.00           C  
ATOM    859  CG  PRO A  56      27.427-124.280 -15.902  1.00 15.00           C  
ATOM    860  CD  PRO A  56      26.594-123.043 -16.049  1.00 15.00           C  
ATOM    861  C   PRO A  56      29.606-121.767 -17.385  1.00 15.00           C  
ATOM    862  O   PRO A  56      30.822-121.834 -17.563  1.00 15.00           O  
ATOM    863  HA  PRO A  56      29.614-122.262 -15.338  1.00 15.00           H  
ATOM    864  HB2 PRO A  56      29.540-124.542 -16.020  1.00 15.00           H  
ATOM    865  HB3 PRO A  56      28.756-124.124 -17.563  1.00 15.00           H  
ATOM    866  HG2 PRO A  56      27.531-124.544 -14.850  1.00 15.00           H  
ATOM    867  HG3 PRO A  56      26.971-125.110 -16.442  1.00 15.00           H  
ATOM    868  HD2 PRO A  56      26.094-123.018 -17.017  1.00 15.00           H  
ATOM    869  HD3 PRO A  56      25.850-122.973 -15.255  1.00 15.00           H  
ATOM    870  N   ALA A  57      28.786-121.106 -18.201  1.00 15.00           N  
ATOM    871  CA  ALA A  57      29.268-120.401 -19.387  1.00 15.00           C  
ATOM    872  CB  ALA A  57      28.110-119.743 -20.122  1.00 15.00           C  
ATOM    873  C   ALA A  57      30.337-119.369 -19.029  1.00 15.00           C  
ATOM    874  O   ALA A  57      31.361-119.268 -19.699  1.00 15.00           O  
ATOM    875  H   ALA A  57      27.824-121.098 -18.000  1.00 15.00           H  
ATOM    876  HA  ALA A  57      29.728-121.136 -20.047  1.00 15.00           H  
ATOM    877  HB1 ALA A  57      27.378-120.502 -20.399  1.00 15.00           H  
ATOM    878  HB2 ALA A  57      27.640-119.005 -19.472  1.00 15.00           H  
ATOM    879  HB3 ALA A  57      28.483-119.252 -21.021  1.00 15.00           H  
ATOM    880  N   THR A  58      30.102-118.617 -17.963  1.00 15.00           N  
ATOM    881  CA  THR A  58      31.047-117.607 -17.515  1.00 15.00           C  
ATOM    882  CB  THR A  58      30.303-116.349 -17.031  1.00 15.00           C  
ATOM    883  OG1 THR A  58      29.107-116.739 -16.338  1.00 15.00           O  
ATOM    884  CG2 THR A  58      29.937-115.459 -18.207  1.00 15.00           C  
ATOM    885  C   THR A  58      31.899-118.151 -16.373  1.00 15.00           C  
ATOM    886  O   THR A  58      32.536-117.393 -15.643  1.00 15.00           O  
ATOM    887  H   THR A  58      29.265-118.738 -17.465  1.00 15.00           H  
ATOM    888  HA  THR A  58      31.687-117.345 -18.358  1.00 15.00           H  
ATOM    889  HB  THR A  58      30.958-115.792 -16.360  1.00 15.00           H  
ATOM    890 HG21 THR A  58      30.843-115.164 -18.736  1.00 15.00           H  
ATOM    891 HG22 THR A  58      29.282-116.005 -18.886  1.00 15.00           H  
ATOM    892 HG23 THR A  58      29.422-114.570 -17.843  1.00 15.00           H  
ATOM    893  HG1 THR A  58      28.851-116.040 -15.725  1.00 15.00           H  
ATOM    894  N   ASN A  59      31.911-119.474 -16.234  1.00 15.00           N  
ATOM    895  CA  ASN A  59      32.665-120.145 -15.174  1.00 15.00           C  
ATOM    896  CB  ASN A  59      34.169-119.882 -15.303  1.00 15.00           C  
ATOM    897  CG  ASN A  59      34.850-120.865 -16.233  1.00 15.00           C  
ATOM    898  OD1 ASN A  59      35.493-121.812 -15.786  1.00 15.00           O  
ATOM    899  ND2 ASN A  59      34.708-120.654 -17.537  1.00 15.00           N  
ATOM    900  C   ASN A  59      32.144-119.743 -13.799  1.00 15.00           C  
ATOM    901  O   ASN A  59      32.921-119.411 -12.898  1.00 15.00           O  
ATOM    902  H   ASN A  59      31.407-120.020 -16.878  1.00 15.00           H  
ATOM    903  HA  ASN A  59      32.515-121.218 -15.286  1.00 15.00           H  
ATOM    904  HB2 ASN A  59      34.624-119.961 -14.315  1.00 15.00           H  
ATOM    905  HB3 ASN A  59      34.316-118.874 -15.690  1.00 15.00           H  
ATOM    906 HD21 ASN A  59      34.179-119.882 -17.831  1.00 15.00           H  
ATOM    907 HD22 ASN A  59      35.134-121.286 -18.154  1.00 15.00           H  
ATOM    908  N   HIS A  60      30.811-119.770 -13.664  1.00 15.00           N  
ATOM    909  CA  HIS A  60      30.126-119.422 -12.417  1.00 15.00           C  
ATOM    910  CB  HIS A  60      30.258-120.527 -11.370  1.00 15.00           C  
ATOM    911  CG  HIS A  60      29.347-121.690 -11.622  1.00 15.00           C  
ATOM    912  ND1 HIS A  60      29.839-122.940 -11.914  1.00 15.00           N  
ATOM    913  CD2 HIS A  60      27.992-121.735 -11.620  1.00 15.00           C  
ATOM    914  CE1 HIS A  60      28.784-123.713 -12.080  1.00 15.00           C  
ATOM    915  NE2 HIS A  60      27.648-123.026 -11.913  1.00 15.00           N  
ATOM    916  C   HIS A  60      30.552-118.067 -11.863  1.00 15.00           C  
ATOM    917  O   HIS A  60      31.048-117.961 -10.739  1.00 15.00           O  
ATOM    918  H   HIS A  60      30.266-120.041 -14.434  1.00 15.00           H  
ATOM    919  HA  HIS A  60      29.069-119.331 -12.667  1.00 15.00           H  
ATOM    920  HB2 HIS A  60      30.021-120.107 -10.393  1.00 15.00           H  
ATOM    921  HB3 HIS A  60      31.287-120.885 -11.373  1.00 15.00           H  
ATOM    922  HD2 HIS A  60      27.318-120.914 -11.425  1.00 15.00           H  
ATOM    923  HE2 HIS A  60      26.732-123.384 -11.991  1.00 15.00           H  
ATOM    924  HE1 HIS A  60      28.831-124.765 -12.321  1.00 15.00           H  
ATOM    925  N   MET A  61      30.344-117.033 -12.662  1.00 15.00           N  
ATOM    926  CA  MET A  61      30.697-115.676 -12.281  1.00 15.00           C  
ATOM    927  CB  MET A  61      31.953-115.247 -13.041  1.00 15.00           C  
ATOM    928  CG  MET A  61      32.572-113.942 -12.573  1.00 15.00           C  
ATOM    929  SD  MET A  61      34.045-113.511 -13.522  1.00 15.00           S  
ATOM    930  CE  MET A  61      34.381-111.867 -12.903  1.00 15.00           C  
ATOM    931  C   MET A  61      29.546-114.733 -12.609  1.00 15.00           C  
ATOM    932  O   MET A  61      29.040-114.741 -13.733  1.00 15.00           O  
ATOM    933  H   MET A  61      29.937-117.185 -13.538  1.00 15.00           H  
ATOM    934  HA  MET A  61      30.892-115.638 -11.209  1.00 15.00           H  
ATOM    935  HB2 MET A  61      31.691-115.139 -14.093  1.00 15.00           H  
ATOM    936  HB3 MET A  61      32.700-116.034 -12.932  1.00 15.00           H  
ATOM    937  HG2 MET A  61      32.846-114.039 -11.523  1.00 15.00           H  
ATOM    938  HG3 MET A  61      31.836-113.145 -12.683  1.00 15.00           H  
ATOM    939  HE1 MET A  61      33.527-111.220 -13.107  1.00 15.00           H  
ATOM    940  HE2 MET A  61      34.554-111.912 -11.828  1.00 15.00           H  
ATOM    941  HE3 MET A  61      35.266-111.466 -13.397  1.00 15.00           H  
ATOM    942  N   GLY A  62      29.119-113.948 -11.627  1.00 15.00           N  
ATOM    943  CA  GLY A  62      28.029-113.016 -11.844  1.00 15.00           C  
ATOM    944  C   GLY A  62      28.306-111.659 -11.225  1.00 15.00           C  
ATOM    945  O   GLY A  62      29.032-111.561 -10.233  1.00 15.00           O  
ATOM    946  H   GLY A  62      29.544-114.005 -10.741  1.00 15.00           H  
ATOM    947  HA2 GLY A  62      27.122-113.426 -11.399  1.00 15.00           H  
ATOM    948  HA3 GLY A  62      27.883-112.889 -12.916  1.00 15.00           H  
ATOM    949  N   ASN A  63      27.718-110.615 -11.797  1.00 15.00           N  
ATOM    950  CA  ASN A  63      27.905-109.257 -11.302  1.00 15.00           C  
ATOM    951  CB  ASN A  63      28.752-108.446 -12.285  1.00 15.00           C  
ATOM    952  CG  ASN A  63      30.183-108.930 -12.366  1.00 15.00           C  
ATOM    953  OD1 ASN A  63      30.504-109.834 -13.134  1.00 15.00           O  
ATOM    954  ND2 ASN A  63      31.055-108.329 -11.573  1.00 15.00           N  
ATOM    955  C   ASN A  63      26.560-108.579 -11.111  1.00 15.00           C  
ATOM    956  O   ASN A  63      25.729-108.584 -12.016  1.00 15.00           O  
ATOM    957  H   ASN A  63      27.133-110.759 -12.572  1.00 15.00           H  
ATOM    958  HA  ASN A  63      28.422-109.307 -10.344  1.00 15.00           H  
ATOM    959  HB2 ASN A  63      28.755-107.404 -11.964  1.00 15.00           H  
ATOM    960  HB3 ASN A  63      28.303-108.519 -13.275  1.00 15.00           H  
ATOM    961 HD21 ASN A  63      32.025-108.609 -11.585  1.00 15.00           H  
ATOM    962 HD22 ASN A  63      30.750-107.590 -10.956  1.00 15.00           H  
ATOM    963  N   VAL A  64      26.350-107.995  -9.941  1.00 15.00           N  
ATOM    964  CA  VAL A  64      25.091-107.323  -9.634  1.00 15.00           C  
ATOM    965  CB  VAL A  64      24.345-108.071  -8.502  1.00 15.00           C  
ATOM    966  CG1 VAL A  64      23.210-107.239  -7.926  1.00 15.00           C  
ATOM    967  CG2 VAL A  64      23.824-109.411  -8.996  1.00 15.00           C  
ATOM    968  C   VAL A  64      25.336-105.878  -9.209  1.00 15.00           C  
ATOM    969  O   VAL A  64      26.295-105.591  -8.503  1.00 15.00           O  
ATOM    970  H   VAL A  64      27.059-108.012  -9.259  1.00 15.00           H  
ATOM    971  HA  VAL A  64      24.479-107.327 -10.537  1.00 15.00           H  
ATOM    972  HB  VAL A  64      25.063-108.246  -7.701  1.00 15.00           H  
ATOM    973 HG11 VAL A  64      23.605-106.294  -7.555  1.00 15.00           H  
ATOM    974 HG12 VAL A  64      22.471-107.045  -8.703  1.00 15.00           H  
ATOM    975 HG13 VAL A  64      22.741-107.784  -7.106  1.00 15.00           H  
ATOM    976 HG21 VAL A  64      23.104-109.248  -9.798  1.00 15.00           H  
ATOM    977 HG22 VAL A  64      24.656-110.008  -9.371  1.00 15.00           H  
ATOM    978 HG23 VAL A  64      23.339-109.938  -8.174  1.00 15.00           H  
ATOM    979  N   THR A  65      24.475-104.978  -9.657  1.00 15.00           N  
ATOM    980  CA  THR A  65      24.571-103.571  -9.302  1.00 15.00           C  
ATOM    981  CB  THR A  65      24.580-102.691 -10.568  1.00 15.00           C  
ATOM    982  OG1 THR A  65      25.461-103.274 -11.538  1.00 15.00           O  
ATOM    983  CG2 THR A  65      25.053-101.281 -10.245  1.00 15.00           C  
ATOM    984  C   THR A  65      23.366-103.214  -8.439  1.00 15.00           C  
ATOM    985  O   THR A  65      22.246-103.610  -8.752  1.00 15.00           O  
ATOM    986  H   THR A  65      23.741-105.269 -10.235  1.00 15.00           H  
ATOM    987  HA  THR A  65      25.500-103.395  -8.759  1.00 15.00           H  
ATOM    988  HB  THR A  65      23.564-102.634 -10.961  1.00 15.00           H  
ATOM    989 HG21 THR A  65      24.391-100.837  -9.502  1.00 15.00           H  
ATOM    990 HG22 THR A  65      26.068-101.321  -9.851  1.00 15.00           H  
ATOM    991 HG23 THR A  65      25.039-100.677 -11.152  1.00 15.00           H  
ATOM    992  HG1 THR A  65      25.407-104.232 -11.478  1.00 15.00           H  
ATOM    993  N   PHE A  66      23.583-102.493  -7.346  1.00 15.00           N  
ATOM    994  CA  PHE A  66      22.485-102.129  -6.460  1.00 15.00           C  
ATOM    995  CB  PHE A  66      22.272-103.223  -5.395  1.00 15.00           C  
ATOM    996  CG  PHE A  66      23.398-103.357  -4.395  1.00 15.00           C  
ATOM    997  CD1 PHE A  66      23.238-102.920  -3.087  1.00 15.00           C  
ATOM    998  CD2 PHE A  66      24.612-103.925  -4.756  1.00 15.00           C  
ATOM    999  CE1 PHE A  66      24.266-103.036  -2.166  1.00 15.00           C  
ATOM   1000  CE2 PHE A  66      25.646-104.043  -3.842  1.00 15.00           C  
ATOM   1001  CZ  PHE A  66      25.471-103.603  -2.541  1.00 15.00           C  
ATOM   1002  C   PHE A  66      22.727-100.779  -5.788  1.00 15.00           C  
ATOM   1003  O   PHE A  66      23.874-100.381  -5.578  1.00 15.00           O  
ATOM   1004  H   PHE A  66      24.498-102.198  -7.129  1.00 15.00           H  
ATOM   1005  HA  PHE A  66      21.584-102.040  -7.067  1.00 15.00           H  
ATOM   1006  HB2 PHE A  66      22.158-104.178  -5.908  1.00 15.00           H  
ATOM   1007  HB3 PHE A  66      21.358-102.993  -4.849  1.00 15.00           H  
ATOM   1008  HD1 PHE A  66      22.298-102.484  -2.783  1.00 15.00           H  
ATOM   1009  HD2 PHE A  66      24.753-104.280  -5.766  1.00 15.00           H  
ATOM   1010  HE1 PHE A  66      24.127-102.683  -1.155  1.00 15.00           H  
ATOM   1011  HE2 PHE A  66      26.588-104.477  -4.144  1.00 15.00           H  
ATOM   1012  HZ  PHE A  66      26.271-103.702  -1.822  1.00 15.00           H  
ATOM   1013  N   THR A  67      21.644-100.083  -5.461  1.00 15.00           N  
ATOM   1014  CA  THR A  67      21.733 -98.790  -4.797  1.00 15.00           C  
ATOM   1015  CB  THR A  67      21.294 -97.623  -5.715  1.00 15.00           C  
ATOM   1016  OG1 THR A  67      21.673 -96.368  -5.127  1.00 15.00           O  
ATOM   1017  CG2 THR A  67      19.790 -97.635  -5.957  1.00 15.00           C  
ATOM   1018  C   THR A  67      20.910 -98.804  -3.509  1.00 15.00           C  
ATOM   1019  O   THR A  67      19.966 -99.589  -3.377  1.00 15.00           O  
ATOM   1020  H   THR A  67      20.757-100.448  -5.671  1.00 15.00           H  
ATOM   1021  HA  THR A  67      22.781 -98.621  -4.552  1.00 15.00           H  
ATOM   1022  HB  THR A  67      21.795 -97.750  -6.675  1.00 15.00           H  
ATOM   1023 HG21 THR A  67      19.502 -98.585  -6.407  1.00 15.00           H  
ATOM   1024 HG22 THR A  67      19.269 -97.509  -5.008  1.00 15.00           H  
ATOM   1025 HG23 THR A  67      19.524 -96.819  -6.629  1.00 15.00           H  
ATOM   1026  HG1 THR A  67      21.733 -95.696  -5.818  1.00 15.00           H  
ATOM   1027  N   ILE A  68      21.284 -97.948  -2.564  1.00 15.00           N  
ATOM   1028  CA  ILE A  68      20.600 -97.866  -1.277  1.00 15.00           C  
ATOM   1029  CB  ILE A  68      21.592 -98.072  -0.113  1.00 15.00           C  
ATOM   1030  CG1 ILE A  68      22.346 -99.399  -0.275  1.00 15.00           C  
ATOM   1031  CG2 ILE A  68      20.864 -98.027   1.230  1.00 15.00           C  
ATOM   1032  CD1 ILE A  68      23.579 -99.519   0.599  1.00 15.00           C  
ATOM   1033  C   ILE A  68      19.928 -96.506  -1.091  1.00 15.00           C  
ATOM   1034  O   ILE A  68      20.607 -95.498  -0.906  1.00 15.00           O  
ATOM   1035  H   ILE A  68      22.036 -97.350  -2.741  1.00 15.00           H  
ATOM   1036  HA  ILE A  68      19.845 -98.653  -1.270  1.00 15.00           H  
ATOM   1037  HB  ILE A  68      22.318 -97.260  -0.135  1.00 15.00           H  
ATOM   1038 HG12 ILE A  68      22.653 -99.494  -1.316  1.00 15.00           H  
ATOM   1039 HG13 ILE A  68      21.666-100.213  -0.022  1.00 15.00           H  
ATOM   1040 HG21 ILE A  68      20.357 -97.068   1.336  1.00 15.00           H  
ATOM   1041 HG22 ILE A  68      20.131 -98.832   1.273  1.00 15.00           H  
ATOM   1042 HG23 ILE A  68      21.585 -98.148   2.038  1.00 15.00           H  
ATOM   1043 HD11 ILE A  68      24.273 -98.712   0.361  1.00 15.00           H  
ATOM   1044 HD12 ILE A  68      23.289 -99.450   1.648  1.00 15.00           H  
ATOM   1045 HD13 ILE A  68      24.062-100.479   0.418  1.00 15.00           H  
ATOM   1046  N   PRO A  69      18.589 -96.454  -1.165  1.00 15.00           N  
ATOM   1047  CA  PRO A  69      17.825 -95.209  -0.980  1.00 15.00           C  
ATOM   1048  CB  PRO A  69      16.388 -95.615  -1.342  1.00 15.00           C  
ATOM   1049  CG  PRO A  69      16.527 -96.904  -2.078  1.00 15.00           C  
ATOM   1050  CD  PRO A  69      17.709 -97.590  -1.469  1.00 15.00           C  
ATOM   1051  C   PRO A  69      17.877 -94.716   0.470  1.00 15.00           C  
ATOM   1052  O   PRO A  69      18.011 -95.512   1.399  1.00 15.00           O  
ATOM   1053  HA  PRO A  69      18.220 -94.394  -1.585  1.00 15.00           H  
ATOM   1054  HB2 PRO A  69      15.924 -94.860  -1.976  1.00 15.00           H  
ATOM   1055  HB3 PRO A  69      15.789 -95.751  -0.441  1.00 15.00           H  
ATOM   1056  HG2 PRO A  69      16.699 -96.720  -3.138  1.00 15.00           H  
ATOM   1057  HG3 PRO A  69      15.630 -97.511  -1.955  1.00 15.00           H  
ATOM   1058  HD2 PRO A  69      17.432 -98.131  -0.564  1.00 15.00           H  
ATOM   1059  HD3 PRO A  69      18.177 -98.277  -2.174  1.00 15.00           H  
ATOM   1060  N   ALA A  70      17.761 -93.405   0.654  1.00 15.00           N  
ATOM   1061  CA  ALA A  70      17.810 -92.804   1.984  1.00 15.00           C  
ATOM   1062  CB  ALA A  70      18.332 -91.376   1.907  1.00 15.00           C  
ATOM   1063  C   ALA A  70      16.464 -92.839   2.710  1.00 15.00           C  
ATOM   1064  O   ALA A  70      15.477 -92.263   2.251  1.00 15.00           O  
ATOM   1065  H   ALA A  70      17.648 -92.823  -0.126  1.00 15.00           H  
ATOM   1066  HA  ALA A  70      18.499 -93.411   2.571  1.00 15.00           H  
ATOM   1067  HB1 ALA A  70      19.314 -91.374   1.434  1.00 15.00           H  
ATOM   1068  HB2 ALA A  70      17.644 -90.769   1.320  1.00 15.00           H  
ATOM   1069  HB3 ALA A  70      18.413 -90.965   2.913  1.00 15.00           H  
ATOM   1070  N   ASN A  71      16.445 -93.523   3.843  1.00 15.00           N  
ATOM   1071  CA  ASN A  71      15.247 -93.628   4.673  1.00 15.00           C  
ATOM   1072  CB  ASN A  71      15.285 -94.966   5.445  1.00 15.00           C  
ATOM   1073  CG  ASN A  71      14.233 -95.127   6.537  1.00 15.00           C  
ATOM   1074  OD1 ASN A  71      13.375 -94.272   6.740  1.00 15.00           O  
ATOM   1075  ND2 ASN A  71      14.286 -96.254   7.237  1.00 15.00           N  
ATOM   1076  C   ASN A  71      15.170 -92.431   5.632  1.00 15.00           C  
ATOM   1077  O   ASN A  71      16.022 -92.283   6.512  1.00 15.00           O  
ATOM   1078  H   ASN A  71      17.263 -93.984   4.128  1.00 15.00           H  
ATOM   1079  HA  ASN A  71      14.354 -93.612   4.047  1.00 15.00           H  
ATOM   1080  HB2 ASN A  71      16.267 -95.057   5.910  1.00 15.00           H  
ATOM   1081  HB3 ASN A  71      15.148 -95.773   4.725  1.00 15.00           H  
ATOM   1082 HD21 ASN A  71      14.982 -96.912   7.013  1.00 15.00           H  
ATOM   1083 HD22 ASN A  71      13.627 -96.383   7.954  1.00 15.00           H  
ATOM   1084  N   ARG A  72      14.157 -91.573   5.446  1.00 15.00           N  
ATOM   1085  CA  ARG A  72      13.969 -90.394   6.293  1.00 15.00           C  
ATOM   1086  CB  ARG A  72      13.693 -89.156   5.427  1.00 15.00           C  
ATOM   1087  CG  ARG A  72      13.802 -87.826   6.163  1.00 15.00           C  
ATOM   1088  CD  ARG A  72      12.972 -86.745   5.482  1.00 15.00           C  
ATOM   1089  NE  ARG A  72      13.814 -85.754   4.813  1.00 15.00           N  
ATOM   1090  CZ  ARG A  72      13.429 -84.500   4.526  1.00 15.00           C  
ATOM   1091  NH1 ARG A  72      12.196 -84.088   4.838  1.00 15.00           N  
ATOM   1092  NH2 ARG A  72      14.294 -83.642   3.969  1.00 15.00           N1+
ATOM   1093  C   ARG A  72      12.817 -90.617   7.275  1.00 15.00           C  
ATOM   1094  O   ARG A  72      12.424 -89.711   8.009  1.00 15.00           O  
ATOM   1095  H   ARG A  72      13.515 -91.738   4.722  1.00 15.00           H  
ATOM   1096  HA  ARG A  72      14.884 -90.230   6.862  1.00 15.00           H  
ATOM   1097  HB2 ARG A  72      12.683 -89.240   5.026  1.00 15.00           H  
ATOM   1098  HB3 ARG A  72      14.410 -89.149   4.606  1.00 15.00           H  
ATOM   1099  HG2 ARG A  72      14.846 -87.514   6.180  1.00 15.00           H  
ATOM   1100  HG3 ARG A  72      13.445 -87.956   7.185  1.00 15.00           H  
ATOM   1101  HD2 ARG A  72      12.363 -86.242   6.233  1.00 15.00           H  
ATOM   1102  HD3 ARG A  72      12.322 -87.213   4.742  1.00 15.00           H  
ATOM   1103  HE  ARG A  72      14.711 -86.044   4.545  1.00 15.00           H  
ATOM   1104 HH11 ARG A  72      11.892 -83.114   4.611  1.00 15.00           H  
ATOM   1105 HH12 ARG A  72      11.536 -84.735   5.311  1.00 15.00           H  
ATOM   1106 HH21 ARG A  72      15.275 -83.939   3.755  1.00 15.00           H  
ATOM   1107 HH22 ARG A  72      14.003 -82.665   3.746  1.00 15.00           H  
ATOM   1108  N   GLU A  73      12.300 -91.832   7.302  1.00 15.00           N  
ATOM   1109  CA  GLU A  73      11.199 -92.178   8.188  1.00 15.00           C  
ATOM   1110  CB  GLU A  73      10.168 -93.027   7.441  1.00 15.00           C  
ATOM   1111  CG  GLU A  73       9.389 -92.256   6.386  1.00 15.00           C  
ATOM   1112  CD  GLU A  73       8.939 -93.126   5.230  1.00 15.00           C  
ATOM   1113  OE1 GLU A  73       9.524 -93.001   4.131  1.00 15.00           O  
ATOM   1114  OE2 GLU A  73       7.999 -93.924   5.417  1.00 15.00           O1-
ATOM   1115  C   GLU A  73      11.721 -92.907   9.423  1.00 15.00           C  
ATOM   1116  O   GLU A  73      11.316 -94.032   9.725  1.00 15.00           O  
ATOM   1117  H   GLU A  73      12.679 -92.530   6.723  1.00 15.00           H  
ATOM   1118  HA  GLU A  73      10.710 -91.262   8.519  1.00 15.00           H  
ATOM   1119  HB2 GLU A  73       9.460 -93.426   8.168  1.00 15.00           H  
ATOM   1120  HB3 GLU A  73      10.689 -93.850   6.951  1.00 15.00           H  
ATOM   1121  HG2 GLU A  73      10.025 -91.461   5.996  1.00 15.00           H  
ATOM   1122  HG3 GLU A  73       8.507 -91.818   6.855  1.00 15.00           H  
ATOM   1123  N   PHE A  74      12.635 -92.256  10.129  1.00 15.00           N  
ATOM   1124  CA  PHE A  74      13.223 -92.827  11.325  1.00 15.00           C  
ATOM   1125  CB  PHE A  74      14.751 -92.766  11.265  1.00 15.00           C  
ATOM   1126  CG  PHE A  74      15.420 -93.829  12.088  1.00 15.00           C  
ATOM   1127  CD1 PHE A  74      15.951 -93.531  13.330  1.00 15.00           C  
ATOM   1128  CD2 PHE A  74      15.508 -95.132  11.622  1.00 15.00           C  
ATOM   1129  CE1 PHE A  74      16.557 -94.509  14.095  1.00 15.00           C  
ATOM   1130  CE2 PHE A  74      16.115 -96.116  12.381  1.00 15.00           C  
ATOM   1131  CZ  PHE A  74      16.640 -95.804  13.620  1.00 15.00           C  
ATOM   1132  C   PHE A  74      12.706 -92.121  12.571  1.00 15.00           C  
ATOM   1133  O   PHE A  74      12.249 -90.981  12.504  1.00 15.00           O  
ATOM   1134  H   PHE A  74      12.909 -91.361   9.841  1.00 15.00           H  
ATOM   1135  HA  PHE A  74      12.927 -93.875  11.378  1.00 15.00           H  
ATOM   1136  HB2 PHE A  74      15.074 -91.791  11.630  1.00 15.00           H  
ATOM   1137  HB3 PHE A  74      15.062 -92.885  10.227  1.00 15.00           H  
ATOM   1138  HD1 PHE A  74      15.891 -92.520  13.707  1.00 15.00           H  
ATOM   1139  HD2 PHE A  74      15.097 -95.382  10.655  1.00 15.00           H  
ATOM   1140  HE1 PHE A  74      16.966 -94.262  15.063  1.00 15.00           H  
ATOM   1141  HE2 PHE A  74      16.179 -97.126  12.005  1.00 15.00           H  
ATOM   1142  HZ  PHE A  74      17.113 -96.570  14.216  1.00 15.00           H  
ATOM   1143  N   LYS A  75      12.775 -92.817  13.702  1.00 15.00           N  
ATOM   1144  CA  LYS A  75      12.312 -92.282  14.977  1.00 15.00           C  
ATOM   1145  CB  LYS A  75      12.433 -93.341  16.086  1.00 15.00           C  
ATOM   1146  CG  LYS A  75      13.801 -94.003  16.191  1.00 15.00           C  
ATOM   1147  CD  LYS A  75      13.837 -95.062  17.285  1.00 15.00           C  
ATOM   1148  CE  LYS A  75      15.253 -95.583  17.503  1.00 15.00           C  
ATOM   1149  NZ  LYS A  75      15.335 -96.564  18.625  1.00 15.00           N1+
ATOM   1150  C   LYS A  75      13.047 -90.999  15.362  1.00 15.00           C  
ATOM   1151  O   LYS A  75      12.419 -90.003  15.722  1.00 15.00           O  
ATOM   1152  H   LYS A  75      13.142 -93.720  13.672  1.00 15.00           H  
ATOM   1153  HA  LYS A  75      11.259 -92.024  14.859  1.00 15.00           H  
ATOM   1154  HB2 LYS A  75      11.694 -94.119  15.894  1.00 15.00           H  
ATOM   1155  HB3 LYS A  75      12.215 -92.859  17.039  1.00 15.00           H  
ATOM   1156  HG2 LYS A  75      14.546 -93.239  16.415  1.00 15.00           H  
ATOM   1157  HG3 LYS A  75      14.040 -94.473  15.237  1.00 15.00           H  
ATOM   1158  HD2 LYS A  75      13.194 -95.893  16.996  1.00 15.00           H  
ATOM   1159  HD3 LYS A  75      13.471 -94.626  18.214  1.00 15.00           H  
ATOM   1160  HE2 LYS A  75      15.905 -94.739  17.729  1.00 15.00           H  
ATOM   1161  HE3 LYS A  75      15.592 -96.069  16.588  1.00 15.00           H  
ATOM   1162  HZ1 LYS A  75      15.037 -97.507  18.302  1.00 15.00           H  
ATOM   1163  HZ2 LYS A  75      14.716 -96.268  19.405  1.00 15.00           H  
ATOM   1164  HZ3 LYS A  75      16.314 -96.622  18.979  1.00 15.00           H  
ATOM   1165  N   SER A  76      14.373 -91.040  15.292  1.00 15.00           N  
ATOM   1166  CA  SER A  76      15.217 -89.895  15.626  1.00 15.00           C  
ATOM   1167  CB  SER A  76      15.050 -89.472  17.091  1.00 15.00           C  
ATOM   1168  OG  SER A  76      14.481 -90.510  17.869  1.00 15.00           O  
ATOM   1169  C   SER A  76      16.670 -90.238  15.351  1.00 15.00           C  
ATOM   1170  O   SER A  76      17.141 -91.318  15.718  1.00 15.00           O  
ATOM   1171  H   SER A  76      14.805 -91.867  14.996  1.00 15.00           H  
ATOM   1172  HA  SER A  76      14.908 -89.057  15.002  1.00 15.00           H  
ATOM   1173  HB2 SER A  76      14.400 -88.599  17.136  1.00 15.00           H  
ATOM   1174  HB3 SER A  76      16.028 -89.219  17.500  1.00 15.00           H  
ATOM   1175  HG  SER A  76      14.103 -91.168  17.278  1.00 15.00           H  
ATOM   1176  N   GLU A  77      17.370 -89.332  14.696  1.00 15.00           N  
ATOM   1177  CA  GLU A  77      18.766 -89.554  14.376  1.00 15.00           C  
ATOM   1178  CB  GLU A  77      19.136 -88.922  13.033  1.00 15.00           C  
ATOM   1179  CG  GLU A  77      18.649 -89.709  11.825  1.00 15.00           C  
ATOM   1180  CD  GLU A  77      19.105 -91.162  11.848  1.00 15.00           C  
ATOM   1181  OE1 GLU A  77      20.254 -91.433  12.263  1.00 15.00           O  
ATOM   1182  OE2 GLU A  77      18.317 -92.042  11.447  1.00 15.00           O1-
ATOM   1183  C   GLU A  77      19.680 -89.052  15.488  1.00 15.00           C  
ATOM   1184  O   GLU A  77      19.589 -87.900  15.915  1.00 15.00           O  
ATOM   1185  H   GLU A  77      16.940 -88.495  14.425  1.00 15.00           H  
ATOM   1186  HA  GLU A  77      18.913 -90.631  14.289  1.00 15.00           H  
ATOM   1187  HB2 GLU A  77      20.222 -88.845  12.978  1.00 15.00           H  
ATOM   1188  HB3 GLU A  77      18.699 -87.924  12.992  1.00 15.00           H  
ATOM   1189  HG2 GLU A  77      19.036 -89.236  10.923  1.00 15.00           H  
ATOM   1190  HG3 GLU A  77      17.560 -89.685  11.810  1.00 15.00           H  
ATOM   1191  N   LYS A  78      20.541 -89.938  15.960  1.00 15.00           N  
ATOM   1192  CA  LYS A  78      21.494 -89.612  17.012  1.00 15.00           C  
ATOM   1193  CB  LYS A  78      21.507 -90.703  18.093  1.00 15.00           C  
ATOM   1194  CG  LYS A  78      20.279 -90.737  18.990  1.00 15.00           C  
ATOM   1195  CD  LYS A  78      20.506 -91.638  20.202  1.00 15.00           C  
ATOM   1196  CE  LYS A  78      19.276 -91.679  21.099  1.00 15.00           C  
ATOM   1197  NZ  LYS A  78      19.535 -92.406  22.372  1.00 15.00           N1+
ATOM   1198  C   LYS A  78      22.886 -89.477  16.411  1.00 15.00           C  
ATOM   1199  O   LYS A  78      23.895 -89.699  17.086  1.00 15.00           O  
ATOM   1200  H   LYS A  78      20.540 -90.841  15.581  1.00 15.00           H  
ATOM   1201  HA  LYS A  78      21.195 -88.670  17.472  1.00 15.00           H  
ATOM   1202  HB2 LYS A  78      22.382 -90.543  18.723  1.00 15.00           H  
ATOM   1203  HB3 LYS A  78      21.589 -91.670  17.596  1.00 15.00           H  
ATOM   1204  HG2 LYS A  78      19.432 -91.116  18.419  1.00 15.00           H  
ATOM   1205  HG3 LYS A  78      20.063 -89.726  19.335  1.00 15.00           H  
ATOM   1206  HD2 LYS A  78      21.351 -91.256  20.775  1.00 15.00           H  
ATOM   1207  HD3 LYS A  78      20.727 -92.648  19.857  1.00 15.00           H  
ATOM   1208  HE2 LYS A  78      18.468 -92.180  20.566  1.00 15.00           H  
ATOM   1209  HE3 LYS A  78      18.977 -90.657  21.333  1.00 15.00           H  
ATOM   1210  HZ1 LYS A  78      20.014 -93.317  22.174  1.00 15.00           H  
ATOM   1211  HZ2 LYS A  78      18.639 -92.599  22.866  1.00 15.00           H  
ATOM   1212  HZ3 LYS A  78      20.141 -91.836  22.995  1.00 15.00           H  
ATOM   1213  N   GLY A  79      22.924 -89.124  15.127  1.00 15.00           N  
ATOM   1214  CA  GLY A  79      24.192 -88.965  14.425  1.00 15.00           C  
ATOM   1215  C   GLY A  79      24.968 -90.266  14.330  1.00 15.00           C  
ATOM   1216  O   GLY A  79      26.174 -90.290  14.575  1.00 15.00           O  
ATOM   1217  H   GLY A  79      22.080 -88.961  14.651  1.00 15.00           H  
ATOM   1218  HA2 GLY A  79      24.798 -88.233  14.960  1.00 15.00           H  
ATOM   1219  HA3 GLY A  79      23.991 -88.603  13.417  1.00 15.00           H  
ATOM   1220  N   ARG A  80      24.288 -91.354  13.986  1.00 15.00           N  
ATOM   1221  CA  ARG A  80      24.948 -92.648  13.880  1.00 15.00           C  
ATOM   1222  CB  ARG A  80      24.361 -93.640  14.886  1.00 15.00           C  
ATOM   1223  CG  ARG A  80      24.838 -93.453  16.320  1.00 15.00           C  
ATOM   1224  CD  ARG A  80      24.314 -94.562  17.221  1.00 15.00           C  
ATOM   1225  NE  ARG A  80      24.691 -94.370  18.625  1.00 15.00           N  
ATOM   1226  CZ  ARG A  80      23.882 -94.630  19.662  1.00 15.00           C  
ATOM   1227  NH1 ARG A  80      22.655 -95.094  19.445  1.00 15.00           N  
ATOM   1228  NH2 ARG A  80      24.284 -94.395  20.912  1.00 15.00           N1+
ATOM   1229  C   ARG A  80      24.859 -93.205  12.466  1.00 15.00           C  
ATOM   1230  O   ARG A  80      23.985 -92.813  11.693  1.00 15.00           O  
ATOM   1231  H   ARG A  80      23.327 -91.286  13.786  1.00 15.00           H  
ATOM   1232  HA  ARG A  80      26.003 -92.500  14.114  1.00 15.00           H  
ATOM   1233  HB2 ARG A  80      24.631 -94.647  14.567  1.00 15.00           H  
ATOM   1234  HB3 ARG A  80      23.276 -93.533  14.873  1.00 15.00           H  
ATOM   1235  HG2 ARG A  80      24.481 -92.492  16.692  1.00 15.00           H  
ATOM   1236  HG3 ARG A  80      25.928 -93.465  16.337  1.00 15.00           H  
ATOM   1237  HD2 ARG A  80      24.720 -95.513  16.877  1.00 15.00           H  
ATOM   1238  HD3 ARG A  80      23.226 -94.584  17.152  1.00 15.00           H  
ATOM   1239  HE  ARG A  80      25.605 -94.064  18.805  1.00 15.00           H  
ATOM   1240 HH11 ARG A  80      22.329 -95.265  18.475  1.00 15.00           H  
ATOM   1241 HH12 ARG A  80      22.015 -95.295  20.252  1.00 15.00           H  
ATOM   1242 HH21 ARG A  80      23.646 -94.605  21.713  1.00 15.00           H  
ATOM   1243 HH22 ARG A  80      25.232 -94.010  21.099  1.00 15.00           H  
ATOM   1244  N   ASN A  81      25.762 -94.124  12.141  1.00 15.00           N  
ATOM   1245  CA  ASN A  81      25.783 -94.749  10.820  1.00 15.00           C  
ATOM   1246  CB  ASN A  81      27.126 -95.452  10.559  1.00 15.00           C  
ATOM   1247  CG  ASN A  81      28.309 -94.504  10.465  1.00 15.00           C  
ATOM   1248  OD1 ASN A  81      28.536 -93.866   9.435  1.00 15.00           O  
ATOM   1249  ND2 ASN A  81      29.095 -94.430  11.532  1.00 15.00           N  
ATOM   1250  C   ASN A  81      24.660 -95.773  10.718  1.00 15.00           C  
ATOM   1251  O   ASN A  81      24.018 -96.108  11.718  1.00 15.00           O  
ATOM   1252  H   ASN A  81      26.420 -94.402  12.808  1.00 15.00           H  
ATOM   1253  HA  ASN A  81      25.647 -93.965  10.074  1.00 15.00           H  
ATOM   1254  HB2 ASN A  81      27.050 -96.000   9.620  1.00 15.00           H  
ATOM   1255  HB3 ASN A  81      27.311 -96.152  11.375  1.00 15.00           H  
ATOM   1256 HD21 ASN A  81      28.878 -94.985  12.311  1.00 15.00           H  
ATOM   1257 HD22 ASN A  81      29.864 -93.825  11.496  1.00 15.00           H  
ATOM   1258  N   LYS A  82      24.426 -96.276   9.518  1.00 15.00           N  
ATOM   1259  CA  LYS A  82      23.381 -97.262   9.314  1.00 15.00           C  
ATOM   1260  CB  LYS A  82      22.280 -96.725   8.393  1.00 15.00           C  
ATOM   1261  CG  LYS A  82      21.662 -95.422   8.886  1.00 15.00           C  
ATOM   1262  CD  LYS A  82      20.263 -95.210   8.330  1.00 15.00           C  
ATOM   1263  CE  LYS A  82      19.597 -94.004   8.976  1.00 15.00           C  
ATOM   1264  NZ  LYS A  82      19.753 -94.016  10.455  1.00 15.00           N1+
ATOM   1265  C   LYS A  82      23.980 -98.553   8.781  1.00 15.00           C  
ATOM   1266  O   LYS A  82      25.055 -98.543   8.177  1.00 15.00           O  
ATOM   1267  H   LYS A  82      24.984 -96.003   8.757  1.00 15.00           H  
ATOM   1268  HA  LYS A  82      22.912 -97.475  10.274  1.00 15.00           H  
ATOM   1269  HB2 LYS A  82      21.492 -97.476   8.322  1.00 15.00           H  
ATOM   1270  HB3 LYS A  82      22.708 -96.553   7.405  1.00 15.00           H  
ATOM   1271  HG2 LYS A  82      22.295 -94.592   8.572  1.00 15.00           H  
ATOM   1272  HG3 LYS A  82      21.609 -95.446   9.974  1.00 15.00           H  
ATOM   1273  HD2 LYS A  82      19.662 -96.098   8.528  1.00 15.00           H  
ATOM   1274  HD3 LYS A  82      20.327 -95.048   7.254  1.00 15.00           H  
ATOM   1275  HE2 LYS A  82      18.535 -94.014   8.733  1.00 15.00           H  
ATOM   1276  HE3 LYS A  82      20.052 -93.095   8.580  1.00 15.00           H  
ATOM   1277  HZ1 LYS A  82      19.500 -94.948  10.837  1.00 15.00           H  
ATOM   1278  HZ2 LYS A  82      19.130 -93.292  10.891  1.00 15.00           H  
ATOM   1279  HZ3 LYS A  82      20.737 -93.801  10.712  1.00 15.00           H  
ATOM   1280  N   PHE A  83      23.304 -99.657   9.031  1.00 15.00           N  
ATOM   1281  CA  PHE A  83      23.780-100.955   8.592  1.00 15.00           C  
ATOM   1282  CB  PHE A  83      24.142-101.820   9.801  1.00 15.00           C  
ATOM   1283  CG  PHE A  83      25.320-101.325  10.592  1.00 15.00           C  
ATOM   1284  CD1 PHE A  83      25.149-100.420  11.629  1.00 15.00           C  
ATOM   1285  CD2 PHE A  83      26.599-101.768  10.300  1.00 15.00           C  
ATOM   1286  CE1 PHE A  83      26.230 -99.966  12.359  1.00 15.00           C  
ATOM   1287  CE2 PHE A  83      27.686-101.318  11.026  1.00 15.00           C  
ATOM   1288  CZ  PHE A  83      27.500-100.416  12.057  1.00 15.00           C  
ATOM   1289  C   PHE A  83      22.721-101.663   7.765  1.00 15.00           C  
ATOM   1290  O   PHE A  83      21.537-101.609   8.090  1.00 15.00           O  
ATOM   1291  H   PHE A  83      22.452 -99.601   9.514  1.00 15.00           H  
ATOM   1292  HA  PHE A  83      24.665-100.801   7.975  1.00 15.00           H  
ATOM   1293  HB2 PHE A  83      24.370-102.825   9.445  1.00 15.00           H  
ATOM   1294  HB3 PHE A  83      23.278-101.857  10.464  1.00 15.00           H  
ATOM   1295  HD1 PHE A  83      24.157-100.065  11.869  1.00 15.00           H  
ATOM   1296  HD2 PHE A  83      26.749-102.473   9.496  1.00 15.00           H  
ATOM   1297  HE1 PHE A  83      26.082 -99.261  13.164  1.00 15.00           H  
ATOM   1298  HE2 PHE A  83      28.679-101.671  10.788  1.00 15.00           H  
ATOM   1299  HZ  PHE A  83      28.347-100.063  12.626  1.00 15.00           H  
ATOM   1300  N   VAL A  84      23.148-102.314   6.700  1.00 15.00           N  
ATOM   1301  CA  VAL A  84      22.226-103.048   5.846  1.00 15.00           C  
ATOM   1302  CB  VAL A  84      22.205-102.529   4.389  1.00 15.00           C  
ATOM   1303  CG1 VAL A  84      21.519-101.174   4.305  1.00 15.00           C  
ATOM   1304  CG2 VAL A  84      23.610-102.468   3.806  1.00 15.00           C  
ATOM   1305  C   VAL A  84      22.558-104.532   5.857  1.00 15.00           C  
ATOM   1306  O   VAL A  84      23.733-104.918   5.873  1.00 15.00           O  
ATOM   1307  H   VAL A  84      24.107-102.310   6.486  1.00 15.00           H  
ATOM   1308  HA  VAL A  84      21.230-102.887   6.258  1.00 15.00           H  
ATOM   1309  HB  VAL A  84      21.629-103.236   3.792  1.00 15.00           H  
ATOM   1310 HG11 VAL A  84      20.504-101.256   4.693  1.00 15.00           H  
ATOM   1311 HG12 VAL A  84      22.076-100.447   4.895  1.00 15.00           H  
ATOM   1312 HG13 VAL A  84      21.485-100.849   3.265  1.00 15.00           H  
ATOM   1313 HG21 VAL A  84      24.213-101.767   4.384  1.00 15.00           H  
ATOM   1314 HG22 VAL A  84      24.064-103.458   3.848  1.00 15.00           H  
ATOM   1315 HG23 VAL A  84      23.559-102.135   2.769  1.00 15.00           H  
ATOM   1316  N   THR A  85      21.528-105.356   5.862  1.00 15.00           N  
ATOM   1317  CA  THR A  85      21.703-106.796   5.875  1.00 15.00           C  
ATOM   1318  CB  THR A  85      20.591-107.475   6.699  1.00 15.00           C  
ATOM   1319  OG1 THR A  85      20.323-106.694   7.870  1.00 15.00           O  
ATOM   1320  CG2 THR A  85      21.017-108.872   7.122  1.00 15.00           C  
ATOM   1321  C   THR A  85      21.682-107.338   4.450  1.00 15.00           C  
ATOM   1322  O   THR A  85      20.625-107.408   3.817  1.00 15.00           O  
ATOM   1323  H   THR A  85      20.616-104.985   5.846  1.00 15.00           H  
ATOM   1324  HA  THR A  85      22.666-107.017   6.336  1.00 15.00           H  
ATOM   1325  HB  THR A  85      19.695-107.548   6.082  1.00 15.00           H  
ATOM   1326 HG21 THR A  85      21.229-109.471   6.236  1.00 15.00           H  
ATOM   1327 HG22 THR A  85      21.913-108.807   7.740  1.00 15.00           H  
ATOM   1328 HG23 THR A  85      20.215-109.340   7.693  1.00 15.00           H  
ATOM   1329  HG1 THR A  85      21.067-106.106   8.039  1.00 15.00           H  
ATOM   1330  N   VAL A  86      22.851-107.693   3.940  1.00 15.00           N  
ATOM   1331  CA  VAL A  86      22.954-108.230   2.595  1.00 15.00           C  
ATOM   1332  CB  VAL A  86      24.272-107.817   1.907  1.00 15.00           C  
ATOM   1333  CG1 VAL A  86      24.342-108.384   0.496  1.00 15.00           C  
ATOM   1334  CG2 VAL A  86      24.404-106.300   1.876  1.00 15.00           C  
ATOM   1335  C   VAL A  86      22.846-109.747   2.633  1.00 15.00           C  
ATOM   1336  O   VAL A  86      23.727-110.429   3.163  1.00 15.00           O  
ATOM   1337  H   VAL A  86      23.663-107.609   4.487  1.00 15.00           H  
ATOM   1338  HA  VAL A  86      22.132-107.815   2.011  1.00 15.00           H  
ATOM   1339  HB  VAL A  86      25.102-108.226   2.483  1.00 15.00           H  
ATOM   1340 HG11 VAL A  86      24.268-109.470   0.537  1.00 15.00           H  
ATOM   1341 HG12 VAL A  86      23.519-107.985  -0.097  1.00 15.00           H  
ATOM   1342 HG13 VAL A  86      25.290-108.101   0.038  1.00 15.00           H  
ATOM   1343 HG21 VAL A  86      23.580-105.875   1.303  1.00 15.00           H  
ATOM   1344 HG22 VAL A  86      24.376-105.913   2.895  1.00 15.00           H  
ATOM   1345 HG23 VAL A  86      25.351-106.027   1.410  1.00 15.00           H  
ATOM   1346  N   GLN A  87      21.753-110.263   2.095  1.00 15.00           N  
ATOM   1347  CA  GLN A  87      21.521-111.695   2.069  1.00 15.00           C  
ATOM   1348  CB  GLN A  87      20.343-112.074   2.975  1.00 15.00           C  
ATOM   1349  CG  GLN A  87      19.076-111.272   2.730  1.00 15.00           C  
ATOM   1350  CD  GLN A  87      17.829-111.983   3.216  1.00 15.00           C  
ATOM   1351  OE1 GLN A  87      17.387-111.792   4.351  1.00 15.00           O  
ATOM   1352  NE2 GLN A  87      17.251-112.809   2.359  1.00 15.00           N  
ATOM   1353  C   GLN A  87      21.276-112.193   0.649  1.00 15.00           C  
ATOM   1354  O   GLN A  87      20.502-111.602  -0.108  1.00 15.00           O  
ATOM   1355  H   GLN A  87      21.082-109.664   1.704  1.00 15.00           H  
ATOM   1356  HA  GLN A  87      22.422-112.179   2.447  1.00 15.00           H  
ATOM   1357  HB2 GLN A  87      20.648-111.922   4.011  1.00 15.00           H  
ATOM   1358  HB3 GLN A  87      20.116-113.128   2.814  1.00 15.00           H  
ATOM   1359  HG2 GLN A  87      18.979-111.091   1.660  1.00 15.00           H  
ATOM   1360  HG3 GLN A  87      19.160-110.319   3.253  1.00 15.00           H  
ATOM   1361 HE21 GLN A  87      17.655-112.913   1.472  1.00 15.00           H  
ATOM   1362 HE22 GLN A  87      16.445-113.283   2.646  1.00 15.00           H  
ATOM   1363  N   ALA A  88      21.950-113.274   0.292  1.00 15.00           N  
ATOM   1364  CA  ALA A  88      21.801-113.870  -1.026  1.00 15.00           C  
ATOM   1365  CB  ALA A  88      23.106-113.790  -1.800  1.00 15.00           C  
ATOM   1366  C   ALA A  88      21.348-115.316  -0.884  1.00 15.00           C  
ATOM   1367  O   ALA A  88      22.012-116.118  -0.222  1.00 15.00           O  
ATOM   1368  H   ALA A  88      22.570-113.685   0.936  1.00 15.00           H  
ATOM   1369  HA  ALA A  88      21.046-113.315  -1.583  1.00 15.00           H  
ATOM   1370  HB1 ALA A  88      23.404-112.747  -1.904  1.00 15.00           H  
ATOM   1371  HB2 ALA A  88      23.881-114.338  -1.264  1.00 15.00           H  
ATOM   1372  HB3 ALA A  88      22.970-114.228  -2.789  1.00 15.00           H  
ATOM   1373  N   THR A  89      20.216-115.641  -1.486  1.00 15.00           N  
ATOM   1374  CA  THR A  89      19.672-116.987  -1.405  1.00 15.00           C  
ATOM   1375  CB  THR A  89      18.146-116.955  -1.192  1.00 15.00           C  
ATOM   1376  OG1 THR A  89      17.834-115.967  -0.201  1.00 15.00           O  
ATOM   1377  CG2 THR A  89      17.639-118.312  -0.721  1.00 15.00           C  
ATOM   1378  C   THR A  89      20.006-117.818  -2.645  1.00 15.00           C  
ATOM   1379  O   THR A  89      19.505-117.554  -3.742  1.00 15.00           O  
ATOM   1380  H   THR A  89      19.731-114.958  -2.003  1.00 15.00           H  
ATOM   1381  HA  THR A  89      20.142-117.463  -0.544  1.00 15.00           H  
ATOM   1382  HB  THR A  89      17.664-116.711  -2.138  1.00 15.00           H  
ATOM   1383 HG21 THR A  89      17.882-119.069  -1.467  1.00 15.00           H  
ATOM   1384 HG22 THR A  89      18.115-118.568   0.226  1.00 15.00           H  
ATOM   1385 HG23 THR A  89      16.559-118.269  -0.585  1.00 15.00           H  
ATOM   1386  HG1 THR A  89      18.531-115.305  -0.182  1.00 15.00           H  
ATOM   1387  N   PHE A  90      20.859-118.815  -2.451  1.00 15.00           N  
ATOM   1388  CA  PHE A  90      21.271-119.718  -3.514  1.00 15.00           C  
ATOM   1389  CB  PHE A  90      22.775-120.017  -3.411  1.00 15.00           C  
ATOM   1390  CG  PHE A  90      23.681-118.821  -3.517  1.00 15.00           C  
ATOM   1391  CD1 PHE A  90      24.008-118.075  -2.394  1.00 15.00           C  
ATOM   1392  CD2 PHE A  90      24.224-118.455  -4.738  1.00 15.00           C  
ATOM   1393  CE1 PHE A  90      24.856-116.987  -2.489  1.00 15.00           C  
ATOM   1394  CE2 PHE A  90      25.070-117.368  -4.840  1.00 15.00           C  
ATOM   1395  CZ  PHE A  90      25.388-116.633  -3.715  1.00 15.00           C  
ATOM   1396  C   PHE A  90      20.496-121.027  -3.371  1.00 15.00           C  
ATOM   1397  O   PHE A  90      21.079-122.093  -3.166  1.00 15.00           O  
ATOM   1398  H   PHE A  90      21.222-118.959  -1.546  1.00 15.00           H  
ATOM   1399  HA  PHE A  90      21.068-119.254  -4.479  1.00 15.00           H  
ATOM   1400  HB2 PHE A  90      23.036-120.708  -4.212  1.00 15.00           H  
ATOM   1401  HB3 PHE A  90      22.957-120.492  -2.447  1.00 15.00           H  
ATOM   1402  HD1 PHE A  90      23.595-118.346  -1.434  1.00 15.00           H  
ATOM   1403  HD2 PHE A  90      23.983-119.027  -5.621  1.00 15.00           H  
ATOM   1404  HE1 PHE A  90      25.103-116.415  -1.607  1.00 15.00           H  
ATOM   1405  HE2 PHE A  90      25.483-117.092  -5.799  1.00 15.00           H  
ATOM   1406  HZ  PHE A  90      26.050-115.783  -3.792  1.00 15.00           H  
ATOM   1407  N   GLY A  91      19.177-120.931  -3.443  1.00 15.00           N  
ATOM   1408  CA  GLY A  91      18.340-122.105  -3.304  1.00 15.00           C  
ATOM   1409  C   GLY A  91      18.094-122.434  -1.846  1.00 15.00           C  
ATOM   1410  O   GLY A  91      17.269-121.799  -1.192  1.00 15.00           O  
ATOM   1411  H   GLY A  91      18.767-120.052  -3.583  1.00 15.00           H  
ATOM   1412  HA2 GLY A  91      18.834-122.952  -3.781  1.00 15.00           H  
ATOM   1413  HA3 GLY A  91      17.384-121.920  -3.793  1.00 15.00           H  
ATOM   1414  N   THR A  92      18.814-123.418  -1.333  1.00 15.00           N  
ATOM   1415  CA  THR A  92      18.677-123.818   0.058  1.00 15.00           C  
ATOM   1416  CB  THR A  92      18.758-125.348   0.190  1.00 15.00           C  
ATOM   1417  OG1 THR A  92      19.260-125.903  -1.034  1.00 15.00           O  
ATOM   1418  CG2 THR A  92      17.386-125.932   0.486  1.00 15.00           C  
ATOM   1419  C   THR A  92      19.783-123.198   0.906  1.00 15.00           C  
ATOM   1420  O   THR A  92      19.801-123.338   2.128  1.00 15.00           O  
ATOM   1421  H   THR A  92      19.451-123.897  -1.905  1.00 15.00           H  
ATOM   1422  HA  THR A  92      17.706-123.469   0.408  1.00 15.00           H  
ATOM   1423  HB  THR A  92      19.428-125.595   1.014  1.00 15.00           H  
ATOM   1424 HG21 THR A  92      17.003-125.508   1.414  1.00 15.00           H  
ATOM   1425 HG22 THR A  92      16.705-125.692  -0.331  1.00 15.00           H  
ATOM   1426 HG23 THR A  92      17.465-127.014   0.586  1.00 15.00           H  
ATOM   1427  HG1 THR A  92      18.546-126.337  -1.505  1.00 15.00           H  
ATOM   1428  N   GLN A  93      20.713-122.521   0.250  1.00 15.00           N  
ATOM   1429  CA  GLN A  93      21.823-121.892   0.945  1.00 15.00           C  
ATOM   1430  CB  GLN A  93      23.152-122.279   0.291  1.00 15.00           C  
ATOM   1431  CG  GLN A  93      23.531-123.735   0.496  1.00 15.00           C  
ATOM   1432  CD  GLN A  93      23.781-124.064   1.955  1.00 15.00           C  
ATOM   1433  NE2 GLN A  93      24.915-124.021   2.425  1.00 15.00           N  
ATOM   1434  OE1 GLN A  93      22.720-124.374   2.687  1.00 15.00           O  
ATOM   1435  C   GLN A  93      21.670-120.382   0.961  1.00 15.00           C  
ATOM   1436  O   GLN A  93      21.440-119.763  -0.073  1.00 15.00           O  
ATOM   1437  H   GLN A  93      20.646-122.435  -0.724  1.00 15.00           H  
ATOM   1438  HA  GLN A  93      21.820-122.247   1.975  1.00 15.00           H  
ATOM   1439  HB2 GLN A  93      23.939-121.655   0.715  1.00 15.00           H  
ATOM   1440  HB3 GLN A  93      23.076-122.091  -0.780  1.00 15.00           H  
ATOM   1441  HG2 GLN A  93      24.438-123.944  -0.071  1.00 15.00           H  
ATOM   1442  HG3 GLN A  93      22.720-124.364   0.129  1.00 15.00           H  
ATOM   1443 HE21 GLN A  93      25.064-124.227   3.403  1.00 15.00           H  
ATOM   1444 HE22 GLN A  93      25.698-123.781   1.834  1.00 15.00           H  
ATOM   1445  N   VAL A  94      21.793-119.791   2.132  1.00 15.00           N  
ATOM   1446  CA  VAL A  94      21.673-118.350   2.263  1.00 15.00           C  
ATOM   1447  CB  VAL A  94      20.361-117.929   2.970  1.00 15.00           C  
ATOM   1448  CG1 VAL A  94      20.222-118.596   4.332  1.00 15.00           C  
ATOM   1449  CG2 VAL A  94      20.271-116.413   3.095  1.00 15.00           C  
ATOM   1450  C   VAL A  94      22.882-117.773   2.990  1.00 15.00           C  
ATOM   1451  O   VAL A  94      23.300-118.284   4.029  1.00 15.00           O  
ATOM   1452  H   VAL A  94      21.973-120.331   2.930  1.00 15.00           H  
ATOM   1453  HA  VAL A  94      21.639-117.942   1.253  1.00 15.00           H  
ATOM   1454  HB  VAL A  94      19.530-118.268   2.351  1.00 15.00           H  
ATOM   1455 HG11 VAL A  94      20.255-119.679   4.211  1.00 15.00           H  
ATOM   1456 HG12 VAL A  94      21.040-118.278   4.978  1.00 15.00           H  
ATOM   1457 HG13 VAL A  94      19.271-118.310   4.782  1.00 15.00           H  
ATOM   1458 HG21 VAL A  94      21.093-116.050   3.711  1.00 15.00           H  
ATOM   1459 HG22 VAL A  94      20.333-115.962   2.104  1.00 15.00           H  
ATOM   1460 HG23 VAL A  94      19.322-116.142   3.559  1.00 15.00           H  
ATOM   1461  N   VAL A  95      23.469-116.739   2.408  1.00 15.00           N  
ATOM   1462  CA  VAL A  95      24.619-116.076   3.000  1.00 15.00           C  
ATOM   1463  CB  VAL A  95      25.790-115.965   2.001  1.00 15.00           C  
ATOM   1464  CG1 VAL A  95      27.026-115.411   2.691  1.00 15.00           C  
ATOM   1465  CG2 VAL A  95      26.091-117.314   1.364  1.00 15.00           C  
ATOM   1466  C   VAL A  95      24.219-114.678   3.443  1.00 15.00           C  
ATOM   1467  O   VAL A  95      23.742-113.884   2.632  1.00 15.00           O  
ATOM   1468  H   VAL A  95      23.117-116.412   1.551  1.00 15.00           H  
ATOM   1469  HA  VAL A  95      24.949-116.673   3.850  1.00 15.00           H  
ATOM   1470  HB  VAL A  95      25.497-115.276   1.209  1.00 15.00           H  
ATOM   1471 HG11 VAL A  95      26.798-114.433   3.115  1.00 15.00           H  
ATOM   1472 HG12 VAL A  95      27.332-116.090   3.487  1.00 15.00           H  
ATOM   1473 HG13 VAL A  95      27.833-115.314   1.966  1.00 15.00           H  
ATOM   1474 HG21 VAL A  95      26.388-118.023   2.137  1.00 15.00           H  
ATOM   1475 HG22 VAL A  95      25.201-117.682   0.855  1.00 15.00           H  
ATOM   1476 HG23 VAL A  95      26.902-117.202   0.644  1.00 15.00           H  
ATOM   1477  N   GLU A  96      24.395-114.385   4.724  1.00 15.00           N  
ATOM   1478  CA  GLU A  96      24.035-113.082   5.260  1.00 15.00           C  
ATOM   1479  CB  GLU A  96      22.902-113.221   6.275  1.00 15.00           C  
ATOM   1480  CG  GLU A  96      21.655-113.904   5.742  1.00 15.00           C  
ATOM   1481  CD  GLU A  96      20.399-113.401   6.419  1.00 15.00           C  
ATOM   1482  OE1 GLU A  96      20.351-112.206   6.769  1.00 15.00           O  
ATOM   1483  OE2 GLU A  96      19.444-114.183   6.591  1.00 15.00           O1-
ATOM   1484  C   GLU A  96      25.221-112.403   5.932  1.00 15.00           C  
ATOM   1485  O   GLU A  96      26.038-113.058   6.585  1.00 15.00           O  
ATOM   1486  H   GLU A  96      24.774-115.060   5.326  1.00 15.00           H  
ATOM   1487  HA  GLU A  96      23.712-112.465   4.421  1.00 15.00           H  
ATOM   1488  HB2 GLU A  96      22.624-112.223   6.614  1.00 15.00           H  
ATOM   1489  HB3 GLU A  96      23.272-113.802   7.120  1.00 15.00           H  
ATOM   1490  HG2 GLU A  96      21.741-114.977   5.914  1.00 15.00           H  
ATOM   1491  HG3 GLU A  96      21.579-113.713   4.672  1.00 15.00           H  
ATOM   1492  N   LYS A  97      25.318-111.093   5.754  1.00 15.00           N  
ATOM   1493  CA  LYS A  97      26.383-110.312   6.365  1.00 15.00           C  
ATOM   1494  CB  LYS A  97      27.694-110.449   5.585  1.00 15.00           C  
ATOM   1495  CG  LYS A  97      28.915-109.858   6.287  1.00 15.00           C  
ATOM   1496  CD  LYS A  97      29.237-110.598   7.582  1.00 15.00           C  
ATOM   1497  CE  LYS A  97      30.669-110.331   8.038  1.00 15.00           C  
ATOM   1498  NZ  LYS A  97      31.075-111.211   9.171  1.00 15.00           N1+
ATOM   1499  C   LYS A  97      25.969-108.847   6.485  1.00 15.00           C  
ATOM   1500  O   LYS A  97      25.370-108.283   5.567  1.00 15.00           O  
ATOM   1501  H   LYS A  97      24.660-110.639   5.180  1.00 15.00           H  
ATOM   1502  HA  LYS A  97      26.556-110.705   7.368  1.00 15.00           H  
ATOM   1503  HB2 LYS A  97      27.574-109.944   4.627  1.00 15.00           H  
ATOM   1504  HB3 LYS A  97      27.880-111.510   5.415  1.00 15.00           H  
ATOM   1505  HG2 LYS A  97      28.716-108.811   6.519  1.00 15.00           H  
ATOM   1506  HG3 LYS A  97      29.773-109.925   5.619  1.00 15.00           H  
ATOM   1507  HD2 LYS A  97      29.111-111.668   7.419  1.00 15.00           H  
ATOM   1508  HD3 LYS A  97      28.549-110.266   8.360  1.00 15.00           H  
ATOM   1509  HE2 LYS A  97      30.747-109.291   8.357  1.00 15.00           H  
ATOM   1510  HE3 LYS A  97      31.343-110.505   7.200  1.00 15.00           H  
ATOM   1511  HZ1 LYS A  97      30.575-110.928  10.046  1.00 15.00           H  
ATOM   1512  HZ2 LYS A  97      32.101-111.141   9.334  1.00 15.00           H  
ATOM   1513  HZ3 LYS A  97      30.839-112.204   8.955  1.00 15.00           H  
ATOM   1514  N   VAL A  98      26.275-108.252   7.632  1.00 15.00           N  
ATOM   1515  CA  VAL A  98      25.946-106.855   7.904  1.00 15.00           C  
ATOM   1516  CB  VAL A  98      25.834-106.620   9.427  1.00 15.00           C  
ATOM   1517  CG1 VAL A  98      25.355-105.210   9.733  1.00 15.00           C  
ATOM   1518  CG2 VAL A  98      24.915-107.654  10.064  1.00 15.00           C  
ATOM   1519  C   VAL A  98      27.028-105.933   7.333  1.00 15.00           C  
ATOM   1520  O   VAL A  98      28.209-106.106   7.635  1.00 15.00           O  
ATOM   1521  H   VAL A  98      26.735-108.770   8.321  1.00 15.00           H  
ATOM   1522  HA  VAL A  98      24.991-106.630   7.429  1.00 15.00           H  
ATOM   1523  HB  VAL A  98      26.829-106.735   9.857  1.00 15.00           H  
ATOM   1524 HG11 VAL A  98      26.043-104.489   9.292  1.00 15.00           H  
ATOM   1525 HG12 VAL A  98      24.359-105.066   9.315  1.00 15.00           H  
ATOM   1526 HG13 VAL A  98      25.320-105.065  10.813  1.00 15.00           H  
ATOM   1527 HG21 VAL A  98      23.913-107.555   9.646  1.00 15.00           H  
ATOM   1528 HG22 VAL A  98      25.297-108.654   9.860  1.00 15.00           H  
ATOM   1529 HG23 VAL A  98      24.877-107.491  11.141  1.00 15.00           H  
ATOM   1530  N   VAL A  99      26.620-104.970   6.508  1.00 15.00           N  
ATOM   1531  CA  VAL A  99      27.561-104.032   5.892  1.00 15.00           C  
ATOM   1532  CB  VAL A  99      27.490-104.081   4.346  1.00 15.00           C  
ATOM   1533  CG1 VAL A  99      28.572-103.214   3.717  1.00 15.00           C  
ATOM   1534  CG2 VAL A  99      27.602-105.514   3.847  1.00 15.00           C  
ATOM   1535  C   VAL A  99      27.318-102.600   6.380  1.00 15.00           C  
ATOM   1536  O   VAL A  99      26.176-102.205   6.640  1.00 15.00           O  
ATOM   1537  H   VAL A  99      25.661-104.884   6.309  1.00 15.00           H  
ATOM   1538  HA  VAL A  99      28.560-104.343   6.198  1.00 15.00           H  
ATOM   1539  HB  VAL A  99      26.520-103.683   4.047  1.00 15.00           H  
ATOM   1540 HG11 VAL A  99      28.464-102.187   4.066  1.00 15.00           H  
ATOM   1541 HG12 VAL A  99      29.553-103.593   4.003  1.00 15.00           H  
ATOM   1542 HG13 VAL A  99      28.474-103.241   2.632  1.00 15.00           H  
ATOM   1543 HG21 VAL A  99      28.568-105.926   4.139  1.00 15.00           H  
ATOM   1544 HG22 VAL A  99      26.804-106.115   4.283  1.00 15.00           H  
ATOM   1545 HG23 VAL A  99      27.516-105.528   2.760  1.00 15.00           H  
ATOM   1546  N   LEU A 100      28.400-101.833   6.491  1.00 15.00           N  
ATOM   1547  CA  LEU A 100      28.344-100.452   6.957  1.00 15.00           C  
ATOM   1548  CB  LEU A 100      29.693-100.068   7.573  1.00 15.00           C  
ATOM   1549  CG  LEU A 100      29.841 -98.629   8.076  1.00 15.00           C  
ATOM   1550  CD1 LEU A 100      28.907 -98.367   9.247  1.00 15.00           C  
ATOM   1551  CD2 LEU A 100      31.283 -98.344   8.463  1.00 15.00           C  
ATOM   1552  C   LEU A 100      27.997 -99.481   5.828  1.00 15.00           C  
ATOM   1553  O   LEU A 100      28.570 -99.542   4.737  1.00 15.00           O  
ATOM   1554  H   LEU A 100      29.269-102.208   6.244  1.00 15.00           H  
ATOM   1555  HA  LEU A 100      27.554-100.383   7.704  1.00 15.00           H  
ATOM   1556  HB2 LEU A 100      30.460-100.232   6.816  1.00 15.00           H  
ATOM   1557  HB3 LEU A 100      29.870-100.732   8.419  1.00 15.00           H  
ATOM   1558  HG  LEU A 100      29.563 -97.955   7.266  1.00 15.00           H  
ATOM   1559 HD11 LEU A 100      27.878 -98.552   8.940  1.00 15.00           H  
ATOM   1560 HD12 LEU A 100      29.165 -99.031  10.073  1.00 15.00           H  
ATOM   1561 HD13 LEU A 100      29.010 -97.331   9.569  1.00 15.00           H  
ATOM   1562 HD21 LEU A 100      31.580 -99.009   9.273  1.00 15.00           H  
ATOM   1563 HD22 LEU A 100      31.929 -98.509   7.601  1.00 15.00           H  
ATOM   1564 HD23 LEU A 100      31.373 -97.308   8.791  1.00 15.00           H  
ATOM   1565  N   VAL A 101      27.056 -98.585   6.101  1.00 15.00           N  
ATOM   1566  CA  VAL A 101      26.634 -97.589   5.126  1.00 15.00           C  
ATOM   1567  CB  VAL A 101      25.122 -97.685   4.832  1.00 15.00           C  
ATOM   1568  CG1 VAL A 101      24.722 -96.690   3.755  1.00 15.00           C  
ATOM   1569  CG2 VAL A 101      24.740 -99.097   4.420  1.00 15.00           C  
ATOM   1570  C   VAL A 101      26.946 -96.187   5.638  1.00 15.00           C  
ATOM   1571  O   VAL A 101      26.525 -95.810   6.735  1.00 15.00           O  
ATOM   1572  H   VAL A 101      26.628 -98.593   6.988  1.00 15.00           H  
ATOM   1573  HA  VAL A 101      27.183 -97.786   4.205  1.00 15.00           H  
ATOM   1574  HB  VAL A 101      24.584 -97.439   5.748  1.00 15.00           H  
ATOM   1575 HG11 VAL A 101      24.979 -95.681   4.078  1.00 15.00           H  
ATOM   1576 HG12 VAL A 101      25.252 -96.921   2.831  1.00 15.00           H  
ATOM   1577 HG13 VAL A 101      23.647 -96.753   3.583  1.00 15.00           H  
ATOM   1578 HG21 VAL A 101      25.268 -99.365   3.505  1.00 15.00           H  
ATOM   1579 HG22 VAL A 101      25.012 -99.794   5.214  1.00 15.00           H  
ATOM   1580 HG23 VAL A 101      23.665 -99.146   4.247  1.00 15.00           H  
ATOM   1581  N   SER A 102      27.693 -95.422   4.853  1.00 15.00           N  
ATOM   1582  CA  SER A 102      28.042 -94.065   5.226  1.00 15.00           C  
ATOM   1583  CB  SER A 102      29.436 -93.707   4.707  1.00 15.00           C  
ATOM   1584  OG  SER A 102      29.913 -92.512   5.304  1.00 15.00           O  
ATOM   1585  C   SER A 102      26.998 -93.093   4.685  1.00 15.00           C  
ATOM   1586  O   SER A 102      26.538 -93.232   3.550  1.00 15.00           O  
ATOM   1587  H   SER A 102      28.009 -95.780   3.991  1.00 15.00           H  
ATOM   1588  HA  SER A 102      28.058 -93.991   6.314  1.00 15.00           H  
ATOM   1589  HB2 SER A 102      29.389 -93.570   3.627  1.00 15.00           H  
ATOM   1590  HB3 SER A 102      30.123 -94.520   4.941  1.00 15.00           H  
ATOM   1591  HG  SER A 102      30.763 -92.279   4.914  1.00 15.00           H  
ATOM   1592  N   LEU A 103      26.629 -92.113   5.500  1.00 15.00           N  
ATOM   1593  CA  LEU A 103      25.632 -91.121   5.111  1.00 15.00           C  
ATOM   1594  CB  LEU A 103      24.903 -90.572   6.347  1.00 15.00           C  
ATOM   1595  CG  LEU A 103      24.372 -91.599   7.354  1.00 15.00           C  
ATOM   1596  CD1 LEU A 103      25.411 -91.895   8.426  1.00 15.00           C  
ATOM   1597  CD2 LEU A 103      23.077 -91.110   7.984  1.00 15.00           C  
ATOM   1598  C   LEU A 103      26.274 -89.968   4.343  1.00 15.00           C  
ATOM   1599  O   LEU A 103      25.620 -88.975   4.029  1.00 15.00           O  
ATOM   1600  H   LEU A 103      27.033 -92.056   6.392  1.00 15.00           H  
ATOM   1601  HA  LEU A 103      24.911 -91.616   4.461  1.00 15.00           H  
ATOM   1602  HB2 LEU A 103      24.053 -89.987   5.995  1.00 15.00           H  
ATOM   1603  HB3 LEU A 103      25.597 -89.921   6.877  1.00 15.00           H  
ATOM   1604  HG  LEU A 103      24.166 -92.525   6.816  1.00 15.00           H  
ATOM   1605 HD11 LEU A 103      26.321 -92.268   7.956  1.00 15.00           H  
ATOM   1606 HD12 LEU A 103      25.634 -90.983   8.978  1.00 15.00           H  
ATOM   1607 HD13 LEU A 103      25.021 -92.648   9.111  1.00 15.00           H  
ATOM   1608 HD21 LEU A 103      23.264 -90.183   8.526  1.00 15.00           H  
ATOM   1609 HD22 LEU A 103      22.338 -90.931   7.203  1.00 15.00           H  
ATOM   1610 HD23 LEU A 103      22.701 -91.865   8.674  1.00 15.00           H  
ATOM   1611  N   GLN A 104      27.557 -90.107   4.050  1.00 15.00           N  
ATOM   1612  CA  GLN A 104      28.293 -89.085   3.327  1.00 15.00           C  
ATOM   1613  CB  GLN A 104      29.795 -89.372   3.396  1.00 15.00           C  
ATOM   1614  CG  GLN A 104      30.541 -88.536   4.423  1.00 15.00           C  
ATOM   1615  CD  GLN A 104      31.896 -89.113   4.781  1.00 15.00           C  
ATOM   1616  OE1 GLN A 104      32.864 -88.952   4.046  1.00 15.00           O  
ATOM   1617  NE2 GLN A 104      31.981 -89.773   5.927  1.00 15.00           N  
ATOM   1618  C   GLN A 104      27.841 -89.001   1.873  1.00 15.00           C  
ATOM   1619  O   GLN A 104      27.964 -89.970   1.121  1.00 15.00           O  
ATOM   1620  H   GLN A 104      28.022 -90.923   4.322  1.00 15.00           H  
ATOM   1621  HA  GLN A 104      28.087 -88.124   3.798  1.00 15.00           H  
ATOM   1622  HB2 GLN A 104      30.226 -89.173   2.415  1.00 15.00           H  
ATOM   1623  HB3 GLN A 104      29.931 -90.424   3.647  1.00 15.00           H  
ATOM   1624  HG2 GLN A 104      29.937 -88.478   5.328  1.00 15.00           H  
ATOM   1625  HG3 GLN A 104      30.685 -87.535   4.017  1.00 15.00           H  
ATOM   1626 HE21 GLN A 104      31.174 -89.854   6.477  1.00 15.00           H  
ATOM   1627 HE22 GLN A 104      32.851 -90.146   6.179  1.00 15.00           H  
ATOM   1628  N   SER A 105      27.297 -87.850   1.489  1.00 15.00           N  
ATOM   1629  CA  SER A 105      26.848 -87.646   0.119  1.00 15.00           C  
ATOM   1630  CB  SER A 105      25.857 -86.482   0.047  1.00 15.00           C  
ATOM   1631  OG  SER A 105      24.870 -86.585   1.060  1.00 15.00           O  
ATOM   1632  C   SER A 105      28.039 -87.380  -0.805  1.00 15.00           C  
ATOM   1633  O   SER A 105      28.170 -87.994  -1.867  1.00 15.00           O  
ATOM   1634  H   SER A 105      27.182 -87.130   2.144  1.00 15.00           H  
ATOM   1635  HA  SER A 105      26.346 -88.554  -0.214  1.00 15.00           H  
ATOM   1636  HB2 SER A 105      25.368 -86.492  -0.927  1.00 15.00           H  
ATOM   1637  HB3 SER A 105      26.399 -85.545   0.172  1.00 15.00           H  
ATOM   1638  HG  SER A 105      24.920 -85.812   1.635  1.00 15.00           H  
ATOM   1639  N   GLY A 106      28.916 -86.477  -0.387  1.00 15.00           N  
ATOM   1640  CA  GLY A 106      30.075 -86.149  -1.188  1.00 15.00           C  
ATOM   1641  C   GLY A 106      30.976 -85.128  -0.525  1.00 15.00           C  
ATOM   1642  O   GLY A 106      30.935 -84.945   0.693  1.00 15.00           O  
ATOM   1643  H   GLY A 106      28.782 -86.037   0.479  1.00 15.00           H  
ATOM   1644  HA2 GLY A 106      29.737 -85.747  -2.143  1.00 15.00           H  
ATOM   1645  HA3 GLY A 106      30.649 -87.060  -1.359  1.00 15.00           H  
ATOM   1646  N   TYR A 107      31.772 -84.450  -1.337  1.00 15.00           N  
ATOM   1647  CA  TYR A 107      32.706 -83.443  -0.845  1.00 15.00           C  
ATOM   1648  CB  TYR A 107      34.113 -83.704  -1.406  1.00 15.00           C  
ATOM   1649  CG  TYR A 107      34.583 -85.140  -1.289  1.00 15.00           C  
ATOM   1650  CD1 TYR A 107      34.879 -85.698  -0.051  1.00 15.00           C  
ATOM   1651  CD2 TYR A 107      34.736 -85.938  -2.416  1.00 15.00           C  
ATOM   1652  CE1 TYR A 107      35.312 -87.007   0.062  1.00 15.00           C  
ATOM   1653  CE2 TYR A 107      35.169 -87.248  -2.313  1.00 15.00           C  
ATOM   1654  CZ  TYR A 107      35.455 -87.778  -1.073  1.00 15.00           C  
ATOM   1655  OH  TYR A 107      35.890 -89.085  -0.969  1.00 15.00           O  
ATOM   1656  C   TYR A 107      32.243 -82.046  -1.249  1.00 15.00           C  
ATOM   1657  O   TYR A 107      31.398 -81.896  -2.136  1.00 15.00           O  
ATOM   1658  H   TYR A 107      31.714 -84.611  -2.303  1.00 15.00           H  
ATOM   1659  HA  TYR A 107      32.738 -83.507   0.242  1.00 15.00           H  
ATOM   1660  HB2 TYR A 107      34.817 -83.070  -0.866  1.00 15.00           H  
ATOM   1661  HB3 TYR A 107      34.114 -83.431  -2.462  1.00 15.00           H  
ATOM   1662  HD1 TYR A 107      34.768 -85.098   0.840  1.00 15.00           H  
ATOM   1663  HD2 TYR A 107      34.513 -85.529  -3.391  1.00 15.00           H  
ATOM   1664  HE1 TYR A 107      35.537 -87.423   1.033  1.00 15.00           H  
ATOM   1665  HE2 TYR A 107      35.283 -87.853  -3.200  1.00 15.00           H  
ATOM   1666  HH  TYR A 107      35.338 -89.556  -0.338  1.00 15.00           H  
ATOM   1667  N   LEU A 108      32.802 -81.026  -0.607  1.00 15.00           N  
ATOM   1668  CA  LEU A 108      32.447 -79.647  -0.905  1.00 15.00           C  
ATOM   1669  CB  LEU A 108      31.589 -79.050   0.214  1.00 15.00           C  
ATOM   1670  CG  LEU A 108      30.279 -79.772   0.536  1.00 15.00           C  
ATOM   1671  CD1 LEU A 108      30.364 -80.463   1.888  1.00 15.00           C  
ATOM   1672  CD2 LEU A 108      29.109 -78.804   0.497  1.00 15.00           C  
ATOM   1673  C   LEU A 108      33.694 -78.795  -1.101  1.00 15.00           C  
ATOM   1674  O   LEU A 108      34.532 -78.694  -0.207  1.00 15.00           O  
ATOM   1675  H   LEU A 108      33.477 -81.202   0.080  1.00 15.00           H  
ATOM   1676  HA  LEU A 108      31.871 -79.649  -1.830  1.00 15.00           H  
ATOM   1677  HB2 LEU A 108      31.341 -78.027  -0.070  1.00 15.00           H  
ATOM   1678  HB3 LEU A 108      32.192 -79.039   1.122  1.00 15.00           H  
ATOM   1679  HG  LEU A 108      30.113 -80.536  -0.224  1.00 15.00           H  
ATOM   1680 HD11 LEU A 108      31.191 -81.172   1.883  1.00 15.00           H  
ATOM   1681 HD12 LEU A 108      30.530 -79.718   2.667  1.00 15.00           H  
ATOM   1682 HD13 LEU A 108      29.432 -80.992   2.085  1.00 15.00           H  
ATOM   1683 HD21 LEU A 108      29.254 -78.029   1.250  1.00 15.00           H  
ATOM   1684 HD22 LEU A 108      29.051 -78.344  -0.490  1.00 15.00           H  
ATOM   1685 HD23 LEU A 108      28.184 -79.342   0.701  1.00 15.00           H  
ATOM   1686  N   PHE A 109      33.818 -78.195  -2.276  1.00 15.00           N  
ATOM   1687  CA  PHE A 109      34.954 -77.338  -2.582  1.00 15.00           C  
ATOM   1688  CB  PHE A 109      35.678 -77.818  -3.841  1.00 15.00           C  
ATOM   1689  CG  PHE A 109      36.284 -79.187  -3.703  1.00 15.00           C  
ATOM   1690  CD1 PHE A 109      37.449 -79.373  -2.975  1.00 15.00           C  
ATOM   1691  CD2 PHE A 109      35.688 -80.288  -4.295  1.00 15.00           C  
ATOM   1692  CE1 PHE A 109      38.007 -80.631  -2.839  1.00 15.00           C  
ATOM   1693  CE2 PHE A 109      36.239 -81.549  -4.163  1.00 15.00           C  
ATOM   1694  CZ  PHE A 109      37.402 -81.721  -3.436  1.00 15.00           C  
ATOM   1695  C   PHE A 109      34.476 -75.904  -2.742  1.00 15.00           C  
ATOM   1696  O   PHE A 109      33.539 -75.639  -3.488  1.00 15.00           O  
ATOM   1697  H   PHE A 109      33.121 -78.324  -2.957  1.00 15.00           H  
ATOM   1698  HA  PHE A 109      35.666 -77.385  -1.758  1.00 15.00           H  
ATOM   1699  HB2 PHE A 109      36.475 -77.110  -4.071  1.00 15.00           H  
ATOM   1700  HB3 PHE A 109      34.963 -77.840  -4.663  1.00 15.00           H  
ATOM   1701  HD1 PHE A 109      37.926 -78.525  -2.507  1.00 15.00           H  
ATOM   1702  HD2 PHE A 109      34.780 -80.160  -4.867  1.00 15.00           H  
ATOM   1703  HE1 PHE A 109      38.915 -80.761  -2.268  1.00 15.00           H  
ATOM   1704  HE2 PHE A 109      35.762 -82.399  -4.627  1.00 15.00           H  
ATOM   1705  HZ  PHE A 109      37.837 -82.705  -3.335  1.00 15.00           H  
ATOM   1706  N   ILE A 110      35.112 -74.984  -2.032  1.00 15.00           N  
ATOM   1707  CA  ILE A 110      34.721 -73.579  -2.077  1.00 15.00           C  
ATOM   1708  CB  ILE A 110      34.317 -73.056  -0.676  1.00 15.00           C  
ATOM   1709  CG1 ILE A 110      33.340 -74.020   0.007  1.00 15.00           C  
ATOM   1710  CG2 ILE A 110      33.712 -71.663  -0.770  1.00 15.00           C  
ATOM   1711  CD1 ILE A 110      33.963 -74.845   1.112  1.00 15.00           C  
ATOM   1712  C   ILE A 110      35.842 -72.709  -2.636  1.00 15.00           C  
ATOM   1713  O   ILE A 110      37.010 -72.892  -2.295  1.00 15.00           O  
ATOM   1714  H   ILE A 110      35.875 -75.252  -1.475  1.00 15.00           H  
ATOM   1715  HA  ILE A 110      33.857 -73.515  -2.739  1.00 15.00           H  
ATOM   1716  HB  ILE A 110      35.220 -72.997  -0.069  1.00 15.00           H  
ATOM   1717 HG12 ILE A 110      32.944 -74.700  -0.748  1.00 15.00           H  
ATOM   1718 HG13 ILE A 110      32.524 -73.436   0.433  1.00 15.00           H  
ATOM   1719 HG21 ILE A 110      34.430 -70.985  -1.233  1.00 15.00           H  
ATOM   1720 HG22 ILE A 110      32.806 -71.700  -1.375  1.00 15.00           H  
ATOM   1721 HG23 ILE A 110      33.467 -71.305   0.229  1.00 15.00           H  
ATOM   1722 HD11 ILE A 110      34.783 -75.437   0.705  1.00 15.00           H  
ATOM   1723 HD12 ILE A 110      34.344 -74.183   1.889  1.00 15.00           H  
ATOM   1724 HD13 ILE A 110      33.211 -75.510   1.537  1.00 15.00           H  
ATOM   1725  N   GLN A 111      35.476 -71.767  -3.497  1.00 15.00           N  
ATOM   1726  CA  GLN A 111      36.439 -70.860  -4.106  1.00 15.00           C  
ATOM   1727  CB  GLN A 111      36.689 -71.270  -5.559  1.00 15.00           C  
ATOM   1728  CG  GLN A 111      37.495 -70.269  -6.362  1.00 15.00           C  
ATOM   1729  CD  GLN A 111      37.624 -70.679  -7.809  1.00 15.00           C  
ATOM   1730  OE1 GLN A 111      36.740 -70.416  -8.623  1.00 15.00           O  
ATOM   1731  NE2 GLN A 111      38.728 -71.322  -8.144  1.00 15.00           N  
ATOM   1732  C   GLN A 111      35.943 -69.416  -4.038  1.00 15.00           C  
ATOM   1733  O   GLN A 111      34.869 -69.095  -4.550  1.00 15.00           O  
ATOM   1734  H   GLN A 111      34.525 -71.683  -3.738  1.00 15.00           H  
ATOM   1735  HA  GLN A 111      37.376 -70.921  -3.552  1.00 15.00           H  
ATOM   1736  HB2 GLN A 111      35.724 -71.401  -6.047  1.00 15.00           H  
ATOM   1737  HB3 GLN A 111      37.228 -72.218  -5.557  1.00 15.00           H  
ATOM   1738  HG2 GLN A 111      38.492 -70.190  -5.928  1.00 15.00           H  
ATOM   1739  HG3 GLN A 111      37.000 -69.299  -6.314  1.00 15.00           H  
ATOM   1740 HE21 GLN A 111      39.392 -71.493  -7.446  1.00 15.00           H  
ATOM   1741 HE22 GLN A 111      38.835 -71.601  -9.076  1.00 15.00           H  
ATOM   1742  N   THR A 112      36.725 -68.555  -3.395  1.00 15.00           N  
ATOM   1743  CA  THR A 112      36.378 -67.146  -3.244  1.00 15.00           C  
ATOM   1744  CB  THR A 112      36.829 -66.640  -1.864  1.00 15.00           C  
ATOM   1745  OG1 THR A 112      37.914 -67.456  -1.401  1.00 15.00           O  
ATOM   1746  CG2 THR A 112      35.687 -66.710  -0.864  1.00 15.00           C  
ATOM   1747  C   THR A 112      37.038 -66.288  -4.328  1.00 15.00           C  
ATOM   1748  O   THR A 112      37.845 -66.788  -5.118  1.00 15.00           O  
ATOM   1749  H   THR A 112      37.563 -68.872  -3.002  1.00 15.00           H  
ATOM   1750  HA  THR A 112      35.295 -67.060  -3.342  1.00 15.00           H  
ATOM   1751  HB  THR A 112      37.147 -65.601  -1.956  1.00 15.00           H  
ATOM   1752 HG21 THR A 112      34.857 -66.097  -1.217  1.00 15.00           H  
ATOM   1753 HG22 THR A 112      35.357 -67.743  -0.761  1.00 15.00           H  
ATOM   1754 HG23 THR A 112      36.027 -66.338   0.102  1.00 15.00           H  
ATOM   1755  HG1 THR A 112      38.632 -66.886  -1.105  1.00 15.00           H  
ATOM   1756  N   ASP A 113      36.688 -65.001  -4.356  1.00 15.00           N  
ATOM   1757  CA  ASP A 113      37.240 -64.062  -5.335  1.00 15.00           C  
ATOM   1758  CB  ASP A 113      36.240 -62.940  -5.655  1.00 15.00           C  
ATOM   1759  CG  ASP A 113      35.975 -62.016  -4.480  1.00 15.00           C  
ATOM   1760  OD1 ASP A 113      35.233 -62.422  -3.556  1.00 15.00           O  
ATOM   1761  OD2 ASP A 113      36.507 -60.885  -4.473  1.00 15.00           O1-
ATOM   1762  C   ASP A 113      38.574 -63.470  -4.874  1.00 15.00           C  
ATOM   1763  O   ASP A 113      39.410 -63.100  -5.698  1.00 15.00           O  
ATOM   1764  H   ASP A 113      36.024 -64.673  -3.710  1.00 15.00           H  
ATOM   1765  HA  ASP A 113      37.427 -64.631  -6.246  1.00 15.00           H  
ATOM   1766  HB2 ASP A 113      35.297 -63.394  -5.958  1.00 15.00           H  
ATOM   1767  HB3 ASP A 113      36.638 -62.347  -6.479  1.00 15.00           H  
ATOM   1768  N   LYS A 114      38.762 -63.362  -3.562  1.00 15.00           N  
ATOM   1769  CA  LYS A 114      40.001 -62.830  -3.000  1.00 15.00           C  
ATOM   1770  CB  LYS A 114      39.856 -61.345  -2.633  1.00 15.00           C  
ATOM   1771  CG  LYS A 114      40.109 -60.386  -3.789  1.00 15.00           C  
ATOM   1772  CD  LYS A 114      39.974 -58.931  -3.360  1.00 15.00           C  
ATOM   1773  CE  LYS A 114      38.540 -58.581  -2.981  1.00 15.00           C  
ATOM   1774  NZ  LYS A 114      38.420 -57.169  -2.523  1.00 15.00           N1+
ATOM   1775  C   LYS A 114      40.431 -63.637  -1.778  1.00 15.00           C  
ATOM   1776  O   LYS A 114      39.625 -64.344  -1.175  1.00 15.00           O  
ATOM   1777  H   LYS A 114      38.045 -63.643  -2.952  1.00 15.00           H  
ATOM   1778  HA  LYS A 114      40.773 -62.915  -3.766  1.00 15.00           H  
ATOM   1779  HB2 LYS A 114      40.568 -61.118  -1.839  1.00 15.00           H  
ATOM   1780  HB3 LYS A 114      38.842 -61.181  -2.269  1.00 15.00           H  
ATOM   1781  HG2 LYS A 114      39.386 -60.588  -4.579  1.00 15.00           H  
ATOM   1782  HG3 LYS A 114      41.118 -60.549  -4.168  1.00 15.00           H  
ATOM   1783  HD2 LYS A 114      40.287 -58.290  -4.184  1.00 15.00           H  
ATOM   1784  HD3 LYS A 114      40.618 -58.756  -2.498  1.00 15.00           H  
ATOM   1785  HE2 LYS A 114      38.216 -59.242  -2.178  1.00 15.00           H  
ATOM   1786  HE3 LYS A 114      37.900 -58.726  -3.852  1.00 15.00           H  
ATOM   1787  HZ1 LYS A 114      38.039 -56.570  -3.289  1.00 15.00           H  
ATOM   1788  HZ2 LYS A 114      39.357 -56.795  -2.257  1.00 15.00           H  
ATOM   1789  HZ3 LYS A 114      37.788 -57.107  -1.703  1.00 15.00           H  
ATOM   1790  N   THR A 115      41.707 -63.537  -1.425  1.00 15.00           N  
ATOM   1791  CA  THR A 115      42.245 -64.248  -0.274  1.00 15.00           C  
ATOM   1792  CB  THR A 115      43.718 -64.608  -0.530  1.00 15.00           C  
ATOM   1793  OG1 THR A 115      44.303 -63.604  -1.376  1.00 15.00           O  
ATOM   1794  CG2 THR A 115      43.822 -65.959  -1.221  1.00 15.00           C  
ATOM   1795  C   THR A 115      42.142 -63.373   0.975  1.00 15.00           C  
ATOM   1796  O   THR A 115      42.196 -63.854   2.110  1.00 15.00           O  
ATOM   1797  H   THR A 115      42.313 -62.984  -1.962  1.00 15.00           H  
ATOM   1798  HA  THR A 115      41.670 -65.161  -0.120  1.00 15.00           H  
ATOM   1799  HB  THR A 115      44.244 -64.656   0.424  1.00 15.00           H  
ATOM   1800 HG21 THR A 115      43.371 -66.725  -0.591  1.00 15.00           H  
ATOM   1801 HG22 THR A 115      43.299 -65.919  -2.177  1.00 15.00           H  
ATOM   1802 HG23 THR A 115      44.872 -66.200  -1.391  1.00 15.00           H  
ATOM   1803  HG1 THR A 115      45.262 -63.596  -1.247  1.00 15.00           H  
ATOM   1804  N   ILE A 116      41.978 -62.082   0.739  1.00 15.00           N  
ATOM   1805  CA  ILE A 116      41.859 -61.095   1.797  1.00 15.00           C  
ATOM   1806  CB  ILE A 116      43.227 -60.422   2.079  1.00 15.00           C  
ATOM   1807  CG1 ILE A 116      43.169 -59.517   3.314  1.00 15.00           C  
ATOM   1808  CG2 ILE A 116      43.732 -59.658   0.862  1.00 15.00           C  
ATOM   1809  CD1 ILE A 116      44.531 -59.101   3.831  1.00 15.00           C  
ATOM   1810  C   ILE A 116      40.822 -60.059   1.366  1.00 15.00           C  
ATOM   1811  O   ILE A 116      40.665 -59.805   0.171  1.00 15.00           O  
ATOM   1812  H   ILE A 116      41.916 -61.778  -0.189  1.00 15.00           H  
ATOM   1813  HA  ILE A 116      41.541 -61.578   2.721  1.00 15.00           H  
ATOM   1814  HB  ILE A 116      43.940 -61.218   2.292  1.00 15.00           H  
ATOM   1815 HG12 ILE A 116      42.649 -60.052   4.109  1.00 15.00           H  
ATOM   1816 HG13 ILE A 116      42.610 -58.618   3.056  1.00 15.00           H  
ATOM   1817 HG21 ILE A 116      43.806 -60.336   0.012  1.00 15.00           H  
ATOM   1818 HG22 ILE A 116      43.038 -58.852   0.625  1.00 15.00           H  
ATOM   1819 HG23 ILE A 116      44.715 -59.239   1.078  1.00 15.00           H  
ATOM   1820 HD11 ILE A 116      45.107 -59.988   4.095  1.00 15.00           H  
ATOM   1821 HD12 ILE A 116      45.059 -58.543   3.057  1.00 15.00           H  
ATOM   1822 HD13 ILE A 116      44.409 -58.471   4.713  1.00 15.00           H  
ATOM   1823  N   TYR A 117      40.093 -59.493   2.315  1.00 15.00           N  
ATOM   1824  CA  TYR A 117      39.067 -58.515   1.991  1.00 15.00           C  
ATOM   1825  CB  TYR A 117      37.670 -59.111   2.184  1.00 15.00           C  
ATOM   1826  CG  TYR A 117      37.332 -60.223   1.218  1.00 15.00           C  
ATOM   1827  CD1 TYR A 117      37.678 -61.539   1.496  1.00 15.00           C  
ATOM   1828  CD2 TYR A 117      36.670 -59.959   0.027  1.00 15.00           C  
ATOM   1829  CE1 TYR A 117      37.374 -62.560   0.617  1.00 15.00           C  
ATOM   1830  CE2 TYR A 117      36.361 -60.974  -0.858  1.00 15.00           C  
ATOM   1831  CZ  TYR A 117      36.717 -62.273  -0.560  1.00 15.00           C  
ATOM   1832  OH  TYR A 117      36.407 -63.286  -1.436  1.00 15.00           O  
ATOM   1833  C   TYR A 117      39.206 -57.250   2.821  1.00 15.00           C  
ATOM   1834  O   TYR A 117      39.850 -57.241   3.870  1.00 15.00           O  
ATOM   1835  H   TYR A 117      40.250 -59.735   3.257  1.00 15.00           H  
ATOM   1836  HA  TYR A 117      39.203 -58.246   0.944  1.00 15.00           H  
ATOM   1837  HB2 TYR A 117      36.938 -58.314   2.058  1.00 15.00           H  
ATOM   1838  HB3 TYR A 117      37.604 -59.507   3.198  1.00 15.00           H  
ATOM   1839  HD1 TYR A 117      38.194 -61.768   2.416  1.00 15.00           H  
ATOM   1840  HD2 TYR A 117      36.392 -58.943  -0.212  1.00 15.00           H  
ATOM   1841  HE1 TYR A 117      37.651 -63.578   0.850  1.00 15.00           H  
ATOM   1842  HE2 TYR A 117      35.844 -60.751  -1.779  1.00 15.00           H  
ATOM   1843  HH  TYR A 117      35.936 -62.911  -2.207  1.00 15.00           H  
ATOM   1844  N   THR A 118      38.591 -56.188   2.331  1.00 15.00           N  
ATOM   1845  CA  THR A 118      38.612 -54.903   2.994  1.00 15.00           C  
ATOM   1846  CB  THR A 118      39.046 -53.815   1.996  1.00 15.00           C  
ATOM   1847  OG1 THR A 118      38.952 -54.339   0.660  1.00 15.00           O  
ATOM   1848  CG2 THR A 118      40.481 -53.382   2.267  1.00 15.00           C  
ATOM   1849  C   THR A 118      37.216 -54.581   3.529  1.00 15.00           C  
ATOM   1850  O   THR A 118      36.212 -54.981   2.932  1.00 15.00           O  
ATOM   1851  H   THR A 118      38.104 -56.269   1.486  1.00 15.00           H  
ATOM   1852  HA  THR A 118      39.319 -54.934   3.823  1.00 15.00           H  
ATOM   1853  HB  THR A 118      38.392 -52.950   2.109  1.00 15.00           H  
ATOM   1854 HG21 THR A 118      40.557 -52.990   3.281  1.00 15.00           H  
ATOM   1855 HG22 THR A 118      41.146 -54.238   2.158  1.00 15.00           H  
ATOM   1856 HG23 THR A 118      40.767 -52.607   1.556  1.00 15.00           H  
ATOM   1857  HG1 THR A 118      39.839 -54.452   0.295  1.00 15.00           H  
ATOM   1858  N   PRO A 119      37.128 -53.877   4.667  1.00 15.00           N  
ATOM   1859  CA  PRO A 119      35.839 -53.514   5.276  1.00 15.00           C  
ATOM   1860  CB  PRO A 119      36.236 -52.721   6.527  1.00 15.00           C  
ATOM   1861  CG  PRO A 119      37.649 -53.113   6.794  1.00 15.00           C  
ATOM   1862  CD  PRO A 119      38.269 -53.383   5.456  1.00 15.00           C  
ATOM   1863  C   PRO A 119      34.986 -52.644   4.353  1.00 15.00           C  
ATOM   1864  O   PRO A 119      35.417 -51.575   3.921  1.00 15.00           O  
ATOM   1865  HA  PRO A 119      35.233 -54.395   5.487  1.00 15.00           H  
ATOM   1866  HB2 PRO A 119      35.598 -52.988   7.369  1.00 15.00           H  
ATOM   1867  HB3 PRO A 119      36.164 -51.650   6.341  1.00 15.00           H  
ATOM   1868  HG2 PRO A 119      37.681 -54.010   7.413  1.00 15.00           H  
ATOM   1869  HG3 PRO A 119      38.176 -52.304   7.299  1.00 15.00           H  
ATOM   1870  HD2 PRO A 119      38.682 -52.472   5.022  1.00 15.00           H  
ATOM   1871  HD3 PRO A 119      39.053 -54.137   5.529  1.00 15.00           H  
ATOM   1872  N   GLY A 120      33.784 -53.119   4.037  1.00 15.00           N  
ATOM   1873  CA  GLY A 120      32.892 -52.364   3.179  1.00 15.00           C  
ATOM   1874  C   GLY A 120      32.713 -52.994   1.811  1.00 15.00           C  
ATOM   1875  O   GLY A 120      31.997 -52.459   0.966  1.00 15.00           O  
ATOM   1876  H   GLY A 120      33.499 -53.989   4.389  1.00 15.00           H  
ATOM   1877  HA2 GLY A 120      33.300 -51.362   3.050  1.00 15.00           H  
ATOM   1878  HA3 GLY A 120      31.917 -52.300   3.662  1.00 15.00           H  
ATOM   1879  N   SER A 121      33.355 -54.133   1.589  1.00 15.00           N  
ATOM   1880  CA  SER A 121      33.257 -54.820   0.311  1.00 15.00           C  
ATOM   1881  CB  SER A 121      34.653 -55.173  -0.215  1.00 15.00           C  
ATOM   1882  OG  SER A 121      35.347 -56.033   0.676  1.00 15.00           O  
ATOM   1883  C   SER A 121      32.385 -56.068   0.428  1.00 15.00           C  
ATOM   1884  O   SER A 121      31.995 -56.457   1.527  1.00 15.00           O  
ATOM   1885  H   SER A 121      33.895 -54.526   2.303  1.00 15.00           H  
ATOM   1886  HA  SER A 121      32.781 -54.148  -0.403  1.00 15.00           H  
ATOM   1887  HB2 SER A 121      35.227 -54.254  -0.339  1.00 15.00           H  
ATOM   1888  HB3 SER A 121      34.552 -55.670  -1.180  1.00 15.00           H  
ATOM   1889  HG  SER A 121      35.512 -55.572   1.511  1.00 15.00           H  
ATOM   1890  N   THR A 122      32.082 -56.686  -0.705  1.00 15.00           N  
ATOM   1891  CA  THR A 122      31.260 -57.885  -0.728  1.00 15.00           C  
ATOM   1892  CB  THR A 122      30.088 -57.731  -1.726  1.00 15.00           C  
ATOM   1893  OG1 THR A 122      29.092 -58.733  -1.493  1.00 15.00           O  
ATOM   1894  CG2 THR A 122      30.565 -57.800  -3.170  1.00 15.00           C  
ATOM   1895  C   THR A 122      32.117 -59.098  -1.091  1.00 15.00           C  
ATOM   1896  O   THR A 122      33.162 -58.954  -1.726  1.00 15.00           O  
ATOM   1897  H   THR A 122      32.423 -56.334  -1.550  1.00 15.00           H  
ATOM   1898  HA  THR A 122      30.839 -58.035   0.266  1.00 15.00           H  
ATOM   1899  HB  THR A 122      29.651 -56.746  -1.562  1.00 15.00           H  
ATOM   1900 HG21 THR A 122      31.310 -57.024  -3.344  1.00 15.00           H  
ATOM   1901 HG22 THR A 122      31.007 -58.778  -3.360  1.00 15.00           H  
ATOM   1902 HG23 THR A 122      29.718 -57.648  -3.840  1.00 15.00           H  
ATOM   1903  HG1 THR A 122      28.268 -58.292  -1.211  1.00 15.00           H  
ATOM   1904  N   VAL A 123      31.685 -60.281  -0.669  1.00 15.00           N  
ATOM   1905  CA  VAL A 123      32.413 -61.516  -0.938  1.00 15.00           C  
ATOM   1906  CB  VAL A 123      32.640 -62.319   0.365  1.00 15.00           C  
ATOM   1907  CG1 VAL A 123      33.309 -63.657   0.078  1.00 15.00           C  
ATOM   1908  CG2 VAL A 123      33.460 -61.515   1.357  1.00 15.00           C  
ATOM   1909  C   VAL A 123      31.652 -62.408  -1.910  1.00 15.00           C  
ATOM   1910  O   VAL A 123      30.474 -62.703  -1.698  1.00 15.00           O  
ATOM   1911  H   VAL A 123      30.847 -60.326  -0.157  1.00 15.00           H  
ATOM   1912  HA  VAL A 123      33.370 -61.227  -1.374  1.00 15.00           H  
ATOM   1913  HB  VAL A 123      31.664 -62.518   0.807  1.00 15.00           H  
ATOM   1914 HG11 VAL A 123      32.692 -64.230  -0.614  1.00 15.00           H  
ATOM   1915 HG12 VAL A 123      34.289 -63.486  -0.366  1.00 15.00           H  
ATOM   1916 HG13 VAL A 123      33.423 -64.213   1.008  1.00 15.00           H  
ATOM   1917 HG21 VAL A 123      34.442 -61.306   0.932  1.00 15.00           H  
ATOM   1918 HG22 VAL A 123      32.950 -60.576   1.574  1.00 15.00           H  
ATOM   1919 HG23 VAL A 123      33.577 -62.086   2.279  1.00 15.00           H  
ATOM   1920  N   LEU A 124      32.327 -62.839  -2.969  1.00 15.00           N  
ATOM   1921  CA  LEU A 124      31.727 -63.729  -3.954  1.00 15.00           C  
ATOM   1922  CB  LEU A 124      31.811 -63.130  -5.361  1.00 15.00           C  
ATOM   1923  CG  LEU A 124      30.831 -61.996  -5.681  1.00 15.00           C  
ATOM   1924  CD1 LEU A 124      31.465 -60.640  -5.407  1.00 15.00           C  
ATOM   1925  CD2 LEU A 124      30.360 -62.089  -7.125  1.00 15.00           C  
ATOM   1926  C   LEU A 124      32.430 -65.082  -3.910  1.00 15.00           C  
ATOM   1927  O   LEU A 124      33.612 -65.184  -4.233  1.00 15.00           O  
ATOM   1928  H   LEU A 124      33.264 -62.545  -3.097  1.00 15.00           H  
ATOM   1929  HA  LEU A 124      30.673 -63.860  -3.710  1.00 15.00           H  
ATOM   1930  HB2 LEU A 124      31.632 -63.934  -6.074  1.00 15.00           H  
ATOM   1931  HB3 LEU A 124      32.821 -62.742  -5.496  1.00 15.00           H  
ATOM   1932  HG  LEU A 124      29.963 -62.101  -5.030  1.00 15.00           H  
ATOM   1933 HD11 LEU A 124      31.770 -60.586  -4.362  1.00 15.00           H  
ATOM   1934 HD12 LEU A 124      32.337 -60.511  -6.048  1.00 15.00           H  
ATOM   1935 HD13 LEU A 124      30.741 -59.852  -5.616  1.00 15.00           H  
ATOM   1936 HD21 LEU A 124      31.216 -61.987  -7.793  1.00 15.00           H  
ATOM   1937 HD22 LEU A 124      29.884 -63.056  -7.291  1.00 15.00           H  
ATOM   1938 HD23 LEU A 124      29.645 -61.292  -7.327  1.00 15.00           H  
ATOM   1939  N   TYR A 125      31.708 -66.115  -3.497  1.00 15.00           N  
ATOM   1940  CA  TYR A 125      32.285 -67.449  -3.396  1.00 15.00           C  
ATOM   1941  CB  TYR A 125      32.470 -67.858  -1.929  1.00 15.00           C  
ATOM   1942  CG  TYR A 125      31.233 -67.714  -1.060  1.00 15.00           C  
ATOM   1943  CD1 TYR A 125      30.888 -66.492  -0.493  1.00 15.00           C  
ATOM   1944  CD2 TYR A 125      30.418 -68.806  -0.795  1.00 15.00           C  
ATOM   1945  CE1 TYR A 125      29.766 -66.362   0.309  1.00 15.00           C  
ATOM   1946  CE2 TYR A 125      29.293 -68.686   0.003  1.00 15.00           C  
ATOM   1947  CZ  TYR A 125      28.971 -67.462   0.553  1.00 15.00           C  
ATOM   1948  OH  TYR A 125      27.856 -67.345   1.352  1.00 15.00           O  
ATOM   1949  C   TYR A 125      31.464 -68.493  -4.139  1.00 15.00           C  
ATOM   1950  O   TYR A 125      30.234 -68.457  -4.124  1.00 15.00           O  
ATOM   1951  H   TYR A 125      30.766 -65.981  -3.257  1.00 15.00           H  
ATOM   1952  HA  TYR A 125      33.262 -67.404  -3.875  1.00 15.00           H  
ATOM   1953  HB2 TYR A 125      33.257 -67.237  -1.502  1.00 15.00           H  
ATOM   1954  HB3 TYR A 125      32.778 -68.903  -1.907  1.00 15.00           H  
ATOM   1955  HD1 TYR A 125      31.506 -65.627  -0.682  1.00 15.00           H  
ATOM   1956  HD2 TYR A 125      30.666 -69.767  -1.220  1.00 15.00           H  
ATOM   1957  HE1 TYR A 125      29.515 -65.404   0.740  1.00 15.00           H  
ATOM   1958  HE2 TYR A 125      28.670 -69.547   0.195  1.00 15.00           H  
ATOM   1959  HH  TYR A 125      27.231 -66.743   0.943  1.00 15.00           H  
ATOM   1960  N   ARG A 126      32.158 -69.419  -4.787  1.00 15.00           N  
ATOM   1961  CA  ARG A 126      31.513 -70.489  -5.532  1.00 15.00           C  
ATOM   1962  CB  ARG A 126      32.023 -70.529  -6.978  1.00 15.00           C  
ATOM   1963  CG  ARG A 126      31.644 -69.315  -7.810  1.00 15.00           C  
ATOM   1964  CD  ARG A 126      32.141 -69.435  -9.244  1.00 15.00           C  
ATOM   1965  NE  ARG A 126      33.604 -69.386  -9.348  1.00 15.00           N  
ATOM   1966  CZ  ARG A 126      34.263 -68.612 -10.219  1.00 15.00           C  
ATOM   1967  NH1 ARG A 126      33.600 -67.811 -11.044  1.00 15.00           N  
ATOM   1968  NH2 ARG A 126      35.588 -68.671 -10.297  1.00 15.00           N1+
ATOM   1969  C   ARG A 126      31.775 -71.830  -4.854  1.00 15.00           C  
ATOM   1970  O   ARG A 126      32.920 -72.156  -4.527  1.00 15.00           O  
ATOM   1971  H   ARG A 126      33.143 -69.388  -4.754  1.00 15.00           H  
ATOM   1972  HA  ARG A 126      30.440 -70.297  -5.549  1.00 15.00           H  
ATOM   1973  HB2 ARG A 126      31.612 -71.415  -7.461  1.00 15.00           H  
ATOM   1974  HB3 ARG A 126      33.111 -70.600  -6.954  1.00 15.00           H  
ATOM   1975  HG2 ARG A 126      32.084 -68.426  -7.358  1.00 15.00           H  
ATOM   1976  HG3 ARG A 126      30.559 -69.219  -7.820  1.00 15.00           H  
ATOM   1977  HD2 ARG A 126      31.723 -68.614  -9.826  1.00 15.00           H  
ATOM   1978  HD3 ARG A 126      31.795 -70.384  -9.653  1.00 15.00           H  
ATOM   1979  HE  ARG A 126      34.122 -69.962  -8.740  1.00 15.00           H  
ATOM   1980 HH11 ARG A 126      34.123 -67.210 -11.726  1.00 15.00           H  
ATOM   1981 HH12 ARG A 126      32.562 -67.773 -11.014  1.00 15.00           H  
ATOM   1982 HH21 ARG A 126      36.099 -68.066 -10.978  1.00 15.00           H  
ATOM   1983 HH22 ARG A 126      36.129 -69.328  -9.680  1.00 15.00           H  
ATOM   1984  N   ILE A 127      30.715 -72.592  -4.619  1.00 15.00           N  
ATOM   1985  CA  ILE A 127      30.834 -73.899  -3.986  1.00 15.00           C  
ATOM   1986  CB  ILE A 127      29.861 -74.052  -2.792  1.00 15.00           C  
ATOM   1987  CG1 ILE A 127      30.049 -72.907  -1.790  1.00 15.00           C  
ATOM   1988  CG2 ILE A 127      30.061 -75.400  -2.103  1.00 15.00           C  
ATOM   1989  CD1 ILE A 127      28.900 -72.754  -0.816  1.00 15.00           C  
ATOM   1990  C   ILE A 127      30.551 -74.993  -5.006  1.00 15.00           C  
ATOM   1991  O   ILE A 127      29.513 -74.979  -5.662  1.00 15.00           O  
ATOM   1992  H   ILE A 127      29.830 -72.273  -4.884  1.00 15.00           H  
ATOM   1993  HA  ILE A 127      31.852 -73.988  -3.607  1.00 15.00           H  
ATOM   1994  HB  ILE A 127      28.843 -74.010  -3.178  1.00 15.00           H  
ATOM   1995 HG12 ILE A 127      30.153 -71.976  -2.348  1.00 15.00           H  
ATOM   1996 HG13 ILE A 127      30.959 -73.094  -1.221  1.00 15.00           H  
ATOM   1997 HG21 ILE A 127      29.901 -76.203  -2.823  1.00 15.00           H  
ATOM   1998 HG22 ILE A 127      31.076 -75.461  -1.711  1.00 15.00           H  
ATOM   1999 HG23 ILE A 127      29.348 -75.499  -1.285  1.00 15.00           H  
ATOM   2000 HD11 ILE A 127      27.978 -72.567  -1.367  1.00 15.00           H  
ATOM   2001 HD12 ILE A 127      28.794 -73.669  -0.232  1.00 15.00           H  
ATOM   2002 HD13 ILE A 127      29.100 -71.917  -0.147  1.00 15.00           H  
ATOM   2003  N   PHE A 128      31.483 -75.923  -5.143  1.00 15.00           N  
ATOM   2004  CA  PHE A 128      31.340 -77.025  -6.081  1.00 15.00           C  
ATOM   2005  CB  PHE A 128      32.663 -77.290  -6.802  1.00 15.00           C  
ATOM   2006  CG  PHE A 128      33.239 -76.067  -7.453  1.00 15.00           C  
ATOM   2007  CD1 PHE A 128      32.668 -75.543  -8.602  1.00 15.00           C  
ATOM   2008  CD2 PHE A 128      34.348 -75.436  -6.913  1.00 15.00           C  
ATOM   2009  CE1 PHE A 128      33.192 -74.413  -9.199  1.00 15.00           C  
ATOM   2010  CE2 PHE A 128      34.877 -74.306  -7.505  1.00 15.00           C  
ATOM   2011  CZ  PHE A 128      34.298 -73.792  -8.649  1.00 15.00           C  
ATOM   2012  C   PHE A 128      30.868 -78.276  -5.356  1.00 15.00           C  
ATOM   2013  O   PHE A 128      31.552 -78.786  -4.463  1.00 15.00           O  
ATOM   2014  H   PHE A 128      32.295 -75.870  -4.588  1.00 15.00           H  
ATOM   2015  HA  PHE A 128      30.592 -76.753  -6.826  1.00 15.00           H  
ATOM   2016  HB2 PHE A 128      32.494 -78.044  -7.570  1.00 15.00           H  
ATOM   2017  HB3 PHE A 128      33.384 -77.667  -6.075  1.00 15.00           H  
ATOM   2018  HD1 PHE A 128      31.804 -76.024  -9.036  1.00 15.00           H  
ATOM   2019  HD2 PHE A 128      34.803 -75.833  -6.017  1.00 15.00           H  
ATOM   2020  HE1 PHE A 128      32.737 -74.013 -10.093  1.00 15.00           H  
ATOM   2021  HE2 PHE A 128      35.743 -73.826  -7.074  1.00 15.00           H  
ATOM   2022  HZ  PHE A 128      34.709 -72.908  -9.113  1.00 15.00           H  
ATOM   2023  N   THR A 129      29.693 -78.750  -5.734  1.00 15.00           N  
ATOM   2024  CA  THR A 129      29.107 -79.927  -5.127  1.00 15.00           C  
ATOM   2025  CB  THR A 129      27.587 -79.740  -4.978  1.00 15.00           C  
ATOM   2026  OG1 THR A 129      27.155 -78.684  -5.854  1.00 15.00           O  
ATOM   2027  CG2 THR A 129      27.246 -79.353  -3.549  1.00 15.00           C  
ATOM   2028  C   THR A 129      29.398 -81.181  -5.948  1.00 15.00           C  
ATOM   2029  O   THR A 129      28.842 -81.376  -7.033  1.00 15.00           O  
ATOM   2030  H   THR A 129      29.198 -78.291  -6.444  1.00 15.00           H  
ATOM   2031  HA  THR A 129      29.555 -80.057  -4.142  1.00 15.00           H  
ATOM   2032  HB  THR A 129      27.088 -80.675  -5.231  1.00 15.00           H  
ATOM   2033 HG21 THR A 129      27.580 -80.138  -2.870  1.00 15.00           H  
ATOM   2034 HG22 THR A 129      27.745 -78.417  -3.297  1.00 15.00           H  
ATOM   2035 HG23 THR A 129      26.167 -79.226  -3.455  1.00 15.00           H  
ATOM   2036  HG1 THR A 129      26.434 -79.008  -6.403  1.00 15.00           H  
ATOM   2037  N   VAL A 130      30.285 -82.021  -5.433  1.00 15.00           N  
ATOM   2038  CA  VAL A 130      30.651 -83.260  -6.105  1.00 15.00           C  
ATOM   2039  CB  VAL A 130      32.097 -83.223  -6.651  1.00 15.00           C  
ATOM   2040  CG1 VAL A 130      32.186 -82.366  -7.905  1.00 15.00           C  
ATOM   2041  CG2 VAL A 130      33.068 -82.732  -5.589  1.00 15.00           C  
ATOM   2042  C   VAL A 130      30.519 -84.441  -5.156  1.00 15.00           C  
ATOM   2043  O   VAL A 130      30.587 -84.282  -3.936  1.00 15.00           O  
ATOM   2044  H   VAL A 130      30.698 -81.808  -4.569  1.00 15.00           H  
ATOM   2045  HA  VAL A 130      29.967 -83.372  -6.946  1.00 15.00           H  
ATOM   2046  HB  VAL A 130      32.378 -84.241  -6.920  1.00 15.00           H  
ATOM   2047 HG11 VAL A 130      31.506 -82.758  -8.662  1.00 15.00           H  
ATOM   2048 HG12 VAL A 130      31.910 -81.340  -7.665  1.00 15.00           H  
ATOM   2049 HG13 VAL A 130      33.207 -82.387  -8.288  1.00 15.00           H  
ATOM   2050 HG21 VAL A 130      32.809 -81.713  -5.302  1.00 15.00           H  
ATOM   2051 HG22 VAL A 130      33.010 -83.382  -4.715  1.00 15.00           H  
ATOM   2052 HG23 VAL A 130      34.083 -82.750  -5.988  1.00 15.00           H  
ATOM   2053  N   ASN A 131      30.315 -85.622  -5.717  1.00 15.00           N  
ATOM   2054  CA  ASN A 131      30.190 -86.834  -4.921  1.00 15.00           C  
ATOM   2055  CB  ASN A 131      29.099 -87.766  -5.474  1.00 15.00           C  
ATOM   2056  CG  ASN A 131      29.366 -88.261  -6.886  1.00 15.00           C  
ATOM   2057  OD1 ASN A 131      30.510 -88.368  -7.321  1.00 15.00           O  
ATOM   2058  ND2 ASN A 131      28.309 -88.580  -7.613  1.00 15.00           N  
ATOM   2059  C   ASN A 131      31.533 -87.556  -4.796  1.00 15.00           C  
ATOM   2060  O   ASN A 131      32.563 -87.049  -5.240  1.00 15.00           O  
ATOM   2061  H   ASN A 131      30.243 -85.679  -6.698  1.00 15.00           H  
ATOM   2062  HA  ASN A 131      29.880 -86.536  -3.919  1.00 15.00           H  
ATOM   2063  HB2 ASN A 131      28.153 -87.224  -5.475  1.00 15.00           H  
ATOM   2064  HB3 ASN A 131      29.021 -88.631  -4.816  1.00 15.00           H  
ATOM   2065 HD21 ASN A 131      27.422 -88.482  -7.209  1.00 15.00           H  
ATOM   2066 HD22 ASN A 131      28.457 -88.887  -8.532  1.00 15.00           H  
ATOM   2067  N   HIS A 132      31.509 -88.746  -4.211  1.00 15.00           N  
ATOM   2068  CA  HIS A 132      32.719 -89.544  -4.001  1.00 15.00           C  
ATOM   2069  CB  HIS A 132      32.429 -90.678  -3.016  1.00 15.00           C  
ATOM   2070  CG  HIS A 132      31.996 -90.212  -1.663  1.00 15.00           C  
ATOM   2071  CD2 HIS A 132      30.683 -89.993  -1.303  1.00 15.00           C  
ATOM   2072  ND1 HIS A 132      32.735 -89.925  -0.565  1.00 15.00           N  
ATOM   2073  NE2 HIS A 132      30.674 -89.587  -0.029  1.00 15.00           N  
ATOM   2074  CE1 HIS A 132      31.892 -89.530   0.466  1.00 15.00           C  
ATOM   2075  C   HIS A 132      33.276 -90.135  -5.296  1.00 15.00           C  
ATOM   2076  O   HIS A 132      34.381 -90.673  -5.312  1.00 15.00           O  
ATOM   2077  H   HIS A 132      30.654 -89.098  -3.897  1.00 15.00           H  
ATOM   2078  HA  HIS A 132      33.475 -88.869  -3.599  1.00 15.00           H  
ATOM   2079  HB2 HIS A 132      33.335 -91.272  -2.900  1.00 15.00           H  
ATOM   2080  HB3 HIS A 132      31.637 -91.300  -3.433  1.00 15.00           H  
ATOM   2081  HD2 HIS A 132      29.818 -90.126  -1.936  1.00 15.00           H  
ATOM   2082  HE2 HIS A 132      29.780 -89.338   0.524  1.00 15.00           H  
ATOM   2083  HE1 HIS A 132      32.158 -89.256   1.401  1.00 15.00           H  
ATOM   2084  N   LYS A 133      32.516 -90.037  -6.376  1.00 15.00           N  
ATOM   2085  CA  LYS A 133      32.942 -90.583  -7.661  1.00 15.00           C  
ATOM   2086  CB  LYS A 133      31.760 -91.249  -8.377  1.00 15.00           C  
ATOM   2087  CG  LYS A 133      31.367 -92.594  -7.785  1.00 15.00           C  
ATOM   2088  CD  LYS A 133      29.946 -92.996  -8.159  1.00 15.00           C  
ATOM   2089  CE  LYS A 133      29.689 -94.458  -7.813  1.00 15.00           C  
ATOM   2090  NZ  LYS A 133      28.242 -94.767  -7.627  1.00 15.00           N1+
ATOM   2091  C   LYS A 133      33.555 -89.497  -8.532  1.00 15.00           C  
ATOM   2092  O   LYS A 133      34.135 -89.776  -9.586  1.00 15.00           O  
ATOM   2093  H   LYS A 133      31.657 -89.562  -6.319  1.00 15.00           H  
ATOM   2094  HA  LYS A 133      33.705 -91.339  -7.477  1.00 15.00           H  
ATOM   2095  HB2 LYS A 133      32.031 -91.398  -9.422  1.00 15.00           H  
ATOM   2096  HB3 LYS A 133      30.901 -90.581  -8.316  1.00 15.00           H  
ATOM   2097  HG2 LYS A 133      31.440 -92.535  -6.699  1.00 15.00           H  
ATOM   2098  HG3 LYS A 133      32.055 -93.355  -8.154  1.00 15.00           H  
ATOM   2099  HD2 LYS A 133      29.804 -92.852  -9.230  1.00 15.00           H  
ATOM   2100  HD3 LYS A 133      29.241 -92.370  -7.611  1.00 15.00           H  
ATOM   2101  HE2 LYS A 133      30.216 -94.694  -6.888  1.00 15.00           H  
ATOM   2102  HE3 LYS A 133      30.076 -95.079  -8.620  1.00 15.00           H  
ATOM   2103  HZ1 LYS A 133      28.083 -95.796  -7.707  1.00 15.00           H  
ATOM   2104  HZ2 LYS A 133      27.670 -94.279  -8.342  1.00 15.00           H  
ATOM   2105  HZ3 LYS A 133      27.931 -94.458  -6.678  1.00 15.00           H  
ATOM   2106  N   LEU A 134      33.438 -88.262  -8.076  1.00 15.00           N  
ATOM   2107  CA  LEU A 134      33.976 -87.125  -8.804  1.00 15.00           C  
ATOM   2108  CB  LEU A 134      35.181 -87.545  -9.641  1.00 15.00           C  
ATOM   2109  CG  LEU A 134      35.924 -86.409 -10.347  1.00 15.00           C  
ATOM   2110  CD1 LEU A 134      36.628 -85.517  -9.335  1.00 15.00           C  
ATOM   2111  CD2 LEU A 134      36.908 -86.960 -11.366  1.00 15.00           C  
ATOM   2112  C   LEU A 134      32.923 -86.466  -9.684  1.00 15.00           C  
ATOM   2113  O   LEU A 134      33.213 -85.517 -10.407  1.00 15.00           O  
ATOM   2114  H   LEU A 134      32.997 -88.113  -7.212  1.00 15.00           H  
ATOM   2115  HA  LEU A 134      34.297 -86.390  -8.066  1.00 15.00           H  
ATOM   2116  HB2 LEU A 134      34.834 -88.243 -10.403  1.00 15.00           H  
ATOM   2117  HB3 LEU A 134      35.888 -88.049  -8.982  1.00 15.00           H  
ATOM   2118  HG  LEU A 134      35.193 -85.802 -10.881  1.00 15.00           H  
ATOM   2119 HD11 LEU A 134      35.896 -85.110  -8.637  1.00 15.00           H  
ATOM   2120 HD12 LEU A 134      37.366 -86.102  -8.786  1.00 15.00           H  
ATOM   2121 HD13 LEU A 134      37.127 -84.700  -9.855  1.00 15.00           H  
ATOM   2122 HD21 LEU A 134      37.653 -87.573 -10.858  1.00 15.00           H  
ATOM   2123 HD22 LEU A 134      36.374 -87.568 -12.096  1.00 15.00           H  
ATOM   2124 HD23 LEU A 134      37.404 -86.134 -11.876  1.00 15.00           H  
ATOM   2125  N   LEU A 135      31.702 -86.966  -9.624  1.00 15.00           N  
ATOM   2126  CA  LEU A 135      30.632 -86.417 -10.434  1.00 15.00           C  
ATOM   2127  CB  LEU A 135      29.711 -87.535 -10.929  1.00 15.00           C  
ATOM   2128  CG  LEU A 135      30.415 -88.713 -11.616  1.00 15.00           C  
ATOM   2129  CD1 LEU A 135      29.408 -89.726 -12.127  1.00 15.00           C  
ATOM   2130  CD2 LEU A 135      31.318 -88.231 -12.746  1.00 15.00           C  
ATOM   2131  C   LEU A 135      29.871 -85.346  -9.660  1.00 15.00           C  
ATOM   2132  O   LEU A 135      29.740 -85.433  -8.436  1.00 15.00           O  
ATOM   2133  H   LEU A 135      31.512 -87.710  -9.016  1.00 15.00           H  
ATOM   2134  HA  LEU A 135      31.061 -85.935 -11.312  1.00 15.00           H  
ATOM   2135  HB2 LEU A 135      29.009 -87.101 -11.641  1.00 15.00           H  
ATOM   2136  HB3 LEU A 135      29.163 -87.924 -10.071  1.00 15.00           H  
ATOM   2137  HG  LEU A 135      31.042 -89.204 -10.872  1.00 15.00           H  
ATOM   2138 HD11 LEU A 135      28.796 -90.081 -11.297  1.00 15.00           H  
ATOM   2139 HD12 LEU A 135      28.768 -89.258 -12.875  1.00 15.00           H  
ATOM   2140 HD13 LEU A 135      29.935 -90.568 -12.576  1.00 15.00           H  
ATOM   2141 HD21 LEU A 135      30.716 -87.735 -13.506  1.00 15.00           H  
ATOM   2142 HD22 LEU A 135      32.053 -87.530 -12.350  1.00 15.00           H  
ATOM   2143 HD23 LEU A 135      31.832 -89.084 -13.189  1.00 15.00           H  
ATOM   2144  N   PRO A 136      29.380 -84.309 -10.358  1.00 15.00           N  
ATOM   2145  CA  PRO A 136      28.648 -83.215  -9.723  1.00 15.00           C  
ATOM   2146  CB  PRO A 136      28.547 -82.163 -10.829  1.00 15.00           C  
ATOM   2147  CG  PRO A 136      28.623 -82.935 -12.100  1.00 15.00           C  
ATOM   2148  CD  PRO A 136      29.489 -84.133 -11.820  1.00 15.00           C  
ATOM   2149  C   PRO A 136      27.261 -83.651  -9.273  1.00 15.00           C  
ATOM   2150  O   PRO A 136      26.637 -84.518  -9.891  1.00 15.00           O  
ATOM   2151  HA  PRO A 136      29.145 -82.853  -8.823  1.00 15.00           H  
ATOM   2152  HB2 PRO A 136      29.372 -81.454 -10.761  1.00 15.00           H  
ATOM   2153  HB3 PRO A 136      27.601 -81.626 -10.762  1.00 15.00           H  
ATOM   2154  HG2 PRO A 136      29.067 -82.325 -12.886  1.00 15.00           H  
ATOM   2155  HG3 PRO A 136      27.627 -83.255 -12.407  1.00 15.00           H  
ATOM   2156  HD2 PRO A 136      29.119 -85.013 -12.346  1.00 15.00           H  
ATOM   2157  HD3 PRO A 136      30.522 -83.943 -12.112  1.00 15.00           H  
ATOM   2158  N   VAL A 137      26.785 -83.066  -8.189  1.00 15.00           N  
ATOM   2159  CA  VAL A 137      25.474 -83.399  -7.666  1.00 15.00           C  
ATOM   2160  CB  VAL A 137      25.552 -84.206  -6.348  1.00 15.00           C  
ATOM   2161  CG1 VAL A 137      26.055 -85.619  -6.613  1.00 15.00           C  
ATOM   2162  CG2 VAL A 137      26.441 -83.508  -5.330  1.00 15.00           C  
ATOM   2163  C   VAL A 137      24.622 -82.149  -7.470  1.00 15.00           C  
ATOM   2164  O   VAL A 137      25.132 -81.026  -7.466  1.00 15.00           O  
ATOM   2165  H   VAL A 137      27.332 -82.388  -7.727  1.00 15.00           H  
ATOM   2166  HA  VAL A 137      24.996 -84.034  -8.412  1.00 15.00           H  
ATOM   2167  HB  VAL A 137      24.545 -84.268  -5.934  1.00 15.00           H  
ATOM   2168 HG11 VAL A 137      25.392 -86.115  -7.322  1.00 15.00           H  
ATOM   2169 HG12 VAL A 137      27.062 -85.574  -7.028  1.00 15.00           H  
ATOM   2170 HG13 VAL A 137      26.073 -86.180  -5.678  1.00 15.00           H  
ATOM   2171 HG21 VAL A 137      27.455 -83.435  -5.723  1.00 15.00           H  
ATOM   2172 HG22 VAL A 137      26.054 -82.508  -5.134  1.00 15.00           H  
ATOM   2173 HG23 VAL A 137      26.451 -84.082  -4.403  1.00 15.00           H  
ATOM   2174  N   GLY A 138      23.320 -82.351  -7.338  1.00 15.00           N  
ATOM   2175  CA  GLY A 138      22.405 -81.243  -7.139  1.00 15.00           C  
ATOM   2176  C   GLY A 138      21.598 -81.414  -5.869  1.00 15.00           C  
ATOM   2177  O   GLY A 138      20.482 -81.931  -5.899  1.00 15.00           O  
ATOM   2178  H   GLY A 138      22.974 -83.264  -7.378  1.00 15.00           H  
ATOM   2179  HA2 GLY A 138      21.723 -81.190  -7.988  1.00 15.00           H  
ATOM   2180  HA3 GLY A 138      22.977 -80.318  -7.074  1.00 15.00           H  
ATOM   2181  N   ARG A 139      22.173 -80.995  -4.751  1.00 15.00           N  
ATOM   2182  CA  ARG A 139      21.518 -81.110  -3.456  1.00 15.00           C  
ATOM   2183  CB  ARG A 139      22.123 -82.264  -2.653  1.00 15.00           C  
ATOM   2184  CG  ARG A 139      22.040 -83.618  -3.337  1.00 15.00           C  
ATOM   2185  CD  ARG A 139      22.609 -84.719  -2.461  1.00 15.00           C  
ATOM   2186  NE  ARG A 139      22.299 -86.048  -2.988  1.00 15.00           N  
ATOM   2187  CZ  ARG A 139      21.824 -87.049  -2.239  1.00 15.00           C  
ATOM   2188  NH1 ARG A 139      21.592 -86.868  -0.946  1.00 15.00           N  
ATOM   2189  NH2 ARG A 139      21.577 -88.233  -2.782  1.00 15.00           N1+
ATOM   2190  C   ARG A 139      21.674 -79.810  -2.679  1.00 15.00           C  
ATOM   2191  O   ARG A 139      22.609 -79.051  -2.929  1.00 15.00           O  
ATOM   2192  H   ARG A 139      23.060 -80.575  -4.799  1.00 15.00           H  
ATOM   2193  HA  ARG A 139      20.459 -81.309  -3.619  1.00 15.00           H  
ATOM   2194  HB2 ARG A 139      21.595 -82.330  -1.702  1.00 15.00           H  
ATOM   2195  HB3 ARG A 139      23.173 -82.038  -2.471  1.00 15.00           H  
ATOM   2196  HG2 ARG A 139      22.605 -83.580  -4.268  1.00 15.00           H  
ATOM   2197  HG3 ARG A 139      20.996 -83.843  -3.554  1.00 15.00           H  
ATOM   2198  HD2 ARG A 139      22.186 -84.628  -1.460  1.00 15.00           H  
ATOM   2199  HD3 ARG A 139      23.692 -84.604  -2.408  1.00 15.00           H  
ATOM   2200  HE  ARG A 139      22.437 -86.197  -3.946  1.00 15.00           H  
ATOM   2201 HH11 ARG A 139      21.781 -85.946  -0.499  1.00 15.00           H  
ATOM   2202 HH12 ARG A 139      21.220 -87.660  -0.369  1.00 15.00           H  
ATOM   2203 HH21 ARG A 139      21.763 -88.408  -3.791  1.00 15.00           H  
ATOM   2204 HH22 ARG A 139      21.191 -89.012  -2.180  1.00 15.00           H  
ATOM   2205  N   THR A 140      20.760 -79.564  -1.754  1.00 15.00           N  
ATOM   2206  CA  THR A 140      20.784 -78.358  -0.941  1.00 15.00           C  
ATOM   2207  CB  THR A 140      19.499 -78.258  -0.104  1.00 15.00           C  
ATOM   2208  OG1 THR A 140      18.580 -79.271  -0.539  1.00 15.00           O  
ATOM   2209  CG2 THR A 140      18.853 -76.890  -0.267  1.00 15.00           C  
ATOM   2210  C   THR A 140      21.990 -78.329  -0.004  1.00 15.00           C  
ATOM   2211  O   THR A 140      22.354 -79.344   0.599  1.00 15.00           O  
ATOM   2212  H   THR A 140      20.032 -80.206  -1.615  1.00 15.00           H  
ATOM   2213  HA  THR A 140      20.855 -77.510  -1.624  1.00 15.00           H  
ATOM   2214  HB  THR A 140      19.751 -78.400   0.947  1.00 15.00           H  
ATOM   2215 HG21 THR A 140      19.552 -76.118   0.055  1.00 15.00           H  
ATOM   2216 HG22 THR A 140      18.595 -76.733  -1.314  1.00 15.00           H  
ATOM   2217 HG23 THR A 140      17.950 -76.840   0.341  1.00 15.00           H  
ATOM   2218  HG1 THR A 140      17.979 -79.495   0.196  1.00 15.00           H  
ATOM   2219  N   VAL A 141      22.614 -77.163   0.098  1.00 15.00           N  
ATOM   2220  CA  VAL A 141      23.764 -76.982   0.967  1.00 15.00           C  
ATOM   2221  CB  VAL A 141      25.040 -76.598   0.185  1.00 15.00           C  
ATOM   2222  CG1 VAL A 141      25.552 -77.780  -0.622  1.00 15.00           C  
ATOM   2223  CG2 VAL A 141      24.784 -75.399  -0.720  1.00 15.00           C  
ATOM   2224  C   VAL A 141      23.477 -75.923   2.025  1.00 15.00           C  
ATOM   2225  O   VAL A 141      22.706 -74.988   1.795  1.00 15.00           O  
ATOM   2226  H   VAL A 141      22.291 -76.401  -0.431  1.00 15.00           H  
ATOM   2227  HA  VAL A 141      23.944 -77.943   1.449  1.00 15.00           H  
ATOM   2228  HB  VAL A 141      25.806 -76.318   0.908  1.00 15.00           H  
ATOM   2229 HG11 VAL A 141      25.757 -78.616   0.047  1.00 15.00           H  
ATOM   2230 HG12 VAL A 141      24.798 -78.076  -1.352  1.00 15.00           H  
ATOM   2231 HG13 VAL A 141      26.468 -77.497  -1.140  1.00 15.00           H  
ATOM   2232 HG21 VAL A 141      24.019 -75.654  -1.453  1.00 15.00           H  
ATOM   2233 HG22 VAL A 141      24.445 -74.556  -0.119  1.00 15.00           H  
ATOM   2234 HG23 VAL A 141      25.706 -75.130  -1.235  1.00 15.00           H  
ATOM   2235  N   MET A 142      24.098 -76.082   3.182  1.00 15.00           N  
ATOM   2236  CA  MET A 142      23.927 -75.150   4.287  1.00 15.00           C  
ATOM   2237  CB  MET A 142      23.540 -75.898   5.563  1.00 15.00           C  
ATOM   2238  CG  MET A 142      22.150 -76.509   5.541  1.00 15.00           C  
ATOM   2239  SD  MET A 142      20.858 -75.317   5.934  1.00 15.00           S  
ATOM   2240  CE  MET A 142      19.393 -76.277   5.550  1.00 15.00           C  
ATOM   2241  C   MET A 142      25.225 -74.391   4.510  1.00 15.00           C  
ATOM   2242  O   MET A 142      26.249 -74.986   4.852  1.00 15.00           O  
ATOM   2243  H   MET A 142      24.706 -76.846   3.294  1.00 15.00           H  
ATOM   2244  HA  MET A 142      23.129 -74.449   4.040  1.00 15.00           H  
ATOM   2245  HB2 MET A 142      23.589 -75.197   6.396  1.00 15.00           H  
ATOM   2246  HB3 MET A 142      24.261 -76.700   5.719  1.00 15.00           H  
ATOM   2247  HG2 MET A 142      22.113 -77.317   6.271  1.00 15.00           H  
ATOM   2248  HG3 MET A 142      21.962 -76.911   4.545  1.00 15.00           H  
ATOM   2249  HE1 MET A 142      19.415 -76.569   4.500  1.00 15.00           H  
ATOM   2250  HE2 MET A 142      19.370 -77.170   6.175  1.00 15.00           H  
ATOM   2251  HE3 MET A 142      18.505 -75.676   5.742  1.00 15.00           H  
ATOM   2252  N   VAL A 143      25.190 -73.089   4.294  1.00 15.00           N  
ATOM   2253  CA  VAL A 143      26.375 -72.262   4.456  1.00 15.00           C  
ATOM   2254  CB  VAL A 143      26.669 -71.402   3.208  1.00 15.00           C  
ATOM   2255  CG1 VAL A 143      28.166 -71.374   2.923  1.00 15.00           C  
ATOM   2256  CG2 VAL A 143      25.901 -71.913   1.998  1.00 15.00           C  
ATOM   2257  C   VAL A 143      26.238 -71.358   5.671  1.00 15.00           C  
ATOM   2258  O   VAL A 143      25.220 -70.687   5.849  1.00 15.00           O  
ATOM   2259  H   VAL A 143      24.338 -72.665   4.033  1.00 15.00           H  
ATOM   2260  HA  VAL A 143      27.213 -72.944   4.598  1.00 15.00           H  
ATOM   2261  HB  VAL A 143      26.335 -70.385   3.410  1.00 15.00           H  
ATOM   2262 HG11 VAL A 143      28.693 -70.975   3.790  1.00 15.00           H  
ATOM   2263 HG12 VAL A 143      28.517 -72.386   2.719  1.00 15.00           H  
ATOM   2264 HG13 VAL A 143      28.359 -70.741   2.057  1.00 15.00           H  
ATOM   2265 HG21 VAL A 143      26.215 -72.932   1.772  1.00 15.00           H  
ATOM   2266 HG22 VAL A 143      24.833 -71.902   2.215  1.00 15.00           H  
ATOM   2267 HG23 VAL A 143      26.104 -71.272   1.141  1.00 15.00           H  
ATOM   2268  N   ASN A 144      27.262 -71.358   6.508  1.00 15.00           N  
ATOM   2269  CA  ASN A 144      27.272 -70.551   7.717  1.00 15.00           C  
ATOM   2270  CB  ASN A 144      27.155 -71.451   8.955  1.00 15.00           C  
ATOM   2271  CG  ASN A 144      25.723 -71.810   9.307  1.00 15.00           C  
ATOM   2272  ND2 ASN A 144      25.068 -71.103  10.067  1.00 15.00           N  
ATOM   2273  OD1 ASN A 144      25.234 -72.921   8.773  1.00 15.00           O  
ATOM   2274  C   ASN A 144      28.558 -69.737   7.800  1.00 15.00           C  
ATOM   2275  O   ASN A 144      29.653 -70.298   7.802  1.00 15.00           O  
ATOM   2276  H   ASN A 144      28.044 -71.920   6.301  1.00 15.00           H  
ATOM   2277  HA  ASN A 144      26.421 -69.871   7.683  1.00 15.00           H  
ATOM   2278  HB2 ASN A 144      27.599 -70.931   9.803  1.00 15.00           H  
ATOM   2279  HB3 ASN A 144      27.705 -72.373   8.765  1.00 15.00           H  
ATOM   2280 HD21 ASN A 144      24.120 -71.360  10.305  1.00 15.00           H  
ATOM   2281 HD22 ASN A 144      25.476 -70.264  10.454  1.00 15.00           H  
ATOM   2282  N   ILE A 145      28.429 -68.418   7.848  1.00 15.00           N  
ATOM   2283  CA  ILE A 145      29.593 -67.542   7.949  1.00 15.00           C  
ATOM   2284  CB  ILE A 145      29.404 -66.228   7.158  1.00 15.00           C  
ATOM   2285  CG1 ILE A 145      29.332 -66.534   5.656  1.00 15.00           C  
ATOM   2286  CG2 ILE A 145      30.537 -65.251   7.451  1.00 15.00           C  
ATOM   2287  CD1 ILE A 145      29.119 -65.319   4.781  1.00 15.00           C  
ATOM   2288  C   ILE A 145      29.884 -67.258   9.420  1.00 15.00           C  
ATOM   2289  O   ILE A 145      29.094 -66.602  10.105  1.00 15.00           O  
ATOM   2290  H   ILE A 145      27.530 -68.024   7.824  1.00 15.00           H  
ATOM   2291  HA  ILE A 145      30.445 -68.053   7.501  1.00 15.00           H  
ATOM   2292  HB  ILE A 145      28.471 -65.760   7.471  1.00 15.00           H  
ATOM   2293 HG12 ILE A 145      28.505 -67.224   5.488  1.00 15.00           H  
ATOM   2294 HG13 ILE A 145      30.267 -67.009   5.358  1.00 15.00           H  
ATOM   2295 HG21 ILE A 145      30.563 -65.035   8.519  1.00 15.00           H  
ATOM   2296 HG22 ILE A 145      31.486 -65.693   7.147  1.00 15.00           H  
ATOM   2297 HG23 ILE A 145      30.372 -64.327   6.897  1.00 15.00           H  
ATOM   2298 HD11 ILE A 145      28.187 -64.828   5.062  1.00 15.00           H  
ATOM   2299 HD12 ILE A 145      29.949 -64.625   4.914  1.00 15.00           H  
ATOM   2300 HD13 ILE A 145      29.067 -65.627   3.737  1.00 15.00           H  
ATOM   2301  N   GLU A 146      31.022 -67.747   9.889  1.00 15.00           N  
ATOM   2302  CA  GLU A 146      31.413 -67.612  11.285  1.00 15.00           C  
ATOM   2303  CB  GLU A 146      32.040 -68.928  11.753  1.00 15.00           C  
ATOM   2304  CG  GLU A 146      31.684 -69.344  13.171  1.00 15.00           C  
ATOM   2305  CD  GLU A 146      32.228 -70.717  13.510  1.00 15.00           C  
ATOM   2306  OE1 GLU A 146      33.252 -70.804  14.218  1.00 15.00           O  
ATOM   2307  OE2 GLU A 146      31.654 -71.720  13.036  1.00 15.00           O1-
ATOM   2308  C   GLU A 146      32.403 -66.472  11.506  1.00 15.00           C  
ATOM   2309  O   GLU A 146      33.252 -66.189  10.655  1.00 15.00           O  
ATOM   2310  H   GLU A 146      31.640 -68.195   9.266  1.00 15.00           H  
ATOM   2311  HA  GLU A 146      30.517 -67.380  11.862  1.00 15.00           H  
ATOM   2312  HB2 GLU A 146      33.123 -68.826  11.692  1.00 15.00           H  
ATOM   2313  HB3 GLU A 146      31.711 -69.718  11.077  1.00 15.00           H  
ATOM   2314  HG2 GLU A 146      30.599 -69.360  13.272  1.00 15.00           H  
ATOM   2315  HG3 GLU A 146      32.103 -68.617  13.867  1.00 15.00           H  
ATOM   2316  N   ASN A 147      32.282 -65.833  12.664  1.00 15.00           N  
ATOM   2317  CA  ASN A 147      33.161 -64.736  13.055  1.00 15.00           C  
ATOM   2318  CB  ASN A 147      32.342 -63.545  13.601  1.00 15.00           C  
ATOM   2319  CG  ASN A 147      31.584 -63.829  14.889  1.00 15.00           C  
ATOM   2320  OD1 ASN A 147      31.776 -64.854  15.534  1.00 15.00           O  
ATOM   2321  ND2 ASN A 147      30.716 -62.909  15.278  1.00 15.00           N  
ATOM   2322  C   ASN A 147      34.177 -65.247  14.088  1.00 15.00           C  
ATOM   2323  O   ASN A 147      34.071 -66.389  14.533  1.00 15.00           O  
ATOM   2324  H   ASN A 147      31.582 -66.120  13.285  1.00 15.00           H  
ATOM   2325  HA  ASN A 147      33.704 -64.374  12.182  1.00 15.00           H  
ATOM   2326  HB2 ASN A 147      31.620 -63.253  12.839  1.00 15.00           H  
ATOM   2327  HB3 ASN A 147      33.028 -62.719  13.787  1.00 15.00           H  
ATOM   2328 HD21 ASN A 147      30.609 -62.111  14.723  1.00 15.00           H  
ATOM   2329 HD22 ASN A 147      30.227 -63.060  16.113  1.00 15.00           H  
ATOM   2330  N   PRO A 148      35.172 -64.429  14.491  1.00 15.00           N  
ATOM   2331  CA  PRO A 148      36.190 -64.849  15.473  1.00 15.00           C  
ATOM   2332  CB  PRO A 148      37.198 -63.690  15.481  1.00 15.00           C  
ATOM   2333  CG  PRO A 148      36.896 -62.905  14.249  1.00 15.00           C  
ATOM   2334  CD  PRO A 148      35.424 -63.059  14.014  1.00 15.00           C  
ATOM   2335  C   PRO A 148      35.630 -65.078  16.881  1.00 15.00           C  
ATOM   2336  O   PRO A 148      36.376 -65.391  17.807  1.00 15.00           O  
ATOM   2337  HA  PRO A 148      36.621 -65.810  15.193  1.00 15.00           H  
ATOM   2338  HB2 PRO A 148      38.219 -64.071  15.451  1.00 15.00           H  
ATOM   2339  HB3 PRO A 148      37.065 -63.074  16.370  1.00 15.00           H  
ATOM   2340  HG2 PRO A 148      37.459 -63.296  13.402  1.00 15.00           H  
ATOM   2341  HG3 PRO A 148      37.148 -61.854  14.398  1.00 15.00           H  
ATOM   2342  HD2 PRO A 148      34.853 -62.330  14.588  1.00 15.00           H  
ATOM   2343  HD3 PRO A 148      35.181 -62.959  12.956  1.00 15.00           H  
ATOM   2344  N   GLU A 149      34.322 -64.923  17.037  1.00 15.00           N  
ATOM   2345  CA  GLU A 149      33.674 -65.118  18.327  1.00 15.00           C  
ATOM   2346  CB  GLU A 149      32.714 -63.960  18.604  1.00 15.00           C  
ATOM   2347  CG  GLU A 149      33.383 -62.594  18.594  1.00 15.00           C  
ATOM   2348  CD  GLU A 149      32.413 -61.472  18.302  1.00 15.00           C  
ATOM   2349  OE1 GLU A 149      31.609 -61.131  19.190  1.00 15.00           O  
ATOM   2350  OE2 GLU A 149      32.441 -60.930  17.177  1.00 15.00           O1-
ATOM   2351  C   GLU A 149      32.916 -66.441  18.364  1.00 15.00           C  
ATOM   2352  O   GLU A 149      32.588 -66.951  19.437  1.00 15.00           O  
ATOM   2353  H   GLU A 149      33.776 -64.664  16.268  1.00 15.00           H  
ATOM   2354  HA  GLU A 149      34.445 -65.145  19.098  1.00 15.00           H  
ATOM   2355  HB2 GLU A 149      32.262 -64.114  19.583  1.00 15.00           H  
ATOM   2356  HB3 GLU A 149      31.937 -63.967  17.840  1.00 15.00           H  
ATOM   2357  HG2 GLU A 149      34.159 -62.592  17.829  1.00 15.00           H  
ATOM   2358  HG3 GLU A 149      33.834 -62.420  19.571  1.00 15.00           H  
ATOM   2359  N   GLY A 150      32.644 -66.994  17.184  1.00 15.00           N  
ATOM   2360  CA  GLY A 150      31.914 -68.244  17.099  1.00 15.00           C  
ATOM   2361  C   GLY A 150      30.434 -68.026  16.829  1.00 15.00           C  
ATOM   2362  O   GLY A 150      29.602 -68.874  17.143  1.00 15.00           O  
ATOM   2363  H   GLY A 150      32.945 -66.550  16.364  1.00 15.00           H  
ATOM   2364  HA2 GLY A 150      32.024 -68.780  18.042  1.00 15.00           H  
ATOM   2365  HA3 GLY A 150      32.335 -68.842  16.291  1.00 15.00           H  
ATOM   2366  N   ILE A 151      30.106 -66.883  16.237  1.00 15.00           N  
ATOM   2367  CA  ILE A 151      28.719 -66.552  15.925  1.00 15.00           C  
ATOM   2368  CB  ILE A 151      28.296 -65.209  16.558  1.00 15.00           C  
ATOM   2369  CG1 ILE A 151      28.591 -65.195  18.063  1.00 15.00           C  
ATOM   2370  CG2 ILE A 151      26.818 -64.939  16.304  1.00 15.00           C  
ATOM   2371  CD1 ILE A 151      28.269 -63.882  18.743  1.00 15.00           C  
ATOM   2372  C   ILE A 151      28.488 -66.474  14.411  1.00 15.00           C  
ATOM   2373  O   ILE A 151      29.100 -65.652  13.719  1.00 15.00           O  
ATOM   2374  H   ILE A 151      30.817 -66.244  16.005  1.00 15.00           H  
ATOM   2375  HA  ILE A 151      28.112 -67.354  16.345  1.00 15.00           H  
ATOM   2376  HB  ILE A 151      28.879 -64.417  16.089  1.00 15.00           H  
ATOM   2377 HG12 ILE A 151      29.652 -65.403  18.206  1.00 15.00           H  
ATOM   2378 HG13 ILE A 151      28.000 -65.979  18.536  1.00 15.00           H  
ATOM   2379 HG21 ILE A 151      26.630 -64.925  15.230  1.00 15.00           H  
ATOM   2380 HG22 ILE A 151      26.220 -65.724  16.767  1.00 15.00           H  
ATOM   2381 HG23 ILE A 151      26.546 -63.974  16.732  1.00 15.00           H  
ATOM   2382 HD11 ILE A 151      28.851 -63.083  18.284  1.00 15.00           H  
ATOM   2383 HD12 ILE A 151      27.206 -63.667  18.632  1.00 15.00           H  
ATOM   2384 HD13 ILE A 151      28.517 -63.950  19.802  1.00 15.00           H  
ATOM   2385  N   PRO A 152      27.604 -67.336  13.878  1.00 15.00           N  
ATOM   2386  CA  PRO A 152      27.261 -67.353  12.458  1.00 15.00           C  
ATOM   2387  CB  PRO A 152      26.627 -68.740  12.245  1.00 15.00           C  
ATOM   2388  CG  PRO A 152      26.690 -69.438  13.570  1.00 15.00           C  
ATOM   2389  CD  PRO A 152      26.875 -68.373  14.614  1.00 15.00           C  
ATOM   2390  C   PRO A 152      26.243 -66.261  12.135  1.00 15.00           C  
ATOM   2391  O   PRO A 152      25.066 -66.379  12.470  1.00 15.00           O  
ATOM   2392  HA  PRO A 152      28.127 -67.174  11.820  1.00 15.00           H  
ATOM   2393  HB2 PRO A 152      27.187 -69.301  11.496  1.00 15.00           H  
ATOM   2394  HB3 PRO A 152      25.591 -68.636  11.921  1.00 15.00           H  
ATOM   2395  HG2 PRO A 152      27.530 -70.132  13.589  1.00 15.00           H  
ATOM   2396  HG3 PRO A 152      25.764 -69.983  13.751  1.00 15.00           H  
ATOM   2397  HD2 PRO A 152      25.915 -68.002  14.974  1.00 15.00           H  
ATOM   2398  HD3 PRO A 152      27.460 -68.744  15.456  1.00 15.00           H  
ATOM   2399  N   VAL A 153      26.701 -65.196  11.489  1.00 15.00           N  
ATOM   2400  CA  VAL A 153      25.822 -64.080  11.142  1.00 15.00           C  
ATOM   2401  CB  VAL A 153      26.580 -62.736  11.057  1.00 15.00           C  
ATOM   2402  CG1 VAL A 153      27.018 -62.278  12.441  1.00 15.00           C  
ATOM   2403  CG2 VAL A 153      27.775 -62.842  10.122  1.00 15.00           C  
ATOM   2404  C   VAL A 153      25.070 -64.328   9.837  1.00 15.00           C  
ATOM   2405  O   VAL A 153      23.935 -63.886   9.669  1.00 15.00           O  
ATOM   2406  H   VAL A 153      27.648 -65.159  11.243  1.00 15.00           H  
ATOM   2407  HA  VAL A 153      25.099 -64.012  11.954  1.00 15.00           H  
ATOM   2408  HB  VAL A 153      25.899 -61.991  10.648  1.00 15.00           H  
ATOM   2409 HG11 VAL A 153      26.143 -62.179  13.084  1.00 15.00           H  
ATOM   2410 HG12 VAL A 153      27.701 -63.012  12.867  1.00 15.00           H  
ATOM   2411 HG13 VAL A 153      27.522 -61.315  12.362  1.00 15.00           H  
ATOM   2412 HG21 VAL A 153      28.475 -63.583  10.508  1.00 15.00           H  
ATOM   2413 HG22 VAL A 153      27.436 -63.144   9.131  1.00 15.00           H  
ATOM   2414 HG23 VAL A 153      28.272 -61.873  10.056  1.00 15.00           H  
ATOM   2415  N   LYS A 154      25.695 -65.043   8.913  1.00 15.00           N  
ATOM   2416  CA  LYS A 154      25.062 -65.318   7.635  1.00 15.00           C  
ATOM   2417  CB  LYS A 154      25.901 -64.789   6.466  1.00 15.00           C  
ATOM   2418  CG  LYS A 154      25.241 -64.927   5.095  1.00 15.00           C  
ATOM   2419  CD  LYS A 154      24.020 -64.027   4.964  1.00 15.00           C  
ATOM   2420  CE  LYS A 154      23.662 -63.765   3.504  1.00 15.00           C  
ATOM   2421  NZ  LYS A 154      22.831 -64.847   2.913  1.00 15.00           N1+
ATOM   2422  C   LYS A 154      24.762 -66.796   7.454  1.00 15.00           C  
ATOM   2423  O   LYS A 154      25.654 -67.643   7.548  1.00 15.00           O  
ATOM   2424  H   LYS A 154      26.587 -65.398   9.097  1.00 15.00           H  
ATOM   2425  HA  LYS A 154      24.110 -64.786   7.638  1.00 15.00           H  
ATOM   2426  HB2 LYS A 154      26.842 -65.339   6.448  1.00 15.00           H  
ATOM   2427  HB3 LYS A 154      26.101 -63.732   6.642  1.00 15.00           H  
ATOM   2428  HG2 LYS A 154      24.933 -65.963   4.954  1.00 15.00           H  
ATOM   2429  HG3 LYS A 154      25.965 -64.655   4.327  1.00 15.00           H  
ATOM   2430  HD2 LYS A 154      24.229 -63.075   5.452  1.00 15.00           H  
ATOM   2431  HD3 LYS A 154      23.173 -64.508   5.454  1.00 15.00           H  
ATOM   2432  HE2 LYS A 154      24.584 -63.679   2.929  1.00 15.00           H  
ATOM   2433  HE3 LYS A 154      23.108 -62.828   3.444  1.00 15.00           H  
ATOM   2434  HZ1 LYS A 154      22.188 -65.248   3.623  1.00 15.00           H  
ATOM   2435  HZ2 LYS A 154      23.443 -65.619   2.550  1.00 15.00           H  
ATOM   2436  HZ3 LYS A 154      22.268 -64.483   2.121  1.00 15.00           H  
ATOM   2437  N   GLN A 155      23.494 -67.081   7.219  1.00 15.00           N  
ATOM   2438  CA  GLN A 155      23.024 -68.431   6.984  1.00 15.00           C  
ATOM   2439  CB  GLN A 155      21.948 -68.794   8.008  1.00 15.00           C  
ATOM   2440  CG  GLN A 155      22.500 -69.340   9.316  1.00 15.00           C  
ATOM   2441  CD  GLN A 155      21.483 -69.324  10.443  1.00 15.00           C  
ATOM   2442  OE1 GLN A 155      20.599 -70.174  10.510  1.00 15.00           O  
ATOM   2443  NE2 GLN A 155      21.615 -68.368  11.352  1.00 15.00           N  
ATOM   2444  C   GLN A 155      22.454 -68.488   5.575  1.00 15.00           C  
ATOM   2445  O   GLN A 155      21.609 -67.664   5.213  1.00 15.00           O  
ATOM   2446  H   GLN A 155      22.844 -66.351   7.201  1.00 15.00           H  
ATOM   2447  HA  GLN A 155      23.842 -69.144   7.087  1.00 15.00           H  
ATOM   2448  HB2 GLN A 155      21.297 -69.549   7.568  1.00 15.00           H  
ATOM   2449  HB3 GLN A 155      21.368 -67.898   8.228  1.00 15.00           H  
ATOM   2450  HG2 GLN A 155      23.356 -68.733   9.612  1.00 15.00           H  
ATOM   2451  HG3 GLN A 155      22.822 -70.369   9.154  1.00 15.00           H  
ATOM   2452 HE21 GLN A 155      22.351 -67.729  11.252  1.00 15.00           H  
ATOM   2453 HE22 GLN A 155      20.977 -68.348  12.095  1.00 15.00           H  
ATOM   2454  N   ASP A 156      22.940 -69.420   4.773  1.00 15.00           N  
ATOM   2455  CA  ASP A 156      22.483 -69.549   3.392  1.00 15.00           C  
ATOM   2456  CB  ASP A 156      23.538 -69.022   2.412  1.00 15.00           C  
ATOM   2457  CG  ASP A 156      23.323 -67.568   2.052  1.00 15.00           C  
ATOM   2458  OD1 ASP A 156      22.156 -67.156   1.891  1.00 15.00           O  
ATOM   2459  OD2 ASP A 156      24.316 -66.814   1.951  1.00 15.00           O1-
ATOM   2460  C   ASP A 156      22.134 -70.983   3.041  1.00 15.00           C  
ATOM   2461  O   ASP A 156      22.677 -71.929   3.619  1.00 15.00           O  
ATOM   2462  H   ASP A 156      23.622 -70.043   5.115  1.00 15.00           H  
ATOM   2463  HA  ASP A 156      21.579 -68.946   3.304  1.00 15.00           H  
ATOM   2464  HB2 ASP A 156      23.495 -69.617   1.500  1.00 15.00           H  
ATOM   2465  HB3 ASP A 156      24.522 -69.126   2.868  1.00 15.00           H  
ATOM   2466  N   SER A 157      21.227 -71.130   2.088  1.00 15.00           N  
ATOM   2467  CA  SER A 157      20.792 -72.431   1.626  1.00 15.00           C  
ATOM   2468  CB  SER A 157      19.662 -72.964   2.505  1.00 15.00           C  
ATOM   2469  OG  SER A 157      20.071 -74.125   3.201  1.00 15.00           O  
ATOM   2470  C   SER A 157      20.328 -72.338   0.181  1.00 15.00           C  
ATOM   2471  O   SER A 157      19.510 -71.486  -0.162  1.00 15.00           O  
ATOM   2472  H   SER A 157      20.834 -70.329   1.679  1.00 15.00           H  
ATOM   2473  HA  SER A 157      21.633 -73.122   1.690  1.00 15.00           H  
ATOM   2474  HB2 SER A 157      18.805 -73.208   1.876  1.00 15.00           H  
ATOM   2475  HB3 SER A 157      19.377 -72.197   3.225  1.00 15.00           H  
ATOM   2476  HG  SER A 157      19.625 -74.160   4.056  1.00 15.00           H  
ATOM   2477  N   LEU A 158      20.865 -73.207  -0.659  1.00 15.00           N  
ATOM   2478  CA  LEU A 158      20.515 -73.229  -2.069  1.00 15.00           C  
ATOM   2479  CB  LEU A 158      21.271 -72.127  -2.821  1.00 15.00           C  
ATOM   2480  CG  LEU A 158      20.519 -71.454  -3.972  1.00 15.00           C  
ATOM   2481  CD1 LEU A 158      19.383 -70.590  -3.443  1.00 15.00           C  
ATOM   2482  CD2 LEU A 158      21.470 -70.630  -4.827  1.00 15.00           C  
ATOM   2483  C   LEU A 158      20.855 -74.590  -2.657  1.00 15.00           C  
ATOM   2484  O   LEU A 158      21.565 -75.381  -2.031  1.00 15.00           O  
ATOM   2485  H   LEU A 158      21.510 -73.863  -0.318  1.00 15.00           H  
ATOM   2486  HA  LEU A 158      19.445 -73.049  -2.174  1.00 15.00           H  
ATOM   2487  HB2 LEU A 158      22.180 -72.567  -3.230  1.00 15.00           H  
ATOM   2488  HB3 LEU A 158      21.535 -71.354  -2.099  1.00 15.00           H  
ATOM   2489  HG  LEU A 158      20.088 -72.234  -4.599  1.00 15.00           H  
ATOM   2490 HD11 LEU A 158      18.700 -71.206  -2.858  1.00 15.00           H  
ATOM   2491 HD12 LEU A 158      19.791 -69.800  -2.811  1.00 15.00           H  
ATOM   2492 HD13 LEU A 158      18.845 -70.144  -4.279  1.00 15.00           H  
ATOM   2493 HD21 LEU A 158      21.914 -69.842  -4.219  1.00 15.00           H  
ATOM   2494 HD22 LEU A 158      22.257 -71.275  -5.218  1.00 15.00           H  
ATOM   2495 HD23 LEU A 158      20.920 -70.184  -5.655  1.00 15.00           H  
ATOM   2496  N   SER A 159      20.344 -74.868  -3.845  1.00 15.00           N  
ATOM   2497  CA  SER A 159      20.603 -76.136  -4.502  1.00 15.00           C  
ATOM   2498  CB  SER A 159      19.375 -77.047  -4.395  1.00 15.00           C  
ATOM   2499  OG  SER A 159      18.186 -76.283  -4.250  1.00 15.00           O  
ATOM   2500  C   SER A 159      20.985 -75.913  -5.961  1.00 15.00           C  
ATOM   2501  O   SER A 159      20.311 -75.177  -6.680  1.00 15.00           O  
ATOM   2502  H   SER A 159      19.780 -74.205  -4.294  1.00 15.00           H  
ATOM   2503  HA  SER A 159      21.440 -76.626  -4.003  1.00 15.00           H  
ATOM   2504  HB2 SER A 159      19.488 -77.698  -3.528  1.00 15.00           H  
ATOM   2505  HB3 SER A 159      19.301 -77.653  -5.298  1.00 15.00           H  
ATOM   2506  HG  SER A 159      18.385 -75.352  -4.397  1.00 15.00           H  
ATOM   2507  N   SER A 160      22.071 -76.543  -6.391  1.00 15.00           N  
ATOM   2508  CA  SER A 160      22.544 -76.411  -7.762  1.00 15.00           C  
ATOM   2509  CB  SER A 160      24.069 -76.507  -7.778  1.00 15.00           C  
ATOM   2510  OG  SER A 160      24.523 -77.391  -6.766  1.00 15.00           O  
ATOM   2511  C   SER A 160      21.938 -77.495  -8.652  1.00 15.00           C  
ATOM   2512  O   SER A 160      22.574 -77.969  -9.599  1.00 15.00           O  
ATOM   2513  H   SER A 160      22.579 -77.106  -5.768  1.00 15.00           H  
ATOM   2514  HA  SER A 160      22.233 -75.443  -8.153  1.00 15.00           H  
ATOM   2515  HB2 SER A 160      24.492 -75.517  -7.606  1.00 15.00           H  
ATOM   2516  HB3 SER A 160      24.395 -76.877  -8.750  1.00 15.00           H  
ATOM   2517  HG  SER A 160      24.710 -76.892  -5.962  1.00 15.00           H  
ATOM   2518  N   GLN A 161      20.698 -77.866  -8.346  1.00 15.00           N  
ATOM   2519  CA  GLN A 161      19.981 -78.900  -9.085  1.00 15.00           C  
ATOM   2520  CB  GLN A 161      18.567 -79.102  -8.527  1.00 15.00           C  
ATOM   2521  CG  GLN A 161      17.762 -77.820  -8.369  1.00 15.00           C  
ATOM   2522  CD  GLN A 161      16.350 -78.067  -7.871  1.00 15.00           C  
ATOM   2523  OE1 GLN A 161      15.762 -79.113  -8.126  1.00 15.00           O  
ATOM   2524  NE2 GLN A 161      15.796 -77.098  -7.158  1.00 15.00           N  
ATOM   2525  C   GLN A 161      19.948 -78.631 -10.589  1.00 15.00           C  
ATOM   2526  O   GLN A 161      19.335 -77.668 -11.055  1.00 15.00           O  
ATOM   2527  H   GLN A 161      20.246 -77.420  -7.600  1.00 15.00           H  
ATOM   2528  HA  GLN A 161      20.537 -79.827  -8.946  1.00 15.00           H  
ATOM   2529  HB2 GLN A 161      18.652 -79.573  -7.548  1.00 15.00           H  
ATOM   2530  HB3 GLN A 161      18.025 -79.763  -9.203  1.00 15.00           H  
ATOM   2531  HG2 GLN A 161      17.708 -77.322  -9.337  1.00 15.00           H  
ATOM   2532  HG3 GLN A 161      18.274 -77.174  -7.656  1.00 15.00           H  
ATOM   2533 HE21 GLN A 161      16.321 -76.286  -6.993  1.00 15.00           H  
ATOM   2534 HE22 GLN A 161      14.887 -77.233  -6.825  1.00 15.00           H  
ATOM   2535  N   ASN A 162      20.663 -79.478 -11.330  1.00 15.00           N  
ATOM   2536  CA  ASN A 162      20.740 -79.399 -12.792  1.00 15.00           C  
ATOM   2537  CB  ASN A 162      19.362 -79.609 -13.433  1.00 15.00           C  
ATOM   2538  CG  ASN A 162      18.789 -80.985 -13.150  1.00 15.00           C  
ATOM   2539  OD1 ASN A 162      18.136 -81.200 -12.131  1.00 15.00           O  
ATOM   2540  ND2 ASN A 162      19.026 -81.927 -14.051  1.00 15.00           N  
ATOM   2541  C   ASN A 162      21.374 -78.104 -13.294  1.00 15.00           C  
ATOM   2542  O   ASN A 162      21.358 -77.823 -14.490  1.00 15.00           O  
ATOM   2543  H   ASN A 162      21.153 -80.191 -10.876  1.00 15.00           H  
ATOM   2544  HA  ASN A 162      21.399 -80.210 -13.102  1.00 15.00           H  
ATOM   2545  HB2 ASN A 162      19.457 -79.486 -14.512  1.00 15.00           H  
ATOM   2546  HB3 ASN A 162      18.677 -78.858 -13.040  1.00 15.00           H  
ATOM   2547 HD21 ASN A 162      19.555 -81.690 -14.843  1.00 15.00           H  
ATOM   2548 HD22 ASN A 162      18.660 -82.820 -13.887  1.00 15.00           H  
ATOM   2549  N   GLN A 163      21.954 -77.324 -12.389  1.00 15.00           N  
ATOM   2550  CA  GLN A 163      22.575 -76.061 -12.770  1.00 15.00           C  
ATOM   2551  CB  GLN A 163      22.545 -75.057 -11.615  1.00 15.00           C  
ATOM   2552  CG  GLN A 163      21.154 -74.601 -11.199  1.00 15.00           C  
ATOM   2553  CD  GLN A 163      20.264 -74.263 -12.382  1.00 15.00           C  
ATOM   2554  OE1 GLN A 163      20.332 -73.167 -12.932  1.00 15.00           O  
ATOM   2555  NE2 GLN A 163      19.405 -75.196 -12.762  1.00 15.00           N  
ATOM   2556  C   GLN A 163      24.005 -76.250 -13.276  1.00 15.00           C  
ATOM   2557  O   GLN A 163      24.649 -75.294 -13.704  1.00 15.00           O  
ATOM   2558  H   GLN A 163      21.952 -77.599 -11.443  1.00 15.00           H  
ATOM   2559  HA  GLN A 163      21.986 -75.660 -13.594  1.00 15.00           H  
ATOM   2560  HB2 GLN A 163      23.114 -74.178 -11.915  1.00 15.00           H  
ATOM   2561  HB3 GLN A 163      23.021 -75.521 -10.751  1.00 15.00           H  
ATOM   2562  HG2 GLN A 163      21.251 -73.715 -10.573  1.00 15.00           H  
ATOM   2563  HG3 GLN A 163      20.682 -75.401 -10.627  1.00 15.00           H  
ATOM   2564 HE21 GLN A 163      19.388 -76.043 -12.264  1.00 15.00           H  
ATOM   2565 HE22 GLN A 163      18.817 -75.001 -13.522  1.00 15.00           H  
ATOM   2566  N   LEU A 164      24.502 -77.479 -13.227  1.00 15.00           N  
ATOM   2567  CA  LEU A 164      25.857 -77.758 -13.687  1.00 15.00           C  
ATOM   2568  C   LEU A 164      26.870 -77.501 -12.573  1.00 15.00           C  
ATOM   2569  O   LEU A 164      28.072 -77.445 -12.812  1.00 15.00           O  
ATOM   2570  CB  LEU A 164      26.154 -76.888 -14.932  1.00  0.00           C  
ATOM   2571  CG  LEU A 164      26.859 -77.603 -16.105  1.00  0.00           C  
ATOM   2572  CD1 LEU A 164      28.196 -78.242 -15.701  1.00  0.00           C  
ATOM   2573  CD2 LEU A 164      25.945 -78.646 -16.770  1.00  0.00           C  
ATOM   2574  H   LEU A 164      23.949 -78.210 -12.879  1.00 15.00           H  
ATOM   2575  HA  LEU A 164      25.909 -78.812 -13.957  1.00 15.00           H  
ATOM   2576  HB2 LEU A 164      25.219 -76.480 -15.320  1.00  0.00           H  
ATOM   2577  HB3 LEU A 164      26.762 -76.033 -14.636  1.00  0.00           H  
ATOM   2578  HG  LEU A 164      27.076 -76.841 -16.855  1.00  0.00           H  
ATOM   2579 HD11 LEU A 164      28.028 -79.094 -15.040  1.00  0.00           H  
ATOM   2580 HD12 LEU A 164      28.719 -78.589 -16.592  1.00  0.00           H  
ATOM   2581 HD13 LEU A 164      28.819 -77.506 -15.190  1.00  0.00           H  
ATOM   2582 HD21 LEU A 164      25.739 -79.471 -16.086  1.00  0.00           H  
ATOM   2583 HD22 LEU A 164      25.002 -78.184 -17.065  1.00  0.00           H  
ATOM   2584 HD23 LEU A 164      26.431 -79.046 -17.662  1.00  0.00           H  
ATOM   2585  N   GLY A 165      26.369 -77.332 -11.357  1.00 15.00           N  
ATOM   2586  CA  GLY A 165      27.241 -77.089 -10.222  1.00 15.00           C  
ATOM   2587  C   GLY A 165      27.569 -75.622 -10.029  1.00 15.00           C  
ATOM   2588  O   GLY A 165      28.642 -75.282  -9.532  1.00 15.00           O  
ATOM   2589  H   GLY A 165      25.401 -77.378 -11.227  1.00 15.00           H  
ATOM   2590  HA2 GLY A 165      28.172 -77.635 -10.375  1.00 15.00           H  
ATOM   2591  HA3 GLY A 165      26.749 -77.456  -9.321  1.00 15.00           H  
ATOM   2592  N   VAL A 166      26.654 -74.745 -10.422  1.00 15.00           N  
ATOM   2593  CA  VAL A 166      26.867 -73.313 -10.262  1.00 15.00           C  
ATOM   2594  CB  VAL A 166      26.501 -72.516 -11.535  1.00 15.00           C  
ATOM   2595  CG1 VAL A 166      26.867 -71.047 -11.366  1.00 15.00           C  
ATOM   2596  CG2 VAL A 166      27.211 -73.102 -12.746  1.00 15.00           C  
ATOM   2597  C   VAL A 166      26.080 -72.785  -9.065  1.00 15.00           C  
ATOM   2598  O   VAL A 166      24.848 -72.804  -9.059  1.00 15.00           O  
ATOM   2599  H   VAL A 166      25.825 -75.065 -10.822  1.00 15.00           H  
ATOM   2600  HA  VAL A 166      27.933 -73.168 -10.085  1.00 15.00           H  
ATOM   2601  HB  VAL A 166      25.425 -72.589 -11.692  1.00 15.00           H  
ATOM   2602 HG11 VAL A 166      26.337 -70.637 -10.506  1.00 15.00           H  
ATOM   2603 HG12 VAL A 166      27.942 -70.957 -11.207  1.00 15.00           H  
ATOM   2604 HG13 VAL A 166      26.585 -70.497 -12.263  1.00 15.00           H  
ATOM   2605 HG21 VAL A 166      28.290 -73.036 -12.602  1.00 15.00           H  
ATOM   2606 HG22 VAL A 166      26.924 -74.147 -12.865  1.00 15.00           H  
ATOM   2607 HG23 VAL A 166      26.929 -72.543 -13.638  1.00 15.00           H  
ATOM   2608  N   LEU A 167      26.809 -72.341  -8.051  1.00 15.00           N  
ATOM   2609  CA  LEU A 167      26.211 -71.805  -6.837  1.00 15.00           C  
ATOM   2610  CB  LEU A 167      26.642 -72.625  -5.617  1.00 15.00           C  
ATOM   2611  CG  LEU A 167      25.798 -73.855  -5.277  1.00 15.00           C  
ATOM   2612  CD1 LEU A 167      26.285 -74.493  -3.985  1.00 15.00           C  
ATOM   2613  CD2 LEU A 167      24.326 -73.490  -5.177  1.00 15.00           C  
ATOM   2614  C   LEU A 167      26.630 -70.354  -6.638  1.00 15.00           C  
ATOM   2615  O   LEU A 167      27.752 -70.083  -6.213  1.00 15.00           O  
ATOM   2616  H   LEU A 167      27.782 -72.371  -8.123  1.00 15.00           H  
ATOM   2617  HA  LEU A 167      25.128 -71.859  -6.942  1.00 15.00           H  
ATOM   2618  HB2 LEU A 167      26.623 -71.963  -4.751  1.00 15.00           H  
ATOM   2619  HB3 LEU A 167      27.663 -72.965  -5.792  1.00 15.00           H  
ATOM   2620  HG  LEU A 167      25.910 -74.580  -6.083  1.00 15.00           H  
ATOM   2621 HD11 LEU A 167      27.333 -74.773  -4.091  1.00 15.00           H  
ATOM   2622 HD12 LEU A 167      26.180 -73.781  -3.166  1.00 15.00           H  
ATOM   2623 HD13 LEU A 167      25.691 -75.381  -3.772  1.00 15.00           H  
ATOM   2624 HD21 LEU A 167      24.185 -72.764  -4.376  1.00 15.00           H  
ATOM   2625 HD22 LEU A 167      23.993 -73.059  -6.121  1.00 15.00           H  
ATOM   2626 HD23 LEU A 167      23.744 -74.386  -4.961  1.00 15.00           H  
ATOM   2627  N   PRO A 168      25.744 -69.399  -6.964  1.00 15.00           N  
ATOM   2628  CA  PRO A 168      26.021 -67.977  -6.816  1.00 15.00           C  
ATOM   2629  CB  PRO A 168      25.190 -67.348  -7.940  1.00 15.00           C  
ATOM   2630  CG  PRO A 168      24.092 -68.330  -8.238  1.00 15.00           C  
ATOM   2631  CD  PRO A 168      24.406 -69.625  -7.523  1.00 15.00           C  
ATOM   2632  C   PRO A 168      25.596 -67.421  -5.452  1.00 15.00           C  
ATOM   2633  O   PRO A 168      24.462 -66.977  -5.276  1.00 15.00           O  
ATOM   2634  HA  PRO A 168      27.088 -67.762  -6.874  1.00 15.00           H  
ATOM   2635  HB2 PRO A 168      25.807 -67.189  -8.825  1.00 15.00           H  
ATOM   2636  HB3 PRO A 168      24.770 -66.396  -7.614  1.00 15.00           H  
ATOM   2637  HG2 PRO A 168      24.037 -68.506  -9.313  1.00 15.00           H  
ATOM   2638  HG3 PRO A 168      23.139 -67.935  -7.885  1.00 15.00           H  
ATOM   2639  HD2 PRO A 168      23.681 -69.818  -6.732  1.00 15.00           H  
ATOM   2640  HD3 PRO A 168      24.412 -70.463  -8.221  1.00 15.00           H  
ATOM   2641  N   LEU A 169      26.514 -67.452  -4.493  1.00 15.00           N  
ATOM   2642  CA  LEU A 169      26.248 -66.941  -3.152  1.00 15.00           C  
ATOM   2643  CB  LEU A 169      26.323 -68.074  -2.121  1.00 15.00           C  
ATOM   2644  CG  LEU A 169      25.338 -69.228  -2.326  1.00 15.00           C  
ATOM   2645  CD1 LEU A 169      25.634 -70.373  -1.373  1.00 15.00           C  
ATOM   2646  CD2 LEU A 169      23.901 -68.751  -2.168  1.00 15.00           C  
ATOM   2647  C   LEU A 169      27.226 -65.819  -2.804  1.00 15.00           C  
ATOM   2648  O   LEU A 169      28.417 -65.902  -3.124  1.00 15.00           O  
ATOM   2649  H   LEU A 169      27.396 -67.830  -4.689  1.00 15.00           H  
ATOM   2650  HA  LEU A 169      25.238 -66.531  -3.131  1.00 15.00           H  
ATOM   2651  HB2 LEU A 169      26.134 -67.643  -1.137  1.00 15.00           H  
ATOM   2652  HB3 LEU A 169      27.331 -68.486  -2.149  1.00 15.00           H  
ATOM   2653  HG  LEU A 169      25.464 -69.597  -3.344  1.00 15.00           H  
ATOM   2654 HD11 LEU A 169      26.656 -70.718  -1.526  1.00 15.00           H  
ATOM   2655 HD12 LEU A 169      25.515 -70.031  -0.345  1.00 15.00           H  
ATOM   2656 HD13 LEU A 169      24.941 -71.193  -1.565  1.00 15.00           H  
ATOM   2657 HD21 LEU A 169      23.752 -68.377  -1.156  1.00 15.00           H  
ATOM   2658 HD22 LEU A 169      23.703 -67.953  -2.884  1.00 15.00           H  
ATOM   2659 HD23 LEU A 169      23.221 -69.582  -2.353  1.00 15.00           H  
ATOM   2660  N   SER A 170      26.718 -64.768  -2.168  1.00 15.00           N  
ATOM   2661  CA  SER A 170      27.540 -63.627  -1.787  1.00 15.00           C  
ATOM   2662  CB  SER A 170      27.485 -62.551  -2.877  1.00 15.00           C  
ATOM   2663  OG  SER A 170      26.165 -62.395  -3.380  1.00 15.00           O  
ATOM   2664  C   SER A 170      27.109 -63.049  -0.436  1.00 15.00           C  
ATOM   2665  O   SER A 170      26.026 -63.359   0.067  1.00 15.00           O  
ATOM   2666  H   SER A 170      25.763 -64.753  -1.952  1.00 15.00           H  
ATOM   2667  HA  SER A 170      28.569 -63.972  -1.681  1.00 15.00           H  
ATOM   2668  HB2 SER A 170      28.145 -62.839  -3.695  1.00 15.00           H  
ATOM   2669  HB3 SER A 170      27.819 -61.602  -2.458  1.00 15.00           H  
ATOM   2670  HG  SER A 170      25.565 -62.954  -2.876  1.00 15.00           H  
ATOM   2671  N   TRP A 171      27.972 -62.219   0.145  1.00 15.00           N  
ATOM   2672  CA  TRP A 171      27.709 -61.576   1.430  1.00 15.00           C  
ATOM   2673  CB  TRP A 171      28.022 -62.532   2.593  1.00 15.00           C  
ATOM   2674  CG  TRP A 171      27.914 -61.900   3.954  1.00 15.00           C  
ATOM   2675  CD1 TRP A 171      26.772 -61.476   4.573  1.00 15.00           C  
ATOM   2676  CD2 TRP A 171      28.988 -61.619   4.867  1.00 15.00           C  
ATOM   2677  NE1 TRP A 171      27.067 -60.952   5.808  1.00 15.00           N  
ATOM   2678  CE2 TRP A 171      28.420 -61.027   6.012  1.00 15.00           C  
ATOM   2679  CE3 TRP A 171      30.375 -61.810   4.828  1.00 15.00           C  
ATOM   2680  CZ2 TRP A 171      29.184 -60.626   7.106  1.00 15.00           C  
ATOM   2681  CZ3 TRP A 171      31.132 -61.411   5.915  1.00 15.00           C  
ATOM   2682  CH2 TRP A 171      30.535 -60.827   7.038  1.00 15.00           C  
ATOM   2683  C   TRP A 171      28.565 -60.323   1.551  1.00 15.00           C  
ATOM   2684  O   TRP A 171      29.773 -60.372   1.327  1.00 15.00           O  
ATOM   2685  H   TRP A 171      28.820 -62.025  -0.312  1.00 15.00           H  
ATOM   2686  HA  TRP A 171      26.653 -61.309   1.479  1.00 15.00           H  
ATOM   2687  HB2 TRP A 171      29.039 -62.903   2.467  1.00 15.00           H  
ATOM   2688  HB3 TRP A 171      27.322 -63.367   2.547  1.00 15.00           H  
ATOM   2689  HD1 TRP A 171      25.780 -61.543   4.152  1.00 15.00           H  
ATOM   2690  HE1 TRP A 171      26.416 -60.581   6.441  1.00 15.00           H  
ATOM   2691  HE3 TRP A 171      30.844 -62.260   3.965  1.00 15.00           H  
ATOM   2692  HZ2 TRP A 171      28.727 -60.175   7.974  1.00 15.00           H  
ATOM   2693  HZ3 TRP A 171      32.202 -61.554   5.896  1.00 15.00           H  
ATOM   2694  HH2 TRP A 171      31.156 -60.527   7.869  1.00 15.00           H  
ATOM   2695  N   ASP A 172      27.938 -59.204   1.882  1.00 15.00           N  
ATOM   2696  CA  ASP A 172      28.656 -57.943   2.026  1.00 15.00           C  
ATOM   2697  CB  ASP A 172      27.753 -56.761   1.665  1.00 15.00           C  
ATOM   2698  CG  ASP A 172      26.870 -57.053   0.470  1.00 15.00           C  
ATOM   2699  OD1 ASP A 172      27.340 -56.891  -0.674  1.00 15.00           O  
ATOM   2700  OD2 ASP A 172      25.711 -57.466   0.678  1.00 15.00           O1-
ATOM   2701  C   ASP A 172      29.182 -57.783   3.446  1.00 15.00           C  
ATOM   2702  O   ASP A 172      28.528 -58.185   4.410  1.00 15.00           O  
ATOM   2703  H   ASP A 172      26.968 -59.217   2.019  1.00 15.00           H  
ATOM   2704  HA  ASP A 172      29.502 -57.956   1.339  1.00 15.00           H  
ATOM   2705  HB2 ASP A 172      28.379 -55.899   1.436  1.00 15.00           H  
ATOM   2706  HB3 ASP A 172      27.118 -56.532   2.521  1.00 15.00           H  
ATOM   2707  N   ILE A 173      30.361 -57.190   3.569  1.00 15.00           N  
ATOM   2708  CA  ILE A 173      30.993 -56.984   4.865  1.00 15.00           C  
ATOM   2709  CB  ILE A 173      32.503 -57.289   4.791  1.00 15.00           C  
ATOM   2710  CG1 ILE A 173      32.754 -58.602   4.046  1.00 15.00           C  
ATOM   2711  CG2 ILE A 173      33.111 -57.346   6.186  1.00 15.00           C  
ATOM   2712  CD1 ILE A 173      34.181 -58.764   3.569  1.00 15.00           C  
ATOM   2713  C   ILE A 173      30.816 -55.538   5.325  1.00 15.00           C  
ATOM   2714  O   ILE A 173      31.146 -54.607   4.591  1.00 15.00           O  
ATOM   2715  H   ILE A 173      30.823 -56.874   2.758  1.00 15.00           H  
ATOM   2716  HA  ILE A 173      30.514 -57.659   5.574  1.00 15.00           H  
ATOM   2717  HB  ILE A 173      32.985 -56.482   4.239  1.00 15.00           H  
ATOM   2718 HG12 ILE A 173      32.094 -58.638   3.179  1.00 15.00           H  
ATOM   2719 HG13 ILE A 173      32.518 -59.429   4.716  1.00 15.00           H  
ATOM   2720 HG21 ILE A 173      32.945 -56.395   6.694  1.00 15.00           H  
ATOM   2721 HG22 ILE A 173      32.641 -58.148   6.755  1.00 15.00           H  
ATOM   2722 HG23 ILE A 173      34.181 -57.534   6.109  1.00 15.00           H  
ATOM   2723 HD11 ILE A 173      34.435 -57.944   2.897  1.00 15.00           H  
ATOM   2724 HD12 ILE A 173      34.854 -58.752   4.426  1.00 15.00           H  
ATOM   2725 HD13 ILE A 173      34.282 -59.712   3.041  1.00 15.00           H  
ATOM   2726  N   PRO A 174      30.292 -55.334   6.544  1.00 15.00           N  
ATOM   2727  CA  PRO A 174      30.080 -53.993   7.103  1.00 15.00           C  
ATOM   2728  CB  PRO A 174      29.279 -54.261   8.381  1.00 15.00           C  
ATOM   2729  CG  PRO A 174      29.626 -55.660   8.756  1.00 15.00           C  
ATOM   2730  CD  PRO A 174      29.848 -56.395   7.466  1.00 15.00           C  
ATOM   2731  C   PRO A 174      31.396 -53.283   7.436  1.00 15.00           C  
ATOM   2732  O   PRO A 174      32.451 -53.915   7.538  1.00 15.00           O  
ATOM   2733  HA  PRO A 174      29.575 -53.335   6.396  1.00 15.00           H  
ATOM   2734  HB2 PRO A 174      28.210 -54.167   8.191  1.00 15.00           H  
ATOM   2735  HB3 PRO A 174      29.571 -53.567   9.170  1.00 15.00           H  
ATOM   2736  HG2 PRO A 174      28.808 -56.115   9.315  1.00 15.00           H  
ATOM   2737  HG3 PRO A 174      30.532 -55.676   9.362  1.00 15.00           H  
ATOM   2738  HD2 PRO A 174      30.616 -57.160   7.580  1.00 15.00           H  
ATOM   2739  HD3 PRO A 174      28.925 -56.857   7.116  1.00 15.00           H  
ATOM   2740  N   GLU A 175      31.321 -51.965   7.600  1.00 15.00           N  
ATOM   2741  CA  GLU A 175      32.496 -51.152   7.911  1.00 15.00           C  
ATOM   2742  CB  GLU A 175      32.205 -49.672   7.645  1.00 15.00           C  
ATOM   2743  CG  GLU A 175      32.069 -49.322   6.172  1.00 15.00           C  
ATOM   2744  CD  GLU A 175      32.914 -48.127   5.785  1.00 15.00           C  
ATOM   2745  OE1 GLU A 175      33.949 -47.880   6.444  1.00 15.00           O  
ATOM   2746  OE2 GLU A 175      32.564 -47.431   4.807  1.00 15.00           O1-
ATOM   2747  C   GLU A 175      32.959 -51.343   9.355  1.00 15.00           C  
ATOM   2748  O   GLU A 175      34.153 -51.276   9.649  1.00 15.00           O  
ATOM   2749  H   GLU A 175      30.454 -51.524   7.502  1.00 15.00           H  
ATOM   2750  HA  GLU A 175      33.302 -51.485   7.259  1.00 15.00           H  
ATOM   2751  HB2 GLU A 175      33.020 -49.083   8.063  1.00 15.00           H  
ATOM   2752  HB3 GLU A 175      31.273 -49.411   8.147  1.00 15.00           H  
ATOM   2753  HG2 GLU A 175      31.024 -49.096   5.961  1.00 15.00           H  
ATOM   2754  HG3 GLU A 175      32.382 -50.180   5.578  1.00 15.00           H  
ATOM   2755  N   LEU A 176      32.012 -51.596  10.249  1.00 15.00           N  
ATOM   2756  CA  LEU A 176      32.315 -51.794  11.662  1.00 15.00           C  
ATOM   2757  CB  LEU A 176      31.148 -51.313  12.529  1.00 15.00           C  
ATOM   2758  CG  LEU A 176      30.952 -49.794  12.592  1.00 15.00           C  
ATOM   2759  CD1 LEU A 176      29.593 -49.445  13.180  1.00 15.00           C  
ATOM   2760  CD2 LEU A 176      32.062 -49.148  13.405  1.00 15.00           C  
ATOM   2761  C   LEU A 176      32.645 -53.257  11.949  1.00 15.00           C  
ATOM   2762  O   LEU A 176      32.294 -53.802  12.995  1.00 15.00           O  
ATOM   2763  H   LEU A 176      31.082 -51.656   9.951  1.00 15.00           H  
ATOM   2764  HA  LEU A 176      33.195 -51.202  11.914  1.00 15.00           H  
ATOM   2765  HB2 LEU A 176      31.313 -51.672  13.545  1.00 15.00           H  
ATOM   2766  HB3 LEU A 176      30.232 -51.752  12.133  1.00 15.00           H  
ATOM   2767  HG  LEU A 176      30.993 -49.405  11.575  1.00 15.00           H  
ATOM   2768 HD11 LEU A 176      28.808 -49.898  12.574  1.00 15.00           H  
ATOM   2769 HD12 LEU A 176      29.530 -49.825  14.200  1.00 15.00           H  
ATOM   2770 HD13 LEU A 176      29.468 -48.362  13.188  1.00 15.00           H  
ATOM   2771 HD21 LEU A 176      32.033 -49.529  14.426  1.00 15.00           H  
ATOM   2772 HD22 LEU A 176      33.026 -49.385  12.956  1.00 15.00           H  
ATOM   2773 HD23 LEU A 176      31.923 -48.067  13.416  1.00 15.00           H  
ATOM   2774  N   VAL A 177      33.357 -53.875  11.013  1.00 15.00           N  
ATOM   2775  CA  VAL A 177      33.743 -55.270  11.140  1.00 15.00           C  
ATOM   2776  CB  VAL A 177      33.913 -55.935   9.750  1.00 15.00           C  
ATOM   2777  CG1 VAL A 177      35.109 -55.364   8.995  1.00 15.00           C  
ATOM   2778  CG2 VAL A 177      34.008 -57.448   9.865  1.00 15.00           C  
ATOM   2779  C   VAL A 177      35.029 -55.405  11.954  1.00 15.00           C  
ATOM   2780  O   VAL A 177      35.893 -54.524  11.926  1.00 15.00           O  
ATOM   2781  H   VAL A 177      33.643 -53.370  10.225  1.00 15.00           H  
ATOM   2782  HA  VAL A 177      32.941 -55.787  11.666  1.00 15.00           H  
ATOM   2783  HB  VAL A 177      33.019 -55.703   9.171  1.00 15.00           H  
ATOM   2784 HG11 VAL A 177      34.991 -54.285   8.892  1.00 15.00           H  
ATOM   2785 HG12 VAL A 177      36.023 -55.578   9.548  1.00 15.00           H  
ATOM   2786 HG13 VAL A 177      35.166 -55.819   8.007  1.00 15.00           H  
ATOM   2787 HG21 VAL A 177      34.895 -57.713  10.441  1.00 15.00           H  
ATOM   2788 HG22 VAL A 177      33.120 -57.830  10.368  1.00 15.00           H  
ATOM   2789 HG23 VAL A 177      34.077 -57.884   8.868  1.00 15.00           H  
ATOM   2790  N   ASN A 178      35.141 -56.497  12.695  1.00 15.00           N  
ATOM   2791  CA  ASN A 178      36.326 -56.744  13.500  1.00 15.00           C  
ATOM   2792  CB  ASN A 178      35.991 -57.444  14.820  1.00 15.00           C  
ATOM   2793  CG  ASN A 178      36.122 -56.510  16.012  1.00 15.00           C  
ATOM   2794  OD1 ASN A 178      35.978 -55.298  15.878  1.00 15.00           O  
ATOM   2795  ND2 ASN A 178      36.395 -57.064  17.184  1.00 15.00           N  
ATOM   2796  C   ASN A 178      37.354 -57.523  12.693  1.00 15.00           C  
ATOM   2797  O   ASN A 178      37.024 -58.519  12.041  1.00 15.00           O  
ATOM   2798  H   ASN A 178      34.416 -57.153  12.693  1.00 15.00           H  
ATOM   2799  HA  ASN A 178      36.759 -55.780  13.768  1.00 15.00           H  
ATOM   2800  HB2 ASN A 178      36.672 -58.284  14.955  1.00 15.00           H  
ATOM   2801  HB3 ASN A 178      34.966 -57.812  14.772  1.00 15.00           H  
ATOM   2802 HD21 ASN A 178      36.498 -58.036  17.225  1.00 15.00           H  
ATOM   2803 HD22 ASN A 178      36.478 -56.473  17.965  1.00 15.00           H  
ATOM   2804  N   MET A 179      38.593 -57.053  12.735  1.00 15.00           N  
ATOM   2805  CA  MET A 179      39.687 -57.658  11.982  1.00 15.00           C  
ATOM   2806  CB  MET A 179      40.924 -56.758  12.014  1.00 15.00           C  
ATOM   2807  CG  MET A 179      40.683 -55.356  11.480  1.00 15.00           C  
ATOM   2808  SD  MET A 179      40.113 -55.352   9.771  1.00 15.00           S  
ATOM   2809  CE  MET A 179      39.306 -53.755   9.698  1.00 15.00           C  
ATOM   2810  C   MET A 179      40.033 -59.046  12.492  1.00 15.00           C  
ATOM   2811  O   MET A 179      39.952 -59.317  13.692  1.00 15.00           O  
ATOM   2812  H   MET A 179      38.781 -56.278  13.299  1.00 15.00           H  
ATOM   2813  HA  MET A 179      39.347 -57.764  10.952  1.00 15.00           H  
ATOM   2814  HB2 MET A 179      41.704 -57.225  11.412  1.00 15.00           H  
ATOM   2815  HB3 MET A 179      41.263 -56.678  13.047  1.00 15.00           H  
ATOM   2816  HG2 MET A 179      41.616 -54.795  11.538  1.00 15.00           H  
ATOM   2817  HG3 MET A 179      39.930 -54.871  12.101  1.00 15.00           H  
ATOM   2818  HE1 MET A 179      38.499 -53.722  10.430  1.00 15.00           H  
ATOM   2819  HE2 MET A 179      40.030 -52.972   9.920  1.00 15.00           H  
ATOM   2820  HE3 MET A 179      38.897 -53.599   8.700  1.00 15.00           H  
ATOM   2821  N   GLY A 180      40.422 -59.920  11.572  1.00 15.00           N  
ATOM   2822  CA  GLY A 180      40.783 -61.267  11.945  1.00 15.00           C  
ATOM   2823  C   GLY A 180      40.509 -62.276  10.850  1.00 15.00           C  
ATOM   2824  O   GLY A 180      40.251 -61.916   9.697  1.00 15.00           O  
ATOM   2825  H   GLY A 180      40.451 -59.650  10.630  1.00 15.00           H  
ATOM   2826  HA2 GLY A 180      40.211 -61.549  12.828  1.00 15.00           H  
ATOM   2827  HA3 GLY A 180      41.847 -61.289  12.179  1.00 15.00           H  
ATOM   2828  N   GLN A 181      40.553 -63.542  11.227  1.00 15.00           N  
ATOM   2829  CA  GLN A 181      40.327 -64.642  10.304  1.00 15.00           C  
ATOM   2830  CB  GLN A 181      41.260 -65.797  10.693  1.00 15.00           C  
ATOM   2831  CG  GLN A 181      41.777 -66.647   9.539  1.00 15.00           C  
ATOM   2832  CD  GLN A 181      42.850 -65.962   8.712  1.00 15.00           C  
ATOM   2833  NE2 GLN A 181      44.033 -65.979   9.058  1.00 15.00           N  
ATOM   2834  OE1 GLN A 181      42.450 -65.392   7.590  1.00 15.00           O  
ATOM   2835  C   GLN A 181      38.866 -65.094  10.395  1.00 15.00           C  
ATOM   2836  O   GLN A 181      38.415 -65.540  11.453  1.00 15.00           O  
ATOM   2837  H   GLN A 181      40.733 -63.746  12.166  1.00 15.00           H  
ATOM   2838  HA  GLN A 181      40.533 -64.328   9.280  1.00 15.00           H  
ATOM   2839  HB2 GLN A 181      40.716 -66.451  11.374  1.00 15.00           H  
ATOM   2840  HB3 GLN A 181      42.121 -65.372  11.208  1.00 15.00           H  
ATOM   2841  HG2 GLN A 181      40.938 -66.887   8.885  1.00 15.00           H  
ATOM   2842  HG3 GLN A 181      42.192 -67.568   9.949  1.00 15.00           H  
ATOM   2843 HE21 GLN A 181      44.736 -65.545   8.475  1.00 15.00           H  
ATOM   2844 HE22 GLN A 181      44.300 -66.425   9.923  1.00 15.00           H  
ATOM   2845  N   TRP A 182      38.130 -64.956   9.298  1.00 15.00           N  
ATOM   2846  CA  TRP A 182      36.721 -65.349   9.260  1.00 15.00           C  
ATOM   2847  CB  TRP A 182      35.882 -64.311   8.518  1.00 15.00           C  
ATOM   2848  CG  TRP A 182      35.634 -63.064   9.308  1.00 15.00           C  
ATOM   2849  CD1 TRP A 182      36.567 -62.167   9.746  1.00 15.00           C  
ATOM   2850  CD2 TRP A 182      34.366 -62.573   9.753  1.00 15.00           C  
ATOM   2851  NE1 TRP A 182      35.959 -61.154  10.443  1.00 15.00           N  
ATOM   2852  CE2 TRP A 182      34.607 -61.378  10.457  1.00 15.00           C  
ATOM   2853  CE3 TRP A 182      33.049 -63.025   9.620  1.00 15.00           C  
ATOM   2854  CZ2 TRP A 182      33.581 -60.636  11.033  1.00 15.00           C  
ATOM   2855  CZ3 TRP A 182      32.032 -62.283  10.192  1.00 15.00           C  
ATOM   2856  CH2 TRP A 182      32.304 -61.101  10.888  1.00 15.00           C  
ATOM   2857  C   TRP A 182      36.578 -66.722   8.616  1.00 15.00           C  
ATOM   2858  O   TRP A 182      37.359 -67.078   7.734  1.00 15.00           O  
ATOM   2859  H   TRP A 182      38.548 -64.593   8.482  1.00 15.00           H  
ATOM   2860  HA  TRP A 182      36.351 -65.403  10.284  1.00 15.00           H  
ATOM   2861  HB2 TRP A 182      34.920 -64.760   8.271  1.00 15.00           H  
ATOM   2862  HB3 TRP A 182      36.403 -64.039   7.600  1.00 15.00           H  
ATOM   2863  HD1 TRP A 182      37.630 -62.245   9.569  1.00 15.00           H  
ATOM   2864  HE1 TRP A 182      36.418 -60.389  10.858  1.00 15.00           H  
ATOM   2865  HE3 TRP A 182      32.831 -63.936   9.082  1.00 15.00           H  
ATOM   2866  HZ2 TRP A 182      33.786 -59.725  11.575  1.00 15.00           H  
ATOM   2867  HZ3 TRP A 182      31.011 -62.622  10.100  1.00 15.00           H  
ATOM   2868  HH2 TRP A 182      31.486 -60.544  11.320  1.00 15.00           H  
ATOM   2869  N   LYS A 183      35.572 -67.482   9.036  1.00 15.00           N  
ATOM   2870  CA  LYS A 183      35.389 -68.836   8.529  1.00 15.00           C  
ATOM   2871  CB  LYS A 183      35.516 -69.842   9.676  1.00 15.00           C  
ATOM   2872  CG  LYS A 183      36.799 -69.709  10.475  1.00 15.00           C  
ATOM   2873  CD  LYS A 183      36.558 -69.087  11.840  1.00 15.00           C  
ATOM   2874  CE  LYS A 183      37.810 -68.385  12.349  1.00 15.00           C  
ATOM   2875  NZ  LYS A 183      39.025 -69.246  12.260  1.00 15.00           N1+
ATOM   2876  C   LYS A 183      34.050 -69.045   7.838  1.00 15.00           C  
ATOM   2877  O   LYS A 183      33.023 -68.531   8.272  1.00 15.00           O  
ATOM   2878  H   LYS A 183      34.929 -67.119   9.686  1.00 15.00           H  
ATOM   2879  HA  LYS A 183      36.168 -68.992   7.783  1.00 15.00           H  
ATOM   2880  HB2 LYS A 183      35.477 -70.847   9.256  1.00 15.00           H  
ATOM   2881  HB3 LYS A 183      34.674 -69.698  10.353  1.00 15.00           H  
ATOM   2882  HG2 LYS A 183      37.496 -69.080   9.921  1.00 15.00           H  
ATOM   2883  HG3 LYS A 183      37.232 -70.699  10.612  1.00 15.00           H  
ATOM   2884  HD2 LYS A 183      36.277 -69.870  12.545  1.00 15.00           H  
ATOM   2885  HD3 LYS A 183      35.749 -68.360  11.763  1.00 15.00           H  
ATOM   2886  HE2 LYS A 183      37.655 -68.106  13.391  1.00 15.00           H  
ATOM   2887  HE3 LYS A 183      37.973 -67.487  11.753  1.00 15.00           H  
ATOM   2888  HZ1 LYS A 183      39.095 -69.685  11.309  1.00 15.00           H  
ATOM   2889  HZ2 LYS A 183      38.984 -70.003  12.968  1.00 15.00           H  
ATOM   2890  HZ3 LYS A 183      39.878 -68.679  12.425  1.00 15.00           H  
ATOM   2891  N   ILE A 184      34.079 -69.811   6.755  1.00 15.00           N  
ATOM   2892  CA  ILE A 184      32.872 -70.147   6.013  1.00 15.00           C  
ATOM   2893  CB  ILE A 184      32.998 -69.803   4.512  1.00 15.00           C  
ATOM   2894  CG1 ILE A 184      33.279 -68.308   4.325  1.00 15.00           C  
ATOM   2895  CG2 ILE A 184      31.731 -70.204   3.764  1.00 15.00           C  
ATOM   2896  CD1 ILE A 184      33.758 -67.939   2.935  1.00 15.00           C  
ATOM   2897  C   ILE A 184      32.609 -71.646   6.172  1.00 15.00           C  
ATOM   2898  O   ILE A 184      33.402 -72.472   5.719  1.00 15.00           O  
ATOM   2899  H   ILE A 184      34.944 -70.160   6.440  1.00 15.00           H  
ATOM   2900  HA  ILE A 184      32.046 -69.559   6.414  1.00 15.00           H  
ATOM   2901  HB  ILE A 184      33.835 -70.366   4.099  1.00 15.00           H  
ATOM   2902 HG12 ILE A 184      34.045 -68.012   5.041  1.00 15.00           H  
ATOM   2903 HG13 ILE A 184      32.360 -67.759   4.527  1.00 15.00           H  
ATOM   2904 HG21 ILE A 184      31.558 -71.273   3.889  1.00 15.00           H  
ATOM   2905 HG22 ILE A 184      30.882 -69.650   4.164  1.00 15.00           H  
ATOM   2906 HG23 ILE A 184      31.846 -69.976   2.704  1.00 15.00           H  
ATOM   2907 HD11 ILE A 184      34.679 -68.480   2.713  1.00 15.00           H  
ATOM   2908 HD12 ILE A 184      32.995 -68.207   2.205  1.00 15.00           H  
ATOM   2909 HD13 ILE A 184      33.946 -66.867   2.889  1.00 15.00           H  
ATOM   2910  N   ARG A 185      31.523 -71.992   6.847  1.00 15.00           N  
ATOM   2911  CA  ARG A 185      31.167 -73.392   7.067  1.00 15.00           C  
ATOM   2912  CB  ARG A 185      30.480 -73.570   8.427  1.00 15.00           C  
ATOM   2913  CG  ARG A 185      31.180 -72.887   9.598  1.00 15.00           C  
ATOM   2914  CD  ARG A 185      32.483 -73.575   9.966  1.00 15.00           C  
ATOM   2915  NE  ARG A 185      32.998 -73.110  11.251  1.00 15.00           N  
ATOM   2916  CZ  ARG A 185      34.210 -73.388  11.724  1.00 15.00           C  
ATOM   2917  NH1 ARG A 185      35.063 -74.134  11.012  1.00 15.00           N  
ATOM   2918  NH2 ARG A 185      34.585 -72.877  12.897  1.00 15.00           N1+
ATOM   2919  C   ARG A 185      30.233 -73.871   5.962  1.00 15.00           C  
ATOM   2920  O   ARG A 185      29.220 -73.231   5.688  1.00 15.00           O  
ATOM   2921  H   ARG A 185      30.930 -71.285   7.197  1.00 15.00           H  
ATOM   2922  HA  ARG A 185      32.083 -73.983   7.055  1.00 15.00           H  
ATOM   2923  HB2 ARG A 185      30.425 -74.637   8.641  1.00 15.00           H  
ATOM   2924  HB3 ARG A 185      29.471 -73.163   8.352  1.00 15.00           H  
ATOM   2925  HG2 ARG A 185      30.516 -72.905  10.462  1.00 15.00           H  
ATOM   2926  HG3 ARG A 185      31.393 -71.854   9.325  1.00 15.00           H  
ATOM   2927  HD2 ARG A 185      33.223 -73.367   9.194  1.00 15.00           H  
ATOM   2928  HD3 ARG A 185      32.310 -74.650  10.024  1.00 15.00           H  
ATOM   2929  HE  ARG A 185      32.384 -72.562  11.820  1.00 15.00           H  
ATOM   2930 HH11 ARG A 185      34.779 -74.507  10.075  1.00 15.00           H  
ATOM   2931 HH12 ARG A 185      36.006 -74.359  11.390  1.00 15.00           H  
ATOM   2932 HH21 ARG A 185      35.526 -73.085  13.286  1.00 15.00           H  
ATOM   2933 HH22 ARG A 185      33.924 -72.249  13.438  1.00 15.00           H  
ATOM   2934  N   ALA A 186      30.568 -74.990   5.329  1.00 15.00           N  
ATOM   2935  CA  ALA A 186      29.742 -75.523   4.252  1.00 15.00           C  
ATOM   2936  CB  ALA A 186      30.365 -75.217   2.898  1.00 15.00           C  
ATOM   2937  C   ALA A 186      29.509 -77.022   4.404  1.00 15.00           C  
ATOM   2938  O   ALA A 186      30.456 -77.798   4.563  1.00 15.00           O  
ATOM   2939  H   ALA A 186      31.383 -75.471   5.591  1.00 15.00           H  
ATOM   2940  HA  ALA A 186      28.771 -75.032   4.314  1.00 15.00           H  
ATOM   2941  HB1 ALA A 186      30.490 -74.139   2.791  1.00 15.00           H  
ATOM   2942  HB2 ALA A 186      31.338 -75.704   2.827  1.00 15.00           H  
ATOM   2943  HB3 ALA A 186      29.714 -75.588   2.106  1.00 15.00           H  
ATOM   2944  N   TYR A 187      28.240 -77.419   4.350  1.00 15.00           N  
ATOM   2945  CA  TYR A 187      27.860 -78.823   4.466  1.00 15.00           C  
ATOM   2946  CB  TYR A 187      27.743 -79.268   5.931  1.00 15.00           C  
ATOM   2947  CG  TYR A 187      26.941 -78.351   6.837  1.00 15.00           C  
ATOM   2948  CD1 TYR A 187      27.513 -77.209   7.391  1.00 15.00           C  
ATOM   2949  CD2 TYR A 187      25.620 -78.637   7.161  1.00 15.00           C  
ATOM   2950  CE1 TYR A 187      26.794 -76.385   8.234  1.00 15.00           C  
ATOM   2951  CE2 TYR A 187      24.894 -77.815   8.002  1.00 15.00           C  
ATOM   2952  CZ  TYR A 187      25.487 -76.691   8.535  1.00 15.00           C  
ATOM   2953  OH  TYR A 187      24.770 -75.874   9.377  1.00 15.00           O  
ATOM   2954  C   TYR A 187      26.581 -79.123   3.685  1.00 15.00           C  
ATOM   2955  O   TYR A 187      25.866 -78.206   3.274  1.00 15.00           O  
ATOM   2956  H   TYR A 187      27.536 -76.746   4.228  1.00 15.00           H  
ATOM   2957  HA  TYR A 187      28.664 -79.408   4.018  1.00 15.00           H  
ATOM   2958  HB2 TYR A 187      28.751 -79.344   6.340  1.00 15.00           H  
ATOM   2959  HB3 TYR A 187      27.270 -80.250   5.946  1.00 15.00           H  
ATOM   2960  HD1 TYR A 187      28.538 -76.964   7.157  1.00 15.00           H  
ATOM   2961  HD2 TYR A 187      25.153 -79.519   6.748  1.00 15.00           H  
ATOM   2962  HE1 TYR A 187      27.256 -75.504   8.656  1.00 15.00           H  
ATOM   2963  HE2 TYR A 187      23.867 -78.052   8.239  1.00 15.00           H  
ATOM   2964  HH  TYR A 187      24.936 -74.954   9.150  1.00 15.00           H  
ATOM   2965  N   TYR A 188      26.304 -80.407   3.484  1.00 15.00           N  
ATOM   2966  CA  TYR A 188      25.120 -80.842   2.746  1.00 15.00           C  
ATOM   2967  CB  TYR A 188      25.346 -82.245   2.167  1.00 15.00           C  
ATOM   2968  CG  TYR A 188      26.145 -82.285   0.881  1.00 15.00           C  
ATOM   2969  CD1 TYR A 188      25.548 -81.996  -0.338  1.00 15.00           C  
ATOM   2970  CD2 TYR A 188      27.492 -82.623   0.885  1.00 15.00           C  
ATOM   2971  CE1 TYR A 188      26.269 -82.038  -1.514  1.00 15.00           C  
ATOM   2972  CE2 TYR A 188      28.223 -82.667  -0.289  1.00 15.00           C  
ATOM   2973  CZ  TYR A 188      27.605 -82.374  -1.487  1.00 15.00           C  
ATOM   2974  OH  TYR A 188      28.323 -82.408  -2.661  1.00 15.00           O  
ATOM   2975  C   TYR A 188      23.893 -80.876   3.650  1.00 15.00           C  
ATOM   2976  O   TYR A 188      24.014 -81.047   4.860  1.00 15.00           O  
ATOM   2977  H   TYR A 188      26.906 -81.084   3.851  1.00 15.00           H  
ATOM   2978  HA  TYR A 188      24.950 -80.127   1.940  1.00 15.00           H  
ATOM   2979  HB2 TYR A 188      24.370 -82.692   1.973  1.00 15.00           H  
ATOM   2980  HB3 TYR A 188      25.875 -82.838   2.913  1.00 15.00           H  
ATOM   2981  HD1 TYR A 188      24.501 -81.732  -0.366  1.00 15.00           H  
ATOM   2982  HD2 TYR A 188      27.978 -82.855   1.821  1.00 15.00           H  
ATOM   2983  HE1 TYR A 188      25.787 -81.809  -2.453  1.00 15.00           H  
ATOM   2984  HE2 TYR A 188      29.270 -82.930  -0.268  1.00 15.00           H  
ATOM   2985  HH  TYR A 188      29.165 -82.853  -2.516  1.00 15.00           H  
ATOM   2986  N   GLU A 189      22.715 -80.716   3.051  1.00 15.00           N  
ATOM   2987  CA  GLU A 189      21.458 -80.758   3.795  1.00 15.00           C  
ATOM   2988  CB  GLU A 189      20.287 -80.370   2.879  1.00 15.00           C  
ATOM   2989  CG  GLU A 189      18.913 -80.426   3.539  1.00 15.00           C  
ATOM   2990  CD  GLU A 189      17.780 -80.503   2.532  1.00 15.00           C  
ATOM   2991  OE1 GLU A 189      17.419 -79.454   1.957  1.00 15.00           O  
ATOM   2992  OE2 GLU A 189      17.253 -81.617   2.310  1.00 15.00           O1-
ATOM   2993  C   GLU A 189      21.235 -82.163   4.343  1.00 15.00           C  
ATOM   2994  O   GLU A 189      20.851 -82.344   5.499  1.00 15.00           O  
ATOM   2995  H   GLU A 189      22.689 -80.549   2.080  1.00 15.00           H  
ATOM   2996  HA  GLU A 189      21.510 -80.049   4.622  1.00 15.00           H  
ATOM   2997  HB2 GLU A 189      20.283 -81.050   2.027  1.00 15.00           H  
ATOM   2998  HB3 GLU A 189      20.454 -79.351   2.529  1.00 15.00           H  
ATOM   2999  HG2 GLU A 189      18.780 -79.530   4.145  1.00 15.00           H  
ATOM   3000  HG3 GLU A 189      18.870 -81.307   4.179  1.00 15.00           H  
ATOM   3001  N   ASN A 190      21.505 -83.156   3.499  1.00 15.00           N  
ATOM   3002  CA  ASN A 190      21.338 -84.557   3.872  1.00 15.00           C  
ATOM   3003  CB  ASN A 190      21.435 -85.469   2.644  1.00 15.00           C  
ATOM   3004  CG  ASN A 190      20.728 -84.914   1.425  1.00 15.00           C  
ATOM   3005  OD1 ASN A 190      21.340 -84.244   0.594  1.00 15.00           O  
ATOM   3006  ND2 ASN A 190      19.444 -85.203   1.299  1.00 15.00           N  
ATOM   3007  C   ASN A 190      22.377 -84.990   4.896  1.00 15.00           C  
ATOM   3008  O   ASN A 190      22.062 -85.713   5.839  1.00 15.00           O  
ATOM   3009  H   ASN A 190      21.807 -82.935   2.594  1.00 15.00           H  
ATOM   3010  HA  ASN A 190      20.346 -84.650   4.313  1.00 15.00           H  
ATOM   3011  HB2 ASN A 190      20.990 -86.432   2.893  1.00 15.00           H  
ATOM   3012  HB3 ASN A 190      22.488 -85.607   2.399  1.00 15.00           H  
ATOM   3013 HD21 ASN A 190      19.023 -85.756   1.988  1.00 15.00           H  
ATOM   3014 HD22 ASN A 190      18.963 -84.840   0.525  1.00 15.00           H  
ATOM   3015  N   SER A 191      23.615 -84.551   4.708  1.00 15.00           N  
ATOM   3016  CA  SER A 191      24.689 -84.912   5.621  1.00 15.00           C  
ATOM   3017  CB  SER A 191      25.743 -85.757   4.899  1.00 15.00           C  
ATOM   3018  OG  SER A 191      26.070 -85.195   3.638  1.00 15.00           O  
ATOM   3019  C   SER A 191      25.321 -83.673   6.250  1.00 15.00           C  
ATOM   3020  O   SER A 191      26.355 -83.190   5.788  1.00 15.00           O  
ATOM   3021  H   SER A 191      23.809 -83.964   3.949  1.00 15.00           H  
ATOM   3022  HA  SER A 191      24.262 -85.508   6.428  1.00 15.00           H  
ATOM   3023  HB2 SER A 191      25.350 -86.763   4.749  1.00 15.00           H  
ATOM   3024  HB3 SER A 191      26.642 -85.805   5.512  1.00 15.00           H  
ATOM   3025  HG  SER A 191      26.439 -84.317   3.775  1.00 15.00           H  
ATOM   3026  N   PRO A 192      24.703 -83.141   7.317  1.00 15.00           N  
ATOM   3027  CA  PRO A 192      25.205 -81.957   8.009  1.00 15.00           C  
ATOM   3028  CB  PRO A 192      23.952 -81.422   8.707  1.00 15.00           C  
ATOM   3029  CG  PRO A 192      23.137 -82.637   9.000  1.00 15.00           C  
ATOM   3030  CD  PRO A 192      23.451 -83.642   7.922  1.00 15.00           C  
ATOM   3031  C   PRO A 192      26.278 -82.308   9.038  1.00 15.00           C  
ATOM   3032  O   PRO A 192      26.810 -81.430   9.716  1.00 15.00           O  
ATOM   3033  HA  PRO A 192      25.678 -81.244   7.333  1.00 15.00           H  
ATOM   3034  HB2 PRO A 192      23.407 -80.742   8.053  1.00 15.00           H  
ATOM   3035  HB3 PRO A 192      24.216 -80.905   9.630  1.00 15.00           H  
ATOM   3036  HG2 PRO A 192      22.075 -82.389   8.984  1.00 15.00           H  
ATOM   3037  HG3 PRO A 192      23.401 -83.039   9.977  1.00 15.00           H  
ATOM   3038  HD2 PRO A 192      23.598 -84.634   8.350  1.00 15.00           H  
ATOM   3039  HD3 PRO A 192      22.651 -83.680   7.183  1.00 15.00           H  
ATOM   3040  N   GLN A 193      26.591 -83.597   9.145  1.00 15.00           N  
ATOM   3041  CA  GLN A 193      27.594 -84.069  10.091  1.00 15.00           C  
ATOM   3042  CB  GLN A 193      27.305 -85.507  10.524  1.00 15.00           C  
ATOM   3043  CG  GLN A 193      27.185 -85.672  12.031  1.00 15.00           C  
ATOM   3044  CD  GLN A 193      26.177 -84.716  12.648  1.00 15.00           C  
ATOM   3045  OE1 GLN A 193      25.157 -84.390  12.043  1.00 15.00           O  
ATOM   3046  NE2 GLN A 193      26.464 -84.253  13.856  1.00 15.00           N  
ATOM   3047  C   GLN A 193      29.011 -83.934   9.539  1.00 15.00           C  
ATOM   3048  O   GLN A 193      29.978 -83.898  10.297  1.00 15.00           O  
ATOM   3049  H   GLN A 193      26.124 -84.245   8.582  1.00 15.00           H  
ATOM   3050  HA  GLN A 193      27.534 -83.431  10.973  1.00 15.00           H  
ATOM   3051  HB2 GLN A 193      28.115 -86.144  10.170  1.00 15.00           H  
ATOM   3052  HB3 GLN A 193      26.368 -85.823  10.066  1.00 15.00           H  
ATOM   3053  HG2 GLN A 193      28.161 -85.487  12.481  1.00 15.00           H  
ATOM   3054  HG3 GLN A 193      26.873 -86.694  12.247  1.00 15.00           H  
ATOM   3055 HE21 GLN A 193      27.296 -84.550  14.279  1.00 15.00           H  
ATOM   3056 HE22 GLN A 193      25.834 -83.630  14.273  1.00 15.00           H  
ATOM   3057  N   GLN A 194      29.133 -83.870   8.221  1.00 15.00           N  
ATOM   3058  CA  GLN A 194      30.435 -83.712   7.587  1.00 15.00           C  
ATOM   3059  CB  GLN A 194      30.639 -84.741   6.472  1.00 15.00           C  
ATOM   3060  CG  GLN A 194      31.475 -85.950   6.880  1.00 15.00           C  
ATOM   3061  CD  GLN A 194      30.810 -86.816   7.939  1.00 15.00           C  
ATOM   3062  OE1 GLN A 194      30.044 -87.725   7.624  1.00 15.00           O  
ATOM   3063  NE2 GLN A 194      31.109 -86.549   9.202  1.00 15.00           N  
ATOM   3064  C   GLN A 194      30.551 -82.286   7.058  1.00 15.00           C  
ATOM   3065  O   GLN A 194      29.902 -81.924   6.077  1.00 15.00           O  
ATOM   3066  H   GLN A 194      28.330 -83.905   7.661  1.00 15.00           H  
ATOM   3067  HA  GLN A 194      31.221 -83.889   8.321  1.00 15.00           H  
ATOM   3068  HB2 GLN A 194      31.137 -84.247   5.638  1.00 15.00           H  
ATOM   3069  HB3 GLN A 194      29.659 -85.096   6.151  1.00 15.00           H  
ATOM   3070  HG2 GLN A 194      32.427 -85.594   7.272  1.00 15.00           H  
ATOM   3071  HG3 GLN A 194      31.652 -86.561   5.995  1.00 15.00           H  
ATOM   3072 HE21 GLN A 194      31.735 -85.818   9.387  1.00 15.00           H  
ATOM   3073 HE22 GLN A 194      30.687 -87.091   9.900  1.00 15.00           H  
ATOM   3074  N   VAL A 195      31.367 -81.481   7.722  1.00 15.00           N  
ATOM   3075  CA  VAL A 195      31.522 -80.080   7.361  1.00 15.00           C  
ATOM   3076  CB  VAL A 195      31.218 -79.179   8.585  1.00 15.00           C  
ATOM   3077  CG1 VAL A 195      31.168 -77.707   8.199  1.00 15.00           C  
ATOM   3078  CG2 VAL A 195      29.927 -79.604   9.272  1.00 15.00           C  
ATOM   3079  C   VAL A 195      32.926 -79.747   6.857  1.00 15.00           C  
ATOM   3080  O   VAL A 195      33.925 -80.254   7.370  1.00 15.00           O  
ATOM   3081  H   VAL A 195      31.880 -81.837   8.476  1.00 15.00           H  
ATOM   3082  HA  VAL A 195      30.818 -79.891   6.550  1.00 15.00           H  
ATOM   3083  HB  VAL A 195      32.036 -79.307   9.294  1.00 15.00           H  
ATOM   3084 HG11 VAL A 195      32.115 -77.420   7.742  1.00 15.00           H  
ATOM   3085 HG12 VAL A 195      30.358 -77.545   7.488  1.00 15.00           H  
ATOM   3086 HG13 VAL A 195      30.997 -77.103   9.090  1.00 15.00           H  
ATOM   3087 HG21 VAL A 195      29.092 -79.485   8.582  1.00 15.00           H  
ATOM   3088 HG22 VAL A 195      30.003 -80.649   9.574  1.00 15.00           H  
ATOM   3089 HG23 VAL A 195      29.763 -78.983  10.152  1.00 15.00           H  
ATOM   3090  N   PHE A 196      32.978 -78.898   5.837  1.00 15.00           N  
ATOM   3091  CA  PHE A 196      34.232 -78.420   5.271  1.00 15.00           C  
ATOM   3092  CB  PHE A 196      34.264 -78.630   3.753  1.00 15.00           C  
ATOM   3093  CG  PHE A 196      34.592 -80.036   3.324  1.00 15.00           C  
ATOM   3094  CD1 PHE A 196      33.602 -81.003   3.246  1.00 15.00           C  
ATOM   3095  CD2 PHE A 196      35.891 -80.387   2.986  1.00 15.00           C  
ATOM   3096  CE1 PHE A 196      33.899 -82.292   2.848  1.00 15.00           C  
ATOM   3097  CE2 PHE A 196      36.195 -81.675   2.587  1.00 15.00           C  
ATOM   3098  CZ  PHE A 196      35.197 -82.628   2.515  1.00 15.00           C  
ATOM   3099  C   PHE A 196      34.326 -76.932   5.597  1.00 15.00           C  
ATOM   3100  O   PHE A 196      33.297 -76.284   5.807  1.00 15.00           O  
ATOM   3101  H   PHE A 196      32.133 -78.571   5.451  1.00 15.00           H  
ATOM   3102  HA  PHE A 196      35.073 -78.971   5.691  1.00 15.00           H  
ATOM   3103  HB2 PHE A 196      35.015 -77.961   3.332  1.00 15.00           H  
ATOM   3104  HB3 PHE A 196      33.283 -78.372   3.352  1.00 15.00           H  
ATOM   3105  HD1 PHE A 196      32.585 -80.745   3.501  1.00 15.00           H  
ATOM   3106  HD2 PHE A 196      36.673 -79.644   3.036  1.00 15.00           H  
ATOM   3107  HE1 PHE A 196      33.118 -83.036   2.797  1.00 15.00           H  
ATOM   3108  HE2 PHE A 196      37.212 -81.936   2.332  1.00 15.00           H  
ATOM   3109  HZ  PHE A 196      35.430 -83.634   2.198  1.00 15.00           H  
ATOM   3110  N   SER A 197      35.527 -76.379   5.666  1.00 15.00           N  
ATOM   3111  CA  SER A 197      35.663 -74.969   5.998  1.00 15.00           C  
ATOM   3112  CB  SER A 197      35.792 -74.780   7.515  1.00 15.00           C  
ATOM   3113  OG  SER A 197      34.634 -75.247   8.196  1.00 15.00           O  
ATOM   3114  C   SER A 197      36.832 -74.301   5.289  1.00 15.00           C  
ATOM   3115  O   SER A 197      37.807 -74.949   4.908  1.00 15.00           O  
ATOM   3116  H   SER A 197      36.327 -76.915   5.484  1.00 15.00           H  
ATOM   3117  HA  SER A 197      34.754 -74.481   5.646  1.00 15.00           H  
ATOM   3118  HB2 SER A 197      35.927 -73.720   7.730  1.00 15.00           H  
ATOM   3119  HB3 SER A 197      36.660 -75.336   7.869  1.00 15.00           H  
ATOM   3120  HG  SER A 197      34.044 -75.681   7.564  1.00 15.00           H  
ATOM   3121  N   THR A 198      36.698 -72.998   5.117  1.00 15.00           N  
ATOM   3122  CA  THR A 198      37.713 -72.171   4.500  1.00 15.00           C  
ATOM   3123  CB  THR A 198      37.411 -71.885   3.010  1.00 15.00           C  
ATOM   3124  OG1 THR A 198      38.438 -71.051   2.455  1.00 15.00           O  
ATOM   3125  CG2 THR A 198      36.059 -71.205   2.843  1.00 15.00           C  
ATOM   3126  C   THR A 198      37.768 -70.868   5.283  1.00 15.00           C  
ATOM   3127  O   THR A 198      36.754 -70.440   5.847  1.00 15.00           O  
ATOM   3128  H   THR A 198      35.878 -72.565   5.434  1.00 15.00           H  
ATOM   3129  HA  THR A 198      38.670 -72.692   4.524  1.00 15.00           H  
ATOM   3130  HB  THR A 198      37.384 -72.838   2.482  1.00 15.00           H  
ATOM   3131 HG21 THR A 198      35.279 -71.840   3.261  1.00 15.00           H  
ATOM   3132 HG22 THR A 198      36.068 -70.248   3.366  1.00 15.00           H  
ATOM   3133 HG23 THR A 198      35.864 -71.039   1.784  1.00 15.00           H  
ATOM   3134  HG1 THR A 198      38.645 -71.342   1.562  1.00 15.00           H  
ATOM   3135  N   GLU A 199      38.933 -70.252   5.342  1.00 15.00           N  
ATOM   3136  CA  GLU A 199      39.089 -69.024   6.095  1.00 15.00           C  
ATOM   3137  CB  GLU A 199      40.036 -69.240   7.283  1.00 15.00           C  
ATOM   3138  CG  GLU A 199      39.856 -70.561   8.020  1.00 15.00           C  
ATOM   3139  CD  GLU A 199      40.152 -70.442   9.504  1.00 15.00           C  
ATOM   3140  OE1 GLU A 199      41.101 -69.725   9.874  1.00 15.00           O  
ATOM   3141  OE2 GLU A 199      39.416 -71.043  10.315  1.00 15.00           O1-
ATOM   3142  C   GLU A 199      39.614 -67.887   5.229  1.00 15.00           C  
ATOM   3143  O   GLU A 199      40.595 -68.045   4.498  1.00 15.00           O  
ATOM   3144  H   GLU A 199      39.700 -70.620   4.856  1.00 15.00           H  
ATOM   3145  HA  GLU A 199      38.101 -68.744   6.458  1.00 15.00           H  
ATOM   3146  HB2 GLU A 199      39.874 -68.431   7.995  1.00 15.00           H  
ATOM   3147  HB3 GLU A 199      41.059 -69.198   6.912  1.00 15.00           H  
ATOM   3148  HG2 GLU A 199      40.531 -71.298   7.586  1.00 15.00           H  
ATOM   3149  HG3 GLU A 199      38.826 -70.894   7.895  1.00 15.00           H  
ATOM   3150  N   PHE A 200      38.946 -66.746   5.309  1.00 15.00           N  
ATOM   3151  CA  PHE A 200      39.369 -65.561   4.578  1.00 15.00           C  
ATOM   3152  CB  PHE A 200      38.279 -65.022   3.636  1.00 15.00           C  
ATOM   3153  CG  PHE A 200      37.001 -64.566   4.284  1.00 15.00           C  
ATOM   3154  CD1 PHE A 200      36.008 -65.474   4.616  1.00 15.00           C  
ATOM   3155  CD2 PHE A 200      36.782 -63.222   4.534  1.00 15.00           C  
ATOM   3156  CE1 PHE A 200      34.822 -65.049   5.185  1.00 15.00           C  
ATOM   3157  CE2 PHE A 200      35.602 -62.789   5.107  1.00 15.00           C  
ATOM   3158  CZ  PHE A 200      34.618 -63.703   5.431  1.00 15.00           C  
ATOM   3159  C   PHE A 200      39.867 -64.513   5.571  1.00 15.00           C  
ATOM   3160  O   PHE A 200      39.469 -64.524   6.738  1.00 15.00           O  
ATOM   3161  H   PHE A 200      38.150 -66.698   5.880  1.00 15.00           H  
ATOM   3162  HA  PHE A 200      40.192 -65.832   3.918  1.00 15.00           H  
ATOM   3163  HB2 PHE A 200      38.029 -65.814   2.931  1.00 15.00           H  
ATOM   3164  HB3 PHE A 200      38.698 -64.173   3.096  1.00 15.00           H  
ATOM   3165  HD1 PHE A 200      36.162 -66.526   4.427  1.00 15.00           H  
ATOM   3166  HD2 PHE A 200      37.545 -62.501   4.277  1.00 15.00           H  
ATOM   3167  HE1 PHE A 200      34.055 -65.767   5.438  1.00 15.00           H  
ATOM   3168  HE2 PHE A 200      35.449 -61.737   5.301  1.00 15.00           H  
ATOM   3169  HZ  PHE A 200      33.692 -63.368   5.875  1.00 15.00           H  
ATOM   3170  N   GLU A 201      40.749 -63.632   5.127  1.00 15.00           N  
ATOM   3171  CA  GLU A 201      41.318 -62.619   6.010  1.00 15.00           C  
ATOM   3172  CB  GLU A 201      42.850 -62.577   5.821  1.00 15.00           C  
ATOM   3173  CG  GLU A 201      43.635 -61.851   6.917  1.00 15.00           C  
ATOM   3174  CD  GLU A 201      45.127 -62.191   6.922  1.00 15.00           C  
ATOM   3175  OE1 GLU A 201      45.955 -61.267   7.139  1.00 15.00           O  
ATOM   3176  OE2 GLU A 201      45.471 -63.383   6.711  1.00 15.00           O1-
ATOM   3177  C   GLU A 201      40.716 -61.248   5.735  1.00 15.00           C  
ATOM   3178  O   GLU A 201      40.624 -60.827   4.586  1.00 15.00           O  
ATOM   3179  H   GLU A 201      41.010 -63.647   4.182  1.00 15.00           H  
ATOM   3180  HA  GLU A 201      41.083 -62.885   7.040  1.00 15.00           H  
ATOM   3181  HB2 GLU A 201      43.057 -62.078   4.874  1.00 15.00           H  
ATOM   3182  HB3 GLU A 201      43.210 -63.605   5.776  1.00 15.00           H  
ATOM   3183  HG2 GLU A 201      43.215 -62.128   7.884  1.00 15.00           H  
ATOM   3184  HG3 GLU A 201      43.526 -60.777   6.766  1.00 15.00           H  
ATOM   3185  N   VAL A 202      40.252 -60.578   6.782  1.00 15.00           N  
ATOM   3186  CA  VAL A 202      39.717 -59.232   6.635  1.00 15.00           C  
ATOM   3187  CB  VAL A 202      38.275 -59.060   7.197  1.00 15.00           C  
ATOM   3188  CG1 VAL A 202      38.256 -58.626   8.656  1.00 15.00           C  
ATOM   3189  CG2 VAL A 202      37.472 -58.097   6.334  1.00 15.00           C  
ATOM   3190  C   VAL A 202      40.714 -58.260   7.263  1.00 15.00           C  
ATOM   3191  O   VAL A 202      41.141 -58.450   8.407  1.00 15.00           O  
ATOM   3192  H   VAL A 202      40.275 -60.992   7.672  1.00 15.00           H  
ATOM   3193  HA  VAL A 202      39.603 -59.016   5.573  1.00 15.00           H  
ATOM   3194  HB  VAL A 202      37.805 -60.043   7.160  1.00 15.00           H  
ATOM   3195 HG11 VAL A 202      38.812 -59.345   9.257  1.00 15.00           H  
ATOM   3196 HG12 VAL A 202      38.718 -57.642   8.748  1.00 15.00           H  
ATOM   3197 HG13 VAL A 202      37.226 -58.578   9.008  1.00 15.00           H  
ATOM   3198 HG21 VAL A 202      37.934 -57.110   6.364  1.00 15.00           H  
ATOM   3199 HG22 VAL A 202      37.454 -58.458   5.305  1.00 15.00           H  
ATOM   3200 HG23 VAL A 202      36.452 -58.032   6.713  1.00 15.00           H  
ATOM   3201  N   LYS A 203      41.130 -57.257   6.504  1.00 15.00           N  
ATOM   3202  CA  LYS A 203      42.114 -56.300   6.997  1.00 15.00           C  
ATOM   3203  CB  LYS A 203      43.510 -56.970   7.036  1.00 15.00           C  
ATOM   3204  CG  LYS A 203      44.681 -56.055   7.402  1.00 15.00           C  
ATOM   3205  CD  LYS A 203      46.027 -56.696   7.066  1.00 15.00           C  
ATOM   3206  CE  LYS A 203      46.569 -57.526   8.228  1.00 15.00           C  
ATOM   3207  NZ  LYS A 203      47.584 -58.536   7.792  1.00 15.00           N1+
ATOM   3208  C   LYS A 203      42.165 -55.054   6.123  1.00 15.00           C  
ATOM   3209  O   LYS A 203      41.825 -55.091   4.943  1.00 15.00           O  
ATOM   3210  H   LYS A 203      40.762 -57.152   5.596  1.00 15.00           H  
ATOM   3211  HA  LYS A 203      41.819 -55.994   8.001  1.00 15.00           H  
ATOM   3212  HB2 LYS A 203      43.708 -57.388   6.049  1.00 15.00           H  
ATOM   3213  HB3 LYS A 203      43.473 -57.775   7.771  1.00 15.00           H  
ATOM   3214  HG2 LYS A 203      44.646 -55.847   8.471  1.00 15.00           H  
ATOM   3215  HG3 LYS A 203      44.586 -55.122   6.847  1.00 15.00           H  
ATOM   3216  HD2 LYS A 203      46.743 -55.909   6.830  1.00 15.00           H  
ATOM   3217  HD3 LYS A 203      45.901 -57.344   6.198  1.00 15.00           H  
ATOM   3218  HE2 LYS A 203      45.738 -58.048   8.701  1.00 15.00           H  
ATOM   3219  HE3 LYS A 203      47.034 -56.854   8.949  1.00 15.00           H  
ATOM   3220  HZ1 LYS A 203      48.271 -58.705   8.555  1.00 15.00           H  
ATOM   3221  HZ2 LYS A 203      48.095 -58.202   6.951  1.00 15.00           H  
ATOM   3222  HZ3 LYS A 203      47.112 -59.441   7.562  1.00 15.00           H  
ATOM   3223  N   GLU A 204      42.560 -53.946   6.728  1.00 15.00           N  
ATOM   3224  CA  GLU A 204      42.717 -52.691   6.015  1.00 15.00           C  
ATOM   3225  CB  GLU A 204      42.501 -51.529   6.972  1.00 15.00           C  
ATOM   3226  CG  GLU A 204      41.078 -51.471   7.479  1.00 15.00           C  
ATOM   3227  CD  GLU A 204      40.953 -50.776   8.810  1.00 15.00           C  
ATOM   3228  OE1 GLU A 204      41.585 -51.226   9.791  1.00 15.00           O  
ATOM   3229  OE2 GLU A 204      40.191 -49.799   8.892  1.00 15.00           O1-
ATOM   3230  C   GLU A 204      44.121 -52.674   5.438  1.00 15.00           C  
ATOM   3231  O   GLU A 204      45.095 -52.431   6.151  1.00 15.00           O  
ATOM   3232  H   GLU A 204      42.750 -53.973   7.690  1.00 15.00           H  
ATOM   3233  HA  GLU A 204      41.986 -52.595   5.212  1.00 15.00           H  
ATOM   3234  HB2 GLU A 204      42.729 -50.598   6.453  1.00 15.00           H  
ATOM   3235  HB3 GLU A 204      43.173 -51.644   7.823  1.00 15.00           H  
ATOM   3236  HG2 GLU A 204      40.704 -52.489   7.582  1.00 15.00           H  
ATOM   3237  HG3 GLU A 204      40.472 -50.933   6.749  1.00 15.00           H  
ATOM   3238  N   TYR A 205      44.226 -52.963   4.150  1.00 15.00           N  
ATOM   3239  CA  TYR A 205      45.524 -53.056   3.500  1.00 15.00           C  
ATOM   3240  CB  TYR A 205      45.752 -54.508   3.060  1.00 15.00           C  
ATOM   3241  CG  TYR A 205      44.677 -55.025   2.118  1.00 15.00           C  
ATOM   3242  CD1 TYR A 205      44.708 -54.740   0.754  1.00 15.00           C  
ATOM   3243  CD2 TYR A 205      43.623 -55.789   2.595  1.00 15.00           C  
ATOM   3244  CE1 TYR A 205      43.720 -55.200  -0.099  1.00 15.00           C  
ATOM   3245  CE2 TYR A 205      42.635 -56.254   1.749  1.00 15.00           C  
ATOM   3246  CZ  TYR A 205      42.684 -55.957   0.406  1.00 15.00           C  
ATOM   3247  OH  TYR A 205      41.690 -56.416  -0.427  1.00 15.00           O  
ATOM   3248  C   TYR A 205      45.660 -52.157   2.278  1.00 15.00           C  
ATOM   3249  O   TYR A 205      44.729 -51.454   1.886  1.00 15.00           O  
ATOM   3250  H   TYR A 205      43.412 -53.113   3.625  1.00 15.00           H  
ATOM   3251  HA  TYR A 205      46.264 -52.724   4.228  1.00 15.00           H  
ATOM   3252  HB2 TYR A 205      45.768 -55.140   3.948  1.00 15.00           H  
ATOM   3253  HB3 TYR A 205      46.715 -54.569   2.554  1.00 15.00           H  
ATOM   3254  HD1 TYR A 205      45.519 -54.149   0.355  1.00 15.00           H  
ATOM   3255  HD2 TYR A 205      43.573 -56.025   3.648  1.00 15.00           H  
ATOM   3256  HE1 TYR A 205      43.759 -54.967  -1.153  1.00 15.00           H  
ATOM   3257  HE2 TYR A 205      41.824 -56.850   2.141  1.00 15.00           H  
ATOM   3258  HH  TYR A 205      41.732 -55.952  -1.280  1.00 15.00           H  
ATOM   3259  N   VAL A 206      46.846 -52.233   1.680  1.00 15.00           N  
ATOM   3260  CA  VAL A 206      47.198 -51.497   0.474  1.00 15.00           C  
ATOM   3261  CB  VAL A 206      48.054 -50.247   0.785  1.00 15.00           C  
ATOM   3262  CG1 VAL A 206      47.171 -49.059   1.133  1.00 15.00           C  
ATOM   3263  CG2 VAL A 206      49.047 -50.525   1.909  1.00 15.00           C  
ATOM   3264  C   VAL A 206      47.990 -52.443  -0.433  1.00 15.00           C  
ATOM   3265  O   VAL A 206      48.845 -53.186   0.046  1.00 15.00           O  
ATOM   3266  H   VAL A 206      47.525 -52.822   2.070  1.00 15.00           H  
ATOM   3267  HA  VAL A 206      46.284 -51.150  -0.007  1.00 15.00           H  
ATOM   3268  HB  VAL A 206      48.622 -50.001  -0.113  1.00 15.00           H  
ATOM   3269 HG11 VAL A 206      46.491 -48.857   0.305  1.00 15.00           H  
ATOM   3270 HG12 VAL A 206      46.594 -49.285   2.029  1.00 15.00           H  
ATOM   3271 HG13 VAL A 206      47.794 -48.183   1.313  1.00 15.00           H  
ATOM   3272 HG21 VAL A 206      48.503 -50.774   2.820  1.00 15.00           H  
ATOM   3273 HG22 VAL A 206      49.688 -51.361   1.628  1.00 15.00           H  
ATOM   3274 HG23 VAL A 206      49.658 -49.639   2.081  1.00 15.00           H  
ATOM   3275  N   LEU A 207      47.688 -52.438  -1.723  1.00 15.00           N  
ATOM   3276  CA  LEU A 207      48.366 -53.324  -2.664  1.00 15.00           C  
ATOM   3277  CB  LEU A 207      47.468 -53.624  -3.870  1.00 15.00           C  
ATOM   3278  CG  LEU A 207      45.960 -53.759  -3.603  1.00 15.00           C  
ATOM   3279  CD1 LEU A 207      45.234 -52.460  -3.936  1.00 15.00           C  
ATOM   3280  CD2 LEU A 207      45.375 -54.914  -4.409  1.00 15.00           C  
ATOM   3281  C   LEU A 207      49.689 -52.720  -3.141  1.00 15.00           C  
ATOM   3282  O   LEU A 207      49.717 -51.600  -3.648  1.00 15.00           O  
ATOM   3283  H   LEU A 207      47.014 -51.815  -2.055  1.00 15.00           H  
ATOM   3284  HA  LEU A 207      48.580 -54.256  -2.141  1.00 15.00           H  
ATOM   3285  HB2 LEU A 207      47.809 -54.561  -4.309  1.00 15.00           H  
ATOM   3286  HB3 LEU A 207      47.603 -52.816  -4.589  1.00 15.00           H  
ATOM   3287  HG  LEU A 207      45.821 -53.970  -2.543  1.00 15.00           H  
ATOM   3288 HD11 LEU A 207      45.648 -51.649  -3.338  1.00 15.00           H  
ATOM   3289 HD12 LEU A 207      45.362 -52.233  -4.995  1.00 15.00           H  
ATOM   3290 HD13 LEU A 207      44.172 -52.570  -3.715  1.00 15.00           H  
ATOM   3291 HD21 LEU A 207      45.507 -54.718  -5.473  1.00 15.00           H  
ATOM   3292 HD22 LEU A 207      45.888 -55.839  -4.143  1.00 15.00           H  
ATOM   3293 HD23 LEU A 207      44.313 -55.011  -4.186  1.00 15.00           H  
ATOM   3294  N   PRO A 208      50.805 -53.446  -2.964  1.00 15.00           N  
ATOM   3295  CA  PRO A 208      52.139 -52.995  -3.391  1.00 15.00           C  
ATOM   3296  CB  PRO A 208      53.095 -53.924  -2.618  1.00 15.00           C  
ATOM   3297  CG  PRO A 208      52.233 -54.690  -1.669  1.00 15.00           C  
ATOM   3298  CD  PRO A 208      50.876 -54.749  -2.303  1.00 15.00           C  
ATOM   3299  C   PRO A 208      52.340 -53.168  -4.898  1.00 15.00           C  
ATOM   3300  O   PRO A 208      51.471 -53.704  -5.585  1.00 15.00           O  
ATOM   3301  HA  PRO A 208      52.299 -51.936  -3.191  1.00 15.00           H  
ATOM   3302  HB2 PRO A 208      53.835 -53.338  -2.072  1.00 15.00           H  
ATOM   3303  HB3 PRO A 208      53.603 -54.602  -3.304  1.00 15.00           H  
ATOM   3304  HG2 PRO A 208      52.180 -54.179  -0.707  1.00 15.00           H  
ATOM   3305  HG3 PRO A 208      52.628 -55.695  -1.525  1.00 15.00           H  
ATOM   3306  HD2 PRO A 208      50.808 -55.565  -3.022  1.00 15.00           H  
ATOM   3307  HD3 PRO A 208      50.091 -54.859  -1.554  1.00 15.00           H  
ATOM   3308  N   SER A 209      53.481 -52.717  -5.416  1.00 15.00           N  
ATOM   3309  CA  SER A 209      53.751 -52.831  -6.849  1.00 15.00           C  
ATOM   3310  CB  SER A 209      54.125 -51.466  -7.445  1.00 15.00           C  
ATOM   3311  OG  SER A 209      55.234 -50.892  -6.773  1.00 15.00           O  
ATOM   3312  C   SER A 209      54.820 -53.879  -7.173  1.00 15.00           C  
ATOM   3313  O   SER A 209      55.094 -54.158  -8.346  1.00 15.00           O  
ATOM   3314  H   SER A 209      54.146 -52.282  -4.829  1.00 15.00           H  
ATOM   3315  HA  SER A 209      52.827 -53.175  -7.314  1.00 15.00           H  
ATOM   3316  HB2 SER A 209      53.271 -50.795  -7.356  1.00 15.00           H  
ATOM   3317  HB3 SER A 209      54.376 -51.596  -8.497  1.00 15.00           H  
ATOM   3318  HG  SER A 209      54.981 -50.675  -5.860  1.00 15.00           H  
ATOM   3319  N   PHE A 210      55.410 -54.482  -6.147  1.00 15.00           N  
ATOM   3320  CA  PHE A 210      56.447 -55.481  -6.367  1.00 15.00           C  
ATOM   3321  CB  PHE A 210      57.847 -54.854  -6.294  1.00 15.00           C  
ATOM   3322  CG  PHE A 210      58.320 -54.482  -4.918  1.00 15.00           C  
ATOM   3323  CD1 PHE A 210      57.650 -53.533  -4.166  1.00 15.00           C  
ATOM   3324  CD2 PHE A 210      59.453 -55.073  -4.387  1.00 15.00           C  
ATOM   3325  CE1 PHE A 210      58.102 -53.181  -2.909  1.00 15.00           C  
ATOM   3326  CE2 PHE A 210      59.910 -54.729  -3.132  1.00 15.00           C  
ATOM   3327  CZ  PHE A 210      59.234 -53.781  -2.390  1.00 15.00           C  
ATOM   3328  C   PHE A 210      56.325 -56.697  -5.444  1.00 15.00           C  
ATOM   3329  O   PHE A 210      55.665 -56.644  -4.404  1.00 15.00           O  
ATOM   3330  H   PHE A 210      55.143 -54.255  -5.233  1.00 15.00           H  
ATOM   3331  HA  PHE A 210      56.294 -55.860  -7.377  1.00 15.00           H  
ATOM   3332  HB2 PHE A 210      57.841 -53.950  -6.903  1.00 15.00           H  
ATOM   3333  HB3 PHE A 210      58.556 -55.569  -6.710  1.00 15.00           H  
ATOM   3334  HD1 PHE A 210      56.764 -53.062  -4.566  1.00 15.00           H  
ATOM   3335  HD2 PHE A 210      59.987 -55.814  -4.964  1.00 15.00           H  
ATOM   3336  HE1 PHE A 210      57.572 -52.438  -2.332  1.00 15.00           H  
ATOM   3337  HE2 PHE A 210      60.795 -55.201  -2.730  1.00 15.00           H  
ATOM   3338  HZ  PHE A 210      59.589 -53.509  -1.407  1.00 15.00           H  
ATOM   3339  N   GLU A 211      56.980 -57.782  -5.847  1.00 15.00           N  
ATOM   3340  CA  GLU A 211      56.977 -59.032  -5.099  1.00 15.00           C  
ATOM   3341  CB  GLU A 211      56.326 -60.151  -5.928  1.00 15.00           C  
ATOM   3342  CG  GLU A 211      56.866 -60.283  -7.349  1.00 15.00           C  
ATOM   3343  CD  GLU A 211      56.287 -61.470  -8.095  1.00 15.00           C  
ATOM   3344  OE1 GLU A 211      55.326 -61.286  -8.871  1.00 15.00           O  
ATOM   3345  OE2 GLU A 211      56.808 -62.596  -7.924  1.00 15.00           O1-
ATOM   3346  C   GLU A 211      58.403 -59.419  -4.717  1.00 15.00           C  
ATOM   3347  O   GLU A 211      59.339 -59.226  -5.497  1.00 15.00           O  
ATOM   3348  H   GLU A 211      57.503 -57.734  -6.680  1.00 15.00           H  
ATOM   3349  HA  GLU A 211      56.395 -58.891  -4.188  1.00 15.00           H  
ATOM   3350  HB2 GLU A 211      55.256 -59.951  -5.987  1.00 15.00           H  
ATOM   3351  HB3 GLU A 211      56.491 -61.096  -5.412  1.00 15.00           H  
ATOM   3352  HG2 GLU A 211      57.948 -60.398  -7.300  1.00 15.00           H  
ATOM   3353  HG3 GLU A 211      56.622 -59.374  -7.899  1.00 15.00           H  
ATOM   3354  N   VAL A 212      58.575 -59.943  -3.511  1.00 15.00           N  
ATOM   3355  CA  VAL A 212      59.893 -60.357  -3.043  1.00 15.00           C  
ATOM   3356  CB  VAL A 212      60.271 -59.719  -1.683  1.00 15.00           C  
ATOM   3357  CG1 VAL A 212      61.711 -60.052  -1.314  1.00 15.00           C  
ATOM   3358  CG2 VAL A 212      60.060 -58.212  -1.707  1.00 15.00           C  
ATOM   3359  C   VAL A 212      59.939 -61.873  -2.906  1.00 15.00           C  
ATOM   3360  O   VAL A 212      59.031 -62.479  -2.335  1.00 15.00           O  
ATOM   3361  H   VAL A 212      57.801 -60.064  -2.925  1.00 15.00           H  
ATOM   3362  HA  VAL A 212      60.615 -60.014  -3.785  1.00 15.00           H  
ATOM   3363  HB  VAL A 212      59.613 -60.140  -0.923  1.00 15.00           H  
ATOM   3364 HG11 VAL A 212      61.835 -61.134  -1.272  1.00 15.00           H  
ATOM   3365 HG12 VAL A 212      62.384 -59.638  -2.065  1.00 15.00           H  
ATOM   3366 HG13 VAL A 212      61.945 -59.622  -0.340  1.00 15.00           H  
ATOM   3367 HG21 VAL A 212      60.709 -57.766  -2.461  1.00 15.00           H  
ATOM   3368 HG22 VAL A 212      59.020 -57.994  -1.947  1.00 15.00           H  
ATOM   3369 HG23 VAL A 212      60.302 -57.796  -0.728  1.00 15.00           H  
ATOM   3370  N   ILE A 213      60.988 -62.477  -3.444  1.00 15.00           N  
ATOM   3371  CA  ILE A 213      61.160 -63.922  -3.378  1.00 15.00           C  
ATOM   3372  CB  ILE A 213      61.165 -64.572  -4.785  1.00 15.00           C  
ATOM   3373  CG1 ILE A 213      59.918 -64.172  -5.579  1.00 15.00           C  
ATOM   3374  CG2 ILE A 213      61.265 -66.089  -4.685  1.00 15.00           C  
ATOM   3375  CD1 ILE A 213      60.133 -62.988  -6.495  1.00 15.00           C  
ATOM   3376  C   ILE A 213      62.469 -64.259  -2.670  1.00 15.00           C  
ATOM   3377  O   ILE A 213      63.520 -63.697  -2.986  1.00 15.00           O  
ATOM   3378  H   ILE A 213      61.672 -61.935  -3.901  1.00 15.00           H  
ATOM   3379  HA  ILE A 213      60.313 -64.322  -2.821  1.00 15.00           H  
ATOM   3380  HB  ILE A 213      62.043 -64.204  -5.315  1.00 15.00           H  
ATOM   3381 HG12 ILE A 213      59.127 -63.921  -4.873  1.00 15.00           H  
ATOM   3382 HG13 ILE A 213      59.609 -65.024  -6.185  1.00 15.00           H  
ATOM   3383 HG21 ILE A 213      62.170 -66.359  -4.141  1.00 15.00           H  
ATOM   3384 HG22 ILE A 213      60.394 -66.477  -4.157  1.00 15.00           H  
ATOM   3385 HG23 ILE A 213      61.302 -66.517  -5.687  1.00 15.00           H  
ATOM   3386 HD11 ILE A 213      60.444 -62.125  -5.906  1.00 15.00           H  
ATOM   3387 HD12 ILE A 213      60.907 -63.228  -7.224  1.00 15.00           H  
ATOM   3388 HD13 ILE A 213      59.204 -62.757  -7.015  1.00 15.00           H  
ATOM   3389  N   VAL A 214      62.396 -65.155  -1.698  1.00 15.00           N  
ATOM   3390  CA  VAL A 214      63.573 -65.578  -0.956  1.00 15.00           C  
ATOM   3391  CB  VAL A 214      63.421 -65.306   0.558  1.00 15.00           C  
ATOM   3392  CG1 VAL A 214      64.672 -65.737   1.309  1.00 15.00           C  
ATOM   3393  CG2 VAL A 214      63.123 -63.838   0.819  1.00 15.00           C  
ATOM   3394  C   VAL A 214      63.808 -67.068  -1.175  1.00 15.00           C  
ATOM   3395  O   VAL A 214      63.085 -67.903  -0.628  1.00 15.00           O  
ATOM   3396  H   VAL A 214      61.527 -65.547  -1.476  1.00 15.00           H  
ATOM   3397  HA  VAL A 214      64.421 -65.002  -1.324  1.00 15.00           H  
ATOM   3398  HB  VAL A 214      62.579 -65.895   0.922  1.00 15.00           H  
ATOM   3399 HG11 VAL A 214      64.855 -66.797   1.132  1.00 15.00           H  
ATOM   3400 HG12 VAL A 214      65.525 -65.157   0.956  1.00 15.00           H  
ATOM   3401 HG13 VAL A 214      64.533 -65.565   2.376  1.00 15.00           H  
ATOM   3402 HG21 VAL A 214      63.954 -63.230   0.461  1.00 15.00           H  
ATOM   3403 HG22 VAL A 214      62.211 -63.553   0.294  1.00 15.00           H  
ATOM   3404 HG23 VAL A 214      62.991 -63.679   1.889  1.00 15.00           H  
ATOM   3405  N   GLU A 215      64.811 -67.395  -1.977  1.00 15.00           N  
ATOM   3406  CA  GLU A 215      65.146 -68.783  -2.273  1.00 15.00           C  
ATOM   3407  CB  GLU A 215      64.523 -69.227  -3.605  1.00 15.00           C  
ATOM   3408  CG  GLU A 215      63.272 -70.098  -3.478  1.00 15.00           C  
ATOM   3409  CD  GLU A 215      63.586 -71.534  -3.083  1.00 15.00           C  
ATOM   3410  OE1 GLU A 215      64.163 -72.282  -3.915  1.00 15.00           O  
ATOM   3411  OE2 GLU A 215      63.270 -71.918  -1.936  1.00 15.00           O1-
ATOM   3412  C   GLU A 215      66.658 -68.963  -2.321  1.00 15.00           C  
ATOM   3413  O   GLU A 215      67.341 -68.339  -3.131  1.00 15.00           O  
ATOM   3414  H   GLU A 215      65.357 -66.680  -2.376  1.00 15.00           H  
ATOM   3415  HA  GLU A 215      64.737 -69.405  -1.477  1.00 15.00           H  
ATOM   3416  HB2 GLU A 215      65.274 -69.793  -4.157  1.00 15.00           H  
ATOM   3417  HB3 GLU A 215      64.255 -68.333  -4.168  1.00 15.00           H  
ATOM   3418  HG2 GLU A 215      62.756 -70.107  -4.438  1.00 15.00           H  
ATOM   3419  HG3 GLU A 215      62.622 -69.664  -2.719  1.00 15.00           H  
ATOM   3420  N   PRO A 216      67.202 -69.794  -1.424  1.00 15.00           N  
ATOM   3421  CA  PRO A 216      68.639 -70.072  -1.373  1.00 15.00           C  
ATOM   3422  CB  PRO A 216      68.809 -70.703   0.012  1.00 15.00           C  
ATOM   3423  CG  PRO A 216      67.506 -71.378   0.269  1.00 15.00           C  
ATOM   3424  CD  PRO A 216      66.457 -70.511  -0.372  1.00 15.00           C  
ATOM   3425  C   PRO A 216      69.056 -71.067  -2.454  1.00 15.00           C  
ATOM   3426  O   PRO A 216      68.231 -71.842  -2.939  1.00 15.00           O  
ATOM   3427  HA  PRO A 216      69.248 -69.183  -1.538  1.00 15.00           H  
ATOM   3428  HB2 PRO A 216      69.004 -69.937   0.763  1.00 15.00           H  
ATOM   3429  HB3 PRO A 216      69.625 -71.425   0.010  1.00 15.00           H  
ATOM   3430  HG2 PRO A 216      67.326 -71.459   1.341  1.00 15.00           H  
ATOM   3431  HG3 PRO A 216      67.499 -72.372  -0.177  1.00 15.00           H  
ATOM   3432  HD2 PRO A 216      65.660 -71.117  -0.802  1.00 15.00           H  
ATOM   3433  HD3 PRO A 216      66.033 -69.814   0.351  1.00 15.00           H  
ATOM   3434  N   THR A 217      70.323 -71.036  -2.834  1.00 15.00           N  
ATOM   3435  CA  THR A 217      70.837 -71.952  -3.841  1.00 15.00           C  
ATOM   3436  CB  THR A 217      72.267 -71.565  -4.244  1.00 15.00           C  
ATOM   3437  OG1 THR A 217      72.406 -70.148  -4.099  1.00 15.00           O  
ATOM   3438  CG2 THR A 217      72.529 -71.949  -5.696  1.00 15.00           C  
ATOM   3439  C   THR A 217      70.815 -73.371  -3.292  1.00 15.00           C  
ATOM   3440  O   THR A 217      70.119 -74.239  -3.819  1.00 15.00           O  
ATOM   3441  H   THR A 217      70.927 -70.373  -2.441  1.00 15.00           H  
ATOM   3442  HA  THR A 217      70.205 -71.894  -4.728  1.00 15.00           H  
ATOM   3443  HB  THR A 217      72.981 -72.090  -3.610  1.00 15.00           H  
ATOM   3444 HG21 THR A 217      72.408 -73.026  -5.814  1.00 15.00           H  
ATOM   3445 HG22 THR A 217      71.820 -71.431  -6.342  1.00 15.00           H  
ATOM   3446 HG23 THR A 217      73.545 -71.665  -5.969  1.00 15.00           H  
ATOM   3447  HG1 THR A 217      72.069 -69.709  -4.888  1.00 15.00           H  
ATOM   3448  N   GLU A 218      71.570 -73.593  -2.226  1.00 15.00           N  
ATOM   3449  CA  GLU A 218      71.597 -74.889  -1.579  1.00 15.00           C  
ATOM   3450  CB  GLU A 218      72.766 -74.960  -0.594  1.00 15.00           C  
ATOM   3451  CG  GLU A 218      74.004 -74.186  -1.042  1.00 15.00           C  
ATOM   3452  CD  GLU A 218      75.243 -75.052  -1.128  1.00 15.00           C  
ATOM   3453  OE1 GLU A 218      75.106 -76.247  -1.453  1.00 15.00           O  
ATOM   3454  OE2 GLU A 218      76.356 -74.537  -0.874  1.00 15.00           O1-
ATOM   3455  C   GLU A 218      70.260 -75.062  -0.852  1.00 15.00           C  
ATOM   3456  O   GLU A 218      69.874 -74.201  -0.058  1.00 15.00           O  
ATOM   3457  H   GLU A 218      72.121 -72.868  -1.866  1.00 15.00           H  
ATOM   3458  HA  GLU A 218      71.736 -75.687  -2.308  1.00 15.00           H  
ATOM   3459  HB2 GLU A 218      73.044 -76.006  -0.466  1.00 15.00           H  
ATOM   3460  HB3 GLU A 218      72.434 -74.553   0.362  1.00 15.00           H  
ATOM   3461  HG2 GLU A 218      74.190 -73.384  -0.328  1.00 15.00           H  
ATOM   3462  HG3 GLU A 218      73.809 -73.758  -2.026  1.00 15.00           H  
ATOM   3463  N   LYS A 219      69.550 -76.153  -1.140  1.00 15.00           N  
ATOM   3464  CA  LYS A 219      68.233 -76.403  -0.543  1.00 15.00           C  
ATOM   3465  CB  LYS A 219      67.422 -77.415  -1.361  1.00 15.00           C  
ATOM   3466  CG  LYS A 219      67.043 -76.942  -2.762  1.00 15.00           C  
ATOM   3467  CD  LYS A 219      66.676 -75.465  -2.778  1.00 15.00           C  
ATOM   3468  CE  LYS A 219      66.688 -74.900  -4.194  1.00 15.00           C  
ATOM   3469  NZ  LYS A 219      66.509 -73.422  -4.196  1.00 15.00           N1+
ATOM   3470  C   LYS A 219      68.314 -76.842   0.909  1.00 15.00           C  
ATOM   3471  O   LYS A 219      67.334 -76.758   1.645  1.00 15.00           O  
ATOM   3472  H   LYS A 219      69.922 -76.808  -1.760  1.00 15.00           H  
ATOM   3473  HA  LYS A 219      67.714 -75.445  -0.562  1.00 15.00           H  
ATOM   3474  HB2 LYS A 219      66.503 -77.634  -0.817  1.00 15.00           H  
ATOM   3475  HB3 LYS A 219      68.013 -78.326  -1.458  1.00 15.00           H  
ATOM   3476  HG2 LYS A 219      66.190 -77.523  -3.112  1.00 15.00           H  
ATOM   3477  HG3 LYS A 219      67.890 -77.103  -3.430  1.00 15.00           H  
ATOM   3478  HD2 LYS A 219      67.394 -74.915  -2.171  1.00 15.00           H  
ATOM   3479  HD3 LYS A 219      65.677 -75.345  -2.358  1.00 15.00           H  
ATOM   3480  HE2 LYS A 219      65.879 -75.356  -4.764  1.00 15.00           H  
ATOM   3481  HE3 LYS A 219      67.643 -75.142  -4.662  1.00 15.00           H  
ATOM   3482  HZ1 LYS A 219      65.496 -73.173  -4.057  1.00 15.00           H  
ATOM   3483  HZ2 LYS A 219      66.830 -73.024  -5.097  1.00 15.00           H  
ATOM   3484  HZ3 LYS A 219      67.067 -72.991  -3.425  1.00 15.00           H  
ATOM   3485  N   PHE A 220      69.472 -77.313   1.323  1.00 15.00           N  
ATOM   3486  CA  PHE A 220      69.657 -77.759   2.693  1.00 15.00           C  
ATOM   3487  CB  PHE A 220      69.507 -79.280   2.816  1.00 15.00           C  
ATOM   3488  CG  PHE A 220      70.445 -80.069   1.953  1.00 15.00           C  
ATOM   3489  CD1 PHE A 220      71.669 -80.485   2.448  1.00 15.00           C  
ATOM   3490  CD2 PHE A 220      70.109 -80.392   0.646  1.00 15.00           C  
ATOM   3491  CE1 PHE A 220      72.542 -81.207   1.659  1.00 15.00           C  
ATOM   3492  CE2 PHE A 220      70.977 -81.115  -0.149  1.00 15.00           C  
ATOM   3493  CZ  PHE A 220      72.196 -81.523   0.358  1.00 15.00           C  
ATOM   3494  C   PHE A 220      70.990 -77.267   3.236  1.00 15.00           C  
ATOM   3495  O   PHE A 220      71.875 -76.904   2.462  1.00 15.00           O  
ATOM   3496  H   PHE A 220      70.231 -77.337   0.703  1.00 15.00           H  
ATOM   3497  HA  PHE A 220      68.869 -77.322   3.306  1.00 15.00           H  
ATOM   3498  HB2 PHE A 220      68.487 -79.545   2.540  1.00 15.00           H  
ATOM   3499  HB3 PHE A 220      69.687 -79.557   3.855  1.00 15.00           H  
ATOM   3500  HD1 PHE A 220      71.944 -80.243   3.464  1.00 15.00           H  
ATOM   3501  HD2 PHE A 220      69.157 -80.076   0.246  1.00 15.00           H  
ATOM   3502  HE1 PHE A 220      73.494 -81.524   2.057  1.00 15.00           H  
ATOM   3503  HE2 PHE A 220      70.704 -81.360  -1.165  1.00 15.00           H  
ATOM   3504  HZ  PHE A 220      72.877 -82.088  -0.261  1.00 15.00           H  
ATOM   3505  N   TYR A 221      71.141 -77.261   4.553  1.00 15.00           N  
ATOM   3506  CA  TYR A 221      72.366 -76.771   5.159  1.00 15.00           C  
ATOM   3507  CB  TYR A 221      72.063 -75.568   6.054  1.00 15.00           C  
ATOM   3508  CG  TYR A 221      73.268 -75.009   6.770  1.00 15.00           C  
ATOM   3509  CD1 TYR A 221      74.209 -74.251   6.090  1.00 15.00           C  
ATOM   3510  CD2 TYR A 221      73.467 -75.243   8.125  1.00 15.00           C  
ATOM   3511  CE1 TYR A 221      75.315 -73.737   6.741  1.00 15.00           C  
ATOM   3512  CE2 TYR A 221      74.572 -74.736   8.781  1.00 15.00           C  
ATOM   3513  CZ  TYR A 221      75.492 -73.981   8.086  1.00 15.00           C  
ATOM   3514  OH  TYR A 221      76.593 -73.473   8.737  1.00 15.00           O  
ATOM   3515  C   TYR A 221      73.104 -77.850   5.950  1.00 15.00           C  
ATOM   3516  O   TYR A 221      72.516 -78.534   6.788  1.00 15.00           O  
ATOM   3517  H   TYR A 221      70.421 -77.603   5.126  1.00 15.00           H  
ATOM   3518  HA  TYR A 221      73.028 -76.467   4.348  1.00 15.00           H  
ATOM   3519  HB2 TYR A 221      71.333 -75.876   6.803  1.00 15.00           H  
ATOM   3520  HB3 TYR A 221      71.637 -74.780   5.434  1.00 15.00           H  
ATOM   3521  HD1 TYR A 221      74.075 -74.058   5.036  1.00 15.00           H  
ATOM   3522  HD2 TYR A 221      72.746 -75.830   8.674  1.00 15.00           H  
ATOM   3523  HE1 TYR A 221      76.038 -73.147   6.197  1.00 15.00           H  
ATOM   3524  HE2 TYR A 221      74.714 -74.930   9.834  1.00 15.00           H  
ATOM   3525  HH  TYR A 221      77.321 -74.097   8.674  1.00 15.00           H  
ATOM   3526  N   TYR A 222      74.397 -77.989   5.682  1.00 15.00           N  
ATOM   3527  CA  TYR A 222      75.217 -78.958   6.394  1.00 15.00           C  
ATOM   3528  CB  TYR A 222      76.358 -79.478   5.503  1.00 15.00           C  
ATOM   3529  CG  TYR A 222      77.040 -80.737   6.018  1.00 15.00           C  
ATOM   3530  CD1 TYR A 222      76.326 -81.704   6.718  1.00 15.00           C  
ATOM   3531  CD2 TYR A 222      78.396 -80.960   5.801  1.00 15.00           C  
ATOM   3532  CE1 TYR A 222      76.940 -82.852   7.181  1.00 15.00           C  
ATOM   3533  CE2 TYR A 222      79.017 -82.109   6.262  1.00 15.00           C  
ATOM   3534  CZ  TYR A 222      78.286 -83.049   6.953  1.00 15.00           C  
ATOM   3535  OH  TYR A 222      78.900 -84.185   7.419  1.00 15.00           O  
ATOM   3536  C   TYR A 222      75.782 -78.295   7.647  1.00 15.00           C  
ATOM   3537  O   TYR A 222      76.496 -77.298   7.559  1.00 15.00           O  
ATOM   3538  H   TYR A 222      74.807 -77.424   4.994  1.00 15.00           H  
ATOM   3539  HA  TYR A 222      74.601 -79.813   6.671  1.00 15.00           H  
ATOM   3540  HB2 TYR A 222      77.110 -78.693   5.421  1.00 15.00           H  
ATOM   3541  HB3 TYR A 222      75.948 -79.693   4.516  1.00 15.00           H  
ATOM   3542  HD1 TYR A 222      75.272 -81.555   6.903  1.00 15.00           H  
ATOM   3543  HD2 TYR A 222      78.975 -80.224   5.263  1.00 15.00           H  
ATOM   3544  HE1 TYR A 222      76.368 -83.593   7.721  1.00 15.00           H  
ATOM   3545  HE2 TYR A 222      80.070 -82.266   6.082  1.00 15.00           H  
ATOM   3546  HH  TYR A 222      79.172 -84.740   6.672  1.00 15.00           H  
ATOM   3547  N   ILE A 223      75.446 -78.842   8.810  1.00 15.00           N  
ATOM   3548  CA  ILE A 223      75.910 -78.305  10.094  1.00 15.00           C  
ATOM   3549  CB  ILE A 223      75.279 -79.084  11.274  1.00 15.00           C  
ATOM   3550  CG1 ILE A 223      75.671 -78.480  12.626  1.00 15.00           C  
ATOM   3551  CG2 ILE A 223      75.644 -80.561  11.213  1.00 15.00           C  
ATOM   3552  CD1 ILE A 223      74.990 -77.164  12.929  1.00 15.00           C  
ATOM   3553  C   ILE A 223      77.443 -78.326  10.203  1.00 15.00           C  
ATOM   3554  O   ILE A 223      78.040 -77.608  11.017  1.00 15.00           O  
ATOM   3555  H   ILE A 223      74.858 -79.630   8.811  1.00 15.00           H  
ATOM   3556  HA  ILE A 223      75.587 -77.265  10.143  1.00 15.00           H  
ATOM   3557  HB  ILE A 223      74.197 -78.998  11.179  1.00 15.00           H  
ATOM   3558 HG12 ILE A 223      76.749 -78.317  12.629  1.00 15.00           H  
ATOM   3559 HG13 ILE A 223      75.408 -79.191  13.409  1.00 15.00           H  
ATOM   3560 HG21 ILE A 223      75.317 -80.976  10.259  1.00 15.00           H  
ATOM   3561 HG22 ILE A 223      76.724 -80.672  11.306  1.00 15.00           H  
ATOM   3562 HG23 ILE A 223      75.152 -81.091  12.028  1.00 15.00           H  
ATOM   3563 HD11 ILE A 223      75.241 -76.438  12.156  1.00 15.00           H  
ATOM   3564 HD12 ILE A 223      73.910 -77.310  12.953  1.00 15.00           H  
ATOM   3565 HD13 ILE A 223      75.328 -76.795  13.898  1.00 15.00           H  
ATOM   3566  N   TYR A 224      78.076 -79.133   9.364  1.00 15.00           N  
ATOM   3567  CA  TYR A 224      79.524 -79.255   9.365  1.00 15.00           C  
ATOM   3568  CB  TYR A 224      79.943 -80.725   9.282  1.00 15.00           C  
ATOM   3569  CG  TYR A 224      79.837 -81.443  10.608  1.00 15.00           C  
ATOM   3570  CD1 TYR A 224      78.829 -82.369  10.853  1.00 15.00           C  
ATOM   3571  CD2 TYR A 224      80.740 -81.176  11.622  1.00 15.00           C  
ATOM   3572  CE1 TYR A 224      78.728 -83.006  12.079  1.00 15.00           C  
ATOM   3573  CE2 TYR A 224      80.651 -81.809  12.843  1.00 15.00           C  
ATOM   3574  CZ  TYR A 224      79.645 -82.720  13.070  1.00 15.00           C  
ATOM   3575  OH  TYR A 224      79.557 -83.332  14.301  1.00 15.00           O  
ATOM   3576  C   TYR A 224      80.157 -78.427   8.249  1.00 15.00           C  
ATOM   3577  O   TYR A 224      81.307 -78.642   7.880  1.00 15.00           O  
ATOM   3578  H   TYR A 224      77.553 -79.656   8.724  1.00 15.00           H  
ATOM   3579  HA  TYR A 224      79.894 -78.854  10.308  1.00 15.00           H  
ATOM   3580  HB2 TYR A 224      80.977 -80.772   8.942  1.00 15.00           H  
ATOM   3581  HB3 TYR A 224      79.300 -81.229   8.561  1.00 15.00           H  
ATOM   3582  HD1 TYR A 224      78.114 -82.596  10.076  1.00 15.00           H  
ATOM   3583  HD2 TYR A 224      81.530 -80.458  11.454  1.00 15.00           H  
ATOM   3584  HE1 TYR A 224      77.938 -83.721  12.258  1.00 15.00           H  
ATOM   3585  HE2 TYR A 224      81.369 -81.590  13.620  1.00 15.00           H  
ATOM   3586  HH  TYR A 224      78.994 -84.128  14.241  1.00 15.00           H  
ATOM   3587  N   ASN A 225      79.389 -77.481   7.715  1.00 15.00           N  
ATOM   3588  CA  ASN A 225      79.867 -76.601   6.655  1.00 15.00           C  
ATOM   3589  CB  ASN A 225      78.763 -76.375   5.621  1.00 15.00           C  
ATOM   3590  CG  ASN A 225      79.305 -76.048   4.244  1.00 15.00           C  
ATOM   3591  OD1 ASN A 225      80.413 -75.536   4.102  1.00 15.00           O  
ATOM   3592  ND2 ASN A 225      78.519 -76.340   3.219  1.00 15.00           N  
ATOM   3593  C   ASN A 225      80.276 -75.271   7.272  1.00 15.00           C  
ATOM   3594  O   ASN A 225      79.442 -74.567   7.847  1.00 15.00           O  
ATOM   3595  H   ASN A 225      78.473 -77.368   8.047  1.00 15.00           H  
ATOM   3596  HA  ASN A 225      80.722 -77.058   6.157  1.00 15.00           H  
ATOM   3597  HB2 ASN A 225      78.138 -75.546   5.955  1.00 15.00           H  
ATOM   3598  HB3 ASN A 225      78.160 -77.280   5.552  1.00 15.00           H  
ATOM   3599 HD21 ASN A 225      77.645 -76.745   3.406  1.00 15.00           H  
ATOM   3600 HD22 ASN A 225      78.841 -76.142   2.317  1.00 15.00           H  
ATOM   3601  N   GLU A 226      81.557 -74.935   7.166  1.00 15.00           N  
ATOM   3602  CA  GLU A 226      82.075 -73.698   7.746  1.00 15.00           C  
ATOM   3603  CB  GLU A 226      83.539 -73.867   8.169  1.00 15.00           C  
ATOM   3604  CG  GLU A 226      83.834 -75.175   8.889  1.00 15.00           C  
ATOM   3605  CD  GLU A 226      84.969 -75.059   9.885  1.00 15.00           C  
ATOM   3606  OE1 GLU A 226      84.682 -74.826  11.080  1.00 15.00           O  
ATOM   3607  OE2 GLU A 226      86.139 -75.203   9.475  1.00 15.00           O1-
ATOM   3608  C   GLU A 226      81.924 -72.492   6.816  1.00 15.00           C  
ATOM   3609  O   GLU A 226      82.138 -71.356   7.235  1.00 15.00           O  
ATOM   3610  H   GLU A 226      82.175 -75.537   6.701  1.00 15.00           H  
ATOM   3611  HA  GLU A 226      81.467 -73.494   8.628  1.00 15.00           H  
ATOM   3612  HB2 GLU A 226      83.800 -73.044   8.834  1.00 15.00           H  
ATOM   3613  HB3 GLU A 226      84.160 -73.821   7.274  1.00 15.00           H  
ATOM   3614  HG2 GLU A 226      84.099 -75.928   8.146  1.00 15.00           H  
ATOM   3615  HG3 GLU A 226      82.936 -75.489   9.420  1.00 15.00           H  
ATOM   3616  N   LYS A 227      81.548 -72.734   5.562  1.00 15.00           N  
ATOM   3617  CA  LYS A 227      81.389 -71.645   4.594  1.00 15.00           C  
ATOM   3618  CB  LYS A 227      81.372 -72.173   3.149  1.00 15.00           C  
ATOM   3619  CG  LYS A 227      80.017 -72.655   2.648  1.00 15.00           C  
ATOM   3620  CD  LYS A 227      80.060 -72.979   1.161  1.00 15.00           C  
ATOM   3621  CE  LYS A 227      78.668 -72.950   0.555  1.00 15.00           C  
ATOM   3622  NZ  LYS A 227      78.672 -73.254  -0.904  1.00 15.00           N1+
ATOM   3623  C   LYS A 227      80.149 -70.798   4.882  1.00 15.00           C  
ATOM   3624  O   LYS A 227      80.080 -69.629   4.502  1.00 15.00           O  
ATOM   3625  H   LYS A 227      81.378 -73.658   5.281  1.00 15.00           H  
ATOM   3626  HA  LYS A 227      82.259 -70.997   4.705  1.00 15.00           H  
ATOM   3627  HB2 LYS A 227      82.071 -73.008   3.087  1.00 15.00           H  
ATOM   3628  HB3 LYS A 227      81.708 -71.370   2.493  1.00 15.00           H  
ATOM   3629  HG2 LYS A 227      79.276 -71.874   2.820  1.00 15.00           H  
ATOM   3630  HG3 LYS A 227      79.733 -73.552   3.198  1.00 15.00           H  
ATOM   3631  HD2 LYS A 227      80.487 -73.973   1.025  1.00 15.00           H  
ATOM   3632  HD3 LYS A 227      80.684 -72.243   0.654  1.00 15.00           H  
ATOM   3633  HE2 LYS A 227      78.243 -71.958   0.703  1.00 15.00           H  
ATOM   3634  HE3 LYS A 227      78.050 -73.690   1.064  1.00 15.00           H  
ATOM   3635  HZ1 LYS A 227      77.718 -73.574  -1.198  1.00 15.00           H  
ATOM   3636  HZ2 LYS A 227      79.354 -74.006  -1.105  1.00 15.00           H  
ATOM   3637  HZ3 LYS A 227      78.927 -72.405  -1.457  1.00 15.00           H  
ATOM   3638  N   GLY A 228      79.177 -71.396   5.559  1.00 15.00           N  
ATOM   3639  CA  GLY A 228      77.957 -70.693   5.883  1.00 15.00           C  
ATOM   3640  C   GLY A 228      76.814 -71.079   4.965  1.00 15.00           C  
ATOM   3641  O   GLY A 228      76.895 -72.075   4.242  1.00 15.00           O  
ATOM   3642  H   GLY A 228      79.292 -72.325   5.839  1.00 15.00           H  
ATOM   3643  HA2 GLY A 228      78.135 -69.621   5.791  1.00 15.00           H  
ATOM   3644  HA3 GLY A 228      77.678 -70.928   6.910  1.00 15.00           H  
ATOM   3645  N   LEU A 229      75.748 -70.295   5.004  1.00 15.00           N  
ATOM   3646  CA  LEU A 229      74.577 -70.539   4.177  1.00 15.00           C  
ATOM   3647  CB  LEU A 229      73.355 -70.774   5.070  1.00 15.00           C  
ATOM   3648  CG  LEU A 229      72.018 -71.007   4.362  1.00 15.00           C  
ATOM   3649  CD1 LEU A 229      72.080 -72.247   3.483  1.00 15.00           C  
ATOM   3650  CD2 LEU A 229      70.893 -71.123   5.381  1.00 15.00           C  
ATOM   3651  C   LEU A 229      74.344 -69.342   3.264  1.00 15.00           C  
ATOM   3652  O   LEU A 229      74.225 -68.212   3.736  1.00 15.00           O  
ATOM   3653  H   LEU A 229      75.751 -69.523   5.607  1.00 15.00           H  
ATOM   3654  HA  LEU A 229      74.738 -71.426   3.563  1.00 15.00           H  
ATOM   3655  HB2 LEU A 229      73.241 -69.899   5.711  1.00 15.00           H  
ATOM   3656  HB3 LEU A 229      73.560 -71.650   5.686  1.00 15.00           H  
ATOM   3657  HG  LEU A 229      71.814 -70.150   3.720  1.00 15.00           H  
ATOM   3658 HD11 LEU A 229      72.875 -72.130   2.746  1.00 15.00           H  
ATOM   3659 HD12 LEU A 229      72.283 -73.121   4.101  1.00 15.00           H  
ATOM   3660 HD13 LEU A 229      71.127 -72.377   2.971  1.00 15.00           H  
ATOM   3661 HD21 LEU A 229      71.080 -71.977   6.033  1.00 15.00           H  
ATOM   3662 HD22 LEU A 229      70.848 -70.213   5.979  1.00 15.00           H  
ATOM   3663 HD23 LEU A 229      69.945 -71.264   4.862  1.00 15.00           H  
ATOM   3664  N   GLU A 230      74.285 -69.596   1.965  1.00 15.00           N  
ATOM   3665  CA  GLU A 230      74.090 -68.543   0.980  1.00 15.00           C  
ATOM   3666  CB  GLU A 230      74.988 -68.811  -0.237  1.00 15.00           C  
ATOM   3667  CG  GLU A 230      76.464 -68.996   0.114  1.00 15.00           C  
ATOM   3668  CD  GLU A 230      77.199 -69.942  -0.821  1.00 15.00           C  
ATOM   3669  OE1 GLU A 230      78.240 -70.488  -0.414  1.00 15.00           O  
ATOM   3670  OE2 GLU A 230      76.742 -70.138  -1.962  1.00 15.00           O1-
ATOM   3671  C   GLU A 230      72.613 -68.440   0.573  1.00 15.00           C  
ATOM   3672  O   GLU A 230      72.061 -69.354  -0.044  1.00 15.00           O  
ATOM   3673  H   GLU A 230      74.370 -70.522   1.655  1.00 15.00           H  
ATOM   3674  HA  GLU A 230      74.371 -67.585   1.418  1.00 15.00           H  
ATOM   3675  HB2 GLU A 230      74.901 -67.967  -0.921  1.00 15.00           H  
ATOM   3676  HB3 GLU A 230      74.636 -69.717  -0.730  1.00 15.00           H  
ATOM   3677  HG2 GLU A 230      76.531 -69.393   1.127  1.00 15.00           H  
ATOM   3678  HG3 GLU A 230      76.953 -68.022   0.073  1.00 15.00           H  
ATOM   3679  N   VAL A 231      71.978 -67.327   0.940  1.00 15.00           N  
ATOM   3680  CA  VAL A 231      70.566 -67.096   0.632  1.00 15.00           C  
ATOM   3681  CB  VAL A 231      69.766 -66.714   1.900  1.00 15.00           C  
ATOM   3682  CG1 VAL A 231      68.281 -66.592   1.590  1.00 15.00           C  
ATOM   3683  CG2 VAL A 231      70.000 -67.723   3.016  1.00 15.00           C  
ATOM   3684  C   VAL A 231      70.422 -65.977  -0.399  1.00 15.00           C  
ATOM   3685  O   VAL A 231      70.949 -64.879  -0.212  1.00 15.00           O  
ATOM   3686  H   VAL A 231      72.478 -66.632   1.426  1.00 15.00           H  
ATOM   3687  HA  VAL A 231      70.165 -68.025   0.228  1.00 15.00           H  
ATOM   3688  HB  VAL A 231      70.125 -65.743   2.242  1.00 15.00           H  
ATOM   3689 HG11 VAL A 231      68.133 -65.843   0.811  1.00 15.00           H  
ATOM   3690 HG12 VAL A 231      67.901 -67.554   1.246  1.00 15.00           H  
ATOM   3691 HG13 VAL A 231      67.745 -66.290   2.490  1.00 15.00           H  
ATOM   3692 HG21 VAL A 231      69.649 -68.705   2.697  1.00 15.00           H  
ATOM   3693 HG22 VAL A 231      71.065 -67.775   3.243  1.00 15.00           H  
ATOM   3694 HG23 VAL A 231      69.453 -67.413   3.907  1.00 15.00           H  
ATOM   3695  N   THR A 232      69.699 -66.255  -1.475  1.00 15.00           N  
ATOM   3696  CA  THR A 232      69.501 -65.281  -2.537  1.00 15.00           C  
ATOM   3697  CB  THR A 232      69.615 -65.952  -3.921  1.00 15.00           C  
ATOM   3698  OG1 THR A 232      70.631 -66.966  -3.876  1.00 15.00           O  
ATOM   3699  CG2 THR A 232      69.974 -64.925  -4.988  1.00 15.00           C  
ATOM   3700  C   THR A 232      68.138 -64.594  -2.426  1.00 15.00           C  
ATOM   3701  O   THR A 232      67.093 -65.248  -2.440  1.00 15.00           O  
ATOM   3702  H   THR A 232      69.286 -67.137  -1.562  1.00 15.00           H  
ATOM   3703  HA  THR A 232      70.281 -64.528  -2.429  1.00 15.00           H  
ATOM   3704  HB  THR A 232      68.653 -66.398  -4.174  1.00 15.00           H  
ATOM   3705 HG21 THR A 232      69.206 -64.152  -5.022  1.00 15.00           H  
ATOM   3706 HG22 THR A 232      70.935 -64.471  -4.746  1.00 15.00           H  
ATOM   3707 HG23 THR A 232      70.039 -65.416  -5.958  1.00 15.00           H  
ATOM   3708  HG1 THR A 232      70.753 -67.256  -2.964  1.00 15.00           H  
ATOM   3709  N   ILE A 233      68.161 -63.275  -2.292  1.00 15.00           N  
ATOM   3710  CA  ILE A 233      66.938 -62.492  -2.202  1.00 15.00           C  
ATOM   3711  CB  ILE A 233      67.004 -61.431  -1.079  1.00 15.00           C  
ATOM   3712  CG1 ILE A 233      67.238 -62.095   0.281  1.00 15.00           C  
ATOM   3713  CG2 ILE A 233      65.731 -60.595  -1.046  1.00 15.00           C  
ATOM   3714  CD1 ILE A 233      68.688 -62.112   0.711  1.00 15.00           C  
ATOM   3715  C   ILE A 233      66.686 -61.800  -3.537  1.00 15.00           C  
ATOM   3716  O   ILE A 233      67.508 -61.004  -3.998  1.00 15.00           O  
ATOM   3717  H   ILE A 233      69.032 -62.813  -2.257  1.00 15.00           H  
ATOM   3718  HA  ILE A 233      66.122 -63.174  -1.962  1.00 15.00           H  
ATOM   3719  HB  ILE A 233      67.844 -60.770  -1.291  1.00 15.00           H  
ATOM   3720 HG12 ILE A 233      66.884 -63.124   0.226  1.00 15.00           H  
ATOM   3721 HG13 ILE A 233      66.664 -61.552   1.031  1.00 15.00           H  
ATOM   3722 HG21 ILE A 233      65.589 -60.110  -2.012  1.00 15.00           H  
ATOM   3723 HG22 ILE A 233      64.878 -61.240  -0.835  1.00 15.00           H  
ATOM   3724 HG23 ILE A 233      65.814 -59.836  -0.268  1.00 15.00           H  
ATOM   3725 HD11 ILE A 233      69.280 -62.651  -0.029  1.00 15.00           H  
ATOM   3726 HD12 ILE A 233      69.054 -61.089   0.794  1.00 15.00           H  
ATOM   3727 HD13 ILE A 233      68.774 -62.608   1.677  1.00 15.00           H  
ATOM   3728  N   THR A 234      65.570 -62.124  -4.166  1.00 15.00           N  
ATOM   3729  CA  THR A 234      65.226 -61.538  -5.447  1.00 15.00           C  
ATOM   3730  CB  THR A 234      64.820 -62.628  -6.455  1.00 15.00           C  
ATOM   3731  OG1 THR A 234      65.599 -63.809  -6.209  1.00 15.00           O  
ATOM   3732  CG2 THR A 234      65.069 -62.154  -7.881  1.00 15.00           C  
ATOM   3733  C   THR A 234      64.092 -60.528  -5.308  1.00 15.00           C  
ATOM   3734  O   THR A 234      63.027 -60.837  -4.763  1.00 15.00           O  
ATOM   3735  H   THR A 234      64.958 -62.778  -3.758  1.00 15.00           H  
ATOM   3736  HA  THR A 234      66.112 -61.020  -5.814  1.00 15.00           H  
ATOM   3737  HB  THR A 234      63.758 -62.843  -6.335  1.00 15.00           H  
ATOM   3738 HG21 THR A 234      64.486 -61.253  -8.071  1.00 15.00           H  
ATOM   3739 HG22 THR A 234      66.129 -61.936  -8.012  1.00 15.00           H  
ATOM   3740 HG23 THR A 234      64.769 -62.935  -8.580  1.00 15.00           H  
ATOM   3741  HG1 THR A 234      65.855 -63.837  -5.282  1.00 15.00           H  
ATOM   3742  N   ALA A 235      64.330 -59.320  -5.801  1.00 15.00           N  
ATOM   3743  CA  ALA A 235      63.336 -58.259  -5.747  1.00 15.00           C  
ATOM   3744  CB  ALA A 235      63.901 -57.042  -5.029  1.00 15.00           C  
ATOM   3745  C   ALA A 235      62.902 -57.895  -7.161  1.00 15.00           C  
ATOM   3746  O   ALA A 235      63.721 -57.471  -7.981  1.00 15.00           O  
ATOM   3747  H   ALA A 235      65.199 -59.139  -6.225  1.00 15.00           H  
ATOM   3748  HA  ALA A 235      62.468 -58.609  -5.189  1.00 15.00           H  
ATOM   3749  HB1 ALA A 235      64.192 -57.321  -4.016  1.00 15.00           H  
ATOM   3750  HB2 ALA A 235      64.773 -56.673  -5.569  1.00 15.00           H  
ATOM   3751  HB3 ALA A 235      63.142 -56.261  -4.987  1.00 15.00           H  
ATOM   3752  N   ARG A 236      61.622 -58.062  -7.451  1.00 15.00           N  
ATOM   3753  CA  ARG A 236      61.108 -57.769  -8.776  1.00 15.00           C  
ATOM   3754  CB  ARG A 236      61.079 -59.044  -9.618  1.00 15.00           C  
ATOM   3755  CG  ARG A 236      60.117 -60.099  -9.103  1.00 15.00           C  
ATOM   3756  CD  ARG A 236      60.035 -61.283 -10.046  1.00 15.00           C  
ATOM   3757  NE  ARG A 236      59.031 -62.244  -9.617  1.00 15.00           N  
ATOM   3758  CZ  ARG A 236      58.708 -63.346 -10.280  1.00 15.00           C  
ATOM   3759  NH1 ARG A 236      59.298 -63.633 -11.436  1.00 15.00           N  
ATOM   3760  NH2 ARG A 236      57.799 -64.164  -9.777  1.00 15.00           N1+
ATOM   3761  C   ARG A 236      59.714 -57.162  -8.721  1.00 15.00           C  
ATOM   3762  O   ARG A 236      58.972 -57.359  -7.759  1.00 15.00           O  
ATOM   3763  H   ARG A 236      61.005 -58.387  -6.757  1.00 15.00           H  
ATOM   3764  HA  ARG A 236      61.775 -57.037  -9.233  1.00 15.00           H  
ATOM   3765  HB2 ARG A 236      62.082 -59.470  -9.631  1.00 15.00           H  
ATOM   3766  HB3 ARG A 236      60.785 -58.778 -10.634  1.00 15.00           H  
ATOM   3767  HG2 ARG A 236      59.126 -59.657  -9.003  1.00 15.00           H  
ATOM   3768  HG3 ARG A 236      60.461 -60.446  -8.129  1.00 15.00           H  
ATOM   3769  HD2 ARG A 236      61.006 -61.777 -10.078  1.00 15.00           H  
ATOM   3770  HD3 ARG A 236      59.778 -60.924 -11.043  1.00 15.00           H  
ATOM   3771  HE  ARG A 236      58.551 -62.047  -8.777  1.00 15.00           H  
ATOM   3772 HH11 ARG A 236      60.023 -62.996 -11.823  1.00 15.00           H  
ATOM   3773 HH12 ARG A 236      59.036 -64.494 -11.958  1.00 15.00           H  
ATOM   3774 HH21 ARG A 236      57.530 -65.032 -10.284  1.00 15.00           H  
ATOM   3775 HH22 ARG A 236      57.345 -63.930  -8.855  1.00 15.00           H  
ATOM   3776  N   PHE A 237      59.363 -56.434  -9.770  1.00 15.00           N  
ATOM   3777  CA  PHE A 237      58.058 -55.801  -9.861  1.00 15.00           C  
ATOM   3778  CB  PHE A 237      58.079 -54.660 -10.884  1.00 15.00           C  
ATOM   3779  CG  PHE A 237      58.668 -53.381 -10.372  1.00 15.00           C  
ATOM   3780  CD1 PHE A 237      58.019 -52.647  -9.394  1.00 15.00           C  
ATOM   3781  CD2 PHE A 237      59.867 -52.909 -10.873  1.00 15.00           C  
ATOM   3782  CE1 PHE A 237      58.557 -51.467  -8.924  1.00 15.00           C  
ATOM   3783  CE2 PHE A 237      60.413 -51.730 -10.409  1.00 15.00           C  
ATOM   3784  CZ  PHE A 237      59.756 -51.007  -9.432  1.00 15.00           C  
ATOM   3785  C   PHE A 237      57.006 -56.815 -10.271  1.00 15.00           C  
ATOM   3786  O   PHE A 237      57.331 -57.843 -10.865  1.00 15.00           O  
ATOM   3787  H   PHE A 237      60.000 -56.331 -10.511  1.00 15.00           H  
ATOM   3788  HA  PHE A 237      57.812 -55.397  -8.879  1.00 15.00           H  
ATOM   3789  HB2 PHE A 237      57.053 -54.463 -11.195  1.00 15.00           H  
ATOM   3790  HB3 PHE A 237      58.664 -54.985 -11.744  1.00 15.00           H  
ATOM   3791  HD1 PHE A 237      57.082 -53.004  -8.993  1.00 15.00           H  
ATOM   3792  HD2 PHE A 237      60.383 -53.471 -11.638  1.00 15.00           H  
ATOM   3793  HE1 PHE A 237      58.041 -50.903  -8.161  1.00 15.00           H  
ATOM   3794  HE2 PHE A 237      61.351 -51.373 -10.808  1.00 15.00           H  
ATOM   3795  HZ  PHE A 237      60.180 -50.084  -9.065  1.00 15.00           H  
ATOM   3796  N   LEU A 238      55.749 -56.514  -9.966  1.00 15.00           N  
ATOM   3797  CA  LEU A 238      54.647 -57.403 -10.315  1.00 15.00           C  
ATOM   3798  CB  LEU A 238      53.329 -56.911  -9.715  1.00 15.00           C  
ATOM   3799  CG  LEU A 238      53.221 -56.956  -8.191  1.00 15.00           C  
ATOM   3800  CD1 LEU A 238      51.937 -56.290  -7.729  1.00 15.00           C  
ATOM   3801  CD2 LEU A 238      53.294 -58.388  -7.682  1.00 15.00           C  
ATOM   3802  C   LEU A 238      54.515 -57.544 -11.825  1.00 15.00           C  
ATOM   3803  O   LEU A 238      54.012 -58.544 -12.314  1.00 15.00           O  
ATOM   3804  H   LEU A 238      55.557 -55.678  -9.484  1.00 15.00           H  
ATOM   3805  HA  LEU A 238      54.873 -58.383  -9.893  1.00 15.00           H  
ATOM   3806  HB2 LEU A 238      52.527 -57.527 -10.124  1.00 15.00           H  
ATOM   3807  HB3 LEU A 238      53.187 -55.876 -10.028  1.00 15.00           H  
ATOM   3808  HG  LEU A 238      54.066 -56.407  -7.775  1.00 15.00           H  
ATOM   3809 HD11 LEU A 238      51.917 -55.258  -8.078  1.00 15.00           H  
ATOM   3810 HD12 LEU A 238      51.081 -56.828  -8.136  1.00 15.00           H  
ATOM   3811 HD13 LEU A 238      51.891 -56.306  -6.640  1.00 15.00           H  
ATOM   3812 HD21 LEU A 238      52.459 -58.960  -8.084  1.00 15.00           H  
ATOM   3813 HD22 LEU A 238      54.233 -58.840  -8.004  1.00 15.00           H  
ATOM   3814 HD23 LEU A 238      53.245 -58.389  -6.593  1.00 15.00           H  
ATOM   3815  N   TYR A 239      54.983 -56.543 -12.564  1.00 15.00           N  
ATOM   3816  CA  TYR A 239      54.907 -56.583 -14.021  1.00 15.00           C  
ATOM   3817  CB  TYR A 239      54.537 -55.226 -14.642  1.00 15.00           C  
ATOM   3818  CG  TYR A 239      55.157 -54.026 -13.969  1.00 15.00           C  
ATOM   3819  CD1 TYR A 239      54.574 -53.445 -12.850  1.00 15.00           C  
ATOM   3820  CD2 TYR A 239      56.331 -53.475 -14.452  1.00 15.00           C  
ATOM   3821  CE1 TYR A 239      55.147 -52.349 -12.234  1.00 15.00           C  
ATOM   3822  CE2 TYR A 239      56.910 -52.381 -13.844  1.00 15.00           C  
ATOM   3823  CZ  TYR A 239      56.318 -51.823 -12.738  1.00 15.00           C  
ATOM   3824  OH  TYR A 239      56.904 -50.741 -12.127  1.00 15.00           O  
ATOM   3825  C   TYR A 239      56.137 -57.233 -14.680  1.00 15.00           C  
ATOM   3826  O   TYR A 239      56.399 -57.026 -15.865  1.00 15.00           O  
ATOM   3827  H   TYR A 239      55.375 -55.764 -12.120  1.00 15.00           H  
ATOM   3828  HA  TYR A 239      54.075 -57.249 -14.248  1.00 15.00           H  
ATOM   3829  HB2 TYR A 239      53.453 -55.117 -14.596  1.00 15.00           H  
ATOM   3830  HB3 TYR A 239      54.857 -55.232 -15.684  1.00 15.00           H  
ATOM   3831  HD1 TYR A 239      53.656 -53.856 -12.455  1.00 15.00           H  
ATOM   3832  HD2 TYR A 239      56.803 -53.910 -15.320  1.00 15.00           H  
ATOM   3833  HE1 TYR A 239      54.682 -51.908 -11.365  1.00 15.00           H  
ATOM   3834  HE2 TYR A 239      57.826 -51.964 -14.237  1.00 15.00           H  
ATOM   3835  HH  TYR A 239      57.064 -50.946 -11.195  1.00 15.00           H  
ATOM   3836  N   GLY A 240      56.899 -57.997 -13.896  1.00 15.00           N  
ATOM   3837  CA  GLY A 240      58.049 -58.720 -14.434  1.00 15.00           C  
ATOM   3838  C   GLY A 240      59.370 -57.964 -14.508  1.00 15.00           C  
ATOM   3839  O   GLY A 240      60.325 -58.460 -15.110  1.00 15.00           O  
ATOM   3840  H   GLY A 240      56.673 -58.083 -12.945  1.00 15.00           H  
ATOM   3841  HA2 GLY A 240      57.795 -59.037 -15.446  1.00 15.00           H  
ATOM   3842  HA3 GLY A 240      58.208 -59.598 -13.808  1.00 15.00           H  
ATOM   3843  N   LYS A 241      59.457 -56.786 -13.915  1.00 15.00           N  
ATOM   3844  CA  LYS A 241      60.710 -56.029 -13.955  1.00 15.00           C  
ATOM   3845  CB  LYS A 241      60.466 -54.523 -14.066  1.00 15.00           C  
ATOM   3846  CG  LYS A 241      59.547 -54.108 -15.208  1.00 15.00           C  
ATOM   3847  CD  LYS A 241      59.949 -54.737 -16.533  1.00 15.00           C  
ATOM   3848  CE  LYS A 241      59.080 -54.218 -17.669  1.00 15.00           C  
ATOM   3849  NZ  LYS A 241      59.278 -54.995 -18.924  1.00 15.00           N1+
ATOM   3850  C   LYS A 241      61.579 -56.352 -12.740  1.00 15.00           C  
ATOM   3851  O   LYS A 241      61.144 -57.059 -11.840  1.00 15.00           O  
ATOM   3852  H   LYS A 241      58.683 -56.426 -13.437  1.00 15.00           H  
ATOM   3853  HA  LYS A 241      61.244 -56.337 -14.853  1.00 15.00           H  
ATOM   3854  HB2 LYS A 241      61.429 -54.033 -14.210  1.00 15.00           H  
ATOM   3855  HB3 LYS A 241      60.021 -54.181 -13.132  1.00 15.00           H  
ATOM   3856  HG2 LYS A 241      59.584 -53.024 -15.310  1.00 15.00           H  
ATOM   3857  HG3 LYS A 241      58.530 -54.417 -14.968  1.00 15.00           H  
ATOM   3858  HD2 LYS A 241      59.836 -55.819 -16.463  1.00 15.00           H  
ATOM   3859  HD3 LYS A 241      60.991 -54.494 -16.742  1.00 15.00           H  
ATOM   3860  HE2 LYS A 241      59.333 -53.174 -17.858  1.00 15.00           H  
ATOM   3861  HE3 LYS A 241      58.033 -54.289 -17.373  1.00 15.00           H  
ATOM   3862  HZ1 LYS A 241      58.826 -54.504 -19.722  1.00 15.00           H  
ATOM   3863  HZ2 LYS A 241      58.854 -55.939 -18.829  1.00 15.00           H  
ATOM   3864  HZ3 LYS A 241      60.292 -55.099 -19.124  1.00 15.00           H  
ATOM   3865  N   LYS A 242      62.804 -55.841 -12.722  1.00 15.00           N  
ATOM   3866  CA  LYS A 242      63.719 -56.082 -11.609  1.00 15.00           C  
ATOM   3867  CB  LYS A 242      65.075 -56.578 -12.123  1.00 15.00           C  
ATOM   3868  CG  LYS A 242      65.057 -58.007 -12.645  1.00 15.00           C  
ATOM   3869  CD  LYS A 242      66.350 -58.353 -13.366  1.00 15.00           C  
ATOM   3870  CE  LYS A 242      66.376 -59.811 -13.802  1.00 15.00           C  
ATOM   3871  NZ  LYS A 242      65.235 -60.151 -14.703  1.00 15.00           N1+
ATOM   3872  C   LYS A 242      63.891 -54.817 -10.774  1.00 15.00           C  
ATOM   3873  O   LYS A 242      63.707 -53.709 -11.279  1.00 15.00           O  
ATOM   3874  H   LYS A 242      63.097 -55.273 -13.462  1.00 15.00           H  
ATOM   3875  HA  LYS A 242      63.289 -56.857 -10.973  1.00 15.00           H  
ATOM   3876  HB2 LYS A 242      65.792 -56.522 -11.304  1.00 15.00           H  
ATOM   3877  HB3 LYS A 242      65.394 -55.921 -12.932  1.00 15.00           H  
ATOM   3878  HG2 LYS A 242      64.223 -58.120 -13.339  1.00 15.00           H  
ATOM   3879  HG3 LYS A 242      64.925 -58.690 -11.806  1.00 15.00           H  
ATOM   3880  HD2 LYS A 242      67.189 -58.170 -12.695  1.00 15.00           H  
ATOM   3881  HD3 LYS A 242      66.444 -57.719 -14.248  1.00 15.00           H  
ATOM   3882  HE2 LYS A 242      66.324 -60.443 -12.915  1.00 15.00           H  
ATOM   3883  HE3 LYS A 242      67.310 -60.003 -14.330  1.00 15.00           H  
ATOM   3884  HZ1 LYS A 242      65.254 -61.167 -14.932  1.00 15.00           H  
ATOM   3885  HZ2 LYS A 242      65.301 -59.608 -15.587  1.00 15.00           H  
ATOM   3886  HZ3 LYS A 242      64.332 -59.929 -14.237  1.00 15.00           H  
ATOM   3887  N   VAL A 243      64.225 -54.985  -9.495  1.00 15.00           N  
ATOM   3888  CA  VAL A 243      64.417 -53.851  -8.595  1.00 15.00           C  
ATOM   3889  CB  VAL A 243      63.356 -53.820  -7.467  1.00 15.00           C  
ATOM   3890  CG1 VAL A 243      63.440 -52.514  -6.688  1.00 15.00           C  
ATOM   3891  CG2 VAL A 243      61.956 -54.019  -8.024  1.00 15.00           C  
ATOM   3892  C   VAL A 243      65.804 -53.881  -7.954  1.00 15.00           C  
ATOM   3893  O   VAL A 243      66.297 -54.940  -7.569  1.00 15.00           O  
ATOM   3894  H   VAL A 243      64.346 -55.897  -9.146  1.00 15.00           H  
ATOM   3895  HA  VAL A 243      64.313 -52.956  -9.207  1.00 15.00           H  
ATOM   3896  HB  VAL A 243      63.567 -54.645  -6.787  1.00 15.00           H  
ATOM   3897 HG11 VAL A 243      64.441 -52.404  -6.270  1.00 15.00           H  
ATOM   3898 HG12 VAL A 243      63.231 -51.678  -7.356  1.00 15.00           H  
ATOM   3899 HG13 VAL A 243      62.709 -52.525  -5.880  1.00 15.00           H  
ATOM   3900 HG21 VAL A 243      61.719 -53.206  -8.710  1.00 15.00           H  
ATOM   3901 HG22 VAL A 243      61.908 -54.969  -8.557  1.00 15.00           H  
ATOM   3902 HG23 VAL A 243      61.237 -54.025  -7.205  1.00 15.00           H  
ATOM   3903  N   GLU A 244      66.419 -52.708  -7.853  1.00 15.00           N  
ATOM   3904  CA  GLU A 244      67.737 -52.565  -7.245  1.00 15.00           C  
ATOM   3905  CB  GLU A 244      68.751 -52.080  -8.285  1.00 15.00           C  
ATOM   3906  CG  GLU A 244      68.960 -53.036  -9.448  1.00 15.00           C  
ATOM   3907  CD  GLU A 244      70.146 -52.655 -10.307  1.00 15.00           C  
ATOM   3908  OE1 GLU A 244      69.947 -51.938 -11.308  1.00 15.00           O  
ATOM   3909  OE2 GLU A 244      71.276 -53.072  -9.973  1.00 15.00           O1-
ATOM   3910  C   GLU A 244      67.658 -51.574  -6.080  1.00 15.00           C  
ATOM   3911  O   GLU A 244      66.978 -50.551  -6.180  1.00 15.00           O  
ATOM   3912  H   GLU A 244      65.974 -51.911  -8.205  1.00 15.00           H  
ATOM   3913  HA  GLU A 244      68.065 -53.534  -6.869  1.00 15.00           H  
ATOM   3914  HB2 GLU A 244      69.709 -51.936  -7.785  1.00 15.00           H  
ATOM   3915  HB3 GLU A 244      68.402 -51.128  -8.684  1.00 15.00           H  
ATOM   3916  HG2 GLU A 244      68.063 -53.033 -10.068  1.00 15.00           H  
ATOM   3917  HG3 GLU A 244      69.123 -54.039  -9.052  1.00 15.00           H  
ATOM   3918  N   GLY A 245      68.347 -51.871  -4.978  1.00 15.00           N  
ATOM   3919  CA  GLY A 245      68.309 -50.990  -3.819  1.00 15.00           C  
ATOM   3920  C   GLY A 245      68.946 -51.600  -2.581  1.00 15.00           C  
ATOM   3921  O   GLY A 245      70.062 -52.115  -2.647  1.00 15.00           O  
ATOM   3922  H   GLY A 245      68.899 -52.685  -4.958  1.00 15.00           H  
ATOM   3923  HA2 GLY A 245      67.268 -50.758  -3.595  1.00 15.00           H  
ATOM   3924  HA3 GLY A 245      68.841 -50.071  -4.065  1.00 15.00           H  
ATOM   3925  N   THR A 246      68.231 -51.551  -1.457  1.00 15.00           N  
ATOM   3926  CA  THR A 246      68.732 -52.091  -0.192  1.00 15.00           C  
ATOM   3927  CB  THR A 246      69.231 -50.954   0.728  1.00 15.00           C  
ATOM   3928  OG1 THR A 246      69.746 -49.877  -0.070  1.00 15.00           O  
ATOM   3929  CG2 THR A 246      70.336 -51.456   1.641  1.00 15.00           C  
ATOM   3930  C   THR A 246      67.630 -52.876   0.532  1.00 15.00           C  
ATOM   3931  O   THR A 246      66.464 -52.480   0.511  1.00 15.00           O  
ATOM   3932  H   THR A 246      67.336 -51.152  -1.479  1.00 15.00           H  
ATOM   3933  HA  THR A 246      69.562 -52.759  -0.420  1.00 15.00           H  
ATOM   3934  HB  THR A 246      68.393 -50.606   1.331  1.00 15.00           H  
ATOM   3935 HG21 THR A 246      69.959 -52.279   2.249  1.00 15.00           H  
ATOM   3936 HG22 THR A 246      71.175 -51.804   1.039  1.00 15.00           H  
ATOM   3937 HG23 THR A 246      70.666 -50.646   2.291  1.00 15.00           H  
ATOM   3938  HG1 THR A 246      69.526 -50.028  -0.992  1.00 15.00           H  
ATOM   3939  N   ALA A 247      67.996 -53.991   1.160  1.00 15.00           N  
ATOM   3940  CA  ALA A 247      67.029 -54.812   1.876  1.00 15.00           C  
ATOM   3941  CB  ALA A 247      66.737 -56.078   1.090  1.00 15.00           C  
ATOM   3942  C   ALA A 247      67.515 -55.168   3.280  1.00 15.00           C  
ATOM   3943  O   ALA A 247      68.715 -55.142   3.559  1.00 15.00           O  
ATOM   3944  H   ALA A 247      68.937 -54.278   1.131  1.00 15.00           H  
ATOM   3945  HA  ALA A 247      66.114 -54.228   1.980  1.00 15.00           H  
ATOM   3946  HB1 ALA A 247      66.360 -55.814   0.102  1.00 15.00           H  
ATOM   3947  HB2 ALA A 247      67.652 -56.661   0.986  1.00 15.00           H  
ATOM   3948  HB3 ALA A 247      65.988 -56.669   1.618  1.00 15.00           H  
ATOM   3949  N   PHE A 248      66.567 -55.490   4.158  1.00 15.00           N  
ATOM   3950  CA  PHE A 248      66.870 -55.878   5.534  1.00 15.00           C  
ATOM   3951  CB  PHE A 248      66.006 -55.078   6.517  1.00 15.00           C  
ATOM   3952  CG  PHE A 248      66.199 -53.590   6.460  1.00 15.00           C  
ATOM   3953  CD1 PHE A 248      65.302 -52.786   5.774  1.00 15.00           C  
ATOM   3954  CD2 PHE A 248      67.271 -52.992   7.101  1.00 15.00           C  
ATOM   3955  CE1 PHE A 248      65.472 -51.415   5.728  1.00 15.00           C  
ATOM   3956  CE2 PHE A 248      67.448 -51.622   7.058  1.00 15.00           C  
ATOM   3957  CZ  PHE A 248      66.547 -50.833   6.371  1.00 15.00           C  
ATOM   3958  C   PHE A 248      66.572 -57.364   5.707  1.00 15.00           C  
ATOM   3959  O   PHE A 248      65.454 -57.805   5.428  1.00 15.00           O  
ATOM   3960  H   PHE A 248      65.626 -55.469   3.869  1.00 15.00           H  
ATOM   3961  HA  PHE A 248      67.922 -55.674   5.737  1.00 15.00           H  
ATOM   3962  HB2 PHE A 248      66.244 -55.412   7.527  1.00 15.00           H  
ATOM   3963  HB3 PHE A 248      64.959 -55.293   6.301  1.00 15.00           H  
ATOM   3964  HD1 PHE A 248      64.461 -53.237   5.268  1.00 15.00           H  
ATOM   3965  HD2 PHE A 248      67.978 -53.604   7.642  1.00 15.00           H  
ATOM   3966  HE1 PHE A 248      64.765 -50.800   5.191  1.00 15.00           H  
ATOM   3967  HE2 PHE A 248      68.290 -51.170   7.561  1.00 15.00           H  
ATOM   3968  HZ  PHE A 248      66.682 -49.762   6.336  1.00 15.00           H  
ATOM   3969  N   VAL A 249      67.554 -58.132   6.164  1.00 15.00           N  
ATOM   3970  CA  VAL A 249      67.367 -59.567   6.345  1.00 15.00           C  
ATOM   3971  CB  VAL A 249      68.248 -60.397   5.384  1.00 15.00           C  
ATOM   3972  CG1 VAL A 249      67.780 -60.224   3.947  1.00 15.00           C  
ATOM   3973  CG2 VAL A 249      69.716 -60.014   5.521  1.00 15.00           C  
ATOM   3974  C   VAL A 249      67.617 -60.010   7.785  1.00 15.00           C  
ATOM   3975  O   VAL A 249      68.531 -59.518   8.451  1.00 15.00           O  
ATOM   3976  H   VAL A 249      68.420 -57.728   6.393  1.00 15.00           H  
ATOM   3977  HA  VAL A 249      66.320 -59.758   6.106  1.00 15.00           H  
ATOM   3978  HB  VAL A 249      68.148 -61.448   5.655  1.00 15.00           H  
ATOM   3979 HG11 VAL A 249      66.738 -60.532   3.865  1.00 15.00           H  
ATOM   3980 HG12 VAL A 249      67.873 -59.177   3.659  1.00 15.00           H  
ATOM   3981 HG13 VAL A 249      68.394 -60.838   3.289  1.00 15.00           H  
ATOM   3982 HG21 VAL A 249      69.844 -58.965   5.255  1.00 15.00           H  
ATOM   3983 HG22 VAL A 249      70.038 -60.170   6.551  1.00 15.00           H  
ATOM   3984 HG23 VAL A 249      70.317 -60.634   4.855  1.00 15.00           H  
ATOM   3985  N   ILE A 250      66.782 -60.928   8.254  1.00 15.00           N  
ATOM   3986  CA  ILE A 250      66.885 -61.468   9.604  1.00 15.00           C  
ATOM   3987  CB  ILE A 250      65.868 -60.786  10.553  1.00 15.00           C  
ATOM   3988  CG1 ILE A 250      66.033 -61.270  11.994  1.00 15.00           C  
ATOM   3989  CG2 ILE A 250      64.439 -60.983  10.073  1.00 15.00           C  
ATOM   3990  CD1 ILE A 250      67.053 -60.484  12.785  1.00 15.00           C  
ATOM   3991  C   ILE A 250      66.641 -62.982   9.568  1.00 15.00           C  
ATOM   3992  O   ILE A 250      65.826 -63.467   8.775  1.00 15.00           O  
ATOM   3993  H   ILE A 250      66.063 -61.256   7.670  1.00 15.00           H  
ATOM   3994  HA  ILE A 250      67.887 -61.269   9.984  1.00 15.00           H  
ATOM   3995  HB  ILE A 250      66.081 -59.717  10.537  1.00 15.00           H  
ATOM   3996 HG12 ILE A 250      66.343 -62.314  11.974  1.00 15.00           H  
ATOM   3997 HG13 ILE A 250      65.069 -61.187  12.497  1.00 15.00           H  
ATOM   3998 HG21 ILE A 250      64.339 -60.593   9.060  1.00 15.00           H  
ATOM   3999 HG22 ILE A 250      64.197 -62.045  10.079  1.00 15.00           H  
ATOM   4000 HG23 ILE A 250      63.757 -60.451  10.736  1.00 15.00           H  
ATOM   4001 HD11 ILE A 250      68.024 -60.556  12.296  1.00 15.00           H  
ATOM   4002 HD12 ILE A 250      66.747 -59.439  12.835  1.00 15.00           H  
ATOM   4003 HD13 ILE A 250      67.123 -60.891  13.793  1.00 15.00           H  
ATOM   4004  N   PHE A 251      67.349 -63.726  10.410  1.00 15.00           N  
ATOM   4005  CA  PHE A 251      67.206 -65.178  10.445  1.00 15.00           C  
ATOM   4006  CB  PHE A 251      68.570 -65.864  10.327  1.00 15.00           C  
ATOM   4007  CG  PHE A 251      69.142 -65.870   8.938  1.00 15.00           C  
ATOM   4008  CD1 PHE A 251      69.871 -64.789   8.469  1.00 15.00           C  
ATOM   4009  CD2 PHE A 251      68.956 -66.960   8.105  1.00 15.00           C  
ATOM   4010  CE1 PHE A 251      70.405 -64.797   7.194  1.00 15.00           C  
ATOM   4011  CE2 PHE A 251      69.486 -66.974   6.829  1.00 15.00           C  
ATOM   4012  CZ  PHE A 251      70.212 -65.892   6.372  1.00 15.00           C  
ATOM   4013  C   PHE A 251      66.499 -65.656  11.707  1.00 15.00           C  
ATOM   4014  O   PHE A 251      66.737 -65.145  12.804  1.00 15.00           O  
ATOM   4015  H   PHE A 251      67.978 -63.291  11.027  1.00 15.00           H  
ATOM   4016  HA  PHE A 251      66.589 -65.452   9.589  1.00 15.00           H  
ATOM   4017  HB2 PHE A 251      68.462 -66.897  10.656  1.00 15.00           H  
ATOM   4018  HB3 PHE A 251      69.271 -65.345  10.982  1.00 15.00           H  
ATOM   4019  HD1 PHE A 251      70.025 -63.931   9.106  1.00 15.00           H  
ATOM   4020  HD2 PHE A 251      68.390 -67.810   8.457  1.00 15.00           H  
ATOM   4021  HE1 PHE A 251      70.972 -63.949   6.840  1.00 15.00           H  
ATOM   4022  HE2 PHE A 251      69.332 -67.831   6.189  1.00 15.00           H  
ATOM   4023  HZ  PHE A 251      70.628 -65.900   5.376  1.00 15.00           H  
ATOM   4024  N   GLY A 252      65.632 -66.642  11.540  1.00 15.00           N  
ATOM   4025  CA  GLY A 252      64.913 -67.203  12.660  1.00 15.00           C  
ATOM   4026  C   GLY A 252      64.892 -68.717  12.589  1.00 15.00           C  
ATOM   4027  O   GLY A 252      65.188 -69.293  11.543  1.00 15.00           O  
ATOM   4028  H   GLY A 252      65.475 -66.997  10.635  1.00 15.00           H  
ATOM   4029  HA2 GLY A 252      63.888 -66.831  12.648  1.00 15.00           H  
ATOM   4030  HA3 GLY A 252      65.400 -66.896  13.586  1.00 15.00           H  
ATOM   4031  N   ILE A 253      64.535 -69.364  13.690  1.00 15.00           N  
ATOM   4032  CA  ILE A 253      64.485 -70.818  13.747  1.00 15.00           C  
ATOM   4033  CB  ILE A 253      65.672 -71.404  14.553  1.00 15.00           C  
ATOM   4034  CG1 ILE A 253      65.676 -72.936  14.487  1.00 15.00           C  
ATOM   4035  CG2 ILE A 253      65.644 -70.922  16.000  1.00 15.00           C  
ATOM   4036  CD1 ILE A 253      66.909 -73.579  15.083  1.00 15.00           C  
ATOM   4037  C   ILE A 253      63.169 -71.301  14.346  1.00 15.00           C  
ATOM   4038  O   ILE A 253      62.608 -70.667  15.244  1.00 15.00           O  
ATOM   4039  H   ILE A 253      64.288 -68.847  14.491  1.00 15.00           H  
ATOM   4040  HA  ILE A 253      64.560 -71.174  12.719  1.00 15.00           H  
ATOM   4041  HB  ILE A 253      66.595 -71.044  14.099  1.00 15.00           H  
ATOM   4042 HG12 ILE A 253      65.607 -73.233  13.440  1.00 15.00           H  
ATOM   4043 HG13 ILE A 253      64.803 -73.304  15.027  1.00 15.00           H  
ATOM   4044 HG21 ILE A 253      65.675 -69.832  16.021  1.00 15.00           H  
ATOM   4045 HG22 ILE A 253      64.729 -71.268  16.481  1.00 15.00           H  
ATOM   4046 HG23 ILE A 253      66.507 -71.320  16.533  1.00 15.00           H  
ATOM   4047 HD11 ILE A 253      67.795 -73.224  14.557  1.00 15.00           H  
ATOM   4048 HD12 ILE A 253      66.983 -73.314  16.138  1.00 15.00           H  
ATOM   4049 HD13 ILE A 253      66.838 -74.662  14.985  1.00 15.00           H  
ATOM   4050  N   GLN A 254      62.668 -72.404  13.817  1.00 15.00           N  
ATOM   4051  CA  GLN A 254      61.442 -73.003  14.303  1.00 15.00           C  
ATOM   4052  CB  GLN A 254      60.612 -73.539  13.131  1.00 15.00           C  
ATOM   4053  CG  GLN A 254      59.321 -74.241  13.533  1.00 15.00           C  
ATOM   4054  CD  GLN A 254      58.089 -73.364  13.375  1.00 15.00           C  
ATOM   4055  OE1 GLN A 254      58.029 -72.486  12.507  1.00 15.00           O  
ATOM   4056  NE2 GLN A 254      57.103 -73.589  14.224  1.00 15.00           N  
ATOM   4057  C   GLN A 254      61.777 -74.140  15.266  1.00 15.00           C  
ATOM   4058  O   GLN A 254      62.217 -75.213  14.847  1.00 15.00           O  
ATOM   4059  H   GLN A 254      63.142 -72.832  13.071  1.00 15.00           H  
ATOM   4060  HA  GLN A 254      60.858 -72.245  14.826  1.00 15.00           H  
ATOM   4061  HB2 GLN A 254      61.226 -74.249  12.577  1.00 15.00           H  
ATOM   4062  HB3 GLN A 254      60.355 -72.699  12.485  1.00 15.00           H  
ATOM   4063  HG2 GLN A 254      59.401 -74.541  14.577  1.00 15.00           H  
ATOM   4064  HG3 GLN A 254      59.199 -75.125  12.908  1.00 15.00           H  
ATOM   4065 HE21 GLN A 254      57.224 -74.296  14.894  1.00 15.00           H  
ATOM   4066 HE22 GLN A 254      56.295 -73.044  14.152  1.00 15.00           H  
ATOM   4067  N   ASP A 255      61.594 -73.896  16.554  1.00 15.00           N  
ATOM   4068  CA  ASP A 255      61.868 -74.911  17.560  1.00 15.00           C  
ATOM   4069  CB  ASP A 255      62.547 -74.320  18.797  1.00 15.00           C  
ATOM   4070  CG  ASP A 255      63.748 -75.143  19.233  1.00 15.00           C  
ATOM   4071  OD1 ASP A 255      63.561 -76.264  19.752  1.00 15.00           O  
ATOM   4072  OD2 ASP A 255      64.896 -74.686  19.034  1.00 15.00           O1-
ATOM   4073  C   ASP A 255      60.568 -75.598  17.931  1.00 15.00           C  
ATOM   4074  O   ASP A 255      59.785 -75.089  18.735  1.00 15.00           O  
ATOM   4075  H   ASP A 255      61.243 -73.025  16.834  1.00 15.00           H  
ATOM   4076  HA  ASP A 255      62.563 -75.640  17.142  1.00 15.00           H  
ATOM   4077  HB2 ASP A 255      61.826 -74.289  19.614  1.00 15.00           H  
ATOM   4078  HB3 ASP A 255      62.879 -73.307  18.567  1.00 15.00           H  
ATOM   4079  N   GLY A 256      60.321 -76.737  17.304  1.00 15.00           N  
ATOM   4080  CA  GLY A 256      59.095 -77.467  17.550  1.00 15.00           C  
ATOM   4081  C   GLY A 256      57.916 -76.727  16.951  1.00 15.00           C  
ATOM   4082  O   GLY A 256      57.818 -76.590  15.734  1.00 15.00           O  
ATOM   4083  H   GLY A 256      60.974 -77.081  16.663  1.00 15.00           H  
ATOM   4084  HA2 GLY A 256      58.947 -77.570  18.625  1.00 15.00           H  
ATOM   4085  HA3 GLY A 256      59.168 -78.456  17.096  1.00 15.00           H  
ATOM   4086  N   GLU A 257      57.035 -76.219  17.801  1.00 15.00           N  
ATOM   4087  CA  GLU A 257      55.879 -75.465  17.336  1.00 15.00           C  
ATOM   4088  CB  GLU A 257      54.596 -75.987  17.974  1.00 15.00           C  
ATOM   4089  CG  GLU A 257      54.315 -77.447  17.673  1.00 15.00           C  
ATOM   4090  CD  GLU A 257      53.017 -77.923  18.283  1.00 15.00           C  
ATOM   4091  OE1 GLU A 257      51.947 -77.492  17.808  1.00 15.00           O  
ATOM   4092  OE2 GLU A 257      53.073 -78.728  19.235  1.00 15.00           O1-
ATOM   4093  C   GLU A 257      56.061 -73.996  17.672  1.00 15.00           C  
ATOM   4094  O   GLU A 257      55.137 -73.196  17.549  1.00 15.00           O  
ATOM   4095  H   GLU A 257      57.157 -76.359  18.763  1.00 15.00           H  
ATOM   4096  HA  GLU A 257      55.799 -75.587  16.256  1.00 15.00           H  
ATOM   4097  HB2 GLU A 257      53.761 -75.393  17.603  1.00 15.00           H  
ATOM   4098  HB3 GLU A 257      54.675 -75.868  19.054  1.00 15.00           H  
ATOM   4099  HG2 GLU A 257      55.131 -78.050  18.072  1.00 15.00           H  
ATOM   4100  HG3 GLU A 257      54.262 -77.577  16.592  1.00 15.00           H  
ATOM   4101  N   GLN A 258      57.267 -73.646  18.102  1.00 15.00           N  
ATOM   4102  CA  GLN A 258      57.578 -72.276  18.471  1.00 15.00           C  
ATOM   4103  CB  GLN A 258      58.157 -72.214  19.887  1.00 15.00           C  
ATOM   4104  CG  GLN A 258      57.192 -72.649  20.978  1.00 15.00           C  
ATOM   4105  CD  GLN A 258      55.996 -71.724  21.088  1.00 15.00           C  
ATOM   4106  NE2 GLN A 258      56.019 -70.752  21.837  1.00 15.00           N  
ATOM   4107  OE1 GLN A 258      54.944 -72.014  20.335  1.00 15.00           O  
ATOM   4108  C   GLN A 258      58.540 -71.648  17.473  1.00 15.00           C  
ATOM   4109  O   GLN A 258      59.224 -72.345  16.723  1.00 15.00           O  
ATOM   4110  H   GLN A 258      57.972 -74.327  18.163  1.00 15.00           H  
ATOM   4111  HA  GLN A 258      56.649 -71.705  18.453  1.00 15.00           H  
ATOM   4112  HB2 GLN A 258      58.459 -71.186  20.089  1.00 15.00           H  
ATOM   4113  HB3 GLN A 258      59.032 -72.863  19.927  1.00 15.00           H  
ATOM   4114  HG2 GLN A 258      57.719 -72.656  21.932  1.00 15.00           H  
ATOM   4115  HG3 GLN A 258      56.837 -73.655  20.752  1.00 15.00           H  
ATOM   4116 HE21 GLN A 258      55.218 -70.140  21.895  1.00 15.00           H  
ATOM   4117 HE22 GLN A 258      56.839 -70.564  22.395  1.00 15.00           H  
ATOM   4118  N   ARG A 259      58.591 -70.328  17.466  1.00 15.00           N  
ATOM   4119  CA  ARG A 259      59.464 -69.619  16.558  1.00 15.00           C  
ATOM   4120  CB  ARG A 259      58.661 -68.904  15.485  1.00 15.00           C  
ATOM   4121  CG  ARG A 259      58.397 -69.744  14.249  1.00 15.00           C  
ATOM   4122  CD  ARG A 259      57.339 -69.085  13.384  1.00 15.00           C  
ATOM   4123  NE  ARG A 259      57.731 -67.719  13.035  1.00 15.00           N  
ATOM   4124  CZ  ARG A 259      57.883 -67.284  11.783  1.00 15.00           C  
ATOM   4125  NH1 ARG A 259      57.664 -68.100  10.766  1.00 15.00           N  
ATOM   4126  NH2 ARG A 259      58.153 -66.008  11.549  1.00 15.00           N1+
ATOM   4127  C   ARG A 259      60.367 -68.653  17.309  1.00 15.00           C  
ATOM   4128  O   ARG A 259      59.899 -67.784  18.049  1.00 15.00           O  
ATOM   4129  H   ARG A 259      58.045 -69.816  18.103  1.00 15.00           H  
ATOM   4130  HA  ARG A 259      60.104 -70.350  16.064  1.00 15.00           H  
ATOM   4131  HB2 ARG A 259      59.211 -68.013  15.182  1.00 15.00           H  
ATOM   4132  HB3 ARG A 259      57.702 -68.611  15.912  1.00 15.00           H  
ATOM   4133  HG2 ARG A 259      58.049 -70.732  14.553  1.00 15.00           H  
ATOM   4134  HG3 ARG A 259      59.319 -69.843  13.677  1.00 15.00           H  
ATOM   4135  HD2 ARG A 259      56.396 -69.058  13.931  1.00 15.00           H  
ATOM   4136  HD3 ARG A 259      57.212 -69.665  12.470  1.00 15.00           H  
ATOM   4137  HE  ARG A 259      57.910 -67.097  13.779  1.00 15.00           H  
ATOM   4138 HH11 ARG A 259      57.368 -69.079  10.942  1.00 15.00           H  
ATOM   4139 HH12 ARG A 259      57.804 -67.753   9.772  1.00 15.00           H  
ATOM   4140 HH21 ARG A 259      58.283 -65.665  10.552  1.00 15.00           H  
ATOM   4141 HH22 ARG A 259      58.238 -65.341  12.339  1.00 15.00           H  
ATOM   4142  N   ILE A 260      61.666 -68.843  17.130  1.00 15.00           N  
ATOM   4143  CA  ILE A 260      62.679 -68.019  17.779  1.00 15.00           C  
ATOM   4144  CB  ILE A 260      63.650 -68.893  18.625  1.00 15.00           C  
ATOM   4145  CG1 ILE A 260      62.873 -69.889  19.498  1.00 15.00           C  
ATOM   4146  CG2 ILE A 260      64.560 -68.031  19.492  1.00 15.00           C  
ATOM   4147  CD1 ILE A 260      62.032 -69.236  20.577  1.00 15.00           C  
ATOM   4148  C   ILE A 260      63.471 -67.272  16.708  1.00 15.00           C  
ATOM   4149  O   ILE A 260      63.699 -67.797  15.625  1.00 15.00           O  
ATOM   4150  H   ILE A 260      61.960 -69.564  16.524  1.00 15.00           H  
ATOM   4151  HA  ILE A 260      62.184 -67.314  18.446  1.00 15.00           H  
ATOM   4152  HB  ILE A 260      64.274 -69.454  17.929  1.00 15.00           H  
ATOM   4153 HG12 ILE A 260      63.589 -70.556  19.977  1.00 15.00           H  
ATOM   4154 HG13 ILE A 260      62.213 -70.468  18.852  1.00 15.00           H  
ATOM   4155 HG21 ILE A 260      65.123 -67.346  18.859  1.00 15.00           H  
ATOM   4156 HG22 ILE A 260      63.955 -67.461  20.197  1.00 15.00           H  
ATOM   4157 HG23 ILE A 260      65.251 -68.671  20.041  1.00 15.00           H  
ATOM   4158 HD11 ILE A 260      62.676 -68.651  21.234  1.00 15.00           H  
ATOM   4159 HD12 ILE A 260      61.293 -68.582  20.115  1.00 15.00           H  
ATOM   4160 HD13 ILE A 260      61.525 -70.006  21.157  1.00 15.00           H  
ATOM   4161  N   SER A 261      63.839 -66.036  16.978  1.00 15.00           N  
ATOM   4162  CA  SER A 261      64.609 -65.265  16.019  1.00 15.00           C  
ATOM   4163  CB  SER A 261      63.864 -64.005  15.588  1.00 15.00           C  
ATOM   4164  OG  SER A 261      62.853 -64.326  14.650  1.00 15.00           O  
ATOM   4165  C   SER A 261      65.977 -64.922  16.583  1.00 15.00           C  
ATOM   4166  O   SER A 261      66.114 -64.658  17.779  1.00 15.00           O  
ATOM   4167  H   SER A 261      63.594 -65.632  17.835  1.00 15.00           H  
ATOM   4168  HA  SER A 261      64.750 -65.882  15.132  1.00 15.00           H  
ATOM   4169  HB2 SER A 261      64.568 -63.309  15.132  1.00 15.00           H  
ATOM   4170  HB3 SER A 261      63.408 -63.541  16.462  1.00 15.00           H  
ATOM   4171  HG  SER A 261      62.817 -63.648  13.971  1.00 15.00           H  
ATOM   4172  N   LEU A 262      66.987 -64.938  15.718  1.00 15.00           N  
ATOM   4173  CA  LEU A 262      68.354 -64.631  16.122  1.00 15.00           C  
ATOM   4174  CB  LEU A 262      69.347 -65.298  15.170  1.00 15.00           C  
ATOM   4175  CG  LEU A 262      69.193 -66.809  14.977  1.00 15.00           C  
ATOM   4176  CD1 LEU A 262      70.009 -67.277  13.783  1.00 15.00           C  
ATOM   4177  CD2 LEU A 262      69.610 -67.557  16.234  1.00 15.00           C  
ATOM   4178  C   LEU A 262      68.579 -63.120  16.141  1.00 15.00           C  
ATOM   4179  O   LEU A 262      68.249 -62.429  15.183  1.00 15.00           O  
ATOM   4180  H   LEU A 262      66.805 -65.154  14.777  1.00 15.00           H  
ATOM   4181  HA  LEU A 262      68.513 -65.019  17.128  1.00 15.00           H  
ATOM   4182  HB2 LEU A 262      70.350 -65.113  15.555  1.00 15.00           H  
ATOM   4183  HB3 LEU A 262      69.240 -64.825  14.194  1.00 15.00           H  
ATOM   4184  HG  LEU A 262      68.142 -67.025  14.784  1.00 15.00           H  
ATOM   4185 HD11 LEU A 262      69.679 -66.749  12.888  1.00 15.00           H  
ATOM   4186 HD12 LEU A 262      71.064 -67.068  13.960  1.00 15.00           H  
ATOM   4187 HD13 LEU A 262      69.869 -68.349  13.645  1.00 15.00           H  
ATOM   4188 HD21 LEU A 262      70.659 -67.354  16.446  1.00 15.00           H  
ATOM   4189 HD22 LEU A 262      68.999 -67.224  17.074  1.00 15.00           H  
ATOM   4190 HD23 LEU A 262      69.469 -68.627  16.084  1.00 15.00           H  
ATOM   4191  N   PRO A 263      69.152 -62.593  17.234  1.00 15.00           N  
ATOM   4192  CA  PRO A 263      69.400 -61.156  17.392  1.00 15.00           C  
ATOM   4193  CB  PRO A 263      69.712 -60.999  18.891  1.00 15.00           C  
ATOM   4194  CG  PRO A 263      69.430 -62.329  19.513  1.00 15.00           C  
ATOM   4195  CD  PRO A 263      69.577 -63.346  18.420  1.00 15.00           C  
ATOM   4196  C   PRO A 263      70.568 -60.611  16.559  1.00 15.00           C  
ATOM   4197  O   PRO A 263      70.490 -59.500  16.040  1.00 15.00           O  
ATOM   4198  HA  PRO A 263      68.538 -60.588  17.041  1.00 15.00           H  
ATOM   4199  HB2 PRO A 263      69.076 -60.232  19.333  1.00 15.00           H  
ATOM   4200  HB3 PRO A 263      70.759 -60.729  19.034  1.00 15.00           H  
ATOM   4201  HG2 PRO A 263      68.416 -62.350  19.914  1.00 15.00           H  
ATOM   4202  HG3 PRO A 263      70.141 -62.530  20.314  1.00 15.00           H  
ATOM   4203  HD2 PRO A 263      70.611 -63.679  18.327  1.00 15.00           H  
ATOM   4204  HD3 PRO A 263      68.932 -64.207  18.593  1.00 15.00           H  
ATOM   4205  N   GLU A 264      71.634 -61.390  16.414  1.00 15.00           N  
ATOM   4206  CA  GLU A 264      72.819 -60.930  15.681  1.00 15.00           C  
ATOM   4207  CB  GLU A 264      74.098 -61.405  16.372  1.00 15.00           C  
ATOM   4208  CG  GLU A 264      74.450 -60.620  17.625  1.00 15.00           C  
ATOM   4209  CD  GLU A 264      75.463 -61.336  18.495  1.00 15.00           C  
ATOM   4210  OE1 GLU A 264      76.673 -61.267  18.187  1.00 15.00           O  
ATOM   4211  OE2 GLU A 264      75.045 -61.968  19.487  1.00 15.00           O1-
ATOM   4212  C   GLU A 264      72.834 -61.310  14.198  1.00 15.00           C  
ATOM   4213  O   GLU A 264      73.856 -61.157  13.528  1.00 15.00           O  
ATOM   4214  H   GLU A 264      71.634 -62.284  16.811  1.00 15.00           H  
ATOM   4215  HA  GLU A 264      72.771 -59.841  15.702  1.00 15.00           H  
ATOM   4216  HB2 GLU A 264      74.923 -61.313  15.667  1.00 15.00           H  
ATOM   4217  HB3 GLU A 264      73.970 -62.451  16.648  1.00 15.00           H  
ATOM   4218  HG2 GLU A 264      73.541 -60.462  18.206  1.00 15.00           H  
ATOM   4219  HG3 GLU A 264      74.864 -59.656  17.329  1.00 15.00           H  
ATOM   4220  N   SER A 265      71.712 -61.779  13.671  1.00 15.00           N  
ATOM   4221  CA  SER A 265      71.646 -62.164  12.264  1.00 15.00           C  
ATOM   4222  CB  SER A 265      70.859 -63.464  12.103  1.00 15.00           C  
ATOM   4223  OG  SER A 265      69.537 -63.318  12.592  1.00 15.00           O  
ATOM   4224  C   SER A 265      71.013 -61.061  11.419  1.00 15.00           C  
ATOM   4225  O   SER A 265      70.652 -61.279  10.262  1.00 15.00           O  
ATOM   4226  H   SER A 265      70.915 -61.866  14.230  1.00 15.00           H  
ATOM   4227  HA  SER A 265      72.666 -62.319  11.913  1.00 15.00           H  
ATOM   4228  HB2 SER A 265      71.360 -64.256  12.660  1.00 15.00           H  
ATOM   4229  HB3 SER A 265      70.822 -63.730  11.047  1.00 15.00           H  
ATOM   4230  HG  SER A 265      69.550 -63.285  13.552  1.00 15.00           H  
ATOM   4231  N   LEU A 266      70.890 -59.880  12.002  1.00 15.00           N  
ATOM   4232  CA  LEU A 266      70.289 -58.751  11.315  1.00 15.00           C  
ATOM   4233  CB  LEU A 266      69.495 -57.898  12.305  1.00 15.00           C  
ATOM   4234  CG  LEU A 266      68.923 -56.581  11.769  1.00 15.00           C  
ATOM   4235  CD1 LEU A 266      67.861 -56.839  10.708  1.00 15.00           C  
ATOM   4236  CD2 LEU A 266      68.358 -55.746  12.905  1.00 15.00           C  
ATOM   4237  C   LEU A 266      71.337 -57.895  10.622  1.00 15.00           C  
ATOM   4238  O   LEU A 266      72.174 -57.268  11.275  1.00 15.00           O  
ATOM   4239  H   LEU A 266      71.218 -59.766  12.918  1.00 15.00           H  
ATOM   4240  HA  LEU A 266      69.618 -59.144  10.551  1.00 15.00           H  
ATOM   4241  HB2 LEU A 266      70.155 -57.657  13.138  1.00 15.00           H  
ATOM   4242  HB3 LEU A 266      68.660 -58.499  12.665  1.00 15.00           H  
ATOM   4243  HG  LEU A 266      69.734 -56.024  11.301  1.00 15.00           H  
ATOM   4244 HD11 LEU A 266      68.296 -57.417   9.892  1.00 15.00           H  
ATOM   4245 HD12 LEU A 266      67.035 -57.397  11.149  1.00 15.00           H  
ATOM   4246 HD13 LEU A 266      67.493 -55.888  10.324  1.00 15.00           H  
ATOM   4247 HD21 LEU A 266      67.544 -56.289  13.386  1.00 15.00           H  
ATOM   4248 HD22 LEU A 266      69.143 -55.547  13.635  1.00 15.00           H  
ATOM   4249 HD23 LEU A 266      67.982 -54.802  12.510  1.00 15.00           H  
ATOM   4250  N   LYS A 267      71.302 -57.880   9.301  1.00 15.00           N  
ATOM   4251  CA  LYS A 267      72.233 -57.078   8.532  1.00 15.00           C  
ATOM   4252  CB  LYS A 267      73.455 -57.888   8.088  1.00 15.00           C  
ATOM   4253  CG  LYS A 267      74.491 -58.077   9.191  1.00 15.00           C  
ATOM   4254  CD  LYS A 267      75.847 -58.474   8.630  1.00 15.00           C  
ATOM   4255  CE  LYS A 267      76.934 -58.384   9.693  1.00 15.00           C  
ATOM   4256  NZ  LYS A 267      77.193 -56.976  10.118  1.00 15.00           N1+
ATOM   4257  C   LYS A 267      71.542 -56.408   7.354  1.00 15.00           C  
ATOM   4258  O   LYS A 267      70.440 -56.797   6.958  1.00 15.00           O  
ATOM   4259  H   LYS A 267      70.630 -58.426   8.831  1.00 15.00           H  
ATOM   4260  HA  LYS A 267      72.600 -56.290   9.189  1.00 15.00           H  
ATOM   4261  HB2 LYS A 267      73.929 -57.368   7.255  1.00 15.00           H  
ATOM   4262  HB3 LYS A 267      73.118 -58.870   7.758  1.00 15.00           H  
ATOM   4263  HG2 LYS A 267      74.147 -58.860   9.867  1.00 15.00           H  
ATOM   4264  HG3 LYS A 267      74.597 -57.142   9.740  1.00 15.00           H  
ATOM   4265  HD2 LYS A 267      76.100 -57.805   7.806  1.00 15.00           H  
ATOM   4266  HD3 LYS A 267      75.794 -59.498   8.262  1.00 15.00           H  
ATOM   4267  HE2 LYS A 267      77.855 -58.803   9.289  1.00 15.00           H  
ATOM   4268  HE3 LYS A 267      76.622 -58.961  10.563  1.00 15.00           H  
ATOM   4269  HZ1 LYS A 267      76.345 -56.578  10.573  1.00 15.00           H  
ATOM   4270  HZ2 LYS A 267      77.436 -56.392   9.294  1.00 15.00           H  
ATOM   4271  HZ3 LYS A 267      77.983 -56.946  10.796  1.00 15.00           H  
ATOM   4272  N   ARG A 268      72.190 -55.386   6.816  1.00 15.00           N  
ATOM   4273  CA  ARG A 268      71.665 -54.641   5.685  1.00 15.00           C  
ATOM   4274  CB  ARG A 268      71.670 -53.141   5.998  1.00 15.00           C  
ATOM   4275  CG  ARG A 268      71.123 -52.260   4.885  1.00 15.00           C  
ATOM   4276  CD  ARG A 268      70.952 -50.814   5.339  1.00 15.00           C  
ATOM   4277  NE  ARG A 268      72.230 -50.139   5.581  1.00 15.00           N  
ATOM   4278  CZ  ARG A 268      72.700 -49.861   6.797  1.00 15.00           C  
ATOM   4279  NH1 ARG A 268      72.003 -50.196   7.870  1.00 15.00           N  
ATOM   4280  NH2 ARG A 268      73.860 -49.236   6.940  1.00 15.00           N1+
ATOM   4281  C   ARG A 268      72.518 -54.923   4.457  1.00 15.00           C  
ATOM   4282  O   ARG A 268      73.708 -54.604   4.432  1.00 15.00           O  
ATOM   4283  H   ARG A 268      73.056 -55.128   7.186  1.00 15.00           H  
ATOM   4284  HA  ARG A 268      70.639 -54.953   5.489  1.00 15.00           H  
ATOM   4285  HB2 ARG A 268      72.699 -52.839   6.197  1.00 15.00           H  
ATOM   4286  HB3 ARG A 268      71.065 -52.978   6.890  1.00 15.00           H  
ATOM   4287  HG2 ARG A 268      70.154 -52.649   4.572  1.00 15.00           H  
ATOM   4288  HG3 ARG A 268      71.814 -52.286   4.042  1.00 15.00           H  
ATOM   4289  HD2 ARG A 268      70.373 -50.805   6.263  1.00 15.00           H  
ATOM   4290  HD3 ARG A 268      70.411 -50.268   4.566  1.00 15.00           H  
ATOM   4291  HE  ARG A 268      72.757 -49.878   4.797  1.00 15.00           H  
ATOM   4292 HH11 ARG A 268      72.388 -49.983   8.832  1.00 15.00           H  
ATOM   4293 HH12 ARG A 268      71.085 -50.672   7.780  1.00 15.00           H  
ATOM   4294 HH21 ARG A 268      74.418 -48.954   6.111  1.00 15.00           H  
ATOM   4295 HH22 ARG A 268      74.226 -49.021   7.912  1.00 15.00           H  
ATOM   4296  N   ILE A 269      71.915 -55.540   3.458  1.00 15.00           N  
ATOM   4297  CA  ILE A 269      72.623 -55.872   2.230  1.00 15.00           C  
ATOM   4298  CB  ILE A 269      72.629 -57.398   1.965  1.00 15.00           C  
ATOM   4299  CG1 ILE A 269      71.242 -58.006   2.208  1.00 15.00           C  
ATOM   4300  CG2 ILE A 269      73.677 -58.090   2.824  1.00 15.00           C  
ATOM   4301  CD1 ILE A 269      70.517 -58.404   0.942  1.00 15.00           C  
ATOM   4302  C   ILE A 269      72.026 -55.144   1.029  1.00 15.00           C  
ATOM   4303  O   ILE A 269      70.826 -54.850   1.002  1.00 15.00           O  
ATOM   4304  H   ILE A 269      70.968 -55.779   3.542  1.00 15.00           H  
ATOM   4305  HA  ILE A 269      73.653 -55.542   2.366  1.00 15.00           H  
ATOM   4306  HB  ILE A 269      72.886 -57.554   0.917  1.00 15.00           H  
ATOM   4307 HG12 ILE A 269      70.633 -57.273   2.736  1.00 15.00           H  
ATOM   4308 HG13 ILE A 269      71.361 -58.894   2.829  1.00 15.00           H  
ATOM   4309 HG21 ILE A 269      74.658 -57.665   2.613  1.00 15.00           H  
ATOM   4310 HG22 ILE A 269      73.437 -57.945   3.878  1.00 15.00           H  
ATOM   4311 HG23 ILE A 269      73.686 -59.156   2.597  1.00 15.00           H  
ATOM   4312 HD11 ILE A 269      70.388 -57.528   0.306  1.00 15.00           H  
ATOM   4313 HD12 ILE A 269      71.100 -59.156   0.411  1.00 15.00           H  
ATOM   4314 HD13 ILE A 269      69.540 -58.816   1.197  1.00 15.00           H  
ATOM   4315  N   PRO A 270      72.871 -54.795   0.048  1.00 15.00           N  
ATOM   4316  CA  PRO A 270      72.428 -54.129  -1.169  1.00 15.00           C  
ATOM   4317  CB  PRO A 270      73.714 -53.488  -1.707  1.00 15.00           C  
ATOM   4318  CG  PRO A 270      74.827 -54.334  -1.186  1.00 15.00           C  
ATOM   4319  CD  PRO A 270      74.333 -54.998   0.074  1.00 15.00           C  
ATOM   4320  C   PRO A 270      71.865 -55.129  -2.183  1.00 15.00           C  
ATOM   4321  O   PRO A 270      72.151 -56.330  -2.118  1.00 15.00           O  
ATOM   4322  HA  PRO A 270      71.627 -53.412  -0.986  1.00 15.00           H  
ATOM   4323  HB2 PRO A 270      73.811 -52.465  -1.344  1.00 15.00           H  
ATOM   4324  HB3 PRO A 270      73.712 -53.488  -2.797  1.00 15.00           H  
ATOM   4325  HG2 PRO A 270      75.695 -53.714  -0.966  1.00 15.00           H  
ATOM   4326  HG3 PRO A 270      75.097 -55.090  -1.924  1.00 15.00           H  
ATOM   4327  HD2 PRO A 270      74.575 -56.060   0.071  1.00 15.00           H  
ATOM   4328  HD3 PRO A 270      74.771 -54.528   0.954  1.00 15.00           H  
ATOM   4329  N   ILE A 271      71.046 -54.628  -3.096  1.00 15.00           N  
ATOM   4330  CA  ILE A 271      70.446 -55.442  -4.139  1.00 15.00           C  
ATOM   4331  CB  ILE A 271      68.893 -55.438  -4.059  1.00 15.00           C  
ATOM   4332  CG1 ILE A 271      68.410 -55.776  -2.637  1.00 15.00           C  
ATOM   4333  CG2 ILE A 271      68.290 -56.407  -5.078  1.00 15.00           C  
ATOM   4334  CD1 ILE A 271      68.703 -57.198  -2.200  1.00 15.00           C  
ATOM   4335  C   ILE A 271      70.881 -54.892  -5.493  1.00 15.00           C  
ATOM   4336  O   ILE A 271      70.375 -53.861  -5.939  1.00 15.00           O  
ATOM   4337  H   ILE A 271      70.841 -53.670  -3.071  1.00 15.00           H  
ATOM   4338  HA  ILE A 271      70.780 -56.471  -4.006  1.00 15.00           H  
ATOM   4339  HB  ILE A 271      68.552 -54.432  -4.302  1.00 15.00           H  
ATOM   4340 HG12 ILE A 271      67.331 -55.623  -2.598  1.00 15.00           H  
ATOM   4341 HG13 ILE A 271      68.899 -55.097  -1.939  1.00 15.00           H  
ATOM   4342 HG21 ILE A 271      68.619 -56.131  -6.080  1.00 15.00           H  
ATOM   4343 HG22 ILE A 271      68.620 -57.421  -4.854  1.00 15.00           H  
ATOM   4344 HG23 ILE A 271      67.203 -56.358  -5.027  1.00 15.00           H  
ATOM   4345 HD11 ILE A 271      68.222 -57.896  -2.886  1.00 15.00           H  
ATOM   4346 HD12 ILE A 271      69.780 -57.366  -2.208  1.00 15.00           H  
ATOM   4347 HD13 ILE A 271      68.318 -57.355  -1.192  1.00 15.00           H  
ATOM   4348  N   GLU A 272      71.829 -55.580  -6.127  1.00 15.00           N  
ATOM   4349  CA  GLU A 272      72.356 -55.173  -7.431  1.00 15.00           C  
ATOM   4350  CB  GLU A 272      73.858 -54.975  -7.332  1.00 15.00           C  
ATOM   4351  CG  GLU A 272      74.258 -54.049  -6.201  1.00 15.00           C  
ATOM   4352  CD  GLU A 272      75.725 -53.696  -6.238  1.00 15.00           C  
ATOM   4353  OE1 GLU A 272      76.204 -53.209  -7.290  1.00 15.00           O  
ATOM   4354  OE2 GLU A 272      76.410 -53.866  -5.203  1.00 15.00           O1-
ATOM   4355  C   GLU A 272      72.017 -56.218  -8.493  1.00 15.00           C  
ATOM   4356  O   GLU A 272      71.951 -57.406  -8.185  1.00 15.00           O  
ATOM   4357  H   GLU A 272      72.177 -56.394  -5.715  1.00 15.00           H  
ATOM   4358  HA  GLU A 272      71.894 -54.230  -7.727  1.00 15.00           H  
ATOM   4359  HB2 GLU A 272      74.216 -54.552  -8.270  1.00 15.00           H  
ATOM   4360  HB3 GLU A 272      74.327 -55.945  -7.168  1.00 15.00           H  
ATOM   4361  HG2 GLU A 272      74.040 -54.540  -5.253  1.00 15.00           H  
ATOM   4362  HG3 GLU A 272      73.675 -53.131  -6.277  1.00 15.00           H  
ATOM   4363  N   ASP A 273      71.767 -55.771  -9.730  1.00 15.00           N  
ATOM   4364  CA  ASP A 273      71.391 -56.673 -10.844  1.00 15.00           C  
ATOM   4365  CB  ASP A 273      72.394 -57.818 -11.032  1.00 15.00           C  
ATOM   4366  CG  ASP A 273      73.302 -57.631 -12.235  1.00 15.00           C  
ATOM   4367  OD1 ASP A 273      72.789 -57.603 -13.378  1.00 15.00           O  
ATOM   4368  OD2 ASP A 273      74.531 -57.530 -12.038  1.00 15.00           O1-
ATOM   4369  C   ASP A 273      69.967 -57.231 -10.674  1.00 15.00           C  
ATOM   4370  O   ASP A 273      69.403 -57.863 -11.582  1.00 15.00           O  
ATOM   4371  H   ASP A 273      71.849 -54.799  -9.917  1.00 15.00           H  
ATOM   4372  HA  ASP A 273      71.411 -56.063 -11.747  1.00 15.00           H  
ATOM   4373  HB2 ASP A 273      71.839 -58.747 -11.159  1.00 15.00           H  
ATOM   4374  HB3 ASP A 273      73.015 -57.884 -10.138  1.00 15.00           H  
ATOM   4375  N   GLY A 274      69.407 -57.027  -9.490  1.00 15.00           N  
ATOM   4376  CA  GLY A 274      68.064 -57.484  -9.203  1.00 15.00           C  
ATOM   4377  C   GLY A 274      68.034 -58.507  -8.088  1.00 15.00           C  
ATOM   4378  O   GLY A 274      66.964 -58.889  -7.611  1.00 15.00           O  
ATOM   4379  H   GLY A 274      69.928 -56.581  -8.795  1.00 15.00           H  
ATOM   4380  HA2 GLY A 274      67.646 -57.933 -10.103  1.00 15.00           H  
ATOM   4381  HA3 GLY A 274      67.457 -56.627  -8.909  1.00 15.00           H  
ATOM   4382  N   SER A 275      69.206 -58.929  -7.642  1.00 15.00           N  
ATOM   4383  CA  SER A 275      69.289 -59.934  -6.595  1.00 15.00           C  
ATOM   4384  CB  SER A 275      69.610 -61.284  -7.232  1.00 15.00           C  
ATOM   4385  OG  SER A 275      70.079 -61.108  -8.562  1.00 15.00           O  
ATOM   4386  C   SER A 275      70.340 -59.590  -5.544  1.00 15.00           C  
ATOM   4387  O   SER A 275      71.327 -58.919  -5.830  1.00 15.00           O  
ATOM   4388  H   SER A 275      70.039 -58.562  -8.027  1.00 15.00           H  
ATOM   4389  HA  SER A 275      68.328 -59.972  -6.082  1.00 15.00           H  
ATOM   4390  HB2 SER A 275      68.708 -61.896  -7.248  1.00 15.00           H  
ATOM   4391  HB3 SER A 275      70.378 -61.784  -6.644  1.00 15.00           H  
ATOM   4392  HG  SER A 275      69.627 -60.360  -8.969  1.00 15.00           H  
ATOM   4393  N   GLY A 276      70.108 -60.042  -4.321  1.00 15.00           N  
ATOM   4394  CA  GLY A 276      71.043 -59.799  -3.240  1.00 15.00           C  
ATOM   4395  C   GLY A 276      71.412 -61.081  -2.534  1.00 15.00           C  
ATOM   4396  O   GLY A 276      70.541 -61.905  -2.243  1.00 15.00           O  
ATOM   4397  H   GLY A 276      69.282 -60.548  -4.146  1.00 15.00           H  
ATOM   4398  HA2 GLY A 276      70.587 -59.116  -2.523  1.00 15.00           H  
ATOM   4399  HA3 GLY A 276      71.947 -59.346  -3.648  1.00 15.00           H  
ATOM   4400  N   GLU A 277      72.692 -61.256  -2.254  1.00 15.00           N  
ATOM   4401  CA  GLU A 277      73.159 -62.461  -1.591  1.00 15.00           C  
ATOM   4402  CB  GLU A 277      74.371 -63.046  -2.319  1.00 15.00           C  
ATOM   4403  CG  GLU A 277      74.036 -64.146  -3.315  1.00 15.00           C  
ATOM   4404  CD  GLU A 277      74.218 -63.709  -4.753  1.00 15.00           C  
ATOM   4405  OE1 GLU A 277      73.388 -64.098  -5.599  1.00 15.00           O  
ATOM   4406  OE2 GLU A 277      75.191 -62.978  -5.033  1.00 15.00           O1-
ATOM   4407  C   GLU A 277      73.499 -62.213  -0.128  1.00 15.00           C  
ATOM   4408  O   GLU A 277      74.141 -61.219   0.219  1.00 15.00           O  
ATOM   4409  H   GLU A 277      73.338 -60.559  -2.498  1.00 15.00           H  
ATOM   4410  HA  GLU A 277      72.341 -63.181  -1.625  1.00 15.00           H  
ATOM   4411  HB2 GLU A 277      75.051 -63.457  -1.573  1.00 15.00           H  
ATOM   4412  HB3 GLU A 277      74.867 -62.239  -2.858  1.00 15.00           H  
ATOM   4413  HG2 GLU A 277      72.997 -64.443  -3.170  1.00 15.00           H  
ATOM   4414  HG3 GLU A 277      74.687 -64.999  -3.124  1.00 15.00           H  
ATOM   4415  N   VAL A 278      73.035 -63.108   0.729  1.00 15.00           N  
ATOM   4416  CA  VAL A 278      73.317 -63.019   2.152  1.00 15.00           C  
ATOM   4417  CB  VAL A 278      72.098 -62.564   2.991  1.00 15.00           C  
ATOM   4418  CG1 VAL A 278      71.000 -63.617   3.011  1.00 15.00           C  
ATOM   4419  CG2 VAL A 278      72.525 -62.198   4.404  1.00 15.00           C  
ATOM   4420  C   VAL A 278      73.874 -64.345   2.665  1.00 15.00           C  
ATOM   4421  O   VAL A 278      73.358 -65.417   2.341  1.00 15.00           O  
ATOM   4422  H   VAL A 278      72.479 -63.846   0.395  1.00 15.00           H  
ATOM   4423  HA  VAL A 278      74.071 -62.241   2.276  1.00 15.00           H  
ATOM   4424  HB  VAL A 278      71.683 -61.676   2.514  1.00 15.00           H  
ATOM   4425 HG11 VAL A 278      70.691 -63.839   1.989  1.00 15.00           H  
ATOM   4426 HG12 VAL A 278      71.376 -64.525   3.482  1.00 15.00           H  
ATOM   4427 HG13 VAL A 278      70.146 -63.241   3.575  1.00 15.00           H  
ATOM   4428 HG21 VAL A 278      72.943 -63.077   4.896  1.00 15.00           H  
ATOM   4429 HG22 VAL A 278      73.279 -61.412   4.363  1.00 15.00           H  
ATOM   4430 HG23 VAL A 278      71.661 -61.844   4.965  1.00 15.00           H  
ATOM   4431  N   VAL A 279      74.951 -64.267   3.433  1.00 15.00           N  
ATOM   4432  CA  VAL A 279      75.592 -65.452   3.986  1.00 15.00           C  
ATOM   4433  CB  VAL A 279      77.087 -65.519   3.605  1.00 15.00           C  
ATOM   4434  CG1 VAL A 279      77.673 -66.877   3.961  1.00 15.00           C  
ATOM   4435  CG2 VAL A 279      77.287 -65.216   2.128  1.00 15.00           C  
ATOM   4436  C   VAL A 279      75.473 -65.470   5.506  1.00 15.00           C  
ATOM   4437  O   VAL A 279      75.813 -64.494   6.178  1.00 15.00           O  
ATOM   4438  H   VAL A 279      75.327 -63.387   3.637  1.00 15.00           H  
ATOM   4439  HA  VAL A 279      75.079 -66.317   3.563  1.00 15.00           H  
ATOM   4440  HB  VAL A 279      77.616 -64.758   4.179  1.00 15.00           H  
ATOM   4441 HG11 VAL A 279      77.547 -67.058   5.028  1.00 15.00           H  
ATOM   4442 HG12 VAL A 279      77.158 -67.654   3.397  1.00 15.00           H  
ATOM   4443 HG13 VAL A 279      78.735 -66.891   3.713  1.00 15.00           H  
ATOM   4444 HG21 VAL A 279      76.767 -65.964   1.530  1.00 15.00           H  
ATOM   4445 HG22 VAL A 279      76.886 -64.227   1.903  1.00 15.00           H  
ATOM   4446 HG23 VAL A 279      78.351 -65.238   1.893  1.00 15.00           H  
ATOM   4447  N   LEU A 280      74.982 -66.577   6.040  1.00 15.00           N  
ATOM   4448  CA  LEU A 280      74.829 -66.731   7.479  1.00 15.00           C  
ATOM   4449  CB  LEU A 280      73.559 -67.525   7.805  1.00 15.00           C  
ATOM   4450  CG  LEU A 280      73.321 -67.862   9.280  1.00 15.00           C  
ATOM   4451  CD1 LEU A 280      73.048 -66.605  10.093  1.00 15.00           C  
ATOM   4452  CD2 LEU A 280      72.185 -68.863   9.429  1.00 15.00           C  
ATOM   4453  C   LEU A 280      76.055 -67.421   8.070  1.00 15.00           C  
ATOM   4454  O   LEU A 280      76.332 -68.578   7.757  1.00 15.00           O  
ATOM   4455  H   LEU A 280      74.717 -67.315   5.447  1.00 15.00           H  
ATOM   4456  HA  LEU A 280      74.738 -65.741   7.925  1.00 15.00           H  
ATOM   4457  HB2 LEU A 280      73.606 -68.464   7.254  1.00 15.00           H  
ATOM   4458  HB3 LEU A 280      72.706 -66.942   7.457  1.00 15.00           H  
ATOM   4459  HG  LEU A 280      74.230 -68.320   9.671  1.00 15.00           H  
ATOM   4460 HD11 LEU A 280      73.889 -65.919   9.995  1.00 15.00           H  
ATOM   4461 HD12 LEU A 280      72.142 -66.124   9.724  1.00 15.00           H  
ATOM   4462 HD13 LEU A 280      72.916 -66.871  11.142  1.00 15.00           H  
ATOM   4463 HD21 LEU A 280      71.263 -68.427   9.044  1.00 15.00           H  
ATOM   4464 HD22 LEU A 280      72.421 -69.767   8.867  1.00 15.00           H  
ATOM   4465 HD23 LEU A 280      72.056 -69.113  10.482  1.00 15.00           H  
ATOM   4466  N   SER A 281      76.790 -66.698   8.908  1.00 15.00           N  
ATOM   4467  CA  SER A 281      77.985 -67.233   9.537  1.00 15.00           C  
ATOM   4468  CB  SER A 281      78.844 -66.111  10.132  1.00 15.00           C  
ATOM   4469  OG  SER A 281      80.020 -66.623  10.747  1.00 15.00           O  
ATOM   4470  C   SER A 281      77.621 -68.249  10.610  1.00 15.00           C  
ATOM   4471  O   SER A 281      76.635 -68.088  11.333  1.00 15.00           O  
ATOM   4472  H   SER A 281      76.517 -65.783   9.110  1.00 15.00           H  
ATOM   4473  HA  SER A 281      78.570 -67.738   8.768  1.00 15.00           H  
ATOM   4474  HB2 SER A 281      78.258 -65.575  10.879  1.00 15.00           H  
ATOM   4475  HB3 SER A 281      79.132 -65.425   9.335  1.00 15.00           H  
ATOM   4476  HG  SER A 281      80.793 -66.177  10.386  1.00 15.00           H  
ATOM   4477  N   ARG A 282      78.442 -69.284  10.710  1.00 15.00           N  
ATOM   4478  CA  ARG A 282      78.241 -70.356  11.669  1.00 15.00           C  
ATOM   4479  CB  ARG A 282      79.343 -71.398  11.494  1.00 15.00           C  
ATOM   4480  CG  ARG A 282      78.956 -72.789  11.948  1.00 15.00           C  
ATOM   4481  CD  ARG A 282      80.037 -73.802  11.607  1.00 15.00           C  
ATOM   4482  NE  ARG A 282      79.667 -75.147  12.048  1.00 15.00           N  
ATOM   4483  CZ  ARG A 282      80.239 -75.784  13.069  1.00 15.00           C  
ATOM   4484  NH1 ARG A 282      81.223 -75.206  13.753  1.00 15.00           N  
ATOM   4485  NH2 ARG A 282      79.807 -76.993  13.416  1.00 15.00           N1+
ATOM   4486  C   ARG A 282      78.242 -69.838  13.105  1.00 15.00           C  
ATOM   4487  O   ARG A 282      77.424 -70.258  13.924  1.00 15.00           O  
ATOM   4488  H   ARG A 282      79.216 -69.329  10.112  1.00 15.00           H  
ATOM   4489  HA  ARG A 282      77.265 -70.803  11.480  1.00 15.00           H  
ATOM   4490  HB2 ARG A 282      80.211 -71.079  12.071  1.00 15.00           H  
ATOM   4491  HB3 ARG A 282      79.607 -71.444  10.437  1.00 15.00           H  
ATOM   4492  HG2 ARG A 282      78.029 -73.079  11.453  1.00 15.00           H  
ATOM   4493  HG3 ARG A 282      78.805 -72.781  13.027  1.00 15.00           H  
ATOM   4494  HD2 ARG A 282      80.965 -73.510  12.100  1.00 15.00           H  
ATOM   4495  HD3 ARG A 282      80.187 -73.811  10.528  1.00 15.00           H  
ATOM   4496  HE  ARG A 282      78.959 -75.604  11.540  1.00 15.00           H  
ATOM   4497 HH11 ARG A 282      81.673 -75.701  14.549  1.00 15.00           H  
ATOM   4498 HH12 ARG A 282      81.556 -74.254  13.485  1.00 15.00           H  
ATOM   4499 HH21 ARG A 282      79.022 -77.437  12.888  1.00 15.00           H  
ATOM   4500 HH22 ARG A 282      80.245 -77.501  14.211  1.00 15.00           H  
ATOM   4501  N   LYS A 283      79.147 -68.911  13.402  1.00 15.00           N  
ATOM   4502  CA  LYS A 283      79.251 -68.353  14.749  1.00 15.00           C  
ATOM   4503  CB  LYS A 283      80.477 -67.444  14.879  1.00 15.00           C  
ATOM   4504  CG  LYS A 283      80.831 -67.101  16.320  1.00 15.00           C  
ATOM   4505  CD  LYS A 283      81.421 -65.706  16.437  1.00 15.00           C  
ATOM   4506  CE  LYS A 283      81.408 -65.223  17.879  1.00 15.00           C  
ATOM   4507  NZ  LYS A 283      80.029 -65.174  18.435  1.00 15.00           N1+
ATOM   4508  C   LYS A 283      77.994 -67.582  15.140  1.00 15.00           C  
ATOM   4509  O   LYS A 283      77.584 -67.592  16.297  1.00 15.00           O  
ATOM   4510  H   LYS A 283      79.755 -68.594  12.701  1.00 15.00           H  
ATOM   4511  HA  LYS A 283      79.363 -69.196  15.432  1.00 15.00           H  
ATOM   4512  HB2 LYS A 283      80.277 -66.516  14.343  1.00 15.00           H  
ATOM   4513  HB3 LYS A 283      81.330 -67.949  14.425  1.00 15.00           H  
ATOM   4514  HG2 LYS A 283      81.560 -67.825  16.686  1.00 15.00           H  
ATOM   4515  HG3 LYS A 283      79.928 -67.156  16.928  1.00 15.00           H  
ATOM   4516  HD2 LYS A 283      80.834 -65.020  15.827  1.00 15.00           H  
ATOM   4517  HD3 LYS A 283      82.450 -65.723  16.078  1.00 15.00           H  
ATOM   4518  HE2 LYS A 283      81.840 -64.223  17.920  1.00 15.00           H  
ATOM   4519  HE3 LYS A 283      82.008 -65.903  18.484  1.00 15.00           H  
ATOM   4520  HZ1 LYS A 283      79.933 -65.839  19.231  1.00 15.00           H  
ATOM   4521  HZ2 LYS A 283      79.334 -65.446  17.705  1.00 15.00           H  
ATOM   4522  HZ3 LYS A 283      79.803 -64.217  18.769  1.00 15.00           H  
ATOM   4523  N   VAL A 284      77.383 -66.921  14.167  1.00 15.00           N  
ATOM   4524  CA  VAL A 284      76.177 -66.142  14.417  1.00 15.00           C  
ATOM   4525  CB  VAL A 284      75.845 -65.226  13.219  1.00 15.00           C  
ATOM   4526  CG1 VAL A 284      74.524 -64.505  13.431  1.00 15.00           C  
ATOM   4527  CG2 VAL A 284      76.965 -64.222  12.987  1.00 15.00           C  
ATOM   4528  C   VAL A 284      75.002 -67.072  14.714  1.00 15.00           C  
ATOM   4529  O   VAL A 284      74.093 -66.731  15.470  1.00 15.00           O  
ATOM   4530  H   VAL A 284      77.744 -66.965  13.257  1.00 15.00           H  
ATOM   4531  HA  VAL A 284      76.358 -65.509  15.285  1.00 15.00           H  
ATOM   4532  HB  VAL A 284      75.749 -65.854  12.333  1.00 15.00           H  
ATOM   4533 HG11 VAL A 284      73.729 -65.237  13.574  1.00 15.00           H  
ATOM   4534 HG12 VAL A 284      74.595 -63.869  14.313  1.00 15.00           H  
ATOM   4535 HG13 VAL A 284      74.301 -63.891  12.558  1.00 15.00           H  
ATOM   4536 HG21 VAL A 284      77.071 -63.586  13.866  1.00 15.00           H  
ATOM   4537 HG22 VAL A 284      77.899 -64.754  12.809  1.00 15.00           H  
ATOM   4538 HG23 VAL A 284      76.727 -63.605  12.120  1.00 15.00           H  
ATOM   4539  N   LEU A 285      75.034 -68.254  14.119  1.00 15.00           N  
ATOM   4540  CA  LEU A 285      73.983 -69.238  14.324  1.00 15.00           C  
ATOM   4541  CB  LEU A 285      73.977 -70.259  13.177  1.00 15.00           C  
ATOM   4542  CG  LEU A 285      72.897 -71.347  13.216  1.00 15.00           C  
ATOM   4543  CD1 LEU A 285      71.510 -70.753  13.007  1.00 15.00           C  
ATOM   4544  CD2 LEU A 285      73.183 -72.422  12.177  1.00 15.00           C  
ATOM   4545  C   LEU A 285      74.122 -69.937  15.681  1.00 15.00           C  
ATOM   4546  O   LEU A 285      73.169 -69.988  16.455  1.00 15.00           O  
ATOM   4547  H   LEU A 285      75.778 -68.464  13.516  1.00 15.00           H  
ATOM   4548  HA  LEU A 285      73.028 -68.713  14.326  1.00 15.00           H  
ATOM   4549  HB2 LEU A 285      74.946 -70.758  13.178  1.00 15.00           H  
ATOM   4550  HB3 LEU A 285      73.853 -69.707  12.246  1.00 15.00           H  
ATOM   4551  HG  LEU A 285      72.918 -71.807  14.204  1.00 15.00           H  
ATOM   4552 HD11 LEU A 285      71.316 -70.005  13.776  1.00 15.00           H  
ATOM   4553 HD12 LEU A 285      71.460 -70.284  12.024  1.00 15.00           H  
ATOM   4554 HD13 LEU A 285      70.763 -71.543  13.072  1.00 15.00           H  
ATOM   4555 HD21 LEU A 285      73.166 -71.979  11.181  1.00 15.00           H  
ATOM   4556 HD22 LEU A 285      74.165 -72.857  12.364  1.00 15.00           H  
ATOM   4557 HD23 LEU A 285      72.424 -73.201  12.241  1.00 15.00           H  
ATOM   4558  N   LEU A 286      75.315 -70.444  15.979  1.00 15.00           N  
ATOM   4559  CA  LEU A 286      75.549 -71.158  17.231  1.00 15.00           C  
ATOM   4560  CB  LEU A 286      76.915 -71.857  17.234  1.00 15.00           C  
ATOM   4561  CG  LEU A 286      77.054 -73.064  16.296  1.00 15.00           C  
ATOM   4562  CD1 LEU A 286      78.393 -73.758  16.502  1.00 15.00           C  
ATOM   4563  CD2 LEU A 286      75.907 -74.045  16.494  1.00 15.00           C  
ATOM   4564  C   LEU A 286      75.365 -70.279  18.469  1.00 15.00           C  
ATOM   4565  O   LEU A 286      74.675 -70.667  19.412  1.00 15.00           O  
ATOM   4566  H   LEU A 286      76.058 -70.334  15.345  1.00 15.00           H  
ATOM   4567  HA  LEU A 286      74.779 -71.927  17.289  1.00 15.00           H  
ATOM   4568  HB2 LEU A 286      77.112 -72.199  18.250  1.00 15.00           H  
ATOM   4569  HB3 LEU A 286      77.666 -71.122  16.946  1.00 15.00           H  
ATOM   4570  HG  LEU A 286      77.014 -72.696  15.271  1.00 15.00           H  
ATOM   4571 HD11 LEU A 286      79.201 -73.048  16.327  1.00 15.00           H  
ATOM   4572 HD12 LEU A 286      78.454 -74.134  17.523  1.00 15.00           H  
ATOM   4573 HD13 LEU A 286      78.482 -74.589  15.803  1.00 15.00           H  
ATOM   4574 HD21 LEU A 286      75.927 -74.427  17.514  1.00 15.00           H  
ATOM   4575 HD22 LEU A 286      74.959 -73.537  16.315  1.00 15.00           H  
ATOM   4576 HD23 LEU A 286      76.012 -74.873  15.793  1.00 15.00           H  
ATOM   4577  N   ASP A 287      75.954 -69.094  18.462  1.00 15.00           N  
ATOM   4578  CA  ASP A 287      75.844 -68.187  19.603  1.00 15.00           C  
ATOM   4579  CB  ASP A 287      76.700 -66.951  19.385  1.00 15.00           C  
ATOM   4580  CG  ASP A 287      78.164 -67.213  19.626  1.00 15.00           C  
ATOM   4581  OD1 ASP A 287      78.698 -68.194  19.078  1.00 15.00           O  
ATOM   4582  OD2 ASP A 287      78.803 -66.419  20.330  1.00 15.00           O1-
ATOM   4583  C   ASP A 287      74.410 -67.767  19.876  1.00 15.00           C  
ATOM   4584  O   ASP A 287      74.026 -67.533  21.019  1.00 15.00           O  
ATOM   4585  H   ASP A 287      76.492 -68.822  17.687  1.00 15.00           H  
ATOM   4586  HA  ASP A 287      76.203 -68.737  20.473  1.00 15.00           H  
ATOM   4587  HB2 ASP A 287      76.367 -66.171  20.070  1.00 15.00           H  
ATOM   4588  HB3 ASP A 287      76.569 -66.611  18.358  1.00 15.00           H  
ATOM   4589  N   GLY A 288      73.617 -67.680  18.826  1.00 15.00           N  
ATOM   4590  CA  GLY A 288      72.240 -67.278  18.981  1.00 15.00           C  
ATOM   4591  C   GLY A 288      71.304 -68.424  19.336  1.00 15.00           C  
ATOM   4592  O   GLY A 288      70.111 -68.202  19.518  1.00 15.00           O  
ATOM   4593  H   GLY A 288      73.970 -67.885  17.939  1.00 15.00           H  
ATOM   4594  HA2 GLY A 288      71.903 -66.836  18.044  1.00 15.00           H  
ATOM   4595  HA3 GLY A 288      72.186 -66.532  19.775  1.00 15.00           H  
ATOM   4596  N   VAL A 289      71.813 -69.652  19.422  1.00 15.00           N  
ATOM   4597  CA  VAL A 289      70.947 -70.786  19.755  1.00 15.00           C  
ATOM   4598  CB  VAL A 289      70.866 -71.855  18.640  1.00 15.00           C  
ATOM   4599  CG1 VAL A 289      70.164 -71.307  17.404  1.00 15.00           C  
ATOM   4600  CG2 VAL A 289      72.239 -72.402  18.290  1.00 15.00           C  
ATOM   4601  C   VAL A 289      71.312 -71.429  21.085  1.00 15.00           C  
ATOM   4602  O   VAL A 289      70.919 -72.562  21.365  1.00 15.00           O  
ATOM   4603  H   VAL A 289      72.773 -69.800  19.259  1.00 15.00           H  
ATOM   4604  HA  VAL A 289      69.951 -70.352  19.849  1.00 15.00           H  
ATOM   4605  HB  VAL A 289      70.271 -72.683  19.024  1.00 15.00           H  
ATOM   4606 HG11 VAL A 289      69.167 -70.960  17.675  1.00 15.00           H  
ATOM   4607 HG12 VAL A 289      70.739 -70.475  16.998  1.00 15.00           H  
ATOM   4608 HG13 VAL A 289      70.083 -72.093  16.653  1.00 15.00           H  
ATOM   4609 HG21 VAL A 289      72.863 -71.597  17.901  1.00 15.00           H  
ATOM   4610 HG22 VAL A 289      72.702 -72.820  19.184  1.00 15.00           H  
ATOM   4611 HG23 VAL A 289      72.139 -73.181  17.535  1.00 15.00           H  
ATOM   4612  N   GLN A 290      72.066 -70.703  21.899  1.00 15.00           N  
ATOM   4613  CA  GLN A 290      72.469 -71.194  23.217  1.00 15.00           C  
ATOM   4614  CB  GLN A 290      71.424 -72.176  23.750  1.00 15.00           C  
ATOM   4615  CG  GLN A 290      71.453 -72.367  25.257  1.00 15.00           C  
ATOM   4616  CD  GLN A 290      71.076 -73.779  25.666  1.00 15.00           C  
ATOM   4617  NE2 GLN A 290      71.934 -74.641  25.815  1.00 15.00           N  
ATOM   4618  OE1 GLN A 290      69.784 -74.030  25.839  1.00 15.00           O  
ATOM   4619  C   GLN A 290      73.854 -71.844  23.214  1.00 15.00           C  
ATOM   4620  O   GLN A 290      74.336 -72.281  24.258  1.00 15.00           O  
ATOM   4621  H   GLN A 290      72.353 -69.806  21.611  1.00 15.00           H  
ATOM   4622  HA  GLN A 290      72.532 -70.327  23.875  1.00 15.00           H  
ATOM   4623  HB2 GLN A 290      71.595 -73.144  23.280  1.00 15.00           H  
ATOM   4624  HB3 GLN A 290      70.436 -71.807  23.472  1.00 15.00           H  
ATOM   4625  HG2 GLN A 290      70.749 -71.670  25.712  1.00 15.00           H  
ATOM   4626  HG3 GLN A 290      72.459 -72.154  25.618  1.00 15.00           H  
ATOM   4627 HE21 GLN A 290      71.667 -75.579  26.079  1.00 15.00           H  
ATOM   4628 HE22 GLN A 290      72.908 -74.414  25.675  1.00 15.00           H  
ATOM   4629  N   ASN A 291      74.480 -71.902  22.040  1.00 15.00           N  
ATOM   4630  CA  ASN A 291      75.814 -72.496  21.884  1.00 15.00           C  
ATOM   4631  CB  ASN A 291      76.887 -71.699  22.647  1.00 15.00           C  
ATOM   4632  CG  ASN A 291      77.132 -70.319  22.071  1.00 15.00           C  
ATOM   4633  OD1 ASN A 291      76.486 -69.351  22.462  1.00 15.00           O  
ATOM   4634  ND2 ASN A 291      78.072 -70.216  21.139  1.00 15.00           N  
ATOM   4635  C   ASN A 291      75.865 -73.977  22.291  1.00 15.00           C  
ATOM   4636  O   ASN A 291      76.615 -74.350  23.194  1.00 15.00           O  
ATOM   4637  H   ASN A 291      74.039 -71.529  21.253  1.00 15.00           H  
ATOM   4638  HA  ASN A 291      76.034 -72.446  20.818  1.00 15.00           H  
ATOM   4639  HB2 ASN A 291      77.822 -72.258  22.614  1.00 15.00           H  
ATOM   4640  HB3 ASN A 291      76.566 -71.590  23.682  1.00 15.00           H  
ATOM   4641 HD21 ASN A 291      78.559 -71.024  20.878  1.00 15.00           H  
ATOM   4642 HD22 ASN A 291      78.243 -69.328  20.748  1.00 15.00           H  
ATOM   4643  N   PRO A 292      75.074 -74.852  21.631  1.00 15.00           N  
ATOM   4644  CA  PRO A 292      75.061 -76.281  21.932  1.00 15.00           C  
ATOM   4645  CB  PRO A 292      73.633 -76.675  21.554  1.00 15.00           C  
ATOM   4646  CG  PRO A 292      73.266 -75.761  20.428  1.00 15.00           C  
ATOM   4647  CD  PRO A 292      74.132 -74.527  20.546  1.00 15.00           C  
ATOM   4648  C   PRO A 292      76.069 -77.031  21.057  1.00 15.00           C  
ATOM   4649  O   PRO A 292      77.021 -76.438  20.546  1.00 15.00           O  
ATOM   4650  HA  PRO A 292      75.329 -76.513  22.963  1.00 15.00           H  
ATOM   4651  HB2 PRO A 292      72.960 -76.532  22.399  1.00 15.00           H  
ATOM   4652  HB3 PRO A 292      73.595 -77.715  21.232  1.00 15.00           H  
ATOM   4653  HG2 PRO A 292      72.213 -75.486  20.500  1.00 15.00           H  
ATOM   4654  HG3 PRO A 292      73.448 -76.254  19.473  1.00 15.00           H  
ATOM   4655  HD2 PRO A 292      74.666 -74.339  19.615  1.00 15.00           H  
ATOM   4656  HD3 PRO A 292      73.531 -73.656  20.804  1.00 15.00           H  
ATOM   4657  N   ARG A 293      75.868 -78.333  20.884  1.00 15.00           N  
ATOM   4658  CA  ARG A 293      76.762 -79.127  20.055  1.00 15.00           C  
ATOM   4659  CB  ARG A 293      76.813 -80.582  20.531  1.00 15.00           C  
ATOM   4660  CG  ARG A 293      77.177 -80.739  22.007  1.00 15.00           C  
ATOM   4661  CD  ARG A 293      78.624 -80.340  22.283  1.00 15.00           C  
ATOM   4662  NE  ARG A 293      78.851 -79.978  23.688  1.00 15.00           N  
ATOM   4663  CZ  ARG A 293      79.612 -80.684  24.535  1.00 15.00           C  
ATOM   4664  NH1 ARG A 293      80.211 -81.797  24.124  1.00 15.00           N  
ATOM   4665  NH2 ARG A 293      79.787 -80.266  25.789  1.00 15.00           N1+
ATOM   4666  C   ARG A 293      76.332 -79.026  18.590  1.00 15.00           C  
ATOM   4667  O   ARG A 293      75.384 -78.313  18.269  1.00 15.00           O  
ATOM   4668  H   ARG A 293      75.096 -78.763  21.309  1.00 15.00           H  
ATOM   4669  HA  ARG A 293      77.773 -78.730  20.144  1.00 15.00           H  
ATOM   4670  HB2 ARG A 293      77.557 -81.111  19.936  1.00 15.00           H  
ATOM   4671  HB3 ARG A 293      75.833 -81.030  20.370  1.00 15.00           H  
ATOM   4672  HG2 ARG A 293      77.038 -81.781  22.295  1.00 15.00           H  
ATOM   4673  HG3 ARG A 293      76.518 -80.107  22.602  1.00 15.00           H  
ATOM   4674  HD2 ARG A 293      78.875 -79.484  21.656  1.00 15.00           H  
ATOM   4675  HD3 ARG A 293      79.272 -81.179  22.029  1.00 15.00           H  
ATOM   4676  HE  ARG A 293      78.407 -79.164  24.014  1.00 15.00           H  
ATOM   4677 HH11 ARG A 293      80.801 -82.349  24.781  1.00 15.00           H  
ATOM   4678 HH12 ARG A 293      80.088 -82.126  23.143  1.00 15.00           H  
ATOM   4679 HH21 ARG A 293      79.335 -79.385  26.118  1.00 15.00           H  
ATOM   4680 HH22 ARG A 293      80.380 -80.816  26.449  1.00 15.00           H  
ATOM   4681  N   ALA A 294      77.012 -79.744  17.707  1.00 15.00           N  
ATOM   4682  CA  ALA A 294      76.697 -79.679  16.284  1.00 15.00           C  
ATOM   4683  CB  ALA A 294      77.892 -80.095  15.442  1.00 15.00           C  
ATOM   4684  C   ALA A 294      75.449 -80.479  15.910  1.00 15.00           C  
ATOM   4685  O   ALA A 294      74.530 -79.951  15.287  1.00 15.00           O  
ATOM   4686  H   ALA A 294      77.729 -80.337  18.014  1.00 15.00           H  
ATOM   4687  HA  ALA A 294      76.467 -78.637  16.065  1.00 15.00           H  
ATOM   4688  HB1 ALA A 294      78.747 -79.465  15.688  1.00 15.00           H  
ATOM   4689  HB2 ALA A 294      78.137 -81.137  15.648  1.00 15.00           H  
ATOM   4690  HB3 ALA A 294      77.650 -79.982  14.385  1.00 15.00           H  
ATOM   4691  N   GLU A 295      75.406 -81.745  16.302  1.00 15.00           N  
ATOM   4692  CA  GLU A 295      74.275 -82.603  15.971  1.00 15.00           C  
ATOM   4693  CB  GLU A 295      74.708 -84.067  15.916  1.00 15.00           C  
ATOM   4694  CG  GLU A 295      75.526 -84.397  14.677  1.00 15.00           C  
ATOM   4695  CD  GLU A 295      76.545 -85.490  14.914  1.00 15.00           C  
ATOM   4696  OE1 GLU A 295      77.748 -85.165  15.011  1.00 15.00           O  
ATOM   4697  OE2 GLU A 295      76.144 -86.666  14.996  1.00 15.00           O1-
ATOM   4698  C   GLU A 295      73.073 -82.395  16.896  1.00 15.00           C  
ATOM   4699  O   GLU A 295      72.015 -82.988  16.691  1.00 15.00           O  
ATOM   4700  H   GLU A 295      76.152 -82.117  16.815  1.00 15.00           H  
ATOM   4701  HA  GLU A 295      73.932 -82.312  14.979  1.00 15.00           H  
ATOM   4702  HB2 GLU A 295      73.816 -84.694  15.922  1.00 15.00           H  
ATOM   4703  HB3 GLU A 295      75.310 -84.285  16.798  1.00 15.00           H  
ATOM   4704  HG2 GLU A 295      76.050 -83.497  14.357  1.00 15.00           H  
ATOM   4705  HG3 GLU A 295      74.846 -84.722  13.889  1.00 15.00           H  
ATOM   4706  N   ASP A 296      73.225 -81.517  17.879  1.00 15.00           N  
ATOM   4707  CA  ASP A 296      72.147 -81.226  18.827  1.00 15.00           C  
ATOM   4708  CB  ASP A 296      72.719 -80.631  20.117  1.00 15.00           C  
ATOM   4709  CG  ASP A 296      73.220 -81.685  21.083  1.00 15.00           C  
ATOM   4710  OD1 ASP A 296      72.624 -81.826  22.167  1.00 15.00           O  
ATOM   4711  OD2 ASP A 296      74.224 -82.357  20.759  1.00 15.00           O1-
ATOM   4712  C   ASP A 296      71.149 -80.250  18.217  1.00 15.00           C  
ATOM   4713  O   ASP A 296      70.148 -79.882  18.836  1.00 15.00           O  
ATOM   4714  H   ASP A 296      74.082 -81.058  17.979  1.00 15.00           H  
ATOM   4715  HA  ASP A 296      71.636 -82.160  19.059  1.00 15.00           H  
ATOM   4716  HB2 ASP A 296      71.938 -80.052  20.609  1.00 15.00           H  
ATOM   4717  HB3 ASP A 296      73.550 -79.975  19.858  1.00 15.00           H  
ATOM   4718  N   LEU A 297      71.430 -79.832  16.993  1.00 15.00           N  
ATOM   4719  CA  LEU A 297      70.575 -78.893  16.283  1.00 15.00           C  
ATOM   4720  CB  LEU A 297      71.362 -77.618  15.961  1.00 15.00           C  
ATOM   4721  CG  LEU A 297      70.546 -76.353  15.676  1.00 15.00           C  
ATOM   4722  CD1 LEU A 297      69.756 -75.931  16.906  1.00 15.00           C  
ATOM   4723  CD2 LEU A 297      71.457 -75.227  15.212  1.00 15.00           C  
ATOM   4724  C   LEU A 297      70.042 -79.530  15.002  1.00 15.00           C  
ATOM   4725  O   LEU A 297      69.370 -78.881  14.198  1.00 15.00           O  
ATOM   4726  H   LEU A 297      72.238 -80.169  16.553  1.00 15.00           H  
ATOM   4727  HA  LEU A 297      69.727 -78.633  16.915  1.00 15.00           H  
ATOM   4728  HB2 LEU A 297      71.973 -77.821  15.081  1.00 15.00           H  
ATOM   4729  HB3 LEU A 297      72.010 -77.408  16.812  1.00 15.00           H  
ATOM   4730  HG  LEU A 297      69.837 -76.575  14.879  1.00 15.00           H  
ATOM   4731 HD11 LEU A 297      69.092 -76.741  17.207  1.00 15.00           H  
ATOM   4732 HD12 LEU A 297      70.444 -75.703  17.720  1.00 15.00           H  
ATOM   4733 HD13 LEU A 297      69.164 -75.046  16.671  1.00 15.00           H  
ATOM   4734 HD21 LEU A 297      72.174 -74.992  15.999  1.00 15.00           H  
ATOM   4735 HD22 LEU A 297      71.992 -75.540  14.315  1.00 15.00           H  
ATOM   4736 HD23 LEU A 297      70.859 -74.344  14.990  1.00 15.00           H  
ATOM   4737  N   VAL A 298      70.338 -80.811  14.826  1.00 15.00           N  
ATOM   4738  CA  VAL A 298      69.898 -81.548  13.650  1.00 15.00           C  
ATOM   4739  CB  VAL A 298      70.749 -82.822  13.437  1.00 15.00           C  
ATOM   4740  CG1 VAL A 298      70.147 -83.718  12.362  1.00 15.00           C  
ATOM   4741  CG2 VAL A 298      72.178 -82.448  13.076  1.00 15.00           C  
ATOM   4742  C   VAL A 298      68.421 -81.920  13.771  1.00 15.00           C  
ATOM   4743  O   VAL A 298      67.989 -82.468  14.783  1.00 15.00           O  
ATOM   4744  H   VAL A 298      70.858 -81.279  15.516  1.00 15.00           H  
ATOM   4745  HA  VAL A 298      70.030 -80.899  12.784  1.00 15.00           H  
ATOM   4746  HB  VAL A 298      70.755 -83.382  14.373  1.00 15.00           H  
ATOM   4747 HG11 VAL A 298      69.131 -83.992  12.645  1.00 15.00           H  
ATOM   4748 HG12 VAL A 298      70.128 -83.183  11.412  1.00 15.00           H  
ATOM   4749 HG13 VAL A 298      70.752 -84.619  12.259  1.00 15.00           H  
ATOM   4750 HG21 VAL A 298      72.182 -81.888  12.141  1.00 15.00           H  
ATOM   4751 HG22 VAL A 298      72.605 -81.834  13.869  1.00 15.00           H  
ATOM   4752 HG23 VAL A 298      72.773 -83.354  12.958  1.00 15.00           H  
ATOM   4753  N   GLY A 299      67.651 -81.597  12.738  1.00 15.00           N  
ATOM   4754  CA  GLY A 299      66.231 -81.904  12.743  1.00 15.00           C  
ATOM   4755  C   GLY A 299      65.372 -80.662  12.864  1.00 15.00           C  
ATOM   4756  O   GLY A 299      64.147 -80.729  12.771  1.00 15.00           O  
ATOM   4757  H   GLY A 299      68.055 -81.142  11.962  1.00 15.00           H  
ATOM   4758  HA2 GLY A 299      66.018 -82.561  13.587  1.00 15.00           H  
ATOM   4759  HA3 GLY A 299      65.980 -82.414  11.813  1.00 15.00           H  
ATOM   4760  N   LYS A 300      66.015 -79.522  13.070  1.00 15.00           N  
ATOM   4761  CA  LYS A 300      65.300 -78.263  13.202  1.00 15.00           C  
ATOM   4762  CB  LYS A 300      65.872 -77.423  14.348  1.00 15.00           C  
ATOM   4763  CG  LYS A 300      65.775 -78.107  15.704  1.00 15.00           C  
ATOM   4764  CD  LYS A 300      66.164 -77.174  16.840  1.00 15.00           C  
ATOM   4765  CE  LYS A 300      66.008 -77.864  18.186  1.00 15.00           C  
ATOM   4766  NZ  LYS A 300      66.254 -76.936  19.320  1.00 15.00           N1+
ATOM   4767  C   LYS A 300      65.326 -77.497  11.887  1.00 15.00           C  
ATOM   4768  O   LYS A 300      66.224 -77.687  11.067  1.00 15.00           O  
ATOM   4769  H   LYS A 300      66.994 -79.528  13.120  1.00 15.00           H  
ATOM   4770  HA  LYS A 300      64.260 -78.482  13.446  1.00 15.00           H  
ATOM   4771  HB2 LYS A 300      65.322 -76.482  14.395  1.00 15.00           H  
ATOM   4772  HB3 LYS A 300      66.922 -77.220  14.137  1.00 15.00           H  
ATOM   4773  HG2 LYS A 300      66.441 -78.969  15.712  1.00 15.00           H  
ATOM   4774  HG3 LYS A 300      64.748 -78.439  15.858  1.00 15.00           H  
ATOM   4775  HD2 LYS A 300      65.523 -76.292  16.814  1.00 15.00           H  
ATOM   4776  HD3 LYS A 300      67.204 -76.871  16.712  1.00 15.00           H  
ATOM   4777  HE2 LYS A 300      66.721 -78.687  18.245  1.00 15.00           H  
ATOM   4778  HE3 LYS A 300      64.994 -78.255  18.266  1.00 15.00           H  
ATOM   4779  HZ1 LYS A 300      65.879 -77.338  20.200  1.00 15.00           H  
ATOM   4780  HZ2 LYS A 300      65.771 -76.020  19.144  1.00 15.00           H  
ATOM   4781  HZ3 LYS A 300      67.270 -76.764  19.430  1.00 15.00           H  
ATOM   4782  N   SER A 301      64.337 -76.641  11.685  1.00 15.00           N  
ATOM   4783  CA  SER A 301      64.240 -75.871  10.458  1.00 15.00           C  
ATOM   4784  CB  SER A 301      62.961 -76.242   9.709  1.00 15.00           C  
ATOM   4785  OG  SER A 301      62.810 -77.648   9.644  1.00 15.00           O  
ATOM   4786  C   SER A 301      64.271 -74.376  10.740  1.00 15.00           C  
ATOM   4787  O   SER A 301      63.700 -73.907  11.726  1.00 15.00           O  
ATOM   4788  H   SER A 301      63.662 -76.508  12.386  1.00 15.00           H  
ATOM   4789  HA  SER A 301      65.103 -76.111   9.837  1.00 15.00           H  
ATOM   4790  HB2 SER A 301      63.010 -75.841   8.697  1.00 15.00           H  
ATOM   4791  HB3 SER A 301      62.105 -75.813  10.229  1.00 15.00           H  
ATOM   4792  HG  SER A 301      63.293 -78.055  10.371  1.00 15.00           H  
ATOM   4793  N   LEU A 302      64.934 -73.638   9.867  1.00 15.00           N  
ATOM   4794  CA  LEU A 302      65.051 -72.196  10.011  1.00 15.00           C  
ATOM   4795  CB  LEU A 302      66.499 -71.767   9.744  1.00 15.00           C  
ATOM   4796  CG  LEU A 302      67.583 -72.490  10.545  1.00 15.00           C  
ATOM   4797  CD1 LEU A 302      68.823 -72.703   9.690  1.00 15.00           C  
ATOM   4798  CD2 LEU A 302      67.933 -71.707  11.800  1.00 15.00           C  
ATOM   4799  C   LEU A 302      64.125 -71.472   9.036  1.00 15.00           C  
ATOM   4800  O   LEU A 302      63.573 -72.082   8.112  1.00 15.00           O  
ATOM   4801  H   LEU A 302      65.366 -74.078   9.098  1.00 15.00           H  
ATOM   4802  HA  LEU A 302      64.763 -71.930  11.028  1.00 15.00           H  
ATOM   4803  HB2 LEU A 302      66.575 -70.703   9.968  1.00 15.00           H  
ATOM   4804  HB3 LEU A 302      66.703 -71.932   8.686  1.00 15.00           H  
ATOM   4805  HG  LEU A 302      67.197 -73.464  10.844  1.00 15.00           H  
ATOM   4806 HD11 LEU A 302      68.560 -73.285   8.807  1.00 15.00           H  
ATOM   4807 HD12 LEU A 302      69.223 -71.737   9.382  1.00 15.00           H  
ATOM   4808 HD13 LEU A 302      69.575 -73.240  10.268  1.00 15.00           H  
ATOM   4809 HD21 LEU A 302      68.322 -70.728  11.521  1.00 15.00           H  
ATOM   4810 HD22 LEU A 302      67.039 -71.582  12.411  1.00 15.00           H  
ATOM   4811 HD23 LEU A 302      68.689 -72.250  12.368  1.00 15.00           H  
ATOM   4812  N   TYR A 303      63.951 -70.175   9.259  1.00 15.00           N  
ATOM   4813  CA  TYR A 303      63.125 -69.339   8.397  1.00 15.00           C  
ATOM   4814  CB  TYR A 303      61.700 -69.156   8.947  1.00 15.00           C  
ATOM   4815  CG  TYR A 303      61.575 -68.321  10.208  1.00 15.00           C  
ATOM   4816  CD1 TYR A 303      61.488 -66.934  10.145  1.00 15.00           C  
ATOM   4817  CD2 TYR A 303      61.514 -68.919  11.460  1.00 15.00           C  
ATOM   4818  CE1 TYR A 303      61.344 -66.172  11.292  1.00 15.00           C  
ATOM   4819  CE2 TYR A 303      61.378 -68.165  12.611  1.00 15.00           C  
ATOM   4820  CZ  TYR A 303      61.290 -66.793  12.522  1.00 15.00           C  
ATOM   4821  OH  TYR A 303      61.123 -66.040  13.664  1.00 15.00           O  
ATOM   4822  C   TYR A 303      63.820 -68.002   8.155  1.00 15.00           C  
ATOM   4823  O   TYR A 303      64.451 -67.450   9.058  1.00 15.00           O  
ATOM   4824  H   TYR A 303      64.399 -69.762  10.034  1.00 15.00           H  
ATOM   4825  HA  TYR A 303      63.010 -69.849   7.441  1.00 15.00           H  
ATOM   4826  HB2 TYR A 303      61.295 -70.145   9.161  1.00 15.00           H  
ATOM   4827  HB3 TYR A 303      61.101 -68.680   8.170  1.00 15.00           H  
ATOM   4828  HD1 TYR A 303      61.533 -66.442   9.185  1.00 15.00           H  
ATOM   4829  HD2 TYR A 303      61.576 -69.995  11.537  1.00 15.00           H  
ATOM   4830  HE1 TYR A 303      61.275 -65.097  11.223  1.00 15.00           H  
ATOM   4831  HE2 TYR A 303      61.340 -68.649  13.576  1.00 15.00           H  
ATOM   4832  HH  TYR A 303      61.950 -65.587  13.885  1.00 15.00           H  
ATOM   4833  N   VAL A 304      63.722 -67.495   6.936  1.00 15.00           N  
ATOM   4834  CA  VAL A 304      64.363 -66.234   6.579  1.00 15.00           C  
ATOM   4835  CB  VAL A 304      65.258 -66.401   5.331  1.00 15.00           C  
ATOM   4836  CG1 VAL A 304      66.033 -65.124   5.038  1.00 15.00           C  
ATOM   4837  CG2 VAL A 304      66.200 -67.584   5.488  1.00 15.00           C  
ATOM   4838  C   VAL A 304      63.333 -65.155   6.283  1.00 15.00           C  
ATOM   4839  O   VAL A 304      62.461 -65.344   5.439  1.00 15.00           O  
ATOM   4840  H   VAL A 304      63.201 -67.977   6.255  1.00 15.00           H  
ATOM   4841  HA  VAL A 304      64.970 -65.938   7.435  1.00 15.00           H  
ATOM   4842  HB  VAL A 304      64.608 -66.602   4.480  1.00 15.00           H  
ATOM   4843 HG11 VAL A 304      65.335 -64.300   4.896  1.00 15.00           H  
ATOM   4844 HG12 VAL A 304      66.694 -64.900   5.876  1.00 15.00           H  
ATOM   4845 HG13 VAL A 304      66.626 -65.259   4.134  1.00 15.00           H  
ATOM   4846 HG21 VAL A 304      66.864 -67.410   6.334  1.00 15.00           H  
ATOM   4847 HG22 VAL A 304      65.620 -68.490   5.661  1.00 15.00           H  
ATOM   4848 HG23 VAL A 304      66.792 -67.700   4.580  1.00 15.00           H  
ATOM   4849  N   SER A 305      63.435 -64.029   6.976  1.00 15.00           N  
ATOM   4850  CA  SER A 305      62.526 -62.917   6.758  1.00 15.00           C  
ATOM   4851  CB  SER A 305      61.887 -62.472   8.073  1.00 15.00           C  
ATOM   4852  OG  SER A 305      60.751 -61.658   7.839  1.00 15.00           O  
ATOM   4853  C   SER A 305      63.276 -61.760   6.101  1.00 15.00           C  
ATOM   4854  O   SER A 305      64.368 -61.388   6.536  1.00 15.00           O  
ATOM   4855  H   SER A 305      64.145 -63.941   7.652  1.00 15.00           H  
ATOM   4856  HA  SER A 305      61.726 -63.241   6.093  1.00 15.00           H  
ATOM   4857  HB2 SER A 305      62.617 -61.906   8.651  1.00 15.00           H  
ATOM   4858  HB3 SER A 305      61.582 -63.354   8.637  1.00 15.00           H  
ATOM   4859  HG  SER A 305      60.648 -61.037   8.566  1.00 15.00           H  
ATOM   4860  N   ALA A 306      62.704 -61.213   5.040  1.00 15.00           N  
ATOM   4861  CA  ALA A 306      63.327 -60.118   4.317  1.00 15.00           C  
ATOM   4862  CB  ALA A 306      63.859 -60.609   2.980  1.00 15.00           C  
ATOM   4863  C   ALA A 306      62.355 -58.966   4.106  1.00 15.00           C  
ATOM   4864  O   ALA A 306      61.210 -59.168   3.700  1.00 15.00           O  
ATOM   4865  H   ALA A 306      61.833 -61.558   4.732  1.00 15.00           H  
ATOM   4866  HA  ALA A 306      64.157 -59.748   4.920  1.00 15.00           H  
ATOM   4867  HB1 ALA A 306      64.576 -61.413   3.147  1.00 15.00           H  
ATOM   4868  HB2 ALA A 306      63.032 -60.981   2.374  1.00 15.00           H  
ATOM   4869  HB3 ALA A 306      64.350 -59.787   2.459  1.00 15.00           H  
ATOM   4870  N   THR A 307      62.814 -57.761   4.399  1.00 15.00           N  
ATOM   4871  CA  THR A 307      62.007 -56.564   4.229  1.00 15.00           C  
ATOM   4872  CB  THR A 307      61.797 -55.842   5.577  1.00 15.00           C  
ATOM   4873  OG1 THR A 307      61.229 -56.761   6.521  1.00 15.00           O  
ATOM   4874  CG2 THR A 307      60.868 -54.648   5.419  1.00 15.00           C  
ATOM   4875  C   THR A 307      62.690 -55.625   3.237  1.00 15.00           C  
ATOM   4876  O   THR A 307      63.827 -55.202   3.456  1.00 15.00           O  
ATOM   4877  H   THR A 307      63.734 -57.673   4.739  1.00 15.00           H  
ATOM   4878  HA  THR A 307      61.029 -56.856   3.846  1.00 15.00           H  
ATOM   4879  HB  THR A 307      62.764 -55.484   5.930  1.00 15.00           H  
ATOM   4880 HG21 THR A 307      61.292 -53.950   4.698  1.00 15.00           H  
ATOM   4881 HG22 THR A 307      59.895 -54.989   5.066  1.00 15.00           H  
ATOM   4882 HG23 THR A 307      60.750 -54.150   6.381  1.00 15.00           H  
ATOM   4883  HG1 THR A 307      60.304 -56.535   6.665  1.00 15.00           H  
ATOM   4884  N   VAL A 308      62.008 -55.327   2.140  1.00 15.00           N  
ATOM   4885  CA  VAL A 308      62.558 -54.452   1.111  1.00 15.00           C  
ATOM   4886  CB  VAL A 308      62.672 -55.169  -0.257  1.00 15.00           C  
ATOM   4887  CG1 VAL A 308      63.593 -54.403  -1.196  1.00 15.00           C  
ATOM   4888  CG2 VAL A 308      63.163 -56.600  -0.081  1.00 15.00           C  
ATOM   4889  C   VAL A 308      61.704 -53.195   0.969  1.00 15.00           C  
ATOM   4890  O   VAL A 308      60.478 -53.249   1.095  1.00 15.00           O  
ATOM   4891  H   VAL A 308      61.101 -55.691   2.026  1.00 15.00           H  
ATOM   4892  HA  VAL A 308      63.564 -54.174   1.426  1.00 15.00           H  
ATOM   4893  HB  VAL A 308      61.678 -55.201  -0.702  1.00 15.00           H  
ATOM   4894 HG11 VAL A 308      63.212 -53.390  -1.332  1.00 15.00           H  
ATOM   4895 HG12 VAL A 308      64.595 -54.360  -0.768  1.00 15.00           H  
ATOM   4896 HG13 VAL A 308      63.631 -54.909  -2.161  1.00 15.00           H  
ATOM   4897 HG21 VAL A 308      64.158 -56.591   0.364  1.00 15.00           H  
ATOM   4898 HG22 VAL A 308      62.479 -57.141   0.572  1.00 15.00           H  
ATOM   4899 HG23 VAL A 308      63.204 -57.092  -1.052  1.00 15.00           H  
ATOM   4900  N   ILE A 309      62.360 -52.070   0.721  1.00 15.00           N  
ATOM   4901  CA  ILE A 309      61.676 -50.795   0.576  1.00 15.00           C  
ATOM   4902  CB  ILE A 309      62.110 -49.803   1.683  1.00 15.00           C  
ATOM   4903  CG1 ILE A 309      61.766 -50.378   3.063  1.00 15.00           C  
ATOM   4904  CG2 ILE A 309      61.451 -48.443   1.491  1.00 15.00           C  
ATOM   4905  CD1 ILE A 309      62.358 -49.607   4.221  1.00 15.00           C  
ATOM   4906  C   ILE A 309      61.946 -50.196  -0.803  1.00 15.00           C  
ATOM   4907  O   ILE A 309      63.096 -50.087  -1.232  1.00 15.00           O  
ATOM   4908  H   ILE A 309      63.336 -52.100   0.621  1.00 15.00           H  
ATOM   4909  HA  ILE A 309      60.606 -50.975   0.677  1.00 15.00           H  
ATOM   4910  HB  ILE A 309      63.189 -49.662   1.614  1.00 15.00           H  
ATOM   4911 HG12 ILE A 309      62.137 -51.402   3.109  1.00 15.00           H  
ATOM   4912 HG13 ILE A 309      60.681 -50.379   3.172  1.00 15.00           H  
ATOM   4913 HG21 ILE A 309      61.719 -48.043   0.513  1.00 15.00           H  
ATOM   4914 HG22 ILE A 309      60.368 -48.552   1.554  1.00 15.00           H  
ATOM   4915 HG23 ILE A 309      61.793 -47.761   2.269  1.00 15.00           H  
ATOM   4916 HD11 ILE A 309      63.445 -49.594   4.131  1.00 15.00           H  
ATOM   4917 HD12 ILE A 309      61.980 -48.585   4.208  1.00 15.00           H  
ATOM   4918 HD13 ILE A 309      62.077 -50.086   5.159  1.00 15.00           H  
ATOM   4919  N   LEU A 310      60.873 -49.832  -1.500  1.00 15.00           N  
ATOM   4920  CA  LEU A 310      60.983 -49.241  -2.830  1.00 15.00           C  
ATOM   4921  CB  LEU A 310      59.641 -49.312  -3.564  1.00 15.00           C  
ATOM   4922  CG  LEU A 310      59.512 -50.374  -4.662  1.00 15.00           C  
ATOM   4923  CD1 LEU A 310      58.172 -50.244  -5.370  1.00 15.00           C  
ATOM   4924  CD2 LEU A 310      60.654 -50.263  -5.661  1.00 15.00           C  
ATOM   4925  C   LEU A 310      61.452 -47.790  -2.740  1.00 15.00           C  
ATOM   4926  O   LEU A 310      61.255 -47.131  -1.720  1.00 15.00           O  
ATOM   4927  H   LEU A 310      59.985 -49.962  -1.104  1.00 15.00           H  
ATOM   4928  HA  LEU A 310      61.722 -49.812  -3.393  1.00 15.00           H  
ATOM   4929  HB2 LEU A 310      59.464 -48.340  -4.023  1.00 15.00           H  
ATOM   4930  HB3 LEU A 310      58.869 -49.510  -2.821  1.00 15.00           H  
ATOM   4931  HG  LEU A 310      59.565 -51.357  -4.193  1.00 15.00           H  
ATOM   4932 HD11 LEU A 310      57.365 -50.352  -4.645  1.00 15.00           H  
ATOM   4933 HD12 LEU A 310      58.105 -49.264  -5.844  1.00 15.00           H  
ATOM   4934 HD13 LEU A 310      58.085 -51.021  -6.130  1.00 15.00           H  
ATOM   4935 HD21 LEU A 310      60.621 -49.286  -6.142  1.00 15.00           H  
ATOM   4936 HD22 LEU A 310      61.604 -50.380  -5.140  1.00 15.00           H  
ATOM   4937 HD23 LEU A 310      60.554 -51.044  -6.415  1.00 15.00           H  
ATOM   4938  N   HIS A 311      62.035 -47.288  -3.828  1.00 15.00           N
[truncated: 1,736,891 more chars]
