# Supplementary material for: Modulating the complement system through epitope-specific inhibition by complement C3 inhibitors
Source: J Biol Chem. 2025 Jan 31;301(3):108250. doi: 10.1016/j.jbc.2025.108250 (PMC11910092; doi:10.1016/j.jbc.2025.108250)
Supplement: C3b-C345C_gene_sequencing [file mmc1.zip › Supporting_Information/Figure_S4F.pdb]

ATOM      1  N   SER A   1     -55.789  21.022  13.564  1.00 15.00           N1+
ATOM      2  CA  SER A   1     -55.132  19.800  14.010  1.00 15.00           C  
ATOM      3  CB  SER A   1     -55.319  18.676  12.986  1.00 15.00           C  
ATOM      4  OG  SER A   1     -56.229  17.696  13.463  1.00 15.00           O  
ATOM      5  C   SER A   1     -53.645  20.030  14.277  1.00 15.00           C  
ATOM      6  O   SER A   1     -52.946  20.669  13.484  1.00 15.00           O  
ATOM      7  H1  SER A   1     -56.276  20.801  12.707  1.00 15.00           H  
ATOM      8  H2  SER A   1     -56.458  21.275  14.277  1.00 15.00           H  
ATOM      9  H3  SER A   1     -55.243  21.819  13.387  1.00 15.00           H  
ATOM     10  HA  SER A   1     -55.601  19.501  14.947  1.00 15.00           H  
ATOM     11  HB2 SER A   1     -54.356  18.204  12.796  1.00 15.00           H  
ATOM     12  HB3 SER A   1     -55.706  19.100  12.059  1.00 15.00           H  
ATOM     13  HG  SER A   1     -56.757  17.367  12.731  1.00 15.00           H  
ATOM     14  N   PRO A   2     -53.153  19.510  15.410  1.00 15.00           N  
ATOM     15  CA  PRO A   2     -51.747  19.636  15.806  1.00 15.00           C  
ATOM     16  CB  PRO A   2     -51.717  19.060  17.231  1.00 15.00           C  
ATOM     17  CG  PRO A   2     -53.143  18.990  17.659  1.00 15.00           C  
ATOM     18  CD  PRO A   2     -53.934  18.769  16.408  1.00 15.00           C  
ATOM     19  C   PRO A   2     -50.821  18.825  14.900  1.00 15.00           C  
ATOM     20  O   PRO A   2     -51.169  17.730  14.452  1.00 15.00           O  
ATOM     21  HA  PRO A   2     -51.399  20.668  15.740  1.00 15.00           H  
ATOM     22  HB2 PRO A   2     -51.151  19.714  17.895  1.00 15.00           H  
ATOM     23  HB3 PRO A   2     -51.269  18.066  17.231  1.00 15.00           H  
ATOM     24  HG2 PRO A   2     -53.443  19.923  18.137  1.00 15.00           H  
ATOM     25  HG3 PRO A   2     -53.291  18.162  18.352  1.00 15.00           H  
ATOM     26  HD2 PRO A   2     -53.990  17.710  16.158  1.00 15.00           H  
ATOM     27  HD3 PRO A   2     -54.942  19.175  16.500  1.00 15.00           H  
ATOM     28  N   MET A   3     -49.640  19.364  14.637  1.00 15.00           N  
ATOM     29  CA  MET A   3     -48.665  18.695  13.794  1.00 15.00           C  
ATOM     30  CB  MET A   3     -48.258  19.574  12.602  1.00 15.00           C  
ATOM     31  CG  MET A   3     -47.536  20.865  12.963  1.00 15.00           C  
ATOM     32  SD  MET A   3     -45.746  20.756  12.765  1.00 15.00           S  
ATOM     33  CE  MET A   3     -45.599  20.488  10.998  1.00 15.00           C  
ATOM     34  C   MET A   3     -47.445  18.275  14.601  1.00 15.00           C  
ATOM     35  O   MET A   3     -46.993  18.996  15.493  1.00 15.00           O  
ATOM     36  H   MET A   3     -49.413  20.240  15.029  1.00 15.00           H  
ATOM     37  HA  MET A   3     -49.134  17.795  13.397  1.00 15.00           H  
ATOM     38  HB2 MET A   3     -49.162  19.836  12.053  1.00 15.00           H  
ATOM     39  HB3 MET A   3     -47.600  18.988  11.960  1.00 15.00           H  
ATOM     40  HG2 MET A   3     -47.756  21.105  14.003  1.00 15.00           H  
ATOM     41  HG3 MET A   3     -47.908  21.662  12.319  1.00 15.00           H  
ATOM     42  HE1 MET A   3     -46.120  19.570  10.725  1.00 15.00           H  
ATOM     43  HE2 MET A   3     -46.042  21.330  10.465  1.00 15.00           H  
ATOM     44  HE3 MET A   3     -44.547  20.402  10.729  1.00 15.00           H  
ATOM     45  N   TYR A   4     -46.938  17.094  14.300  1.00 15.00           N  
ATOM     46  CA  TYR A   4     -45.771  16.560  14.978  1.00 15.00           C  
ATOM     47  CB  TYR A   4     -46.132  15.275  15.723  1.00 15.00           C  
ATOM     48  CG  TYR A   4     -47.286  15.446  16.683  1.00 15.00           C  
ATOM     49  CD1 TYR A   4     -47.103  16.059  17.915  1.00 15.00           C  
ATOM     50  CD2 TYR A   4     -48.560  15.009  16.352  1.00 15.00           C  
ATOM     51  CE1 TYR A   4     -48.156  16.231  18.791  1.00 15.00           C  
ATOM     52  CE2 TYR A   4     -49.620  15.176  17.222  1.00 15.00           C  
ATOM     53  CZ  TYR A   4     -49.412  15.788  18.440  1.00 15.00           C  
ATOM     54  OH  TYR A   4     -50.463  15.964  19.308  1.00 15.00           O  
ATOM     55  C   TYR A   4     -44.692  16.288  13.948  1.00 15.00           C  
ATOM     56  O   TYR A   4     -44.985  15.780  12.860  1.00 15.00           O  
ATOM     57  H   TYR A   4     -47.358  16.562  13.587  1.00 15.00           H  
ATOM     58  HA  TYR A   4     -45.407  17.283  15.708  1.00 15.00           H  
ATOM     59  HB2 TYR A   4     -45.259  14.945  16.287  1.00 15.00           H  
ATOM     60  HB3 TYR A   4     -46.401  14.514  14.991  1.00 15.00           H  
ATOM     61  HD1 TYR A   4     -46.119  16.407  18.193  1.00 15.00           H  
ATOM     62  HD2 TYR A   4     -48.727  14.530  15.398  1.00 15.00           H  
ATOM     63  HE1 TYR A   4     -47.996  16.711  19.745  1.00 15.00           H  
ATOM     64  HE2 TYR A   4     -50.605  14.829  16.950  1.00 15.00           H  
ATOM     65  HH  TYR A   4     -51.042  15.202  19.266  1.00 15.00           H  
ATOM     66  N   SER A   5     -43.460  16.626  14.274  1.00 15.00           N  
ATOM     67  CA  SER A   5     -42.364  16.435  13.345  1.00 15.00           C  
ATOM     68  CB  SER A   5     -41.983  17.779  12.722  1.00 15.00           C  
ATOM     69  OG  SER A   5     -42.406  18.852  13.548  1.00 15.00           O  
ATOM     70  C   SER A   5     -41.149  15.795  14.002  1.00 15.00           C  
ATOM     71  O   SER A   5     -40.833  16.067  15.164  1.00 15.00           O  
ATOM     72  H   SER A   5     -43.278  17.021  15.158  1.00 15.00           H  
ATOM     73  HA  SER A   5     -42.703  15.747  12.569  1.00 15.00           H  
ATOM     74  HB2 SER A   5     -42.459  17.869  11.746  1.00 15.00           H  
ATOM     75  HB3 SER A   5     -40.900  17.824  12.604  1.00 15.00           H  
ATOM     76  HG  SER A   5     -42.786  18.504  14.362  1.00 15.00           H  
ATOM     77  N   ILE A   6     -40.480  14.936  13.246  1.00 15.00           N  
ATOM     78  CA  ILE A   6     -39.282  14.259  13.708  1.00 15.00           C  
ATOM     79  CB  ILE A   6     -39.515  12.749  13.954  1.00 15.00           C  
ATOM     80  CG1 ILE A   6     -40.180  12.082  12.743  1.00 15.00           C  
ATOM     81  CG2 ILE A   6     -40.343  12.537  15.215  1.00 15.00           C  
ATOM     82  CD1 ILE A   6     -40.192  10.568  12.809  1.00 15.00           C  
ATOM     83  C   ILE A   6     -38.166  14.458  12.686  1.00 15.00           C  
ATOM     84  O   ILE A   6     -38.379  14.281  11.482  1.00 15.00           O  
ATOM     85  H   ILE A   6     -40.803  14.757  12.336  1.00 15.00           H  
ATOM     86  HA  ILE A   6     -38.999  14.696  14.666  1.00 15.00           H  
ATOM     87  HB  ILE A   6     -38.543  12.277  14.095  1.00 15.00           H  
ATOM     88 HG12 ILE A   6     -39.641  12.382  11.845  1.00 15.00           H  
ATOM     89 HG13 ILE A   6     -41.210  12.431  12.682  1.00 15.00           H  
ATOM     90 HG21 ILE A   6     -39.832  12.986  16.066  1.00 15.00           H  
ATOM     91 HG22 ILE A   6     -41.320  13.004  15.091  1.00 15.00           H  
ATOM     92 HG23 ILE A   6     -40.471  11.469  15.391  1.00 15.00           H  
ATOM     93 HD11 ILE A   6     -39.168  10.198  12.871  1.00 15.00           H  
ATOM     94 HD12 ILE A   6     -40.749  10.247  13.689  1.00 15.00           H  
ATOM     95 HD13 ILE A   6     -40.668  10.169  11.913  1.00 15.00           H  
ATOM     96  N   ILE A   7     -36.994  14.862  13.157  1.00 15.00           N  
ATOM     97  CA  ILE A   7     -35.858  15.103  12.272  1.00 15.00           C  
ATOM     98  CB  ILE A   7     -35.477  16.599  12.257  1.00 15.00           C  
ATOM     99  CG1 ILE A   7     -36.716  17.464  11.997  1.00 15.00           C  
ATOM    100  CG2 ILE A   7     -34.406  16.870  11.209  1.00 15.00           C  
ATOM    101  CD1 ILE A   7     -36.549  18.911  12.407  1.00 15.00           C  
ATOM    102  C   ILE A   7     -34.640  14.280  12.692  1.00 15.00           C  
ATOM    103  O   ILE A   7     -34.202  14.347  13.843  1.00 15.00           O  
ATOM    104  H   ILE A   7     -36.889  15.009  14.124  1.00 15.00           H  
ATOM    105  HA  ILE A   7     -36.164  14.797  11.271  1.00 15.00           H  
ATOM    106  HB  ILE A   7     -35.073  16.860  13.235  1.00 15.00           H  
ATOM    107 HG12 ILE A   7     -37.552  17.042  12.555  1.00 15.00           H  
ATOM    108 HG13 ILE A   7     -36.938  17.433  10.930  1.00 15.00           H  
ATOM    109 HG21 ILE A   7     -33.526  16.264  11.424  1.00 15.00           H  
ATOM    110 HG22 ILE A   7     -34.790  16.616  10.222  1.00 15.00           H  
ATOM    111 HG23 ILE A   7     -34.134  17.926  11.232  1.00 15.00           H  
ATOM    112 HD11 ILE A   7     -36.327  18.963  13.472  1.00 15.00           H  
ATOM    113 HD12 ILE A   7     -35.731  19.357  11.841  1.00 15.00           H  
ATOM    114 HD13 ILE A   7     -37.471  19.455  12.201  1.00 15.00           H  
ATOM    115  N   THR A   8     -34.104  13.506  11.751  1.00 15.00           N  
ATOM    116  CA  THR A   8     -32.933  12.675  11.998  1.00 15.00           C  
ATOM    117  CB  THR A   8     -33.346  11.235  12.364  1.00 15.00           C  
ATOM    118  OG1 THR A   8     -34.626  10.931  11.790  1.00 15.00           O  
ATOM    119  CG2 THR A   8     -33.401  11.056  13.873  1.00 15.00           C  
ATOM    120  C   THR A   8     -32.053  12.623  10.751  1.00 15.00           C  
ATOM    121  O   THR A   8     -32.518  12.939   9.650  1.00 15.00           O  
ATOM    122  H   THR A   8     -34.514  13.487  10.861  1.00 15.00           H  
ATOM    123  HA  THR A   8     -32.384  13.115  12.830  1.00 15.00           H  
ATOM    124  HB  THR A   8     -32.598  10.552  11.962  1.00 15.00           H  
ATOM    125 HG21 THR A   8     -32.424  11.280  14.302  1.00 15.00           H  
ATOM    126 HG22 THR A   8     -34.146  11.734  14.292  1.00 15.00           H  
ATOM    127 HG23 THR A   8     -33.674  10.027  14.107  1.00 15.00           H  
ATOM    128  HG1 THR A   8     -35.160  11.727  11.761  1.00 15.00           H  
ATOM    129  N   PRO A   9     -30.760  12.268  10.905  1.00 15.00           N  
ATOM    130  CA  PRO A   9     -29.835  12.151   9.768  1.00 15.00           C  
ATOM    131  CB  PRO A   9     -28.526  11.687  10.418  1.00 15.00           C  
ATOM    132  CG  PRO A   9     -28.635  12.139  11.834  1.00 15.00           C  
ATOM    133  CD  PRO A   9     -30.088  11.990  12.187  1.00 15.00           C  
ATOM    134  C   PRO A   9     -30.333  11.110   8.762  1.00 15.00           C  
ATOM    135  O   PRO A   9     -30.906  10.090   9.149  1.00 15.00           O  
ATOM    136  HA  PRO A   9     -29.730  13.083   9.210  1.00 15.00           H  
ATOM    137  HB2 PRO A   9     -27.668  12.151   9.931  1.00 15.00           H  
ATOM    138  HB3 PRO A   9     -28.433  10.602  10.365  1.00 15.00           H  
ATOM    139  HG2 PRO A   9     -28.325  13.179  11.928  1.00 15.00           H  
ATOM    140  HG3 PRO A   9     -28.019  11.515  12.482  1.00 15.00           H  
ATOM    141  HD2 PRO A   9     -30.306  10.980  12.535  1.00 15.00           H  
ATOM    142  HD3 PRO A   9     -30.383  12.709  12.951  1.00 15.00           H  
ATOM    143  N   ASN A  10     -30.111  11.364   7.478  1.00 15.00           N  
ATOM    144  CA  ASN A  10     -30.568  10.455   6.427  1.00 15.00           C  
ATOM    145  CB  ASN A  10     -30.541  11.138   5.055  1.00 15.00           C  
ATOM    146  CG  ASN A  10     -31.642  10.651   4.126  1.00 15.00           C  
ATOM    147  ND2 ASN A  10     -32.210  11.429   3.361  1.00 15.00           N  
ATOM    148  OD1 ASN A  10     -31.938   9.359   4.170  1.00 15.00           O  
ATOM    149  C   ASN A  10     -29.743   9.177   6.404  1.00 15.00           C  
ATOM    150  O   ASN A  10     -30.235   8.116   6.019  1.00 15.00           O  
ATOM    151  H   ASN A  10     -29.621  12.181   7.230  1.00 15.00           H  
ATOM    152  HA  ASN A  10     -31.600  10.186   6.654  1.00 15.00           H  
ATOM    153  HB2 ASN A  10     -29.578  10.938   4.586  1.00 15.00           H  
ATOM    154  HB3 ASN A  10     -30.659  12.212   5.199  1.00 15.00           H  
ATOM    155 HD21 ASN A  10     -32.928  11.090   2.738  1.00 15.00           H  
ATOM    156 HD22 ASN A  10     -31.957  12.407   3.356  1.00 15.00           H  
ATOM    157  N   ILE A  11     -28.488   9.284   6.808  1.00 15.00           N  
ATOM    158  CA  ILE A  11     -27.604   8.131   6.849  1.00 15.00           C  
ATOM    159  CB  ILE A  11     -26.491   8.191   5.781  1.00 15.00           C  
ATOM    160  CG1 ILE A  11     -27.104   8.418   4.393  1.00 15.00           C  
ATOM    161  CG2 ILE A  11     -25.684   6.899   5.796  1.00 15.00           C  
ATOM    162  CD1 ILE A  11     -26.089   8.540   3.275  1.00 15.00           C  
ATOM    163  C   ILE A  11     -26.996   7.992   8.236  1.00 15.00           C  
ATOM    164  O   ILE A  11     -26.256   8.865   8.697  1.00 15.00           O  
ATOM    165  H   ILE A  11     -28.150  10.158   7.100  1.00 15.00           H  
ATOM    166  HA  ILE A  11     -28.211   7.254   6.623  1.00 15.00           H  
ATOM    167  HB  ILE A  11     -25.825   9.023   6.010  1.00 15.00           H  
ATOM    168 HG12 ILE A  11     -27.690   9.337   4.424  1.00 15.00           H  
ATOM    169 HG13 ILE A  11     -27.760   7.577   4.168  1.00 15.00           H  
ATOM    170 HG21 ILE A  11     -25.241   6.758   6.782  1.00 15.00           H  
ATOM    171 HG22 ILE A  11     -26.339   6.059   5.568  1.00 15.00           H  
ATOM    172 HG23 ILE A  11     -24.893   6.955   5.048  1.00 15.00           H  
ATOM    173 HD11 ILE A  11     -25.421   9.377   3.481  1.00 15.00           H  
ATOM    174 HD12 ILE A  11     -25.508   7.620   3.210  1.00 15.00           H  
ATOM    175 HD13 ILE A  11     -26.606   8.712   2.331  1.00 15.00           H  
ATOM    176  N   LEU A  12     -27.331   6.900   8.899  1.00 15.00           N  
ATOM    177  CA  LEU A  12     -26.842   6.637  10.241  1.00 15.00           C  
ATOM    178  CB  LEU A  12     -27.976   6.095  11.116  1.00 15.00           C  
ATOM    179  CG  LEU A  12     -29.149   7.048  11.355  1.00 15.00           C  
ATOM    180  CD1 LEU A  12     -30.221   6.385  12.208  1.00 15.00           C  
ATOM    181  CD2 LEU A  12     -28.667   8.335  12.004  1.00 15.00           C  
ATOM    182  C   LEU A  12     -25.673   5.659  10.223  1.00 15.00           C  
ATOM    183  O   LEU A  12     -25.387   5.035   9.201  1.00 15.00           O  
ATOM    184  H   LEU A  12     -27.927   6.246   8.467  1.00 15.00           H  
ATOM    185  HA  LEU A  12     -26.485   7.576  10.663  1.00 15.00           H  
ATOM    186  HB2 LEU A  12     -27.554   5.835  12.086  1.00 15.00           H  
ATOM    187  HB3 LEU A  12     -28.367   5.197  10.637  1.00 15.00           H  
ATOM    188  HG  LEU A  12     -29.591   7.294  10.388  1.00 15.00           H  
ATOM    189 HD11 LEU A  12     -30.571   5.479  11.714  1.00 15.00           H  
ATOM    190 HD12 LEU A  12     -29.803   6.129  13.182  1.00 15.00           H  
ATOM    191 HD13 LEU A  12     -31.056   7.072  12.341  1.00 15.00           H  
ATOM    192 HD21 LEU A  12     -28.223   8.109  12.973  1.00 15.00           H  
ATOM    193 HD22 LEU A  12     -27.923   8.808  11.364  1.00 15.00           H  
ATOM    194 HD23 LEU A  12     -29.511   9.012  12.141  1.00 15.00           H  
ATOM    195  N   ARG A  13     -24.996   5.534  11.355  1.00 15.00           N  
ATOM    196  CA  ARG A  13     -23.860   4.630  11.478  1.00 15.00           C  
ATOM    197  CB  ARG A  13     -22.560   5.411  11.703  1.00 15.00           C  
ATOM    198  CG  ARG A  13     -21.691   5.560  10.458  1.00 15.00           C  
ATOM    199  CD  ARG A  13     -22.303   6.518   9.443  1.00 15.00           C  
ATOM    200  NE  ARG A  13     -21.475   6.662   8.238  1.00 15.00           N  
ATOM    201  CZ  ARG A  13     -20.977   7.829   7.807  1.00 15.00           C  
ATOM    202  NH1 ARG A  13     -21.219   8.950   8.480  1.00 15.00           N  
ATOM    203  NH2 ARG A  13     -20.232   7.875   6.700  1.00 15.00           N1+
ATOM    204  C   ARG A  13     -24.101   3.641  12.612  1.00 15.00           C  
ATOM    205  O   ARG A  13     -24.704   3.990  13.627  1.00 15.00           O  
ATOM    206  H   ARG A  13     -25.277   6.053  12.137  1.00 15.00           H  
ATOM    207  HA  ARG A  13     -23.757   4.075  10.546  1.00 15.00           H  
ATOM    208  HB2 ARG A  13     -21.979   4.891  12.464  1.00 15.00           H  
ATOM    209  HB3 ARG A  13     -22.819   6.407  12.059  1.00 15.00           H  
ATOM    210  HG2 ARG A  13     -21.574   4.582   9.991  1.00 15.00           H  
ATOM    211  HG3 ARG A  13     -20.714   5.941  10.755  1.00 15.00           H  
ATOM    212  HD2 ARG A  13     -22.417   7.496   9.910  1.00 15.00           H  
ATOM    213  HD3 ARG A  13     -23.283   6.139   9.151  1.00 15.00           H  
ATOM    214  HE  ARG A  13     -21.275   5.846   7.726  1.00 15.00           H  
ATOM    215 HH11 ARG A  13     -21.799   8.928   9.345  1.00 15.00           H  
ATOM    216 HH12 ARG A  13     -20.825   9.856   8.148  1.00 15.00           H  
ATOM    217 HH21 ARG A  13     -19.845   8.784   6.364  1.00 15.00           H  
ATOM    218 HH22 ARG A  13     -20.027   7.003   6.164  1.00 15.00           H  
ATOM    219  N   LEU A  14     -23.634   2.413  12.432  1.00 15.00           N  
ATOM    220  CA  LEU A  14     -23.821   1.359  13.425  1.00 15.00           C  
ATOM    221  CB  LEU A  14     -23.409  -0.003  12.865  1.00 15.00           C  
ATOM    222  CG  LEU A  14     -24.418  -0.680  11.935  1.00 15.00           C  
ATOM    223  CD1 LEU A  14     -23.902  -2.035  11.474  1.00 15.00           C  
ATOM    224  CD2 LEU A  14     -25.767  -0.824  12.623  1.00 15.00           C  
ATOM    225  C   LEU A  14     -23.104   1.629  14.744  1.00 15.00           C  
ATOM    226  O   LEU A  14     -21.945   2.044  14.765  1.00 15.00           O  
ATOM    227  H   LEU A  14     -23.150   2.203  11.608  1.00 15.00           H  
ATOM    228  HA  LEU A  14     -24.889   1.350  13.650  1.00 15.00           H  
ATOM    229  HB2 LEU A  14     -23.233  -0.671  13.708  1.00 15.00           H  
ATOM    230  HB3 LEU A  14     -22.481   0.133  12.308  1.00 15.00           H  
ATOM    231  HG  LEU A  14     -24.548  -0.049  11.055  1.00 15.00           H  
ATOM    232 HD11 LEU A  14     -22.949  -1.905  10.962  1.00 15.00           H  
ATOM    233 HD12 LEU A  14     -23.764  -2.684  12.339  1.00 15.00           H  
ATOM    234 HD13 LEU A  14     -24.623  -2.485  10.793  1.00 15.00           H  
ATOM    235 HD21 LEU A  14     -25.659  -1.453  13.507  1.00 15.00           H  
ATOM    236 HD22 LEU A  14     -26.131   0.159  12.919  1.00 15.00           H  
ATOM    237 HD23 LEU A  14     -26.479  -1.283  11.936  1.00 15.00           H  
ATOM    238  N   GLU A  15     -23.831   1.397  15.834  1.00 15.00           N  
ATOM    239  CA  GLU A  15     -23.317   1.560  17.191  1.00 15.00           C  
ATOM    240  CB  GLU A  15     -22.228   0.523  17.487  1.00 15.00           C  
ATOM    241  CG  GLU A  15     -22.693  -0.912  17.254  1.00 15.00           C  
ATOM    242  CD  GLU A  15     -21.551  -1.896  17.122  1.00 15.00           C  
ATOM    243  OE1 GLU A  15     -21.250  -2.595  18.109  1.00 15.00           O  
ATOM    244  OE2 GLU A  15     -20.939  -1.964  16.032  1.00 15.00           O1-
ATOM    245  C   GLU A  15     -22.873   2.994  17.492  1.00 15.00           C  
ATOM    246  O   GLU A  15     -22.028   3.237  18.356  1.00 15.00           O  
ATOM    247  H   GLU A  15     -24.759   1.101  15.723  1.00 15.00           H  
ATOM    248  HA  GLU A  15     -24.143   1.373  17.878  1.00 15.00           H  
ATOM    249  HB2 GLU A  15     -21.925   0.625  18.529  1.00 15.00           H  
ATOM    250  HB3 GLU A  15     -21.374   0.722  16.840  1.00 15.00           H  
ATOM    251  HG2 GLU A  15     -23.282  -0.940  16.336  1.00 15.00           H  
ATOM    252  HG3 GLU A  15     -23.316  -1.215  18.095  1.00 15.00           H  
ATOM    253  N   SER A  16     -23.482   3.941  16.796  1.00 15.00           N  
ATOM    254  CA  SER A  16     -23.174   5.345  16.978  1.00 15.00           C  
ATOM    255  CB  SER A  16     -22.739   5.969  15.644  1.00 15.00           C  
ATOM    256  OG  SER A  16     -22.097   7.222  15.837  1.00 15.00           O  
ATOM    257  C   SER A  16     -24.387   6.083  17.530  1.00 15.00           C  
ATOM    258  O   SER A  16     -25.421   6.170  16.868  1.00 15.00           O  
ATOM    259  H   SER A  16     -24.162   3.684  16.139  1.00 15.00           H  
ATOM    260  HA  SER A  16     -22.354   5.434  17.690  1.00 15.00           H  
ATOM    261  HB2 SER A  16     -23.620   6.116  15.018  1.00 15.00           H  
ATOM    262  HB3 SER A  16     -22.048   5.291  15.145  1.00 15.00           H  
ATOM    263  HG  SER A  16     -22.704   7.940  15.577  1.00 15.00           H  
ATOM    264  N   GLU A  17     -24.269   6.576  18.756  1.00 15.00           N  
ATOM    265  CA  GLU A  17     -25.347   7.326  19.376  1.00 15.00           C  
ATOM    266  CB  GLU A  17     -25.061   7.564  20.859  1.00 15.00           C  
ATOM    267  CG  GLU A  17     -25.128   6.314  21.717  1.00 15.00           C  
ATOM    268  CD  GLU A  17     -25.067   6.628  23.197  1.00 15.00           C  
ATOM    269  OE1 GLU A  17     -23.952   6.875  23.701  1.00 15.00           O  
ATOM    270  OE2 GLU A  17     -26.132   6.629  23.848  1.00 15.00           O1-
ATOM    271  C   GLU A  17     -25.509   8.658  18.666  1.00 15.00           C  
ATOM    272  O   GLU A  17     -24.583   9.480  18.655  1.00 15.00           O  
ATOM    273  H   GLU A  17     -23.447   6.417  19.262  1.00 15.00           H  
ATOM    274  HA  GLU A  17     -26.267   6.748  19.290  1.00 15.00           H  
ATOM    275  HB2 GLU A  17     -25.793   8.276  21.238  1.00 15.00           H  
ATOM    276  HB3 GLU A  17     -24.061   7.987  20.950  1.00 15.00           H  
ATOM    277  HG2 GLU A  17     -24.287   5.669  21.462  1.00 15.00           H  
ATOM    278  HG3 GLU A  17     -26.063   5.794  21.508  1.00 15.00           H  
ATOM    279  N   GLU A  18     -26.663   8.852  18.047  1.00 15.00           N  
ATOM    280  CA  GLU A  18     -26.947  10.085  17.339  1.00 15.00           C  
ATOM    281  CB  GLU A  18     -27.162   9.844  15.841  1.00 15.00           C  
ATOM    282  CG  GLU A  18     -25.923   9.358  15.095  1.00 15.00           C  
ATOM    283  CD  GLU A  18     -24.664  10.138  15.443  1.00 15.00           C  
ATOM    284  OE1 GLU A  18     -23.605   9.503  15.663  1.00 15.00           O  
ATOM    285  OE2 GLU A  18     -24.722  11.386  15.496  1.00 15.00           O1-
ATOM    286  C   GLU A  18     -28.141  10.789  17.963  1.00 15.00           C  
ATOM    287  O   GLU A  18     -28.867  10.203  18.775  1.00 15.00           O  
ATOM    288  H   GLU A  18     -27.348   8.144  18.075  1.00 15.00           H  
ATOM    289  HA  GLU A  18     -26.077  10.734  17.432  1.00 15.00           H  
ATOM    290  HB2 GLU A  18     -27.487  10.780  15.389  1.00 15.00           H  
ATOM    291  HB3 GLU A  18     -27.946   9.094  15.726  1.00 15.00           H  
ATOM    292  HG2 GLU A  18     -26.104   9.454  14.024  1.00 15.00           H  
ATOM    293  HG3 GLU A  18     -25.759   8.309  15.343  1.00 15.00           H  
ATOM    294  N   THR A  19     -28.338  12.042  17.590  1.00 15.00           N  
ATOM    295  CA  THR A  19     -29.421  12.841  18.130  1.00 15.00           C  
ATOM    296  CB  THR A  19     -28.940  14.280  18.386  1.00 15.00           C  
ATOM    297  OG1 THR A  19     -27.540  14.254  18.704  1.00 15.00           O  
ATOM    298  CG2 THR A  19     -29.702  14.903  19.548  1.00 15.00           C  
ATOM    299  C   THR A  19     -30.648  12.871  17.215  1.00 15.00           C  
ATOM    300  O   THR A  19     -30.535  12.861  15.988  1.00 15.00           O  
ATOM    301  H   THR A  19     -27.736  12.442  16.931  1.00 15.00           H  
ATOM    302  HA  THR A  19     -29.720  12.371  19.066  1.00 15.00           H  
ATOM    303  HB  THR A  19     -29.117  14.876  17.491  1.00 15.00           H  
ATOM    304 HG21 THR A  19     -30.767  14.917  19.317  1.00 15.00           H  
ATOM    305 HG22 THR A  19     -29.532  14.316  20.450  1.00 15.00           H  
ATOM    306 HG23 THR A  19     -29.351  15.923  19.707  1.00 15.00           H  
ATOM    307  HG1 THR A  19     -27.328  13.421  19.135  1.00 15.00           H  
ATOM    308  N   MET A  20     -31.814  12.883  17.846  1.00 15.00           N  
ATOM    309  CA  MET A  20     -33.097  12.950  17.163  1.00 15.00           C  
ATOM    310  CB  MET A  20     -33.927  11.703  17.498  1.00 15.00           C  
ATOM    311  CG  MET A  20     -35.388  11.782  17.078  1.00 15.00           C  
ATOM    312  SD  MET A  20     -36.379  10.427  17.742  1.00 15.00           S  
ATOM    313  CE  MET A  20     -35.470   9.015  17.122  1.00 15.00           C  
ATOM    314  C   MET A  20     -33.836  14.193  17.651  1.00 15.00           C  
ATOM    315  O   MET A  20     -33.891  14.447  18.856  1.00 15.00           O  
ATOM    316  H   MET A  20     -31.812  12.826  18.830  1.00 15.00           H  
ATOM    317  HA  MET A  20     -32.943  12.997  16.085  1.00 15.00           H  
ATOM    318  HB2 MET A  20     -33.891  11.550  18.576  1.00 15.00           H  
ATOM    319  HB3 MET A  20     -33.475  10.848  16.994  1.00 15.00           H  
ATOM    320  HG2 MET A  20     -35.440  11.752  15.990  1.00 15.00           H  
ATOM    321  HG3 MET A  20     -35.802  12.725  17.436  1.00 15.00           H  
ATOM    322  HE1 MET A  20     -35.447   9.047  16.032  1.00 15.00           H  
ATOM    323  HE2 MET A  20     -34.451   9.040  17.508  1.00 15.00           H  
ATOM    324  HE3 MET A  20     -35.959   8.097  17.448  1.00 15.00           H  
ATOM    325  N   VAL A  21     -34.385  14.972  16.729  1.00 15.00           N  
ATOM    326  CA  VAL A  21     -35.110  16.187  17.093  1.00 15.00           C  
ATOM    327  CB  VAL A  21     -34.732  17.367  16.167  1.00 15.00           C  
ATOM    328  CG1 VAL A  21     -35.492  18.629  16.553  1.00 15.00           C  
ATOM    329  CG2 VAL A  21     -33.233  17.612  16.192  1.00 15.00           C  
ATOM    330  C   VAL A  21     -36.614  15.960  17.009  1.00 15.00           C  
ATOM    331  O   VAL A  21     -37.103  15.396  16.030  1.00 15.00           O  
ATOM    332  H   VAL A  21     -34.305  14.726  15.778  1.00 15.00           H  
ATOM    333  HA  VAL A  21     -34.831  16.434  18.117  1.00 15.00           H  
ATOM    334  HB  VAL A  21     -35.018  17.100  15.150  1.00 15.00           H  
ATOM    335 HG11 VAL A  21     -36.564  18.439  16.500  1.00 15.00           H  
ATOM    336 HG12 VAL A  21     -35.223  18.919  17.568  1.00 15.00           H  
ATOM    337 HG13 VAL A  21     -35.231  19.434  15.865  1.00 15.00           H  
ATOM    338 HG21 VAL A  21     -32.925  17.882  17.202  1.00 15.00           H  
ATOM    339 HG22 VAL A  21     -32.712  16.706  15.882  1.00 15.00           H  
ATOM    340 HG23 VAL A  21     -32.987  18.425  15.508  1.00 15.00           H  
ATOM    341  N   LEU A  22     -37.340  16.384  18.040  1.00 15.00           N  
ATOM    342  CA  LEU A  22     -38.790  16.236  18.061  1.00 15.00           C  
ATOM    343  CB  LEU A  22     -39.226  15.172  19.072  1.00 15.00           C  
ATOM    344  CG  LEU A  22     -38.620  13.781  18.894  1.00 15.00           C  
ATOM    345  CD1 LEU A  22     -37.398  13.613  19.780  1.00 15.00           C  
ATOM    346  CD2 LEU A  22     -39.652  12.702  19.182  1.00 15.00           C  
ATOM    347  C   LEU A  22     -39.473  17.563  18.371  1.00 15.00           C  
ATOM    348  O   LEU A  22     -39.221  18.177  19.412  1.00 15.00           O  
ATOM    349  H   LEU A  22     -36.889  16.803  18.809  1.00 15.00           H  
ATOM    350  HA  LEU A  22     -39.096  15.911  17.067  1.00 15.00           H  
ATOM    351  HB2 LEU A  22     -40.310  15.074  19.004  1.00 15.00           H  
ATOM    352  HB3 LEU A  22     -38.955  15.528  20.067  1.00 15.00           H  
ATOM    353  HG  LEU A  22     -38.304  13.675  17.856  1.00 15.00           H  
ATOM    354 HD11 LEU A  22     -36.662  14.379  19.533  1.00 15.00           H  
ATOM    355 HD12 LEU A  22     -37.690  13.715  20.825  1.00 15.00           H  
ATOM    356 HD13 LEU A  22     -36.965  12.626  19.619  1.00 15.00           H  
ATOM    357 HD21 LEU A  22     -39.985  12.785  20.217  1.00 15.00           H  
ATOM    358 HD22 LEU A  22     -40.504  12.827  18.514  1.00 15.00           H  
ATOM    359 HD23 LEU A  22     -39.205  11.721  19.023  1.00 15.00           H  
ATOM    360  N   GLU A  23     -40.330  17.995  17.457  1.00 15.00           N  
ATOM    361  CA  GLU A  23     -41.069  19.244  17.609  1.00 15.00           C  
ATOM    362  CB  GLU A  23     -40.592  20.285  16.586  1.00 15.00           C  
ATOM    363  CG  GLU A  23     -39.198  20.842  16.834  1.00 15.00           C  
ATOM    364  CD  GLU A  23     -38.841  21.957  15.866  1.00 15.00           C  
ATOM    365  OE1 GLU A  23     -38.786  23.133  16.302  1.00 15.00           O  
ATOM    366  OE2 GLU A  23     -38.605  21.661  14.674  1.00 15.00           O1-
ATOM    367  C   GLU A  23     -42.565  19.000  17.421  1.00 15.00           C  
ATOM    368  O   GLU A  23     -42.965  18.049  16.741  1.00 15.00           O  
ATOM    369  H   GLU A  23     -40.477  17.454  16.649  1.00 15.00           H  
ATOM    370  HA  GLU A  23     -40.886  19.625  18.614  1.00 15.00           H  
ATOM    371  HB2 GLU A  23     -41.296  21.118  16.598  1.00 15.00           H  
ATOM    372  HB3 GLU A  23     -40.600  19.818  15.601  1.00 15.00           H  
ATOM    373  HG2 GLU A  23     -38.474  20.035  16.721  1.00 15.00           H  
ATOM    374  HG3 GLU A  23     -39.153  21.233  17.850  1.00 15.00           H  
ATOM    375  N   ALA A  24     -43.385  19.847  18.032  1.00 15.00           N  
ATOM    376  CA  ALA A  24     -44.831  19.730  17.925  1.00 15.00           C  
ATOM    377  CB  ALA A  24     -45.389  18.954  19.106  1.00 15.00           C  
ATOM    378  C   ALA A  24     -45.469  21.110  17.862  1.00 15.00           C  
ATOM    379  O   ALA A  24     -45.321  21.911  18.782  1.00 15.00           O  
ATOM    380  H   ALA A  24     -43.006  20.575  18.571  1.00 15.00           H  
ATOM    381  HA  ALA A  24     -45.067  19.189  17.009  1.00 15.00           H  
ATOM    382  HB1 ALA A  24     -44.938  17.962  19.135  1.00 15.00           H  
ATOM    383  HB2 ALA A  24     -45.161  19.484  20.030  1.00 15.00           H  
ATOM    384  HB3 ALA A  24     -46.470  18.858  19.000  1.00 15.00           H  
ATOM    385  N   HIS A  25     -46.182  21.385  16.781  1.00 15.00           N  
ATOM    386  CA  HIS A  25     -46.836  22.677  16.612  1.00 15.00           C  
ATOM    387  CB  HIS A  25     -46.305  23.408  15.371  1.00 15.00           C  
ATOM    388  CG  HIS A  25     -44.816  23.581  15.339  1.00 15.00           C  
ATOM    389  CD2 HIS A  25     -44.147  24.651  15.899  1.00 15.00           C  
ATOM    390  ND1 HIS A  25     -43.857  22.790  14.793  1.00 15.00           N  
ATOM    391  NE2 HIS A  25     -42.836  24.479  15.675  1.00 15.00           N  
ATOM    392  CE1 HIS A  25     -42.609  23.365  15.010  1.00 15.00           C  
ATOM    393  C   HIS A  25     -48.344  22.500  16.503  1.00 15.00           C  
ATOM    394  O   HIS A  25     -48.829  21.668  15.741  1.00 15.00           O  
ATOM    395  H   HIS A  25     -46.279  20.699  16.081  1.00 15.00           H  
ATOM    396  HA  HIS A  25     -46.610  23.281  17.490  1.00 15.00           H  
ATOM    397  HB2 HIS A  25     -46.763  24.397  15.336  1.00 15.00           H  
ATOM    398  HB3 HIS A  25     -46.601  22.840  14.489  1.00 15.00           H  
ATOM    399  HD1 HIS A  25     -44.035  21.861  14.273  1.00 15.00           H  
ATOM    400  HD2 HIS A  25     -44.599  25.478  16.424  1.00 15.00           H  
ATOM    401  HE1 HIS A  25     -41.651  22.976  14.698  1.00 15.00           H  
ATOM    402  N   ASP A  26     -49.086  23.280  17.266  1.00 15.00           N  
ATOM    403  CA  ASP A  26     -50.542  23.195  17.235  1.00 15.00           C  
ATOM    404  CB  ASP A  26     -51.063  22.597  15.932  1.00 15.00           C  
ATOM    405  CG  ASP A  26     -52.538  22.891  15.744  1.00 15.00           C  
ATOM    406  OD1 ASP A  26     -53.353  21.946  15.799  1.00 15.00           O  
ATOM    407  OD2 ASP A  26     -52.895  24.080  15.588  1.00 15.00           O1-
ATOM    408  C   ASP A  26     -51.086  22.447  18.443  1.00 15.00           C  
ATOM    409  O   ASP A  26     -52.293  22.254  18.589  1.00 15.00           O  
ATOM    410  H   ASP A  26     -48.653  23.934  17.852  1.00 15.00           H  
ATOM    411  HA  ASP A  26     -50.913  24.219  17.284  1.00 15.00           H  
ATOM    412  HB2 ASP A  26     -50.916  21.517  15.952  1.00 15.00           H  
ATOM    413  HB3 ASP A  26     -50.506  23.024  15.097  1.00 15.00           H  
ATOM    414  N   ALA A  27     -50.175  22.006  19.301  1.00 15.00           N  
ATOM    415  CA  ALA A  27     -50.537  21.246  20.488  1.00 15.00           C  
ATOM    416  CB  ALA A  27     -49.464  20.212  20.797  1.00 15.00           C  
ATOM    417  C   ALA A  27     -50.764  22.156  21.687  1.00 15.00           C  
ATOM    418  O   ALA A  27     -50.158  23.220  21.794  1.00 15.00           O  
ATOM    419  H   ALA A  27     -49.235  22.214  19.138  1.00 15.00           H  
ATOM    420  HA  ALA A  27     -51.477  20.732  20.284  1.00 15.00           H  
ATOM    421  HB1 ALA A  27     -49.342  19.548  19.942  1.00 15.00           H  
ATOM    422  HB2 ALA A  27     -48.521  20.717  21.003  1.00 15.00           H  
ATOM    423  HB3 ALA A  27     -49.762  19.628  21.668  1.00 15.00           H  
ATOM    424  N   GLN A  28     -51.633  21.722  22.590  1.00 15.00           N  
ATOM    425  CA  GLN A  28     -51.954  22.495  23.782  1.00 15.00           C  
ATOM    426  CB  GLN A  28     -53.443  22.839  23.805  1.00 15.00           C  
ATOM    427  CG  GLN A  28     -53.815  24.046  22.961  1.00 15.00           C  
ATOM    428  CD  GLN A  28     -53.893  25.317  23.780  1.00 15.00           C  
ATOM    429  OE1 GLN A  28     -52.909  26.030  23.941  1.00 15.00           O  
ATOM    430  NE2 GLN A  28     -55.072  25.603  24.309  1.00 15.00           N  
ATOM    431  C   GLN A  28     -51.583  21.722  25.042  1.00 15.00           C  
ATOM    432  O   GLN A  28     -52.219  20.724  25.374  1.00 15.00           O  
ATOM    433  H   GLN A  28     -52.065  20.853  22.458  1.00 15.00           H  
ATOM    434  HA  GLN A  28     -51.374  23.418  23.756  1.00 15.00           H  
ATOM    435  HB2 GLN A  28     -53.733  23.041  24.836  1.00 15.00           H  
ATOM    436  HB3 GLN A  28     -53.999  21.978  23.433  1.00 15.00           H  
ATOM    437  HG2 GLN A  28     -54.786  23.866  22.500  1.00 15.00           H  
ATOM    438  HG3 GLN A  28     -53.062  24.176  22.184  1.00 15.00           H  
ATOM    439 HE21 GLN A  28     -55.812  24.987  24.143  1.00 15.00           H  
ATOM    440 HE22 GLN A  28     -55.153  26.421  24.839  1.00 15.00           H  
ATOM    441  N   GLY A  29     -50.549  22.183  25.732  1.00 15.00           N  
ATOM    442  CA  GLY A  29     -50.112  21.519  26.951  1.00 15.00           C  
ATOM    443  C   GLY A  29     -48.920  20.620  26.704  1.00 15.00           C  
ATOM    444  O   GLY A  29     -48.291  20.708  25.652  1.00 15.00           O  
ATOM    445  H   GLY A  29     -50.069  22.972  25.407  1.00 15.00           H  
ATOM    446  HA2 GLY A  29     -50.934  20.916  27.339  1.00 15.00           H  
ATOM    447  HA3 GLY A  29     -49.838  22.276  27.686  1.00 15.00           H  
ATOM    448  N   ASP A  30     -48.596  19.767  27.665  1.00 15.00           N  
ATOM    449  CA  ASP A  30     -47.475  18.847  27.519  1.00 15.00           C  
ATOM    450  CB  ASP A  30     -46.714  18.664  28.837  1.00 15.00           C  
ATOM    451  CG  ASP A  30     -47.593  18.212  29.985  1.00 15.00           C  
ATOM    452  OD1 ASP A  30     -48.236  19.080  30.616  1.00 15.00           O  
ATOM    453  OD2 ASP A  30     -47.627  16.997  30.263  1.00 15.00           O1-
ATOM    454  C   ASP A  30     -47.943  17.507  26.963  1.00 15.00           C  
ATOM    455  O   ASP A  30     -49.090  17.109  27.164  1.00 15.00           O  
ATOM    456  H   ASP A  30     -49.127  19.744  28.491  1.00 15.00           H  
ATOM    457  HA  ASP A  30     -46.780  19.288  26.805  1.00 15.00           H  
ATOM    458  HB2 ASP A  30     -46.256  19.616  29.106  1.00 15.00           H  
ATOM    459  HB3 ASP A  30     -45.935  17.917  28.684  1.00 15.00           H  
ATOM    460  N   VAL A  31     -47.070  16.833  26.223  1.00 15.00           N  
ATOM    461  CA  VAL A  31     -47.408  15.543  25.626  1.00 15.00           C  
ATOM    462  CB  VAL A  31     -47.801  15.680  24.129  1.00 15.00           C  
ATOM    463  CG1 VAL A  31     -48.650  14.497  23.680  1.00 15.00           C  
ATOM    464  CG2 VAL A  31     -48.513  16.996  23.840  1.00 15.00           C  
ATOM    465  C   VAL A  31     -46.233  14.572  25.716  1.00 15.00           C  
ATOM    466  O   VAL A  31     -45.110  14.910  25.333  1.00 15.00           O  
ATOM    467  H   VAL A  31     -46.174  17.212  26.076  1.00 15.00           H  
ATOM    468  HA  VAL A  31     -48.260  15.161  26.190  1.00 15.00           H  
ATOM    469  HB  VAL A  31     -46.876  15.680  23.554  1.00 15.00           H  
ATOM    470 HG11 VAL A  31     -48.104  13.570  23.855  1.00 15.00           H  
ATOM    471 HG12 VAL A  31     -49.581  14.482  24.247  1.00 15.00           H  
ATOM    472 HG13 VAL A  31     -48.873  14.592  22.617  1.00 15.00           H  
ATOM    473 HG21 VAL A  31     -49.448  17.034  24.399  1.00 15.00           H  
ATOM    474 HG22 VAL A  31     -47.875  17.827  24.141  1.00 15.00           H  
ATOM    475 HG23 VAL A  31     -48.724  17.068  22.773  1.00 15.00           H  
ATOM    476  N   PRO A  32     -46.468  13.359  26.245  1.00 15.00           N  
ATOM    477  CA  PRO A  32     -45.436  12.327  26.359  1.00 15.00           C  
ATOM    478  CB  PRO A  32     -46.019  11.333  27.382  1.00 15.00           C  
ATOM    479  CG  PRO A  32     -47.308  11.932  27.853  1.00 15.00           C  
ATOM    480  CD  PRO A  32     -47.746  12.900  26.792  1.00 15.00           C  
ATOM    481  C   PRO A  32     -45.222  11.630  25.016  1.00 15.00           C  
ATOM    482  O   PRO A  32     -46.185  11.300  24.320  1.00 15.00           O  
ATOM    483  HA  PRO A  32     -44.470  12.733  26.659  1.00 15.00           H  
ATOM    484  HB2 PRO A  32     -45.332  11.206  28.219  1.00 15.00           H  
ATOM    485  HB3 PRO A  32     -46.200  10.368  26.911  1.00 15.00           H  
ATOM    486  HG2 PRO A  32     -47.157  12.453  28.799  1.00 15.00           H  
ATOM    487  HG3 PRO A  32     -48.059  11.152  27.984  1.00 15.00           H  
ATOM    488  HD2 PRO A  32     -48.347  12.405  26.029  1.00 15.00           H  
ATOM    489  HD3 PRO A  32     -48.313  13.726  27.221  1.00 15.00           H  
ATOM    490  N   VAL A  33     -43.967  11.405  24.650  1.00 15.00           N  
ATOM    491  CA  VAL A  33     -43.654  10.764  23.379  1.00 15.00           C  
ATOM    492  CB  VAL A  33     -42.731  11.635  22.496  1.00 15.00           C  
ATOM    493  CG1 VAL A  33     -42.676  11.089  21.077  1.00 15.00           C  
ATOM    494  CG2 VAL A  33     -43.185  13.089  22.497  1.00 15.00           C  
ATOM    495  C   VAL A  33     -42.997   9.404  23.591  1.00 15.00           C  
ATOM    496  O   VAL A  33     -42.103   9.254  24.427  1.00 15.00           O  
ATOM    497  H   VAL A  33     -43.232  11.665  25.252  1.00 15.00           H  
ATOM    498  HA  VAL A  33     -44.606  10.633  22.863  1.00 15.00           H  
ATOM    499  HB  VAL A  33     -41.727  11.598  22.920  1.00 15.00           H  
ATOM    500 HG11 VAL A  33     -42.318  10.059  21.097  1.00 15.00           H  
ATOM    501 HG12 VAL A  33     -43.673  11.118  20.638  1.00 15.00           H  
ATOM    502 HG13 VAL A  33     -41.997  11.698  20.480  1.00 15.00           H  
ATOM    503 HG21 VAL A  33     -44.189  13.156  22.078  1.00 15.00           H  
ATOM    504 HG22 VAL A  33     -43.191  13.467  23.518  1.00 15.00           H  
ATOM    505 HG23 VAL A  33     -42.499  13.684  21.894  1.00 15.00           H  
ATOM    506  N   THR A  34     -43.459   8.417  22.840  1.00 15.00           N  
ATOM    507  CA  THR A  34     -42.914   7.074  22.913  1.00 15.00           C  
ATOM    508  CB  THR A  34     -44.044   6.031  23.026  1.00 15.00           C  
ATOM    509  OG1 THR A  34     -45.126   6.585  23.791  1.00 15.00           O  
ATOM    510  CG2 THR A  34     -43.540   4.772  23.717  1.00 15.00           C  
ATOM    511  C   THR A  34     -42.091   6.798  21.655  1.00 15.00           C  
ATOM    512  O   THR A  34     -42.628   6.791  20.545  1.00 15.00           O  
ATOM    513  H   THR A  34     -44.193   8.598  22.214  1.00 15.00           H  
ATOM    514  HA  THR A  34     -42.283   6.998  23.799  1.00 15.00           H  
ATOM    515  HB  THR A  34     -44.385   5.773  22.023  1.00 15.00           H  
ATOM    516 HG21 THR A  34     -42.713   4.350  23.145  1.00 15.00           H  
ATOM    517 HG22 THR A  34     -43.197   5.022  24.721  1.00 15.00           H  
ATOM    518 HG23 THR A  34     -44.348   4.044  23.781  1.00 15.00           H  
ATOM    519  HG1 THR A  34     -45.141   7.542  23.680  1.00 15.00           H  
ATOM    520  N   VAL A  35     -40.787   6.603  21.825  1.00 15.00           N  
ATOM    521  CA  VAL A  35     -39.897   6.347  20.697  1.00 15.00           C  
ATOM    522  CB  VAL A  35     -38.606   7.190  20.798  1.00 15.00           C  
ATOM    523  CG1 VAL A  35     -37.845   7.167  19.480  1.00 15.00           C  
ATOM    524  CG2 VAL A  35     -38.913   8.620  21.223  1.00 15.00           C  
ATOM    525  C   VAL A  35     -39.510   4.873  20.625  1.00 15.00           C  
ATOM    526  O   VAL A  35     -39.057   4.297  21.615  1.00 15.00           O  
ATOM    527  H   VAL A  35     -40.410   6.629  22.734  1.00 15.00           H  
ATOM    528  HA  VAL A  35     -40.443   6.627  19.795  1.00 15.00           H  
ATOM    529  HB  VAL A  35     -37.973   6.744  21.566  1.00 15.00           H  
ATOM    530 HG11 VAL A  35     -37.605   6.137  19.217  1.00 15.00           H  
ATOM    531 HG12 VAL A  35     -38.460   7.609  18.697  1.00 15.00           H  
ATOM    532 HG13 VAL A  35     -36.923   7.739  19.584  1.00 15.00           H  
ATOM    533 HG21 VAL A  35     -39.547   9.093  20.473  1.00 15.00           H  
ATOM    534 HG22 VAL A  35     -39.431   8.610  22.182  1.00 15.00           H  
ATOM    535 HG23 VAL A  35     -37.982   9.178  21.317  1.00 15.00           H  
ATOM    536  N   THR A  36     -39.697   4.263  19.463  1.00 15.00           N  
ATOM    537  CA  THR A  36     -39.352   2.861  19.275  1.00 15.00           C  
ATOM    538  CB  THR A  36     -40.608   1.971  19.328  1.00 15.00           C  
ATOM    539  OG1 THR A  36     -41.657   2.672  20.008  1.00 15.00           O  
ATOM    540  CG2 THR A  36     -40.311   0.678  20.071  1.00 15.00           C  
ATOM    541  C   THR A  36     -38.650   2.647  17.935  1.00 15.00           C  
ATOM    542  O   THR A  36     -39.129   3.092  16.893  1.00 15.00           O  
ATOM    543  H   THR A  36     -40.086   4.763  18.711  1.00 15.00           H  
ATOM    544  HA  THR A  36     -38.679   2.582  20.086  1.00 15.00           H  
ATOM    545  HB  THR A  36     -40.915   1.734  18.310  1.00 15.00           H  
ATOM    546 HG21 THR A  36     -39.510   0.143  19.562  1.00 15.00           H  
ATOM    547 HG22 THR A  36     -40.003   0.907  21.091  1.00 15.00           H  
ATOM    548 HG23 THR A  36     -41.206   0.057  20.092  1.00 15.00           H  
ATOM    549  HG1 THR A  36     -41.523   3.618  19.903  1.00 15.00           H  
ATOM    550  N   VAL A  37     -37.505   1.980  17.972  1.00 15.00           N  
ATOM    551  CA  VAL A  37     -36.744   1.696  16.764  1.00 15.00           C  
ATOM    552  CB  VAL A  37     -35.251   2.054  16.928  1.00 15.00           C  
ATOM    553  CG1 VAL A  37     -34.495   1.803  15.632  1.00 15.00           C  
ATOM    554  CG2 VAL A  37     -35.087   3.499  17.375  1.00 15.00           C  
ATOM    555  C   VAL A  37     -36.864   0.218  16.419  1.00 15.00           C  
ATOM    556  O   VAL A  37     -36.320  -0.636  17.125  1.00 15.00           O  
ATOM    557  H   VAL A  37     -37.160   1.664  18.840  1.00 15.00           H  
ATOM    558  HA  VAL A  37     -37.155   2.310  15.963  1.00 15.00           H  
ATOM    559  HB  VAL A  37     -34.829   1.411  17.700  1.00 15.00           H  
ATOM    560 HG11 VAL A  37     -34.601   0.756  15.346  1.00 15.00           H  
ATOM    561 HG12 VAL A  37     -34.901   2.437  14.845  1.00 15.00           H  
ATOM    562 HG13 VAL A  37     -33.439   2.034  15.776  1.00 15.00           H  
ATOM    563 HG21 VAL A  37     -35.502   4.164  16.617  1.00 15.00           H  
ATOM    564 HG22 VAL A  37     -35.614   3.650  18.317  1.00 15.00           H  
ATOM    565 HG23 VAL A  37     -34.028   3.720  17.511  1.00 15.00           H  
ATOM    566  N   HIS A  38     -37.582  -0.077  15.348  1.00 15.00           N  
ATOM    567  CA  HIS A  38     -37.778  -1.456  14.921  1.00 15.00           C  
ATOM    568  CB  HIS A  38     -39.257  -1.732  14.640  1.00 15.00           C  
ATOM    569  CG  HIS A  38     -40.131  -1.620  15.850  1.00 15.00           C  
ATOM    570  ND1 HIS A  38     -40.411  -2.711  16.636  1.00 15.00           N  
ATOM    571  CD2 HIS A  38     -40.766  -0.533  16.354  1.00 15.00           C  
ATOM    572  CE1 HIS A  38     -41.205  -2.273  17.595  1.00 15.00           C  
ATOM    573  NE2 HIS A  38     -41.447  -0.962  17.463  1.00 15.00           N  
ATOM    574  C   HIS A  38     -36.942  -1.768  13.689  1.00 15.00           C  
ATOM    575  O   HIS A  38     -36.549  -0.863  12.949  1.00 15.00           O  
ATOM    576  H   HIS A  38     -37.984   0.649  14.822  1.00 15.00           H  
ATOM    577  HA  HIS A  38     -37.450  -2.106  15.732  1.00 15.00           H  
ATOM    578  HB2 HIS A  38     -39.350  -2.743  14.242  1.00 15.00           H  
ATOM    579  HB3 HIS A  38     -39.606  -1.015  13.897  1.00 15.00           H  
ATOM    580  HD2 HIS A  38     -40.740   0.472  15.959  1.00 15.00           H  
ATOM    581  HE2 HIS A  38     -42.007  -0.411  18.049  1.00 15.00           H  
ATOM    582  HE1 HIS A  38     -41.608  -2.892  18.384  1.00 15.00           H  
ATOM    583  N   ASP A  39     -36.679  -3.047  13.476  1.00 15.00           N  
ATOM    584  CA  ASP A  39     -35.892  -3.490  12.330  1.00 15.00           C  
ATOM    585  CB  ASP A  39     -35.147  -4.789  12.657  1.00 15.00           C  
ATOM    586  CG  ASP A  39     -34.090  -5.154  11.624  1.00 15.00           C  
ATOM    587  OD1 ASP A  39     -33.738  -6.351  11.535  1.00 15.00           O  
ATOM    588  OD2 ASP A  39     -33.601  -4.245  10.915  1.00 15.00           O1-
ATOM    589  C   ASP A  39     -36.789  -3.682  11.113  1.00 15.00           C  
ATOM    590  O   ASP A  39     -37.948  -4.095  11.239  1.00 15.00           O  
ATOM    591  H   ASP A  39     -37.026  -3.713  14.101  1.00 15.00           H  
ATOM    592  HA  ASP A  39     -35.153  -2.720  12.101  1.00 15.00           H  
ATOM    593  HB2 ASP A  39     -35.874  -5.600  12.710  1.00 15.00           H  
ATOM    594  HB3 ASP A  39     -34.659  -4.673  13.625  1.00 15.00           H  
ATOM    595  N   PHE A  40     -36.259  -3.374   9.944  1.00 15.00           N  
ATOM    596  CA  PHE A  40     -37.007  -3.503   8.705  1.00 15.00           C  
ATOM    597  CB  PHE A  40     -36.260  -2.778   7.577  1.00 15.00           C  
ATOM    598  CG  PHE A  40     -37.125  -2.344   6.430  1.00 15.00           C  
ATOM    599  CD1 PHE A  40     -38.110  -1.387   6.611  1.00 15.00           C  
ATOM    600  CD2 PHE A  40     -36.951  -2.891   5.170  1.00 15.00           C  
ATOM    601  CE1 PHE A  40     -38.906  -0.984   5.557  1.00 15.00           C  
ATOM    602  CE2 PHE A  40     -37.744  -2.493   4.110  1.00 15.00           C  
ATOM    603  CZ  PHE A  40     -38.724  -1.538   4.305  1.00 15.00           C  
ATOM    604  C   PHE A  40     -37.178  -4.978   8.347  1.00 15.00           C  
ATOM    605  O   PHE A  40     -36.274  -5.780   8.567  1.00 15.00           O  
ATOM    606  H   PHE A  40     -35.321  -3.075   9.913  1.00 15.00           H  
ATOM    607  HA  PHE A  40     -37.993  -3.055   8.833  1.00 15.00           H  
ATOM    608  HB2 PHE A  40     -35.494  -3.451   7.190  1.00 15.00           H  
ATOM    609  HB3 PHE A  40     -35.785  -1.892   7.999  1.00 15.00           H  
ATOM    610  HD1 PHE A  40     -38.256  -0.951   7.588  1.00 15.00           H  
ATOM    611  HD2 PHE A  40     -36.186  -3.638   5.013  1.00 15.00           H  
ATOM    612  HE1 PHE A  40     -39.671  -0.238   5.713  1.00 15.00           H  
ATOM    613  HE2 PHE A  40     -37.598  -2.927   3.132  1.00 15.00           H  
ATOM    614  HZ  PHE A  40     -39.345  -1.224   3.480  1.00 15.00           H  
ATOM    615  N   PRO A  41     -38.340  -5.368   7.796  1.00 15.00           N  
ATOM    616  CA  PRO A  41     -39.460  -4.483   7.508  1.00 15.00           C  
ATOM    617  CB  PRO A  41     -39.835  -4.989   6.116  1.00 15.00           C  
ATOM    618  CG  PRO A  41     -39.589  -6.473   6.178  1.00 15.00           C  
ATOM    619  CD  PRO A  41     -38.637  -6.722   7.329  1.00 15.00           C  
ATOM    620  C   PRO A  41     -40.643  -4.743   8.441  1.00 15.00           C  
ATOM    621  O   PRO A  41     -41.797  -4.652   8.023  1.00 15.00           O  
ATOM    622  HA  PRO A  41     -39.221  -3.424   7.606  1.00 15.00           H  
ATOM    623  HB2 PRO A  41     -39.208  -4.525   5.354  1.00 15.00           H  
ATOM    624  HB3 PRO A  41     -40.883  -4.781   5.899  1.00 15.00           H  
ATOM    625  HG2 PRO A  41     -39.143  -6.817   5.244  1.00 15.00           H  
ATOM    626  HG3 PRO A  41     -40.528  -7.000   6.348  1.00 15.00           H  
ATOM    627  HD2 PRO A  41     -39.113  -7.313   8.112  1.00 15.00           H  
ATOM    628  HD3 PRO A  41     -37.734  -7.228   6.990  1.00 15.00           H  
ATOM    629  N   GLY A  42     -40.360  -5.061   9.697  1.00 15.00           N  
ATOM    630  CA  GLY A  42     -41.427  -5.350  10.631  1.00 15.00           C  
ATOM    631  C   GLY A  42     -41.299  -4.608  11.940  1.00 15.00           C  
ATOM    632  O   GLY A  42     -40.650  -3.569  12.018  1.00 15.00           O  
ATOM    633  H   GLY A  42     -39.423  -5.077   9.999  1.00 15.00           H  
ATOM    634  HA2 GLY A  42     -41.423  -6.420  10.839  1.00 15.00           H  
ATOM    635  HA3 GLY A  42     -42.375  -5.073  10.168  1.00 15.00           H  
ATOM    636  N   LYS A  43     -41.934  -5.146  12.971  1.00 15.00           N  
ATOM    637  CA  LYS A  43     -41.911  -4.548  14.297  1.00 15.00           C  
ATOM    638  CB  LYS A  43     -43.220  -3.789  14.544  1.00 15.00           C  
ATOM    639  CG  LYS A  43     -43.480  -2.655  13.564  1.00 15.00           C  
ATOM    640  CD  LYS A  43     -44.889  -2.104  13.707  1.00 15.00           C  
ATOM    641  CE  LYS A  43     -45.179  -1.040  12.658  1.00 15.00           C  
ATOM    642  NZ  LYS A  43     -44.177   0.060  12.678  1.00 15.00           N1+
ATOM    643  C   LYS A  43     -41.750  -5.648  15.333  1.00 15.00           C  
ATOM    644  O   LYS A  43     -42.310  -5.580  16.425  1.00 15.00           O  
ATOM    645  H   LYS A  43     -42.429  -5.977  12.837  1.00 15.00           H  
ATOM    646  HA  LYS A  43     -41.078  -3.848  14.370  1.00 15.00           H  
ATOM    647  HB2 LYS A  43     -43.186  -3.371  15.550  1.00 15.00           H  
ATOM    648  HB3 LYS A  43     -44.044  -4.498  14.472  1.00 15.00           H  
ATOM    649  HG2 LYS A  43     -43.347  -3.027  12.549  1.00 15.00           H  
ATOM    650  HG3 LYS A  43     -42.766  -1.853  13.753  1.00 15.00           H  
ATOM    651  HD2 LYS A  43     -44.998  -1.664  14.699  1.00 15.00           H  
ATOM    652  HD3 LYS A  43     -45.602  -2.920  13.591  1.00 15.00           H  
ATOM    653  HE2 LYS A  43     -46.166  -0.619  12.848  1.00 15.00           H  
ATOM    654  HE3 LYS A  43     -45.167  -1.506  11.672  1.00 15.00           H  
ATOM    655  HZ1 LYS A  43     -43.339  -0.202  12.124  1.00 15.00           H  
ATOM    656  HZ2 LYS A  43     -43.881   0.266  13.655  1.00 15.00           H  
ATOM    657  HZ3 LYS A  43     -44.588   0.933  12.265  1.00 15.00           H  
ATOM    658  N   LYS A  44     -40.977  -6.664  14.972  1.00 15.00           N  
ATOM    659  CA  LYS A  44     -40.748  -7.802  15.851  1.00 15.00           C  
ATOM    660  CB  LYS A  44     -40.764  -9.101  15.042  1.00 15.00           C  
ATOM    661  CG  LYS A  44     -42.141  -9.595  14.638  1.00 15.00           C  
ATOM    662  CD  LYS A  44     -42.038 -10.970  14.002  1.00 15.00           C  
ATOM    663  CE  LYS A  44     -43.397 -11.580  13.722  1.00 15.00           C  
ATOM    664  NZ  LYS A  44     -43.255 -12.928  13.112  1.00 15.00           N1+
ATOM    665  C   LYS A  44     -39.415  -7.687  16.574  1.00 15.00           C  
ATOM    666  O   LYS A  44     -39.149  -8.431  17.514  1.00 15.00           O  
ATOM    667  H   LYS A  44     -40.533  -6.639  14.099  1.00 15.00           H  
ATOM    668  HA  LYS A  44     -41.548  -7.812  16.591  1.00 15.00           H  
ATOM    669  HB2 LYS A  44     -40.290  -9.878  15.642  1.00 15.00           H  
ATOM    670  HB3 LYS A  44     -40.183  -8.940  14.134  1.00 15.00           H  
ATOM    671  HG2 LYS A  44     -42.578  -8.899  13.922  1.00 15.00           H  
ATOM    672  HG3 LYS A  44     -42.777  -9.653  15.521  1.00 15.00           H  
ATOM    673  HD2 LYS A  44     -41.491 -11.627  14.678  1.00 15.00           H  
ATOM    674  HD3 LYS A  44     -41.493 -10.880  13.063  1.00 15.00           H  
ATOM    675  HE2 LYS A  44     -43.944 -10.933  13.036  1.00 15.00           H  
ATOM    676  HE3 LYS A  44     -43.949 -11.667  14.658  1.00 15.00           H  
ATOM    677  HZ1 LYS A  44     -42.655 -12.873  12.264  1.00 15.00           H  
ATOM    678  HZ2 LYS A  44     -44.186 -13.301  12.841  1.00 15.00           H  
ATOM    679  HZ3 LYS A  44     -42.815 -13.582  13.792  1.00 15.00           H  
ATOM    680  N   LEU A  45     -38.585  -6.755  16.138  1.00 15.00           N  
ATOM    681  CA  LEU A  45     -37.279  -6.575  16.740  1.00 15.00           C  
ATOM    682  CB  LEU A  45     -36.179  -7.015  15.767  1.00 15.00           C  
ATOM    683  CG  LEU A  45     -34.753  -7.073  16.322  1.00 15.00           C  
ATOM    684  CD1 LEU A  45     -34.661  -8.070  17.469  1.00 15.00           C  
ATOM    685  CD2 LEU A  45     -33.767  -7.431  15.221  1.00 15.00           C  
ATOM    686  C   LEU A  45     -37.072  -5.128  17.172  1.00 15.00           C  
ATOM    687  O   LEU A  45     -37.020  -4.223  16.338  1.00 15.00           O  
ATOM    688  H   LEU A  45     -38.865  -6.162  15.413  1.00 15.00           H  
ATOM    689  HA  LEU A  45     -37.222  -7.200  17.632  1.00 15.00           H  
ATOM    690  HB2 LEU A  45     -36.180  -6.317  14.930  1.00 15.00           H  
ATOM    691  HB3 LEU A  45     -36.436  -8.013  15.408  1.00 15.00           H  
ATOM    692  HG  LEU A  45     -34.496  -6.087  16.707  1.00 15.00           H  
ATOM    693 HD11 LEU A  45     -35.357  -7.782  18.256  1.00 15.00           H  
ATOM    694 HD12 LEU A  45     -34.914  -9.066  17.106  1.00 15.00           H  
ATOM    695 HD13 LEU A  45     -33.645  -8.075  17.864  1.00 15.00           H  
ATOM    696 HD21 LEU A  45     -34.008  -8.417  14.822  1.00 15.00           H  
ATOM    697 HD22 LEU A  45     -33.829  -6.691  14.423  1.00 15.00           H  
ATOM    698 HD23 LEU A  45     -32.755  -7.442  15.628  1.00 15.00           H  
ATOM    699  N   VAL A  46     -36.978  -4.922  18.480  1.00 15.00           N  
ATOM    700  CA  VAL A  46     -36.771  -3.591  19.033  1.00 15.00           C  
ATOM    701  CB  VAL A  46     -37.571  -3.382  20.337  1.00 15.00           C  
ATOM    702  CG1 VAL A  46     -37.520  -1.924  20.770  1.00 15.00           C  
ATOM    703  CG2 VAL A  46     -39.012  -3.840  20.165  1.00 15.00           C  
ATOM    704  C   VAL A  46     -35.287  -3.371  19.308  1.00 15.00           C  
ATOM    705  O   VAL A  46     -34.694  -4.050  20.145  1.00 15.00           O  
ATOM    706  H   VAL A  46     -37.041  -5.686  19.089  1.00 15.00           H  
ATOM    707  HA  VAL A  46     -37.128  -2.868  18.299  1.00 15.00           H  
ATOM    708  HB  VAL A  46     -37.113  -3.988  21.118  1.00 15.00           H  
ATOM    709 HG11 VAL A  46     -36.482  -1.624  20.914  1.00 15.00           H  
ATOM    710 HG12 VAL A  46     -37.976  -1.301  20.000  1.00 15.00           H  
ATOM    711 HG13 VAL A  46     -38.067  -1.803  21.705  1.00 15.00           H  
ATOM    712 HG21 VAL A  46     -39.491  -3.246  19.387  1.00 15.00           H  
ATOM    713 HG22 VAL A  46     -39.027  -4.892  19.880  1.00 15.00           H  
ATOM    714 HG23 VAL A  46     -39.549  -3.709  21.104  1.00 15.00           H  
ATOM    715  N   LEU A  47     -34.697  -2.427  18.594  1.00 15.00           N  
ATOM    716  CA  LEU A  47     -33.276  -2.127  18.747  1.00 15.00           C  
ATOM    717  CB  LEU A  47     -32.675  -1.721  17.400  1.00 15.00           C  
ATOM    718  CG  LEU A  47     -32.712  -2.780  16.294  1.00 15.00           C  
ATOM    719  CD1 LEU A  47     -32.800  -2.119  14.928  1.00 15.00           C  
ATOM    720  CD2 LEU A  47     -31.485  -3.676  16.371  1.00 15.00           C  
ATOM    721  C   LEU A  47     -33.041  -1.022  19.769  1.00 15.00           C  
ATOM    722  O   LEU A  47     -31.985  -0.956  20.395  1.00 15.00           O  
ATOM    723  H   LEU A  47     -35.229  -1.914  17.945  1.00 15.00           H  
ATOM    724  HA  LEU A  47     -32.787  -3.031  19.107  1.00 15.00           H  
ATOM    725  HB2 LEU A  47     -31.632  -1.454  17.569  1.00 15.00           H  
ATOM    726  HB3 LEU A  47     -33.220  -0.848  17.041  1.00 15.00           H  
ATOM    727  HG  LEU A  47     -33.598  -3.398  16.439  1.00 15.00           H  
ATOM    728 HD11 LEU A  47     -33.696  -1.499  14.882  1.00 15.00           H  
ATOM    729 HD12 LEU A  47     -31.919  -1.496  14.767  1.00 15.00           H  
ATOM    730 HD13 LEU A  47     -32.850  -2.886  14.155  1.00 15.00           H  
ATOM    731 HD21 LEU A  47     -30.586  -3.075  16.228  1.00 15.00           H  
ATOM    732 HD22 LEU A  47     -31.448  -4.158  17.348  1.00 15.00           H  
ATOM    733 HD23 LEU A  47     -31.541  -4.436  15.592  1.00 15.00           H  
ATOM    734  N   SER A  48     -34.032  -0.154  19.933  1.00 15.00           N  
ATOM    735  CA  SER A  48     -33.918   0.954  20.867  1.00 15.00           C  
ATOM    736  CB  SER A  48     -33.011   2.037  20.268  1.00 15.00           C  
ATOM    737  OG  SER A  48     -32.983   3.201  21.073  1.00 15.00           O  
ATOM    738  C   SER A  48     -35.287   1.540  21.208  1.00 15.00           C  
ATOM    739  O   SER A  48     -36.223   1.467  20.407  1.00 15.00           O  
ATOM    740  H   SER A  48     -34.856  -0.264  19.416  1.00 15.00           H  
ATOM    741  HA  SER A  48     -33.481   0.580  21.793  1.00 15.00           H  
ATOM    742  HB2 SER A  48     -33.383   2.301  19.278  1.00 15.00           H  
ATOM    743  HB3 SER A  48     -31.999   1.642  20.181  1.00 15.00           H  
ATOM    744  HG  SER A  48     -33.626   3.831  20.745  1.00 15.00           H  
ATOM    745  N   SER A  49     -35.398   2.093  22.412  1.00 15.00           N  
ATOM    746  CA  SER A  49     -36.621   2.724  22.869  1.00 15.00           C  
ATOM    747  CB  SER A  49     -37.529   1.715  23.579  1.00 15.00           C  
ATOM    748  OG  SER A  49     -38.827   1.711  23.007  1.00 15.00           O  
ATOM    749  C   SER A  49     -36.271   3.879  23.798  1.00 15.00           C  
ATOM    750  O   SER A  49     -35.445   3.726  24.698  1.00 15.00           O  
ATOM    751  H   SER A  49     -34.627   2.074  23.019  1.00 15.00           H  
ATOM    752  HA  SER A  49     -37.167   3.104  22.006  1.00 15.00           H  
ATOM    753  HB2 SER A  49     -37.603   1.984  24.633  1.00 15.00           H  
ATOM    754  HB3 SER A  49     -37.095   0.719  23.488  1.00 15.00           H  
ATOM    755  HG  SER A  49     -38.970   2.539  22.532  1.00 15.00           H  
ATOM    756  N   GLU A  50     -36.880   5.028  23.557  1.00 15.00           N  
ATOM    757  CA  GLU A  50     -36.633   6.215  24.362  1.00 15.00           C  
ATOM    758  CB  GLU A  50     -35.835   7.250  23.565  1.00 15.00           C  
ATOM    759  CG  GLU A  50     -34.510   7.638  24.208  1.00 15.00           C  
ATOM    760  CD  GLU A  50     -34.673   8.649  25.328  1.00 15.00           C  
ATOM    761  OE1 GLU A  50     -35.440   8.370  26.273  1.00 15.00           O  
ATOM    762  OE2 GLU A  50     -34.035   9.720  25.260  1.00 15.00           O1-
ATOM    763  C   GLU A  50     -37.953   6.803  24.848  1.00 15.00           C  
ATOM    764  O   GLU A  50     -39.014   6.524  24.276  1.00 15.00           O  
ATOM    765  H   GLU A  50     -37.529   5.078  22.827  1.00 15.00           H  
ATOM    766  HA  GLU A  50     -36.042   5.932  25.233  1.00 15.00           H  
ATOM    767  HB2 GLU A  50     -36.443   8.148  23.463  1.00 15.00           H  
ATOM    768  HB3 GLU A  50     -35.628   6.837  22.577  1.00 15.00           H  
ATOM    769  HG2 GLU A  50     -33.864   8.068  23.442  1.00 15.00           H  
ATOM    770  HG3 GLU A  50     -34.044   6.740  24.615  1.00 15.00           H  
ATOM    771  N   LYS A  51     -37.890   7.613  25.892  1.00 15.00           N  
ATOM    772  CA  LYS A  51     -39.079   8.221  26.469  1.00 15.00           C  
ATOM    773  CB  LYS A  51     -39.516   7.475  27.734  1.00 15.00           C  
ATOM    774  CG  LYS A  51     -40.313   6.207  27.466  1.00 15.00           C  
ATOM    775  CD  LYS A  51     -41.532   6.493  26.599  1.00 15.00           C  
ATOM    776  CE  LYS A  51     -42.618   7.218  27.377  1.00 15.00           C  
ATOM    777  NZ  LYS A  51     -43.338   6.301  28.301  1.00 15.00           N1+
ATOM    778  C   LYS A  51     -38.859   9.693  26.773  1.00 15.00           C  
ATOM    779  O   LYS A  51     -38.152  10.047  27.713  1.00 15.00           O  
ATOM    780  H   LYS A  51     -36.997   7.839  26.273  1.00 15.00           H  
ATOM    781  HA  LYS A  51     -39.875   8.145  25.728  1.00 15.00           H  
ATOM    782  HB2 LYS A  51     -40.132   8.147  28.331  1.00 15.00           H  
ATOM    783  HB3 LYS A  51     -38.623   7.204  28.298  1.00 15.00           H  
ATOM    784  HG2 LYS A  51     -40.644   5.788  28.416  1.00 15.00           H  
ATOM    785  HG3 LYS A  51     -39.674   5.487  26.954  1.00 15.00           H  
ATOM    786  HD2 LYS A  51     -41.932   5.548  26.230  1.00 15.00           H  
ATOM    787  HD3 LYS A  51     -41.228   7.113  25.755  1.00 15.00           H  
ATOM    788  HE2 LYS A  51     -43.334   7.643  26.673  1.00 15.00           H  
ATOM    789  HE3 LYS A  51     -42.161   8.019  27.959  1.00 15.00           H  
ATOM    790  HZ1 LYS A  51     -42.656   5.752  28.859  1.00 15.00           H  
ATOM    791  HZ2 LYS A  51     -43.936   5.645  27.759  1.00 15.00           H  
ATOM    792  HZ3 LYS A  51     -43.941   6.848  28.949  1.00 15.00           H  
ATOM    793  N   THR A  52     -39.498  10.545  25.988  1.00 15.00           N  
ATOM    794  CA  THR A  52     -39.369  11.979  26.164  1.00 15.00           C  
ATOM    795  CB  THR A  52     -38.617  12.616  24.972  1.00 15.00           C  
ATOM    796  OG1 THR A  52     -38.120  13.910  25.331  1.00 15.00           O  
ATOM    797  CG2 THR A  52     -39.507  12.727  23.741  1.00 15.00           C  
ATOM    798  C   THR A  52     -40.744  12.631  26.350  1.00 15.00           C  
ATOM    799  O   THR A  52     -41.776  11.978  26.180  1.00 15.00           O  
ATOM    800  H   THR A  52     -40.076  10.200  25.276  1.00 15.00           H  
ATOM    801  HA  THR A  52     -38.785  12.157  27.067  1.00 15.00           H  
ATOM    802  HB  THR A  52     -37.780  11.962  24.724  1.00 15.00           H  
ATOM    803 HG21 THR A  52     -39.871  11.738  23.464  1.00 15.00           H  
ATOM    804 HG22 THR A  52     -40.353  13.377  23.961  1.00 15.00           H  
ATOM    805 HG23 THR A  52     -38.933  13.147  22.914  1.00 15.00           H  
ATOM    806  HG1 THR A  52     -38.211  14.503  24.577  1.00 15.00           H  
ATOM    807  N   VAL A  53     -40.747  13.911  26.712  1.00 15.00           N  
ATOM    808  CA  VAL A  53     -41.981  14.664  26.920  1.00 15.00           C  
ATOM    809  CB  VAL A  53     -42.353  14.805  28.421  1.00 15.00           C  
ATOM    810  CG1 VAL A  53     -42.837  13.481  28.998  1.00 15.00           C  
ATOM    811  CG2 VAL A  53     -41.189  15.356  29.234  1.00 15.00           C  
ATOM    812  C   VAL A  53     -41.864  16.055  26.301  1.00 15.00           C  
ATOM    813  O   VAL A  53     -40.834  16.718  26.432  1.00 15.00           O  
ATOM    814  H   VAL A  53     -39.888  14.372  26.823  1.00 15.00           H  
ATOM    815  HA  VAL A  53     -42.776  14.098  26.433  1.00 15.00           H  
ATOM    816  HB  VAL A  53     -43.173  15.520  28.486  1.00 15.00           H  
ATOM    817 HG11 VAL A  53     -43.692  13.126  28.424  1.00 15.00           H  
ATOM    818 HG12 VAL A  53     -42.033  12.747  28.945  1.00 15.00           H  
ATOM    819 HG13 VAL A  53     -43.131  13.623  30.038  1.00 15.00           H  
ATOM    820 HG21 VAL A  53     -40.351  14.660  29.189  1.00 15.00           H  
ATOM    821 HG22 VAL A  53     -40.884  16.319  28.826  1.00 15.00           H  
ATOM    822 HG23 VAL A  53     -41.499  15.484  30.271  1.00 15.00           H  
ATOM    823  N   LEU A  54     -42.911  16.487  25.619  1.00 15.00           N  
ATOM    824  CA  LEU A  54     -42.923  17.798  24.987  1.00 15.00           C  
ATOM    825  CB  LEU A  54     -43.491  17.708  23.567  1.00 15.00           C  
ATOM    826  CG  LEU A  54     -42.665  16.898  22.563  1.00 15.00           C  
ATOM    827  CD1 LEU A  54     -43.379  16.818  21.224  1.00 15.00           C  
ATOM    828  CD2 LEU A  54     -41.279  17.503  22.392  1.00 15.00           C  
ATOM    829  C   LEU A  54     -43.730  18.780  25.826  1.00 15.00           C  
ATOM    830  O   LEU A  54     -44.958  18.732  25.839  1.00 15.00           O  
ATOM    831  H   LEU A  54     -43.707  15.911  25.542  1.00 15.00           H  
ATOM    832  HA  LEU A  54     -41.897  18.160  24.919  1.00 15.00           H  
ATOM    833  HB2 LEU A  54     -43.584  18.722  23.181  1.00 15.00           H  
ATOM    834  HB3 LEU A  54     -44.478  17.251  23.632  1.00 15.00           H  
ATOM    835  HG  LEU A  54     -42.552  15.887  22.954  1.00 15.00           H  
ATOM    836 HD11 LEU A  54     -44.358  16.360  21.360  1.00 15.00           H  
ATOM    837 HD12 LEU A  54     -43.502  17.822  20.817  1.00 15.00           H  
ATOM    838 HD13 LEU A  54     -42.789  16.216  20.533  1.00 15.00           H  
ATOM    839 HD21 LEU A  54     -41.371  18.516  22.002  1.00 15.00           H  
ATOM    840 HD22 LEU A  54     -40.773  17.529  23.357  1.00 15.00           H  
ATOM    841 HD23 LEU A  54     -40.701  16.895  21.695  1.00 15.00           H  
ATOM    842  N   THR A  55     -43.030  19.661  26.522  1.00 15.00           N  
ATOM    843  CA  THR A  55     -43.668  20.647  27.384  1.00 15.00           C  
ATOM    844  CB  THR A  55     -43.029  20.633  28.799  1.00 15.00           C  
ATOM    845  OG1 THR A  55     -43.575  21.680  29.614  1.00 15.00           O  
ATOM    846  CG2 THR A  55     -41.516  20.782  28.722  1.00 15.00           C  
ATOM    847  C   THR A  55     -43.567  22.047  26.775  1.00 15.00           C  
ATOM    848  O   THR A  55     -42.582  22.372  26.108  1.00 15.00           O  
ATOM    849  H   THR A  55     -42.055  19.661  26.447  1.00 15.00           H  
ATOM    850  HA  THR A  55     -44.721  20.382  27.473  1.00 15.00           H  
ATOM    851  HB  THR A  55     -43.263  19.670  29.253  1.00 15.00           H  
ATOM    852 HG21 THR A  55     -41.102  19.977  28.115  1.00 15.00           H  
ATOM    853 HG22 THR A  55     -41.267  21.742  28.270  1.00 15.00           H  
ATOM    854 HG23 THR A  55     -41.094  20.733  29.726  1.00 15.00           H  
ATOM    855  HG1 THR A  55     -42.859  22.123  30.087  1.00 15.00           H  
ATOM    856  N   PRO A  56     -44.594  22.892  26.984  1.00 15.00           N  
ATOM    857  CA  PRO A  56     -44.611  24.268  26.465  1.00 15.00           C  
ATOM    858  CB  PRO A  56     -45.961  24.819  26.942  1.00 15.00           C  
ATOM    859  CG  PRO A  56     -46.788  23.614  27.225  1.00 15.00           C  
ATOM    860  CD  PRO A  56     -45.832  22.569  27.715  1.00 15.00           C  
ATOM    861  C   PRO A  56     -43.474  25.113  27.040  1.00 15.00           C  
ATOM    862  O   PRO A  56     -43.158  26.179  26.514  1.00 15.00           O  
ATOM    863  HA  PRO A  56     -44.481  24.293  25.383  1.00 15.00           H  
ATOM    864  HB2 PRO A  56     -46.424  25.427  26.164  1.00 15.00           H  
ATOM    865  HB3 PRO A  56     -45.835  25.418  27.844  1.00 15.00           H  
ATOM    866  HG2 PRO A  56     -47.288  23.274  26.318  1.00 15.00           H  
ATOM    867  HG3 PRO A  56     -47.532  23.835  27.989  1.00 15.00           H  
ATOM    868  HD2 PRO A  56     -45.684  22.646  28.792  1.00 15.00           H  
ATOM    869  HD3 PRO A  56     -46.184  21.567  27.469  1.00 15.00           H  
ATOM    870  N   ALA A  57     -42.866  24.625  28.120  1.00 15.00           N  
ATOM    871  CA  ALA A  57     -41.764  25.324  28.777  1.00 15.00           C  
ATOM    872  CB  ALA A  57     -41.272  24.533  29.979  1.00 15.00           C  
ATOM    873  C   ALA A  57     -40.616  25.599  27.805  1.00 15.00           C  
ATOM    874  O   ALA A  57     -40.064  26.694  27.780  1.00 15.00           O  
ATOM    875  H   ALA A  57     -43.174  23.768  28.491  1.00 15.00           H  
ATOM    876  HA  ALA A  57     -42.139  26.288  29.122  1.00 15.00           H  
ATOM    877  HB1 ALA A  57     -42.096  24.381  30.675  1.00 15.00           H  
ATOM    878  HB2 ALA A  57     -40.894  23.566  29.648  1.00 15.00           H  
ATOM    879  HB3 ALA A  57     -40.474  25.085  30.476  1.00 15.00           H  
ATOM    880  N   THR A  58     -40.274  24.605  26.997  1.00 15.00           N  
ATOM    881  CA  THR A  58     -39.204  24.746  26.022  1.00 15.00           C  
ATOM    882  CB  THR A  58     -38.375  23.452  25.939  1.00 15.00           C  
ATOM    883  OG1 THR A  58     -39.248  22.317  26.064  1.00 15.00           O  
ATOM    884  CG2 THR A  58     -37.335  23.411  27.046  1.00 15.00           C  
ATOM    885  C   THR A  58     -39.784  25.053  24.644  1.00 15.00           C  
ATOM    886  O   THR A  58     -39.108  24.908  23.627  1.00 15.00           O  
ATOM    887  H   THR A  58     -40.748  23.748  27.061  1.00 15.00           H  
ATOM    888  HA  THR A  58     -38.562  25.566  26.341  1.00 15.00           H  
ATOM    889  HB  THR A  58     -37.865  23.424  24.976  1.00 15.00           H  
ATOM    890 HG21 THR A  58     -36.673  24.273  26.955  1.00 15.00           H  
ATOM    891 HG22 THR A  58     -37.834  23.438  28.015  1.00 15.00           H  
ATOM    892 HG23 THR A  58     -36.752  22.494  26.964  1.00 15.00           H  
ATOM    893  HG1 THR A  58     -38.837  21.551  25.646  1.00 15.00           H  
ATOM    894  N   ASN A  59     -41.041  25.491  24.626  1.00 15.00           N  
ATOM    895  CA  ASN A  59     -41.741  25.809  23.381  1.00 15.00           C  
ATOM    896  CB  ASN A  59     -41.055  26.954  22.628  1.00 15.00           C  
ATOM    897  CG  ASN A  59     -41.527  28.317  23.094  1.00 15.00           C  
ATOM    898  OD1 ASN A  59     -42.347  28.956  22.438  1.00 15.00           O  
ATOM    899  ND2 ASN A  59     -41.018  28.771  24.234  1.00 15.00           N  
ATOM    900  C   ASN A  59     -41.884  24.571  22.504  1.00 15.00           C  
ATOM    901  O   ASN A  59     -41.609  24.611  21.301  1.00 15.00           O  
ATOM    902  H   ASN A  59     -41.508  25.619  25.481  1.00 15.00           H  
ATOM    903  HA  ASN A  59     -42.744  26.151  23.641  1.00 15.00           H  
ATOM    904  HB2 ASN A  59     -41.272  26.853  21.565  1.00 15.00           H  
ATOM    905  HB3 ASN A  59     -39.979  26.882  22.788  1.00 15.00           H  
ATOM    906 HD21 ASN A  59     -40.369  28.212  24.712  1.00 15.00           H  
ATOM    907 HD22 ASN A  59     -41.320  29.647  24.554  1.00 15.00           H  
ATOM    908  N   HIS A  60     -42.307  23.469  23.138  1.00 15.00           N  
ATOM    909  CA  HIS A  60     -42.509  22.185  22.463  1.00 15.00           C  
ATOM    910  CB  HIS A  60     -43.776  22.186  21.611  1.00 15.00           C  
ATOM    911  CG  HIS A  60     -45.030  22.033  22.416  1.00 15.00           C  
ATOM    912  ND1 HIS A  60     -45.972  23.031  22.480  1.00 15.00           N  
ATOM    913  CD2 HIS A  60     -45.440  20.986  23.174  1.00 15.00           C  
ATOM    914  CE1 HIS A  60     -46.928  22.577  23.266  1.00 15.00           C  
ATOM    915  NE2 HIS A  60     -46.647  21.345  23.709  1.00 15.00           N  
ATOM    916  C   HIS A  60     -41.291  21.737  21.663  1.00 15.00           C  
ATOM    917  O   HIS A  60     -41.361  21.531  20.449  1.00 15.00           O  
ATOM    918  H   HIS A  60     -42.498  23.524  24.099  1.00 15.00           H  
ATOM    919  HA  HIS A  60     -42.644  21.446  23.253  1.00 15.00           H  
ATOM    920  HB2 HIS A  60     -43.717  21.360  20.902  1.00 15.00           H  
ATOM    921  HB3 HIS A  60     -43.827  23.128  21.066  1.00 15.00           H  
ATOM    922  HD2 HIS A  60     -44.917  20.053  23.325  1.00 15.00           H  
ATOM    923  HE2 HIS A  60     -47.205  20.800  24.312  1.00 15.00           H  
ATOM    924  HE1 HIS A  60     -47.821  23.127  23.520  1.00 15.00           H  
ATOM    925  N   MET A  61     -40.176  21.581  22.359  1.00 15.00           N  
ATOM    926  CA  MET A  61     -38.930  21.160  21.742  1.00 15.00           C  
ATOM    927  CB  MET A  61     -37.987  22.360  21.636  1.00 15.00           C  
ATOM    928  CG  MET A  61     -36.739  22.124  20.803  1.00 15.00           C  
ATOM    929  SD  MET A  61     -35.685  23.586  20.733  1.00 15.00           S  
ATOM    930  CE  MET A  61     -34.242  22.927  19.906  1.00 15.00           C  
ATOM    931  C   MET A  61     -38.282  20.066  22.582  1.00 15.00           C  
ATOM    932  O   MET A  61     -38.124  20.228  23.794  1.00 15.00           O  
ATOM    933  H   MET A  61     -40.191  21.752  23.322  1.00 15.00           H  
ATOM    934  HA  MET A  61     -39.131  20.770  20.745  1.00 15.00           H  
ATOM    935  HB2 MET A  61     -37.674  22.634  22.644  1.00 15.00           H  
ATOM    936  HB3 MET A  61     -38.540  23.186  21.190  1.00 15.00           H  
ATOM    937  HG2 MET A  61     -37.038  21.856  19.790  1.00 15.00           H  
ATOM    938  HG3 MET A  61     -36.174  21.302  21.243  1.00 15.00           H  
ATOM    939  HE1 MET A  61     -33.822  22.115  20.501  1.00 15.00           H  
ATOM    940  HE2 MET A  61     -34.527  22.548  18.924  1.00 15.00           H  
ATOM    941  HE3 MET A  61     -33.499  23.715  19.790  1.00 15.00           H  
ATOM    942  N   GLY A  62     -37.939  18.951  21.948  1.00 15.00           N  
ATOM    943  CA  GLY A  62     -37.316  17.854  22.663  1.00 15.00           C  
ATOM    944  C   GLY A  62     -36.154  17.256  21.892  1.00 15.00           C  
ATOM    945  O   GLY A  62     -36.134  17.299  20.660  1.00 15.00           O  
ATOM    946  H   GLY A  62     -38.115  18.868  20.984  1.00 15.00           H  
ATOM    947  HA2 GLY A  62     -38.061  17.077  22.833  1.00 15.00           H  
ATOM    948  HA3 GLY A  62     -36.949  18.222  23.620  1.00 15.00           H  
ATOM    949  N   ASN A  63     -35.195  16.685  22.612  1.00 15.00           N  
ATOM    950  CA  ASN A  63     -34.024  16.079  21.994  1.00 15.00           C  
ATOM    951  CB  ASN A  63     -32.779  16.924  22.270  1.00 15.00           C  
ATOM    952  CG  ASN A  63     -32.815  18.268  21.576  1.00 15.00           C  
ATOM    953  OD1 ASN A  63     -33.355  19.238  22.102  1.00 15.00           O  
ATOM    954  ND2 ASN A  63     -32.237  18.334  20.389  1.00 15.00           N  
ATOM    955  C   ASN A  63     -33.815  14.675  22.534  1.00 15.00           C  
ATOM    956  O   ASN A  63     -33.801  14.472  23.745  1.00 15.00           O  
ATOM    957  H   ASN A  63     -35.278  16.664  23.590  1.00 15.00           H  
ATOM    958  HA  ASN A  63     -34.188  16.030  20.917  1.00 15.00           H  
ATOM    959  HB2 ASN A  63     -31.902  16.377  21.923  1.00 15.00           H  
ATOM    960  HB3 ASN A  63     -32.701  17.089  23.344  1.00 15.00           H  
ATOM    961 HD21 ASN A  63     -32.229  19.206  19.879  1.00 15.00           H  
ATOM    962 HD22 ASN A  63     -31.805  17.513  19.991  1.00 15.00           H  
ATOM    963  N   VAL A  64     -33.648  13.712  21.638  1.00 15.00           N  
ATOM    964  CA  VAL A  64     -33.453  12.321  22.036  1.00 15.00           C  
ATOM    965  CB  VAL A  64     -34.652  11.458  21.574  1.00 15.00           C  
ATOM    966  CG1 VAL A  64     -34.348   9.971  21.666  1.00 15.00           C  
ATOM    967  CG2 VAL A  64     -35.898  11.796  22.377  1.00 15.00           C  
ATOM    968  C   VAL A  64     -32.166  11.762  21.435  1.00 15.00           C  
ATOM    969  O   VAL A  64     -31.831  12.056  20.295  1.00 15.00           O  
ATOM    970  H   VAL A  64     -33.656  13.938  20.681  1.00 15.00           H  
ATOM    971  HA  VAL A  64     -33.379  12.290  23.123  1.00 15.00           H  
ATOM    972  HB  VAL A  64     -34.835  11.691  20.526  1.00 15.00           H  
ATOM    973 HG11 VAL A  64     -33.467   9.742  21.066  1.00 15.00           H  
ATOM    974 HG12 VAL A  64     -34.159   9.702  22.705  1.00 15.00           H  
ATOM    975 HG13 VAL A  64     -35.199   9.402  21.293  1.00 15.00           H  
ATOM    976 HG21 VAL A  64     -35.725  11.567  23.428  1.00 15.00           H  
ATOM    977 HG22 VAL A  64     -36.122  12.857  22.268  1.00 15.00           H  
ATOM    978 HG23 VAL A  64     -36.738  11.208  22.009  1.00 15.00           H  
ATOM    979  N   THR A  65     -31.448  10.970  22.216  1.00 15.00           N  
ATOM    980  CA  THR A  65     -30.218  10.342  21.760  1.00 15.00           C  
ATOM    981  CB  THR A  65     -29.061  10.644  22.733  1.00 15.00           C  
ATOM    982  OG1 THR A  65     -29.097  12.034  23.088  1.00 15.00           O  
ATOM    983  CG2 THR A  65     -27.717  10.327  22.093  1.00 15.00           C  
ATOM    984  C   THR A  65     -30.449   8.836  21.692  1.00 15.00           C  
ATOM    985  O   THR A  65     -31.035   8.261  22.606  1.00 15.00           O  
ATOM    986  H   THR A  65     -31.760  10.789  23.126  1.00 15.00           H  
ATOM    987  HA  THR A  65     -29.950  10.736  20.779  1.00 15.00           H  
ATOM    988  HB  THR A  65     -29.179  10.020  23.620  1.00 15.00           H  
ATOM    989 HG21 THR A  65     -27.687   9.273  21.814  1.00 15.00           H  
ATOM    990 HG22 THR A  65     -27.584  10.942  21.204  1.00 15.00           H  
ATOM    991 HG23 THR A  65     -26.918  10.537  22.804  1.00 15.00           H  
ATOM    992  HG1 THR A  65     -30.013  12.321  23.143  1.00 15.00           H  
ATOM    993  N   PHE A  66     -30.019   8.196  20.611  1.00 15.00           N  
ATOM    994  CA  PHE A  66     -30.220   6.760  20.464  1.00 15.00           C  
ATOM    995  CB  PHE A  66     -31.576   6.478  19.787  1.00 15.00           C  
ATOM    996  CG  PHE A  66     -31.664   6.916  18.343  1.00 15.00           C  
ATOM    997  CD1 PHE A  66     -31.657   5.981  17.318  1.00 15.00           C  
ATOM    998  CD2 PHE A  66     -31.761   8.260  18.008  1.00 15.00           C  
ATOM    999  CE1 PHE A  66     -31.733   6.375  15.993  1.00 15.00           C  
ATOM   1000  CE2 PHE A  66     -31.836   8.663  16.686  1.00 15.00           C  
ATOM   1001  CZ  PHE A  66     -31.829   7.718  15.674  1.00 15.00           C  
ATOM   1002  C   PHE A  66     -29.089   6.112  19.669  1.00 15.00           C  
ATOM   1003  O   PHE A  66     -28.467   6.758  18.825  1.00 15.00           O  
ATOM   1004  H   PHE A  66     -29.557   8.695  19.899  1.00 15.00           H  
ATOM   1005  HA  PHE A  66     -30.219   6.320  21.461  1.00 15.00           H  
ATOM   1006  HB2 PHE A  66     -32.351   7.000  20.349  1.00 15.00           H  
ATOM   1007  HB3 PHE A  66     -31.760   5.404  19.828  1.00 15.00           H  
ATOM   1008  HD1 PHE A  66     -31.592   4.930  17.557  1.00 15.00           H  
ATOM   1009  HD2 PHE A  66     -31.778   9.003  18.792  1.00 15.00           H  
ATOM   1010  HE1 PHE A  66     -31.718   5.634  15.207  1.00 15.00           H  
ATOM   1011  HE2 PHE A  66     -31.900   9.714  16.443  1.00 15.00           H  
ATOM   1012  HZ  PHE A  66     -31.897   8.028  14.642  1.00 15.00           H  
ATOM   1013  N   THR A  67     -28.829   4.839  19.949  1.00 15.00           N  
ATOM   1014  CA  THR A  67     -27.790   4.096  19.251  1.00 15.00           C  
ATOM   1015  CB  THR A  67     -26.583   3.767  20.164  1.00 15.00           C  
ATOM   1016  OG1 THR A  67     -25.480   3.303  19.369  1.00 15.00           O  
ATOM   1017  CG2 THR A  67     -26.938   2.712  21.203  1.00 15.00           C  
ATOM   1018  C   THR A  67     -28.374   2.819  18.646  1.00 15.00           C  
ATOM   1019  O   THR A  67     -29.391   2.308  19.125  1.00 15.00           O  
ATOM   1020  H   THR A  67     -29.351   4.385  20.645  1.00 15.00           H  
ATOM   1021  HA  THR A  67     -27.415   4.733  18.450  1.00 15.00           H  
ATOM   1022  HB  THR A  67     -26.304   4.682  20.687  1.00 15.00           H  
ATOM   1023 HG21 THR A  67     -27.772   3.065  21.809  1.00 15.00           H  
ATOM   1024 HG22 THR A  67     -27.220   1.787  20.700  1.00 15.00           H  
ATOM   1025 HG23 THR A  67     -26.075   2.529  21.844  1.00 15.00           H  
ATOM   1026  HG1 THR A  67     -24.656   3.439  19.855  1.00 15.00           H  
ATOM   1027  N   ILE A  68     -27.737   2.324  17.590  1.00 15.00           N  
ATOM   1028  CA  ILE A  68     -28.195   1.121  16.902  1.00 15.00           C  
ATOM   1029  CB  ILE A  68     -28.430   1.400  15.403  1.00 15.00           C  
ATOM   1030  CG1 ILE A  68     -29.407   2.570  15.219  1.00 15.00           C  
ATOM   1031  CG2 ILE A  68     -28.949   0.149  14.696  1.00 15.00           C  
ATOM   1032  CD1 ILE A  68     -29.418   3.150  13.818  1.00 15.00           C  
ATOM   1033  C   ILE A  68     -27.171  -0.009  17.019  1.00 15.00           C  
ATOM   1034  O   ILE A  68     -26.106   0.055  16.408  1.00 15.00           O  
ATOM   1035  H   ILE A  68     -26.932   2.777  17.271  1.00 15.00           H  
ATOM   1036  HA  ILE A  68     -29.129   0.821  17.379  1.00 15.00           H  
ATOM   1037  HB  ILE A  68     -27.476   1.677  14.953  1.00 15.00           H  
ATOM   1038 HG12 ILE A  68     -29.129   3.361  15.915  1.00 15.00           H  
ATOM   1039 HG13 ILE A  68     -30.412   2.217  15.452  1.00 15.00           H  
ATOM   1040 HG21 ILE A  68     -28.229  -0.661  14.817  1.00 15.00           H  
ATOM   1041 HG22 ILE A  68     -29.903  -0.145  15.132  1.00 15.00           H  
ATOM   1042 HG23 ILE A  68     -29.083   0.361  13.635  1.00 15.00           H  
ATOM   1043 HD11 ILE A  68     -28.421   3.509  13.565  1.00 15.00           H  
ATOM   1044 HD12 ILE A  68     -29.718   2.379  13.108  1.00 15.00           H  
ATOM   1045 HD13 ILE A  68     -30.125   3.978  13.773  1.00 15.00           H  
ATOM   1046  N   PRO A  69     -27.468  -1.041  17.822  1.00 15.00           N  
ATOM   1047  CA  PRO A  69     -26.575  -2.199  17.999  1.00 15.00           C  
ATOM   1048  CB  PRO A  69     -27.243  -2.995  19.131  1.00 15.00           C  
ATOM   1049  CG  PRO A  69     -28.197  -2.038  19.761  1.00 15.00           C  
ATOM   1050  CD  PRO A  69     -28.674  -1.155  18.652  1.00 15.00           C  
ATOM   1051  C   PRO A  69     -26.497  -3.060  16.734  1.00 15.00           C  
ATOM   1052  O   PRO A  69     -27.447  -3.115  15.953  1.00 15.00           O  
ATOM   1053  HA  PRO A  69     -25.551  -1.896  18.216  1.00 15.00           H  
ATOM   1054  HB2 PRO A  69     -26.500  -3.328  19.856  1.00 15.00           H  
ATOM   1055  HB3 PRO A  69     -27.774  -3.858  18.731  1.00 15.00           H  
ATOM   1056  HG2 PRO A  69     -27.694  -1.449  20.528  1.00 15.00           H  
ATOM   1057  HG3 PRO A  69     -29.034  -2.575  20.207  1.00 15.00           H  
ATOM   1058  HD2 PRO A  69     -29.493  -1.617  18.101  1.00 15.00           H  
ATOM   1059  HD3 PRO A  69     -28.991  -0.181  19.028  1.00 15.00           H  
ATOM   1060  N   ALA A  70     -25.367  -3.734  16.545  1.00 15.00           N  
ATOM   1061  CA  ALA A  70     -25.158  -4.578  15.372  1.00 15.00           C  
ATOM   1062  CB  ALA A  70     -23.677  -4.667  15.034  1.00 15.00           C  
ATOM   1063  C   ALA A  70     -25.752  -5.979  15.526  1.00 15.00           C  
ATOM   1064  O   ALA A  70     -25.364  -6.742  16.410  1.00 15.00           O  
ATOM   1065  H   ALA A  70     -24.650  -3.655  17.207  1.00 15.00           H  
ATOM   1066  HA  ALA A  70     -25.690  -4.101  14.550  1.00 15.00           H  
ATOM   1067  HB1 ALA A  70     -23.280  -3.663  14.877  1.00 15.00           H  
ATOM   1068  HB2 ALA A  70     -23.144  -5.144  15.856  1.00 15.00           H  
ATOM   1069  HB3 ALA A  70     -23.546  -5.255  14.125  1.00 15.00           H  
ATOM   1070  N   ASN A  71     -26.695  -6.297  14.653  1.00 15.00           N  
ATOM   1071  CA  ASN A  71     -27.342  -7.607  14.644  1.00 15.00           C  
ATOM   1072  CB  ASN A  71     -28.776  -7.457  14.088  1.00 15.00           C  
ATOM   1073  CG  ASN A  71     -29.506  -8.761  13.785  1.00 15.00           C  
ATOM   1074  OD1 ASN A  71     -29.004  -9.856  14.030  1.00 15.00           O  
ATOM   1075  ND2 ASN A  71     -30.721  -8.644  13.265  1.00 15.00           N  
ATOM   1076  C   ASN A  71     -26.516  -8.591  13.801  1.00 15.00           C  
ATOM   1077  O   ASN A  71     -26.385  -8.414  12.588  1.00 15.00           O  
ATOM   1078  H   ASN A  71     -26.975  -5.624  13.997  1.00 15.00           H  
ATOM   1079  HA  ASN A  71     -27.401  -8.005  15.657  1.00 15.00           H  
ATOM   1080  HB2 ASN A  71     -28.718  -6.882  13.163  1.00 15.00           H  
ATOM   1081  HB3 ASN A  71     -29.364  -6.906  14.822  1.00 15.00           H  
ATOM   1082 HD21 ASN A  71     -31.079  -7.740  13.112  1.00 15.00           H  
ATOM   1083 HD22 ASN A  71     -31.213  -9.465  13.049  1.00 15.00           H  
ATOM   1084  N   ARG A  72     -25.949  -9.616  14.454  1.00 15.00           N  
ATOM   1085  CA  ARG A  72     -25.140 -10.624  13.768  1.00 15.00           C  
ATOM   1086  CB  ARG A  72     -23.837 -10.877  14.541  1.00 15.00           C  
ATOM   1087  CG  ARG A  72     -22.778 -11.655  13.769  1.00 15.00           C  
ATOM   1088  CD  ARG A  72     -21.821 -12.374  14.712  1.00 15.00           C  
ATOM   1089  NE  ARG A  72     -20.496 -11.755  14.718  1.00 15.00           N  
ATOM   1090  CZ  ARG A  72     -19.365 -12.386  15.072  1.00 15.00           C  
ATOM   1091  NH1 ARG A  72     -19.404 -13.661  15.470  1.00 15.00           N  
ATOM   1092  NH2 ARG A  72     -18.187 -11.754  14.983  1.00 15.00           N1+
ATOM   1093  C   ARG A  72     -25.923 -11.929  13.616  1.00 15.00           C  
ATOM   1094  O   ARG A  72     -25.392 -12.940  13.158  1.00 15.00           O  
ATOM   1095  H   ARG A  72     -26.080  -9.699  15.423  1.00 15.00           H  
ATOM   1096  HA  ARG A  72     -24.892 -10.250  12.774  1.00 15.00           H  
ATOM   1097  HB2 ARG A  72     -24.081 -11.439  15.443  1.00 15.00           H  
ATOM   1098  HB3 ARG A  72     -23.414  -9.911  14.819  1.00 15.00           H  
ATOM   1099  HG2 ARG A  72     -22.210 -10.961  13.149  1.00 15.00           H  
ATOM   1100  HG3 ARG A  72     -23.271 -12.391  13.134  1.00 15.00           H  
ATOM   1101  HD2 ARG A  72     -21.725 -13.412  14.391  1.00 15.00           H  
ATOM   1102  HD3 ARG A  72     -22.230 -12.342  15.722  1.00 15.00           H  
ATOM   1103  HE  ARG A  72     -20.448 -10.810  14.461  1.00 15.00           H  
ATOM   1104 HH11 ARG A  72     -18.525 -14.152  15.752  1.00 15.00           H  
ATOM   1105 HH12 ARG A  72     -20.309 -14.170  15.498  1.00 15.00           H  
ATOM   1106 HH21 ARG A  72     -18.136 -10.767  14.636  1.00 15.00           H  
ATOM   1107 HH22 ARG A  72     -17.303 -12.239  15.254  1.00 15.00           H  
ATOM   1108  N   GLU A  73     -27.194 -11.891  13.976  1.00 15.00           N  
ATOM   1109  CA  GLU A  73     -28.052 -13.063  13.885  1.00 15.00           C  
ATOM   1110  CB  GLU A  73     -28.915 -13.184  15.143  1.00 15.00           C  
ATOM   1111  CG  GLU A  73     -28.129 -13.563  16.390  1.00 15.00           C  
ATOM   1112  CD  GLU A  73     -28.742 -13.018  17.664  1.00 15.00           C  
ATOM   1113  OE1 GLU A  73     -28.172 -12.063  18.235  1.00 15.00           O  
ATOM   1114  OE2 GLU A  73     -29.787 -13.548  18.095  1.00 15.00           O1-
ATOM   1115  C   GLU A  73     -28.917 -12.991  12.630  1.00 15.00           C  
ATOM   1116  O   GLU A  73     -30.148 -13.036  12.693  1.00 15.00           O  
ATOM   1117  H   GLU A  73     -27.579 -11.047  14.297  1.00 15.00           H  
ATOM   1118  HA  GLU A  73     -27.428 -13.954  13.813  1.00 15.00           H  
ATOM   1119  HB2 GLU A  73     -29.672 -13.948  14.969  1.00 15.00           H  
ATOM   1120  HB3 GLU A  73     -29.401 -12.225  15.321  1.00 15.00           H  
ATOM   1121  HG2 GLU A  73     -27.116 -13.170  16.296  1.00 15.00           H  
ATOM   1122  HG3 GLU A  73     -28.091 -14.651  16.460  1.00 15.00           H  
ATOM   1123  N   PHE A  74     -28.258 -12.868  11.486  1.00 15.00           N  
ATOM   1124  CA  PHE A  74     -28.948 -12.783  10.214  1.00 15.00           C  
ATOM   1125  CB  PHE A  74     -28.460 -11.578   9.407  1.00 15.00           C  
ATOM   1126  CG  PHE A  74     -29.483 -11.061   8.435  1.00 15.00           C  
ATOM   1127  CD1 PHE A  74     -29.399 -11.371   7.090  1.00 15.00           C  
ATOM   1128  CD2 PHE A  74     -30.537 -10.273   8.873  1.00 15.00           C  
ATOM   1129  CE1 PHE A  74     -30.344 -10.906   6.196  1.00 15.00           C  
ATOM   1130  CE2 PHE A  74     -31.485  -9.803   7.983  1.00 15.00           C  
ATOM   1131  CZ  PHE A  74     -31.390 -10.121   6.642  1.00 15.00           C  
ATOM   1132  C   PHE A  74     -28.774 -14.069   9.418  1.00 15.00           C  
ATOM   1133  O   PHE A  74     -27.826 -14.823   9.640  1.00 15.00           O  
ATOM   1134  H   PHE A  74     -27.278 -12.846  11.502  1.00 15.00           H  
ATOM   1135  HA  PHE A  74     -30.011 -12.648  10.417  1.00 15.00           H  
ATOM   1136  HB2 PHE A  74     -27.571 -11.872   8.849  1.00 15.00           H  
ATOM   1137  HB3 PHE A  74     -28.206 -10.777  10.100  1.00 15.00           H  
ATOM   1138  HD1 PHE A  74     -28.583 -11.983   6.734  1.00 15.00           H  
ATOM   1139  HD2 PHE A  74     -30.618 -10.024   9.921  1.00 15.00           H  
ATOM   1140  HE1 PHE A  74     -30.266 -11.157   5.148  1.00 15.00           H  
ATOM   1141  HE2 PHE A  74     -32.300  -9.188   8.336  1.00 15.00           H  
ATOM   1142  HZ  PHE A  74     -32.130  -9.757   5.945  1.00 15.00           H  
ATOM   1143  N   LYS A  75     -29.703 -14.313   8.499  1.00 15.00           N  
ATOM   1144  CA  LYS A  75     -29.679 -15.507   7.663  1.00 15.00           C  
ATOM   1145  CB  LYS A  75     -30.923 -15.563   6.761  1.00 15.00           C  
ATOM   1146  CG  LYS A  75     -31.192 -14.293   5.962  1.00 15.00           C  
ATOM   1147  CD  LYS A  75     -32.456 -14.408   5.120  1.00 15.00           C  
ATOM   1148  CE  LYS A  75     -32.611 -13.211   4.190  1.00 15.00           C  
ATOM   1149  NZ  LYS A  75     -33.798 -13.332   3.293  1.00 15.00           N1+
ATOM   1150  C   LYS A  75     -28.398 -15.602   6.835  1.00 15.00           C  
ATOM   1151  O   LYS A  75     -27.746 -16.646   6.810  1.00 15.00           O  
ATOM   1152  H   LYS A  75     -30.429 -13.672   8.388  1.00 15.00           H  
ATOM   1153  HA  LYS A  75     -29.695 -16.371   8.327  1.00 15.00           H  
ATOM   1154  HB2 LYS A  75     -31.791 -15.756   7.391  1.00 15.00           H  
ATOM   1155  HB3 LYS A  75     -30.796 -16.386   6.058  1.00 15.00           H  
ATOM   1156  HG2 LYS A  75     -30.345 -14.107   5.301  1.00 15.00           H  
ATOM   1157  HG3 LYS A  75     -31.304 -13.458   6.653  1.00 15.00           H  
ATOM   1158  HD2 LYS A  75     -33.320 -14.458   5.782  1.00 15.00           H  
ATOM   1159  HD3 LYS A  75     -32.403 -15.319   4.522  1.00 15.00           H  
ATOM   1160  HE2 LYS A  75     -31.715 -13.128   3.574  1.00 15.00           H  
ATOM   1161  HE3 LYS A  75     -32.721 -12.311   4.794  1.00 15.00           H  
ATOM   1162  HZ1 LYS A  75     -34.662 -13.053   3.799  1.00 15.00           H  
ATOM   1163  HZ2 LYS A  75     -33.904 -14.314   2.971  1.00 15.00           H  
ATOM   1164  HZ3 LYS A  75     -33.681 -12.718   2.459  1.00 15.00           H  
ATOM   1165  N   SER A  76     -28.056 -14.513   6.156  1.00 15.00           N  
ATOM   1166  CA  SER A  76     -26.860 -14.445   5.321  1.00 15.00           C  
ATOM   1167  CB  SER A  76     -26.911 -15.459   4.170  1.00 15.00           C  
ATOM   1168  OG  SER A  76     -28.234 -15.901   3.925  1.00 15.00           O  
ATOM   1169  C   SER A  76     -26.707 -13.041   4.764  1.00 15.00           C  
ATOM   1170  O   SER A  76     -27.676 -12.448   4.281  1.00 15.00           O  
ATOM   1171  H   SER A  76     -28.623 -13.717   6.224  1.00 15.00           H  
ATOM   1172  HA  SER A  76     -26.001 -14.693   5.944  1.00 15.00           H  
ATOM   1173  HB2 SER A  76     -26.292 -16.318   4.428  1.00 15.00           H  
ATOM   1174  HB3 SER A  76     -26.522 -14.989   3.267  1.00 15.00           H  
ATOM   1175  HG  SER A  76     -28.785 -15.658   4.676  1.00 15.00           H  
ATOM   1176  N   GLU A  77     -25.504 -12.509   4.844  1.00 15.00           N  
ATOM   1177  CA  GLU A  77     -25.243 -11.172   4.347  1.00 15.00           C  
ATOM   1178  CB  GLU A  77     -24.196 -10.456   5.201  1.00 15.00           C  
ATOM   1179  CG  GLU A  77     -24.729  -9.945   6.532  1.00 15.00           C  
ATOM   1180  CD  GLU A  77     -25.953  -9.054   6.372  1.00 15.00           C  
ATOM   1181  OE1 GLU A  77     -26.003  -8.256   5.408  1.00 15.00           O  
ATOM   1182  OE2 GLU A  77     -26.872  -9.143   7.211  1.00 15.00           O1-
ATOM   1183  C   GLU A  77     -24.831 -11.194   2.880  1.00 15.00           C  
ATOM   1184  O   GLU A  77     -23.907 -11.908   2.488  1.00 15.00           O  
ATOM   1185  H   GLU A  77     -24.774 -13.026   5.243  1.00 15.00           H  
ATOM   1186  HA  GLU A  77     -26.174 -10.610   4.421  1.00 15.00           H  
ATOM   1187  HB2 GLU A  77     -23.815  -9.605   4.635  1.00 15.00           H  
ATOM   1188  HB3 GLU A  77     -23.382 -11.153   5.402  1.00 15.00           H  
ATOM   1189  HG2 GLU A  77     -23.943  -9.373   7.026  1.00 15.00           H  
ATOM   1190  HG3 GLU A  77     -24.998 -10.800   7.151  1.00 15.00           H  
ATOM   1191  N   LYS A  78     -25.543 -10.419   2.078  1.00 15.00           N  
ATOM   1192  CA  LYS A  78     -25.267 -10.314   0.652  1.00 15.00           C  
ATOM   1193  CB  LYS A  78     -26.563 -10.429  -0.164  1.00 15.00           C  
ATOM   1194  CG  LYS A  78     -27.170 -11.822  -0.218  1.00 15.00           C  
ATOM   1195  CD  LYS A  78     -28.268 -11.905  -1.276  1.00 15.00           C  
ATOM   1196  CE  LYS A  78     -28.883 -13.298  -1.328  1.00 15.00           C  
ATOM   1197  NZ  LYS A  78     -29.828 -13.451  -2.468  1.00 15.00           N1+
ATOM   1198  C   LYS A  78     -24.601  -8.976   0.361  1.00 15.00           C  
ATOM   1199  O   LYS A  78     -24.715  -8.436  -0.742  1.00 15.00           O  
ATOM   1200  H   LYS A  78     -26.275  -9.894   2.462  1.00 15.00           H  
ATOM   1201  HA  LYS A  78     -24.602 -11.129   0.366  1.00 15.00           H  
ATOM   1202  HB2 LYS A  78     -26.348 -10.114  -1.185  1.00 15.00           H  
ATOM   1203  HB3 LYS A  78     -27.300  -9.756   0.276  1.00 15.00           H  
ATOM   1204  HG2 LYS A  78     -27.596 -12.063   0.756  1.00 15.00           H  
ATOM   1205  HG3 LYS A  78     -26.389 -12.542  -0.460  1.00 15.00           H  
ATOM   1206  HD2 LYS A  78     -27.841 -11.669  -2.251  1.00 15.00           H  
ATOM   1207  HD3 LYS A  78     -29.048 -11.182  -1.036  1.00 15.00           H  
ATOM   1208  HE2 LYS A  78     -29.421 -13.479  -0.398  1.00 15.00           H  
ATOM   1209  HE3 LYS A  78     -28.083 -14.031  -1.434  1.00 15.00           H  
ATOM   1210  HZ1 LYS A  78     -30.486 -12.636  -2.501  1.00 15.00           H  
ATOM   1211  HZ2 LYS A  78     -30.383 -14.325  -2.361  1.00 15.00           H  
ATOM   1212  HZ3 LYS A  78     -29.305 -13.497  -3.365  1.00 15.00           H  
ATOM   1213  N   GLY A  79     -23.918  -8.444   1.374  1.00 15.00           N  
ATOM   1214  CA  GLY A  79     -23.237  -7.163   1.234  1.00 15.00           C  
ATOM   1215  C   GLY A  79     -24.202  -6.019   0.980  1.00 15.00           C  
ATOM   1216  O   GLY A  79     -23.963  -5.186   0.107  1.00 15.00           O  
ATOM   1217  H   GLY A  79     -23.868  -8.932   2.225  1.00 15.00           H  
ATOM   1218  HA2 GLY A  79     -22.541  -7.227   0.398  1.00 15.00           H  
ATOM   1219  HA3 GLY A  79     -22.685  -6.958   2.151  1.00 15.00           H  
ATOM   1220  N   ARG A  80     -25.300  -5.974   1.729  1.00 15.00           N  
ATOM   1221  CA  ARG A  80     -26.286  -4.918   1.548  1.00 15.00           C  
ATOM   1222  CB  ARG A  80     -27.634  -5.504   1.121  1.00 15.00           C  
ATOM   1223  CG  ARG A  80     -27.718  -5.908  -0.345  1.00 15.00           C  
ATOM   1224  CD  ARG A  80     -29.129  -6.349  -0.711  1.00 15.00           C  
ATOM   1225  NE  ARG A  80     -29.229  -6.819  -2.096  1.00 15.00           N  
ATOM   1226  CZ  ARG A  80     -29.969  -7.868  -2.481  1.00 15.00           C  
ATOM   1227  NH1 ARG A  80     -30.672  -8.549  -1.582  1.00 15.00           N  
ATOM   1228  NH2 ARG A  80     -29.980  -8.259  -3.757  1.00 15.00           N1+
ATOM   1229  C   ARG A  80     -26.443  -4.080   2.810  1.00 15.00           C  
ATOM   1230  O   ARG A  80     -26.110  -4.531   3.906  1.00 15.00           O  
ATOM   1231  H   ARG A  80     -25.444  -6.655   2.424  1.00 15.00           H  
ATOM   1232  HA  ARG A  80     -25.927  -4.263   0.755  1.00 15.00           H  
ATOM   1233  HB2 ARG A  80     -28.405  -4.757   1.313  1.00 15.00           H  
ATOM   1234  HB3 ARG A  80     -27.827  -6.388   1.729  1.00 15.00           H  
ATOM   1235  HG2 ARG A  80     -27.029  -6.733  -0.526  1.00 15.00           H  
ATOM   1236  HG3 ARG A  80     -27.439  -5.057  -0.966  1.00 15.00           H  
ATOM   1237  HD2 ARG A  80     -29.804  -5.503  -0.579  1.00 15.00           H  
ATOM   1238  HD3 ARG A  80     -29.426  -7.159  -0.045  1.00 15.00           H  
ATOM   1239  HE  ARG A  80     -28.746  -6.306  -2.779  1.00 15.00           H  
ATOM   1240 HH11 ARG A  80     -30.656  -8.261  -0.586  1.00 15.00           H  
ATOM   1241 HH12 ARG A  80     -31.250  -9.374  -1.876  1.00 15.00           H  
ATOM   1242 HH21 ARG A  80     -30.563  -9.077  -4.047  1.00 15.00           H  
ATOM   1243 HH22 ARG A  80     -29.417  -7.753  -4.471  1.00 15.00           H  
ATOM   1244  N   ASN A  81     -26.959  -2.866   2.645  1.00 15.00           N  
ATOM   1245  CA  ASN A  81     -27.174  -1.963   3.774  1.00 15.00           C  
ATOM   1246  CB  ASN A  81     -27.388  -0.517   3.294  1.00 15.00           C  
ATOM   1247  CG  ASN A  81     -26.166   0.101   2.639  1.00 15.00           C  
ATOM   1248  OD1 ASN A  81     -25.236   0.549   3.314  1.00 15.00           O  
ATOM   1249  ND2 ASN A  81     -26.172   0.163   1.313  1.00 15.00           N  
ATOM   1250  C   ASN A  81     -28.397  -2.409   4.564  1.00 15.00           C  
ATOM   1251  O   ASN A  81     -29.151  -3.281   4.122  1.00 15.00           O  
ATOM   1252  H   ASN A  81     -27.217  -2.577   1.748  1.00 15.00           H  
ATOM   1253  HA  ASN A  81     -26.286  -1.995   4.404  1.00 15.00           H  
ATOM   1254  HB2 ASN A  81     -27.662   0.093   4.155  1.00 15.00           H  
ATOM   1255  HB3 ASN A  81     -28.204  -0.513   2.572  1.00 15.00           H  
ATOM   1256 HD21 ASN A  81     -26.953  -0.184   0.833  1.00 15.00           H  
ATOM   1257 HD22 ASN A  81     -25.394   0.557   0.867  1.00 15.00           H  
ATOM   1258  N   LYS A  82     -28.602  -1.811   5.724  1.00 15.00           N  
ATOM   1259  CA  LYS A  82     -29.741  -2.159   6.553  1.00 15.00           C  
ATOM   1260  CB  LYS A  82     -29.296  -2.769   7.886  1.00 15.00           C  
ATOM   1261  CG  LYS A  82     -28.393  -3.986   7.723  1.00 15.00           C  
ATOM   1262  CD  LYS A  82     -28.427  -4.888   8.947  1.00 15.00           C  
ATOM   1263  CE  LYS A  82     -27.669  -6.182   8.690  1.00 15.00           C  
ATOM   1264  NZ  LYS A  82     -28.037  -6.786   7.382  1.00 15.00           N1+
ATOM   1265  C   LYS A  82     -30.627  -0.941   6.759  1.00 15.00           C  
ATOM   1266  O   LYS A  82     -30.163   0.196   6.658  1.00 15.00           O  
ATOM   1267  H   LYS A  82     -27.992  -1.099   6.021  1.00 15.00           H  
ATOM   1268  HA  LYS A  82     -30.325  -2.922   6.037  1.00 15.00           H  
ATOM   1269  HB2 LYS A  82     -30.184  -3.070   8.442  1.00 15.00           H  
ATOM   1270  HB3 LYS A  82     -28.754  -2.010   8.450  1.00 15.00           H  
ATOM   1271  HG2 LYS A  82     -27.369  -3.646   7.565  1.00 15.00           H  
ATOM   1272  HG3 LYS A  82     -28.725  -4.556   6.855  1.00 15.00           H  
ATOM   1273  HD2 LYS A  82     -29.464  -5.124   9.187  1.00 15.00           H  
ATOM   1274  HD3 LYS A  82     -27.970  -4.366   9.787  1.00 15.00           H  
ATOM   1275  HE2 LYS A  82     -27.901  -6.891   9.484  1.00 15.00           H  
ATOM   1276  HE3 LYS A  82     -26.599  -5.971   8.694  1.00 15.00           H  
ATOM   1277  HZ1 LYS A  82     -29.070  -6.824   7.280  1.00 15.00           H  
ATOM   1278  HZ2 LYS A  82     -27.656  -7.762   7.314  1.00 15.00           H  
ATOM   1279  HZ3 LYS A  82     -27.640  -6.222   6.605  1.00 15.00           H  
ATOM   1280  N   PHE A  83     -31.898  -1.181   7.015  1.00 15.00           N  
ATOM   1281  CA  PHE A  83     -32.849  -0.104   7.213  1.00 15.00           C  
ATOM   1282  CB  PHE A  83     -33.876  -0.093   6.079  1.00 15.00           C  
ATOM   1283  CG  PHE A  83     -33.312   0.254   4.729  1.00 15.00           C  
ATOM   1284  CD1 PHE A  83     -32.803  -0.732   3.898  1.00 15.00           C  
ATOM   1285  CD2 PHE A  83     -33.295   1.567   4.291  1.00 15.00           C  
ATOM   1286  CE1 PHE A  83     -32.287  -0.416   2.657  1.00 15.00           C  
ATOM   1287  CE2 PHE A  83     -32.780   1.893   3.051  1.00 15.00           C  
ATOM   1288  CZ  PHE A  83     -32.276   0.898   2.233  1.00 15.00           C  
ATOM   1289  C   PHE A  83     -33.568  -0.259   8.541  1.00 15.00           C  
ATOM   1290  O   PHE A  83     -33.927  -1.369   8.929  1.00 15.00           O  
ATOM   1291  H   PHE A  83     -32.208  -2.109   7.087  1.00 15.00           H  
ATOM   1292  HA  PHE A  83     -32.299   0.837   7.216  1.00 15.00           H  
ATOM   1293  HB2 PHE A  83     -34.646   0.639   6.324  1.00 15.00           H  
ATOM   1294  HB3 PHE A  83     -34.324  -1.085   6.015  1.00 15.00           H  
ATOM   1295  HD1 PHE A  83     -32.809  -1.761   4.226  1.00 15.00           H  
ATOM   1296  HD2 PHE A  83     -33.688   2.346   4.927  1.00 15.00           H  
ATOM   1297  HE1 PHE A  83     -31.894  -1.194   2.019  1.00 15.00           H  
ATOM   1298  HE2 PHE A  83     -32.772   2.922   2.721  1.00 15.00           H  
ATOM   1299  HZ  PHE A  83     -31.873   1.149   1.262  1.00 15.00           H  
ATOM   1300  N   VAL A  84     -33.765   0.846   9.234  1.00 15.00           N  
ATOM   1301  CA  VAL A  84     -34.463   0.820  10.511  1.00 15.00           C  
ATOM   1302  CB  VAL A  84     -33.596   1.329  11.686  1.00 15.00           C  
ATOM   1303  CG1 VAL A  84     -32.508   0.324  12.034  1.00 15.00           C  
ATOM   1304  CG2 VAL A  84     -33.000   2.696  11.379  1.00 15.00           C  
ATOM   1305  C   VAL A  84     -35.746   1.632  10.431  1.00 15.00           C  
ATOM   1306  O   VAL A  84     -35.788   2.690   9.793  1.00 15.00           O  
ATOM   1307  H   VAL A  84     -33.443   1.702   8.875  1.00 15.00           H  
ATOM   1308  HA  VAL A  84     -34.696  -0.226  10.714  1.00 15.00           H  
ATOM   1309  HB  VAL A  84     -34.244   1.438  12.555  1.00 15.00           H  
ATOM   1310 HG11 VAL A  84     -32.965  -0.633  12.285  1.00 15.00           H  
ATOM   1311 HG12 VAL A  84     -31.845   0.197  11.179  1.00 15.00           H  
ATOM   1312 HG13 VAL A  84     -31.936   0.689  12.887  1.00 15.00           H  
ATOM   1313 HG21 VAL A  84     -32.344   2.620  10.512  1.00 15.00           H  
ATOM   1314 HG22 VAL A  84     -33.802   3.403  11.168  1.00 15.00           H  
ATOM   1315 HG23 VAL A  84     -32.426   3.043  12.239  1.00 15.00           H  
ATOM   1316  N   THR A  85     -36.789   1.131  11.066  1.00 15.00           N  
ATOM   1317  CA  THR A  85     -38.075   1.802  11.068  1.00 15.00           C  
ATOM   1318  CB  THR A  85     -39.227   0.777  11.061  1.00 15.00           C  
ATOM   1319  OG1 THR A  85     -38.895  -0.304  10.182  1.00 15.00           O  
ATOM   1320  CG2 THR A  85     -40.516   1.427  10.582  1.00 15.00           C  
ATOM   1321  C   THR A  85     -38.197   2.693  12.300  1.00 15.00           C  
ATOM   1322  O   THR A  85     -38.378   2.203  13.418  1.00 15.00           O  
ATOM   1323  H   THR A  85     -36.690   0.285  11.559  1.00 15.00           H  
ATOM   1324  HA  THR A  85     -38.142   2.413  10.168  1.00 15.00           H  
ATOM   1325  HB  THR A  85     -39.372   0.407  12.076  1.00 15.00           H  
ATOM   1326 HG21 THR A  85     -40.772   2.256  11.242  1.00 15.00           H  
ATOM   1327 HG22 THR A  85     -40.380   1.799   9.567  1.00 15.00           H  
ATOM   1328 HG23 THR A  85     -41.320   0.691  10.593  1.00 15.00           H  
ATOM   1329  HG1 THR A  85     -38.195  -0.025   9.582  1.00 15.00           H  
ATOM   1330  N   VAL A  86     -38.069   3.995  12.097  1.00 15.00           N  
ATOM   1331  CA  VAL A  86     -38.174   4.942  13.193  1.00 15.00           C  
ATOM   1332  CB  VAL A  86     -37.248   6.161  12.994  1.00 15.00           C  
ATOM   1333  CG1 VAL A  86     -37.371   7.126  14.164  1.00 15.00           C  
ATOM   1334  CG2 VAL A  86     -35.803   5.710  12.828  1.00 15.00           C  
ATOM   1335  C   VAL A  86     -39.615   5.408  13.339  1.00 15.00           C  
ATOM   1336  O   VAL A  86     -40.149   6.092  12.462  1.00 15.00           O  
ATOM   1337  H   VAL A  86     -37.918   4.330  11.185  1.00 15.00           H  
ATOM   1338  HA  VAL A  86     -37.857   4.430  14.102  1.00 15.00           H  
ATOM   1339  HB  VAL A  86     -37.556   6.680  12.086  1.00 15.00           H  
ATOM   1340 HG11 VAL A  86     -38.406   7.456  14.256  1.00 15.00           H  
ATOM   1341 HG12 VAL A  86     -37.067   6.624  15.083  1.00 15.00           H  
ATOM   1342 HG13 VAL A  86     -36.729   7.990  13.993  1.00 15.00           H  
ATOM   1343 HG21 VAL A  86     -35.480   5.188  13.728  1.00 15.00           H  
ATOM   1344 HG22 VAL A  86     -35.728   5.040  11.972  1.00 15.00           H  
ATOM   1345 HG23 VAL A  86     -35.168   6.580  12.664  1.00 15.00           H  
ATOM   1346  N   GLN A  87     -40.243   5.010  14.433  1.00 15.00           N  
ATOM   1347  CA  GLN A  87     -41.622   5.378  14.695  1.00 15.00           C  
ATOM   1348  CB  GLN A  87     -42.537   4.150  14.632  1.00 15.00           C  
ATOM   1349  CG  GLN A  87     -42.074   2.975  15.480  1.00 15.00           C  
ATOM   1350  CD  GLN A  87     -43.201   2.024  15.829  1.00 15.00           C  
ATOM   1351  OE1 GLN A  87     -43.451   1.045  15.123  1.00 15.00           O  
ATOM   1352  NE2 GLN A  87     -43.889   2.305  16.924  1.00 15.00           N  
ATOM   1353  C   GLN A  87     -41.765   6.075  16.043  1.00 15.00           C  
ATOM   1354  O   GLN A  87     -41.225   5.621  17.055  1.00 15.00           O  
ATOM   1355  H   GLN A  87     -39.766   4.453  15.084  1.00 15.00           H  
ATOM   1356  HA  GLN A  87     -41.926   6.079  13.917  1.00 15.00           H  
ATOM   1357  HB2 GLN A  87     -42.593   3.820  13.595  1.00 15.00           H  
ATOM   1358  HB3 GLN A  87     -43.528   4.446  14.974  1.00 15.00           H  
ATOM   1359  HG2 GLN A  87     -41.645   3.361  16.405  1.00 15.00           H  
ATOM   1360  HG3 GLN A  87     -41.312   2.425  14.927  1.00 15.00           H  
ATOM   1361 HE21 GLN A  87     -43.636   3.099  17.439  1.00 15.00           H  
ATOM   1362 HE22 GLN A  87     -44.624   1.709  17.173  1.00 15.00           H  
ATOM   1363  N   ALA A  88     -42.483   7.186  16.046  1.00 15.00           N  
ATOM   1364  CA  ALA A  88     -42.719   7.944  17.264  1.00 15.00           C  
ATOM   1365  CB  ALA A  88     -42.081   9.320  17.170  1.00 15.00           C  
ATOM   1366  C   ALA A  88     -44.215   8.061  17.511  1.00 15.00           C  
ATOM   1367  O   ALA A  88     -44.955   8.556  16.657  1.00 15.00           O  
ATOM   1368  H   ALA A  88     -42.868   7.507  15.200  1.00 15.00           H  
ATOM   1369  HA  ALA A  88     -42.261   7.418  18.103  1.00 15.00           H  
ATOM   1370  HB1 ALA A  88     -41.009   9.213  17.008  1.00 15.00           H  
ATOM   1371  HB2 ALA A  88     -42.521   9.868  16.337  1.00 15.00           H  
ATOM   1372  HB3 ALA A  88     -42.256   9.866  18.097  1.00 15.00           H  
ATOM   1373  N   THR A  89     -44.662   7.593  18.666  1.00 15.00           N  
ATOM   1374  CA  THR A  89     -46.074   7.631  19.007  1.00 15.00           C  
ATOM   1375  CB  THR A  89     -46.517   6.317  19.680  1.00 15.00           C  
ATOM   1376  OG1 THR A  89     -45.957   5.212  18.958  1.00 15.00           O  
ATOM   1377  CG2 THR A  89     -48.035   6.196  19.678  1.00 15.00           C  
ATOM   1378  C   THR A  89     -46.416   8.818  19.910  1.00 15.00           C  
ATOM   1379  O   THR A  89     -46.012   8.868  21.075  1.00 15.00           O  
ATOM   1380  H   THR A  89     -44.023   7.211  19.311  1.00 15.00           H  
ATOM   1381  HA  THR A  89     -46.619   7.753  18.070  1.00 15.00           H  
ATOM   1382  HB  THR A  89     -46.167   6.315  20.712  1.00 15.00           H  
ATOM   1383 HG21 THR A  89     -48.467   7.039  20.218  1.00 15.00           H  
ATOM   1384 HG22 THR A  89     -48.399   6.198  18.651  1.00 15.00           H  
ATOM   1385 HG23 THR A  89     -48.326   5.266  20.166  1.00 15.00           H  
ATOM   1386  HG1 THR A  89     -45.161   5.501  18.503  1.00 15.00           H  
ATOM   1387  N   PHE A  90     -47.157   9.765  19.351  1.00 15.00           N  
ATOM   1388  CA  PHE A  90     -47.593  10.952  20.069  1.00 15.00           C  
ATOM   1389  CB  PHE A  90     -47.488  12.192  19.168  1.00 15.00           C  
ATOM   1390  CG  PHE A  90     -46.109  12.507  18.658  1.00 15.00           C  
ATOM   1391  CD1 PHE A  90     -45.633  11.928  17.489  1.00 15.00           C  
ATOM   1392  CD2 PHE A  90     -45.293  13.399  19.335  1.00 15.00           C  
ATOM   1393  CE1 PHE A  90     -44.373  12.232  17.010  1.00 15.00           C  
ATOM   1394  CE2 PHE A  90     -44.031  13.705  18.863  1.00 15.00           C  
ATOM   1395  CZ  PHE A  90     -43.570  13.122  17.699  1.00 15.00           C  
ATOM   1396  C   PHE A  90     -49.051  10.765  20.484  1.00 15.00           C  
ATOM   1397  O   PHE A  90     -49.932  11.521  20.072  1.00 15.00           O  
ATOM   1398  H   PHE A  90     -47.436   9.656  18.412  1.00 15.00           H  
ATOM   1399  HA  PHE A  90     -46.959  11.096  20.944  1.00 15.00           H  
ATOM   1400  HB2 PHE A  90     -47.839  13.052  19.738  1.00 15.00           H  
ATOM   1401  HB3 PHE A  90     -48.138  12.038  18.306  1.00 15.00           H  
ATOM   1402  HD1 PHE A  90     -46.255  11.232  16.948  1.00 15.00           H  
ATOM   1403  HD2 PHE A  90     -45.648  13.861  20.244  1.00 15.00           H  
ATOM   1404  HE1 PHE A  90     -44.015  11.776  16.099  1.00 15.00           H  
ATOM   1405  HE2 PHE A  90     -43.406  14.399  19.404  1.00 15.00           H  
ATOM   1406  HZ  PHE A  90     -42.584  13.361  17.328  1.00 15.00           H  
ATOM   1407  N   GLY A  91     -49.301   9.730  21.272  1.00 15.00           N  
ATOM   1408  CA  GLY A  91     -50.651   9.446  21.715  1.00 15.00           C  
ATOM   1409  C   GLY A  91     -51.416   8.655  20.674  1.00 15.00           C  
ATOM   1410  O   GLY A  91     -51.230   7.447  20.544  1.00 15.00           O  
ATOM   1411  H   GLY A  91     -48.563   9.149  21.549  1.00 15.00           H  
ATOM   1412  HA2 GLY A  91     -51.171  10.386  21.899  1.00 15.00           H  
ATOM   1413  HA3 GLY A  91     -50.608   8.868  22.639  1.00 15.00           H  
ATOM   1414  N   THR A  92     -52.267   9.336  19.924  1.00 15.00           N  
ATOM   1415  CA  THR A  92     -53.049   8.692  18.882  1.00 15.00           C  
ATOM   1416  CB  THR A  92     -54.476   9.263  18.846  1.00 15.00           C  
ATOM   1417  OG1 THR A  92     -54.522  10.471  19.620  1.00 15.00           O  
ATOM   1418  CG2 THR A  92     -55.468   8.260  19.413  1.00 15.00           C  
ATOM   1419  C   THR A  92     -52.405   8.907  17.516  1.00 15.00           C  
ATOM   1420  O   THR A  92     -52.860   8.369  16.508  1.00 15.00           O  
ATOM   1421  H   THR A  92     -52.382  10.298  20.078  1.00 15.00           H  
ATOM   1422  HA  THR A  92     -53.086   7.626  19.107  1.00 15.00           H  
ATOM   1423  HB  THR A  92     -54.745   9.474  17.812  1.00 15.00           H  
ATOM   1424 HG21 THR A  92     -55.432   7.343  18.826  1.00 15.00           H  
ATOM   1425 HG22 THR A  92     -55.211   8.040  20.449  1.00 15.00           H  
ATOM   1426 HG23 THR A  92     -56.474   8.679  19.369  1.00 15.00           H  
ATOM   1427  HG1 THR A  92     -54.990  10.306  20.442  1.00 15.00           H  
ATOM   1428  N   GLN A  93     -51.350   9.706  17.487  1.00 15.00           N  
ATOM   1429  CA  GLN A  93     -50.655   9.997  16.245  1.00 15.00           C  
ATOM   1430  CB  GLN A  93     -50.475  11.508  16.074  1.00 15.00           C  
ATOM   1431  CG  GLN A  93     -51.772  12.250  15.806  1.00 15.00           C  
ATOM   1432  CD  GLN A  93     -52.402  11.849  14.486  1.00 15.00           C  
ATOM   1433  NE2 GLN A  93     -52.181  12.489  13.462  1.00 15.00           N  
ATOM   1434  OE1 GLN A  93     -53.174  10.771  14.498  1.00 15.00           O  
ATOM   1435  C   GLN A  93     -49.306   9.303  16.200  1.00 15.00           C  
ATOM   1436  O   GLN A  93     -48.518   9.401  17.135  1.00 15.00           O  
ATOM   1437  H   GLN A  93     -51.026  10.103  18.323  1.00 15.00           H  
ATOM   1438  HA  GLN A  93     -51.263   9.619  15.423  1.00 15.00           H  
ATOM   1439  HB2 GLN A  93     -49.799  11.682  15.236  1.00 15.00           H  
ATOM   1440  HB3 GLN A  93     -50.032  11.907  16.987  1.00 15.00           H  
ATOM   1441  HG2 GLN A  93     -51.566  13.320  15.784  1.00 15.00           H  
ATOM   1442  HG3 GLN A  93     -52.474  12.031  16.610  1.00 15.00           H  
ATOM   1443 HE21 GLN A  93     -52.594  12.201  12.587  1.00 15.00           H  
ATOM   1444 HE22 GLN A  93     -51.587  13.306  13.495  1.00 15.00           H  
ATOM   1445  N   VAL A  94     -49.043   8.598  15.118  1.00 15.00           N  
ATOM   1446  CA  VAL A  94     -47.780   7.900  14.965  1.00 15.00           C  
ATOM   1447  CB  VAL A  94     -47.938   6.362  15.080  1.00 15.00           C  
ATOM   1448  CG1 VAL A  94     -48.961   5.831  14.084  1.00 15.00           C  
ATOM   1449  CG2 VAL A  94     -46.596   5.661  14.910  1.00 15.00           C  
ATOM   1450  C   VAL A  94     -47.114   8.272  13.645  1.00 15.00           C  
ATOM   1451  O   VAL A  94     -47.754   8.278  12.593  1.00 15.00           O  
ATOM   1452  H   VAL A  94     -49.709   8.548  14.400  1.00 15.00           H  
ATOM   1453  HA  VAL A  94     -47.139   8.218  15.787  1.00 15.00           H  
ATOM   1454  HB  VAL A  94     -48.310   6.144  16.082  1.00 15.00           H  
ATOM   1455 HG11 VAL A  94     -49.919   6.324  14.249  1.00 15.00           H  
ATOM   1456 HG12 VAL A  94     -48.619   6.033  13.069  1.00 15.00           H  
ATOM   1457 HG13 VAL A  94     -49.077   4.756  14.221  1.00 15.00           H  
ATOM   1458 HG21 VAL A  94     -46.204   5.865  13.913  1.00 15.00           H  
ATOM   1459 HG22 VAL A  94     -45.896   6.030  15.659  1.00 15.00           H  
ATOM   1460 HG23 VAL A  94     -46.729   4.587  15.035  1.00 15.00           H  
ATOM   1461  N   VAL A  95     -45.843   8.631  13.719  1.00 15.00           N  
ATOM   1462  CA  VAL A  95     -45.078   8.992  12.536  1.00 15.00           C  
ATOM   1463  CB  VAL A  95     -44.388  10.362  12.700  1.00 15.00           C  
ATOM   1464  CG1 VAL A  95     -43.726  10.782  11.398  1.00 15.00           C  
ATOM   1465  CG2 VAL A  95     -45.379  11.419  13.163  1.00 15.00           C  
ATOM   1466  C   VAL A  95     -44.015   7.934  12.285  1.00 15.00           C  
ATOM   1467  O   VAL A  95     -43.192   7.663  13.160  1.00 15.00           O  
ATOM   1468  H   VAL A  95     -45.405   8.656  14.598  1.00 15.00           H  
ATOM   1469  HA  VAL A  95     -45.769   9.054  11.696  1.00 15.00           H  
ATOM   1470  HB  VAL A  95     -43.617  10.265  13.465  1.00 15.00           H  
ATOM   1471 HG11 VAL A  95     -42.999  10.027  11.100  1.00 15.00           H  
ATOM   1472 HG12 VAL A  95     -44.485  10.884  10.621  1.00 15.00           H  
ATOM   1473 HG13 VAL A  95     -43.221  11.737  11.539  1.00 15.00           H  
ATOM   1474 HG21 VAL A  95     -46.162  11.536  12.413  1.00 15.00           H  
ATOM   1475 HG22 VAL A  95     -45.825  11.111  14.109  1.00 15.00           H  
ATOM   1476 HG23 VAL A  95     -44.862  12.369  13.298  1.00 15.00           H  
ATOM   1477  N   GLU A  96     -44.043   7.329  11.106  1.00 15.00           N  
ATOM   1478  CA  GLU A  96     -43.081   6.294  10.763  1.00 15.00           C  
ATOM   1479  CB  GLU A  96     -43.792   4.955  10.567  1.00 15.00           C  
ATOM   1480  CG  GLU A  96     -44.618   4.497  11.756  1.00 15.00           C  
ATOM   1481  CD  GLU A  96     -44.677   2.989  11.859  1.00 15.00           C  
ATOM   1482  OE1 GLU A  96     -43.681   2.330  11.504  1.00 15.00           O  
ATOM   1483  OE2 GLU A  96     -45.705   2.449  12.310  1.00 15.00           O1-
ATOM   1484  C   GLU A  96     -42.313   6.637   9.493  1.00 15.00           C  
ATOM   1485  O   GLU A  96     -42.873   7.200   8.549  1.00 15.00           O  
ATOM   1486  H   GLU A  96     -44.725   7.582  10.449  1.00 15.00           H  
ATOM   1487  HA  GLU A  96     -42.373   6.223  11.588  1.00 15.00           H  
ATOM   1488  HB2 GLU A  96     -43.037   4.196  10.365  1.00 15.00           H  
ATOM   1489  HB3 GLU A  96     -44.456   5.046   9.708  1.00 15.00           H  
ATOM   1490  HG2 GLU A  96     -45.632   4.882  11.649  1.00 15.00           H  
ATOM   1491  HG3 GLU A  96     -44.172   4.895  12.668  1.00 15.00           H  
ATOM   1492  N   LYS A  97     -41.029   6.309   9.485  1.00 15.00           N  
ATOM   1493  CA  LYS A  97     -40.184   6.549   8.325  1.00 15.00           C  
ATOM   1494  CB  LYS A  97     -39.743   8.014   8.249  1.00 15.00           C  
ATOM   1495  CG  LYS A  97     -39.054   8.402   6.942  1.00 15.00           C  
ATOM   1496  CD  LYS A  97     -40.000   8.293   5.750  1.00 15.00           C  
ATOM   1497  CE  LYS A  97     -39.487   9.090   4.553  1.00 15.00           C  
ATOM   1498  NZ  LYS A  97     -40.496   9.179   3.459  1.00 15.00           N1+
ATOM   1499  C   LYS A  97     -38.975   5.615   8.344  1.00 15.00           C  
ATOM   1500  O   LYS A  97     -38.369   5.387   9.393  1.00 15.00           O  
ATOM   1501  H   LYS A  97     -40.633   5.906  10.292  1.00 15.00           H  
ATOM   1502  HA  LYS A  97     -40.770   6.336   7.431  1.00 15.00           H  
ATOM   1503  HB2 LYS A  97     -39.050   8.204   9.069  1.00 15.00           H  
ATOM   1504  HB3 LYS A  97     -40.626   8.642   8.369  1.00 15.00           H  
ATOM   1505  HG2 LYS A  97     -38.204   7.740   6.781  1.00 15.00           H  
ATOM   1506  HG3 LYS A  97     -38.703   9.431   7.021  1.00 15.00           H  
ATOM   1507  HD2 LYS A  97     -40.979   8.676   6.039  1.00 15.00           H  
ATOM   1508  HD3 LYS A  97     -40.091   7.245   5.465  1.00 15.00           H  
ATOM   1509  HE2 LYS A  97     -38.592   8.604   4.166  1.00 15.00           H  
ATOM   1510  HE3 LYS A  97     -39.239  10.099   4.884  1.00 15.00           H  
ATOM   1511  HZ1 LYS A  97     -40.607   8.249   2.993  1.00 15.00           H  
ATOM   1512  HZ2 LYS A  97     -40.197   9.877   2.747  1.00 15.00           H  
ATOM   1513  HZ3 LYS A  97     -41.420   9.473   3.846  1.00 15.00           H  
ATOM   1514  N   VAL A  98     -38.652   5.066   7.179  1.00 15.00           N  
ATOM   1515  CA  VAL A  98     -37.524   4.148   7.030  1.00 15.00           C  
ATOM   1516  CB  VAL A  98     -37.749   3.220   5.816  1.00 15.00           C  
ATOM   1517  CG1 VAL A  98     -36.660   2.164   5.721  1.00 15.00           C  
ATOM   1518  CG2 VAL A  98     -39.125   2.572   5.882  1.00 15.00           C  
ATOM   1519  C   VAL A  98     -36.225   4.933   6.827  1.00 15.00           C  
ATOM   1520  O   VAL A  98     -36.145   5.775   5.931  1.00 15.00           O  
ATOM   1521  H   VAL A  98     -39.192   5.279   6.393  1.00 15.00           H  
ATOM   1522  HA  VAL A  98     -37.447   3.549   7.937  1.00 15.00           H  
ATOM   1523  HB  VAL A  98     -37.700   3.831   4.915  1.00 15.00           H  
ATOM   1524 HG11 VAL A  98     -35.687   2.651   5.646  1.00 15.00           H  
ATOM   1525 HG12 VAL A  98     -36.684   1.536   6.611  1.00 15.00           H  
ATOM   1526 HG13 VAL A  98     -36.827   1.548   4.837  1.00 15.00           H  
ATOM   1527 HG21 VAL A  98     -39.194   1.956   6.779  1.00 15.00           H  
ATOM   1528 HG22 VAL A  98     -39.891   3.348   5.915  1.00 15.00           H  
ATOM   1529 HG23 VAL A  98     -39.277   1.949   5.001  1.00 15.00           H  
ATOM   1530  N   VAL A  99     -35.223   4.659   7.661  1.00 15.00           N  
ATOM   1531  CA  VAL A  99     -33.935   5.350   7.573  1.00 15.00           C  
ATOM   1532  CB  VAL A  99     -33.581   6.076   8.894  1.00 15.00           C  
ATOM   1533  CG1 VAL A  99     -32.316   6.911   8.742  1.00 15.00           C  
ATOM   1534  CG2 VAL A  99     -34.740   6.950   9.355  1.00 15.00           C  
ATOM   1535  C   VAL A  99     -32.809   4.381   7.194  1.00 15.00           C  
ATOM   1536  O   VAL A  99     -32.825   3.209   7.586  1.00 15.00           O  
ATOM   1537  H   VAL A  99     -35.350   3.973   8.354  1.00 15.00           H  
ATOM   1538  HA  VAL A  99     -34.033   6.098   6.787  1.00 15.00           H  
ATOM   1539  HB  VAL A  99     -33.396   5.315   9.652  1.00 15.00           H  
ATOM   1540 HG11 VAL A  99     -31.491   6.268   8.435  1.00 15.00           H  
ATOM   1541 HG12 VAL A  99     -32.478   7.681   7.988  1.00 15.00           H  
ATOM   1542 HG13 VAL A  99     -32.076   7.381   9.696  1.00 15.00           H  
ATOM   1543 HG21 VAL A  99     -34.937   7.717   8.606  1.00 15.00           H  
ATOM   1544 HG22 VAL A  99     -35.629   6.334   9.487  1.00 15.00           H  
ATOM   1545 HG23 VAL A  99     -34.483   7.423  10.302  1.00 15.00           H  
ATOM   1546  N   LEU A 100     -31.837   4.887   6.439  1.00 15.00           N  
ATOM   1547  CA  LEU A 100     -30.703   4.095   5.979  1.00 15.00           C  
ATOM   1548  CB  LEU A 100     -30.147   4.704   4.687  1.00 15.00           C  
ATOM   1549  CG  LEU A 100     -28.914   4.031   4.078  1.00 15.00           C  
ATOM   1550  CD1 LEU A 100     -29.242   2.622   3.610  1.00 15.00           C  
ATOM   1551  CD2 LEU A 100     -28.363   4.864   2.932  1.00 15.00           C  
ATOM   1552  C   LEU A 100     -29.595   4.016   7.030  1.00 15.00           C  
ATOM   1553  O   LEU A 100     -29.201   5.028   7.617  1.00 15.00           O  
ATOM   1554  H   LEU A 100     -31.880   5.832   6.188  1.00 15.00           H  
ATOM   1555  HA  LEU A 100     -31.056   3.079   5.796  1.00 15.00           H  
ATOM   1556  HB2 LEU A 100     -29.886   5.741   4.898  1.00 15.00           H  
ATOM   1557  HB3 LEU A 100     -30.941   4.674   3.941  1.00 15.00           H  
ATOM   1558  HG  LEU A 100     -28.148   3.961   4.850  1.00 15.00           H  
ATOM   1559 HD11 LEU A 100     -29.610   2.036   4.453  1.00 15.00           H  
ATOM   1560 HD12 LEU A 100     -30.008   2.665   2.836  1.00 15.00           H  
ATOM   1561 HD13 LEU A 100     -28.344   2.155   3.207  1.00 15.00           H  
ATOM   1562 HD21 LEU A 100     -29.116   4.946   2.148  1.00 15.00           H  
ATOM   1563 HD22 LEU A 100     -28.108   5.859   3.297  1.00 15.00           H  
ATOM   1564 HD23 LEU A 100     -27.471   4.383   2.530  1.00 15.00           H  
ATOM   1565  N   VAL A 101     -29.096   2.807   7.259  1.00 15.00           N  
ATOM   1566  CA  VAL A 101     -28.029   2.584   8.224  1.00 15.00           C  
ATOM   1567  CB  VAL A 101     -28.449   1.580   9.317  1.00 15.00           C  
ATOM   1568  CG1 VAL A 101     -27.347   1.425  10.354  1.00 15.00           C  
ATOM   1569  CG2 VAL A 101     -29.746   2.013   9.981  1.00 15.00           C  
ATOM   1570  C   VAL A 101     -26.786   2.049   7.518  1.00 15.00           C  
ATOM   1571  O   VAL A 101     -26.849   1.036   6.817  1.00 15.00           O  
ATOM   1572  H   VAL A 101     -29.460   2.036   6.766  1.00 15.00           H  
ATOM   1573  HA  VAL A 101     -27.812   3.543   8.694  1.00 15.00           H  
ATOM   1574  HB  VAL A 101     -28.615   0.613   8.842  1.00 15.00           H  
ATOM   1575 HG11 VAL A 101     -26.432   1.088   9.865  1.00 15.00           H  
ATOM   1576 HG12 VAL A 101     -27.167   2.384  10.840  1.00 15.00           H  
ATOM   1577 HG13 VAL A 101     -27.651   0.691  11.101  1.00 15.00           H  
ATOM   1578 HG21 VAL A 101     -29.602   2.980  10.462  1.00 15.00           H  
ATOM   1579 HG22 VAL A 101     -30.529   2.096   9.228  1.00 15.00           H  
ATOM   1580 HG23 VAL A 101     -30.036   1.275  10.727  1.00 15.00           H  
ATOM   1581  N   SER A 102     -25.665   2.736   7.691  1.00 15.00           N  
ATOM   1582  CA  SER A 102     -24.417   2.316   7.083  1.00 15.00           C  
ATOM   1583  CB  SER A 102     -23.567   3.532   6.706  1.00 15.00           C  
ATOM   1584  OG  SER A 102     -22.495   3.163   5.854  1.00 15.00           O  
ATOM   1585  C   SER A 102     -23.658   1.401   8.036  1.00 15.00           C  
ATOM   1586  O   SER A 102     -23.604   1.653   9.242  1.00 15.00           O  
ATOM   1587  H   SER A 102     -25.677   3.544   8.255  1.00 15.00           H  
ATOM   1588  HA  SER A 102     -24.639   1.763   6.170  1.00 15.00           H  
ATOM   1589  HB2 SER A 102     -23.163   3.978   7.615  1.00 15.00           H  
ATOM   1590  HB3 SER A 102     -24.195   4.260   6.192  1.00 15.00           H  
ATOM   1591  HG  SER A 102     -21.944   3.935   5.685  1.00 15.00           H  
ATOM   1592  N   LEU A 103     -23.073   0.340   7.493  1.00 15.00           N  
ATOM   1593  CA  LEU A 103     -22.322  -0.622   8.294  1.00 15.00           C  
ATOM   1594  CB  LEU A 103     -22.347  -2.010   7.637  1.00 15.00           C  
ATOM   1595  CG  LEU A 103     -23.712  -2.538   7.181  1.00 15.00           C  
ATOM   1596  CD1 LEU A 103     -23.993  -2.142   5.738  1.00 15.00           C  
ATOM   1597  CD2 LEU A 103     -23.782  -4.049   7.345  1.00 15.00           C  
ATOM   1598  C   LEU A 103     -20.875  -0.171   8.481  1.00 15.00           C  
ATOM   1599  O   LEU A 103     -20.051  -0.901   9.029  1.00 15.00           O  
ATOM   1600  H   LEU A 103     -23.151   0.195   6.527  1.00 15.00           H  
ATOM   1601  HA  LEU A 103     -22.799  -0.679   9.272  1.00 15.00           H  
ATOM   1602  HB2 LEU A 103     -21.942  -2.722   8.357  1.00 15.00           H  
ATOM   1603  HB3 LEU A 103     -21.700  -1.972   6.761  1.00 15.00           H  
ATOM   1604  HG  LEU A 103     -24.478  -2.087   7.811  1.00 15.00           H  
ATOM   1605 HD11 LEU A 103     -23.962  -1.057   5.647  1.00 15.00           H  
ATOM   1606 HD12 LEU A 103     -23.238  -2.582   5.087  1.00 15.00           H  
ATOM   1607 HD13 LEU A 103     -24.979  -2.504   5.448  1.00 15.00           H  
ATOM   1608 HD21 LEU A 103     -23.021  -4.517   6.721  1.00 15.00           H  
ATOM   1609 HD22 LEU A 103     -23.607  -4.310   8.389  1.00 15.00           H  
ATOM   1610 HD23 LEU A 103     -24.769  -4.401   7.042  1.00 15.00           H  
ATOM   1611  N   GLN A 104     -20.576   1.033   8.018  1.00 15.00           N  
ATOM   1612  CA  GLN A 104     -19.236   1.583   8.127  1.00 15.00           C  
ATOM   1613  CB  GLN A 104     -19.112   2.834   7.254  1.00 15.00           C  
ATOM   1614  CG  GLN A 104     -18.415   2.599   5.924  1.00 15.00           C  
ATOM   1615  CD  GLN A 104     -18.676   3.701   4.917  1.00 15.00           C  
ATOM   1616  OE1 GLN A 104     -18.065   4.762   4.972  1.00 15.00           O  
ATOM   1617  NE2 GLN A 104     -19.572   3.449   3.974  1.00 15.00           N  
ATOM   1618  C   GLN A 104     -18.889   1.915   9.573  1.00 15.00           C  
ATOM   1619  O   GLN A 104     -19.547   2.748  10.201  1.00 15.00           O  
ATOM   1620  H   GLN A 104     -21.276   1.568   7.597  1.00 15.00           H  
ATOM   1621  HA  GLN A 104     -18.532   0.828   7.777  1.00 15.00           H  
ATOM   1622  HB2 GLN A 104     -18.546   3.583   7.808  1.00 15.00           H  
ATOM   1623  HB3 GLN A 104     -20.114   3.212   7.052  1.00 15.00           H  
ATOM   1624  HG2 GLN A 104     -18.769   1.656   5.508  1.00 15.00           H  
ATOM   1625  HG3 GLN A 104     -17.341   2.536   6.102  1.00 15.00           H  
ATOM   1626 HE21 GLN A 104     -20.015   2.574   3.976  1.00 15.00           H  
ATOM   1627 HE22 GLN A 104     -19.748   4.146   3.309  1.00 15.00           H  
ATOM   1628  N   SER A 105     -17.870   1.247  10.105  1.00 15.00           N  
ATOM   1629  CA  SER A 105     -17.433   1.496  11.472  1.00 15.00           C  
ATOM   1630  CB  SER A 105     -16.609   0.317  11.994  1.00 15.00           C  
ATOM   1631  OG  SER A 105     -17.245  -0.919  11.715  1.00 15.00           O  
ATOM   1632  C   SER A 105     -16.615   2.786  11.550  1.00 15.00           C  
ATOM   1633  O   SER A 105     -16.859   3.645  12.402  1.00 15.00           O  
ATOM   1634  H   SER A 105     -17.413   0.563   9.572  1.00 15.00           H  
ATOM   1635  HA  SER A 105     -18.319   1.608  12.097  1.00 15.00           H  
ATOM   1636  HB2 SER A 105     -16.487   0.419  13.073  1.00 15.00           H  
ATOM   1637  HB3 SER A 105     -15.629   0.329  11.516  1.00 15.00           H  
ATOM   1638  HG  SER A 105     -16.673  -1.453  11.152  1.00 15.00           H  
ATOM   1639  N   GLY A 106     -15.655   2.928  10.646  1.00 15.00           N  
ATOM   1640  CA  GLY A 106     -14.821   4.111  10.635  1.00 15.00           C  
ATOM   1641  C   GLY A 106     -13.811   4.106   9.506  1.00 15.00           C  
ATOM   1642  O   GLY A 106     -13.983   3.403   8.509  1.00 15.00           O  
ATOM   1643  H   GLY A 106     -15.519   2.230   9.971  1.00 15.00           H  
ATOM   1644  HA2 GLY A 106     -14.283   4.166  11.582  1.00 15.00           H  
ATOM   1645  HA3 GLY A 106     -15.459   4.987  10.528  1.00 15.00           H  
ATOM   1646  N   TYR A 107     -12.750   4.877   9.680  1.00 15.00           N  
ATOM   1647  CA  TYR A 107     -11.699   4.989   8.675  1.00 15.00           C  
ATOM   1648  CB  TYR A 107     -11.406   6.467   8.374  1.00 15.00           C  
ATOM   1649  CG  TYR A 107     -12.636   7.317   8.126  1.00 15.00           C  
ATOM   1650  CD1 TYR A 107     -13.406   7.146   6.981  1.00 15.00           C  
ATOM   1651  CD2 TYR A 107     -13.028   8.294   9.034  1.00 15.00           C  
ATOM   1652  CE1 TYR A 107     -14.528   7.921   6.747  1.00 15.00           C  
ATOM   1653  CE2 TYR A 107     -14.148   9.073   8.808  1.00 15.00           C  
ATOM   1654  CZ  TYR A 107     -14.894   8.884   7.665  1.00 15.00           C  
ATOM   1655  OH  TYR A 107     -16.012   9.663   7.438  1.00 15.00           O  
ATOM   1656  C   TYR A 107     -10.425   4.301   9.159  1.00 15.00           C  
ATOM   1657  O   TYR A 107     -10.277   4.021  10.352  1.00 15.00           O  
ATOM   1658  H   TYR A 107     -12.654   5.370  10.523  1.00 15.00           H  
ATOM   1659  HA  TYR A 107     -12.043   4.500   7.764  1.00 15.00           H  
ATOM   1660  HB2 TYR A 107     -10.775   6.515   7.486  1.00 15.00           H  
ATOM   1661  HB3 TYR A 107     -10.869   6.887   9.224  1.00 15.00           H  
ATOM   1662  HD1 TYR A 107     -13.123   6.394   6.260  1.00 15.00           H  
ATOM   1663  HD2 TYR A 107     -12.447   8.447   9.932  1.00 15.00           H  
ATOM   1664  HE1 TYR A 107     -15.113   7.774   5.852  1.00 15.00           H  
ATOM   1665  HE2 TYR A 107     -14.436   9.828   9.525  1.00 15.00           H  
ATOM   1666  HH  TYR A 107     -16.767   9.096   7.261  1.00 15.00           H  
ATOM   1667  N   LEU A 108      -9.504   4.039   8.237  1.00 15.00           N  
ATOM   1668  CA  LEU A 108      -8.247   3.391   8.575  1.00 15.00           C  
ATOM   1669  CB  LEU A 108      -8.231   1.941   8.083  1.00 15.00           C  
ATOM   1670  CG  LEU A 108      -9.341   1.026   8.603  1.00 15.00           C  
ATOM   1671  CD1 LEU A 108     -10.321   0.683   7.492  1.00 15.00           C  
ATOM   1672  CD2 LEU A 108      -8.753  -0.235   9.213  1.00 15.00           C  
ATOM   1673  C   LEU A 108      -7.068   4.146   7.975  1.00 15.00           C  
ATOM   1674  O   LEU A 108      -6.989   4.323   6.761  1.00 15.00           O  
ATOM   1675  H   LEU A 108      -9.669   4.295   7.307  1.00 15.00           H  
ATOM   1676  HA  LEU A 108      -8.156   3.398   9.661  1.00 15.00           H  
ATOM   1677  HB2 LEU A 108      -7.277   1.503   8.376  1.00 15.00           H  
ATOM   1678  HB3 LEU A 108      -8.302   1.961   6.995  1.00 15.00           H  
ATOM   1679  HG  LEU A 108      -9.885   1.558   9.383  1.00 15.00           H  
ATOM   1680 HD11 LEU A 108     -10.750   1.601   7.090  1.00 15.00           H  
ATOM   1681 HD12 LEU A 108      -9.798   0.149   6.699  1.00 15.00           H  
ATOM   1682 HD13 LEU A 108     -11.117   0.053   7.890  1.00 15.00           H  
ATOM   1683 HD21 LEU A 108      -8.202  -0.785   8.450  1.00 15.00           H  
ATOM   1684 HD22 LEU A 108      -8.078   0.034  10.025  1.00 15.00           H  
ATOM   1685 HD23 LEU A 108      -9.558  -0.860   9.602  1.00 15.00           H  
ATOM   1686  N   PHE A 109      -6.163   4.599   8.831  1.00 15.00           N  
ATOM   1687  CA  PHE A 109      -4.980   5.319   8.383  1.00 15.00           C  
ATOM   1688  CB  PHE A 109      -4.886   6.690   9.057  1.00 15.00           C  
ATOM   1689  CG  PHE A 109      -6.023   7.610   8.711  1.00 15.00           C  
ATOM   1690  CD1 PHE A 109      -6.076   8.233   7.474  1.00 15.00           C  
ATOM   1691  CD2 PHE A 109      -7.042   7.848   9.618  1.00 15.00           C  
ATOM   1692  CE1 PHE A 109      -7.122   9.076   7.148  1.00 15.00           C  
ATOM   1693  CE2 PHE A 109      -8.093   8.689   9.299  1.00 15.00           C  
ATOM   1694  CZ  PHE A 109      -8.132   9.306   8.063  1.00 15.00           C  
ATOM   1695  C   PHE A 109      -3.741   4.485   8.671  1.00 15.00           C  
ATOM   1696  O   PHE A 109      -3.550   4.019   9.790  1.00 15.00           O  
ATOM   1697  H   PHE A 109      -6.288   4.437   9.792  1.00 15.00           H  
ATOM   1698  HA  PHE A 109      -5.051   5.488   7.309  1.00 15.00           H  
ATOM   1699  HB2 PHE A 109      -3.954   7.162   8.748  1.00 15.00           H  
ATOM   1700  HB3 PHE A 109      -4.878   6.543  10.137  1.00 15.00           H  
ATOM   1701  HD1 PHE A 109      -5.289   8.059   6.755  1.00 15.00           H  
ATOM   1702  HD2 PHE A 109      -7.016   7.371  10.586  1.00 15.00           H  
ATOM   1703  HE1 PHE A 109      -7.150   9.554   6.179  1.00 15.00           H  
ATOM   1704  HE2 PHE A 109      -8.883   8.862  10.015  1.00 15.00           H  
ATOM   1705  HZ  PHE A 109      -8.950   9.965   7.813  1.00 15.00           H  
ATOM   1706  N   ILE A 110      -2.911   4.288   7.658  1.00 15.00           N  
ATOM   1707  CA  ILE A 110      -1.707   3.476   7.805  1.00 15.00           C  
ATOM   1708  CB  ILE A 110      -1.712   2.271   6.832  1.00 15.00           C  
ATOM   1709  CG1 ILE A 110      -3.052   1.529   6.888  1.00 15.00           C  
ATOM   1710  CG2 ILE A 110      -0.564   1.321   7.139  1.00 15.00           C  
ATOM   1711  CD1 ILE A 110      -3.944   1.781   5.691  1.00 15.00           C  
ATOM   1712  C   ILE A 110      -0.448   4.306   7.574  1.00 15.00           C  
ATOM   1713  O   ILE A 110      -0.392   5.121   6.655  1.00 15.00           O  
ATOM   1714  H   ILE A 110      -3.102   4.712   6.794  1.00 15.00           H  
ATOM   1715  HA  ILE A 110      -1.704   3.102   8.828  1.00 15.00           H  
ATOM   1716  HB  ILE A 110      -1.577   2.657   5.822  1.00 15.00           H  
ATOM   1717 HG12 ILE A 110      -3.584   1.846   7.785  1.00 15.00           H  
ATOM   1718 HG13 ILE A 110      -2.850   0.459   6.945  1.00 15.00           H  
ATOM   1719 HG21 ILE A 110       0.381   1.858   7.068  1.00 15.00           H  
ATOM   1720 HG22 ILE A 110      -0.682   0.923   8.148  1.00 15.00           H  
ATOM   1721 HG23 ILE A 110      -0.570   0.500   6.422  1.00 15.00           H  
ATOM   1722 HD11 ILE A 110      -4.158   2.847   5.616  1.00 15.00           H  
ATOM   1723 HD12 ILE A 110      -3.439   1.447   4.785  1.00 15.00           H  
ATOM   1724 HD13 ILE A 110      -4.877   1.230   5.811  1.00 15.00           H  
ATOM   1725  N   GLN A 111       0.555   4.091   8.417  1.00 15.00           N  
ATOM   1726  CA  GLN A 111       1.820   4.807   8.312  1.00 15.00           C  
ATOM   1727  CB  GLN A 111       1.901   5.874   9.405  1.00 15.00           C  
ATOM   1728  CG  GLN A 111       3.261   6.527   9.542  1.00 15.00           C  
ATOM   1729  CD  GLN A 111       3.308   7.498  10.698  1.00 15.00           C  
ATOM   1730  OE1 GLN A 111       3.531   7.108  11.842  1.00 15.00           O  
ATOM   1731  NE2 GLN A 111       3.105   8.770  10.408  1.00 15.00           N  
ATOM   1732  C   GLN A 111       3.000   3.842   8.420  1.00 15.00           C  
ATOM   1733  O   GLN A 111       3.143   3.132   9.418  1.00 15.00           O  
ATOM   1734  H   GLN A 111       0.439   3.432   9.140  1.00 15.00           H  
ATOM   1735  HA  GLN A 111       1.868   5.291   7.337  1.00 15.00           H  
ATOM   1736  HB2 GLN A 111       1.649   5.407  10.357  1.00 15.00           H  
ATOM   1737  HB3 GLN A 111       1.171   6.652   9.177  1.00 15.00           H  
ATOM   1738  HG2 GLN A 111       3.489   7.065   8.622  1.00 15.00           H  
ATOM   1739  HG3 GLN A 111       4.010   5.751   9.704  1.00 15.00           H  
ATOM   1740 HE21 GLN A 111       2.939   9.010   9.474  1.00 15.00           H  
ATOM   1741 HE22 GLN A 111       3.129   9.420  11.140  1.00 15.00           H  
ATOM   1742  N   THR A 112       3.834   3.814   7.387  1.00 15.00           N  
ATOM   1743  CA  THR A 112       5.000   2.939   7.347  1.00 15.00           C  
ATOM   1744  CB  THR A 112       5.218   2.420   5.916  1.00 15.00           C  
ATOM   1745  OG1 THR A 112       4.634   3.349   4.991  1.00 15.00           O  
ATOM   1746  CG2 THR A 112       4.573   1.057   5.732  1.00 15.00           C  
ATOM   1747  C   THR A 112       6.265   3.670   7.807  1.00 15.00           C  
ATOM   1748  O   THR A 112       6.236   4.881   8.049  1.00 15.00           O  
ATOM   1749  H   THR A 112       3.662   4.396   6.619  1.00 15.00           H  
ATOM   1750  HA  THR A 112       4.812   2.106   8.025  1.00 15.00           H  
ATOM   1751  HB  THR A 112       6.289   2.325   5.734  1.00 15.00           H  
ATOM   1752 HG21 THR A 112       5.009   0.351   6.439  1.00 15.00           H  
ATOM   1753 HG22 THR A 112       3.501   1.135   5.911  1.00 15.00           H  
ATOM   1754 HG23 THR A 112       4.747   0.706   4.714  1.00 15.00           H  
ATOM   1755  HG1 THR A 112       5.275   3.552   4.302  1.00 15.00           H  
ATOM   1756  N   ASP A 113       7.366   2.926   7.926  1.00 15.00           N  
ATOM   1757  CA  ASP A 113       8.648   3.491   8.355  1.00 15.00           C  
ATOM   1758  CB  ASP A 113       9.499   2.444   9.090  1.00 15.00           C  
ATOM   1759  CG  ASP A 113       9.964   1.309   8.196  1.00 15.00           C  
ATOM   1760  OD1 ASP A 113       9.137   0.423   7.877  1.00 15.00           O  
ATOM   1761  OD2 ASP A 113      11.150   1.299   7.805  1.00 15.00           O1-
ATOM   1762  C   ASP A 113       9.433   4.087   7.184  1.00 15.00           C  
ATOM   1763  O   ASP A 113      10.224   5.011   7.370  1.00 15.00           O  
ATOM   1764  H   ASP A 113       7.314   1.963   7.738  1.00 15.00           H  
ATOM   1765  HA  ASP A 113       8.420   4.301   9.047  1.00 15.00           H  
ATOM   1766  HB2 ASP A 113       8.904   2.024   9.901  1.00 15.00           H  
ATOM   1767  HB3 ASP A 113      10.378   2.940   9.503  1.00 15.00           H  
ATOM   1768  N   LYS A 114       9.229   3.545   5.987  1.00 15.00           N  
ATOM   1769  CA  LYS A 114       9.906   4.040   4.790  1.00 15.00           C  
ATOM   1770  CB  LYS A 114      11.139   3.187   4.452  1.00 15.00           C  
ATOM   1771  CG  LYS A 114      12.406   3.597   5.192  1.00 15.00           C  
ATOM   1772  CD  LYS A 114      13.597   2.733   4.800  1.00 15.00           C  
ATOM   1773  CE  LYS A 114      13.428   1.291   5.260  1.00 15.00           C  
ATOM   1774  NZ  LYS A 114      14.576   0.440   4.839  1.00 15.00           N1+
ATOM   1775  C   LYS A 114       8.948   4.075   3.602  1.00 15.00           C  
ATOM   1776  O   LYS A 114       7.913   3.411   3.609  1.00 15.00           O  
ATOM   1777  H   LYS A 114       8.610   2.787   5.904  1.00 15.00           H  
ATOM   1778  HA  LYS A 114      10.244   5.055   4.998  1.00 15.00           H  
ATOM   1779  HB2 LYS A 114      11.327   3.269   3.382  1.00 15.00           H  
ATOM   1780  HB3 LYS A 114      10.917   2.151   4.704  1.00 15.00           H  
ATOM   1781  HG2 LYS A 114      12.235   3.497   6.264  1.00 15.00           H  
ATOM   1782  HG3 LYS A 114      12.632   4.637   4.955  1.00 15.00           H  
ATOM   1783  HD2 LYS A 114      14.497   3.146   5.256  1.00 15.00           H  
ATOM   1784  HD3 LYS A 114      13.701   2.748   3.715  1.00 15.00           H  
ATOM   1785  HE2 LYS A 114      12.513   0.887   4.829  1.00 15.00           H  
ATOM   1786  HE3 LYS A 114      13.356   1.273   6.347  1.00 15.00           H  
ATOM   1787  HZ1 LYS A 114      15.233   0.295   5.638  1.00 15.00           H  
ATOM   1788  HZ2 LYS A 114      15.104   0.902   4.067  1.00 15.00           H  
ATOM   1789  HZ3 LYS A 114      14.240  -0.485   4.509  1.00 15.00           H  
ATOM   1790  N   THR A 115       9.291   4.864   2.591  1.00 15.00           N  
ATOM   1791  CA  THR A 115       8.470   4.984   1.395  1.00 15.00           C  
ATOM   1792  CB  THR A 115       8.607   6.401   0.812  1.00 15.00           C  
ATOM   1793  OG1 THR A 115       9.922   6.901   1.107  1.00 15.00           O  
ATOM   1794  CG2 THR A 115       7.574   7.331   1.430  1.00 15.00           C  
ATOM   1795  C   THR A 115       8.912   3.958   0.353  1.00 15.00           C  
ATOM   1796  O   THR A 115       8.177   3.619  -0.578  1.00 15.00           O  
ATOM   1797  H   THR A 115      10.112   5.398   2.654  1.00 15.00           H  
ATOM   1798  HA  THR A 115       7.428   4.799   1.659  1.00 15.00           H  
ATOM   1799  HB  THR A 115       8.447   6.360  -0.265  1.00 15.00           H  
ATOM   1800 HG21 THR A 115       6.574   6.953   1.221  1.00 15.00           H  
ATOM   1801 HG22 THR A 115       7.727   7.379   2.509  1.00 15.00           H  
ATOM   1802 HG23 THR A 115       7.682   8.329   1.003  1.00 15.00           H  
ATOM   1803  HG1 THR A 115      10.154   7.587   0.466  1.00 15.00           H  
ATOM   1804  N   ILE A 116      10.124   3.461   0.539  1.00 15.00           N  
ATOM   1805  CA  ILE A 116      10.718   2.475  -0.345  1.00 15.00           C  
ATOM   1806  CB  ILE A 116      11.635   3.155  -1.394  1.00 15.00           C  
ATOM   1807  CG1 ILE A 116      12.122   2.160  -2.452  1.00 15.00           C  
ATOM   1808  CG2 ILE A 116      12.807   3.867  -0.729  1.00 15.00           C  
ATOM   1809  CD1 ILE A 116      12.737   2.817  -3.671  1.00 15.00           C  
ATOM   1810  C   ILE A 116      11.509   1.486   0.509  1.00 15.00           C  
ATOM   1811  O   ILE A 116      12.024   1.859   1.565  1.00 15.00           O  
ATOM   1812  H   ILE A 116      10.639   3.757   1.317  1.00 15.00           H  
ATOM   1813  HA  ILE A 116       9.936   1.949  -0.894  1.00 15.00           H  
ATOM   1814  HB  ILE A 116      11.036   3.908  -1.905  1.00 15.00           H  
ATOM   1815 HG12 ILE A 116      11.271   1.561  -2.777  1.00 15.00           H  
ATOM   1816 HG13 ILE A 116      12.870   1.512  -1.996  1.00 15.00           H  
ATOM   1817 HG21 ILE A 116      12.430   4.598  -0.015  1.00 15.00           H  
ATOM   1818 HG22 ILE A 116      13.427   3.137  -0.208  1.00 15.00           H  
ATOM   1819 HG23 ILE A 116      13.403   4.373  -1.488  1.00 15.00           H  
ATOM   1820 HD11 ILE A 116      12.002   3.471  -4.142  1.00 15.00           H  
ATOM   1821 HD12 ILE A 116      13.605   3.404  -3.369  1.00 15.00           H  
ATOM   1822 HD13 ILE A 116      13.047   2.049  -4.380  1.00 15.00           H  
ATOM   1823  N   TYR A 117      11.577   0.233   0.088  1.00 15.00           N  
ATOM   1824  CA  TYR A 117      12.290  -0.779   0.852  1.00 15.00           C  
ATOM   1825  CB  TYR A 117      11.307  -1.746   1.518  1.00 15.00           C  
ATOM   1826  CG  TYR A 117      10.449  -1.116   2.591  1.00 15.00           C  
ATOM   1827  CD1 TYR A 117       9.253  -0.488   2.271  1.00 15.00           C  
ATOM   1828  CD2 TYR A 117      10.835  -1.146   3.924  1.00 15.00           C  
ATOM   1829  CE1 TYR A 117       8.464   0.091   3.245  1.00 15.00           C  
ATOM   1830  CE2 TYR A 117      10.052  -0.570   4.906  1.00 15.00           C  
ATOM   1831  CZ  TYR A 117       8.869   0.049   4.562  1.00 15.00           C  
ATOM   1832  OH  TYR A 117       8.085   0.619   5.537  1.00 15.00           O  
ATOM   1833  C   TYR A 117      13.272  -1.554  -0.009  1.00 15.00           C  
ATOM   1834  O   TYR A 117      13.172  -1.571  -1.236  1.00 15.00           O  
ATOM   1835  H   TYR A 117      11.143  -0.019  -0.760  1.00 15.00           H  
ATOM   1836  HA  TYR A 117      12.858  -0.255   1.620  1.00 15.00           H  
ATOM   1837  HB2 TYR A 117      11.879  -2.557   1.969  1.00 15.00           H  
ATOM   1838  HB3 TYR A 117      10.650  -2.150   0.748  1.00 15.00           H  
ATOM   1839  HD1 TYR A 117       8.932  -0.452   1.240  1.00 15.00           H  
ATOM   1840  HD2 TYR A 117      11.761  -1.627   4.198  1.00 15.00           H  
ATOM   1841  HE1 TYR A 117       7.537   0.575   2.977  1.00 15.00           H  
ATOM   1842  HE2 TYR A 117      10.367  -0.604   5.939  1.00 15.00           H  
ATOM   1843  HH  TYR A 117       8.512   0.490   6.408  1.00 15.00           H  
ATOM   1844  N   THR A 118      14.218  -2.193   0.657  1.00 15.00           N  
ATOM   1845  CA  THR A 118      15.232  -2.986  -0.003  1.00 15.00           C  
ATOM   1846  CB  THR A 118      16.624  -2.561   0.496  1.00 15.00           C  
ATOM   1847  OG1 THR A 118      16.475  -1.778   1.692  1.00 15.00           O  
ATOM   1848  CG2 THR A 118      17.341  -1.732  -0.562  1.00 15.00           C  
ATOM   1849  C   THR A 118      15.005  -4.467   0.309  1.00 15.00           C  
ATOM   1850  O   THR A 118      14.524  -4.808   1.394  1.00 15.00           O  
ATOM   1851  H   THR A 118      14.239  -2.127   1.633  1.00 15.00           H  
ATOM   1852  HA  THR A 118      15.171  -2.830  -1.079  1.00 15.00           H  
ATOM   1853  HB  THR A 118      17.215  -3.454   0.701  1.00 15.00           H  
ATOM   1854 HG21 THR A 118      17.450  -2.321  -1.473  1.00 15.00           H  
ATOM   1855 HG22 THR A 118      16.759  -0.836  -0.777  1.00 15.00           H  
ATOM   1856 HG23 THR A 118      18.326  -1.447  -0.194  1.00 15.00           H  
ATOM   1857  HG1 THR A 118      16.711  -0.859   1.509  1.00 15.00           H  
ATOM   1858  N   PRO A 119      15.324  -5.362  -0.637  1.00 15.00           N  
ATOM   1859  CA  PRO A 119      15.145  -6.810  -0.448  1.00 15.00           C  
ATOM   1860  CB  PRO A 119      15.647  -7.414  -1.765  1.00 15.00           C  
ATOM   1861  CG  PRO A 119      15.597  -6.292  -2.744  1.00 15.00           C  
ATOM   1862  CD  PRO A 119      15.878  -5.042  -1.963  1.00 15.00           C  
ATOM   1863  C   PRO A 119      15.965  -7.349   0.722  1.00 15.00           C  
ATOM   1864  O   PRO A 119      17.187  -7.198   0.756  1.00 15.00           O  
ATOM   1865  HA  PRO A 119      14.109  -7.060  -0.217  1.00 15.00           H  
ATOM   1866  HB2 PRO A 119      14.999  -8.230  -2.084  1.00 15.00           H  
ATOM   1867  HB3 PRO A 119      16.667  -7.781  -1.655  1.00 15.00           H  
ATOM   1868  HG2 PRO A 119      14.610  -6.236  -3.204  1.00 15.00           H  
ATOM   1869  HG3 PRO A 119      16.352  -6.432  -3.518  1.00 15.00           H  
ATOM   1870  HD2 PRO A 119      16.949  -4.846  -1.905  1.00 15.00           H  
ATOM   1871  HD3 PRO A 119      15.375  -4.182  -2.403  1.00 15.00           H  
ATOM   1872  N   GLY A 120      15.285  -7.957   1.691  1.00 15.00           N  
ATOM   1873  CA  GLY A 120      15.972  -8.516   2.839  1.00 15.00           C  
ATOM   1874  C   GLY A 120      15.712  -7.744   4.118  1.00 15.00           C  
ATOM   1875  O   GLY A 120      16.239  -8.089   5.175  1.00 15.00           O  
ATOM   1876  H   GLY A 120      14.309  -8.028   1.626  1.00 15.00           H  
ATOM   1877  HA2 GLY A 120      17.044  -8.508   2.640  1.00 15.00           H  
ATOM   1878  HA3 GLY A 120      15.636  -9.543   2.979  1.00 15.00           H  
ATOM   1879  N   SER A 121      14.893  -6.704   4.031  1.00 15.00           N  
ATOM   1880  CA  SER A 121      14.577  -5.892   5.195  1.00 15.00           C  
ATOM   1881  CB  SER A 121      14.773  -4.403   4.879  1.00 15.00           C  
ATOM   1882  OG  SER A 121      13.927  -3.977   3.822  1.00 15.00           O  
ATOM   1883  C   SER A 121      13.156  -6.164   5.682  1.00 15.00           C  
ATOM   1884  O   SER A 121      12.394  -6.867   5.021  1.00 15.00           O  
ATOM   1885  H   SER A 121      14.485  -6.485   3.170  1.00 15.00           H  
ATOM   1886  HA  SER A 121      15.261  -6.164   5.998  1.00 15.00           H  
ATOM   1887  HB2 SER A 121      15.811  -4.237   4.589  1.00 15.00           H  
ATOM   1888  HB3 SER A 121      14.547  -3.819   5.771  1.00 15.00           H  
ATOM   1889  HG  SER A 121      14.172  -4.433   3.004  1.00 15.00           H  
ATOM   1890  N   THR A 122      12.809  -5.610   6.835  1.00 15.00           N  
ATOM   1891  CA  THR A 122      11.484  -5.793   7.405  1.00 15.00           C  
ATOM   1892  CB  THR A 122      11.578  -6.277   8.872  1.00 15.00           C  
ATOM   1893  OG1 THR A 122      10.318  -6.798   9.312  1.00 15.00           O  
ATOM   1894  CG2 THR A 122      12.033  -5.163   9.804  1.00 15.00           C  
ATOM   1895  C   THR A 122      10.694  -4.486   7.321  1.00 15.00           C  
ATOM   1896  O   THR A 122      11.283  -3.408   7.251  1.00 15.00           O  
ATOM   1897  H   THR A 122      13.455  -5.057   7.316  1.00 15.00           H  
ATOM   1898  HA  THR A 122      10.962  -6.558   6.830  1.00 15.00           H  
ATOM   1899  HB  THR A 122      12.325  -7.070   8.903  1.00 15.00           H  
ATOM   1900 HG21 THR A 122      13.000  -4.784   9.473  1.00 15.00           H  
ATOM   1901 HG22 THR A 122      11.302  -4.356   9.791  1.00 15.00           H  
ATOM   1902 HG23 THR A 122      12.125  -5.553  10.819  1.00 15.00           H  
ATOM   1903  HG1 THR A 122      10.425  -7.748   9.505  1.00 15.00           H  
ATOM   1904  N   VAL A 123       9.371  -4.591   7.305  1.00 15.00           N  
ATOM   1905  CA  VAL A 123       8.500  -3.423   7.217  1.00 15.00           C  
ATOM   1906  CB  VAL A 123       7.468  -3.587   6.076  1.00 15.00           C  
ATOM   1907  CG1 VAL A 123       6.492  -2.419   6.044  1.00 15.00           C  
ATOM   1908  CG2 VAL A 123       8.166  -3.737   4.736  1.00 15.00           C  
ATOM   1909  C   VAL A 123       7.732  -3.205   8.514  1.00 15.00           C  
ATOM   1910  O   VAL A 123       7.082  -4.122   9.018  1.00 15.00           O  
ATOM   1911  H   VAL A 123       8.963  -5.484   7.353  1.00 15.00           H  
ATOM   1912  HA  VAL A 123       9.145  -2.565   7.020  1.00 15.00           H  
ATOM   1913  HB  VAL A 123       6.900  -4.497   6.271  1.00 15.00           H  
ATOM   1914 HG11 VAL A 123       5.982  -2.346   7.004  1.00 15.00           H  
ATOM   1915 HG12 VAL A 123       7.036  -1.496   5.850  1.00 15.00           H  
ATOM   1916 HG13 VAL A 123       5.757  -2.581   5.254  1.00 15.00           H  
ATOM   1917 HG21 VAL A 123       8.741  -2.836   4.524  1.00 15.00           H  
ATOM   1918 HG22 VAL A 123       8.836  -4.596   4.769  1.00 15.00           H  
ATOM   1919 HG23 VAL A 123       7.422  -3.885   3.954  1.00 15.00           H  
ATOM   1920  N   LEU A 124       7.804  -1.990   9.046  1.00 15.00           N  
ATOM   1921  CA  LEU A 124       7.085  -1.640  10.263  1.00 15.00           C  
ATOM   1922  CB  LEU A 124       8.041  -1.104  11.332  1.00 15.00           C  
ATOM   1923  CG  LEU A 124       8.908  -2.139  12.055  1.00 15.00           C  
ATOM   1924  CD1 LEU A 124      10.258  -2.286  11.371  1.00 15.00           C  
ATOM   1925  CD2 LEU A 124       9.084  -1.759  13.519  1.00 15.00           C  
ATOM   1926  C   LEU A 124       6.014  -0.602   9.940  1.00 15.00           C  
ATOM   1927  O   LEU A 124       6.328   0.523   9.555  1.00 15.00           O  
ATOM   1928  H   LEU A 124       8.364  -1.302   8.606  1.00 15.00           H  
ATOM   1929  HA  LEU A 124       6.612  -2.538  10.660  1.00 15.00           H  
ATOM   1930  HB2 LEU A 124       7.441  -0.590  12.084  1.00 15.00           H  
ATOM   1931  HB3 LEU A 124       8.709  -0.390  10.850  1.00 15.00           H  
ATOM   1932  HG  LEU A 124       8.399  -3.102  12.010  1.00 15.00           H  
ATOM   1933 HD11 LEU A 124      10.109  -2.584  10.333  1.00 15.00           H  
ATOM   1934 HD12 LEU A 124      10.788  -1.334  11.403  1.00 15.00           H  
ATOM   1935 HD13 LEU A 124      10.846  -3.046  11.886  1.00 15.00           H  
ATOM   1936 HD21 LEU A 124       9.592  -0.797  13.586  1.00 15.00           H  
ATOM   1937 HD22 LEU A 124       8.107  -1.689  13.997  1.00 15.00           H  
ATOM   1938 HD23 LEU A 124       9.679  -2.520  14.023  1.00 15.00           H  
ATOM   1939  N   TYR A 125       4.752  -0.985  10.081  1.00 15.00           N  
ATOM   1940  CA  TYR A 125       3.649  -0.083   9.779  1.00 15.00           C  
ATOM   1941  CB  TYR A 125       2.926  -0.509   8.496  1.00 15.00           C  
ATOM   1942  CG  TYR A 125       2.488  -1.962   8.456  1.00 15.00           C  
ATOM   1943  CD1 TYR A 125       3.370  -2.972   8.085  1.00 15.00           C  
ATOM   1944  CD2 TYR A 125       1.186  -2.322   8.777  1.00 15.00           C  
ATOM   1945  CE1 TYR A 125       2.968  -4.297   8.039  1.00 15.00           C  
ATOM   1946  CE2 TYR A 125       0.775  -3.644   8.735  1.00 15.00           C  
ATOM   1947  CZ  TYR A 125       1.670  -4.628   8.366  1.00 15.00           C  
ATOM   1948  OH  TYR A 125       1.259  -5.941   8.318  1.00 15.00           O  
ATOM   1949  C   TYR A 125       2.663   0.033  10.931  1.00 15.00           C  
ATOM   1950  O   TYR A 125       2.357  -0.953  11.602  1.00 15.00           O  
ATOM   1951  H   TYR A 125       4.555  -1.893  10.398  1.00 15.00           H  
ATOM   1952  HA  TYR A 125       4.086   0.905   9.626  1.00 15.00           H  
ATOM   1953  HB2 TYR A 125       3.597  -0.335   7.656  1.00 15.00           H  
ATOM   1954  HB3 TYR A 125       2.038   0.115   8.385  1.00 15.00           H  
ATOM   1955  HD1 TYR A 125       4.388  -2.718   7.829  1.00 15.00           H  
ATOM   1956  HD2 TYR A 125       0.480  -1.557   9.064  1.00 15.00           H  
ATOM   1957  HE1 TYR A 125       3.668  -5.066   7.748  1.00 15.00           H  
ATOM   1958  HE2 TYR A 125      -0.241  -3.904   8.991  1.00 15.00           H  
ATOM   1959  HH  TYR A 125       1.756  -6.455   8.958  1.00 15.00           H  
ATOM   1960  N   ARG A 126       2.170   1.245  11.152  1.00 15.00           N  
ATOM   1961  CA  ARG A 126       1.208   1.509  12.210  1.00 15.00           C  
ATOM   1962  CB  ARG A 126       1.700   2.639  13.123  1.00 15.00           C  
ATOM   1963  CG  ARG A 126       2.943   2.297  13.928  1.00 15.00           C  
ATOM   1964  CD  ARG A 126       3.355   3.440  14.845  1.00 15.00           C  
ATOM   1965  NE  ARG A 126       3.826   4.621  14.111  1.00 15.00           N  
ATOM   1966  CZ  ARG A 126       4.955   5.277  14.404  1.00 15.00           C  
ATOM   1967  NH1 ARG A 126       5.738   4.864  15.393  1.00 15.00           N  
ATOM   1968  NH2 ARG A 126       5.281   6.377  13.734  1.00 15.00           N1+
ATOM   1969  C   ARG A 126      -0.143   1.883  11.607  1.00 15.00           C  
ATOM   1970  O   ARG A 126      -0.220   2.741  10.724  1.00 15.00           O  
ATOM   1971  H   ARG A 126       2.458   1.989  10.573  1.00 15.00           H  
ATOM   1972  HA  ARG A 126       1.098   0.603  12.808  1.00 15.00           H  
ATOM   1973  HB2 ARG A 126       0.900   2.888  13.821  1.00 15.00           H  
ATOM   1974  HB3 ARG A 126       1.924   3.507  12.502  1.00 15.00           H  
ATOM   1975  HG2 ARG A 126       3.762   2.085  13.241  1.00 15.00           H  
ATOM   1976  HG3 ARG A 126       2.739   1.415  14.534  1.00 15.00           H  
ATOM   1977  HD2 ARG A 126       4.157   3.092  15.496  1.00 15.00           H  
ATOM   1978  HD3 ARG A 126       2.495   3.728  15.450  1.00 15.00           H  
ATOM   1979  HE  ARG A 126       3.270   4.942  13.364  1.00 15.00           H  
ATOM   1980 HH11 ARG A 126       6.619   5.386  15.619  1.00 15.00           H  
ATOM   1981 HH12 ARG A 126       5.482   4.022  15.945  1.00 15.00           H  
ATOM   1982 HH21 ARG A 126       6.163   6.888  13.964  1.00 15.00           H  
ATOM   1983 HH22 ARG A 126       4.655   6.743  12.973  1.00 15.00           H  
ATOM   1984  N   ILE A 127      -1.198   1.221  12.063  1.00 15.00           N  
ATOM   1985  CA  ILE A 127      -2.543   1.492  11.575  1.00 15.00           C  
ATOM   1986  CB  ILE A 127      -3.272   0.197  11.143  1.00 15.00           C  
ATOM   1987  CG1 ILE A 127      -2.434  -0.582  10.122  1.00 15.00           C  
ATOM   1988  CG2 ILE A 127      -4.649   0.518  10.568  1.00 15.00           C  
ATOM   1989  CD1 ILE A 127      -2.868  -2.021   9.946  1.00 15.00           C  
ATOM   1990  C   ILE A 127      -3.356   2.185  12.661  1.00 15.00           C  
ATOM   1991  O   ILE A 127      -3.448   1.689  13.781  1.00 15.00           O  
ATOM   1992  H   ILE A 127      -1.073   0.538  12.752  1.00 15.00           H  
ATOM   1993  HA  ILE A 127      -2.451   2.136  10.701  1.00 15.00           H  
ATOM   1994  HB  ILE A 127      -3.406  -0.427  12.027  1.00 15.00           H  
ATOM   1995 HG12 ILE A 127      -1.395  -0.574  10.453  1.00 15.00           H  
ATOM   1996 HG13 ILE A 127      -2.513  -0.078   9.158  1.00 15.00           H  
ATOM   1997 HG21 ILE A 127      -5.240   1.050  11.313  1.00 15.00           H  
ATOM   1998 HG22 ILE A 127      -4.535   1.143   9.682  1.00 15.00           H  
ATOM   1999 HG23 ILE A 127      -5.155  -0.408  10.297  1.00 15.00           H  
ATOM   2000 HD11 ILE A 127      -2.797  -2.542  10.901  1.00 15.00           H  
ATOM   2001 HD12 ILE A 127      -3.899  -2.049   9.594  1.00 15.00           H  
ATOM   2002 HD13 ILE A 127      -2.221  -2.509   9.217  1.00 15.00           H  
ATOM   2003  N   PHE A 128      -3.924   3.332  12.326  1.00 15.00           N  
ATOM   2004  CA  PHE A 128      -4.728   4.097  13.266  1.00 15.00           C  
ATOM   2005  CB  PHE A 128      -4.418   5.590  13.144  1.00 15.00           C  
ATOM   2006  CG  PHE A 128      -2.957   5.905  13.267  1.00 15.00           C  
ATOM   2007  CD1 PHE A 128      -2.317   5.829  14.494  1.00 15.00           C  
ATOM   2008  CD2 PHE A 128      -2.218   6.271  12.153  1.00 15.00           C  
ATOM   2009  CE1 PHE A 128      -0.970   6.109  14.607  1.00 15.00           C  
ATOM   2010  CE2 PHE A 128      -0.871   6.555  12.259  1.00 15.00           C  
ATOM   2011  CZ  PHE A 128      -0.244   6.473  13.488  1.00 15.00           C  
ATOM   2012  C   PHE A 128      -6.207   3.838  13.027  1.00 15.00           C  
ATOM   2013  O   PHE A 128      -6.734   4.124  11.947  1.00 15.00           O  
ATOM   2014  H   PHE A 128      -3.805   3.674  11.411  1.00 15.00           H  
ATOM   2015  HA  PHE A 128      -4.479   3.777  14.278  1.00 15.00           H  
ATOM   2016  HB2 PHE A 128      -4.954   6.120  13.932  1.00 15.00           H  
ATOM   2017  HB3 PHE A 128      -4.766   5.938  12.172  1.00 15.00           H  
ATOM   2018  HD1 PHE A 128      -2.879   5.546  15.372  1.00 15.00           H  
ATOM   2019  HD2 PHE A 128      -2.703   6.334  11.189  1.00 15.00           H  
ATOM   2020  HE1 PHE A 128      -0.483   6.045  15.569  1.00 15.00           H  
ATOM   2021  HE2 PHE A 128      -0.308   6.840  11.383  1.00 15.00           H  
ATOM   2022  HZ  PHE A 128       0.810   6.693  13.574  1.00 15.00           H  
ATOM   2023  N   THR A 129      -6.862   3.281  14.032  1.00 15.00           N  
ATOM   2024  CA  THR A 129      -8.273   2.963  13.949  1.00 15.00           C  
ATOM   2025  CB  THR A 129      -8.553   1.628  14.659  1.00 15.00           C  
ATOM   2026  OG1 THR A 129      -7.459   1.326  15.542  1.00 15.00           O  
ATOM   2027  CG2 THR A 129      -8.675   0.508  13.638  1.00 15.00           C  
ATOM   2028  C   THR A 129      -9.130   4.068  14.562  1.00 15.00           C  
ATOM   2029  O   THR A 129      -9.168   4.241  15.784  1.00 15.00           O  
ATOM   2030  H   THR A 129      -6.381   3.072  14.859  1.00 15.00           H  
ATOM   2031  HA  THR A 129      -8.537   2.877  12.895  1.00 15.00           H  
ATOM   2032  HB  THR A 129      -9.485   1.712  15.219  1.00 15.00           H  
ATOM   2033 HG21 THR A 129      -9.492   0.729  12.952  1.00 15.00           H  
ATOM   2034 HG22 THR A 129      -7.743   0.424  13.079  1.00 15.00           H  
ATOM   2035 HG23 THR A 129      -8.876  -0.432  14.152  1.00 15.00           H  
ATOM   2036  HG1 THR A 129      -7.806   1.153  16.424  1.00 15.00           H  
ATOM   2037  N   VAL A 130      -9.804   4.824  13.706  1.00 15.00           N  
ATOM   2038  CA  VAL A 130     -10.667   5.908  14.153  1.00 15.00           C  
ATOM   2039  CB  VAL A 130     -10.093   7.298  13.795  1.00 15.00           C  
ATOM   2040  CG1 VAL A 130      -8.939   7.666  14.716  1.00 15.00           C  
ATOM   2041  CG2 VAL A 130      -9.663   7.351  12.337  1.00 15.00           C  
ATOM   2042  C   VAL A 130     -12.051   5.778  13.534  1.00 15.00           C  
ATOM   2043  O   VAL A 130     -12.215   5.170  12.476  1.00 15.00           O  
ATOM   2044  H   VAL A 130      -9.729   4.642  12.746  1.00 15.00           H  
ATOM   2045  HA  VAL A 130     -10.731   5.829  15.239  1.00 15.00           H  
ATOM   2046  HB  VAL A 130     -10.885   8.033  13.939  1.00 15.00           H  
ATOM   2047 HG11 VAL A 130      -9.281   7.654  15.750  1.00 15.00           H  
ATOM   2048 HG12 VAL A 130      -8.131   6.946  14.591  1.00 15.00           H  
ATOM   2049 HG13 VAL A 130      -8.578   8.664  14.465  1.00 15.00           H  
ATOM   2050 HG21 VAL A 130      -8.869   6.623  12.166  1.00 15.00           H  
ATOM   2051 HG22 VAL A 130     -10.515   7.117  11.698  1.00 15.00           H  
ATOM   2052 HG23 VAL A 130      -9.296   8.349  12.102  1.00 15.00           H  
ATOM   2053  N   ASN A 131     -13.045   6.340  14.203  1.00 15.00           N  
ATOM   2054  CA  ASN A 131     -14.414   6.302  13.709  1.00 15.00           C  
ATOM   2055  CB  ASN A 131     -15.422   6.070  14.847  1.00 15.00           C  
ATOM   2056  CG  ASN A 131     -15.426   7.163  15.903  1.00 15.00           C  
ATOM   2057  OD1 ASN A 131     -15.096   8.315  15.633  1.00 15.00           O  
ATOM   2058  ND2 ASN A 131     -15.811   6.813  17.118  1.00 15.00           N  
ATOM   2059  C   ASN A 131     -14.749   7.565  12.913  1.00 15.00           C  
ATOM   2060  O   ASN A 131     -13.882   8.402  12.666  1.00 15.00           O  
ATOM   2061  H   ASN A 131     -12.853   6.789  15.058  1.00 15.00           H  
ATOM   2062  HA  ASN A 131     -14.494   5.453  13.031  1.00 15.00           H  
ATOM   2063  HB2 ASN A 131     -15.178   5.125  15.333  1.00 15.00           H  
ATOM   2064  HB3 ASN A 131     -16.420   6.009  14.414  1.00 15.00           H  
ATOM   2065 HD21 ASN A 131     -16.071   5.881  17.272  1.00 15.00           H  
ATOM   2066 HD22 ASN A 131     -15.807   7.498  17.819  1.00 15.00           H  
ATOM   2067  N   HIS A 132     -16.013   7.703  12.534  1.00 15.00           N  
ATOM   2068  CA  HIS A 132     -16.479   8.848  11.747  1.00 15.00           C  
ATOM   2069  CB  HIS A 132     -17.871   8.559  11.184  1.00 15.00           C  
ATOM   2070  CG  HIS A 132     -17.924   7.376  10.271  1.00 15.00           C  
ATOM   2071  CD2 HIS A 132     -18.176   6.087  10.689  1.00 15.00           C  
ATOM   2072  ND1 HIS A 132     -17.754   7.305   8.930  1.00 15.00           N  
ATOM   2073  NE2 HIS A 132     -18.147   5.297   9.610  1.00 15.00           N  
ATOM   2074  CE1 HIS A 132     -17.897   5.986   8.517  1.00 15.00           C  
ATOM   2075  C   HIS A 132     -16.523  10.146  12.553  1.00 15.00           C  
ATOM   2076  O   HIS A 132     -16.715  11.222  11.991  1.00 15.00           O  
ATOM   2077  H   HIS A 132     -16.656   7.010  12.779  1.00 15.00           H  
ATOM   2078  HA  HIS A 132     -15.758   8.988  10.942  1.00 15.00           H  
ATOM   2079  HB2 HIS A 132     -18.205   9.436  10.628  1.00 15.00           H  
ATOM   2080  HB3 HIS A 132     -18.548   8.378  12.018  1.00 15.00           H  
ATOM   2081  HD2 HIS A 132     -18.362   5.771  11.705  1.00 15.00           H  
ATOM   2082  HE2 HIS A 132     -18.309   4.229   9.633  1.00 15.00           H  
ATOM   2083  HE1 HIS A 132     -17.823   5.631   7.575  1.00 15.00           H  
ATOM   2084  N   LYS A 133     -16.348  10.047  13.862  1.00 15.00           N  
ATOM   2085  CA  LYS A 133     -16.389  11.221  14.729  1.00 15.00           C  
ATOM   2086  CB  LYS A 133     -17.132  10.898  16.031  1.00 15.00           C  
ATOM   2087  CG  LYS A 133     -18.642  10.802  15.865  1.00 15.00           C  
ATOM   2088  CD  LYS A 133     -19.298  10.023  16.998  1.00 15.00           C  
ATOM   2089  CE  LYS A 133     -20.812  10.200  16.968  1.00 15.00           C  
ATOM   2090  NZ  LYS A 133     -21.540   9.089  17.646  1.00 15.00           N1+
ATOM   2091  C   LYS A 133     -14.984  11.725  15.023  1.00 15.00           C  
ATOM   2092  O   LYS A 133     -14.799  12.806  15.591  1.00 15.00           O  
ATOM   2093  H   LYS A 133     -16.158   9.168  14.257  1.00 15.00           H  
ATOM   2094  HA  LYS A 133     -16.930  12.012  14.210  1.00 15.00           H  
ATOM   2095  HB2 LYS A 133     -16.914  11.683  16.755  1.00 15.00           H  
ATOM   2096  HB3 LYS A 133     -16.765   9.943  16.408  1.00 15.00           H  
ATOM   2097  HG2 LYS A 133     -18.860  10.300  14.922  1.00 15.00           H  
ATOM   2098  HG3 LYS A 133     -19.057  11.810  15.845  1.00 15.00           H  
ATOM   2099  HD2 LYS A 133     -18.915  10.387  17.951  1.00 15.00           H  
ATOM   2100  HD3 LYS A 133     -19.060   8.966  16.891  1.00 15.00           H  
ATOM   2101  HE2 LYS A 133     -21.136  10.245  15.929  1.00 15.00           H  
ATOM   2102  HE3 LYS A 133     -21.062  11.135  17.468  1.00 15.00           H  
ATOM   2103  HZ1 LYS A 133     -22.512   9.390  17.881  1.00 15.00           H  
ATOM   2104  HZ2 LYS A 133     -21.052   8.811  18.519  1.00 15.00           H  
ATOM   2105  HZ3 LYS A 133     -21.596   8.260  17.011  1.00 15.00           H  
ATOM   2106  N   LEU A 134     -13.999  10.945  14.614  1.00 15.00           N  
ATOM   2107  CA  LEU A 134     -12.606  11.300  14.828  1.00 15.00           C  
ATOM   2108  CB  LEU A 134     -12.440  12.816  14.880  1.00 15.00           C  
ATOM   2109  CG  LEU A 134     -10.998  13.321  14.962  1.00 15.00           C  
ATOM   2110  CD1 LEU A 134     -10.255  13.038  13.662  1.00 15.00           C  
ATOM   2111  CD2 LEU A 134     -10.964  14.804  15.297  1.00 15.00           C  
ATOM   2112  C   LEU A 134     -12.045  10.661  16.092  1.00 15.00           C  
ATOM   2113  O   LEU A 134     -10.894  10.890  16.454  1.00 15.00           O  
ATOM   2114  H   LEU A 134     -14.214  10.115  14.135  1.00 15.00           H  
ATOM   2115  HA  LEU A 134     -12.038  10.911  13.982  1.00 15.00           H  
ATOM   2116  HB2 LEU A 134     -12.973  13.182  15.757  1.00 15.00           H  
ATOM   2117  HB3 LEU A 134     -12.891  13.235  13.980  1.00 15.00           H  
ATOM   2118  HG  LEU A 134     -10.491  12.785  15.764  1.00 15.00           H  
ATOM   2119 HD11 LEU A 134     -10.268  11.967  13.464  1.00 15.00           H  
ATOM   2120 HD12 LEU A 134     -10.744  13.565  12.843  1.00 15.00           H  
ATOM   2121 HD13 LEU A 134      -9.225  13.380  13.752  1.00 15.00           H  
ATOM   2122 HD21 LEU A 134     -11.465  15.366  14.509  1.00 15.00           H  
ATOM   2123 HD22 LEU A 134     -11.474  14.973  16.245  1.00 15.00           H  
ATOM   2124 HD23 LEU A 134      -9.929  15.135  15.378  1.00 15.00           H  
ATOM   2125  N   LEU A 135     -12.855   9.862  16.762  1.00 15.00           N  
ATOM   2126  CA  LEU A 135     -12.420   9.217  17.986  1.00 15.00           C  
ATOM   2127  CB  LEU A 135     -13.569   9.159  18.995  1.00 15.00           C  
ATOM   2128  CG  LEU A 135     -14.280  10.493  19.261  1.00 15.00           C  
ATOM   2129  CD1 LEU A 135     -15.352  10.336  20.324  1.00 15.00           C  
ATOM   2130  CD2 LEU A 135     -13.285  11.579  19.654  1.00 15.00           C  
ATOM   2131  C   LEU A 135     -11.847   7.836  17.688  1.00 15.00           C  
ATOM   2132  O   LEU A 135     -12.293   7.161  16.756  1.00 15.00           O  
ATOM   2133  H   LEU A 135     -13.758   9.692  16.423  1.00 15.00           H  
ATOM   2134  HA  LEU A 135     -11.621   9.808  18.435  1.00 15.00           H  
ATOM   2135  HB2 LEU A 135     -13.167   8.798  19.942  1.00 15.00           H  
ATOM   2136  HB3 LEU A 135     -14.309   8.451  18.622  1.00 15.00           H  
ATOM   2137  HG  LEU A 135     -14.764  10.801  18.335  1.00 15.00           H  
ATOM   2138 HD11 LEU A 135     -16.070   9.579  20.007  1.00 15.00           H  
ATOM   2139 HD12 LEU A 135     -14.891  10.028  21.262  1.00 15.00           H  
ATOM   2140 HD13 LEU A 135     -15.865  11.287  20.467  1.00 15.00           H  
ATOM   2141 HD21 LEU A 135     -12.784  11.295  20.579  1.00 15.00           H  
ATOM   2142 HD22 LEU A 135     -12.544  11.696  18.863  1.00 15.00           H  
ATOM   2143 HD23 LEU A 135     -13.813  12.521  19.799  1.00 15.00           H  
ATOM   2144  N   PRO A 136     -10.834   7.407  18.458  1.00 15.00           N  
ATOM   2145  CA  PRO A 136     -10.194   6.109  18.257  1.00 15.00           C  
ATOM   2146  CB  PRO A 136      -8.950   6.181  19.146  1.00 15.00           C  
ATOM   2147  CG  PRO A 136      -9.300   7.159  20.214  1.00 15.00           C  
ATOM   2148  CD  PRO A 136     -10.247   8.149  19.591  1.00 15.00           C  
ATOM   2149  C   PRO A 136     -11.095   4.963  18.693  1.00 15.00           C  
ATOM   2150  O   PRO A 136     -11.898   5.104  19.619  1.00 15.00           O  
ATOM   2151  HA  PRO A 136      -9.967   5.918  17.208  1.00 15.00           H  
ATOM   2152  HB2 PRO A 136      -8.090   6.529  18.574  1.00 15.00           H  
ATOM   2153  HB3 PRO A 136      -8.730   5.205  19.577  1.00 15.00           H  
ATOM   2154  HG2 PRO A 136      -8.404   7.667  20.568  1.00 15.00           H  
ATOM   2155  HG3 PRO A 136      -9.783   6.649  21.048  1.00 15.00           H  
ATOM   2156  HD2 PRO A 136     -11.018   8.449  20.301  1.00 15.00           H  
ATOM   2157  HD3 PRO A 136      -9.711   9.032  19.242  1.00 15.00           H  
ATOM   2158  N   VAL A 137     -10.976   3.833  18.017  1.00 15.00           N  
ATOM   2159  CA  VAL A 137     -11.782   2.672  18.342  1.00 15.00           C  
ATOM   2160  CB  VAL A 137     -12.862   2.384  17.272  1.00 15.00           C  
ATOM   2161  CG1 VAL A 137     -13.959   3.441  17.320  1.00 15.00           C  
ATOM   2162  CG2 VAL A 137     -12.251   2.317  15.881  1.00 15.00           C  
ATOM   2163  C   VAL A 137     -10.911   1.438  18.559  1.00 15.00           C  
ATOM   2164  O   VAL A 137      -9.737   1.415  18.184  1.00 15.00           O  
ATOM   2165  H   VAL A 137     -10.326   3.780  17.278  1.00 15.00           H  
ATOM   2166  HA  VAL A 137     -12.297   2.905  19.274  1.00 15.00           H  
ATOM   2167  HB  VAL A 137     -13.304   1.413  17.496  1.00 15.00           H  
ATOM   2168 HG11 VAL A 137     -14.405   3.457  18.314  1.00 15.00           H  
ATOM   2169 HG12 VAL A 137     -13.532   4.418  17.098  1.00 15.00           H  
ATOM   2170 HG13 VAL A 137     -14.724   3.203  16.582  1.00 15.00           H  
ATOM   2171 HG21 VAL A 137     -11.802   3.279  15.635  1.00 15.00           H  
ATOM   2172 HG22 VAL A 137     -11.485   1.541  15.857  1.00 15.00           H  
ATOM   2173 HG23 VAL A 137     -13.028   2.082  15.154  1.00 15.00           H  
ATOM   2174  N   GLY A 138     -11.487   0.427  19.191  1.00 15.00           N  
ATOM   2175  CA  GLY A 138     -10.767  -0.804  19.452  1.00 15.00           C  
ATOM   2176  C   GLY A 138     -11.487  -2.000  18.866  1.00 15.00           C  
ATOM   2177  O   GLY A 138     -12.260  -2.666  19.553  1.00 15.00           O  
ATOM   2178  H   GLY A 138     -12.414   0.519  19.488  1.00 15.00           H  
ATOM   2179  HA2 GLY A 138     -10.674  -0.939  20.530  1.00 15.00           H  
ATOM   2180  HA3 GLY A 138      -9.774  -0.735  19.008  1.00 15.00           H  
ATOM   2181  N   ARG A 139     -11.246  -2.259  17.589  1.00 15.00           N  
ATOM   2182  CA  ARG A 139     -11.879  -3.370  16.893  1.00 15.00           C  
ATOM   2183  CB  ARG A 139     -12.998  -2.859  15.982  1.00 15.00           C  
ATOM   2184  CG  ARG A 139     -14.087  -2.078  16.697  1.00 15.00           C  
ATOM   2185  CD  ARG A 139     -15.185  -1.652  15.741  1.00 15.00           C  
ATOM   2186  NE  ARG A 139     -16.355  -1.136  16.453  1.00 15.00           N  
ATOM   2187  CZ  ARG A 139     -17.611  -1.503  16.177  1.00 15.00           C  
ATOM   2188  NH1 ARG A 139     -17.856  -2.392  15.224  1.00 15.00           N  
ATOM   2189  NH2 ARG A 139     -18.625  -0.984  16.855  1.00 15.00           N1+
ATOM   2190  C   ARG A 139     -10.846  -4.119  16.063  1.00 15.00           C  
ATOM   2191  O   ARG A 139      -9.823  -3.548  15.689  1.00 15.00           O  
ATOM   2192  H   ARG A 139     -10.603  -1.698  17.101  1.00 15.00           H  
ATOM   2193  HA  ARG A 139     -12.308  -4.045  17.634  1.00 15.00           H  
ATOM   2194  HB2 ARG A 139     -13.459  -3.718  15.495  1.00 15.00           H  
ATOM   2195  HB3 ARG A 139     -12.553  -2.210  15.228  1.00 15.00           H  
ATOM   2196  HG2 ARG A 139     -13.646  -1.189  17.150  1.00 15.00           H  
ATOM   2197  HG3 ARG A 139     -14.519  -2.705  17.476  1.00 15.00           H  
ATOM   2198  HD2 ARG A 139     -15.486  -2.512  15.144  1.00 15.00           H  
ATOM   2199  HD3 ARG A 139     -14.798  -0.872  15.085  1.00 15.00           H  
ATOM   2200  HE  ARG A 139     -16.196  -0.498  17.179  1.00 15.00           H  
ATOM   2201 HH11 ARG A 139     -17.073  -2.810  14.678  1.00 15.00           H  
ATOM   2202 HH12 ARG A 139     -18.844  -2.672  15.016  1.00 15.00           H  
ATOM   2203 HH21 ARG A 139     -18.464  -0.274  17.598  1.00 15.00           H  
ATOM   2204 HH22 ARG A 139     -19.612  -1.292  16.633  1.00 15.00           H  
ATOM   2205  N   THR A 140     -11.117  -5.386  15.790  1.00 15.00           N  
ATOM   2206  CA  THR A 140     -10.216  -6.221  15.012  1.00 15.00           C  
ATOM   2207  CB  THR A 140     -10.699  -7.680  15.028  1.00 15.00           C  
ATOM   2208  OG1 THR A 140     -11.767  -7.805  15.979  1.00 15.00           O  
ATOM   2209  CG2 THR A 140      -9.567  -8.619  15.418  1.00 15.00           C  
ATOM   2210  C   THR A 140     -10.115  -5.750  13.562  1.00 15.00           C  
ATOM   2211  O   THR A 140     -11.116  -5.381  12.939  1.00 15.00           O  
ATOM   2212  H   THR A 140     -11.946  -5.784  16.131  1.00 15.00           H  
ATOM   2213  HA  THR A 140      -9.229  -6.146  15.469  1.00 15.00           H  
ATOM   2214  HB  THR A 140     -11.046  -7.948  14.030  1.00 15.00           H  
ATOM   2215 HG21 THR A 140      -8.751  -8.520  14.702  1.00 15.00           H  
ATOM   2216 HG22 THR A 140      -9.209  -8.362  16.415  1.00 15.00           H  
ATOM   2217 HG23 THR A 140      -9.930  -9.646  15.415  1.00 15.00           H  
ATOM   2218  HG1 THR A 140     -12.336  -8.556  15.724  1.00 15.00           H  
ATOM   2219  N   VAL A 141      -8.896  -5.748  13.039  1.00 15.00           N  
ATOM   2220  CA  VAL A 141      -8.651  -5.344  11.665  1.00 15.00           C  
ATOM   2221  CB  VAL A 141      -7.738  -4.101  11.570  1.00 15.00           C  
ATOM   2222  CG1 VAL A 141      -8.473  -2.856  12.043  1.00 15.00           C  
ATOM   2223  CG2 VAL A 141      -6.456  -4.303  12.368  1.00 15.00           C  
ATOM   2224  C   VAL A 141      -8.036  -6.489  10.869  1.00 15.00           C  
ATOM   2225  O   VAL A 141      -7.320  -7.330  11.417  1.00 15.00           O  
ATOM   2226  H   VAL A 141      -8.137  -6.026  13.597  1.00 15.00           H  
ATOM   2227  HA  VAL A 141      -9.619  -5.080  11.241  1.00 15.00           H  
ATOM   2228  HB  VAL A 141      -7.466  -3.962  10.523  1.00 15.00           H  
ATOM   2229 HG11 VAL A 141      -9.370  -2.713  11.440  1.00 15.00           H  
ATOM   2230 HG12 VAL A 141      -8.753  -2.976  13.089  1.00 15.00           H  
ATOM   2231 HG13 VAL A 141      -7.822  -1.988  11.939  1.00 15.00           H  
ATOM   2232 HG21 VAL A 141      -6.701  -4.445  13.420  1.00 15.00           H  
ATOM   2233 HG22 VAL A 141      -5.931  -5.184  11.995  1.00 15.00           H  
ATOM   2234 HG23 VAL A 141      -5.817  -3.427  12.258  1.00 15.00           H  
ATOM   2235  N   MET A 142      -8.327  -6.514   9.579  1.00 15.00           N  
ATOM   2236  CA  MET A 142      -7.811  -7.544   8.689  1.00 15.00           C  
ATOM   2237  CB  MET A 142      -8.951  -8.198   7.909  1.00 15.00           C  
ATOM   2238  CG  MET A 142      -9.888  -9.047   8.750  1.00 15.00           C  
ATOM   2239  SD  MET A 142      -9.244 -10.701   9.053  1.00 15.00           S  
ATOM   2240  CE  MET A 142     -10.425 -11.301  10.262  1.00 15.00           C  
ATOM   2241  C   MET A 142      -6.817  -6.921   7.723  1.00 15.00           C  
ATOM   2242  O   MET A 142      -7.181  -6.064   6.914  1.00 15.00           O  
ATOM   2243  H   MET A 142      -8.897  -5.806   9.206  1.00 15.00           H  
ATOM   2244  HA  MET A 142      -7.314  -8.310   9.284  1.00 15.00           H  
ATOM   2245  HB2 MET A 142      -8.516  -8.834   7.139  1.00 15.00           H  
ATOM   2246  HB3 MET A 142      -9.538  -7.408   7.440  1.00 15.00           H  
ATOM   2247  HG2 MET A 142     -10.842  -9.134   8.229  1.00 15.00           H  
ATOM   2248  HG3 MET A 142     -10.042  -8.552   9.709  1.00 15.00           H  
ATOM   2249  HE1 MET A 142     -10.405 -10.655  11.140  1.00 15.00           H  
ATOM   2250  HE2 MET A 142     -11.425 -11.292   9.827  1.00 15.00           H  
ATOM   2251  HE3 MET A 142     -10.163 -12.318  10.552  1.00 15.00           H  
ATOM   2252  N   VAL A 143      -5.565  -7.331   7.819  1.00 15.00           N  
ATOM   2253  CA  VAL A 143      -4.523  -6.791   6.960  1.00 15.00           C  
ATOM   2254  CB  VAL A 143      -3.312  -6.266   7.761  1.00 15.00           C  
ATOM   2255  CG1 VAL A 143      -2.802  -4.963   7.159  1.00 15.00           C  
ATOM   2256  CG2 VAL A 143      -3.666  -6.079   9.229  1.00 15.00           C  
ATOM   2257  C   VAL A 143      -4.053  -7.839   5.962  1.00 15.00           C  
ATOM   2258  O   VAL A 143      -3.759  -8.976   6.332  1.00 15.00           O  
ATOM   2259  H   VAL A 143      -5.335  -8.028   8.478  1.00 15.00           H  
ATOM   2260  HA  VAL A 143      -4.964  -5.948   6.428  1.00 15.00           H  
ATOM   2261  HB  VAL A 143      -2.518  -7.009   7.701  1.00 15.00           H  
ATOM   2262 HG11 VAL A 143      -2.524  -5.128   6.118  1.00 15.00           H  
ATOM   2263 HG12 VAL A 143      -3.586  -4.207   7.210  1.00 15.00           H  
ATOM   2264 HG13 VAL A 143      -1.931  -4.621   7.718  1.00 15.00           H  
ATOM   2265 HG21 VAL A 143      -4.461  -5.338   9.320  1.00 15.00           H  
ATOM   2266 HG22 VAL A 143      -4.005  -7.028   9.645  1.00 15.00           H  
ATOM   2267 HG23 VAL A 143      -2.786  -5.737   9.774  1.00 15.00           H  
ATOM   2268  N   ASN A 144      -4.001  -7.449   4.700  1.00 15.00           N  
ATOM   2269  CA  ASN A 144      -3.579  -8.341   3.633  1.00 15.00           C  
ATOM   2270  CB  ASN A 144      -4.777  -8.708   2.745  1.00 15.00           C  
ATOM   2271  CG  ASN A 144      -5.593  -9.870   3.280  1.00 15.00           C  
ATOM   2272  ND2 ASN A 144      -5.324 -11.025   2.963  1.00 15.00           N  
ATOM   2273  OD1 ASN A 144      -6.608  -9.573   4.081  1.00 15.00           O  
ATOM   2274  C   ASN A 144      -2.501  -7.680   2.783  1.00 15.00           C  
ATOM   2275  O   ASN A 144      -2.722  -6.612   2.215  1.00 15.00           O  
ATOM   2276  H   ASN A 144      -4.252  -6.523   4.478  1.00 15.00           H  
ATOM   2277  HA  ASN A 144      -3.173  -9.248   4.082  1.00 15.00           H  
ATOM   2278  HB2 ASN A 144      -4.404  -8.974   1.756  1.00 15.00           H  
ATOM   2279  HB3 ASN A 144      -5.427  -7.836   2.666  1.00 15.00           H  
ATOM   2280 HD21 ASN A 144      -5.883 -11.788   3.315  1.00 15.00           H  
ATOM   2281 HD22 ASN A 144      -4.543 -11.211   2.350  1.00 15.00           H  
ATOM   2282  N   ILE A 145      -1.331  -8.299   2.714  1.00 15.00           N  
ATOM   2283  CA  ILE A 145      -0.233  -7.765   1.913  1.00 15.00           C  
ATOM   2284  CB  ILE A 145       1.144  -8.015   2.570  1.00 15.00           C  
ATOM   2285  CG1 ILE A 145       1.247  -7.215   3.876  1.00 15.00           C  
ATOM   2286  CG2 ILE A 145       2.275  -7.638   1.621  1.00 15.00           C  
ATOM   2287  CD1 ILE A 145       2.548  -7.406   4.623  1.00 15.00           C  
ATOM   2288  C   ILE A 145      -0.288  -8.371   0.513  1.00 15.00           C  
ATOM   2289  O   ILE A 145      -0.081  -9.575   0.337  1.00 15.00           O  
ATOM   2290  H   ILE A 145      -1.204  -9.141   3.205  1.00 15.00           H  
ATOM   2291  HA  ILE A 145      -0.352  -6.684   1.848  1.00 15.00           H  
ATOM   2292  HB  ILE A 145       1.237  -9.077   2.796  1.00 15.00           H  
ATOM   2293 HG12 ILE A 145       0.430  -7.522   4.530  1.00 15.00           H  
ATOM   2294 HG13 ILE A 145       1.143  -6.156   3.636  1.00 15.00           H  
ATOM   2295 HG21 ILE A 145       2.194  -8.227   0.707  1.00 15.00           H  
ATOM   2296 HG22 ILE A 145       2.206  -6.578   1.377  1.00 15.00           H  
ATOM   2297 HG23 ILE A 145       3.233  -7.840   2.098  1.00 15.00           H  
ATOM   2298 HD11 ILE A 145       2.673  -8.459   4.874  1.00 15.00           H  
ATOM   2299 HD12 ILE A 145       3.378  -7.080   3.997  1.00 15.00           H  
ATOM   2300 HD13 ILE A 145       2.531  -6.815   5.539  1.00 15.00           H  
ATOM   2301  N   GLU A 146      -0.557  -7.527  -0.471  1.00 15.00           N  
ATOM   2302  CA  GLU A 146      -0.703  -7.961  -1.853  1.00 15.00           C  
ATOM   2303  CB  GLU A 146      -1.875  -7.206  -2.487  1.00 15.00           C  
ATOM   2304  CG  GLU A 146      -2.739  -8.030  -3.429  1.00 15.00           C  
ATOM   2305  CD  GLU A 146      -3.951  -7.256  -3.906  1.00 15.00           C  
ATOM   2306  OE1 GLU A 146      -3.944  -6.771  -5.056  1.00 15.00           O  
ATOM   2307  OE2 GLU A 146      -4.905  -7.096  -3.117  1.00 15.00           O1-
ATOM   2308  C   GLU A 146       0.559  -7.721  -2.676  1.00 15.00           C  
ATOM   2309  O   GLU A 146       1.281  -6.741  -2.469  1.00 15.00           O  
ATOM   2310  H   GLU A 146      -0.635  -6.566  -0.267  1.00 15.00           H  
ATOM   2311  HA  GLU A 146      -0.888  -9.036  -1.848  1.00 15.00           H  
ATOM   2312  HB2 GLU A 146      -1.470  -6.365  -3.050  1.00 15.00           H  
ATOM   2313  HB3 GLU A 146      -2.511  -6.834  -1.685  1.00 15.00           H  
ATOM   2314  HG2 GLU A 146      -3.075  -8.926  -2.906  1.00 15.00           H  
ATOM   2315  HG3 GLU A 146      -2.141  -8.318  -4.293  1.00 15.00           H  
ATOM   2316  N   ASN A 147       0.804  -8.628  -3.616  1.00 15.00           N  
ATOM   2317  CA  ASN A 147       1.950  -8.544  -4.514  1.00 15.00           C  
ATOM   2318  CB  ASN A 147       2.680  -9.903  -4.601  1.00 15.00           C  
ATOM   2319  CG  ASN A 147       1.864 -11.027  -5.220  1.00 15.00           C  
ATOM   2320  OD1 ASN A 147       0.795 -10.811  -5.781  1.00 15.00           O  
ATOM   2321  ND2 ASN A 147       2.373 -12.245  -5.128  1.00 15.00           N  
ATOM   2322  C   ASN A 147       1.475  -8.065  -5.895  1.00 15.00           C  
ATOM   2323  O   ASN A 147       0.271  -7.940  -6.115  1.00 15.00           O  
ATOM   2324  H   ASN A 147       0.180  -9.376  -3.716  1.00 15.00           H  
ATOM   2325  HA  ASN A 147       2.667  -7.822  -4.124  1.00 15.00           H  
ATOM   2326  HB2 ASN A 147       2.959 -10.202  -3.590  1.00 15.00           H  
ATOM   2327  HB3 ASN A 147       3.579  -9.766  -5.201  1.00 15.00           H  
ATOM   2328 HD21 ASN A 147       3.231 -12.355  -4.672  1.00 15.00           H  
ATOM   2329 HD22 ASN A 147       1.875 -12.985  -5.534  1.00 15.00           H  
ATOM   2330  N   PRO A 148       2.392  -7.792  -6.846  1.00 15.00           N  
ATOM   2331  CA  PRO A 148       2.017  -7.321  -8.193  1.00 15.00           C  
ATOM   2332  CB  PRO A 148       3.358  -6.969  -8.851  1.00 15.00           C  
ATOM   2333  CG  PRO A 148       4.335  -6.892  -7.726  1.00 15.00           C  
ATOM   2334  CD  PRO A 148       3.855  -7.872  -6.698  1.00 15.00           C  
ATOM   2335  C   PRO A 148       1.272  -8.371  -9.026  1.00 15.00           C  
ATOM   2336  O   PRO A 148       0.936  -8.125 -10.183  1.00 15.00           O  
ATOM   2337  HA  PRO A 148       1.322  -6.484  -8.127  1.00 15.00           H  
ATOM   2338  HB2 PRO A 148       3.292  -6.012  -9.367  1.00 15.00           H  
ATOM   2339  HB3 PRO A 148       3.651  -7.744  -9.560  1.00 15.00           H  
ATOM   2340  HG2 PRO A 148       4.354  -5.885  -7.310  1.00 15.00           H  
ATOM   2341  HG3 PRO A 148       5.333  -7.163  -8.070  1.00 15.00           H  
ATOM   2342  HD2 PRO A 148       4.219  -8.877  -6.911  1.00 15.00           H  
ATOM   2343  HD3 PRO A 148       4.168  -7.577  -5.696  1.00 15.00           H  
ATOM   2344  N   GLU A 149       1.017  -9.531  -8.437  1.00 15.00           N  
ATOM   2345  CA  GLU A 149       0.313 -10.603  -9.127  1.00 15.00           C  
ATOM   2346  CB  GLU A 149       1.048 -11.928  -8.910  1.00 15.00           C  
ATOM   2347  CG  GLU A 149       2.493 -11.911  -9.380  1.00 15.00           C  
ATOM   2348  CD  GLU A 149       3.344 -12.948  -8.685  1.00 15.00           C  
ATOM   2349  OE1 GLU A 149       3.201 -14.145  -8.996  1.00 15.00           O  
ATOM   2350  OE2 GLU A 149       4.158 -12.574  -7.813  1.00 15.00           O1-
ATOM   2351  C   GLU A 149      -1.125 -10.719  -8.632  1.00 15.00           C  
ATOM   2352  O   GLU A 149      -1.975 -11.316  -9.297  1.00 15.00           O  
ATOM   2353  H   GLU A 149       1.316  -9.676  -7.518  1.00 15.00           H  
ATOM   2354  HA  GLU A 149       0.290 -10.370 -10.192  1.00 15.00           H  
ATOM   2355  HB2 GLU A 149       0.517 -12.708  -9.455  1.00 15.00           H  
ATOM   2356  HB3 GLU A 149       1.035 -12.157  -7.844  1.00 15.00           H  
ATOM   2357  HG2 GLU A 149       2.913 -10.925  -9.181  1.00 15.00           H  
ATOM   2358  HG3 GLU A 149       2.513 -12.105 -10.452  1.00 15.00           H  
ATOM   2359  N   GLY A 150      -1.391 -10.143  -7.462  1.00 15.00           N  
ATOM   2360  CA  GLY A 150      -2.721 -10.204  -6.888  1.00 15.00           C  
ATOM   2361  C   GLY A 150      -2.849 -11.313  -5.856  1.00 15.00           C  
ATOM   2362  O   GLY A 150      -3.944 -11.802  -5.586  1.00 15.00           O  
ATOM   2363  H   GLY A 150      -0.677  -9.668  -6.987  1.00 15.00           H  
ATOM   2364  HA2 GLY A 150      -3.441 -10.383  -7.687  1.00 15.00           H  
ATOM   2365  HA3 GLY A 150      -2.940  -9.250  -6.409  1.00 15.00           H  
ATOM   2366  N   ILE A 151      -1.722 -11.706  -5.272  1.00 15.00           N  
ATOM   2367  CA  ILE A 151      -1.709 -12.764  -4.267  1.00 15.00           C  
ATOM   2368  CB  ILE A 151      -0.755 -13.913  -4.658  1.00 15.00           C  
ATOM   2369  CG1 ILE A 151      -1.068 -14.430  -6.067  1.00 15.00           C  
ATOM   2370  CG2 ILE A 151      -0.838 -15.047  -3.644  1.00 15.00           C  
ATOM   2371  CD1 ILE A 151      -0.126 -15.512  -6.551  1.00 15.00           C  
ATOM   2372  C   ILE A 151      -1.291 -12.226  -2.892  1.00 15.00           C  
ATOM   2373  O   ILE A 151      -0.179 -11.713  -2.726  1.00 15.00           O  
ATOM   2374  H   ILE A 151      -0.876 -11.274  -5.527  1.00 15.00           H  
ATOM   2375  HA  ILE A 151      -2.729 -13.146  -4.213  1.00 15.00           H  
ATOM   2376  HB  ILE A 151       0.262 -13.520  -4.658  1.00 15.00           H  
ATOM   2377 HG12 ILE A 151      -1.011 -13.591  -6.761  1.00 15.00           H  
ATOM   2378 HG13 ILE A 151      -2.081 -14.833  -6.067  1.00 15.00           H  
ATOM   2379 HG21 ILE A 151      -0.586 -14.668  -2.653  1.00 15.00           H  
ATOM   2380 HG22 ILE A 151      -1.851 -15.450  -3.632  1.00 15.00           H  
ATOM   2381 HG23 ILE A 151      -0.137 -15.834  -3.921  1.00 15.00           H  
ATOM   2382 HD11 ILE A 151       0.894 -15.128  -6.558  1.00 15.00           H  
ATOM   2383 HD12 ILE A 151      -0.187 -16.371  -5.883  1.00 15.00           H  
ATOM   2384 HD13 ILE A 151      -0.408 -15.815  -7.560  1.00 15.00           H  
ATOM   2385  N   PRO A 152      -2.184 -12.333  -1.892  1.00 15.00           N  
ATOM   2386  CA  PRO A 152      -1.909 -11.893  -0.527  1.00 15.00           C  
ATOM   2387  CB  PRO A 152      -3.305 -11.765   0.111  1.00 15.00           C  
ATOM   2388  CG  PRO A 152      -4.290 -12.109  -0.965  1.00 15.00           C  
ATOM   2389  CD  PRO A 152      -3.539 -12.879  -2.014  1.00 15.00           C  
ATOM   2390  C   PRO A 152      -1.090 -12.942   0.224  1.00 15.00           C  
ATOM   2391  O   PRO A 152      -1.609 -13.986   0.613  1.00 15.00           O  
ATOM   2392  HA  PRO A 152      -1.337 -10.966  -0.497  1.00 15.00           H  
ATOM   2393  HB2 PRO A 152      -3.468 -10.745   0.461  1.00 15.00           H  
ATOM   2394  HB3 PRO A 152      -3.403 -12.456   0.948  1.00 15.00           H  
ATOM   2395  HG2 PRO A 152      -4.708 -11.199  -1.396  1.00 15.00           H  
ATOM   2396  HG3 PRO A 152      -5.095 -12.720  -0.556  1.00 15.00           H  
ATOM   2397  HD2 PRO A 152      -3.554 -13.948  -1.805  1.00 15.00           H  
ATOM   2398  HD3 PRO A 152      -3.950 -12.697  -3.007  1.00 15.00           H  
ATOM   2399  N   VAL A 153       0.192 -12.663   0.419  1.00 15.00           N  
ATOM   2400  CA  VAL A 153       1.079 -13.599   1.110  1.00 15.00           C  
ATOM   2401  CB  VAL A 153       2.548 -13.467   0.654  1.00 15.00           C  
ATOM   2402  CG1 VAL A 153       2.717 -13.980  -0.769  1.00 15.00           C  
ATOM   2403  CG2 VAL A 153       3.029 -12.028   0.768  1.00 15.00           C  
ATOM   2404  C   VAL A 153       0.997 -13.451   2.628  1.00 15.00           C  
ATOM   2405  O   VAL A 153       1.143 -14.424   3.365  1.00 15.00           O  
ATOM   2406  H   VAL A 153       0.550 -11.812   0.092  1.00 15.00           H  
ATOM   2407  HA  VAL A 153       0.726 -14.594   0.837  1.00 15.00           H  
ATOM   2408  HB  VAL A 153       3.163 -14.079   1.314  1.00 15.00           H  
ATOM   2409 HG11 VAL A 153       2.397 -15.020  -0.821  1.00 15.00           H  
ATOM   2410 HG12 VAL A 153       2.109 -13.379  -1.446  1.00 15.00           H  
ATOM   2411 HG13 VAL A 153       3.765 -13.907  -1.060  1.00 15.00           H  
ATOM   2412 HG21 VAL A 153       2.430 -11.393   0.115  1.00 15.00           H  
ATOM   2413 HG22 VAL A 153       2.925 -11.691   1.799  1.00 15.00           H  
ATOM   2414 HG23 VAL A 153       4.076 -11.970   0.470  1.00 15.00           H  
ATOM   2415  N   LYS A 154       0.756 -12.236   3.098  1.00 15.00           N  
ATOM   2416  CA  LYS A 154       0.675 -11.998   4.528  1.00 15.00           C  
ATOM   2417  CB  LYS A 154       1.707 -10.961   4.985  1.00 15.00           C  
ATOM   2418  CG  LYS A 154       1.771 -10.748   6.496  1.00 15.00           C  
ATOM   2419  CD  LYS A 154       2.306 -11.980   7.217  1.00 15.00           C  
ATOM   2420  CE  LYS A 154       2.845 -11.637   8.602  1.00 15.00           C  
ATOM   2421  NZ  LYS A 154       1.779 -11.590   9.638  1.00 15.00           N1+
ATOM   2422  C   LYS A 154      -0.722 -11.589   4.959  1.00 15.00           C  
ATOM   2423  O   LYS A 154      -1.288 -10.618   4.450  1.00 15.00           O  
ATOM   2424  H   LYS A 154       0.621 -11.494   2.475  1.00 15.00           H  
ATOM   2425  HA  LYS A 154       0.908 -12.945   5.016  1.00 15.00           H  
ATOM   2426  HB2 LYS A 154       1.460 -10.008   4.518  1.00 15.00           H  
ATOM   2427  HB3 LYS A 154       2.690 -11.288   4.646  1.00 15.00           H  
ATOM   2428  HG2 LYS A 154       0.769 -10.531   6.866  1.00 15.00           H  
ATOM   2429  HG3 LYS A 154       2.426  -9.904   6.707  1.00 15.00           H  
ATOM   2430  HD2 LYS A 154       3.110 -12.414   6.623  1.00 15.00           H  
ATOM   2431  HD3 LYS A 154       1.500 -12.706   7.321  1.00 15.00           H  
ATOM   2432  HE2 LYS A 154       3.330 -10.662   8.556  1.00 15.00           H  
ATOM   2433  HE3 LYS A 154       3.576 -12.393   8.888  1.00 15.00           H  
ATOM   2434  HZ1 LYS A 154       1.042 -12.295   9.441  1.00 15.00           H  
ATOM   2435  HZ2 LYS A 154       1.330 -10.641   9.657  1.00 15.00           H  
ATOM   2436  HZ3 LYS A 154       2.177 -11.777  10.579  1.00 15.00           H  
ATOM   2437  N   GLN A 155      -1.267 -12.360   5.882  1.00 15.00           N  
ATOM   2438  CA  GLN A 155      -2.578 -12.107   6.444  1.00 15.00           C  
ATOM   2439  CB  GLN A 155      -3.482 -13.320   6.226  1.00 15.00           C  
ATOM   2440  CG  GLN A 155      -4.190 -13.328   4.880  1.00 15.00           C  
ATOM   2441  CD  GLN A 155      -4.756 -14.689   4.515  1.00 15.00           C  
ATOM   2442  OE1 GLN A 155      -5.799 -15.097   5.018  1.00 15.00           O  
ATOM   2443  NE2 GLN A 155      -4.083 -15.394   3.616  1.00 15.00           N  
ATOM   2444  C   GLN A 155      -2.405 -11.835   7.931  1.00 15.00           C  
ATOM   2445  O   GLN A 155      -1.776 -12.628   8.637  1.00 15.00           O  
ATOM   2446  H   GLN A 155      -0.764 -13.134   6.204  1.00 15.00           H  
ATOM   2447  HA  GLN A 155      -3.043 -11.248   5.958  1.00 15.00           H  
ATOM   2448  HB2 GLN A 155      -4.239 -13.330   7.011  1.00 15.00           H  
ATOM   2449  HB3 GLN A 155      -2.871 -14.220   6.298  1.00 15.00           H  
ATOM   2450  HG2 GLN A 155      -3.477 -13.032   4.111  1.00 15.00           H  
ATOM   2451  HG3 GLN A 155      -5.008 -12.610   4.914  1.00 15.00           H  
ATOM   2452 HE21 GLN A 155      -3.266 -15.007   3.239  1.00 15.00           H  
ATOM   2453 HE22 GLN A 155      -4.438 -16.269   3.357  1.00 15.00           H  
ATOM   2454  N   ASP A 156      -2.917 -10.708   8.395  1.00 15.00           N  
ATOM   2455  CA  ASP A 156      -2.787 -10.336   9.800  1.00 15.00           C  
ATOM   2456  CB  ASP A 156      -1.749  -9.222   9.981  1.00 15.00           C  
ATOM   2457  CG  ASP A 156      -0.368  -9.758  10.286  1.00 15.00           C  
ATOM   2458  OD1 ASP A 156      -0.261 -10.748  11.038  1.00 15.00           O  
ATOM   2459  OD2 ASP A 156       0.625  -9.212   9.757  1.00 15.00           O1-
ATOM   2460  C   ASP A 156      -4.112  -9.898  10.396  1.00 15.00           C  
ATOM   2461  O   ASP A 156      -4.995  -9.403   9.689  1.00 15.00           O  
ATOM   2462  H   ASP A 156      -3.400 -10.109   7.780  1.00 15.00           H  
ATOM   2463  HA  ASP A 156      -2.453 -11.228  10.330  1.00 15.00           H  
ATOM   2464  HB2 ASP A 156      -2.065  -8.581  10.804  1.00 15.00           H  
ATOM   2465  HB3 ASP A 156      -1.701  -8.636   9.063  1.00 15.00           H  
ATOM   2466  N   SER A 157      -4.237 -10.083  11.701  1.00 15.00           N  
ATOM   2467  CA  SER A 157      -5.433  -9.707  12.426  1.00 15.00           C  
ATOM   2468  CB  SER A 157      -6.470 -10.828  12.372  1.00 15.00           C  
ATOM   2469  OG  SER A 157      -7.619 -10.415  11.658  1.00 15.00           O  
ATOM   2470  C   SER A 157      -5.083  -9.392  13.872  1.00 15.00           C  
ATOM   2471  O   SER A 157      -4.425 -10.183  14.546  1.00 15.00           O  
ATOM   2472  H   SER A 157      -3.494 -10.489  12.196  1.00 15.00           H  
ATOM   2473  HA  SER A 157      -5.859  -8.820  11.959  1.00 15.00           H  
ATOM   2474  HB2 SER A 157      -6.758 -11.097  13.388  1.00 15.00           H  
ATOM   2475  HB3 SER A 157      -6.033 -11.695  11.877  1.00 15.00           H  
ATOM   2476  HG  SER A 157      -8.002 -11.175  11.203  1.00 15.00           H  
ATOM   2477  N   LEU A 158      -5.512  -8.229  14.334  1.00 15.00           N  
ATOM   2478  CA  LEU A 158      -5.247  -7.799  15.696  1.00 15.00           C  
ATOM   2479  CB  LEU A 158      -3.820  -7.248  15.810  1.00 15.00           C  
ATOM   2480  CG  LEU A 158      -3.092  -7.521  17.129  1.00 15.00           C  
ATOM   2481  CD1 LEU A 158      -2.746  -8.998  17.258  1.00 15.00           C  
ATOM   2482  CD2 LEU A 158      -1.842  -6.662  17.241  1.00 15.00           C  
ATOM   2483  C   LEU A 158      -6.253  -6.731  16.098  1.00 15.00           C  
ATOM   2484  O   LEU A 158      -6.959  -6.187  15.246  1.00 15.00           O  
ATOM   2485  H   LEU A 158      -6.035  -7.646  13.743  1.00 15.00           H  
ATOM   2486  HA  LEU A 158      -5.343  -8.654  16.365  1.00 15.00           H  
ATOM   2487  HB2 LEU A 158      -3.870  -6.168  15.676  1.00 15.00           H  
ATOM   2488  HB3 LEU A 158      -3.229  -7.688  15.007  1.00 15.00           H  
ATOM   2489  HG  LEU A 158      -3.761  -7.256  17.948  1.00 15.00           H  
ATOM   2490 HD11 LEU A 158      -3.659  -9.592  17.204  1.00 15.00           H  
ATOM   2491 HD12 LEU A 158      -2.076  -9.286  16.447  1.00 15.00           H  
ATOM   2492 HD13 LEU A 158      -2.254  -9.173  18.215  1.00 15.00           H  
ATOM   2493 HD21 LEU A 158      -1.157  -6.910  16.429  1.00 15.00           H  
ATOM   2494 HD22 LEU A 158      -2.118  -5.610  17.175  1.00 15.00           H  
ATOM   2495 HD23 LEU A 158      -1.356  -6.852  18.197  1.00 15.00           H  
ATOM   2496  N   SER A 159      -6.328  -6.440  17.385  1.00 15.00           N  
ATOM   2497  CA  SER A 159      -7.252  -5.437  17.882  1.00 15.00           C  
ATOM   2498  CB  SER A 159      -8.455  -6.111  18.549  1.00 15.00           C  
ATOM   2499  OG  SER A 159      -8.112  -7.401  19.034  1.00 15.00           O  
ATOM   2500  C   SER A 159      -6.547  -4.500  18.857  1.00 15.00           C  
ATOM   2501  O   SER A 159      -5.857  -4.949  19.770  1.00 15.00           O  
ATOM   2502  H   SER A 159      -5.747  -6.910  18.020  1.00 15.00           H  
ATOM   2503  HA  SER A 159      -7.611  -4.843  17.041  1.00 15.00           H  
ATOM   2504  HB2 SER A 159      -9.259  -6.206  17.821  1.00 15.00           H  
ATOM   2505  HB3 SER A 159      -8.791  -5.495  19.383  1.00 15.00           H  
ATOM   2506  HG  SER A 159      -7.158  -7.523  18.972  1.00 15.00           H  
ATOM   2507  N   SER A 160      -6.718  -3.199  18.656  1.00 15.00           N  
ATOM   2508  CA  SER A 160      -6.098  -2.200  19.514  1.00 15.00           C  
ATOM   2509  CB  SER A 160      -5.767  -0.960  18.684  1.00 15.00           C  
ATOM   2510  OG  SER A 160      -6.733  -0.773  17.663  1.00 15.00           O  
ATOM   2511  C   SER A 160      -7.023  -1.829  20.672  1.00 15.00           C  
ATOM   2512  O   SER A 160      -7.032  -0.684  21.137  1.00 15.00           O  
ATOM   2513  H   SER A 160      -7.268  -2.898  17.901  1.00 15.00           H  
ATOM   2514  HA  SER A 160      -5.182  -2.614  19.936  1.00 15.00           H  
ATOM   2515  HB2 SER A 160      -4.784  -1.085  18.230  1.00 15.00           H  
ATOM   2516  HB3 SER A 160      -5.758  -0.085  19.335  1.00 15.00           H  
ATOM   2517  HG  SER A 160      -6.439  -1.210  16.856  1.00 15.00           H  
ATOM   2518  N   GLN A 161      -7.785  -2.813  21.139  1.00 15.00           N  
ATOM   2519  CA  GLN A 161      -8.736  -2.622  22.231  1.00 15.00           C  
ATOM   2520  CB  GLN A 161      -9.457  -3.931  22.574  1.00 15.00           C  
ATOM   2521  CG  GLN A 161      -8.535  -5.121  22.793  1.00 15.00           C  
ATOM   2522  CD  GLN A 161      -9.281  -6.382  23.188  1.00 15.00           C  
ATOM   2523  OE1 GLN A 161     -10.339  -6.325  23.808  1.00 15.00           O  
ATOM   2524  NE2 GLN A 161      -8.728  -7.532  22.833  1.00 15.00           N  
ATOM   2525  C   GLN A 161      -8.090  -2.006  23.471  1.00 15.00           C  
ATOM   2526  O   GLN A 161      -7.241  -2.617  24.123  1.00 15.00           O  
ATOM   2527  H   GLN A 161      -7.698  -3.704  20.741  1.00 15.00           H  
ATOM   2528  HA  GLN A 161      -9.479  -1.907  21.877  1.00 15.00           H  
ATOM   2529  HB2 GLN A 161     -10.134  -4.171  21.754  1.00 15.00           H  
ATOM   2530  HB3 GLN A 161     -10.032  -3.773  23.486  1.00 15.00           H  
ATOM   2531  HG2 GLN A 161      -7.828  -4.872  23.584  1.00 15.00           H  
ATOM   2532  HG3 GLN A 161      -7.991  -5.315  21.868  1.00 15.00           H  
ATOM   2533 HE21 GLN A 161      -7.881  -7.507  22.342  1.00 15.00           H  
ATOM   2534 HE22 GLN A 161      -9.191  -8.359  23.076  1.00 15.00           H  
ATOM   2535  N   ASN A 162      -8.478  -0.761  23.750  1.00 15.00           N  
ATOM   2536  CA  ASN A 162      -7.990  -0.008  24.909  1.00 15.00           C  
ATOM   2537  CB  ASN A 162      -8.385  -0.692  26.223  1.00 15.00           C  
ATOM   2538  CG  ASN A 162      -9.887  -0.766  26.416  1.00 15.00           C  
ATOM   2539  OD1 ASN A 162     -10.539  -1.700  25.955  1.00 15.00           O  
ATOM   2540  ND2 ASN A 162     -10.450   0.219  27.101  1.00 15.00           N  
ATOM   2541  C   ASN A 162      -6.485   0.251  24.869  1.00 15.00           C  
ATOM   2542  O   ASN A 162      -5.907   0.725  25.845  1.00 15.00           O  
ATOM   2543  H   ASN A 162      -9.126  -0.333  23.157  1.00 15.00           H  
ATOM   2544  HA  ASN A 162      -8.476   0.967  24.860  1.00 15.00           H  
ATOM   2545  HB2 ASN A 162      -7.953  -0.131  27.052  1.00 15.00           H  
ATOM   2546  HB3 ASN A 162      -7.983  -1.706  26.222  1.00 15.00           H  
ATOM   2547 HD21 ASN A 162      -9.874   0.936  27.442  1.00 15.00           H  
ATOM   2548 HD22 ASN A 162     -11.419   0.186  27.239  1.00 15.00           H  
ATOM   2549  N   GLN A 163      -5.852  -0.034  23.738  1.00 15.00           N  
ATOM   2550  CA  GLN A 163      -4.413   0.168  23.608  1.00 15.00           C  
ATOM   2551  CB  GLN A 163      -3.806  -0.804  22.593  1.00 15.00           C  
ATOM   2552  CG  GLN A 163      -3.875  -2.271  22.991  1.00 15.00           C  
ATOM   2553  CD  GLN A 163      -3.485  -2.512  24.438  1.00 15.00           C  
ATOM   2554  OE1 GLN A 163      -2.306  -2.597  24.770  1.00 15.00           O  
ATOM   2555  NE2 GLN A 163      -4.478  -2.647  25.304  1.00 15.00           N  
ATOM   2556  C   GLN A 163      -4.062   1.610  23.244  1.00 15.00           C  
ATOM   2557  O   GLN A 163      -2.888   1.968  23.164  1.00 15.00           O  
ATOM   2558  H   GLN A 163      -6.362  -0.399  22.979  1.00 15.00           H  
ATOM   2559  HA  GLN A 163      -3.980  -0.038  24.587  1.00 15.00           H  
ATOM   2560  HB2 GLN A 163      -2.758  -0.539  22.456  1.00 15.00           H  
ATOM   2561  HB3 GLN A 163      -4.338  -0.683  21.649  1.00 15.00           H  
ATOM   2562  HG2 GLN A 163      -3.200  -2.837  22.350  1.00 15.00           H  
ATOM   2563  HG3 GLN A 163      -4.896  -2.623  22.843  1.00 15.00           H  
ATOM   2564 HE21 GLN A 163      -5.399  -2.588  24.967  1.00 15.00           H  
ATOM   2565 HE22 GLN A 163      -4.253  -2.806  26.244  1.00 15.00           H  
ATOM   2566  N   LEU A 164      -5.076   2.437  23.021  1.00 15.00           N  
ATOM   2567  CA  LEU A 164      -4.841   3.831  22.667  1.00 15.00           C  
ATOM   2568  C   LEU A 164      -4.629   3.979  21.161  1.00 15.00           C  
ATOM   2569  O   LEU A 164      -4.186   5.019  20.684  1.00 15.00           O  
ATOM   2570  CB  LEU A 164      -3.621   4.353  23.463  1.00  0.00           C  
ATOM   2571  CG  LEU A 164      -3.772   5.754  24.095  1.00  0.00           C  
ATOM   2572  CD1 LEU A 164      -4.108   6.842  23.063  1.00  0.00           C  
ATOM   2573  CD2 LEU A 164      -4.806   5.757  25.234  1.00  0.00           C  
ATOM   2574  H   LEU A 164      -5.995   2.105  23.099  1.00 15.00           H  
ATOM   2575  HA  LEU A 164      -5.727   4.401  22.943  1.00 15.00           H  
ATOM   2576  HB2 LEU A 164      -3.393   3.659  24.273  1.00  0.00           H  
ATOM   2577  HB3 LEU A 164      -2.746   4.363  22.813  1.00  0.00           H  
ATOM   2578  HG  LEU A 164      -2.807   6.009  24.533  1.00  0.00           H  
ATOM   2579 HD11 LEU A 164      -5.119   6.703  22.678  1.00  0.00           H  
ATOM   2580 HD12 LEU A 164      -4.046   7.824  23.535  1.00  0.00           H  
ATOM   2581 HD13 LEU A 164      -3.398   6.802  22.237  1.00  0.00           H  
ATOM   2582 HD21 LEU A 164      -5.807   5.568  24.848  1.00  0.00           H  
ATOM   2583 HD22 LEU A 164      -4.555   4.990  25.968  1.00  0.00           H  
ATOM   2584 HD23 LEU A 164      -4.801   6.729  25.731  1.00  0.00           H  
ATOM   2585  N   GLY A 165      -4.937   2.921  20.423  1.00 15.00           N  
ATOM   2586  CA  GLY A 165      -4.783   2.953  18.979  1.00 15.00           C  
ATOM   2587  C   GLY A 165      -3.390   2.565  18.524  1.00 15.00           C  
ATOM   2588  O   GLY A 165      -2.919   3.033  17.488  1.00 15.00           O  
ATOM   2589  H   GLY A 165      -5.278   2.116  20.859  1.00 15.00           H  
ATOM   2590  HA2 GLY A 165      -4.993   3.964  18.630  1.00 15.00           H  
ATOM   2591  HA3 GLY A 165      -5.498   2.260  18.538  1.00 15.00           H  
ATOM   2592  N   VAL A 166      -2.723   1.712  19.291  1.00 15.00           N  
ATOM   2593  CA  VAL A 166      -1.385   1.263  18.929  1.00 15.00           C  
ATOM   2594  CB  VAL A 166      -0.406   1.306  20.123  1.00 15.00           C  
ATOM   2595  CG1 VAL A 166       1.005   0.958  19.665  1.00 15.00           C  
ATOM   2596  CG2 VAL A 166      -0.426   2.681  20.773  1.00 15.00           C  
ATOM   2597  C   VAL A 166      -1.435  -0.144  18.338  1.00 15.00           C  
ATOM   2598  O   VAL A 166      -1.790  -1.106  19.022  1.00 15.00           O  
ATOM   2599  H   VAL A 166      -3.136   1.380  20.109  1.00 15.00           H  
ATOM   2600  HA  VAL A 166      -1.010   1.957  18.177  1.00 15.00           H  
ATOM   2601  HB  VAL A 166      -0.723   0.567  20.859  1.00 15.00           H  
ATOM   2602 HG11 VAL A 166       1.008  -0.036  19.219  1.00 15.00           H  
ATOM   2603 HG12 VAL A 166       1.338   1.689  18.928  1.00 15.00           H  
ATOM   2604 HG13 VAL A 166       1.679   0.974  20.522  1.00 15.00           H  
ATOM   2605 HG21 VAL A 166      -0.111   3.431  20.047  1.00 15.00           H  
ATOM   2606 HG22 VAL A 166      -1.437   2.907  21.113  1.00 15.00           H  
ATOM   2607 HG23 VAL A 166       0.254   2.691  21.624  1.00 15.00           H  
ATOM   2608  N   LEU A 167      -1.101  -0.240  17.059  1.00 15.00           N  
ATOM   2609  CA  LEU A 167      -1.095  -1.510  16.348  1.00 15.00           C  
ATOM   2610  CB  LEU A 167      -2.066  -1.467  15.163  1.00 15.00           C  
ATOM   2611  CG  LEU A 167      -3.523  -1.836  15.448  1.00 15.00           C  
ATOM   2612  CD1 LEU A 167      -4.329  -1.853  14.158  1.00 15.00           C  
ATOM   2613  CD2 LEU A 167      -3.613  -3.177  16.158  1.00 15.00           C  
ATOM   2614  C   LEU A 167       0.305  -1.824  15.837  1.00 15.00           C  
ATOM   2615  O   LEU A 167       0.745  -1.256  14.840  1.00 15.00           O  
ATOM   2616  H   LEU A 167      -0.844   0.570  16.578  1.00 15.00           H  
ATOM   2617  HA  LEU A 167      -1.411  -2.288  17.042  1.00 15.00           H  
ATOM   2618  HB2 LEU A 167      -1.694  -2.159  14.407  1.00 15.00           H  
ATOM   2619  HB3 LEU A 167      -2.055  -0.453  14.764  1.00 15.00           H  
ATOM   2620  HG  LEU A 167      -3.945  -1.077  16.107  1.00 15.00           H  
ATOM   2621 HD11 LEU A 167      -4.274  -0.874  13.683  1.00 15.00           H  
ATOM   2622 HD12 LEU A 167      -3.920  -2.607  13.485  1.00 15.00           H  
ATOM   2623 HD13 LEU A 167      -5.368  -2.091  14.382  1.00 15.00           H  
ATOM   2624 HD21 LEU A 167      -3.197  -3.955  15.519  1.00 15.00           H  
ATOM   2625 HD22 LEU A 167      -3.050  -3.133  17.091  1.00 15.00           H  
ATOM   2626 HD23 LEU A 167      -4.657  -3.404  16.375  1.00 15.00           H  
ATOM   2627  N   PRO A 168       1.034  -2.716  16.527  1.00 15.00           N  
ATOM   2628  CA  PRO A 168       2.383  -3.106  16.140  1.00 15.00           C  
ATOM   2629  CB  PRO A 168       3.042  -3.438  17.484  1.00 15.00           C  
ATOM   2630  CG  PRO A 168       1.917  -3.783  18.419  1.00 15.00           C  
ATOM   2631  CD  PRO A 168       0.612  -3.405  17.753  1.00 15.00           C  
ATOM   2632  C   PRO A 168       2.413  -4.322  15.207  1.00 15.00           C  
ATOM   2633  O   PRO A 168       2.466  -5.465  15.660  1.00 15.00           O  
ATOM   2634  HA  PRO A 168       2.887  -2.321  15.576  1.00 15.00           H  
ATOM   2635  HB2 PRO A 168       3.595  -2.576  17.858  1.00 15.00           H  
ATOM   2636  HB3 PRO A 168       3.718  -4.285  17.375  1.00 15.00           H  
ATOM   2637  HG2 PRO A 168       2.029  -3.230  19.351  1.00 15.00           H  
ATOM   2638  HG3 PRO A 168       1.927  -4.853  18.628  1.00 15.00           H  
ATOM   2639  HD2 PRO A 168       0.024  -4.292  17.519  1.00 15.00           H  
ATOM   2640  HD3 PRO A 168       0.029  -2.741  18.391  1.00 15.00           H  
ATOM   2641  N   LEU A 169       2.374  -4.064  13.905  1.00 15.00           N  
ATOM   2642  CA  LEU A 169       2.411  -5.128  12.906  1.00 15.00           C  
ATOM   2643  CB  LEU A 169       1.107  -5.153  12.100  1.00 15.00           C  
ATOM   2644  CG  LEU A 169      -0.171  -5.391  12.907  1.00 15.00           C  
ATOM   2645  CD1 LEU A 169      -1.406  -5.200  12.044  1.00 15.00           C  
ATOM   2646  CD2 LEU A 169      -0.164  -6.774  13.542  1.00 15.00           C  
ATOM   2647  C   LEU A 169       3.620  -4.953  11.986  1.00 15.00           C  
ATOM   2648  O   LEU A 169       3.954  -3.830  11.592  1.00 15.00           O  
ATOM   2649  H   LEU A 169       2.318  -3.134  13.604  1.00 15.00           H  
ATOM   2650  HA  LEU A 169       2.511  -6.084  13.420  1.00 15.00           H  
ATOM   2651  HB2 LEU A 169       1.188  -5.949  11.359  1.00 15.00           H  
ATOM   2652  HB3 LEU A 169       1.009  -4.194  11.593  1.00 15.00           H  
ATOM   2653  HG  LEU A 169      -0.203  -4.652  13.708  1.00 15.00           H  
ATOM   2654 HD11 LEU A 169      -1.405  -4.194  11.626  1.00 15.00           H  
ATOM   2655 HD12 LEU A 169      -1.399  -5.930  11.234  1.00 15.00           H  
ATOM   2656 HD13 LEU A 169      -2.300  -5.341  12.652  1.00 15.00           H  
ATOM   2657 HD21 LEU A 169      -0.133  -7.533  12.760  1.00 15.00           H  
ATOM   2658 HD22 LEU A 169       0.712  -6.876  14.182  1.00 15.00           H  
ATOM   2659 HD23 LEU A 169      -1.067  -6.905  14.139  1.00 15.00           H  
ATOM   2660  N   SER A 170       4.281  -6.061  11.662  1.00 15.00           N  
ATOM   2661  CA  SER A 170       5.455  -6.032  10.800  1.00 15.00           C  
ATOM   2662  CB  SER A 170       6.729  -5.941  11.649  1.00 15.00           C  
ATOM   2663  OG  SER A 170       6.649  -6.786  12.788  1.00 15.00           O  
ATOM   2664  C   SER A 170       5.507  -7.255   9.879  1.00 15.00           C  
ATOM   2665  O   SER A 170       4.791  -8.237  10.092  1.00 15.00           O  
ATOM   2666  H   SER A 170       3.977  -6.921  12.015  1.00 15.00           H  
ATOM   2667  HA  SER A 170       5.387  -5.149  10.165  1.00 15.00           H  
ATOM   2668  HB2 SER A 170       6.862  -4.911  11.979  1.00 15.00           H  
ATOM   2669  HB3 SER A 170       7.583  -6.241  11.042  1.00 15.00           H  
ATOM   2670  HG  SER A 170       5.834  -7.295  12.750  1.00 15.00           H  
ATOM   2671  N   TRP A 171       6.351  -7.177   8.854  1.00 15.00           N  
ATOM   2672  CA  TRP A 171       6.527  -8.260   7.889  1.00 15.00           C  
ATOM   2673  CB  TRP A 171       5.415  -8.230   6.828  1.00 15.00           C  
ATOM   2674  CG  TRP A 171       5.602  -9.225   5.714  1.00 15.00           C  
ATOM   2675  CD1 TRP A 171       5.516 -10.585   5.807  1.00 15.00           C  
ATOM   2676  CD2 TRP A 171       5.906  -8.939   4.339  1.00 15.00           C  
ATOM   2677  NE1 TRP A 171       5.746 -11.161   4.581  1.00 15.00           N  
ATOM   2678  CE2 TRP A 171       5.990 -10.173   3.664  1.00 15.00           C  
ATOM   2679  CE3 TRP A 171       6.118  -7.761   3.612  1.00 15.00           C  
ATOM   2680  CZ2 TRP A 171       6.272 -10.264   2.303  1.00 15.00           C  
ATOM   2681  CZ3 TRP A 171       6.398  -7.854   2.261  1.00 15.00           C  
ATOM   2682  CH2 TRP A 171       6.473  -9.096   1.620  1.00 15.00           C  
ATOM   2683  C   TRP A 171       7.885  -8.119   7.215  1.00 15.00           C  
ATOM   2684  O   TRP A 171       8.227  -7.042   6.729  1.00 15.00           O  
ATOM   2685  H   TRP A 171       6.884  -6.359   8.743  1.00 15.00           H  
ATOM   2686  HA  TRP A 171       6.473  -9.212   8.416  1.00 15.00           H  
ATOM   2687  HB2 TRP A 171       5.383  -7.232   6.393  1.00 15.00           H  
ATOM   2688  HB3 TRP A 171       4.466  -8.442   7.320  1.00 15.00           H  
ATOM   2689  HD1 TRP A 171       5.298 -11.130   6.714  1.00 15.00           H  
ATOM   2690  HE1 TRP A 171       5.741 -12.123   4.392  1.00 15.00           H  
ATOM   2691  HE3 TRP A 171       6.063  -6.798   4.098  1.00 15.00           H  
ATOM   2692  HZ2 TRP A 171       6.331 -11.221   1.805  1.00 15.00           H  
ATOM   2693  HZ3 TRP A 171       6.562  -6.952   1.690  1.00 15.00           H  
ATOM   2694  HH2 TRP A 171       6.694  -9.132   0.564  1.00 15.00           H  
ATOM   2695  N   ASP A 172       8.658  -9.193   7.204  1.00 15.00           N  
ATOM   2696  CA  ASP A 172       9.979  -9.175   6.587  1.00 15.00           C  
ATOM   2697  CB  ASP A 172      10.922 -10.148   7.297  1.00 15.00           C  
ATOM   2698  CG  ASP A 172      10.736 -10.140   8.800  1.00 15.00           C  
ATOM   2699  OD1 ASP A 172      11.322  -9.267   9.470  1.00 15.00           O  
ATOM   2700  OD2 ASP A 172       9.983 -10.997   9.306  1.00 15.00           O1-
ATOM   2701  C   ASP A 172       9.886  -9.524   5.107  1.00 15.00           C  
ATOM   2702  O   ASP A 172       9.077 -10.362   4.706  1.00 15.00           O  
ATOM   2703  H   ASP A 172       8.345 -10.017   7.632  1.00 15.00           H  
ATOM   2704  HA  ASP A 172      10.382  -8.167   6.683  1.00 15.00           H  
ATOM   2705  HB2 ASP A 172      11.951  -9.867   7.071  1.00 15.00           H  
ATOM   2706  HB3 ASP A 172      10.731 -11.155   6.926  1.00 15.00           H  
ATOM   2707  N   ILE A 173      10.721  -8.883   4.303  1.00 15.00           N  
ATOM   2708  CA  ILE A 173      10.734  -9.105   2.863  1.00 15.00           C  
ATOM   2709  CB  ILE A 173      10.882  -7.770   2.105  1.00 15.00           C  
ATOM   2710  CG1 ILE A 173       9.938  -6.712   2.683  1.00 15.00           C  
ATOM   2711  CG2 ILE A 173      10.618  -7.962   0.618  1.00 15.00           C  
ATOM   2712  CD1 ILE A 173      10.306  -5.296   2.293  1.00 15.00           C  
ATOM   2713  C   ILE A 173      11.896 -10.014   2.470  1.00 15.00           C  
ATOM   2714  O   ILE A 173      13.045  -9.742   2.819  1.00 15.00           O  
ATOM   2715  H   ILE A 173      11.358  -8.238   4.690  1.00 15.00           H  
ATOM   2716  HA  ILE A 173       9.788  -9.577   2.597  1.00 15.00           H  
ATOM   2717  HB  ILE A 173      11.907  -7.422   2.229  1.00 15.00           H  
ATOM   2718 HG12 ILE A 173       9.960  -6.788   3.770  1.00 15.00           H  
ATOM   2719 HG13 ILE A 173       8.929  -6.917   2.324  1.00 15.00           H  
ATOM   2720 HG21 ILE A 173      11.313  -8.699   0.217  1.00 15.00           H  
ATOM   2721 HG22 ILE A 173       9.595  -8.310   0.472  1.00 15.00           H  
ATOM   2722 HG23 ILE A 173      10.756  -7.013   0.100  1.00 15.00           H  
ATOM   2723 HD11 ILE A 173      11.313  -5.073   2.643  1.00 15.00           H  
ATOM   2724 HD12 ILE A 173      10.268  -5.197   1.208  1.00 15.00           H  
ATOM   2725 HD13 ILE A 173       9.600  -4.600   2.747  1.00 15.00           H  
ATOM   2726  N   PRO A 174      11.614 -11.104   1.739  1.00 15.00           N  
ATOM   2727  CA  PRO A 174      12.644 -12.049   1.291  1.00 15.00           C  
ATOM   2728  CB  PRO A 174      11.834 -13.208   0.703  1.00 15.00           C  
ATOM   2729  CG  PRO A 174      10.534 -12.597   0.307  1.00 15.00           C  
ATOM   2730  CD  PRO A 174      10.264 -11.509   1.306  1.00 15.00           C  
ATOM   2731  C   PRO A 174      13.568 -11.448   0.227  1.00 15.00           C  
ATOM   2732  O   PRO A 174      13.243 -10.434  -0.397  1.00 15.00           O  
ATOM   2733  HA  PRO A 174      13.305 -12.344   2.106  1.00 15.00           H  
ATOM   2734  HB2 PRO A 174      11.681 -13.988   1.448  1.00 15.00           H  
ATOM   2735  HB3 PRO A 174      12.340 -13.630  -0.165  1.00 15.00           H  
ATOM   2736  HG2 PRO A 174       9.740 -13.344   0.337  1.00 15.00           H  
ATOM   2737  HG3 PRO A 174      10.602 -12.179  -0.697  1.00 15.00           H  
ATOM   2738  HD2 PRO A 174       9.736 -10.676   0.843  1.00 15.00           H  
ATOM   2739  HD3 PRO A 174       9.681 -11.887   2.146  1.00 15.00           H  
ATOM   2740  N   GLU A 175      14.720 -12.083   0.031  1.00 15.00           N  
ATOM   2741  CA  GLU A 175      15.706 -11.621  -0.944  1.00 15.00           C  
ATOM   2742  CB  GLU A 175      17.066 -12.272  -0.677  1.00 15.00           C  
ATOM   2743  CG  GLU A 175      17.750 -11.783   0.589  1.00 15.00           C  
ATOM   2744  CD  GLU A 175      19.188 -11.377   0.345  1.00 15.00           C  
ATOM   2745  OE1 GLU A 175      19.519 -10.984  -0.796  1.00 15.00           O  
ATOM   2746  OE2 GLU A 175      20.000 -11.429   1.295  1.00 15.00           O1-
ATOM   2747  C   GLU A 175      15.266 -11.899  -2.381  1.00 15.00           C  
ATOM   2748  O   GLU A 175      15.573 -11.133  -3.296  1.00 15.00           O  
ATOM   2749  H   GLU A 175      14.919 -12.880   0.562  1.00 15.00           H  
ATOM   2750  HA  GLU A 175      15.794 -10.541  -0.829  1.00 15.00           H  
ATOM   2751  HB2 GLU A 175      17.719 -12.060  -1.523  1.00 15.00           H  
ATOM   2752  HB3 GLU A 175      16.919 -13.349  -0.591  1.00 15.00           H  
ATOM   2753  HG2 GLU A 175      17.732 -12.582   1.329  1.00 15.00           H  
ATOM   2754  HG3 GLU A 175      17.203 -10.921   0.972  1.00 15.00           H  
ATOM   2755  N   LEU A 176      14.533 -12.989  -2.572  1.00 15.00           N  
ATOM   2756  CA  LEU A 176      14.051 -13.375  -3.894  1.00 15.00           C  
ATOM   2757  CB  LEU A 176      13.944 -14.900  -3.996  1.00 15.00           C  
ATOM   2758  CG  LEU A 176      15.277 -15.654  -4.056  1.00 15.00           C  
ATOM   2759  CD1 LEU A 176      15.071 -17.141  -3.811  1.00 15.00           C  
ATOM   2760  CD2 LEU A 176      15.956 -15.428  -5.397  1.00 15.00           C  
ATOM   2761  C   LEU A 176      12.712 -12.709  -4.201  1.00 15.00           C  
ATOM   2762  O   LEU A 176      11.831 -13.297  -4.828  1.00 15.00           O  
ATOM   2763  H   LEU A 176      14.305 -13.548  -1.802  1.00 15.00           H  
ATOM   2764  HA  LEU A 176      14.769 -13.031  -4.638  1.00 15.00           H  
ATOM   2765  HB2 LEU A 176      13.383 -15.137  -4.899  1.00 15.00           H  
ATOM   2766  HB3 LEU A 176      13.396 -15.256  -3.123  1.00 15.00           H  
ATOM   2767  HG  LEU A 176      15.922 -15.266  -3.269  1.00 15.00           H  
ATOM   2768 HD11 LEU A 176      14.603 -17.288  -2.837  1.00 15.00           H  
ATOM   2769 HD12 LEU A 176      14.427 -17.552  -4.588  1.00 15.00           H  
ATOM   2770 HD13 LEU A 176      16.035 -17.649  -3.832  1.00 15.00           H  
ATOM   2771 HD21 LEU A 176      15.320 -15.813  -6.195  1.00 15.00           H  
ATOM   2772 HD22 LEU A 176      16.120 -14.361  -5.546  1.00 15.00           H  
ATOM   2773 HD23 LEU A 176      16.913 -15.948  -5.413  1.00 15.00           H  
ATOM   2774  N   VAL A 177      12.587 -11.457  -3.777  1.00 15.00           N  
ATOM   2775  CA  VAL A 177      11.370 -10.693  -3.989  1.00 15.00           C  
ATOM   2776  CB  VAL A 177      11.177  -9.623  -2.884  1.00 15.00           C  
ATOM   2777  CG1 VAL A 177      12.233  -8.527  -2.972  1.00 15.00           C  
ATOM   2778  CG2 VAL A 177       9.774  -9.038  -2.915  1.00 15.00           C  
ATOM   2779  C   VAL A 177      11.374 -10.036  -5.368  1.00 15.00           C  
ATOM   2780  O   VAL A 177      12.431  -9.675  -5.895  1.00 15.00           O  
ATOM   2781  H   VAL A 177      13.344 -11.032  -3.325  1.00 15.00           H  
ATOM   2782  HA  VAL A 177      10.531 -11.388  -3.936  1.00 15.00           H  
ATOM   2783  HB  VAL A 177      11.304 -10.125  -1.925  1.00 15.00           H  
ATOM   2784 HG11 VAL A 177      13.226  -8.973  -2.904  1.00 15.00           H  
ATOM   2785 HG12 VAL A 177      12.135  -8.002  -3.922  1.00 15.00           H  
ATOM   2786 HG13 VAL A 177      12.095  -7.822  -2.152  1.00 15.00           H  
ATOM   2787 HG21 VAL A 177       9.615  -8.527  -3.864  1.00 15.00           H  
ATOM   2788 HG22 VAL A 177       9.044  -9.839  -2.805  1.00 15.00           H  
ATOM   2789 HG23 VAL A 177       9.659  -8.327  -2.096  1.00 15.00           H  
ATOM   2790  N   ASN A 178      10.196  -9.905  -5.959  1.00 15.00           N  
ATOM   2791  CA  ASN A 178      10.073  -9.280  -7.266  1.00 15.00           C  
ATOM   2792  CB  ASN A 178       8.978  -9.933  -8.115  1.00 15.00           C  
ATOM   2793  CG  ASN A 178       9.555 -10.770  -9.246  1.00 15.00           C  
ATOM   2794  OD1 ASN A 178      10.671 -11.271  -9.149  1.00 15.00           O  
ATOM   2795  ND2 ASN A 178       8.801 -10.927 -10.324  1.00 15.00           N  
ATOM   2796  C   ASN A 178       9.851  -7.783  -7.112  1.00 15.00           C  
ATOM   2797  O   ASN A 178       9.017  -7.346  -6.312  1.00 15.00           O  
ATOM   2798  H   ASN A 178       9.393 -10.226  -5.502  1.00 15.00           H  
ATOM   2799  HA  ASN A 178      11.009  -9.435  -7.804  1.00 15.00           H  
ATOM   2800  HB2 ASN A 178       8.350  -9.151  -8.542  1.00 15.00           H  
ATOM   2801  HB3 ASN A 178       8.373 -10.575  -7.476  1.00 15.00           H  
ATOM   2802 HD21 ASN A 178       7.920 -10.502 -10.340  1.00 15.00           H  
ATOM   2803 HD22 ASN A 178       9.158 -11.470 -11.061  1.00 15.00           H  
ATOM   2804  N   MET A 179      10.610  -7.009  -7.875  1.00 15.00           N  
ATOM   2805  CA  MET A 179      10.551  -5.552  -7.816  1.00 15.00           C  
ATOM   2806  CB  MET A 179      11.711  -4.935  -8.603  1.00 15.00           C  
ATOM   2807  CG  MET A 179      13.085  -5.386  -8.135  1.00 15.00           C  
ATOM   2808  SD  MET A 179      13.394  -4.990  -6.405  1.00 15.00           S  
ATOM   2809  CE  MET A 179      14.670  -6.187  -6.018  1.00 15.00           C  
ATOM   2810  C   MET A 179       9.226  -5.012  -8.323  1.00 15.00           C  
ATOM   2811  O   MET A 179       8.629  -5.567  -9.248  1.00 15.00           O  
ATOM   2812  H   MET A 179      11.225  -7.431  -8.506  1.00 15.00           H  
ATOM   2813  HA  MET A 179      10.640  -5.269  -6.767  1.00 15.00           H  
ATOM   2814  HB2 MET A 179      11.654  -3.852  -8.503  1.00 15.00           H  
ATOM   2815  HB3 MET A 179      11.598  -5.211  -9.651  1.00 15.00           H  
ATOM   2816  HG2 MET A 179      13.840  -4.894  -8.747  1.00 15.00           H  
ATOM   2817  HG3 MET A 179      13.160  -6.466  -8.265  1.00 15.00           H  
ATOM   2818  HE1 MET A 179      14.284  -7.194  -6.175  1.00 15.00           H  
ATOM   2819  HE2 MET A 179      15.530  -6.022  -6.667  1.00 15.00           H  
ATOM   2820  HE3 MET A 179      14.972  -6.072  -4.977  1.00 15.00           H  
ATOM   2821  N   GLY A 180       8.773  -3.924  -7.712  1.00 15.00           N  
ATOM   2822  CA  GLY A 180       7.526  -3.319  -8.117  1.00 15.00           C  
ATOM   2823  C   GLY A 180       6.815  -2.615  -6.981  1.00 15.00           C  
ATOM   2824  O   GLY A 180       7.389  -2.383  -5.913  1.00 15.00           O  
ATOM   2825  H   GLY A 180       9.284  -3.537  -6.970  1.00 15.00           H  
ATOM   2826  HA2 GLY A 180       6.871  -4.100  -8.505  1.00 15.00           H  
ATOM   2827  HA3 GLY A 180       7.732  -2.592  -8.903  1.00 15.00           H  
ATOM   2828  N   GLN A 181       5.556  -2.292  -7.219  1.00 15.00           N  
ATOM   2829  CA  GLN A 181       4.728  -1.600  -6.245  1.00 15.00           C  
ATOM   2830  CB  GLN A 181       3.809  -0.628  -6.998  1.00 15.00           C  
ATOM   2831  CG  GLN A 181       3.476   0.667  -6.267  1.00 15.00           C  
ATOM   2832  CD  GLN A 181       4.624   1.661  -6.235  1.00 15.00           C  
ATOM   2833  NE2 GLN A 181       4.837   2.424  -7.179  1.00 15.00           N  
ATOM   2834  OE1 GLN A 181       5.345   1.687  -5.129  1.00 15.00           O  
ATOM   2835  C   GLN A 181       3.889  -2.621  -5.471  1.00 15.00           C  
ATOM   2836  O   GLN A 181       3.068  -3.330  -6.058  1.00 15.00           O  
ATOM   2837  H   GLN A 181       5.163  -2.539  -8.080  1.00 15.00           H  
ATOM   2838  HA  GLN A 181       5.350  -1.051  -5.539  1.00 15.00           H  
ATOM   2839  HB2 GLN A 181       2.873  -1.145  -7.206  1.00 15.00           H  
ATOM   2840  HB3 GLN A 181       4.297  -0.365  -7.938  1.00 15.00           H  
ATOM   2841  HG2 GLN A 181       3.203   0.422  -5.240  1.00 15.00           H  
ATOM   2842  HG3 GLN A 181       2.628   1.137  -6.766  1.00 15.00           H  
ATOM   2843 HE21 GLN A 181       5.585   3.100  -7.124  1.00 15.00           H  
ATOM   2844 HE22 GLN A 181       4.263   2.373  -8.009  1.00 15.00           H  
ATOM   2845  N   TRP A 182       4.113  -2.708  -4.164  1.00 15.00           N  
ATOM   2846  CA  TRP A 182       3.377  -3.646  -3.317  1.00 15.00           C  
ATOM   2847  CB  TRP A 182       4.307  -4.327  -2.316  1.00 15.00           C  
ATOM   2848  CG  TRP A 182       5.179  -5.380  -2.927  1.00 15.00           C  
ATOM   2849  CD1 TRP A 182       6.142  -5.201  -3.879  1.00 15.00           C  
ATOM   2850  CD2 TRP A 182       5.167  -6.778  -2.625  1.00 15.00           C  
ATOM   2851  NE1 TRP A 182       6.725  -6.403  -4.193  1.00 15.00           N  
ATOM   2852  CE2 TRP A 182       6.146  -7.386  -3.434  1.00 15.00           C  
ATOM   2853  CE3 TRP A 182       4.428  -7.576  -1.746  1.00 15.00           C  
ATOM   2854  CZ2 TRP A 182       6.398  -8.754  -3.395  1.00 15.00           C  
ATOM   2855  CZ3 TRP A 182       4.682  -8.934  -1.708  1.00 15.00           C  
ATOM   2856  CH2 TRP A 182       5.660  -9.509  -2.526  1.00 15.00           C  
ATOM   2857  C   TRP A 182       2.243  -2.925  -2.598  1.00 15.00           C  
ATOM   2858  O   TRP A 182       2.365  -1.743  -2.277  1.00 15.00           O  
ATOM   2859  H   TRP A 182       4.782  -2.114  -3.751  1.00 15.00           H  
ATOM   2860  HA  TRP A 182       2.949  -4.422  -3.952  1.00 15.00           H  
ATOM   2861  HB2 TRP A 182       3.698  -4.791  -1.540  1.00 15.00           H  
ATOM   2862  HB3 TRP A 182       4.948  -3.567  -1.870  1.00 15.00           H  
ATOM   2863  HD1 TRP A 182       6.407  -4.251  -4.319  1.00 15.00           H  
ATOM   2864  HE1 TRP A 182       7.444  -6.535  -4.852  1.00 15.00           H  
ATOM   2865  HE3 TRP A 182       3.673  -7.139  -1.109  1.00 15.00           H  
ATOM   2866  HZ2 TRP A 182       7.149  -9.203  -4.028  1.00 15.00           H  
ATOM   2867  HZ3 TRP A 182       4.117  -9.563  -1.036  1.00 15.00           H  
ATOM   2868  HH2 TRP A 182       5.837 -10.573  -2.471  1.00 15.00           H  
ATOM   2869  N   LYS A 183       1.155  -3.636  -2.326  1.00 15.00           N  
ATOM   2870  CA  LYS A 183      -0.009  -3.021  -1.699  1.00 15.00           C  
ATOM   2871  CB  LYS A 183      -1.213  -3.111  -2.640  1.00 15.00           C  
ATOM   2872  CG  LYS A 183      -0.957  -2.550  -4.026  1.00 15.00           C  
ATOM   2873  CD  LYS A 183      -0.817  -3.647  -5.068  1.00 15.00           C  
ATOM   2874  CE  LYS A 183       0.034  -3.180  -6.241  1.00 15.00           C  
ATOM   2875  NZ  LYS A 183      -0.407  -1.860  -6.779  1.00 15.00           N1+
ATOM   2876  C   LYS A 183      -0.380  -3.651  -0.365  1.00 15.00           C  
ATOM   2877  O   LYS A 183      -0.301  -4.864  -0.190  1.00 15.00           O  
ATOM   2878  H   LYS A 183       1.139  -4.598  -2.532  1.00 15.00           H  
ATOM   2879  HA  LYS A 183       0.260  -1.983  -1.505  1.00 15.00           H  
ATOM   2880  HB2 LYS A 183      -2.039  -2.557  -2.194  1.00 15.00           H  
ATOM   2881  HB3 LYS A 183      -1.492  -4.160  -2.741  1.00 15.00           H  
ATOM   2882  HG2 LYS A 183      -0.038  -1.965  -4.005  1.00 15.00           H  
ATOM   2883  HG3 LYS A 183      -1.792  -1.906  -4.304  1.00 15.00           H  
ATOM   2884  HD2 LYS A 183      -1.807  -3.921  -5.433  1.00 15.00           H  
ATOM   2885  HD3 LYS A 183      -0.345  -4.516  -4.609  1.00 15.00           H  
ATOM   2886  HE2 LYS A 183      -0.033  -3.921  -7.037  1.00 15.00           H  
ATOM   2887  HE3 LYS A 183       1.069  -3.094  -5.909  1.00 15.00           H  
ATOM   2888  HZ1 LYS A 183      -0.536  -1.170  -5.998  1.00 15.00           H  
ATOM   2889  HZ2 LYS A 183      -1.308  -1.958  -7.282  1.00 15.00           H  
ATOM   2890  HZ3 LYS A 183       0.304  -1.486  -7.435  1.00 15.00           H  
ATOM   2891  N   ILE A 184      -0.786  -2.806   0.574  1.00 15.00           N  
ATOM   2892  CA  ILE A 184      -1.225  -3.260   1.885  1.00 15.00           C  
ATOM   2893  CB  ILE A 184      -0.467  -2.548   3.029  1.00 15.00           C  
ATOM   2894  CG1 ILE A 184       1.040  -2.796   2.911  1.00 15.00           C  
ATOM   2895  CG2 ILE A 184      -0.980  -3.022   4.385  1.00 15.00           C  
ATOM   2896  CD1 ILE A 184       1.887  -1.872   3.763  1.00 15.00           C  
ATOM   2897  C   ILE A 184      -2.723  -2.983   2.017  1.00 15.00           C  
ATOM   2898  O   ILE A 184      -3.149  -1.826   2.013  1.00 15.00           O  
ATOM   2899  H   ILE A 184      -0.789  -1.841   0.378  1.00 15.00           H  
ATOM   2900  HA  ILE A 184      -1.015  -4.326   1.969  1.00 15.00           H  
ATOM   2901  HB  ILE A 184      -0.649  -1.476   2.947  1.00 15.00           H  
ATOM   2902 HG12 ILE A 184       1.329  -2.661   1.869  1.00 15.00           H  
ATOM   2903 HG13 ILE A 184       1.243  -3.824   3.214  1.00 15.00           H  
ATOM   2904 HG21 ILE A 184      -2.048  -2.818   4.461  1.00 15.00           H  
ATOM   2905 HG22 ILE A 184      -0.807  -4.093   4.485  1.00 15.00           H  
ATOM   2906 HG23 ILE A 184      -0.452  -2.493   5.178  1.00 15.00           H  
ATOM   2907 HD11 ILE A 184       1.697  -0.838   3.475  1.00 15.00           H  
ATOM   2908 HD12 ILE A 184       1.630  -2.010   4.813  1.00 15.00           H  
ATOM   2909 HD13 ILE A 184       2.941  -2.104   3.614  1.00 15.00           H  
ATOM   2910  N   ARG A 185      -3.520  -4.038   2.092  1.00 15.00           N  
ATOM   2911  CA  ARG A 185      -4.970  -3.900   2.217  1.00 15.00           C  
ATOM   2912  CB  ARG A 185      -5.688  -5.044   1.491  1.00 15.00           C  
ATOM   2913  CG  ARG A 185      -5.184  -5.330   0.080  1.00 15.00           C  
ATOM   2914  CD  ARG A 185      -5.564  -4.232  -0.899  1.00 15.00           C  
ATOM   2915  NE  ARG A 185      -5.342  -4.637  -2.283  1.00 15.00           N  
ATOM   2916  CZ  ARG A 185      -5.397  -3.817  -3.329  1.00 15.00           C  
ATOM   2917  NH1 ARG A 185      -5.662  -2.516  -3.159  1.00 15.00           N  
ATOM   2918  NH2 ARG A 185      -5.139  -4.294  -4.547  1.00 15.00           N1+
ATOM   2919  C   ARG A 185      -5.367  -3.907   3.688  1.00 15.00           C  
ATOM   2920  O   ARG A 185      -4.978  -4.806   4.430  1.00 15.00           O  
ATOM   2921  H   ARG A 185      -3.123  -4.941   2.079  1.00 15.00           H  
ATOM   2922  HA  ARG A 185      -5.263  -2.954   1.762  1.00 15.00           H  
ATOM   2923  HB2 ARG A 185      -6.747  -4.793   1.427  1.00 15.00           H  
ATOM   2924  HB3 ARG A 185      -5.566  -5.951   2.083  1.00 15.00           H  
ATOM   2925  HG2 ARG A 185      -5.614  -6.271  -0.263  1.00 15.00           H  
ATOM   2926  HG3 ARG A 185      -4.097  -5.415   0.106  1.00 15.00           H  
ATOM   2927  HD2 ARG A 185      -4.962  -3.349  -0.689  1.00 15.00           H  
ATOM   2928  HD3 ARG A 185      -6.619  -3.993  -0.767  1.00 15.00           H  
ATOM   2929  HE  ARG A 185      -5.156  -5.606  -2.454  1.00 15.00           H  
ATOM   2930 HH11 ARG A 185      -5.830  -2.136  -2.198  1.00 15.00           H  
ATOM   2931 HH12 ARG A 185      -5.716  -1.879  -3.980  1.00 15.00           H  
ATOM   2932 HH21 ARG A 185      -5.181  -3.671  -5.377  1.00 15.00           H  
ATOM   2933 HH22 ARG A 185      -4.886  -5.315  -4.674  1.00 15.00           H  
ATOM   2934  N   ALA A 186      -6.139  -2.912   4.111  1.00 15.00           N  
ATOM   2935  CA  ALA A 186      -6.565  -2.827   5.503  1.00 15.00           C  
ATOM   2936  CB  ALA A 186      -5.748  -1.783   6.250  1.00 15.00           C  
ATOM   2937  C   ALA A 186      -8.054  -2.522   5.624  1.00 15.00           C  
ATOM   2938  O   ALA A 186      -8.557  -1.567   5.024  1.00 15.00           O  
ATOM   2939  H   ALA A 186      -6.433  -2.221   3.477  1.00 15.00           H  
ATOM   2940  HA  ALA A 186      -6.392  -3.803   5.956  1.00 15.00           H  
ATOM   2941  HB1 ALA A 186      -4.689  -2.037   6.186  1.00 15.00           H  
ATOM   2942  HB2 ALA A 186      -5.914  -0.803   5.804  1.00 15.00           H  
ATOM   2943  HB3 ALA A 186      -6.053  -1.763   7.296  1.00 15.00           H  
ATOM   2944  N   TYR A 187      -8.752  -3.341   6.407  1.00 15.00           N  
ATOM   2945  CA  TYR A 187     -10.182  -3.170   6.632  1.00 15.00           C  
ATOM   2946  CB  TYR A 187     -11.021  -3.819   5.521  1.00 15.00           C  
ATOM   2947  CG  TYR A 187     -10.637  -5.240   5.148  1.00 15.00           C  
ATOM   2948  CD1 TYR A 187      -9.576  -5.493   4.283  1.00 15.00           C  
ATOM   2949  CD2 TYR A 187     -11.348  -6.328   5.640  1.00 15.00           C  
ATOM   2950  CE1 TYR A 187      -9.238  -6.783   3.923  1.00 15.00           C  
ATOM   2951  CE2 TYR A 187     -11.013  -7.622   5.287  1.00 15.00           C  
ATOM   2952  CZ  TYR A 187      -9.957  -7.842   4.428  1.00 15.00           C  
ATOM   2953  OH  TYR A 187      -9.625  -9.127   4.069  1.00 15.00           O  
ATOM   2954  C   TYR A 187     -10.597  -3.675   8.014  1.00 15.00           C  
ATOM   2955  O   TYR A 187      -9.833  -4.376   8.681  1.00 15.00           O  
ATOM   2956  H   TYR A 187      -8.288  -4.086   6.848  1.00 15.00           H  
ATOM   2957  HA  TYR A 187     -10.383  -2.098   6.599  1.00 15.00           H  
ATOM   2958  HB2 TYR A 187     -10.928  -3.202   4.627  1.00 15.00           H  
ATOM   2959  HB3 TYR A 187     -12.061  -3.828   5.849  1.00 15.00           H  
ATOM   2960  HD1 TYR A 187      -9.008  -4.665   3.885  1.00 15.00           H  
ATOM   2961  HD2 TYR A 187     -12.178  -6.159   6.310  1.00 15.00           H  
ATOM   2962  HE1 TYR A 187      -8.413  -6.959   3.250  1.00 15.00           H  
ATOM   2963  HE2 TYR A 187     -11.574  -8.455   5.682  1.00 15.00           H  
ATOM   2964  HH  TYR A 187      -8.669  -9.230   4.093  1.00 15.00           H  
ATOM   2965  N   TYR A 188     -11.804  -3.311   8.434  1.00 15.00           N  
ATOM   2966  CA  TYR A 188     -12.328  -3.711   9.738  1.00 15.00           C  
ATOM   2967  CB  TYR A 188     -13.406  -2.721  10.199  1.00 15.00           C  
ATOM   2968  CG  TYR A 188     -12.879  -1.444  10.819  1.00 15.00           C  
ATOM   2969  CD1 TYR A 188     -12.444  -1.418  12.137  1.00 15.00           C  
ATOM   2970  CD2 TYR A 188     -12.825  -0.262  10.090  1.00 15.00           C  
ATOM   2971  CE1 TYR A 188     -11.970  -0.256  12.710  1.00 15.00           C  
ATOM   2972  CE2 TYR A 188     -12.351   0.907  10.656  1.00 15.00           C  
ATOM   2973  CZ  TYR A 188     -11.925   0.905  11.968  1.00 15.00           C  
ATOM   2974  OH  TYR A 188     -11.443   2.060  12.541  1.00 15.00           O  
ATOM   2975  C   TYR A 188     -12.937  -5.107   9.679  1.00 15.00           C  
ATOM   2976  O   TYR A 188     -13.389  -5.546   8.624  1.00 15.00           O  
ATOM   2977  H   TYR A 188     -12.364  -2.765   7.847  1.00 15.00           H  
ATOM   2978  HA  TYR A 188     -11.496  -3.714  10.443  1.00 15.00           H  
ATOM   2979  HB2 TYR A 188     -14.031  -3.222  10.938  1.00 15.00           H  
ATOM   2980  HB3 TYR A 188     -14.012  -2.453   9.333  1.00 15.00           H  
ATOM   2981  HD1 TYR A 188     -12.478  -2.324  12.724  1.00 15.00           H  
ATOM   2982  HD2 TYR A 188     -13.160  -0.256   9.064  1.00 15.00           H  
ATOM   2983  HE1 TYR A 188     -11.635  -0.256  13.737  1.00 15.00           H  
ATOM   2984  HE2 TYR A 188     -12.314   1.816  10.075  1.00 15.00           H  
ATOM   2985  HH  TYR A 188     -11.665   2.817  11.985  1.00 15.00           H  
ATOM   2986  N   GLU A 189     -12.947  -5.795  10.818  1.00 15.00           N  
ATOM   2987  CA  GLU A 189     -13.529  -7.133  10.908  1.00 15.00           C  
ATOM   2988  CB  GLU A 189     -13.241  -7.744  12.287  1.00 15.00           C  
ATOM   2989  CG  GLU A 189     -13.845  -9.126  12.513  1.00 15.00           C  
ATOM   2990  CD  GLU A 189     -13.952  -9.488  13.984  1.00 15.00           C  
ATOM   2991  OE1 GLU A 189     -12.925  -9.881  14.578  1.00 15.00           O  
ATOM   2992  OE2 GLU A 189     -15.064  -9.374  14.547  1.00 15.00           O1-
ATOM   2993  C   GLU A 189     -15.036  -7.051  10.688  1.00 15.00           C  
ATOM   2994  O   GLU A 189     -15.619  -7.856   9.961  1.00 15.00           O  
ATOM   2995  H   GLU A 189     -12.539  -5.398  11.621  1.00 15.00           H  
ATOM   2996  HA  GLU A 189     -13.083  -7.766  10.140  1.00 15.00           H  
ATOM   2997  HB2 GLU A 189     -13.641  -7.071  13.046  1.00 15.00           H  
ATOM   2998  HB3 GLU A 189     -12.160  -7.823  12.405  1.00 15.00           H  
ATOM   2999  HG2 GLU A 189     -13.216  -9.866  12.017  1.00 15.00           H  
ATOM   3000  HG3 GLU A 189     -14.843  -9.146  12.076  1.00 15.00           H  
ATOM   3001  N   ASN A 190     -15.651  -6.050  11.312  1.00 15.00           N  
ATOM   3002  CA  ASN A 190     -17.091  -5.839  11.205  1.00 15.00           C  
ATOM   3003  CB  ASN A 190     -17.576  -4.814  12.236  1.00 15.00           C  
ATOM   3004  CG  ASN A 190     -16.927  -4.974  13.595  1.00 15.00           C  
ATOM   3005  OD1 ASN A 190     -15.916  -4.335  13.889  1.00 15.00           O  
ATOM   3006  ND2 ASN A 190     -17.508  -5.811  14.438  1.00 15.00           N  
ATOM   3007  C   ASN A 190     -17.485  -5.368   9.813  1.00 15.00           C  
ATOM   3008  O   ASN A 190     -18.494  -5.810   9.265  1.00 15.00           O  
ATOM   3009  H   ASN A 190     -15.120  -5.448  11.874  1.00 15.00           H  
ATOM   3010  HA  ASN A 190     -17.566  -6.801  11.401  1.00 15.00           H  
ATOM   3011  HB2 ASN A 190     -18.654  -4.924  12.353  1.00 15.00           H  
ATOM   3012  HB3 ASN A 190     -17.351  -3.815  11.862  1.00 15.00           H  
ATOM   3013 HD21 ASN A 190     -18.319  -6.274  14.146  1.00 15.00           H  
ATOM   3014 HD22 ASN A 190     -17.095  -5.941  15.317  1.00 15.00           H  
ATOM   3015  N   SER A 191     -16.692  -4.469   9.244  1.00 15.00           N  
ATOM   3016  CA  SER A 191     -16.981  -3.943   7.918  1.00 15.00           C  
ATOM   3017  CB  SER A 191     -17.280  -2.442   7.993  1.00 15.00           C  
ATOM   3018  OG  SER A 191     -16.332  -1.773   8.808  1.00 15.00           O  
ATOM   3019  C   SER A 191     -15.834  -4.223   6.950  1.00 15.00           C  
ATOM   3020  O   SER A 191     -14.983  -3.364   6.717  1.00 15.00           O  
ATOM   3021  H   SER A 191     -15.893  -4.162   9.717  1.00 15.00           H  
ATOM   3022  HA  SER A 191     -17.865  -4.452   7.536  1.00 15.00           H  
ATOM   3023  HB2 SER A 191     -18.275  -2.298   8.413  1.00 15.00           H  
ATOM   3024  HB3 SER A 191     -17.245  -2.022   6.988  1.00 15.00           H  
ATOM   3025  HG  SER A 191     -15.457  -1.881   8.421  1.00 15.00           H  
ATOM   3026  N   PRO A 192     -15.799  -5.434   6.372  1.00 15.00           N  
ATOM   3027  CA  PRO A 192     -14.756  -5.827   5.429  1.00 15.00           C  
ATOM   3028  CB  PRO A 192     -14.791  -7.356   5.509  1.00 15.00           C  
ATOM   3029  CG  PRO A 192     -16.214  -7.683   5.816  1.00 15.00           C  
ATOM   3030  CD  PRO A 192     -16.766  -6.527   6.608  1.00 15.00           C  
ATOM   3031  C   PRO A 192     -15.066  -5.362   4.006  1.00 15.00           C  
ATOM   3032  O   PRO A 192     -14.294  -5.610   3.081  1.00 15.00           O  
ATOM   3033  HA  PRO A 192     -13.787  -5.389   5.668  1.00 15.00           H  
ATOM   3034  HB2 PRO A 192     -14.135  -7.715   6.301  1.00 15.00           H  
ATOM   3035  HB3 PRO A 192     -14.491  -7.798   4.559  1.00 15.00           H  
ATOM   3036  HG2 PRO A 192     -16.269  -8.600   6.402  1.00 15.00           H  
ATOM   3037  HG3 PRO A 192     -16.778  -7.808   4.892  1.00 15.00           H  
ATOM   3038  HD2 PRO A 192     -17.757  -6.251   6.251  1.00 15.00           H  
ATOM   3039  HD3 PRO A 192     -16.819  -6.774   7.668  1.00 15.00           H  
ATOM   3040  N   GLN A 193     -16.201  -4.686   3.843  1.00 15.00           N  
ATOM   3041  CA  GLN A 193     -16.620  -4.190   2.538  1.00 15.00           C  
ATOM   3042  CB  GLN A 193     -18.144  -4.091   2.454  1.00 15.00           C  
ATOM   3043  CG  GLN A 193     -18.735  -4.868   1.287  1.00 15.00           C  
ATOM   3044  CD  GLN A 193     -18.293  -6.322   1.266  1.00 15.00           C  
ATOM   3045  OE1 GLN A 193     -18.106  -6.945   2.310  1.00 15.00           O  
ATOM   3046  NE2 GLN A 193     -18.114  -6.868   0.072  1.00 15.00           N  
ATOM   3047  C   GLN A 193     -15.961  -2.857   2.194  1.00 15.00           C  
ATOM   3048  O   GLN A 193     -15.870  -2.487   1.025  1.00 15.00           O  
ATOM   3049  H   GLN A 193     -16.775  -4.531   4.619  1.00 15.00           H  
ATOM   3050  HA  GLN A 193     -16.285  -4.913   1.794  1.00 15.00           H  
ATOM   3051  HB2 GLN A 193     -18.417  -3.042   2.343  1.00 15.00           H  
ATOM   3052  HB3 GLN A 193     -18.567  -4.481   3.379  1.00 15.00           H  
ATOM   3053  HG2 GLN A 193     -18.421  -4.395   0.358  1.00 15.00           H  
ATOM   3054  HG3 GLN A 193     -19.823  -4.836   1.363  1.00 15.00           H  
ATOM   3055 HE21 GLN A 193     -18.276  -6.314  -0.718  1.00 15.00           H  
ATOM   3056 HE22 GLN A 193     -17.822  -7.802   0.031  1.00 15.00           H  
ATOM   3057  N   GLN A 194     -15.513  -2.133   3.210  1.00 15.00           N  
ATOM   3058  CA  GLN A 194     -14.842  -0.858   2.995  1.00 15.00           C  
ATOM   3059  CB  GLN A 194     -15.436   0.238   3.883  1.00 15.00           C  
ATOM   3060  CG  GLN A 194     -16.435   1.146   3.173  1.00 15.00           C  
ATOM   3061  CD  GLN A 194     -17.702   0.426   2.735  1.00 15.00           C  
ATOM   3062  OE1 GLN A 194     -18.665   0.323   3.493  1.00 15.00           O  
ATOM   3063  NE2 GLN A 194     -17.715  -0.064   1.504  1.00 15.00           N  
ATOM   3064  C   GLN A 194     -13.351  -1.041   3.257  1.00 15.00           C  
ATOM   3065  O   GLN A 194     -12.927  -1.202   4.401  1.00 15.00           O  
ATOM   3066  H   GLN A 194     -15.612  -2.474   4.123  1.00 15.00           H  
ATOM   3067  HA  GLN A 194     -14.990  -0.538   1.964  1.00 15.00           H  
ATOM   3068  HB2 GLN A 194     -14.619   0.856   4.256  1.00 15.00           H  
ATOM   3069  HB3 GLN A 194     -15.943  -0.239   4.722  1.00 15.00           H  
ATOM   3070  HG2 GLN A 194     -15.953   1.565   2.290  1.00 15.00           H  
ATOM   3071  HG3 GLN A 194     -16.713   1.952   3.853  1.00 15.00           H  
ATOM   3072 HE21 GLN A 194     -16.920   0.062   0.946  1.00 15.00           H  
ATOM   3073 HE22 GLN A 194     -18.519  -0.537   1.205  1.00 15.00           H  
ATOM   3074  N   VAL A 195     -12.564  -1.032   2.191  1.00 15.00           N  
ATOM   3075  CA  VAL A 195     -11.130  -1.257   2.294  1.00 15.00           C  
ATOM   3076  CB  VAL A 195     -10.712  -2.439   1.383  1.00 15.00           C  
ATOM   3077  CG1 VAL A 195      -9.261  -2.839   1.615  1.00 15.00           C  
ATOM   3078  CG2 VAL A 195     -11.640  -3.631   1.568  1.00 15.00           C  
ATOM   3079  C   VAL A 195     -10.305  -0.032   1.901  1.00 15.00           C  
ATOM   3080  O   VAL A 195     -10.640   0.688   0.960  1.00 15.00           O  
ATOM   3081  H   VAL A 195     -12.957  -0.868   1.310  1.00 15.00           H  
ATOM   3082  HA  VAL A 195     -10.929  -1.480   3.342  1.00 15.00           H  
ATOM   3083  HB  VAL A 195     -10.799  -2.100   0.350  1.00 15.00           H  
ATOM   3084 HG11 VAL A 195      -8.615  -1.979   1.442  1.00 15.00           H  
ATOM   3085 HG12 VAL A 195      -9.139  -3.185   2.642  1.00 15.00           H  
ATOM   3086 HG13 VAL A 195      -8.990  -3.641   0.928  1.00 15.00           H  
ATOM   3087 HG21 VAL A 195     -11.571  -3.990   2.595  1.00 15.00           H  
ATOM   3088 HG22 VAL A 195     -12.666  -3.329   1.356  1.00 15.00           H  
ATOM   3089 HG23 VAL A 195     -11.349  -4.428   0.885  1.00 15.00           H  
ATOM   3090  N   PHE A 196      -9.231   0.194   2.649  1.00 15.00           N  
ATOM   3091  CA  PHE A 196      -8.296   1.277   2.381  1.00 15.00           C  
ATOM   3092  CB  PHE A 196      -8.071   2.132   3.634  1.00 15.00           C  
ATOM   3093  CG  PHE A 196      -9.165   3.129   3.914  1.00 15.00           C  
ATOM   3094  CD1 PHE A 196     -10.306   2.754   4.605  1.00 15.00           C  
ATOM   3095  CD2 PHE A 196      -9.045   4.446   3.496  1.00 15.00           C  
ATOM   3096  CE1 PHE A 196     -11.309   3.667   4.868  1.00 15.00           C  
ATOM   3097  CE2 PHE A 196     -10.044   5.365   3.756  1.00 15.00           C  
ATOM   3098  CZ  PHE A 196     -11.176   4.975   4.446  1.00 15.00           C  
ATOM   3099  C   PHE A 196      -6.985   0.632   1.944  1.00 15.00           C  
ATOM   3100  O   PHE A 196      -6.722  -0.522   2.294  1.00 15.00           O  
ATOM   3101  H   PHE A 196      -9.055  -0.401   3.414  1.00 15.00           H  
ATOM   3102  HA  PHE A 196      -8.689   1.937   1.607  1.00 15.00           H  
ATOM   3103  HB2 PHE A 196      -7.136   2.678   3.510  1.00 15.00           H  
ATOM   3104  HB3 PHE A 196      -7.991   1.464   4.492  1.00 15.00           H  
ATOM   3105  HD1 PHE A 196     -10.414   1.733   4.942  1.00 15.00           H  
ATOM   3106  HD2 PHE A 196      -8.160   4.756   2.961  1.00 15.00           H  
ATOM   3107  HE1 PHE A 196     -12.194   3.358   5.404  1.00 15.00           H  
ATOM   3108  HE2 PHE A 196      -9.940   6.386   3.420  1.00 15.00           H  
ATOM   3109  HZ  PHE A 196     -11.957   5.693   4.655  1.00 15.00           H  
ATOM   3110  N   SER A 197      -6.165   1.332   1.174  1.00 15.00           N  
ATOM   3111  CA  SER A 197      -4.916   0.745   0.714  1.00 15.00           C  
ATOM   3112  CB  SER A 197      -5.116   0.026  -0.626  1.00 15.00           C  
ATOM   3113  OG  SER A 197      -6.046  -1.043  -0.507  1.00 15.00           O  
ATOM   3114  C   SER A 197      -3.790   1.762   0.596  1.00 15.00           C  
ATOM   3115  O   SER A 197      -4.021   2.958   0.417  1.00 15.00           O  
ATOM   3116  H   SER A 197      -6.394   2.251   0.920  1.00 15.00           H  
ATOM   3117  HA  SER A 197      -4.617   0.024   1.475  1.00 15.00           H  
ATOM   3118  HB2 SER A 197      -4.158  -0.372  -0.961  1.00 15.00           H  
ATOM   3119  HB3 SER A 197      -5.489   0.741  -1.360  1.00 15.00           H  
ATOM   3120  HG  SER A 197      -6.436  -1.030   0.379  1.00 15.00           H  
ATOM   3121  N   THR A 198      -2.576   1.253   0.712  1.00 15.00           N  
ATOM   3122  CA  THR A 198      -1.369   2.044   0.592  1.00 15.00           C  
ATOM   3123  CB  THR A 198      -0.785   2.436   1.970  1.00 15.00           C  
ATOM   3124  OG1 THR A 198       0.414   3.203   1.791  1.00 15.00           O  
ATOM   3125  CG2 THR A 198      -0.479   1.203   2.809  1.00 15.00           C  
ATOM   3126  C   THR A 198      -0.363   1.211  -0.186  1.00 15.00           C  
ATOM   3127  O   THR A 198      -0.395  -0.023  -0.121  1.00 15.00           O  
ATOM   3128  H   THR A 198      -2.485   0.291   0.874  1.00 15.00           H  
ATOM   3129  HA  THR A 198      -1.598   2.978   0.079  1.00 15.00           H  
ATOM   3130  HB  THR A 198      -1.531   3.034   2.495  1.00 15.00           H  
ATOM   3131 HG21 THR A 198      -1.391   0.623   2.948  1.00 15.00           H  
ATOM   3132 HG22 THR A 198       0.266   0.593   2.298  1.00 15.00           H  
ATOM   3133 HG23 THR A 198      -0.093   1.511   3.780  1.00 15.00           H  
ATOM   3134  HG1 THR A 198       0.443   3.916   2.435  1.00 15.00           H  
ATOM   3135  N   GLU A 199       0.507   1.864  -0.932  1.00 15.00           N  
ATOM   3136  CA  GLU A 199       1.481   1.154  -1.737  1.00 15.00           C  
ATOM   3137  CB  GLU A 199       1.217   1.390  -3.230  1.00 15.00           C  
ATOM   3138  CG  GLU A 199      -0.251   1.380  -3.637  1.00 15.00           C  
ATOM   3139  CD  GLU A 199      -0.461   0.835  -5.038  1.00 15.00           C  
ATOM   3140  OE1 GLU A 199       0.359   1.127  -5.928  1.00 15.00           O  
ATOM   3141  OE2 GLU A 199      -1.436   0.082  -5.250  1.00 15.00           O1-
ATOM   3142  C   GLU A 199       2.907   1.567  -1.403  1.00 15.00           C  
ATOM   3143  O   GLU A 199       3.226   2.757  -1.334  1.00 15.00           O  
ATOM   3144  H   GLU A 199       0.506   2.844  -0.931  1.00 15.00           H  
ATOM   3145  HA  GLU A 199       1.372   0.094  -1.507  1.00 15.00           H  
ATOM   3146  HB2 GLU A 199       1.728   0.607  -3.791  1.00 15.00           H  
ATOM   3147  HB3 GLU A 199       1.635   2.360  -3.498  1.00 15.00           H  
ATOM   3148  HG2 GLU A 199      -0.631   2.401  -3.598  1.00 15.00           H  
ATOM   3149  HG3 GLU A 199      -0.805   0.760  -2.933  1.00 15.00           H  
ATOM   3150  N   PHE A 200       3.759   0.576  -1.184  1.00 15.00           N  
ATOM   3151  CA  PHE A 200       5.165   0.823  -0.908  1.00 15.00           C  
ATOM   3152  CB  PHE A 200       5.621   0.232   0.436  1.00 15.00           C  
ATOM   3153  CG  PHE A 200       5.520  -1.262   0.579  1.00 15.00           C  
ATOM   3154  CD1 PHE A 200       4.322  -1.864   0.929  1.00 15.00           C  
ATOM   3155  CD2 PHE A 200       6.635  -2.061   0.390  1.00 15.00           C  
ATOM   3156  CE1 PHE A 200       4.238  -3.235   1.087  1.00 15.00           C  
ATOM   3157  CE2 PHE A 200       6.559  -3.432   0.542  1.00 15.00           C  
ATOM   3158  CZ  PHE A 200       5.359  -4.021   0.893  1.00 15.00           C  
ATOM   3159  C   PHE A 200       6.000   0.330  -2.088  1.00 15.00           C  
ATOM   3160  O   PHE A 200       5.566  -0.555  -2.829  1.00 15.00           O  
ATOM   3161  H   PHE A 200       3.432  -0.349  -1.216  1.00 15.00           H  
ATOM   3162  HA  PHE A 200       5.317   1.897  -0.801  1.00 15.00           H  
ATOM   3163  HB2 PHE A 200       5.011   0.682   1.220  1.00 15.00           H  
ATOM   3164  HB3 PHE A 200       6.665   0.510   0.583  1.00 15.00           H  
ATOM   3165  HD1 PHE A 200       3.443  -1.254   1.081  1.00 15.00           H  
ATOM   3166  HD2 PHE A 200       7.577  -1.606   0.121  1.00 15.00           H  
ATOM   3167  HE1 PHE A 200       3.299  -3.691   1.362  1.00 15.00           H  
ATOM   3168  HE2 PHE A 200       7.436  -4.042   0.385  1.00 15.00           H  
ATOM   3169  HZ  PHE A 200       5.298  -5.092   1.016  1.00 15.00           H  
ATOM   3170  N   GLU A 201       7.174   0.910  -2.281  1.00 15.00           N  
ATOM   3171  CA  GLU A 201       8.025   0.541  -3.406  1.00 15.00           C  
ATOM   3172  CB  GLU A 201       8.532   1.819  -4.108  1.00 15.00           C  
ATOM   3173  CG  GLU A 201       9.119   1.621  -5.508  1.00 15.00           C  
ATOM   3174  CD  GLU A 201       9.210   2.916  -6.318  1.00 15.00           C  
ATOM   3175  OE1 GLU A 201      10.230   3.111  -7.031  1.00 15.00           O  
ATOM   3176  OE2 GLU A 201       8.259   3.737  -6.244  1.00 15.00           O1-
ATOM   3177  C   GLU A 201       9.203  -0.311  -2.950  1.00 15.00           C  
ATOM   3178  O   GLU A 201       9.876   0.027  -1.981  1.00 15.00           O  
ATOM   3179  H   GLU A 201       7.486   1.588  -1.645  1.00 15.00           H  
ATOM   3180  HA  GLU A 201       7.437  -0.053  -4.106  1.00 15.00           H  
ATOM   3181  HB2 GLU A 201       9.305   2.263  -3.481  1.00 15.00           H  
ATOM   3182  HB3 GLU A 201       7.692   2.510  -4.192  1.00 15.00           H  
ATOM   3183  HG2 GLU A 201       8.489   0.917  -6.051  1.00 15.00           H  
ATOM   3184  HG3 GLU A 201      10.122   1.207  -5.406  1.00 15.00           H  
ATOM   3185  N   VAL A 202       9.412  -1.443  -3.608  1.00 15.00           N  
ATOM   3186  CA  VAL A 202      10.550  -2.295  -3.292  1.00 15.00           C  
ATOM   3187  CB  VAL A 202      10.165  -3.768  -2.966  1.00 15.00           C  
ATOM   3188  CG1 VAL A 202      10.167  -4.667  -4.195  1.00 15.00           C  
ATOM   3189  CG2 VAL A 202      11.070  -4.333  -1.879  1.00 15.00           C  
ATOM   3190  C   VAL A 202      11.549  -2.188  -4.443  1.00 15.00           C  
ATOM   3191  O   VAL A 202      11.181  -2.348  -5.612  1.00 15.00           O  
ATOM   3192  H   VAL A 202       8.796  -1.710  -4.324  1.00 15.00           H  
ATOM   3193  HA  VAL A 202      11.006  -1.941  -2.368  1.00 15.00           H  
ATOM   3194  HB  VAL A 202       9.140  -3.749  -2.597  1.00 15.00           H  
ATOM   3195 HG11 VAL A 202       9.492  -4.257  -4.945  1.00 15.00           H  
ATOM   3196 HG12 VAL A 202      11.176  -4.720  -4.604  1.00 15.00           H  
ATOM   3197 HG13 VAL A 202       9.836  -5.667  -3.914  1.00 15.00           H  
ATOM   3198 HG21 VAL A 202      12.099  -4.356  -2.238  1.00 15.00           H  
ATOM   3199 HG22 VAL A 202      11.009  -3.703  -0.991  1.00 15.00           H  
ATOM   3200 HG23 VAL A 202      10.750  -5.344  -1.628  1.00 15.00           H  
ATOM   3201  N   LYS A 203      12.794  -1.863  -4.125  1.00 15.00           N  
ATOM   3202  CA  LYS A 203      13.811  -1.695  -5.156  1.00 15.00           C  
ATOM   3203  CB  LYS A 203      13.561  -0.368  -5.915  1.00 15.00           C  
ATOM   3204  CG  LYS A 203      14.627   0.026  -6.941  1.00 15.00           C  
ATOM   3205  CD  LYS A 203      14.491   1.488  -7.364  1.00 15.00           C  
ATOM   3206  CE  LYS A 203      13.558   1.651  -8.563  1.00 15.00           C  
ATOM   3207  NZ  LYS A 203      13.018   3.041  -8.691  1.00 15.00           N1+
ATOM   3208  C   LYS A 203      15.213  -1.690  -4.559  1.00 15.00           C  
ATOM   3209  O   LYS A 203      15.405  -1.360  -3.391  1.00 15.00           O  
ATOM   3210  H   LYS A 203      13.035  -1.743  -3.178  1.00 15.00           H  
ATOM   3211  HA  LYS A 203      13.743  -2.537  -5.844  1.00 15.00           H  
ATOM   3212  HB2 LYS A 203      13.497   0.432  -5.178  1.00 15.00           H  
ATOM   3213  HB3 LYS A 203      12.610  -0.458  -6.439  1.00 15.00           H  
ATOM   3214  HG2 LYS A 203      14.520  -0.608  -7.821  1.00 15.00           H  
ATOM   3215  HG3 LYS A 203      15.612  -0.124  -6.502  1.00 15.00           H  
ATOM   3216  HD2 LYS A 203      15.476   1.871  -7.631  1.00 15.00           H  
ATOM   3217  HD3 LYS A 203      14.092   2.062  -6.527  1.00 15.00           H  
ATOM   3218  HE2 LYS A 203      12.722   0.961  -8.450  1.00 15.00           H  
ATOM   3219  HE3 LYS A 203      14.111   1.406  -9.471  1.00 15.00           H  
ATOM   3220  HZ1 LYS A 203      12.843   3.266  -9.692  1.00 15.00           H  
ATOM   3221  HZ2 LYS A 203      13.693   3.732  -8.307  1.00 15.00           H  
ATOM   3222  HZ3 LYS A 203      12.116   3.124  -8.168  1.00 15.00           H  
ATOM   3223  N   GLU A 204      16.180  -2.095  -5.365  1.00 15.00           N  
ATOM   3224  CA  GLU A 204      17.574  -2.090  -4.960  1.00 15.00           C  
ATOM   3225  CB  GLU A 204      18.331  -3.169  -5.721  1.00 15.00           C  
ATOM   3226  CG  GLU A 204      17.861  -4.557  -5.350  1.00 15.00           C  
ATOM   3227  CD  GLU A 204      18.109  -5.574  -6.434  1.00 15.00           C  
ATOM   3228  OE1 GLU A 204      17.600  -5.394  -7.563  1.00 15.00           O  
ATOM   3229  OE2 GLU A 204      18.782  -6.578  -6.153  1.00 15.00           O1-
ATOM   3230  C   GLU A 204      18.128  -0.711  -5.269  1.00 15.00           C  
ATOM   3231  O   GLU A 204      18.424  -0.391  -6.419  1.00 15.00           O  
ATOM   3232  H   GLU A 204      15.947  -2.411  -6.264  1.00 15.00           H  
ATOM   3233  HA  GLU A 204      17.682  -2.303  -3.896  1.00 15.00           H  
ATOM   3234  HB2 GLU A 204      19.392  -3.083  -5.491  1.00 15.00           H  
ATOM   3235  HB3 GLU A 204      18.177  -3.019  -6.789  1.00 15.00           H  
ATOM   3236  HG2 GLU A 204      16.791  -4.519  -5.148  1.00 15.00           H  
ATOM   3237  HG3 GLU A 204      18.390  -4.874  -4.451  1.00 15.00           H  
ATOM   3238  N   TYR A 205      18.237   0.116  -4.240  1.00 15.00           N  
ATOM   3239  CA  TYR A 205      18.680   1.490  -4.420  1.00 15.00           C  
ATOM   3240  CB  TYR A 205      17.519   2.431  -4.071  1.00 15.00           C  
ATOM   3241  CG  TYR A 205      17.004   2.248  -2.653  1.00 15.00           C  
ATOM   3242  CD1 TYR A 205      17.644   2.840  -1.565  1.00 15.00           C  
ATOM   3243  CD2 TYR A 205      15.883   1.472  -2.400  1.00 15.00           C  
ATOM   3244  CE1 TYR A 205      17.181   2.659  -0.273  1.00 15.00           C  
ATOM   3245  CE2 TYR A 205      15.414   1.290  -1.113  1.00 15.00           C  
ATOM   3246  CZ  TYR A 205      16.064   1.881  -0.054  1.00 15.00           C  
ATOM   3247  OH  TYR A 205      15.594   1.686   1.225  1.00 15.00           O  
ATOM   3248  C   TYR A 205      19.877   1.864  -3.555  1.00 15.00           C  
ATOM   3249  O   TYR A 205      20.379   1.064  -2.766  1.00 15.00           O  
ATOM   3250  H   TYR A 205      18.019  -0.206  -3.340  1.00 15.00           H  
ATOM   3251  HA  TYR A 205      18.992   1.587  -5.459  1.00 15.00           H  
ATOM   3252  HB2 TYR A 205      16.700   2.243  -4.765  1.00 15.00           H  
ATOM   3253  HB3 TYR A 205      17.861   3.459  -4.185  1.00 15.00           H  
ATOM   3254  HD1 TYR A 205      18.518   3.452  -1.733  1.00 15.00           H  
ATOM   3255  HD2 TYR A 205      15.367   1.002  -3.223  1.00 15.00           H  
ATOM   3256  HE1 TYR A 205      17.691   3.123   0.558  1.00 15.00           H  
ATOM   3257  HE2 TYR A 205      14.537   0.685  -0.939  1.00 15.00           H  
ATOM   3258  HH  TYR A 205      16.265   1.966   1.870  1.00 15.00           H  
ATOM   3259  N   VAL A 206      20.291   3.118  -3.717  1.00 15.00           N  
ATOM   3260  CA  VAL A 206      21.391   3.714  -2.974  1.00 15.00           C  
ATOM   3261  CB  VAL A 206      22.695   3.763  -3.805  1.00 15.00           C  
ATOM   3262  CG1 VAL A 206      23.459   2.452  -3.692  1.00 15.00           C  
ATOM   3263  CG2 VAL A 206      22.404   4.090  -5.266  1.00 15.00           C  
ATOM   3264  C   VAL A 206      20.978   5.138  -2.593  1.00 15.00           C  
ATOM   3265  O   VAL A 206      20.394   5.851  -3.408  1.00 15.00           O  
ATOM   3266  H   VAL A 206      19.826   3.678  -4.372  1.00 15.00           H  
ATOM   3267  HA  VAL A 206      21.594   3.104  -2.093  1.00 15.00           H  
ATOM   3268  HB  VAL A 206      23.319   4.559  -3.399  1.00 15.00           H  
ATOM   3269 HG11 VAL A 206      23.684   2.253  -2.644  1.00 15.00           H  
ATOM   3270 HG12 VAL A 206      22.850   1.642  -4.094  1.00 15.00           H  
ATOM   3271 HG13 VAL A 206      24.388   2.523  -4.256  1.00 15.00           H  
ATOM   3272 HG21 VAL A 206      21.780   3.307  -5.696  1.00 15.00           H  
ATOM   3273 HG22 VAL A 206      21.882   5.045  -5.328  1.00 15.00           H  
ATOM   3274 HG23 VAL A 206      23.342   4.152  -5.818  1.00 15.00           H  
ATOM   3275  N   LEU A 207      21.249   5.537  -1.359  1.00 15.00           N  
ATOM   3276  CA  LEU A 207      20.869   6.866  -0.890  1.00 15.00           C  
ATOM   3277  CB  LEU A 207      20.674   6.871   0.630  1.00 15.00           C  
ATOM   3278  CG  LEU A 207      20.067   5.607   1.261  1.00 15.00           C  
ATOM   3279  CD1 LEU A 207      21.159   4.715   1.841  1.00 15.00           C  
ATOM   3280  CD2 LEU A 207      19.059   5.980   2.342  1.00 15.00           C  
ATOM   3281  C   LEU A 207      21.915   7.912  -1.282  1.00 15.00           C  
ATOM   3282  O   LEU A 207      23.095   7.765  -0.965  1.00 15.00           O  
ATOM   3283  H   LEU A 207      21.731   4.939  -0.756  1.00 15.00           H  
ATOM   3284  HA  LEU A 207      19.926   7.125  -1.370  1.00 15.00           H  
ATOM   3285  HB2 LEU A 207      20.019   7.707   0.875  1.00 15.00           H  
ATOM   3286  HB3 LEU A 207      21.651   7.029   1.086  1.00 15.00           H  
ATOM   3287  HG  LEU A 207      19.549   5.053   0.479  1.00 15.00           H  
ATOM   3288 HD11 LEU A 207      21.860   4.439   1.053  1.00 15.00           H  
ATOM   3289 HD12 LEU A 207      21.689   5.254   2.627  1.00 15.00           H  
ATOM   3290 HD13 LEU A 207      20.709   3.814   2.259  1.00 15.00           H  
ATOM   3291 HD21 LEU A 207      19.563   6.536   3.133  1.00 15.00           H  
ATOM   3292 HD22 LEU A 207      18.273   6.598   1.908  1.00 15.00           H  
ATOM   3293 HD23 LEU A 207      18.621   5.072   2.758  1.00 15.00           H  
ATOM   3294  N   PRO A 208      21.500   8.973  -1.994  1.00 15.00           N  
ATOM   3295  CA  PRO A 208      22.395  10.061  -2.420  1.00 15.00           C  
ATOM   3296  CB  PRO A 208      21.588  10.777  -3.520  1.00 15.00           C  
ATOM   3297  CG  PRO A 208      20.390   9.919  -3.764  1.00 15.00           C  
ATOM   3298  CD  PRO A 208      20.137   9.191  -2.479  1.00 15.00           C  
ATOM   3299  C   PRO A 208      22.697  11.028  -1.273  1.00 15.00           C  
ATOM   3300  O   PRO A 208      22.151  10.887  -0.180  1.00 15.00           O  
ATOM   3301  HA  PRO A 208      23.363   9.690  -2.757  1.00 15.00           H  
ATOM   3302  HB2 PRO A 208      22.183  10.867  -4.429  1.00 15.00           H  
ATOM   3303  HB3 PRO A 208      21.284  11.768  -3.185  1.00 15.00           H  
ATOM   3304  HG2 PRO A 208      20.588   9.211  -4.569  1.00 15.00           H  
ATOM   3305  HG3 PRO A 208      19.530  10.535  -4.026  1.00 15.00           H  
ATOM   3306  HD2 PRO A 208      19.559   9.799  -1.784  1.00 15.00           H  
ATOM   3307  HD3 PRO A 208      19.620   8.246  -2.652  1.00 15.00           H  
ATOM   3308  N   SER A 209      23.563  12.009  -1.517  1.00 15.00           N  
ATOM   3309  CA  SER A 209      23.919  12.972  -0.475  1.00 15.00           C  
ATOM   3310  CB  SER A 209      25.441  13.048  -0.297  1.00 15.00           C  
ATOM   3311  OG  SER A 209      26.091  13.371  -1.515  1.00 15.00           O  
ATOM   3312  C   SER A 209      23.328  14.365  -0.723  1.00 15.00           C  
ATOM   3313  O   SER A 209      23.462  15.263   0.115  1.00 15.00           O  
ATOM   3314  H   SER A 209      23.987  12.078  -2.407  1.00 15.00           H  
ATOM   3315  HA  SER A 209      23.475  12.607   0.451  1.00 15.00           H  
ATOM   3316  HB2 SER A 209      25.805  12.082   0.054  1.00 15.00           H  
ATOM   3317  HB3 SER A 209      25.674  13.814   0.442  1.00 15.00           H  
ATOM   3318  HG  SER A 209      25.976  12.639  -2.146  1.00 15.00           H  
ATOM   3319  N   PHE A 210      22.654  14.546  -1.853  1.00 15.00           N  
ATOM   3320  CA  PHE A 210      22.072  15.843  -2.172  1.00 15.00           C  
ATOM   3321  CB  PHE A 210      23.013  16.669  -3.062  1.00 15.00           C  
ATOM   3322  CG  PHE A 210      23.114  16.220  -4.491  1.00 15.00           C  
ATOM   3323  CD1 PHE A 210      23.605  14.967  -4.813  1.00 15.00           C  
ATOM   3324  CD2 PHE A 210      22.732  17.069  -5.516  1.00 15.00           C  
ATOM   3325  CE1 PHE A 210      23.714  14.569  -6.131  1.00 15.00           C  
ATOM   3326  CE2 PHE A 210      22.835  16.678  -6.835  1.00 15.00           C  
ATOM   3327  CZ  PHE A 210      23.327  15.425  -7.145  1.00 15.00           C  
ATOM   3328  C   PHE A 210      20.668  15.747  -2.773  1.00 15.00           C  
ATOM   3329  O   PHE A 210      20.256  14.696  -3.268  1.00 15.00           O  
ATOM   3330  H   PHE A 210      22.545  13.800  -2.477  1.00 15.00           H  
ATOM   3331  HA  PHE A 210      21.954  16.365  -1.223  1.00 15.00           H  
ATOM   3332  HB2 PHE A 210      24.011  16.627  -2.626  1.00 15.00           H  
ATOM   3333  HB3 PHE A 210      22.657  17.700  -3.058  1.00 15.00           H  
ATOM   3334  HD1 PHE A 210      23.907  14.293  -4.025  1.00 15.00           H  
ATOM   3335  HD2 PHE A 210      22.350  18.050  -5.281  1.00 15.00           H  
ATOM   3336  HE1 PHE A 210      24.100  13.589  -6.370  1.00 15.00           H  
ATOM   3337  HE2 PHE A 210      22.531  17.350  -7.624  1.00 15.00           H  
ATOM   3338  HZ  PHE A 210      23.410  15.115  -8.176  1.00 15.00           H  
ATOM   3339  N   GLU A 211      19.952  16.867  -2.720  1.00 15.00           N  
ATOM   3340  CA  GLU A 211      18.595  16.964  -3.240  1.00 15.00           C  
ATOM   3341  CB  GLU A 211      17.608  17.283  -2.106  1.00 15.00           C  
ATOM   3342  CG  GLU A 211      18.016  18.458  -1.222  1.00 15.00           C  
ATOM   3343  CD  GLU A 211      16.964  18.818  -0.190  1.00 15.00           C  
ATOM   3344  OE1 GLU A 211      17.082  18.379   0.972  1.00 15.00           O  
ATOM   3345  OE2 GLU A 211      16.020  19.565  -0.536  1.00 15.00           O1-
ATOM   3346  C   GLU A 211      18.521  18.040  -4.321  1.00 15.00           C  
ATOM   3347  O   GLU A 211      19.165  19.086  -4.214  1.00 15.00           O  
ATOM   3348  H   GLU A 211      20.363  17.671  -2.328  1.00 15.00           H  
ATOM   3349  HA  GLU A 211      18.320  16.004  -3.680  1.00 15.00           H  
ATOM   3350  HB2 GLU A 211      17.518  16.399  -1.475  1.00 15.00           H  
ATOM   3351  HB3 GLU A 211      16.640  17.512  -2.551  1.00 15.00           H  
ATOM   3352  HG2 GLU A 211      18.191  19.326  -1.858  1.00 15.00           H  
ATOM   3353  HG3 GLU A 211      18.938  18.197  -0.702  1.00 15.00           H  
ATOM   3354  N   VAL A 212      17.759  17.774  -5.374  1.00 15.00           N  
ATOM   3355  CA  VAL A 212      17.608  18.732  -6.463  1.00 15.00           C  
ATOM   3356  CB  VAL A 212      17.932  18.117  -7.847  1.00 15.00           C  
ATOM   3357  CG1 VAL A 212      17.917  19.189  -8.930  1.00 15.00           C  
ATOM   3358  CG2 VAL A 212      19.274  17.398  -7.827  1.00 15.00           C  
ATOM   3359  C   VAL A 212      16.183  19.269  -6.484  1.00 15.00           C  
ATOM   3360  O   VAL A 212      15.222  18.502  -6.403  1.00 15.00           O  
ATOM   3361  H   VAL A 212      17.278  16.923  -5.416  1.00 15.00           H  
ATOM   3362  HA  VAL A 212      18.321  19.535  -6.280  1.00 15.00           H  
ATOM   3363  HB  VAL A 212      17.159  17.383  -8.075  1.00 15.00           H  
ATOM   3364 HG11 VAL A 212      16.940  19.671  -8.950  1.00 15.00           H  
ATOM   3365 HG12 VAL A 212      18.686  19.932  -8.717  1.00 15.00           H  
ATOM   3366 HG13 VAL A 212      18.115  18.729  -9.899  1.00 15.00           H  
ATOM   3367 HG21 VAL A 212      20.066  18.112  -7.600  1.00 15.00           H  
ATOM   3368 HG22 VAL A 212      19.258  16.619  -7.064  1.00 15.00           H  
ATOM   3369 HG23 VAL A 212      19.460  16.948  -8.802  1.00 15.00           H  
ATOM   3370  N   ILE A 213      16.056  20.584  -6.579  1.00 15.00           N  
ATOM   3371  CA  ILE A 213      14.750  21.229  -6.617  1.00 15.00           C  
ATOM   3372  CB  ILE A 213      14.531  22.172  -5.407  1.00 15.00           C  
ATOM   3373  CG1 ILE A 213      14.776  21.437  -4.086  1.00 15.00           C  
ATOM   3374  CG2 ILE A 213      13.129  22.770  -5.427  1.00 15.00           C  
ATOM   3375  CD1 ILE A 213      16.176  21.613  -3.541  1.00 15.00           C  
ATOM   3376  C   ILE A 213      14.603  22.032  -7.906  1.00 15.00           C  
ATOM   3377  O   ILE A 213      15.493  22.801  -8.275  1.00 15.00           O  
ATOM   3378  H   ILE A 213      16.866  21.143  -6.624  1.00 15.00           H  
ATOM   3379  HA  ILE A 213      14.000  20.439  -6.574  1.00 15.00           H  
ATOM   3380  HB  ILE A 213      15.252  22.985  -5.488  1.00 15.00           H  
ATOM   3381 HG12 ILE A 213      14.601  20.373  -4.247  1.00 15.00           H  
ATOM   3382 HG13 ILE A 213      14.069  21.813  -3.347  1.00 15.00           H  
ATOM   3383 HG21 ILE A 213      12.979  23.312  -6.361  1.00 15.00           H  
ATOM   3384 HG22 ILE A 213      12.392  21.971  -5.349  1.00 15.00           H  
ATOM   3385 HG23 ILE A 213      13.015  23.455  -4.588  1.00 15.00           H  
ATOM   3386 HD11 ILE A 213      16.899  21.242  -4.268  1.00 15.00           H  
ATOM   3387 HD12 ILE A 213      16.361  22.671  -3.352  1.00 15.00           H  
ATOM   3388 HD13 ILE A 213      16.276  21.055  -2.611  1.00 15.00           H  
ATOM   3389  N   VAL A 214      13.493  21.830  -8.599  1.00 15.00           N  
ATOM   3390  CA  VAL A 214      13.222  22.545  -9.836  1.00 15.00           C  
ATOM   3391  CB  VAL A 214      13.023  21.576 -11.023  1.00 15.00           C  
ATOM   3392  CG1 VAL A 214      12.762  22.348 -12.309  1.00 15.00           C  
ATOM   3393  CG2 VAL A 214      14.227  20.662 -11.187  1.00 15.00           C  
ATOM   3394  C   VAL A 214      11.968  23.397  -9.671  1.00 15.00           C  
ATOM   3395  O   VAL A 214      10.853  22.873  -9.655  1.00 15.00           O  
ATOM   3396  H   VAL A 214      12.835  21.186  -8.268  1.00 15.00           H  
ATOM   3397  HA  VAL A 214      14.084  23.176 -10.050  1.00 15.00           H  
ATOM   3398  HB  VAL A 214      12.152  20.956 -10.809  1.00 15.00           H  
ATOM   3399 HG11 VAL A 214      11.881  22.976 -12.183  1.00 15.00           H  
ATOM   3400 HG12 VAL A 214      13.624  22.973 -12.538  1.00 15.00           H  
ATOM   3401 HG13 VAL A 214      12.595  21.646 -13.126  1.00 15.00           H  
ATOM   3402 HG21 VAL A 214      15.112  21.262 -11.401  1.00 15.00           H  
ATOM   3403 HG22 VAL A 214      14.385  20.100 -10.267  1.00 15.00           H  
ATOM   3404 HG23 VAL A 214      14.049  19.970 -12.010  1.00 15.00           H  
ATOM   3405  N   GLU A 215      12.156  24.703  -9.542  1.00 15.00           N  
ATOM   3406  CA  GLU A 215      11.045  25.632  -9.377  1.00 15.00           C  
ATOM   3407  CB  GLU A 215      10.825  25.969  -7.894  1.00 15.00           C  
ATOM   3408  CG  GLU A 215       9.646  25.252  -7.234  1.00 15.00           C  
ATOM   3409  CD  GLU A 215       8.299  25.842  -7.624  1.00 15.00           C  
ATOM   3410  OE1 GLU A 215       7.989  26.985  -7.201  1.00 15.00           O  
ATOM   3411  OE2 GLU A 215       7.548  25.171  -8.366  1.00 15.00           O1-
ATOM   3412  C   GLU A 215      11.302  26.910 -10.167  1.00 15.00           C  
ATOM   3413  O   GLU A 215      12.283  27.611  -9.927  1.00 15.00           O  
ATOM   3414  H   GLU A 215      13.072  25.060  -9.572  1.00 15.00           H  
ATOM   3415  HA  GLU A 215      10.144  25.152  -9.760  1.00 15.00           H  
ATOM   3416  HB2 GLU A 215      10.656  27.043  -7.813  1.00 15.00           H  
ATOM   3417  HB3 GLU A 215      11.730  25.702  -7.349  1.00 15.00           H  
ATOM   3418  HG2 GLU A 215       9.757  25.325  -6.152  1.00 15.00           H  
ATOM   3419  HG3 GLU A 215       9.666  24.204  -7.532  1.00 15.00           H  
ATOM   3420  N   PRO A 216      10.441  27.204 -11.148  1.00 15.00           N  
ATOM   3421  CA  PRO A 216      10.560  28.411 -11.970  1.00 15.00           C  
ATOM   3422  CB  PRO A 216       9.650  28.096 -13.160  1.00 15.00           C  
ATOM   3423  CG  PRO A 216       8.603  27.200 -12.593  1.00 15.00           C  
ATOM   3424  CD  PRO A 216       9.291  26.369 -11.546  1.00 15.00           C  
ATOM   3425  C   PRO A 216      10.047  29.645 -11.232  1.00 15.00           C  
ATOM   3426  O   PRO A 216       9.237  29.529 -10.311  1.00 15.00           O  
ATOM   3427  HA  PRO A 216      11.591  28.635 -12.242  1.00 15.00           H  
ATOM   3428  HB2 PRO A 216      10.206  27.590 -13.948  1.00 15.00           H  
ATOM   3429  HB3 PRO A 216       9.205  29.008 -13.558  1.00 15.00           H  
ATOM   3430  HG2 PRO A 216       8.189  26.560 -13.373  1.00 15.00           H  
ATOM   3431  HG3 PRO A 216       7.802  27.789 -12.144  1.00 15.00           H  
ATOM   3432  HD2 PRO A 216       8.631  26.185 -10.698  1.00 15.00           H  
ATOM   3433  HD3 PRO A 216       9.625  25.418 -11.961  1.00 15.00           H  
ATOM   3434  N   THR A 217      10.522  30.815 -11.627  1.00 15.00           N  
ATOM   3435  CA  THR A 217      10.088  32.059 -11.011  1.00 15.00           C  
ATOM   3436  CB  THR A 217      10.943  33.235 -11.505  1.00 15.00           C  
ATOM   3437  OG1 THR A 217      12.250  32.740 -11.812  1.00 15.00           O  
ATOM   3438  CG2 THR A 217      11.051  34.301 -10.422  1.00 15.00           C  
ATOM   3439  C   THR A 217       8.623  32.303 -11.342  1.00 15.00           C  
ATOM   3440  O   THR A 217       7.774  32.343 -10.451  1.00 15.00           O  
ATOM   3441  H   THR A 217      11.193  30.845 -12.340  1.00 15.00           H  
ATOM   3442  HA  THR A 217      10.209  31.980  -9.930  1.00 15.00           H  
ATOM   3443  HB  THR A 217      10.481  33.679 -12.387  1.00 15.00           H  
ATOM   3444 HG21 THR A 217      10.056  34.670 -10.174  1.00 15.00           H  
ATOM   3445 HG22 THR A 217      11.512  33.871  -9.533  1.00 15.00           H  
ATOM   3446 HG23 THR A 217      11.663  35.127 -10.785  1.00 15.00           H  
ATOM   3447  HG1 THR A 217      12.778  32.701 -11.007  1.00 15.00           H  
ATOM   3448  N   GLU A 218       8.335  32.451 -12.627  1.00 15.00           N  
ATOM   3449  CA  GLU A 218       6.970  32.639 -13.077  1.00 15.00           C  
ATOM   3450  CB  GLU A 218       6.956  33.096 -14.537  1.00 15.00           C  
ATOM   3451  CG  GLU A 218       8.129  33.997 -14.917  1.00 15.00           C  
ATOM   3452  CD  GLU A 218       7.689  35.337 -15.470  1.00 15.00           C  
ATOM   3453  OE1 GLU A 218       6.635  35.839 -15.033  1.00 15.00           O  
ATOM   3454  OE2 GLU A 218       8.398  35.891 -16.342  1.00 15.00           O1-
ATOM   3455  C   GLU A 218       6.251  31.296 -12.918  1.00 15.00           C  
ATOM   3456  O   GLU A 218       6.727  30.279 -13.425  1.00 15.00           O  
ATOM   3457  H   GLU A 218       9.057  32.433 -13.288  1.00 15.00           H  
ATOM   3458  HA  GLU A 218       6.467  33.408 -12.489  1.00 15.00           H  
ATOM   3459  HB2 GLU A 218       6.031  33.642 -14.716  1.00 15.00           H  
ATOM   3460  HB3 GLU A 218       6.984  32.211 -15.173  1.00 15.00           H  
ATOM   3461  HG2 GLU A 218       8.727  33.490 -15.673  1.00 15.00           H  
ATOM   3462  HG3 GLU A 218       8.737  34.171 -14.029  1.00 15.00           H  
ATOM   3463  N   LYS A 219       5.129  31.291 -12.199  1.00 15.00           N  
ATOM   3464  CA  LYS A 219       4.378  30.057 -11.939  1.00 15.00           C  
ATOM   3465  CB  LYS A 219       3.444  30.206 -10.731  1.00 15.00           C  
ATOM   3466  CG  LYS A 219       4.156  30.424  -9.400  1.00 15.00           C  
ATOM   3467  CD  LYS A 219       5.424  29.589  -9.296  1.00 15.00           C  
ATOM   3468  CE  LYS A 219       6.332  30.087  -8.177  1.00 15.00           C  
ATOM   3469  NZ  LYS A 219       7.649  29.392  -8.189  1.00 15.00           N1+
ATOM   3470  C   LYS A 219       3.602  29.568 -13.150  1.00 15.00           C  
ATOM   3471  O   LYS A 219       3.215  28.404 -13.218  1.00 15.00           O  
ATOM   3472  H   LYS A 219       4.792  32.135 -11.844  1.00 15.00           H  
ATOM   3473  HA  LYS A 219       5.127  29.300 -11.708  1.00 15.00           H  
ATOM   3474  HB2 LYS A 219       2.845  29.299 -10.652  1.00 15.00           H  
ATOM   3475  HB3 LYS A 219       2.789  31.059 -10.911  1.00 15.00           H  
ATOM   3476  HG2 LYS A 219       3.482  30.145  -8.589  1.00 15.00           H  
ATOM   3477  HG3 LYS A 219       4.418  31.477  -9.308  1.00 15.00           H  
ATOM   3478  HD2 LYS A 219       5.964  29.645 -10.241  1.00 15.00           H  
ATOM   3479  HD3 LYS A 219       5.151  28.553  -9.095  1.00 15.00           H  
ATOM   3480  HE2 LYS A 219       5.845  29.905  -7.219  1.00 15.00           H  
ATOM   3481  HE3 LYS A 219       6.495  31.157  -8.303  1.00 15.00           H  
ATOM   3482  HZ1 LYS A 219       7.566  28.436  -7.758  1.00 15.00           H  
ATOM   3483  HZ2 LYS A 219       8.348  29.940  -7.654  1.00 15.00           H  
ATOM   3484  HZ3 LYS A 219       7.991  29.287  -9.171  1.00 15.00           H  
ATOM   3485  N   PHE A 220       3.371  30.448 -14.101  1.00 15.00           N  
ATOM   3486  CA  PHE A 220       2.638  30.084 -15.302  1.00 15.00           C  
ATOM   3487  CB  PHE A 220       1.160  30.476 -15.202  1.00 15.00           C  
ATOM   3488  CG  PHE A 220       0.919  31.934 -14.951  1.00 15.00           C  
ATOM   3489  CD1 PHE A 220       0.733  32.805 -16.011  1.00 15.00           C  
ATOM   3490  CD2 PHE A 220       0.882  32.438 -13.659  1.00 15.00           C  
ATOM   3491  CE1 PHE A 220       0.517  34.150 -15.790  1.00 15.00           C  
ATOM   3492  CE2 PHE A 220       0.665  33.782 -13.430  1.00 15.00           C  
ATOM   3493  CZ  PHE A 220       0.483  34.641 -14.497  1.00 15.00           C  
ATOM   3494  C   PHE A 220       3.309  30.676 -16.533  1.00 15.00           C  
ATOM   3495  O   PHE A 220       4.094  31.616 -16.415  1.00 15.00           O  
ATOM   3496  H   PHE A 220       3.721  31.358 -14.011  1.00 15.00           H  
ATOM   3497  HA  PHE A 220       2.662  28.998 -15.403  1.00 15.00           H  
ATOM   3498  HB2 PHE A 220       0.712  29.911 -14.385  1.00 15.00           H  
ATOM   3499  HB3 PHE A 220       0.673  30.207 -16.139  1.00 15.00           H  
ATOM   3500  HD1 PHE A 220       0.758  32.429 -17.022  1.00 15.00           H  
ATOM   3501  HD2 PHE A 220       1.024  31.770 -12.822  1.00 15.00           H  
ATOM   3502  HE1 PHE A 220       0.375  34.819 -16.626  1.00 15.00           H  
ATOM   3503  HE2 PHE A 220       0.639  34.162 -12.420  1.00 15.00           H  
ATOM   3504  HZ  PHE A 220       0.313  35.693 -14.322  1.00 15.00           H  
ATOM   3505  N   TYR A 221       2.999  30.141 -17.705  1.00 15.00           N  
ATOM   3506  CA  TYR A 221       3.621  30.619 -18.927  1.00 15.00           C  
ATOM   3507  CB  TYR A 221       4.408  29.487 -19.591  1.00 15.00           C  
ATOM   3508  CG  TYR A 221       5.059  29.868 -20.898  1.00 15.00           C  
ATOM   3509  CD1 TYR A 221       6.199  30.657 -20.920  1.00 15.00           C  
ATOM   3510  CD2 TYR A 221       4.531  29.442 -22.110  1.00 15.00           C  
ATOM   3511  CE1 TYR A 221       6.798  31.011 -22.114  1.00 15.00           C  
ATOM   3512  CE2 TYR A 221       5.123  29.794 -23.309  1.00 15.00           C  
ATOM   3513  CZ  TYR A 221       6.257  30.576 -23.306  1.00 15.00           C  
ATOM   3514  OH  TYR A 221       6.851  30.928 -24.497  1.00 15.00           O  
ATOM   3515  C   TYR A 221       2.612  31.211 -19.909  1.00 15.00           C  
ATOM   3516  O   TYR A 221       1.594  30.592 -20.220  1.00 15.00           O  
ATOM   3517  H   TYR A 221       2.334  29.422 -17.751  1.00 15.00           H  
ATOM   3518  HA  TYR A 221       4.300  31.424 -18.650  1.00 15.00           H  
ATOM   3519  HB2 TYR A 221       3.724  28.659 -19.779  1.00 15.00           H  
ATOM   3520  HB3 TYR A 221       5.188  29.164 -18.902  1.00 15.00           H  
ATOM   3521  HD1 TYR A 221       6.625  31.001 -19.989  1.00 15.00           H  
ATOM   3522  HD2 TYR A 221       3.644  28.826 -22.117  1.00 15.00           H  
ATOM   3523  HE1 TYR A 221       7.686  31.625 -22.114  1.00 15.00           H  
ATOM   3524  HE2 TYR A 221       4.697  29.458 -24.243  1.00 15.00           H  
ATOM   3525  HH  TYR A 221       6.489  31.763 -24.803  1.00 15.00           H  
ATOM   3526  N   TYR A 222       2.906  32.409 -20.398  1.00 15.00           N  
ATOM   3527  CA  TYR A 222       2.043  33.064 -21.369  1.00 15.00           C  
ATOM   3528  CB  TYR A 222       2.113  34.595 -21.229  1.00 15.00           C  
ATOM   3529  CG  TYR A 222       0.996  35.347 -21.938  1.00 15.00           C  
ATOM   3530  CD1 TYR A 222      -0.280  34.804 -22.043  1.00 15.00           C  
ATOM   3531  CD2 TYR A 222       1.217  36.602 -22.498  1.00 15.00           C  
ATOM   3532  CE1 TYR A 222      -1.299  35.488 -22.679  1.00 15.00           C  
ATOM   3533  CE2 TYR A 222       0.201  37.291 -23.136  1.00 15.00           C  
ATOM   3534  CZ  TYR A 222      -1.053  36.730 -23.225  1.00 15.00           C  
ATOM   3535  OH  TYR A 222      -2.061  37.407 -23.866  1.00 15.00           O  
ATOM   3536  C   TYR A 222       2.470  32.639 -22.771  1.00 15.00           C  
ATOM   3537  O   TYR A 222       3.609  32.868 -23.174  1.00 15.00           O  
ATOM   3538  H   TYR A 222       3.726  32.859 -20.102  1.00 15.00           H  
ATOM   3539  HA  TYR A 222       1.010  32.765 -21.188  1.00 15.00           H  
ATOM   3540  HB2 TYR A 222       3.064  34.930 -21.642  1.00 15.00           H  
ATOM   3541  HB3 TYR A 222       2.070  34.842 -20.168  1.00 15.00           H  
ATOM   3542  HD1 TYR A 222      -0.479  33.831 -21.618  1.00 15.00           H  
ATOM   3543  HD2 TYR A 222       2.200  37.046 -22.433  1.00 15.00           H  
ATOM   3544  HE1 TYR A 222      -2.284  35.051 -22.749  1.00 15.00           H  
ATOM   3545  HE2 TYR A 222       0.390  38.266 -23.562  1.00 15.00           H  
ATOM   3546  HH  TYR A 222      -2.298  38.198 -23.357  1.00 15.00           H  
ATOM   3547  N   ILE A 223       1.559  32.007 -23.502  1.00 15.00           N  
ATOM   3548  CA  ILE A 223       1.835  31.534 -24.863  1.00 15.00           C  
ATOM   3549  CB  ILE A 223       0.625  30.749 -25.427  1.00 15.00           C  
ATOM   3550  CG1 ILE A 223       0.925  30.161 -26.809  1.00 15.00           C  
ATOM   3551  CG2 ILE A 223      -0.623  31.619 -25.465  1.00 15.00           C  
ATOM   3552  CD1 ILE A 223       1.873  28.983 -26.782  1.00 15.00           C  
ATOM   3553  C   ILE A 223       2.203  32.690 -25.807  1.00 15.00           C  
ATOM   3554  O   ILE A 223       2.809  32.487 -26.868  1.00 15.00           O  
ATOM   3555  H   ILE A 223       0.672  31.840 -23.114  1.00 15.00           H  
ATOM   3556  HA  ILE A 223       2.695  30.866 -24.804  1.00 15.00           H  
ATOM   3557  HB  ILE A 223       0.436  29.915 -24.750  1.00 15.00           H  
ATOM   3558 HG12 ILE A 223       1.366  30.944 -27.426  1.00 15.00           H  
ATOM   3559 HG13 ILE A 223      -0.015  29.835 -27.254  1.00 15.00           H  
ATOM   3560 HG21 ILE A 223      -0.838  31.990 -24.463  1.00 15.00           H  
ATOM   3561 HG22 ILE A 223      -0.458  32.462 -26.136  1.00 15.00           H  
ATOM   3562 HG23 ILE A 223      -1.467  31.030 -25.823  1.00 15.00           H  
ATOM   3563 HD11 ILE A 223       2.821  29.289 -26.339  1.00 15.00           H  
ATOM   3564 HD12 ILE A 223       1.438  28.179 -26.187  1.00 15.00           H  
ATOM   3565 HD13 ILE A 223       2.044  28.631 -27.798  1.00 15.00           H  
ATOM   3566  N   TYR A 224       1.856  33.904 -25.405  1.00 15.00           N  
ATOM   3567  CA  TYR A 224       2.136  35.085 -26.203  1.00 15.00           C  
ATOM   3568  CB  TYR A 224       0.915  36.006 -26.255  1.00 15.00           C  
ATOM   3569  CG  TYR A 224      -0.135  35.537 -27.236  1.00 15.00           C  
ATOM   3570  CD1 TYR A 224      -1.331  34.973 -26.805  1.00 15.00           C  
ATOM   3571  CD2 TYR A 224       0.083  35.644 -28.599  1.00 15.00           C  
ATOM   3572  CE1 TYR A 224      -2.278  34.527 -27.712  1.00 15.00           C  
ATOM   3573  CE2 TYR A 224      -0.855  35.208 -29.508  1.00 15.00           C  
ATOM   3574  CZ  TYR A 224      -2.032  34.649 -29.065  1.00 15.00           C  
ATOM   3575  OH  TYR A 224      -2.953  34.201 -29.984  1.00 15.00           O  
ATOM   3576  C   TYR A 224       3.375  35.822 -25.698  1.00 15.00           C  
ATOM   3577  O   TYR A 224       3.588  36.987 -26.019  1.00 15.00           O  
ATOM   3578  H   TYR A 224       1.404  34.007 -24.543  1.00 15.00           H  
ATOM   3579  HA  TYR A 224       2.353  34.759 -27.220  1.00 15.00           H  
ATOM   3580  HB2 TYR A 224       1.244  37.003 -26.547  1.00 15.00           H  
ATOM   3581  HB3 TYR A 224       0.469  36.047 -25.261  1.00 15.00           H  
ATOM   3582  HD1 TYR A 224      -1.524  34.881 -25.746  1.00 15.00           H  
ATOM   3583  HD2 TYR A 224       1.006  36.077 -28.956  1.00 15.00           H  
ATOM   3584  HE1 TYR A 224      -3.200  34.088 -27.364  1.00 15.00           H  
ATOM   3585  HE2 TYR A 224      -0.668  35.304 -30.567  1.00 15.00           H  
ATOM   3586  HH  TYR A 224      -3.825  34.088 -29.560  1.00 15.00           H  
ATOM   3587  N   ASN A 225       4.184  35.129 -24.903  1.00 15.00           N  
ATOM   3588  CA  ASN A 225       5.413  35.697 -24.362  1.00 15.00           C  
ATOM   3589  CB  ASN A 225       5.602  35.258 -22.908  1.00 15.00           C  
ATOM   3590  CG  ASN A 225       6.422  36.240 -22.098  1.00 15.00           C  
ATOM   3591  OD1 ASN A 225       7.235  36.988 -22.639  1.00 15.00           O  
ATOM   3592  ND2 ASN A 225       6.216  36.240 -20.790  1.00 15.00           N  
ATOM   3593  C   ASN A 225       6.587  35.214 -25.203  1.00 15.00           C  
ATOM   3594  O   ASN A 225       6.854  34.012 -25.266  1.00 15.00           O  
ATOM   3595  H   ASN A 225       3.949  34.204 -24.674  1.00 15.00           H  
ATOM   3596  HA  ASN A 225       5.357  36.786 -24.391  1.00 15.00           H  
ATOM   3597  HB2 ASN A 225       6.106  34.292 -22.899  1.00 15.00           H  
ATOM   3598  HB3 ASN A 225       4.620  35.159 -22.445  1.00 15.00           H  
ATOM   3599 HD21 ASN A 225       5.554  35.615 -20.426  1.00 15.00           H  
ATOM   3600 HD22 ASN A 225       6.729  36.864 -20.240  1.00 15.00           H  
ATOM   3601  N   GLU A 226       7.273  36.145 -25.855  1.00 15.00           N  
ATOM   3602  CA  GLU A 226       8.400  35.800 -26.719  1.00 15.00           C  
ATOM   3603  CB  GLU A 226       8.528  36.803 -27.872  1.00 15.00           C  
ATOM   3604  CG  GLU A 226       7.205  37.169 -28.530  1.00 15.00           C  
ATOM   3605  CD  GLU A 226       7.352  37.523 -29.995  1.00 15.00           C  
ATOM   3606  OE1 GLU A 226       7.167  36.620 -30.841  1.00 15.00           O  
ATOM   3607  OE2 GLU A 226       7.648  38.697 -30.298  1.00 15.00           O1-
ATOM   3608  C   GLU A 226       9.724  35.689 -25.960  1.00 15.00           C  
ATOM   3609  O   GLU A 226      10.719  35.224 -26.514  1.00 15.00           O  
ATOM   3610  H   GLU A 226       7.010  37.085 -25.769  1.00 15.00           H  
ATOM   3611  HA  GLU A 226       8.185  34.811 -27.125  1.00 15.00           H  
ATOM   3612  HB2 GLU A 226       9.179  36.369 -28.632  1.00 15.00           H  
ATOM   3613  HB3 GLU A 226       8.981  37.715 -27.482  1.00 15.00           H  
ATOM   3614  HG2 GLU A 226       6.781  38.026 -28.006  1.00 15.00           H  
ATOM   3615  HG3 GLU A 226       6.527  36.320 -28.445  1.00 15.00           H  
ATOM   3616  N   LYS A 227       9.737  36.105 -24.695  1.00 15.00           N  
ATOM   3617  CA  LYS A 227      10.961  36.050 -23.891  1.00 15.00           C  
ATOM   3618  CB  LYS A 227      10.859  36.949 -22.647  1.00 15.00           C  
ATOM   3619  CG  LYS A 227      10.180  36.315 -21.439  1.00 15.00           C  
ATOM   3620  CD  LYS A 227      10.295  37.205 -20.210  1.00 15.00           C  
ATOM   3621  CE  LYS A 227      10.107  36.402 -18.934  1.00 15.00           C  
ATOM   3622  NZ  LYS A 227      10.221  37.241 -17.708  1.00 15.00           N1+
ATOM   3623  C   LYS A 227      11.329  34.617 -23.503  1.00 15.00           C  
ATOM   3624  O   LYS A 227      12.492  34.313 -23.241  1.00 15.00           O  
ATOM   3625  H   LYS A 227       8.913  36.457 -24.297  1.00 15.00           H  
ATOM   3626  HA  LYS A 227      11.766  36.434 -24.518  1.00 15.00           H  
ATOM   3627  HB2 LYS A 227      10.294  37.840 -22.921  1.00 15.00           H  
ATOM   3628  HB3 LYS A 227      11.870  37.234 -22.354  1.00 15.00           H  
ATOM   3629  HG2 LYS A 227      10.654  35.356 -21.229  1.00 15.00           H  
ATOM   3630  HG3 LYS A 227       9.126  36.157 -21.666  1.00 15.00           H  
ATOM   3631  HD2 LYS A 227       9.530  37.980 -20.258  1.00 15.00           H  
ATOM   3632  HD3 LYS A 227      11.282  37.668 -20.196  1.00 15.00           H  
ATOM   3633  HE2 LYS A 227      10.868  35.622 -18.897  1.00 15.00           H  
ATOM   3634  HE3 LYS A 227       9.118  35.944 -18.953  1.00 15.00           H  
ATOM   3635  HZ1 LYS A 227       9.746  36.758 -16.907  1.00 15.00           H  
ATOM   3636  HZ2 LYS A 227       9.766  38.156 -17.863  1.00 15.00           H  
ATOM   3637  HZ3 LYS A 227      11.225  37.395 -17.459  1.00 15.00           H  
ATOM   3638  N   GLY A 228      10.329  33.745 -23.474  1.00 15.00           N  
ATOM   3639  CA  GLY A 228      10.560  32.364 -23.115  1.00 15.00           C  
ATOM   3640  C   GLY A 228      10.141  32.067 -21.690  1.00 15.00           C  
ATOM   3641  O   GLY A 228       9.438  32.861 -21.060  1.00 15.00           O  
ATOM   3642  H   GLY A 228       9.427  34.045 -23.697  1.00 15.00           H  
ATOM   3643  HA2 GLY A 228      11.623  32.147 -23.221  1.00 15.00           H  
ATOM   3644  HA3 GLY A 228       9.989  31.726 -23.790  1.00 15.00           H  
ATOM   3645  N   LEU A 229      10.564  30.918 -21.188  1.00 15.00           N  
ATOM   3646  CA  LEU A 229      10.244  30.499 -19.832  1.00 15.00           C  
ATOM   3647  CB  LEU A 229       9.453  29.188 -19.870  1.00 15.00           C  
ATOM   3648  CG  LEU A 229       9.066  28.576 -18.521  1.00 15.00           C  
ATOM   3649  CD1 LEU A 229       8.175  29.525 -17.733  1.00 15.00           C  
ATOM   3650  CD2 LEU A 229       8.378  27.234 -18.727  1.00 15.00           C  
ATOM   3651  C   LEU A 229      11.532  30.319 -19.040  1.00 15.00           C  
ATOM   3652  O   LEU A 229      12.417  29.568 -19.452  1.00 15.00           O  
ATOM   3653  H   LEU A 229      11.115  30.332 -21.748  1.00 15.00           H  
ATOM   3654  HA  LEU A 229       9.634  31.261 -19.346  1.00 15.00           H  
ATOM   3655  HB2 LEU A 229      10.058  28.454 -20.403  1.00 15.00           H  
ATOM   3656  HB3 LEU A 229       8.533  29.373 -20.425  1.00 15.00           H  
ATOM   3657  HG  LEU A 229       9.975  28.412 -17.944  1.00 15.00           H  
ATOM   3658 HD11 LEU A 229       8.698  30.469 -17.577  1.00 15.00           H  
ATOM   3659 HD12 LEU A 229       7.256  29.707 -18.290  1.00 15.00           H  
ATOM   3660 HD13 LEU A 229       7.934  29.079 -16.768  1.00 15.00           H  
ATOM   3661 HD21 LEU A 229       7.464  27.379 -19.304  1.00 15.00           H  
ATOM   3662 HD22 LEU A 229       9.045  26.562 -19.266  1.00 15.00           H  
ATOM   3663 HD23 LEU A 229       8.130  26.800 -17.758  1.00 15.00           H  
ATOM   3664  N   GLU A 230      11.633  31.010 -17.914  1.00 15.00           N  
ATOM   3665  CA  GLU A 230      12.819  30.949 -17.073  1.00 15.00           C  
ATOM   3666  CB  GLU A 230      13.144  32.354 -16.548  1.00 15.00           C  
ATOM   3667  CG  GLU A 230      13.279  33.408 -17.648  1.00 15.00           C  
ATOM   3668  CD  GLU A 230      12.858  34.802 -17.211  1.00 15.00           C  
ATOM   3669  OE1 GLU A 230      12.527  35.621 -18.086  1.00 15.00           O  
ATOM   3670  OE2 GLU A 230      12.861  35.081 -15.998  1.00 15.00           O1-
ATOM   3671  C   GLU A 230      12.622  29.953 -15.921  1.00 15.00           C  
ATOM   3672  O   GLU A 230      11.794  30.168 -15.033  1.00 15.00           O  
ATOM   3673  H   GLU A 230      10.884  31.577 -17.634  1.00 15.00           H  
ATOM   3674  HA  GLU A 230      13.662  30.593 -17.666  1.00 15.00           H  
ATOM   3675  HB2 GLU A 230      14.084  32.307 -15.999  1.00 15.00           H  
ATOM   3676  HB3 GLU A 230      12.345  32.662 -15.874  1.00 15.00           H  
ATOM   3677  HG2 GLU A 230      12.657  33.108 -18.491  1.00 15.00           H  
ATOM   3678  HG3 GLU A 230      14.323  33.446 -17.961  1.00 15.00           H  
ATOM   3679  N   VAL A 231      13.379  28.856 -15.956  1.00 15.00           N  
ATOM   3680  CA  VAL A 231      13.292  27.814 -14.932  1.00 15.00           C  
ATOM   3681  CB  VAL A 231      13.084  26.417 -15.563  1.00 15.00           C  
ATOM   3682  CG1 VAL A 231      12.878  25.359 -14.487  1.00 15.00           C  
ATOM   3683  CG2 VAL A 231      11.914  26.427 -16.537  1.00 15.00           C  
ATOM   3684  C   VAL A 231      14.565  27.790 -14.087  1.00 15.00           C  
ATOM   3685  O   VAL A 231      15.671  27.699 -14.620  1.00 15.00           O  
ATOM   3686  H   VAL A 231      14.025  28.747 -16.690  1.00 15.00           H  
ATOM   3687  HA  VAL A 231      12.432  28.047 -14.303  1.00 15.00           H  
ATOM   3688  HB  VAL A 231      13.986  26.165 -16.121  1.00 15.00           H  
ATOM   3689 HG11 VAL A 231      13.739  25.347 -13.819  1.00 15.00           H  
ATOM   3690 HG12 VAL A 231      11.978  25.592 -13.917  1.00 15.00           H  
ATOM   3691 HG13 VAL A 231      12.767  24.381 -14.956  1.00 15.00           H  
ATOM   3692 HG21 VAL A 231      10.999  26.677 -16.002  1.00 15.00           H  
ATOM   3693 HG22 VAL A 231      12.095  27.169 -17.315  1.00 15.00           H  
ATOM   3694 HG23 VAL A 231      11.811  25.442 -16.992  1.00 15.00           H  
ATOM   3695  N   THR A 232      14.402  27.860 -12.772  1.00 15.00           N  
ATOM   3696  CA  THR A 232      15.535  27.864 -11.859  1.00 15.00           C  
ATOM   3697  CB  THR A 232      15.319  28.889 -10.728  1.00 15.00           C  
ATOM   3698  OG1 THR A 232      14.647  30.044 -11.254  1.00 15.00           O  
ATOM   3699  CG2 THR A 232      16.654  29.313 -10.126  1.00 15.00           C  
ATOM   3700  C   THR A 232      15.768  26.482 -11.245  1.00 15.00           C  
ATOM   3701  O   THR A 232      14.884  25.915 -10.599  1.00 15.00           O  
ATOM   3702  H   THR A 232      13.498  27.910 -12.402  1.00 15.00           H  
ATOM   3703  HA  THR A 232      16.413  28.140 -12.442  1.00 15.00           H  
ATOM   3704  HB  THR A 232      14.715  28.427  -9.948  1.00 15.00           H  
ATOM   3705 HG21 THR A 232      17.168  28.437  -9.729  1.00 15.00           H  
ATOM   3706 HG22 THR A 232      17.269  29.776 -10.897  1.00 15.00           H  
ATOM   3707 HG23 THR A 232      16.480  30.028  -9.322  1.00 15.00           H  
ATOM   3708  HG1 THR A 232      14.166  29.798 -12.052  1.00 15.00           H  
ATOM   3709  N   ILE A 233      16.956  25.939 -11.470  1.00 15.00           N  
ATOM   3710  CA  ILE A 233      17.324  24.641 -10.923  1.00 15.00           C  
ATOM   3711  CB  ILE A 233      18.018  23.740 -11.970  1.00 15.00           C  
ATOM   3712  CG1 ILE A 233      17.102  23.501 -13.173  1.00 15.00           C  
ATOM   3713  CG2 ILE A 233      18.436  22.412 -11.351  1.00 15.00           C  
ATOM   3714  CD1 ILE A 233      17.364  24.432 -14.335  1.00 15.00           C  
ATOM   3715  C   ILE A 233      18.255  24.844  -9.733  1.00 15.00           C  
ATOM   3716  O   ILE A 233      19.338  25.418  -9.872  1.00 15.00           O  
ATOM   3717  H   ILE A 233      17.611  26.432 -12.021  1.00 15.00           H  
ATOM   3718  HA  ILE A 233      16.407  24.139 -10.613  1.00 15.00           H  
ATOM   3719  HB  ILE A 233      18.915  24.256 -12.314  1.00 15.00           H  
ATOM   3720 HG12 ILE A 233      16.069  23.637 -12.851  1.00 15.00           H  
ATOM   3721 HG13 ILE A 233      17.243  22.476 -13.515  1.00 15.00           H  
ATOM   3722 HG21 ILE A 233      19.105  22.596 -10.511  1.00 15.00           H  
ATOM   3723 HG22 ILE A 233      17.551  21.881 -11.001  1.00 15.00           H  
ATOM   3724 HG23 ILE A 233      18.949  21.808 -12.100  1.00 15.00           H  
ATOM   3725 HD11 ILE A 233      17.226  25.464 -14.013  1.00 15.00           H  
ATOM   3726 HD12 ILE A 233      18.386  24.294 -14.688  1.00 15.00           H  
ATOM   3727 HD13 ILE A 233      16.668  24.208 -15.144  1.00 15.00           H  
ATOM   3728  N   THR A 234      17.822  24.402  -8.566  1.00 15.00           N  
ATOM   3729  CA  THR A 234      18.616  24.545  -7.361  1.00 15.00           C  
ATOM   3730  CB  THR A 234      17.771  25.134  -6.216  1.00 15.00           C  
ATOM   3731  OG1 THR A 234      16.825  26.066  -6.763  1.00 15.00           O  
ATOM   3732  CG2 THR A 234      18.661  25.856  -5.214  1.00 15.00           C  
ATOM   3733  C   THR A 234      19.203  23.208  -6.921  1.00 15.00           C  
ATOM   3734  O   THR A 234      18.481  22.220  -6.753  1.00 15.00           O  
ATOM   3735  H   THR A 234      16.941  23.966  -8.510  1.00 15.00           H  
ATOM   3736  HA  THR A 234      19.434  25.227  -7.591  1.00 15.00           H  
ATOM   3737  HB  THR A 234      17.252  24.323  -5.707  1.00 15.00           H  
ATOM   3738 HG21 THR A 234      19.386  25.155  -4.801  1.00 15.00           H  
ATOM   3739 HG22 THR A 234      19.186  26.670  -5.714  1.00 15.00           H  
ATOM   3740 HG23 THR A 234      18.047  26.260  -4.408  1.00 15.00           H  
ATOM   3741  HG1 THR A 234      16.618  25.820  -7.670  1.00 15.00           H  
ATOM   3742  N   ALA A 235      20.516  23.185  -6.739  1.00 15.00           N  
ATOM   3743  CA  ALA A 235      21.212  21.981  -6.312  1.00 15.00           C  
ATOM   3744  CB  ALA A 235      22.295  21.612  -7.315  1.00 15.00           C  
ATOM   3745  C   ALA A 235      21.812  22.203  -4.930  1.00 15.00           C  
ATOM   3746  O   ALA A 235      22.648  23.091  -4.742  1.00 15.00           O  
ATOM   3747  H   ALA A 235      21.035  24.008  -6.888  1.00 15.00           H  
ATOM   3748  HA  ALA A 235      20.502  21.155  -6.261  1.00 15.00           H  
ATOM   3749  HB1 ALA A 235      21.844  21.445  -8.293  1.00 15.00           H  
ATOM   3750  HB2 ALA A 235      23.018  22.425  -7.383  1.00 15.00           H  
ATOM   3751  HB3 ALA A 235      22.800  20.704  -6.987  1.00 15.00           H  
ATOM   3752  N   ARG A 236      21.388  21.405  -3.963  1.00 15.00           N  
ATOM   3753  CA  ARG A 236      21.877  21.547  -2.604  1.00 15.00           C  
ATOM   3754  CB  ARG A 236      20.919  22.419  -1.793  1.00 15.00           C  
ATOM   3755  CG  ARG A 236      19.544  21.806  -1.601  1.00 15.00           C  
ATOM   3756  CD  ARG A 236      18.683  22.652  -0.684  1.00 15.00           C  
ATOM   3757  NE  ARG A 236      17.406  22.013  -0.404  1.00 15.00           N  
ATOM   3758  CZ  ARG A 236      16.480  22.501   0.410  1.00 15.00           C  
ATOM   3759  NH1 ARG A 236      16.686  23.642   1.058  1.00 15.00           N  
ATOM   3760  NH2 ARG A 236      15.341  21.847   0.564  1.00 15.00           N1+
ATOM   3761  C   ARG A 236      22.043  20.199  -1.919  1.00 15.00           C  
ATOM   3762  O   ARG A 236      21.400  19.216  -2.285  1.00 15.00           O  
ATOM   3763  H   ARG A 236      20.733  20.700  -4.167  1.00 15.00           H  
ATOM   3764  HA  ARG A 236      22.857  22.021  -2.655  1.00 15.00           H  
ATOM   3765  HB2 ARG A 236      20.802  23.371  -2.310  1.00 15.00           H  
ATOM   3766  HB3 ARG A 236      21.359  22.591  -0.810  1.00 15.00           H  
ATOM   3767  HG2 ARG A 236      19.656  20.813  -1.165  1.00 15.00           H  
ATOM   3768  HG3 ARG A 236      19.054  21.724  -2.571  1.00 15.00           H  
ATOM   3769  HD2 ARG A 236      18.499  23.615  -1.161  1.00 15.00           H  
ATOM   3770  HD3 ARG A 236      19.213  22.808   0.255  1.00 15.00           H  
ATOM   3771  HE  ARG A 236      17.231  21.148  -0.846  1.00 15.00           H  
ATOM   3772 HH11 ARG A 236      17.576  24.163   0.924  1.00 15.00           H  
ATOM   3773 HH12 ARG A 236      15.962  24.018   1.702  1.00 15.00           H  
ATOM   3774 HH21 ARG A 236      14.603  22.212   1.201  1.00 15.00           H  
ATOM   3775 HH22 ARG A 236      15.185  20.946   0.037  1.00 15.00           H  
ATOM   3776  N   PHE A 237      22.904  20.169  -0.912  1.00 15.00           N  
ATOM   3777  CA  PHE A 237      23.159  18.953  -0.158  1.00 15.00           C  
ATOM   3778  CB  PHE A 237      24.494  19.047   0.587  1.00 15.00           C  
ATOM   3779  CG  PHE A 237      25.698  18.776  -0.264  1.00 15.00           C  
ATOM   3780  CD1 PHE A 237      25.935  17.508  -0.767  1.00 15.00           C  
ATOM   3781  CD2 PHE A 237      26.595  19.787  -0.555  1.00 15.00           C  
ATOM   3782  CE1 PHE A 237      27.045  17.255  -1.547  1.00 15.00           C  
ATOM   3783  CE2 PHE A 237      27.708  19.543  -1.335  1.00 15.00           C  
ATOM   3784  CZ  PHE A 237      27.932  18.274  -1.832  1.00 15.00           C  
ATOM   3785  C   PHE A 237      22.047  18.711   0.845  1.00 15.00           C  
ATOM   3786  O   PHE A 237      21.346  19.645   1.235  1.00 15.00           O  
ATOM   3787  H   PHE A 237      23.372  20.996  -0.663  1.00 15.00           H  
ATOM   3788  HA  PHE A 237      23.200  18.123  -0.864  1.00 15.00           H  
ATOM   3789  HB2 PHE A 237      24.482  18.323   1.401  1.00 15.00           H  
ATOM   3790  HB3 PHE A 237      24.586  20.052   0.997  1.00 15.00           H  
ATOM   3791  HD1 PHE A 237      25.244  16.709  -0.548  1.00 15.00           H  
ATOM   3792  HD2 PHE A 237      26.423  20.780  -0.168  1.00 15.00           H  
ATOM   3793  HE1 PHE A 237      27.219  16.262  -1.933  1.00 15.00           H  
ATOM   3794  HE2 PHE A 237      28.400  20.342  -1.556  1.00 15.00           H  
ATOM   3795  HZ  PHE A 237      28.801  18.078  -2.443  1.00 15.00           H  
ATOM   3796  N   LEU A 238      21.901  17.462   1.272  1.00 15.00           N  
ATOM   3797  CA  LEU A 238      20.874  17.104   2.243  1.00 15.00           C  
ATOM   3798  CB  LEU A 238      20.809  15.589   2.445  1.00 15.00           C  
ATOM   3799  CG  LEU A 238      20.326  14.768   1.249  1.00 15.00           C  
ATOM   3800  CD1 LEU A 238      20.468  13.283   1.532  1.00 15.00           C  
ATOM   3801  CD2 LEU A 238      18.887  15.111   0.898  1.00 15.00           C  
ATOM   3802  C   LEU A 238      21.116  17.800   3.576  1.00 15.00           C  
ATOM   3803  O   LEU A 238      20.188  18.022   4.338  1.00 15.00           O  
ATOM   3804  H   LEU A 238      22.491  16.759   0.915  1.00 15.00           H  
ATOM   3805  HA  LEU A 238      19.917  17.439   1.844  1.00 15.00           H  
ATOM   3806  HB2 LEU A 238      20.133  15.394   3.277  1.00 15.00           H  
ATOM   3807  HB3 LEU A 238      21.811  15.244   2.703  1.00 15.00           H  
ATOM   3808  HG  LEU A 238      20.950  15.019   0.392  1.00 15.00           H  
ATOM   3809 HD11 LEU A 238      21.510  13.053   1.751  1.00 15.00           H  
ATOM   3810 HD12 LEU A 238      19.848  13.015   2.388  1.00 15.00           H  
ATOM   3811 HD13 LEU A 238      20.146  12.714   0.658  1.00 15.00           H  
ATOM   3812 HD21 LEU A 238      18.240  14.869   1.742  1.00 15.00           H  
ATOM   3813 HD22 LEU A 238      18.811  16.176   0.676  1.00 15.00           H  
ATOM   3814 HD23 LEU A 238      18.578  14.535   0.026  1.00 15.00           H  
ATOM   3815  N   TYR A 239      22.367  18.155   3.848  1.00 15.00           N  
ATOM   3816  CA  TYR A 239      22.703  18.832   5.097  1.00 15.00           C  
ATOM   3817  CB  TYR A 239      24.024  18.339   5.712  1.00 15.00           C  
ATOM   3818  CG  TYR A 239      25.120  18.043   4.717  1.00 15.00           C  
ATOM   3819  CD1 TYR A 239      25.196  16.814   4.073  1.00 15.00           C  
ATOM   3820  CD2 TYR A 239      26.078  18.995   4.418  1.00 15.00           C  
ATOM   3821  CE1 TYR A 239      26.197  16.548   3.159  1.00 15.00           C  
ATOM   3822  CE2 TYR A 239      27.082  18.738   3.508  1.00 15.00           C  
ATOM   3823  CZ  TYR A 239      27.137  17.518   2.882  1.00 15.00           C  
ATOM   3824  OH  TYR A 239      28.131  17.269   1.965  1.00 15.00           O  
ATOM   3825  C   TYR A 239      22.615  20.365   5.006  1.00 15.00           C  
ATOM   3826  O   TYR A 239      23.198  21.078   5.823  1.00 15.00           O  
ATOM   3827  H   TYR A 239      23.074  17.952   3.202  1.00 15.00           H  
ATOM   3828  HA  TYR A 239      21.923  18.540   5.801  1.00 15.00           H  
ATOM   3829  HB2 TYR A 239      23.817  17.425   6.270  1.00 15.00           H  
ATOM   3830  HB3 TYR A 239      24.387  19.107   6.395  1.00 15.00           H  
ATOM   3831  HD1 TYR A 239      24.460  16.054   4.290  1.00 15.00           H  
ATOM   3832  HD2 TYR A 239      26.039  19.958   4.906  1.00 15.00           H  
ATOM   3833  HE1 TYR A 239      26.244  15.588   2.666  1.00 15.00           H  
ATOM   3834  HE2 TYR A 239      27.821  19.494   3.290  1.00 15.00           H  
ATOM   3835  HH  TYR A 239      27.734  17.011   1.123  1.00 15.00           H  
ATOM   3836  N   GLY A 240      21.905  20.862   3.992  1.00 15.00           N  
ATOM   3837  CA  GLY A 240      21.695  22.302   3.851  1.00 15.00           C  
ATOM   3838  C   GLY A 240      22.772  23.091   3.117  1.00 15.00           C  
ATOM   3839  O   GLY A 240      22.736  24.323   3.120  1.00 15.00           O  
ATOM   3840  H   GLY A 240      21.507  20.247   3.339  1.00 15.00           H  
ATOM   3841  HA2 GLY A 240      21.607  22.721   4.853  1.00 15.00           H  
ATOM   3842  HA3 GLY A 240      20.758  22.446   3.313  1.00 15.00           H  
ATOM   3843  N   LYS A 241      23.724  22.423   2.487  1.00 15.00           N  
ATOM   3844  CA  LYS A 241      24.774  23.141   1.763  1.00 15.00           C  
ATOM   3845  CB  LYS A 241      26.130  22.440   1.874  1.00 15.00           C  
ATOM   3846  CG  LYS A 241      26.571  22.129   3.298  1.00 15.00           C  
ATOM   3847  CD  LYS A 241      26.457  23.334   4.217  1.00 15.00           C  
ATOM   3848  CE  LYS A 241      27.008  23.019   5.601  1.00 15.00           C  
ATOM   3849  NZ  LYS A 241      26.683  24.086   6.587  1.00 15.00           N1+
ATOM   3850  C   LYS A 241      24.385  23.344   0.299  1.00 15.00           C  
ATOM   3851  O   LYS A 241      23.370  22.823  -0.147  1.00 15.00           O  
ATOM   3852  H   LYS A 241      23.717  21.445   2.496  1.00 15.00           H  
ATOM   3853  HA  LYS A 241      24.878  24.120   2.231  1.00 15.00           H  
ATOM   3854  HB2 LYS A 241      26.883  23.083   1.418  1.00 15.00           H  
ATOM   3855  HB3 LYS A 241      26.072  21.501   1.323  1.00 15.00           H  
ATOM   3856  HG2 LYS A 241      27.610  21.801   3.278  1.00 15.00           H  
ATOM   3857  HG3 LYS A 241      25.945  21.328   3.692  1.00 15.00           H  
ATOM   3858  HD2 LYS A 241      25.409  23.616   4.307  1.00 15.00           H  
ATOM   3859  HD3 LYS A 241      27.022  24.164   3.790  1.00 15.00           H  
ATOM   3860  HE2 LYS A 241      28.091  22.920   5.535  1.00 15.00           H  
ATOM   3861  HE3 LYS A 241      26.577  22.079   5.946  1.00 15.00           H  
ATOM   3862  HZ1 LYS A 241      27.229  23.942   7.461  1.00 15.00           H  
ATOM   3863  HZ2 LYS A 241      25.669  24.061   6.819  1.00 15.00           H  
ATOM   3864  HZ3 LYS A 241      26.916  25.019   6.195  1.00 15.00           H  
ATOM   3865  N   LYS A 242      25.184  24.104  -0.439  1.00 15.00           N  
ATOM   3866  CA  LYS A 242      24.909  24.361  -1.851  1.00 15.00           C  
ATOM   3867  CB  LYS A 242      24.959  25.864  -2.144  1.00 15.00           C  
ATOM   3868  CG  LYS A 242      23.775  26.645  -1.591  1.00 15.00           C  
ATOM   3869  CD  LYS A 242      24.002  28.146  -1.690  1.00 15.00           C  
ATOM   3870  CE  LYS A 242      22.780  28.928  -1.232  1.00 15.00           C  
ATOM   3871  NZ  LYS A 242      22.399  28.606   0.175  1.00 15.00           N1+
ATOM   3872  C   LYS A 242      25.900  23.609  -2.735  1.00 15.00           C  
ATOM   3873  O   LYS A 242      27.009  23.298  -2.300  1.00 15.00           O  
ATOM   3874  H   LYS A 242      25.988  24.486  -0.035  1.00 15.00           H  
ATOM   3875  HA  LYS A 242      23.906  24.001  -2.076  1.00 15.00           H  
ATOM   3876  HB2 LYS A 242      24.985  26.002  -3.225  1.00 15.00           H  
ATOM   3877  HB3 LYS A 242      25.871  26.269  -1.705  1.00 15.00           H  
ATOM   3878  HG2 LYS A 242      23.632  26.377  -0.545  1.00 15.00           H  
ATOM   3879  HG3 LYS A 242      22.883  26.383  -2.159  1.00 15.00           H  
ATOM   3880  HD2 LYS A 242      24.218  28.403  -2.727  1.00 15.00           H  
ATOM   3881  HD3 LYS A 242      24.851  28.418  -1.063  1.00 15.00           H  
ATOM   3882  HE2 LYS A 242      21.942  28.686  -1.886  1.00 15.00           H  
ATOM   3883  HE3 LYS A 242      23.000  29.993  -1.302  1.00 15.00           H  
ATOM   3884  HZ1 LYS A 242      21.527  29.115   0.433  1.00 15.00           H  
ATOM   3885  HZ2 LYS A 242      23.157  28.892   0.827  1.00 15.00           H  
ATOM   3886  HZ3 LYS A 242      22.233  27.584   0.277  1.00 15.00           H  
ATOM   3887  N   VAL A 243      25.490  23.302  -3.964  1.00 15.00           N  
ATOM   3888  CA  VAL A 243      26.346  22.583  -4.904  1.00 15.00           C  
ATOM   3889  CB  VAL A 243      25.782  21.181  -5.245  1.00 15.00           C  
ATOM   3890  CG1 VAL A 243      26.801  20.372  -6.038  1.00 15.00           C  
ATOM   3891  CG2 VAL A 243      25.368  20.433  -3.989  1.00 15.00           C  
ATOM   3892  C   VAL A 243      26.522  23.365  -6.204  1.00 15.00           C  
ATOM   3893  O   VAL A 243      25.574  23.958  -6.715  1.00 15.00           O  
ATOM   3894  H   VAL A 243      24.586  23.566  -4.250  1.00 15.00           H  
ATOM   3895  HA  VAL A 243      27.310  22.467  -4.408  1.00 15.00           H  
ATOM   3896  HB  VAL A 243      24.894  21.320  -5.862  1.00 15.00           H  
ATOM   3897 HG11 VAL A 243      27.062  20.909  -6.949  1.00 15.00           H  
ATOM   3898 HG12 VAL A 243      27.697  20.225  -5.434  1.00 15.00           H  
ATOM   3899 HG13 VAL A 243      26.373  19.403  -6.296  1.00 15.00           H  
ATOM   3900 HG21 VAL A 243      26.241  20.281  -3.352  1.00 15.00           H  
ATOM   3901 HG22 VAL A 243      24.622  21.015  -3.449  1.00 15.00           H  
ATOM   3902 HG23 VAL A 243      24.946  19.467  -4.264  1.00 15.00           H  
ATOM   3903  N   GLU A 244      27.746  23.357  -6.722  1.00 15.00           N  
ATOM   3904  CA  GLU A 244      28.072  24.036  -7.971  1.00 15.00           C  
ATOM   3905  CB  GLU A 244      29.076  25.163  -7.715  1.00 15.00           C  
ATOM   3906  CG  GLU A 244      28.564  26.260  -6.796  1.00 15.00           C  
ATOM   3907  CD  GLU A 244      29.470  27.472  -6.777  1.00 15.00           C  
ATOM   3908  OE1 GLU A 244      30.349  27.542  -5.894  1.00 15.00           O  
ATOM   3909  OE2 GLU A 244      29.303  28.349  -7.651  1.00 15.00           O1-
ATOM   3910  C   GLU A 244      28.651  23.027  -8.966  1.00 15.00           C  
ATOM   3911  O   GLU A 244      29.438  22.159  -8.583  1.00 15.00           O  
ATOM   3912  H   GLU A 244      28.456  22.882  -6.245  1.00 15.00           H  
ATOM   3913  HA  GLU A 244      27.164  24.470  -8.389  1.00 15.00           H  
ATOM   3914  HB2 GLU A 244      29.336  25.613  -8.673  1.00 15.00           H  
ATOM   3915  HB3 GLU A 244      29.969  24.729  -7.264  1.00 15.00           H  
ATOM   3916  HG2 GLU A 244      28.491  25.862  -5.783  1.00 15.00           H  
ATOM   3917  HG3 GLU A 244      27.576  26.569  -7.136  1.00 15.00           H  
ATOM   3918  N   GLY A 245      28.267  23.134 -10.238  1.00 15.00           N  
ATOM   3919  CA  GLY A 245      28.757  22.201 -11.242  1.00 15.00           C  
ATOM   3920  C   GLY A 245      28.032  22.317 -12.573  1.00 15.00           C  
ATOM   3921  O   GLY A 245      27.878  23.417 -13.101  1.00 15.00           O  
ATOM   3922  H   GLY A 245      27.660  23.862 -10.499  1.00 15.00           H  
ATOM   3923  HA2 GLY A 245      28.628  21.186 -10.865  1.00 15.00           H  
ATOM   3924  HA3 GLY A 245      29.817  22.395 -11.407  1.00 15.00           H  
ATOM   3925  N   THR A 246      27.579  21.183 -13.107  1.00 15.00           N  
ATOM   3926  CA  THR A 246      26.875  21.152 -14.390  1.00 15.00           C  
ATOM   3927  CB  THR A 246      27.813  20.663 -15.517  1.00 15.00           C  
ATOM   3928  OG1 THR A 246      29.163  21.056 -15.228  1.00 15.00           O  
ATOM   3929  CG2 THR A 246      27.403  21.266 -16.849  1.00 15.00           C  
ATOM   3930  C   THR A 246      25.655  20.225 -14.313  1.00 15.00           C  
ATOM   3931  O   THR A 246      25.710  19.172 -13.676  1.00 15.00           O  
ATOM   3932  H   THR A 246      27.711  20.341 -12.621  1.00 15.00           H  
ATOM   3933  HA  THR A 246      26.546  22.167 -14.613  1.00 15.00           H  
ATOM   3934  HB  THR A 246      27.743  19.576 -15.575  1.00 15.00           H  
ATOM   3935 HG21 THR A 246      26.377  20.979 -17.077  1.00 15.00           H  
ATOM   3936 HG22 THR A 246      27.473  22.353 -16.792  1.00 15.00           H  
ATOM   3937 HG23 THR A 246      28.066  20.900 -17.633  1.00 15.00           H  
ATOM   3938  HG1 THR A 246      29.213  21.397 -14.331  1.00 15.00           H  
ATOM   3939  N   ALA A 247      24.555  20.621 -14.949  1.00 15.00           N  
ATOM   3940  CA  ALA A 247      23.341  19.816 -14.938  1.00 15.00           C  
ATOM   3941  CB  ALA A 247      22.304  20.451 -14.028  1.00 15.00           C  
ATOM   3942  C   ALA A 247      22.765  19.636 -16.342  1.00 15.00           C  
ATOM   3943  O   ALA A 247      23.040  20.430 -17.244  1.00 15.00           O  
ATOM   3944  H   ALA A 247      24.554  21.480 -15.429  1.00 15.00           H  
ATOM   3945  HA  ALA A 247      23.603  18.829 -14.560  1.00 15.00           H  
ATOM   3946  HB1 ALA A 247      22.712  20.545 -13.021  1.00 15.00           H  
ATOM   3947  HB2 ALA A 247      22.042  21.438 -14.407  1.00 15.00           H  
ATOM   3948  HB3 ALA A 247      21.412  19.824 -14.000  1.00 15.00           H  
ATOM   3949  N   PHE A 248      21.972  18.580 -16.513  1.00 15.00           N  
ATOM   3950  CA  PHE A 248      21.325  18.284 -17.789  1.00 15.00           C  
ATOM   3951  CB  PHE A 248      21.563  16.820 -18.182  1.00 15.00           C  
ATOM   3952  CG  PHE A 248      23.006  16.441 -18.358  1.00 15.00           C  
ATOM   3953  CD1 PHE A 248      23.690  15.775 -17.352  1.00 15.00           C  
ATOM   3954  CD2 PHE A 248      23.676  16.740 -19.532  1.00 15.00           C  
ATOM   3955  CE1 PHE A 248      25.015  15.417 -17.516  1.00 15.00           C  
ATOM   3956  CE2 PHE A 248      25.001  16.387 -19.701  1.00 15.00           C  
ATOM   3957  CZ  PHE A 248      25.671  15.723 -18.691  1.00 15.00           C  
ATOM   3958  C   PHE A 248      19.825  18.522 -17.651  1.00 15.00           C  
ATOM   3959  O   PHE A 248      19.189  17.949 -16.763  1.00 15.00           O  
ATOM   3960  H   PHE A 248      21.815  17.977 -15.752  1.00 15.00           H  
ATOM   3961  HA  PHE A 248      21.744  18.931 -18.560  1.00 15.00           H  
ATOM   3962  HB2 PHE A 248      21.046  16.632 -19.124  1.00 15.00           H  
ATOM   3963  HB3 PHE A 248      21.139  16.186 -17.403  1.00 15.00           H  
ATOM   3964  HD1 PHE A 248      23.182  15.534 -16.430  1.00 15.00           H  
ATOM   3965  HD2 PHE A 248      23.157  17.257 -20.325  1.00 15.00           H  
ATOM   3966  HE1 PHE A 248      25.536  14.897 -16.724  1.00 15.00           H  
ATOM   3967  HE2 PHE A 248      25.512  16.629 -20.621  1.00 15.00           H  
ATOM   3968  HZ  PHE A 248      26.706  15.445 -18.821  1.00 15.00           H  
ATOM   3969  N   VAL A 249      19.258  19.354 -18.517  1.00 15.00           N  
ATOM   3970  CA  VAL A 249      17.833  19.656 -18.451  1.00 15.00           C  
ATOM   3971  CB  VAL A 249      17.566  21.134 -18.084  1.00 15.00           C  
ATOM   3972  CG1 VAL A 249      17.987  21.412 -16.650  1.00 15.00           C  
ATOM   3973  CG2 VAL A 249      18.281  22.074 -19.046  1.00 15.00           C  
ATOM   3974  C   VAL A 249      17.104  19.307 -19.747  1.00 15.00           C  
ATOM   3975  O   VAL A 249      17.626  19.510 -20.844  1.00 15.00           O  
ATOM   3976  H   VAL A 249      19.805  19.769 -19.221  1.00 15.00           H  
ATOM   3977  HA  VAL A 249      17.438  19.026 -17.654  1.00 15.00           H  
ATOM   3978  HB  VAL A 249      16.494  21.316 -18.171  1.00 15.00           H  
ATOM   3979 HG11 VAL A 249      17.441  20.751 -15.976  1.00 15.00           H  
ATOM   3980 HG12 VAL A 249      19.057  21.235 -16.545  1.00 15.00           H  
ATOM   3981 HG13 VAL A 249      17.763  22.449 -16.400  1.00 15.00           H  
ATOM   3982 HG21 VAL A 249      19.357  21.912 -18.979  1.00 15.00           H  
ATOM   3983 HG22 VAL A 249      17.947  21.875 -20.064  1.00 15.00           H  
ATOM   3984 HG23 VAL A 249      18.052  23.107 -18.784  1.00 15.00           H  
ATOM   3985  N   ILE A 250      15.902  18.766 -19.597  1.00 15.00           N  
ATOM   3986  CA  ILE A 250      15.066  18.382 -20.728  1.00 15.00           C  
ATOM   3987  CB  ILE A 250      15.164  16.859 -20.998  1.00 15.00           C  
ATOM   3988  CG1 ILE A 250      14.372  16.457 -22.243  1.00 15.00           C  
ATOM   3989  CG2 ILE A 250      14.723  16.049 -19.789  1.00 15.00           C  
ATOM   3990  CD1 ILE A 250      15.162  16.572 -23.526  1.00 15.00           C  
ATOM   3991  C   ILE A 250      13.612  18.776 -20.445  1.00 15.00           C  
ATOM   3992  O   ILE A 250      13.157  18.711 -19.298  1.00 15.00           O  
ATOM   3993  H   ILE A 250      15.562  18.613 -18.688  1.00 15.00           H  
ATOM   3994  HA  ILE A 250      15.420  18.904 -21.617  1.00 15.00           H  
ATOM   3995  HB  ILE A 250      16.214  16.633 -21.186  1.00 15.00           H  
ATOM   3996 HG12 ILE A 250      13.498  17.103 -22.318  1.00 15.00           H  
ATOM   3997 HG13 ILE A 250      14.051  15.422 -22.128  1.00 15.00           H  
ATOM   3998 HG21 ILE A 250      15.330  16.326 -18.927  1.00 15.00           H  
ATOM   3999 HG22 ILE A 250      13.675  16.255 -19.576  1.00 15.00           H  
ATOM   4000 HG23 ILE A 250      14.851  14.987 -19.997  1.00 15.00           H  
ATOM   4001 HD11 ILE A 250      15.492  17.602 -23.659  1.00 15.00           H  
ATOM   4002 HD12 ILE A 250      16.031  15.915 -23.478  1.00 15.00           H  
ATOM   4003 HD13 ILE A 250      14.532  16.281 -24.367  1.00 15.00           H  
ATOM   4004  N   PHE A 251      12.889  19.194 -21.478  1.00 15.00           N  
ATOM   4005  CA  PHE A 251      11.500  19.610 -21.315  1.00 15.00           C  
ATOM   4006  CB  PHE A 251      11.269  20.995 -21.925  1.00 15.00           C  
ATOM   4007  CG  PHE A 251      11.794  22.132 -21.096  1.00 15.00           C  
ATOM   4008  CD1 PHE A 251      13.117  22.530 -21.199  1.00 15.00           C  
ATOM   4009  CD2 PHE A 251      10.961  22.807 -20.220  1.00 15.00           C  
ATOM   4010  CE1 PHE A 251      13.599  23.582 -20.443  1.00 15.00           C  
ATOM   4011  CE2 PHE A 251      11.437  23.858 -19.459  1.00 15.00           C  
ATOM   4012  CZ  PHE A 251      12.757  24.247 -19.571  1.00 15.00           C  
ATOM   4013  C   PHE A 251      10.525  18.611 -21.926  1.00 15.00           C  
ATOM   4014  O   PHE A 251      10.766  18.064 -23.005  1.00 15.00           O  
ATOM   4015  H   PHE A 251      13.295  19.219 -22.372  1.00 15.00           H  
ATOM   4016  HA  PHE A 251      11.310  19.652 -20.242  1.00 15.00           H  
ATOM   4017  HB2 PHE A 251      10.196  21.136 -22.057  1.00 15.00           H  
ATOM   4018  HB3 PHE A 251      11.761  21.025 -22.897  1.00 15.00           H  
ATOM   4019  HD1 PHE A 251      13.779  22.013 -21.878  1.00 15.00           H  
ATOM   4020  HD2 PHE A 251       9.927  22.508 -20.129  1.00 15.00           H  
ATOM   4021  HE1 PHE A 251      14.632  23.884 -20.532  1.00 15.00           H  
ATOM   4022  HE2 PHE A 251      10.777  24.375 -18.778  1.00 15.00           H  
ATOM   4023  HZ  PHE A 251      13.132  25.069 -18.980  1.00 15.00           H  
ATOM   4024  N   GLY A 252       9.424  18.384 -21.228  1.00 15.00           N  
ATOM   4025  CA  GLY A 252       8.408  17.476 -21.709  1.00 15.00           C  
ATOM   4026  C   GLY A 252       7.023  18.063 -21.521  1.00 15.00           C  
ATOM   4027  O   GLY A 252       6.853  19.029 -20.778  1.00 15.00           O  
ATOM   4028  H   GLY A 252       9.297  18.840 -20.365  1.00 15.00           H  
ATOM   4029  HA2 GLY A 252       8.476  16.539 -21.157  1.00 15.00           H  
ATOM   4030  HA3 GLY A 252       8.574  17.285 -22.770  1.00 15.00           H  
ATOM   4031  N   ILE A 253       6.031  17.482 -22.182  1.00 15.00           N  
ATOM   4032  CA  ILE A 253       4.659  17.960 -22.088  1.00 15.00           C  
ATOM   4033  CB  ILE A 253       4.223  18.712 -23.372  1.00 15.00           C  
ATOM   4034  CG1 ILE A 253       2.826  19.323 -23.200  1.00 15.00           C  
ATOM   4035  CG2 ILE A 253       4.270  17.794 -24.589  1.00 15.00           C  
ATOM   4036  CD1 ILE A 253       2.406  20.236 -24.331  1.00 15.00           C  
ATOM   4037  C   ILE A 253       3.693  16.813 -21.812  1.00 15.00           C  
ATOM   4038  O   ILE A 253       3.883  15.691 -22.290  1.00 15.00           O  
ATOM   4039  H   ILE A 253       6.225  16.698 -22.746  1.00 15.00           H  
ATOM   4040  HA  ILE A 253       4.627  18.660 -21.254  1.00 15.00           H  
ATOM   4041  HB  ILE A 253       4.928  19.525 -23.539  1.00 15.00           H  
ATOM   4042 HG12 ILE A 253       2.816  19.899 -22.274  1.00 15.00           H  
ATOM   4043 HG13 ILE A 253       2.103  18.510 -23.131  1.00 15.00           H  
ATOM   4044 HG21 ILE A 253       5.279  17.400 -24.708  1.00 15.00           H  
ATOM   4045 HG22 ILE A 253       3.571  16.969 -24.448  1.00 15.00           H  
ATOM   4046 HG23 ILE A 253       3.993  18.357 -25.480  1.00 15.00           H  
ATOM   4047 HD11 ILE A 253       3.117  21.058 -24.417  1.00 15.00           H  
ATOM   4048 HD12 ILE A 253       2.386  19.674 -25.264  1.00 15.00           H  
ATOM   4049 HD13 ILE A 253       1.413  20.636 -24.126  1.00 15.00           H  
ATOM   4050  N   GLN A 254       2.681  17.096 -21.010  1.00 15.00           N  
ATOM   4051  CA  GLN A 254       1.663  16.118 -20.681  1.00 15.00           C  
ATOM   4052  CB  GLN A 254       1.259  16.248 -19.208  1.00 15.00           C  
ATOM   4053  CG  GLN A 254       0.152  15.301 -18.766  1.00 15.00           C  
ATOM   4054  CD  GLN A 254       0.670  14.084 -18.016  1.00 15.00           C  
ATOM   4055  OE1 GLN A 254       1.698  14.136 -17.333  1.00 15.00           O  
ATOM   4056  NE2 GLN A 254      -0.036  12.975 -18.150  1.00 15.00           N  
ATOM   4057  C   GLN A 254       0.444  16.332 -21.575  1.00 15.00           C  
ATOM   4058  O   GLN A 254      -0.314  17.287 -21.392  1.00 15.00           O  
ATOM   4059  H   GLN A 254       2.616  17.997 -20.625  1.00 15.00           H  
ATOM   4060  HA  GLN A 254       2.064  15.118 -20.846  1.00 15.00           H  
ATOM   4061  HB2 GLN A 254       0.920  17.269 -19.038  1.00 15.00           H  
ATOM   4062  HB3 GLN A 254       2.139  16.051 -18.597  1.00 15.00           H  
ATOM   4063  HG2 GLN A 254      -0.386  14.960 -19.650  1.00 15.00           H  
ATOM   4064  HG3 GLN A 254      -0.530  15.846 -18.113  1.00 15.00           H  
ATOM   4065 HE21 GLN A 254      -0.837  13.004 -18.716  1.00 15.00           H  
ATOM   4066 HE22 GLN A 254       0.267  12.172 -17.682  1.00 15.00           H  
ATOM   4067  N   ASP A 255       0.272  15.460 -22.557  1.00 15.00           N  
ATOM   4068  CA  ASP A 255      -0.863  15.559 -23.462  1.00 15.00           C  
ATOM   4069  CB  ASP A 255      -0.466  15.259 -24.910  1.00 15.00           C  
ATOM   4070  CG  ASP A 255      -1.018  16.294 -25.876  1.00 15.00           C  
ATOM   4071  OD1 ASP A 255      -2.244  16.311 -26.113  1.00 15.00           O  
ATOM   4072  OD2 ASP A 255      -0.230  17.121 -26.387  1.00 15.00           O1-
ATOM   4073  C   ASP A 255      -1.951  14.614 -22.990  1.00 15.00           C  
ATOM   4074  O   ASP A 255      -1.911  13.412 -23.257  1.00 15.00           O  
ATOM   4075  H   ASP A 255       0.906  14.720 -22.660  1.00 15.00           H  
ATOM   4076  HA  ASP A 255      -1.234  16.584 -23.449  1.00 15.00           H  
ATOM   4077  HB2 ASP A 255      -0.854  14.278 -25.185  1.00 15.00           H  
ATOM   4078  HB3 ASP A 255       0.621  15.253 -24.983  1.00 15.00           H  
ATOM   4079  N   GLY A 256      -2.901  15.158 -22.246  1.00 15.00           N  
ATOM   4080  CA  GLY A 256      -3.975  14.349 -21.709  1.00 15.00           C  
ATOM   4081  C   GLY A 256      -3.450  13.443 -20.614  1.00 15.00           C  
ATOM   4082  O   GLY A 256      -3.022  13.916 -19.564  1.00 15.00           O  
ATOM   4083  H   GLY A 256      -2.868  16.116 -22.054  1.00 15.00           H  
ATOM   4084  HA2 GLY A 256      -4.400  13.741 -22.507  1.00 15.00           H  
ATOM   4085  HA3 GLY A 256      -4.745  15.001 -21.299  1.00 15.00           H  
ATOM   4086  N   GLU A 257      -3.450  12.141 -20.864  1.00 15.00           N  
ATOM   4087  CA  GLU A 257      -2.942  11.182 -19.894  1.00 15.00           C  
ATOM   4088  CB  GLU A 257      -3.945  10.056 -19.664  1.00 15.00           C  
ATOM   4089  CG  GLU A 257      -5.288  10.532 -19.146  1.00 15.00           C  
ATOM   4090  CD  GLU A 257      -6.245   9.391 -18.889  1.00 15.00           C  
ATOM   4091  OE1 GLU A 257      -6.011   8.625 -17.933  1.00 15.00           O  
ATOM   4092  OE2 GLU A 257      -7.231   9.267 -19.644  1.00 15.00           O1-
ATOM   4093  C   GLU A 257      -1.626  10.607 -20.386  1.00 15.00           C  
ATOM   4094  O   GLU A 257      -1.105   9.642 -19.831  1.00 15.00           O  
ATOM   4095  H   GLU A 257      -3.805  11.813 -21.716  1.00 15.00           H  
ATOM   4096  HA  GLU A 257      -2.784  11.698 -18.946  1.00 15.00           H  
ATOM   4097  HB2 GLU A 257      -3.522   9.362 -18.938  1.00 15.00           H  
ATOM   4098  HB3 GLU A 257      -4.105   9.540 -20.610  1.00 15.00           H  
ATOM   4099  HG2 GLU A 257      -5.731  11.201 -19.884  1.00 15.00           H  
ATOM   4100  HG3 GLU A 257      -5.131  11.074 -18.213  1.00 15.00           H  
ATOM   4101  N   GLN A 258      -1.091  11.209 -21.442  1.00 15.00           N  
ATOM   4102  CA  GLN A 258       0.159  10.756 -22.026  1.00 15.00           C  
ATOM   4103  CB  GLN A 258      -0.008  10.487 -23.525  1.00 15.00           C  
ATOM   4104  CG  GLN A 258      -0.968   9.354 -23.853  1.00 15.00           C  
ATOM   4105  CD  GLN A 258      -0.467   8.015 -23.349  1.00 15.00           C  
ATOM   4106  NE2 GLN A 258       0.234   7.298 -24.056  1.00 15.00           N  
ATOM   4107  OE1 GLN A 258      -0.818   7.671 -22.117  1.00 15.00           O  
ATOM   4108  C   GLN A 258       1.270  11.767 -21.787  1.00 15.00           C  
ATOM   4109  O   GLN A 258       1.014  12.937 -21.495  1.00 15.00           O  
ATOM   4110  H   GLN A 258      -1.545  11.987 -21.832  1.00 15.00           H  
ATOM   4111  HA  GLN A 258       0.439   9.822 -21.538  1.00 15.00           H  
ATOM   4112  HB2 GLN A 258       0.969  10.238 -23.939  1.00 15.00           H  
ATOM   4113  HB3 GLN A 258      -0.381  11.397 -23.995  1.00 15.00           H  
ATOM   4114  HG2 GLN A 258      -1.088   9.299 -24.935  1.00 15.00           H  
ATOM   4115  HG3 GLN A 258      -1.932   9.565 -23.391  1.00 15.00           H  
ATOM   4116 HE21 GLN A 258       0.566   6.412 -23.704  1.00 15.00           H  
ATOM   4117 HE22 GLN A 258       0.480   7.594 -24.989  1.00 15.00           H  
ATOM   4118  N   ARG A 259       2.505  11.316 -21.912  1.00 15.00           N  
ATOM   4119  CA  ARG A 259       3.643  12.183 -21.703  1.00 15.00           C  
ATOM   4120  CB  ARG A 259       4.375  11.816 -20.424  1.00 15.00           C  
ATOM   4121  CG  ARG A 259       3.861  12.535 -19.190  1.00 15.00           C  
ATOM   4122  CD  ARG A 259       4.415  11.885 -17.936  1.00 15.00           C  
ATOM   4123  NE  ARG A 259       5.878  11.853 -17.972  1.00 15.00           N  
ATOM   4124  CZ  ARG A 259       6.659  12.428 -17.057  1.00 15.00           C  
ATOM   4125  NH1 ARG A 259       6.121  13.064 -16.031  1.00 15.00           N  
ATOM   4126  NH2 ARG A 259       7.974  12.276 -17.112  1.00 15.00           N1+
ATOM   4127  C   ARG A 259       4.578  12.158 -22.902  1.00 15.00           C  
ATOM   4128  O   ARG A 259       5.053  11.099 -23.320  1.00 15.00           O  
ATOM   4129  H   ARG A 259       2.658  10.381 -22.173  1.00 15.00           H  
ATOM   4130  HA  ARG A 259       3.275  13.204 -21.596  1.00 15.00           H  
ATOM   4131  HB2 ARG A 259       5.429  12.062 -20.549  1.00 15.00           H  
ATOM   4132  HB3 ARG A 259       4.269  10.743 -20.264  1.00 15.00           H  
ATOM   4133  HG2 ARG A 259       2.772  12.483 -19.171  1.00 15.00           H  
ATOM   4134  HG3 ARG A 259       4.175  13.578 -19.224  1.00 15.00           H  
ATOM   4135  HD2 ARG A 259       4.036  10.866 -17.865  1.00 15.00           H  
ATOM   4136  HD3 ARG A 259       4.092  12.456 -17.065  1.00 15.00           H  
ATOM   4137  HE  ARG A 259       6.300  11.392 -18.735  1.00 15.00           H  
ATOM   4138 HH11 ARG A 259       5.089  13.113 -15.935  1.00 15.00           H  
ATOM   4139 HH12 ARG A 259       6.748  13.535 -15.314  1.00 15.00           H  
ATOM   4140 HH21 ARG A 259       8.596  12.742 -16.387  1.00 15.00           H  
ATOM   4141 HH22 ARG A 259       8.401  11.702 -17.864  1.00 15.00           H  
ATOM   4142  N   ILE A 260       4.803  13.337 -23.464  1.00 15.00           N  
ATOM   4143  CA  ILE A 260       5.664  13.501 -24.630  1.00 15.00           C  
ATOM   4144  CB  ILE A 260       4.892  14.172 -25.802  1.00 15.00           C  
ATOM   4145  CG1 ILE A 260       3.526  13.505 -26.013  1.00 15.00           C  
ATOM   4146  CG2 ILE A 260       5.702  14.134 -27.093  1.00 15.00           C  
ATOM   4147  CD1 ILE A 260       3.609  12.068 -26.487  1.00 15.00           C  
ATOM   4148  C   ILE A 260       6.859  14.370 -24.244  1.00 15.00           C  
ATOM   4149  O   ILE A 260       6.728  15.282 -23.435  1.00 15.00           O  
ATOM   4150  H   ILE A 260       4.381  14.137 -23.072  1.00 15.00           H  
ATOM   4151  HA  ILE A 260       6.001  12.519 -24.960  1.00 15.00           H  
ATOM   4152  HB  ILE A 260       4.732  15.216 -25.532  1.00 15.00           H  
ATOM   4153 HG12 ILE A 260       2.975  14.080 -26.757  1.00 15.00           H  
ATOM   4154 HG13 ILE A 260       2.985  13.524 -25.067  1.00 15.00           H  
ATOM   4155 HG21 ILE A 260       6.659  14.631 -26.937  1.00 15.00           H  
ATOM   4156 HG22 ILE A 260       5.875  13.097 -27.383  1.00 15.00           H  
ATOM   4157 HG23 ILE A 260       5.151  14.645 -27.883  1.00 15.00           H  
ATOM   4158 HD11 ILE A 260       4.147  12.027 -27.434  1.00 15.00           H  
ATOM   4159 HD12 ILE A 260       4.137  11.470 -25.743  1.00 15.00           H  
ATOM   4160 HD13 ILE A 260       2.603  11.671 -26.623  1.00 15.00           H  
ATOM   4161  N   SER A 261       8.027  14.062 -24.768  1.00 15.00           N  
ATOM   4162  CA  SER A 261       9.208  14.851 -24.466  1.00 15.00           C  
ATOM   4163  CB  SER A 261      10.286  14.007 -23.791  1.00 15.00           C  
ATOM   4164  OG  SER A 261       9.968  13.798 -22.427  1.00 15.00           O  
ATOM   4165  C   SER A 261       9.745  15.516 -25.722  1.00 15.00           C  
ATOM   4166  O   SER A 261       9.702  14.933 -26.806  1.00 15.00           O  
ATOM   4167  H   SER A 261       8.103  13.295 -25.371  1.00 15.00           H  
ATOM   4168  HA  SER A 261       8.916  15.631 -23.763  1.00 15.00           H  
ATOM   4169  HB2 SER A 261      11.243  14.523 -23.861  1.00 15.00           H  
ATOM   4170  HB3 SER A 261      10.355  13.043 -24.294  1.00 15.00           H  
ATOM   4171  HG  SER A 261      10.768  13.851 -21.899  1.00 15.00           H  
ATOM   4172  N   LEU A 262      10.238  16.741 -25.568  1.00 15.00           N  
ATOM   4173  CA  LEU A 262      10.784  17.499 -26.688  1.00 15.00           C  
ATOM   4174  CB  LEU A 262      10.695  18.998 -26.405  1.00 15.00           C  
ATOM   4175  CG  LEU A 262       9.310  19.540 -26.041  1.00 15.00           C  
ATOM   4176  CD1 LEU A 262       9.421  20.945 -25.474  1.00 15.00           C  
ATOM   4177  CD2 LEU A 262       8.392  19.526 -27.255  1.00 15.00           C  
ATOM   4178  C   LEU A 262      12.236  17.099 -26.947  1.00 15.00           C  
ATOM   4179  O   LEU A 262      13.043  17.054 -26.024  1.00 15.00           O  
ATOM   4180  H   LEU A 262      10.243  17.146 -24.672  1.00 15.00           H  
ATOM   4181  HA  LEU A 262      10.197  17.272 -27.578  1.00 15.00           H  
ATOM   4182  HB2 LEU A 262      11.035  19.526 -27.296  1.00 15.00           H  
ATOM   4183  HB3 LEU A 262      11.366  19.219 -25.575  1.00 15.00           H  
ATOM   4184  HG  LEU A 262       8.876  18.892 -25.279  1.00 15.00           H  
ATOM   4185 HD11 LEU A 262      10.061  20.931 -24.592  1.00 15.00           H  
ATOM   4186 HD12 LEU A 262       9.854  21.607 -26.224  1.00 15.00           H  
ATOM   4187 HD13 LEU A 262       8.431  21.306 -25.199  1.00 15.00           H  
ATOM   4188 HD21 LEU A 262       8.808  20.168 -28.032  1.00 15.00           H  
ATOM   4189 HD22 LEU A 262       8.307  18.507 -27.634  1.00 15.00           H  
ATOM   4190 HD23 LEU A 262       7.406  19.891 -26.970  1.00 15.00           H  
ATOM   4191  N   PRO A 263      12.583  16.810 -28.211  1.00 15.00           N  
ATOM   4192  CA  PRO A 263      13.936  16.387 -28.590  1.00 15.00           C  
ATOM   4193  CB  PRO A 263      13.760  15.832 -30.016  1.00 15.00           C  
ATOM   4194  CG  PRO A 263      12.287  15.802 -30.269  1.00 15.00           C  
ATOM   4195  CD  PRO A 263      11.683  16.840 -29.369  1.00 15.00           C  
ATOM   4196  C   PRO A 263      14.980  17.510 -28.596  1.00 15.00           C  
ATOM   4197  O   PRO A 263      16.126  17.289 -28.210  1.00 15.00           O  
ATOM   4198  HA  PRO A 263      14.320  15.672 -27.863  1.00 15.00           H  
ATOM   4199  HB2 PRO A 263      14.177  14.828 -30.085  1.00 15.00           H  
ATOM   4200  HB3 PRO A 263      14.255  16.482 -30.738  1.00 15.00           H  
ATOM   4201  HG2 PRO A 263      11.883  14.817 -30.033  1.00 15.00           H  
ATOM   4202  HG3 PRO A 263      12.079  16.041 -31.312  1.00 15.00           H  
ATOM   4203  HD2 PRO A 263      11.681  17.821 -29.843  1.00 15.00           H  
ATOM   4204  HD3 PRO A 263      10.665  16.572 -29.085  1.00 15.00           H  
ATOM   4205  N   GLU A 264      14.590  18.710 -29.011  1.00 15.00           N  
ATOM   4206  CA  GLU A 264      15.535  19.829 -29.102  1.00 15.00           C  
ATOM   4207  CB  GLU A 264      15.257  20.669 -30.349  1.00 15.00           C  
ATOM   4208  CG  GLU A 264      15.740  20.031 -31.642  1.00 15.00           C  
ATOM   4209  CD  GLU A 264      15.119  20.664 -32.871  1.00 15.00           C  
ATOM   4210  OE1 GLU A 264      15.594  21.739 -33.296  1.00 15.00           O  
ATOM   4211  OE2 GLU A 264      14.154  20.083 -33.408  1.00 15.00           O1-
ATOM   4212  C   GLU A 264      15.589  20.717 -27.855  1.00 15.00           C  
ATOM   4213  O   GLU A 264      16.189  21.792 -27.884  1.00 15.00           O  
ATOM   4214  H   GLU A 264      13.657  18.849 -29.269  1.00 15.00           H  
ATOM   4215  HA  GLU A 264      16.522  19.372 -29.177  1.00 15.00           H  
ATOM   4216  HB2 GLU A 264      15.758  21.631 -30.234  1.00 15.00           H  
ATOM   4217  HB3 GLU A 264      14.182  20.825 -30.425  1.00 15.00           H  
ATOM   4218  HG2 GLU A 264      15.482  18.972 -31.627  1.00 15.00           H  
ATOM   4219  HG3 GLU A 264      16.823  20.141 -31.703  1.00 15.00           H  
ATOM   4220  N   SER A 265      14.993  20.273 -26.758  1.00 15.00           N  
ATOM   4221  CA  SER A 265      14.999  21.061 -25.528  1.00 15.00           C  
ATOM   4222  CB  SER A 265      13.628  21.011 -24.856  1.00 15.00           C  
ATOM   4223  OG  SER A 265      13.271  19.678 -24.533  1.00 15.00           O  
ATOM   4224  C   SER A 265      16.074  20.569 -24.562  1.00 15.00           C  
ATOM   4225  O   SER A 265      16.087  20.939 -23.388  1.00 15.00           O  
ATOM   4226  H   SER A 265      14.545  19.404 -26.768  1.00 15.00           H  
ATOM   4227  HA  SER A 265      15.228  22.093 -25.795  1.00 15.00           H  
ATOM   4228  HB2 SER A 265      12.882  21.427 -25.534  1.00 15.00           H  
ATOM   4229  HB3 SER A 265      13.657  21.604 -23.941  1.00 15.00           H  
ATOM   4230  HG  SER A 265      13.046  19.202 -25.336  1.00 15.00           H  
ATOM   4231  N   LEU A 266      16.974  19.741 -25.067  1.00 15.00           N  
ATOM   4232  CA  LEU A 266      18.040  19.185 -24.251  1.00 15.00           C  
ATOM   4233  CB  LEU A 266      18.344  17.753 -24.692  1.00 15.00           C  
ATOM   4234  CG  LEU A 266      19.550  17.076 -24.032  1.00 15.00           C  
ATOM   4235  CD1 LEU A 266      19.310  16.864 -22.544  1.00 15.00           C  
ATOM   4236  CD2 LEU A 266      19.861  15.757 -24.721  1.00 15.00           C  
ATOM   4237  C   LEU A 266      19.302  20.029 -24.330  1.00 15.00           C  
ATOM   4238  O   LEU A 266      19.932  20.127 -25.385  1.00 15.00           O  
ATOM   4239  H   LEU A 266      16.921  19.502 -26.015  1.00 15.00           H  
ATOM   4240  HA  LEU A 266      17.700  19.184 -23.215  1.00 15.00           H  
ATOM   4241  HB2 LEU A 266      18.521  17.768 -25.768  1.00 15.00           H  
ATOM   4242  HB3 LEU A 266      17.465  17.147 -24.478  1.00 15.00           H  
ATOM   4243  HG  LEU A 266      20.411  17.734 -24.142  1.00 15.00           H  
ATOM   4244 HD11 LEU A 266      19.114  17.825 -22.067  1.00 15.00           H  
ATOM   4245 HD12 LEU A 266      18.450  16.207 -22.404  1.00 15.00           H  
ATOM   4246 HD13 LEU A 266      20.192  16.409 -22.094  1.00 15.00           H  
ATOM   4247 HD21 LEU A 266      19.008  15.085 -24.622  1.00 15.00           H  
ATOM   4248 HD22 LEU A 266      20.060  15.937 -25.777  1.00 15.00           H  
ATOM   4249 HD23 LEU A 266      20.737  15.303 -24.257  1.00 15.00           H  
ATOM   4250  N   LYS A 267      19.663  20.649 -23.220  1.00 15.00           N  
ATOM   4251  CA  LYS A 267      20.864  21.457 -23.166  1.00 15.00           C  
ATOM   4252  CB  LYS A 267      20.569  22.940 -23.418  1.00 15.00           C  
ATOM   4253  CG  LYS A 267      20.377  23.278 -24.892  1.00 15.00           C  
ATOM   4254  CD  LYS A 267      20.531  24.767 -25.154  1.00 15.00           C  
ATOM   4255  CE  LYS A 267      20.623  25.060 -26.646  1.00 15.00           C  
ATOM   4256  NZ  LYS A 267      21.878  24.525 -27.250  1.00 15.00           N1+
ATOM   4257  C   LYS A 267      21.613  21.247 -21.858  1.00 15.00           C  
ATOM   4258  O   LYS A 267      21.061  20.724 -20.887  1.00 15.00           O  
ATOM   4259  H   LYS A 267      19.103  20.559 -22.414  1.00 15.00           H  
ATOM   4260  HA  LYS A 267      21.515  21.124 -23.974  1.00 15.00           H  
ATOM   4261  HB2 LYS A 267      21.402  23.528 -23.034  1.00 15.00           H  
ATOM   4262  HB3 LYS A 267      19.658  23.207 -22.881  1.00 15.00           H  
ATOM   4263  HG2 LYS A 267      19.379  22.967 -25.199  1.00 15.00           H  
ATOM   4264  HG3 LYS A 267      21.121  22.738 -25.478  1.00 15.00           H  
ATOM   4265  HD2 LYS A 267      21.440  25.122 -24.667  1.00 15.00           H  
ATOM   4266  HD3 LYS A 267      19.669  25.291 -24.742  1.00 15.00           H  
ATOM   4267  HE2 LYS A 267      20.595  26.140 -26.794  1.00 15.00           H  
ATOM   4268  HE3 LYS A 267      19.769  24.603 -27.147  1.00 15.00           H  
ATOM   4269  HZ1 LYS A 267      21.893  23.486 -27.185  1.00 15.00           H  
ATOM   4270  HZ2 LYS A 267      22.707  24.904 -26.751  1.00 15.00           H  
ATOM   4271  HZ3 LYS A 267      21.938  24.798 -28.254  1.00 15.00           H  
ATOM   4272  N   ARG A 268      22.879  21.636 -21.855  1.00 15.00           N  
ATOM   4273  CA  ARG A 268      23.730  21.505 -20.685  1.00 15.00           C  
ATOM   4274  CB  ARG A 268      25.032  20.791 -21.063  1.00 15.00           C  
ATOM   4275  CG  ARG A 268      25.998  20.582 -19.906  1.00 15.00           C  
ATOM   4276  CD  ARG A 268      27.165  19.681 -20.298  1.00 15.00           C  
ATOM   4277  NE  ARG A 268      28.070  20.309 -21.263  1.00 15.00           N  
ATOM   4278  CZ  ARG A 268      28.126  19.974 -22.551  1.00 15.00           C  
ATOM   4279  NH1 ARG A 268      27.338  19.022 -23.024  1.00 15.00           N  
ATOM   4280  NH2 ARG A 268      28.981  20.578 -23.365  1.00 15.00           N1+
ATOM   4281  C   ARG A 268      24.033  22.887 -20.125  1.00 15.00           C  
ATOM   4282  O   ARG A 268      24.658  23.712 -20.793  1.00 15.00           O  
ATOM   4283  H   ARG A 268      23.253  22.037 -22.663  1.00 15.00           H  
ATOM   4284  HA  ARG A 268      23.217  20.914 -19.927  1.00 15.00           H  
ATOM   4285  HB2 ARG A 268      25.538  21.386 -21.824  1.00 15.00           H  
ATOM   4286  HB3 ARG A 268      24.778  19.814 -21.475  1.00 15.00           H  
ATOM   4287  HG2 ARG A 268      25.460  20.123 -19.077  1.00 15.00           H  
ATOM   4288  HG3 ARG A 268      26.390  21.550 -19.593  1.00 15.00           H  
ATOM   4289  HD2 ARG A 268      26.766  18.767 -20.739  1.00 15.00           H  
ATOM   4290  HD3 ARG A 268      27.730  19.434 -19.400  1.00 15.00           H  
ATOM   4291  HE  ARG A 268      28.666  21.013 -20.930  1.00 15.00           H  
ATOM   4292 HH11 ARG A 268      27.379  18.769 -24.050  1.00 15.00           H  
ATOM   4293 HH12 ARG A 268      26.672  18.525 -22.400  1.00 15.00           H  
ATOM   4294 HH21 ARG A 268      29.617  21.319 -23.014  1.00 15.00           H  
ATOM   4295 HH22 ARG A 268      29.016  20.303 -24.389  1.00 15.00           H  
ATOM   4296  N   ILE A 269      23.569  23.139 -18.915  1.00 15.00           N  
ATOM   4297  CA  ILE A 269      23.786  24.425 -18.269  1.00 15.00           C  
ATOM   4298  CB  ILE A 269      22.450  25.133 -17.935  1.00 15.00           C  
ATOM   4299  CG1 ILE A 269      21.445  24.154 -17.315  1.00 15.00           C  
ATOM   4300  CG2 ILE A 269      21.864  25.790 -19.176  1.00 15.00           C  
ATOM   4301  CD1 ILE A 269      21.223  24.361 -15.834  1.00 15.00           C  
ATOM   4302  C   ILE A 269      24.621  24.278 -17.001  1.00 15.00           C  
ATOM   4303  O   ILE A 269      24.573  23.239 -16.331  1.00 15.00           O  
ATOM   4304  H   ILE A 269      23.068  22.444 -18.437  1.00 15.00           H  
ATOM   4305  HA  ILE A 269      24.334  25.042 -18.982  1.00 15.00           H  
ATOM   4306  HB  ILE A 269      22.658  25.911 -17.201  1.00 15.00           H  
ATOM   4307 HG12 ILE A 269      21.815  23.140 -17.469  1.00 15.00           H  
ATOM   4308 HG13 ILE A 269      20.490  24.274 -17.826  1.00 15.00           H  
ATOM   4309 HG21 ILE A 269      22.580  26.504 -19.582  1.00 15.00           H  
ATOM   4310 HG22 ILE A 269      21.648  25.027 -19.924  1.00 15.00           H  
ATOM   4311 HG23 ILE A 269      20.942  26.309 -18.911  1.00 15.00           H  
ATOM   4312 HD11 ILE A 269      22.168  24.245 -15.305  1.00 15.00           H  
ATOM   4313 HD12 ILE A 269      20.830  25.363 -15.661  1.00 15.00           H  
ATOM   4314 HD13 ILE A 269      20.509  23.623 -15.468  1.00 15.00           H  
ATOM   4315  N   PRO A 270      25.438  25.295 -16.689  1.00 15.00           N  
ATOM   4316  CA  PRO A 270      26.262  25.298 -15.487  1.00 15.00           C  
ATOM   4317  CB  PRO A 270      27.348  26.332 -15.809  1.00 15.00           C  
ATOM   4318  CG  PRO A 270      26.728  27.265 -16.795  1.00 15.00           C  
ATOM   4319  CD  PRO A 270      25.641  26.504 -17.509  1.00 15.00           C  
ATOM   4320  C   PRO A 270      25.458  25.733 -14.257  1.00 15.00           C  
ATOM   4321  O   PRO A 270      24.409  26.376 -14.378  1.00 15.00           O  
ATOM   4322  HA  PRO A 270      26.656  24.311 -15.247  1.00 15.00           H  
ATOM   4323  HB2 PRO A 270      28.222  25.845 -16.243  1.00 15.00           H  
ATOM   4324  HB3 PRO A 270      27.642  26.869 -14.907  1.00 15.00           H  
ATOM   4325  HG2 PRO A 270      27.477  27.604 -17.509  1.00 15.00           H  
ATOM   4326  HG3 PRO A 270      26.303  28.125 -16.277  1.00 15.00           H  
ATOM   4327  HD2 PRO A 270      24.726  27.094 -17.559  1.00 15.00           H  
ATOM   4328  HD3 PRO A 270      25.956  26.237 -18.518  1.00 15.00           H  
ATOM   4329  N   ILE A 271      25.945  25.354 -13.086  1.00 15.00           N  
ATOM   4330  CA  ILE A 271      25.312  25.704 -11.825  1.00 15.00           C  
ATOM   4331  CB  ILE A 271      24.872  24.446 -11.025  1.00 15.00           C  
ATOM   4332  CG1 ILE A 271      24.044  23.491 -11.905  1.00 15.00           C  
ATOM   4333  CG2 ILE A 271      24.089  24.841  -9.772  1.00 15.00           C  
ATOM   4334  CD1 ILE A 271      22.692  24.039 -12.319  1.00 15.00           C  
ATOM   4335  C   ILE A 271      26.304  26.509 -10.992  1.00 15.00           C  
ATOM   4336  O   ILE A 271      27.240  25.946 -10.420  1.00 15.00           O  
ATOM   4337  H   ILE A 271      26.767  24.822 -13.066  1.00 15.00           H  
ATOM   4338  HA  ILE A 271      24.417  26.286 -12.042  1.00 15.00           H  
ATOM   4339  HB  ILE A 271      25.775  23.921 -10.711  1.00 15.00           H  
ATOM   4340 HG12 ILE A 271      23.882  22.569 -11.347  1.00 15.00           H  
ATOM   4341 HG13 ILE A 271      24.616  23.275 -12.807  1.00 15.00           H  
ATOM   4342 HG21 ILE A 271      24.703  25.490  -9.148  1.00 15.00           H  
ATOM   4343 HG22 ILE A 271      23.180  25.369 -10.063  1.00 15.00           H  
ATOM   4344 HG23 ILE A 271      23.824  23.944  -9.212  1.00 15.00           H  
ATOM   4345 HD11 ILE A 271      22.103  24.262 -11.430  1.00 15.00           H  
ATOM   4346 HD12 ILE A 271      22.832  24.950 -12.901  1.00 15.00           H  
ATOM   4347 HD13 ILE A 271      22.171  23.298 -12.925  1.00 15.00           H  
ATOM   4348  N   GLU A 272      26.097  27.823 -10.943  1.00 15.00           N  
ATOM   4349  CA  GLU A 272      26.969  28.728 -10.191  1.00 15.00           C  
ATOM   4350  CB  GLU A 272      27.533  29.783 -11.127  1.00 15.00           C  
ATOM   4351  CG  GLU A 272      28.191  29.190 -12.356  1.00 15.00           C  
ATOM   4352  CD  GLU A 272      28.926  30.227 -13.171  1.00 15.00           C  
ATOM   4353  OE1 GLU A 272      29.790  30.940 -12.607  1.00 15.00           O  
ATOM   4354  OE2 GLU A 272      28.676  30.316 -14.395  1.00 15.00           O1-
ATOM   4355  C   GLU A 272      26.198  29.380  -9.044  1.00 15.00           C  
ATOM   4356  O   GLU A 272      24.999  29.621  -9.170  1.00 15.00           O  
ATOM   4357  H   GLU A 272      25.328  28.198 -11.415  1.00 15.00           H  
ATOM   4358  HA  GLU A 272      27.794  28.159  -9.762  1.00 15.00           H  
ATOM   4359  HB2 GLU A 272      28.275  30.369 -10.584  1.00 15.00           H  
ATOM   4360  HB3 GLU A 272      26.720  30.434 -11.448  1.00 15.00           H  
ATOM   4361  HG2 GLU A 272      27.422  28.735 -12.980  1.00 15.00           H  
ATOM   4362  HG3 GLU A 272      28.901  28.426 -12.038  1.00 15.00           H  
ATOM   4363  N   ASP A 273      26.877  29.627  -7.917  1.00 15.00           N  
ATOM   4364  CA  ASP A 273      26.242  30.221  -6.716  1.00 15.00           C  
ATOM   4365  CB  ASP A 273      25.509  31.531  -7.032  1.00 15.00           C  
ATOM   4366  CG  ASP A 273      26.253  32.767  -6.559  1.00 15.00           C  
ATOM   4367  OD1 ASP A 273      26.447  32.919  -5.331  1.00 15.00           O  
ATOM   4368  OD2 ASP A 273      26.627  33.596  -7.416  1.00 15.00           O1-
ATOM   4369  C   ASP A 273      25.294  29.230  -6.020  1.00 15.00           C  
ATOM   4370  O   ASP A 273      24.802  29.474  -4.906  1.00 15.00           O  
ATOM   4371  H   ASP A 273      27.848  29.419  -7.883  1.00 15.00           H  
ATOM   4372  HA  ASP A 273      27.055  30.454  -6.029  1.00 15.00           H  
ATOM   4373  HB2 ASP A 273      24.534  31.507  -6.546  1.00 15.00           H  
ATOM   4374  HB3 ASP A 273      25.375  31.600  -8.112  1.00 15.00           H  
ATOM   4375  N   GLY A 274      25.010  28.129  -6.702  1.00 15.00           N  
ATOM   4376  CA  GLY A 274      24.146  27.105  -6.154  1.00 15.00           C  
ATOM   4377  C   GLY A 274      22.892  26.915  -6.980  1.00 15.00           C  
ATOM   4378  O   GLY A 274      22.119  25.984  -6.747  1.00 15.00           O  
ATOM   4379  H   GLY A 274      25.376  28.027  -7.600  1.00 15.00           H  
ATOM   4380  HA2 GLY A 274      23.860  27.392  -5.142  1.00 15.00           H  
ATOM   4381  HA3 GLY A 274      24.693  26.162  -6.124  1.00 15.00           H  
ATOM   4382  N   SER A 275      22.700  27.772  -7.969  1.00 15.00           N  
ATOM   4383  CA  SER A 275      21.511  27.697  -8.803  1.00 15.00           C  
ATOM   4384  CB  SER A 275      20.524  28.770  -8.350  1.00 15.00           C  
ATOM   4385  OG  SER A 275      21.173  29.729  -7.527  1.00 15.00           O  
ATOM   4386  C   SER A 275      21.831  27.872 -10.284  1.00 15.00           C  
ATOM   4387  O   SER A 275      22.797  28.536 -10.650  1.00 15.00           O  
ATOM   4388  H   SER A 275      23.369  28.477  -8.144  1.00 15.00           H  
ATOM   4389  HA  SER A 275      21.077  26.704  -8.687  1.00 15.00           H  
ATOM   4390  HB2 SER A 275      19.718  28.299  -7.786  1.00 15.00           H  
ATOM   4391  HB3 SER A 275      20.112  29.270  -9.226  1.00 15.00           H  
ATOM   4392  HG  SER A 275      21.852  29.295  -6.997  1.00 15.00           H  
ATOM   4393  N   GLY A 276      21.020  27.256 -11.130  1.00 15.00           N  
ATOM   4394  CA  GLY A 276      21.208  27.364 -12.564  1.00 15.00           C  
ATOM   4395  C   GLY A 276      19.932  27.785 -13.254  1.00 15.00           C  
ATOM   4396  O   GLY A 276      18.856  27.267 -12.944  1.00 15.00           O  
ATOM   4397  H   GLY A 276      20.281  26.711 -10.774  1.00 15.00           H  
ATOM   4398  HA2 GLY A 276      21.520  26.396 -12.955  1.00 15.00           H  
ATOM   4399  HA3 GLY A 276      21.982  28.104 -12.765  1.00 15.00           H  
ATOM   4400  N   GLU A 277      20.043  28.716 -14.186  1.00 15.00           N  
ATOM   4401  CA  GLU A 277      18.878  29.206 -14.900  1.00 15.00           C  
ATOM   4402  CB  GLU A 277      18.864  30.736 -14.929  1.00 15.00           C  
ATOM   4403  CG  GLU A 277      18.025  31.378 -13.835  1.00 15.00           C  
ATOM   4404  CD  GLU A 277      18.867  32.068 -12.782  1.00 15.00           C  
ATOM   4405  OE1 GLU A 277      18.511  31.981 -11.590  1.00 15.00           O  
ATOM   4406  OE2 GLU A 277      19.882  32.695 -13.150  1.00 15.00           O1-
ATOM   4407  C   GLU A 277      18.805  28.657 -16.318  1.00 15.00           C  
ATOM   4408  O   GLU A 277      19.803  28.616 -17.040  1.00 15.00           O  
ATOM   4409  H   GLU A 277      20.928  29.082 -14.398  1.00 15.00           H  
ATOM   4410  HA  GLU A 277      18.000  28.852 -14.360  1.00 15.00           H  
ATOM   4411  HB2 GLU A 277      18.467  31.055 -15.894  1.00 15.00           H  
ATOM   4412  HB3 GLU A 277      19.889  31.089 -14.823  1.00 15.00           H  
ATOM   4413  HG2 GLU A 277      17.430  30.603 -13.352  1.00 15.00           H  
ATOM   4414  HG3 GLU A 277      17.363  32.115 -14.290  1.00 15.00           H  
ATOM   4415  N   VAL A 278      17.620  28.206 -16.699  1.00 15.00           N  
ATOM   4416  CA  VAL A 278      17.395  27.690 -18.039  1.00 15.00           C  
ATOM   4417  CB  VAL A 278      17.256  26.148 -18.087  1.00 15.00           C  
ATOM   4418  CG1 VAL A 278      15.981  25.673 -17.409  1.00 15.00           C  
ATOM   4419  CG2 VAL A 278      17.329  25.648 -19.521  1.00 15.00           C  
ATOM   4420  C   VAL A 278      16.182  28.371 -18.671  1.00 15.00           C  
ATOM   4421  O   VAL A 278      15.139  28.529 -18.032  1.00 15.00           O  
ATOM   4422  H   VAL A 278      16.877  28.212 -16.055  1.00 15.00           H  
ATOM   4423  HA  VAL A 278      18.284  27.928 -18.622  1.00 15.00           H  
ATOM   4424  HB  VAL A 278      18.093  25.726 -17.531  1.00 15.00           H  
ATOM   4425 HG11 VAL A 278      15.967  26.019 -16.376  1.00 15.00           H  
ATOM   4426 HG12 VAL A 278      15.116  26.076 -17.938  1.00 15.00           H  
ATOM   4427 HG13 VAL A 278      15.943  24.584 -17.429  1.00 15.00           H  
ATOM   4428 HG21 VAL A 278      16.498  26.062 -20.093  1.00 15.00           H  
ATOM   4429 HG22 VAL A 278      18.271  25.965 -19.969  1.00 15.00           H  
ATOM   4430 HG23 VAL A 278      17.270  24.561 -19.530  1.00 15.00           H  
ATOM   4431  N   VAL A 279      16.340  28.807 -19.912  1.00 15.00           N  
ATOM   4432  CA  VAL A 279      15.270  29.481 -20.634  1.00 15.00           C  
ATOM   4433  CB  VAL A 279      15.718  30.867 -21.149  1.00 15.00           C  
ATOM   4434  CG1 VAL A 279      14.527  31.660 -21.665  1.00 15.00           C  
ATOM   4435  CG2 VAL A 279      16.451  31.639 -20.063  1.00 15.00           C  
ATOM   4436  C   VAL A 279      14.811  28.642 -21.822  1.00 15.00           C  
ATOM   4437  O   VAL A 279      15.623  28.210 -22.643  1.00 15.00           O  
ATOM   4438  H   VAL A 279      17.200  28.671 -20.358  1.00 15.00           H  
ATOM   4439  HA  VAL A 279      14.446  29.612 -19.932  1.00 15.00           H  
ATOM   4440  HB  VAL A 279      16.410  30.712 -21.977  1.00 15.00           H  
ATOM   4441 HG11 VAL A 279      14.037  31.102 -22.462  1.00 15.00           H  
ATOM   4442 HG12 VAL A 279      13.821  31.826 -20.851  1.00 15.00           H  
ATOM   4443 HG13 VAL A 279      14.869  32.620 -22.051  1.00 15.00           H  
ATOM   4444 HG21 VAL A 279      15.780  31.808 -19.221  1.00 15.00           H  
ATOM   4445 HG22 VAL A 279      17.315  31.066 -19.730  1.00 15.00           H  
ATOM   4446 HG23 VAL A 279      16.783  32.599 -20.462  1.00 15.00           H  
ATOM   4447  N   LEU A 280      13.510  28.410 -21.904  1.00 15.00           N  
ATOM   4448  CA  LEU A 280      12.938  27.636 -22.996  1.00 15.00           C  
ATOM   4449  CB  LEU A 280      11.772  26.777 -22.495  1.00 15.00           C  
ATOM   4450  CG  LEU A 280      10.997  25.988 -23.556  1.00 15.00           C  
ATOM   4451  CD1 LEU A 280      11.865  24.900 -24.172  1.00 15.00           C  
ATOM   4452  CD2 LEU A 280       9.723  25.399 -22.967  1.00 15.00           C  
ATOM   4453  C   LEU A 280      12.474  28.564 -24.115  1.00 15.00           C  
ATOM   4454  O   LEU A 280      11.565  29.371 -23.921  1.00 15.00           O  
ATOM   4455  H   LEU A 280      12.917  28.772 -21.209  1.00 15.00           H  
ATOM   4456  HA  LEU A 280      13.707  26.972 -23.391  1.00 15.00           H  
ATOM   4457  HB2 LEU A 280      11.066  27.438 -21.993  1.00 15.00           H  
ATOM   4458  HB3 LEU A 280      12.173  26.061 -21.778  1.00 15.00           H  
ATOM   4459  HG  LEU A 280      10.715  26.679 -24.351  1.00 15.00           H  
ATOM   4460 HD11 LEU A 280      12.754  25.350 -24.613  1.00 15.00           H  
ATOM   4461 HD12 LEU A 280      12.163  24.191 -23.399  1.00 15.00           H  
ATOM   4462 HD13 LEU A 280      11.300  24.379 -24.945  1.00 15.00           H  
ATOM   4463 HD21 LEU A 280       9.980  24.703 -22.169  1.00 15.00           H  
ATOM   4464 HD22 LEU A 280       9.104  26.201 -22.565  1.00 15.00           H  
ATOM   4465 HD23 LEU A 280       9.173  24.871 -23.747  1.00 15.00           H  
ATOM   4466  N   SER A 281      13.116  28.455 -25.273  1.00 15.00           N  
ATOM   4467  CA  SER A 281      12.776  29.282 -26.419  1.00 15.00           C  
ATOM   4468  CB  SER A 281      13.886  29.241 -27.476  1.00 15.00           C  
ATOM   4469  OG  SER A 281      13.566  30.050 -28.601  1.00 15.00           O  
ATOM   4470  C   SER A 281      11.450  28.848 -27.023  1.00 15.00           C  
ATOM   4471  O   SER A 281      11.134  27.656 -27.083  1.00 15.00           O  
ATOM   4472  H   SER A 281      13.832  27.797 -25.359  1.00 15.00           H  
ATOM   4473  HA  SER A 281      12.676  30.310 -26.070  1.00 15.00           H  
ATOM   4474  HB2 SER A 281      14.020  28.211 -27.808  1.00 15.00           H  
ATOM   4475  HB3 SER A 281      14.813  29.602 -27.032  1.00 15.00           H  
ATOM   4476  HG  SER A 281      14.286  30.668 -28.768  1.00 15.00           H  
ATOM   4477  N   ARG A 282      10.690  29.830 -27.484  1.00 15.00           N  
ATOM   4478  CA  ARG A 282       9.386  29.601 -28.081  1.00 15.00           C  
ATOM   4479  CB  ARG A 282       8.770  30.943 -28.470  1.00 15.00           C  
ATOM   4480  CG  ARG A 282       7.257  30.937 -28.522  1.00 15.00           C  
ATOM   4481  CD  ARG A 282       6.707  32.333 -28.765  1.00 15.00           C  
ATOM   4482  NE  ARG A 282       5.246  32.330 -28.819  1.00 15.00           N  
ATOM   4483  CZ  ARG A 282       4.537  32.513 -29.932  1.00 15.00           C  
ATOM   4484  NH1 ARG A 282       5.154  32.729 -31.091  1.00 15.00           N  
ATOM   4485  NH2 ARG A 282       3.209  32.456 -29.884  1.00 15.00           N1+
ATOM   4486  C   ARG A 282       9.476  28.697 -29.308  1.00 15.00           C  
ATOM   4487  O   ARG A 282       8.645  27.809 -29.496  1.00 15.00           O  
ATOM   4488  H   ARG A 282      11.020  30.749 -27.418  1.00 15.00           H  
ATOM   4489  HA  ARG A 282       8.758  29.097 -27.346  1.00 15.00           H  
ATOM   4490  HB2 ARG A 282       9.144  31.219 -29.456  1.00 15.00           H  
ATOM   4491  HB3 ARG A 282       9.084  31.689 -27.741  1.00 15.00           H  
ATOM   4492  HG2 ARG A 282       6.871  30.564 -27.573  1.00 15.00           H  
ATOM   4493  HG3 ARG A 282       6.932  30.282 -29.330  1.00 15.00           H  
ATOM   4494  HD2 ARG A 282       7.096  32.707 -29.713  1.00 15.00           H  
ATOM   4495  HD3 ARG A 282       7.031  32.987 -27.956  1.00 15.00           H  
ATOM   4496  HE  ARG A 282       4.768  32.197 -27.969  1.00 15.00           H  
ATOM   4497 HH11 ARG A 282       4.603  32.875 -31.961  1.00 15.00           H  
ATOM   4498 HH12 ARG A 282       6.195  32.766 -31.129  1.00 15.00           H  
ATOM   4499 HH21 ARG A 282       2.728  32.268 -28.975  1.00 15.00           H  
ATOM   4500 HH22 ARG A 282       2.643  32.597 -30.747  1.00 15.00           H  
ATOM   4501  N   LYS A 283      10.498  28.912 -30.130  1.00 15.00           N  
ATOM   4502  CA  LYS A 283      10.678  28.119 -31.345  1.00 15.00           C  
ATOM   4503  CB  LYS A 283      11.816  28.675 -32.207  1.00 15.00           C  
ATOM   4504  CG  LYS A 283      11.840  28.112 -33.621  1.00 15.00           C  
ATOM   4505  CD  LYS A 283      13.257  27.993 -34.155  1.00 15.00           C  
ATOM   4506  CE  LYS A 283      13.310  27.089 -35.377  1.00 15.00           C  
ATOM   4507  NZ  LYS A 283      12.830  25.714 -35.070  1.00 15.00           N1+
ATOM   4508  C   LYS A 283      10.944  26.651 -31.026  1.00 15.00           C  
ATOM   4509  O   LYS A 283      10.510  25.761 -31.752  1.00 15.00           O  
ATOM   4510  H   LYS A 283      11.146  29.617 -29.914  1.00 15.00           H  
ATOM   4511  HA  LYS A 283       9.746  28.186 -31.906  1.00 15.00           H  
ATOM   4512  HB2 LYS A 283      12.764  28.435 -31.724  1.00 15.00           H  
ATOM   4513  HB3 LYS A 283      11.705  29.758 -32.268  1.00 15.00           H  
ATOM   4514  HG2 LYS A 283      11.271  28.774 -34.274  1.00 15.00           H  
ATOM   4515  HG3 LYS A 283      11.380  27.124 -33.616  1.00 15.00           H  
ATOM   4516  HD2 LYS A 283      13.896  27.577 -33.377  1.00 15.00           H  
ATOM   4517  HD3 LYS A 283      13.618  28.984 -34.431  1.00 15.00           H  
ATOM   4518  HE2 LYS A 283      14.341  27.033 -35.729  1.00 15.00           H  
ATOM   4519  HE3 LYS A 283      12.683  27.516 -36.158  1.00 15.00           H  
ATOM   4520  HZ1 LYS A 283      11.975  25.495 -35.623  1.00 15.00           H  
ATOM   4521  HZ2 LYS A 283      12.587  25.632 -34.058  1.00 15.00           H  
ATOM   4522  HZ3 LYS A 283      13.563  25.014 -35.294  1.00 15.00           H  
ATOM   4523  N   VAL A 284      11.651  26.404 -29.933  1.00 15.00           N  
ATOM   4524  CA  VAL A 284      11.974  25.043 -29.527  1.00 15.00           C  
ATOM   4525  CB  VAL A 284      13.054  25.031 -28.422  1.00 15.00           C  
ATOM   4526  CG1 VAL A 284      13.304  23.620 -27.917  1.00 15.00           C  
ATOM   4527  CG2 VAL A 284      14.349  25.647 -28.934  1.00 15.00           C  
ATOM   4528  C   VAL A 284      10.717  24.324 -29.044  1.00 15.00           C  
ATOM   4529  O   VAL A 284      10.580  23.110 -29.189  1.00 15.00           O  
ATOM   4530  H   VAL A 284      11.954  27.154 -29.378  1.00 15.00           H  
ATOM   4531  HA  VAL A 284      12.374  24.519 -30.395  1.00 15.00           H  
ATOM   4532  HB  VAL A 284      12.687  25.629 -27.589  1.00 15.00           H  
ATOM   4533 HG11 VAL A 284      12.373  23.200 -27.534  1.00 15.00           H  
ATOM   4534 HG12 VAL A 284      13.673  23.001 -28.735  1.00 15.00           H  
ATOM   4535 HG13 VAL A 284      14.045  23.646 -27.118  1.00 15.00           H  
ATOM   4536 HG21 VAL A 284      14.727  25.058 -29.769  1.00 15.00           H  
ATOM   4537 HG22 VAL A 284      14.159  26.668 -29.266  1.00 15.00           H  
ATOM   4538 HG23 VAL A 284      15.088  25.657 -28.133  1.00 15.00           H  
ATOM   4539  N   LEU A 285       9.794  25.086 -28.480  1.00 15.00           N  
ATOM   4540  CA  LEU A 285       8.544  24.530 -27.986  1.00 15.00           C  
ATOM   4541  CB  LEU A 285       7.909  25.475 -26.956  1.00 15.00           C  
ATOM   4542  CG  LEU A 285       6.600  25.017 -26.302  1.00 15.00           C  
ATOM   4543  CD1 LEU A 285       6.828  23.810 -25.402  1.00 15.00           C  
ATOM   4544  CD2 LEU A 285       5.965  26.159 -25.519  1.00 15.00           C  
ATOM   4545  C   LEU A 285       7.570  24.231 -29.131  1.00 15.00           C  
ATOM   4546  O   LEU A 285       7.054  23.120 -29.236  1.00 15.00           O  
ATOM   4547  H   LEU A 285       9.964  26.047 -28.380  1.00 15.00           H  
ATOM   4548  HA  LEU A 285       8.768  23.583 -27.496  1.00 15.00           H  
ATOM   4549  HB2 LEU A 285       7.711  26.422 -27.459  1.00 15.00           H  
ATOM   4550  HB3 LEU A 285       8.637  25.631 -26.160  1.00 15.00           H  
ATOM   4551  HG  LEU A 285       5.914  24.718 -27.094  1.00 15.00           H  
ATOM   4552 HD11 LEU A 285       7.258  22.997 -25.987  1.00 15.00           H  
ATOM   4553 HD12 LEU A 285       7.513  24.081 -24.597  1.00 15.00           H  
ATOM   4554 HD13 LEU A 285       5.877  23.489 -24.977  1.00 15.00           H  
ATOM   4555 HD21 LEU A 285       6.638  26.472 -24.721  1.00 15.00           H  
ATOM   4556 HD22 LEU A 285       5.780  27.000 -26.188  1.00 15.00           H  
ATOM   4557 HD23 LEU A 285       5.022  25.824 -25.088  1.00 15.00           H  
ATOM   4558  N   LEU A 286       7.345  25.210 -30.004  1.00 15.00           N  
ATOM   4559  CA  LEU A 286       6.411  25.042 -31.113  1.00 15.00           C  
ATOM   4560  CB  LEU A 286       6.136  26.373 -31.823  1.00 15.00           C  
ATOM   4561  CG  LEU A 286       5.312  27.399 -31.033  1.00 15.00           C  
ATOM   4562  CD1 LEU A 286       4.979  28.608 -31.896  1.00 15.00           C  
ATOM   4563  CD2 LEU A 286       4.041  26.770 -30.480  1.00 15.00           C  
ATOM   4564  C   LEU A 286       6.839  23.956 -32.101  1.00 15.00           C  
ATOM   4565  O   LEU A 286       6.038  23.095 -32.466  1.00 15.00           O  
ATOM   4566  H   LEU A 286       7.820  26.064 -29.902  1.00 15.00           H  
ATOM   4567  HA  LEU A 286       5.475  24.698 -30.671  1.00 15.00           H  
ATOM   4568  HB2 LEU A 286       5.599  26.155 -32.746  1.00 15.00           H  
ATOM   4569  HB3 LEU A 286       7.097  26.830 -32.062  1.00 15.00           H  
ATOM   4570  HG  LEU A 286       5.918  27.736 -30.191  1.00 15.00           H  
ATOM   4571 HD11 LEU A 286       5.902  29.062 -32.257  1.00 15.00           H  
ATOM   4572 HD12 LEU A 286       4.373  28.292 -32.744  1.00 15.00           H  
ATOM   4573 HD13 LEU A 286       4.425  29.335 -31.303  1.00 15.00           H  
ATOM   4574 HD21 LEU A 286       3.417  26.425 -31.305  1.00 15.00           H  
ATOM   4575 HD22 LEU A 286       4.301  25.925 -29.843  1.00 15.00           H  
ATOM   4576 HD23 LEU A 286       3.493  27.510 -29.896  1.00 15.00           H  
ATOM   4577  N   ASP A 287       8.095  23.976 -32.516  1.00 15.00           N  
ATOM   4578  CA  ASP A 287       8.595  22.987 -33.468  1.00 15.00           C  
ATOM   4579  CB  ASP A 287      10.028  23.301 -33.861  1.00 15.00           C  
ATOM   4580  CG  ASP A 287      10.119  24.429 -34.856  1.00 15.00           C  
ATOM   4581  OD1 ASP A 287       9.506  25.486 -34.625  1.00 15.00           O  
ATOM   4582  OD2 ASP A 287      10.836  24.284 -35.856  1.00 15.00           O1-
ATOM   4583  C   ASP A 287       8.519  21.569 -32.926  1.00 15.00           C  
ATOM   4584  O   ASP A 287       8.323  20.616 -33.674  1.00 15.00           O  
ATOM   4585  H   ASP A 287       8.702  24.679 -32.197  1.00 15.00           H  
ATOM   4586  HA  ASP A 287       7.949  23.044 -34.344  1.00 15.00           H  
ATOM   4587  HB2 ASP A 287      10.473  22.408 -34.302  1.00 15.00           H  
ATOM   4588  HB3 ASP A 287      10.583  23.579 -32.966  1.00 15.00           H  
ATOM   4589  N   GLY A 288       8.667  21.433 -31.623  1.00 15.00           N  
ATOM   4590  CA  GLY A 288       8.623  20.126 -31.014  1.00 15.00           C  
ATOM   4591  C   GLY A 288       7.214  19.647 -30.696  1.00 15.00           C  
ATOM   4592  O   GLY A 288       7.046  18.538 -30.198  1.00 15.00           O  
ATOM   4593  H   GLY A 288       8.814  22.226 -31.070  1.00 15.00           H  
ATOM   4594  HA2 GLY A 288       9.193  20.159 -30.086  1.00 15.00           H  
ATOM   4595  HA3 GLY A 288       9.083  19.412 -31.698  1.00 15.00           H  
ATOM   4596  N   VAL A 289       6.194  20.464 -30.956  1.00 15.00           N  
ATOM   4597  CA  VAL A 289       4.822  20.046 -30.660  1.00 15.00           C  
ATOM   4598  CB  VAL A 289       4.114  20.934 -29.611  1.00 15.00           C  
ATOM   4599  CG1 VAL A 289       4.763  20.789 -28.240  1.00 15.00           C  
ATOM   4600  CG2 VAL A 289       4.077  22.390 -30.046  1.00 15.00           C  
ATOM   4601  C   VAL A 289       3.968  19.916 -31.913  1.00 15.00           C  
ATOM   4602  O   VAL A 289       2.739  19.895 -31.837  1.00 15.00           O  
ATOM   4603  H   VAL A 289       6.363  21.353 -31.346  1.00 15.00           H  
ATOM   4604  HA  VAL A 289       4.927  19.056 -30.216  1.00 15.00           H  
ATOM   4605  HB  VAL A 289       3.084  20.589 -29.533  1.00 15.00           H  
ATOM   4606 HG11 VAL A 289       4.739  19.743 -27.935  1.00 15.00           H  
ATOM   4607 HG12 VAL A 289       5.797  21.130 -28.290  1.00 15.00           H  
ATOM   4608 HG13 VAL A 289       4.218  21.392 -27.514  1.00 15.00           H  
ATOM   4609 HG21 VAL A 289       5.095  22.769 -30.134  1.00 15.00           H  
ATOM   4610 HG22 VAL A 289       3.575  22.468 -31.010  1.00 15.00           H  
ATOM   4611 HG23 VAL A 289       3.534  22.977 -29.305  1.00 15.00           H  
ATOM   4612  N   GLN A 290       4.624  19.833 -33.063  1.00 15.00           N  
ATOM   4613  CA  GLN A 290       3.924  19.682 -34.338  1.00 15.00           C  
ATOM   4614  CB  GLN A 290       2.589  18.967 -34.119  1.00 15.00           C  
ATOM   4615  CG  GLN A 290       2.014  18.317 -35.366  1.00 15.00           C  
ATOM   4616  CD  GLN A 290       0.496  18.349 -35.384  1.00 15.00           C  
ATOM   4617  NE2 GLN A 290      -0.107  19.272 -35.920  1.00 15.00           N  
ATOM   4618  OE1 GLN A 290      -0.133  17.344 -34.787  1.00 15.00           O  
ATOM   4619  C   GLN A 290       3.700  21.013 -35.058  1.00 15.00           C  
ATOM   4620  O   GLN A 290       3.146  21.039 -36.156  1.00 15.00           O  
ATOM   4621  H   GLN A 290       5.608  19.863 -33.054  1.00 15.00           H  
ATOM   4622  HA  GLN A 290       4.564  19.080 -34.984  1.00 15.00           H  
ATOM   4623  HB2 GLN A 290       1.868  19.697 -33.752  1.00 15.00           H  
ATOM   4624  HB3 GLN A 290       2.737  18.191 -33.368  1.00 15.00           H  
ATOM   4625  HG2 GLN A 290       2.343  17.278 -35.404  1.00 15.00           H  
ATOM   4626  HG3 GLN A 290       2.387  18.847 -36.242  1.00 15.00           H  
ATOM   4627 HE21 GLN A 290      -1.117  19.283 -35.916  1.00 15.00           H  
ATOM   4628 HE22 GLN A 290       0.405  20.019 -36.365  1.00 15.00           H  
ATOM   4629  N   ASN A 291       4.134  22.106 -34.433  1.00 15.00           N  
ATOM   4630  CA  ASN A 291       3.990  23.452 -35.003  1.00 15.00           C  
ATOM   4631  CB  ASN A 291       4.812  23.618 -36.293  1.00 15.00           C  
ATOM   4632  CG  ASN A 291       6.309  23.576 -36.060  1.00 15.00           C  
ATOM   4633  OD1 ASN A 291       6.921  22.513 -36.098  1.00 15.00           O  
ATOM   4634  ND2 ASN A 291       6.911  24.736 -35.823  1.00 15.00           N  
ATOM   4635  C   ASN A 291       2.527  23.847 -35.252  1.00 15.00           C  
ATOM   4636  O   ASN A 291       2.142  24.128 -36.388  1.00 15.00           O  
ATOM   4637  H   ASN A 291       4.571  22.009 -33.566  1.00 15.00           H  
ATOM   4638  HA  ASN A 291       4.384  24.133 -34.248  1.00 15.00           H  
ATOM   4639  HB2 ASN A 291       4.559  24.577 -36.743  1.00 15.00           H  
ATOM   4640  HB3 ASN A 291       4.546  22.813 -36.978  1.00 15.00           H  
ATOM   4641 HD21 ASN A 291       6.368  25.549 -35.816  1.00 15.00           H  
ATOM   4642 HD22 ASN A 291       7.884  24.730 -35.664  1.00 15.00           H  
ATOM   4643  N   PRO A 292       1.681  23.881 -34.198  1.00 15.00           N  
ATOM   4644  CA  PRO A 292       0.277  24.258 -34.328  1.00 15.00           C  
ATOM   4645  CB  PRO A 292      -0.373  23.473 -33.190  1.00 15.00           C  
ATOM   4646  CG  PRO A 292       0.675  23.399 -32.124  1.00 15.00           C  
ATOM   4647  CD  PRO A 292       2.018  23.557 -32.801  1.00 15.00           C  
ATOM   4648  C   PRO A 292       0.094  25.763 -34.110  1.00 15.00           C  
ATOM   4649  O   PRO A 292       1.039  26.539 -34.264  1.00 15.00           O  
ATOM   4650  HA  PRO A 292      -0.143  24.046 -35.312  1.00 15.00           H  
ATOM   4651  HB2 PRO A 292      -0.652  22.474 -33.524  1.00 15.00           H  
ATOM   4652  HB3 PRO A 292      -1.257  23.993 -32.822  1.00 15.00           H  
ATOM   4653  HG2 PRO A 292       0.625  22.435 -31.618  1.00 15.00           H  
ATOM   4654  HG3 PRO A 292       0.527  24.199 -31.399  1.00 15.00           H  
ATOM   4655  HD2 PRO A 292       2.589  24.364 -32.344  1.00 15.00           H  
ATOM   4656  HD3 PRO A 292       2.591  22.631 -32.746  1.00 15.00           H  
ATOM   4657  N   ARG A 293      -1.116  26.179 -33.754  1.00 15.00           N  
ATOM   4658  CA  ARG A 293      -1.383  27.588 -33.506  1.00 15.00           C  
ATOM   4659  CB  ARG A 293      -2.841  27.938 -33.815  1.00 15.00           C  
ATOM   4660  CG  ARG A 293      -3.286  27.553 -35.226  1.00 15.00           C  
ATOM   4661  CD  ARG A 293      -2.599  28.402 -36.291  1.00 15.00           C  
ATOM   4662  NE  ARG A 293      -2.582  27.749 -37.608  1.00 15.00           N  
ATOM   4663  CZ  ARG A 293      -3.256  28.192 -38.677  1.00 15.00           C  
ATOM   4664  NH1 ARG A 293      -4.011  29.283 -38.585  1.00 15.00           N  
ATOM   4665  NH2 ARG A 293      -3.161  27.554 -39.843  1.00 15.00           N1+
ATOM   4666  C   ARG A 293      -1.011  27.937 -32.064  1.00 15.00           C  
ATOM   4667  O   ARG A 293      -0.523  27.084 -31.325  1.00 15.00           O  
ATOM   4668  H   ARG A 293      -1.838  25.524 -33.641  1.00 15.00           H  
ATOM   4669  HA  ARG A 293      -0.766  28.188 -34.174  1.00 15.00           H  
ATOM   4670  HB2 ARG A 293      -2.968  29.014 -33.697  1.00 15.00           H  
ATOM   4671  HB3 ARG A 293      -3.478  27.417 -33.101  1.00 15.00           H  
ATOM   4672  HG2 ARG A 293      -4.364  27.694 -35.306  1.00 15.00           H  
ATOM   4673  HG3 ARG A 293      -3.043  26.505 -35.399  1.00 15.00           H  
ATOM   4674  HD2 ARG A 293      -1.571  28.588 -35.980  1.00 15.00           H  
ATOM   4675  HD3 ARG A 293      -3.129  29.351 -36.378  1.00 15.00           H  
ATOM   4676  HE  ARG A 293      -2.039  26.935 -37.693  1.00 15.00           H  
ATOM   4677 HH11 ARG A 293      -4.537  29.629 -39.415  1.00 15.00           H  
ATOM   4678 HH12 ARG A 293      -4.083  29.795 -37.681  1.00 15.00           H  
ATOM   4679 HH21 ARG A 293      -2.560  26.705 -39.932  1.00 15.00           H  
ATOM   4680 HH22 ARG A 293      -3.686  27.899 -40.677  1.00 15.00           H  
ATOM   4681  N   ALA A 294      -1.251  29.176 -31.658  1.00 15.00           N  
ATOM   4682  CA  ALA A 294      -0.892  29.608 -30.311  1.00 15.00           C  
ATOM   4683  CB  ALA A 294      -0.724  31.117 -30.250  1.00 15.00           C  
ATOM   4684  C   ALA A 294      -1.870  29.114 -29.244  1.00 15.00           C  
ATOM   4685  O   ALA A 294      -1.463  28.503 -28.257  1.00 15.00           O  
ATOM   4686  H   ALA A 294      -1.687  29.809 -32.265  1.00 15.00           H  
ATOM   4687  HA  ALA A 294       0.067  29.144 -30.083  1.00 15.00           H  
ATOM   4688  HB1 ALA A 294       0.024  31.430 -30.978  1.00 15.00           H  
ATOM   4689  HB2 ALA A 294      -1.676  31.599 -30.476  1.00 15.00           H  
ATOM   4690  HB3 ALA A 294      -0.400  31.407 -29.250  1.00 15.00           H  
ATOM   4691  N   GLU A 295      -3.156  29.361 -29.446  1.00 15.00           N  
ATOM   4692  CA  GLU A 295      -4.167  28.960 -28.475  1.00 15.00           C  
ATOM   4693  CB  GLU A 295      -5.387  29.876 -28.558  1.00 15.00           C  
ATOM   4694  CG  GLU A 295      -5.135  31.254 -27.964  1.00 15.00           C  
ATOM   4695  CD  GLU A 295      -5.931  32.346 -28.644  1.00 15.00           C  
ATOM   4696  OE1 GLU A 295      -5.330  33.120 -29.420  1.00 15.00           O  
ATOM   4697  OE2 GLU A 295      -7.149  32.432 -28.397  1.00 15.00           O1-
ATOM   4698  C   GLU A 295      -4.551  27.482 -28.585  1.00 15.00           C  
ATOM   4699  O   GLU A 295      -5.331  26.977 -27.780  1.00 15.00           O  
ATOM   4700  H   GLU A 295      -3.435  29.833 -30.257  1.00 15.00           H  
ATOM   4701  HA  GLU A 295      -3.723  29.073 -27.486  1.00 15.00           H  
ATOM   4702  HB2 GLU A 295      -6.210  29.409 -28.016  1.00 15.00           H  
ATOM   4703  HB3 GLU A 295      -5.663  29.994 -29.606  1.00 15.00           H  
ATOM   4704  HG2 GLU A 295      -4.074  31.486 -28.062  1.00 15.00           H  
ATOM   4705  HG3 GLU A 295      -5.406  31.232 -26.908  1.00 15.00           H  
ATOM   4706  N   ASP A 296      -3.965  26.786 -29.550  1.00 15.00           N  
ATOM   4707  CA  ASP A 296      -4.244  25.363 -29.755  1.00 15.00           C  
ATOM   4708  CB  ASP A 296      -3.888  24.951 -31.185  1.00 15.00           C  
ATOM   4709  CG  ASP A 296      -4.986  25.262 -32.181  1.00 15.00           C  
ATOM   4710  OD1 ASP A 296      -5.571  24.312 -32.734  1.00 15.00           O  
ATOM   4711  OD2 ASP A 296      -5.247  26.462 -32.422  1.00 15.00           O1-
ATOM   4712  C   ASP A 296      -3.450  24.516 -28.769  1.00 15.00           C  
ATOM   4713  O   ASP A 296      -3.549  23.287 -28.751  1.00 15.00           O  
ATOM   4714  H   ASP A 296      -3.334  27.236 -30.146  1.00 15.00           H  
ATOM   4715  HA  ASP A 296      -5.308  25.199 -29.589  1.00 15.00           H  
ATOM   4716  HB2 ASP A 296      -3.698  23.878 -31.201  1.00 15.00           H  
ATOM   4717  HB3 ASP A 296      -2.986  25.484 -31.486  1.00 15.00           H  
ATOM   4718  N   LEU A 297      -2.657  25.185 -27.947  1.00 15.00           N  
ATOM   4719  CA  LEU A 297      -1.830  24.513 -26.956  1.00 15.00           C  
ATOM   4720  CB  LEU A 297      -0.351  24.810 -27.228  1.00 15.00           C  
ATOM   4721  CG  LEU A 297       0.673  23.836 -26.635  1.00 15.00           C  
ATOM   4722  CD1 LEU A 297       0.516  22.451 -27.243  1.00 15.00           C  
ATOM   4723  CD2 LEU A 297       2.085  24.358 -26.847  1.00 15.00           C  
ATOM   4724  C   LEU A 297      -2.217  24.966 -25.551  1.00 15.00           C  
ATOM   4725  O   LEU A 297      -1.582  24.594 -24.562  1.00 15.00           O  
ATOM   4726  H   LEU A 297      -2.629  26.162 -28.008  1.00 15.00           H  
ATOM   4727  HA  LEU A 297      -1.991  23.437 -27.026  1.00 15.00           H  
ATOM   4728  HB2 LEU A 297      -0.136  25.800 -26.826  1.00 15.00           H  
ATOM   4729  HB3 LEU A 297      -0.211  24.819 -28.309  1.00 15.00           H  
ATOM   4730  HG  LEU A 297       0.491  23.757 -25.564  1.00 15.00           H  
ATOM   4731 HD11 LEU A 297      -0.495  22.086 -27.060  1.00 15.00           H  
ATOM   4732 HD12 LEU A 297       0.694  22.503 -28.317  1.00 15.00           H  
ATOM   4733 HD13 LEU A 297       1.236  21.771 -26.788  1.00 15.00           H  
ATOM   4734 HD21 LEU A 297       2.284  24.444 -27.915  1.00 15.00           H  
ATOM   4735 HD22 LEU A 297       2.185  25.338 -26.380  1.00 15.00           H  
ATOM   4736 HD23 LEU A 297       2.799  23.668 -26.398  1.00 15.00           H  
ATOM   4737  N   VAL A 298      -3.272  25.766 -25.472  1.00 15.00           N  
ATOM   4738  CA  VAL A 298      -3.755  26.279 -24.197  1.00 15.00           C  
ATOM   4739  CB  VAL A 298      -4.643  27.530 -24.397  1.00 15.00           C  
ATOM   4740  CG1 VAL A 298      -5.343  27.925 -23.103  1.00 15.00           C  
ATOM   4741  CG2 VAL A 298      -3.811  28.689 -24.925  1.00 15.00           C  
ATOM   4742  C   VAL A 298      -4.532  25.201 -23.444  1.00 15.00           C  
ATOM   4743  O   VAL A 298      -5.429  24.568 -23.997  1.00 15.00           O  
ATOM   4744  H   VAL A 298      -3.749  26.009 -26.295  1.00 15.00           H  
ATOM   4745  HA  VAL A 298      -2.886  26.567 -23.605  1.00 15.00           H  
ATOM   4746  HB  VAL A 298      -5.411  27.282 -25.131  1.00 15.00           H  
ATOM   4747 HG11 VAL A 298      -5.950  27.092 -22.748  1.00 15.00           H  
ATOM   4748 HG12 VAL A 298      -4.598  28.178 -22.350  1.00 15.00           H  
ATOM   4749 HG13 VAL A 298      -5.984  28.789 -23.285  1.00 15.00           H  
ATOM   4750 HG21 VAL A 298      -3.041  28.944 -24.197  1.00 15.00           H  
ATOM   4751 HG22 VAL A 298      -3.343  28.401 -25.866  1.00 15.00           H  
ATOM   4752 HG23 VAL A 298      -4.455  29.552 -25.089  1.00 15.00           H  
ATOM   4753  N   GLY A 299      -4.164  24.986 -22.186  1.00 15.00           N  
ATOM   4754  CA  GLY A 299      -4.835  23.985 -21.374  1.00 15.00           C  
ATOM   4755  C   GLY A 299      -3.954  22.786 -21.091  1.00 15.00           C  
ATOM   4756  O   GLY A 299      -4.324  21.896 -20.326  1.00 15.00           O  
ATOM   4757  H   GLY A 299      -3.425  25.515 -21.806  1.00 15.00           H  
ATOM   4758  HA2 GLY A 299      -5.728  23.647 -21.901  1.00 15.00           H  
ATOM   4759  HA3 GLY A 299      -5.124  24.440 -20.426  1.00 15.00           H  
ATOM   4760  N   LYS A 300      -2.782  22.761 -21.708  1.00 15.00           N  
ATOM   4761  CA  LYS A 300      -1.849  21.662 -21.516  1.00 15.00           C  
ATOM   4762  CB  LYS A 300      -1.227  21.229 -22.847  1.00 15.00           C  
ATOM   4763  CG  LYS A 300      -2.251  20.739 -23.860  1.00 15.00           C  
ATOM   4764  CD  LYS A 300      -1.590  20.133 -25.089  1.00 15.00           C  
ATOM   4765  CE  LYS A 300      -2.634  19.604 -26.061  1.00 15.00           C  
ATOM   4766  NZ  LYS A 300      -2.016  18.889 -27.206  1.00 15.00           N1+
ATOM   4767  C   LYS A 300      -0.779  22.045 -20.503  1.00 15.00           C  
ATOM   4768  O   LYS A 300      -0.489  23.226 -20.312  1.00 15.00           O  
ATOM   4769  H   LYS A 300      -2.535  23.506 -22.295  1.00 15.00           H  
ATOM   4770  HA  LYS A 300      -2.400  20.809 -21.121  1.00 15.00           H  
ATOM   4771  HB2 LYS A 300      -0.521  20.422 -22.652  1.00 15.00           H  
ATOM   4772  HB3 LYS A 300      -0.697  22.080 -23.274  1.00 15.00           H  
ATOM   4773  HG2 LYS A 300      -2.869  21.582 -24.172  1.00 15.00           H  
ATOM   4774  HG3 LYS A 300      -2.879  19.983 -23.389  1.00 15.00           H  
ATOM   4775  HD2 LYS A 300      -0.943  19.313 -24.777  1.00 15.00           H  
ATOM   4776  HD3 LYS A 300      -0.994  20.898 -25.587  1.00 15.00           H  
ATOM   4777  HE2 LYS A 300      -3.217  20.443 -26.443  1.00 15.00           H  
ATOM   4778  HE3 LYS A 300      -3.293  18.916 -25.531  1.00 15.00           H  
ATOM   4779  HZ1 LYS A 300      -2.728  18.310 -27.693  1.00 15.00           H  
ATOM   4780  HZ2 LYS A 300      -1.254  18.253 -26.863  1.00 15.00           H  
ATOM   4781  HZ3 LYS A 300      -1.611  19.566 -27.878  1.00 15.00           H  
ATOM   4782  N   SER A 301      -0.204  21.048 -19.851  1.00 15.00           N  
ATOM   4783  CA  SER A 301       0.813  21.290 -18.843  1.00 15.00           C  
ATOM   4784  CB  SER A 301       0.325  20.796 -17.482  1.00 15.00           C  
ATOM   4785  OG  SER A 301      -0.997  21.237 -17.235  1.00 15.00           O  
ATOM   4786  C   SER A 301       2.126  20.613 -19.209  1.00 15.00           C  
ATOM   4787  O   SER A 301       2.138  19.503 -19.741  1.00 15.00           O  
ATOM   4788  H   SER A 301      -0.453  20.123 -20.064  1.00 15.00           H  
ATOM   4789  HA  SER A 301       0.994  22.363 -18.793  1.00 15.00           H  
ATOM   4790  HB2 SER A 301       0.983  21.185 -16.704  1.00 15.00           H  
ATOM   4791  HB3 SER A 301       0.348  19.706 -17.467  1.00 15.00           H  
ATOM   4792  HG  SER A 301      -1.438  21.409 -18.073  1.00 15.00           H  
ATOM   4793  N   LEU A 302       3.224  21.288 -18.914  1.00 15.00           N  
ATOM   4794  CA  LEU A 302       4.549  20.767 -19.210  1.00 15.00           C  
ATOM   4795  CB  LEU A 302       5.411  21.873 -19.831  1.00 15.00           C  
ATOM   4796  CG  LEU A 302       4.821  22.599 -21.042  1.00 15.00           C  
ATOM   4797  CD1 LEU A 302       5.192  24.074 -21.010  1.00 15.00           C  
ATOM   4798  CD2 LEU A 302       5.301  21.960 -22.335  1.00 15.00           C  
ATOM   4799  C   LEU A 302       5.229  20.252 -17.944  1.00 15.00           C  
ATOM   4800  O   LEU A 302       4.765  20.504 -16.825  1.00 15.00           O  
ATOM   4801  H   LEU A 302       3.143  22.172 -18.486  1.00 15.00           H  
ATOM   4802  HA  LEU A 302       4.442  19.939 -19.911  1.00 15.00           H  
ATOM   4803  HB2 LEU A 302       6.353  21.424 -20.141  1.00 15.00           H  
ATOM   4804  HB3 LEU A 302       5.599  22.618 -19.057  1.00 15.00           H  
ATOM   4805  HG  LEU A 302       3.735  22.514 -20.997  1.00 15.00           H  
ATOM   4806 HD11 LEU A 302       4.821  24.523 -20.089  1.00 15.00           H  
ATOM   4807 HD12 LEU A 302       6.277  24.177 -21.054  1.00 15.00           H  
ATOM   4808 HD13 LEU A 302       4.745  24.580 -21.866  1.00 15.00           H  
ATOM   4809 HD21 LEU A 302       6.386  22.036 -22.397  1.00 15.00           H  
ATOM   4810 HD22 LEU A 302       5.009  20.909 -22.351  1.00 15.00           H  
ATOM   4811 HD23 LEU A 302       4.851  22.475 -23.184  1.00 15.00           H  
ATOM   4812  N   TYR A 303       6.319  19.518 -18.132  1.00 15.00           N  
ATOM   4813  CA  TYR A 303       7.100  18.983 -17.024  1.00 15.00           C  
ATOM   4814  CB  TYR A 303       6.733  17.525 -16.697  1.00 15.00           C  
ATOM   4815  CG  TYR A 303       7.131  16.490 -17.734  1.00 15.00           C  
ATOM   4816  CD1 TYR A 303       8.405  15.932 -17.741  1.00 15.00           C  
ATOM   4817  CD2 TYR A 303       6.223  16.048 -18.689  1.00 15.00           C  
ATOM   4818  CE1 TYR A 303       8.760  14.967 -18.667  1.00 15.00           C  
ATOM   4819  CE2 TYR A 303       6.572  15.089 -19.622  1.00 15.00           C  
ATOM   4820  CZ  TYR A 303       7.839  14.549 -19.606  1.00 15.00           C  
ATOM   4821  OH  TYR A 303       8.181  13.572 -20.515  1.00 15.00           O  
ATOM   4822  C   TYR A 303       8.590  19.146 -17.315  1.00 15.00           C  
ATOM   4823  O   TYR A 303       9.027  18.988 -18.456  1.00 15.00           O  
ATOM   4824  H   TYR A 303       6.614  19.331 -19.054  1.00 15.00           H  
ATOM   4825  HA  TYR A 303       6.855  19.557 -16.130  1.00 15.00           H  
ATOM   4826  HB2 TYR A 303       5.652  17.473 -16.572  1.00 15.00           H  
ATOM   4827  HB3 TYR A 303       7.221  17.261 -15.759  1.00 15.00           H  
ATOM   4828  HD1 TYR A 303       9.131  16.257 -17.011  1.00 15.00           H  
ATOM   4829  HD2 TYR A 303       5.226  16.462 -18.703  1.00 15.00           H  
ATOM   4830  HE1 TYR A 303       9.752  14.544 -18.656  1.00 15.00           H  
ATOM   4831  HE2 TYR A 303       5.853  14.765 -20.361  1.00 15.00           H  
ATOM   4832  HH  TYR A 303       8.764  13.941 -21.194  1.00 15.00           H  
ATOM   4833  N   VAL A 304       9.360  19.481 -16.292  1.00 15.00           N  
ATOM   4834  CA  VAL A 304      10.796  19.687 -16.453  1.00 15.00           C  
ATOM   4835  CB  VAL A 304      11.222  21.069 -15.908  1.00 15.00           C  
ATOM   4836  CG1 VAL A 304      12.691  21.342 -16.197  1.00 15.00           C  
ATOM   4837  CG2 VAL A 304      10.343  22.174 -16.471  1.00 15.00           C  
ATOM   4838  C   VAL A 304      11.593  18.621 -15.717  1.00 15.00           C  
ATOM   4839  O   VAL A 304      11.409  18.425 -14.518  1.00 15.00           O  
ATOM   4840  H   VAL A 304       8.957  19.590 -15.401  1.00 15.00           H  
ATOM   4841  HA  VAL A 304      11.003  19.628 -17.521  1.00 15.00           H  
ATOM   4842  HB  VAL A 304      11.089  21.054 -14.825  1.00 15.00           H  
ATOM   4843 HG11 VAL A 304      13.301  20.555 -15.753  1.00 15.00           H  
ATOM   4844 HG12 VAL A 304      12.851  21.362 -17.274  1.00 15.00           H  
ATOM   4845 HG13 VAL A 304      12.973  22.304 -15.770  1.00 15.00           H  
ATOM   4846 HG21 VAL A 304      10.456  22.211 -17.555  1.00 15.00           H  
ATOM   4847 HG22 VAL A 304       9.301  21.972 -16.220  1.00 15.00           H  
ATOM   4848 HG23 VAL A 304      10.642  23.130 -16.042  1.00 15.00           H  
ATOM   4849  N   SER A 305      12.473  17.936 -16.434  1.00 15.00           N  
ATOM   4850  CA  SER A 305      13.312  16.914 -15.833  1.00 15.00           C  
ATOM   4851  CB  SER A 305      13.194  15.595 -16.597  1.00 15.00           C  
ATOM   4852  OG  SER A 305      13.701  14.515 -15.833  1.00 15.00           O  
ATOM   4853  C   SER A 305      14.762  17.393 -15.798  1.00 15.00           C  
ATOM   4854  O   SER A 305      15.285  17.894 -16.795  1.00 15.00           O  
ATOM   4855  H   SER A 305      12.565  18.125 -17.395  1.00 15.00           H  
ATOM   4856  HA  SER A 305      12.976  16.736 -14.811  1.00 15.00           H  
ATOM   4857  HB2 SER A 305      13.760  15.670 -17.526  1.00 15.00           H  
ATOM   4858  HB3 SER A 305      12.145  15.409 -16.824  1.00 15.00           H  
ATOM   4859  HG  SER A 305      14.050  13.841 -16.425  1.00 15.00           H  
ATOM   4860  N   ALA A 306      15.398  17.263 -14.644  1.00 15.00           N  
ATOM   4861  CA  ALA A 306      16.774  17.697 -14.480  1.00 15.00           C  
ATOM   4862  CB  ALA A 306      16.826  18.960 -13.633  1.00 15.00           C  
ATOM   4863  C   ALA A 306      17.631  16.607 -13.852  1.00 15.00           C  
ATOM   4864  O   ALA A 306      17.243  15.986 -12.862  1.00 15.00           O  
ATOM   4865  H   ALA A 306      14.926  16.861 -13.877  1.00 15.00           H  
ATOM   4866  HA  ALA A 306      17.179  17.912 -15.469  1.00 15.00           H  
ATOM   4867  HB1 ALA A 306      16.233  19.741 -14.109  1.00 15.00           H  
ATOM   4868  HB2 ALA A 306      16.423  18.751 -12.642  1.00 15.00           H  
ATOM   4869  HB3 ALA A 306      17.860  19.293 -13.541  1.00 15.00           H  
ATOM   4870  N   THR A 307      18.790  16.371 -14.443  1.00 15.00           N  
ATOM   4871  CA  THR A 307      19.722  15.372 -13.946  1.00 15.00           C  
ATOM   4872  CB  THR A 307      19.968  14.271 -14.998  1.00 15.00           C  
ATOM   4873  OG1 THR A 307      18.710  13.703 -15.390  1.00 15.00           O  
ATOM   4874  CG2 THR A 307      20.861  13.172 -14.442  1.00 15.00           C  
ATOM   4875  C   THR A 307      21.043  16.046 -13.580  1.00 15.00           C  
ATOM   4876  O   THR A 307      21.683  16.670 -14.427  1.00 15.00           O  
ATOM   4877  H   THR A 307      19.030  16.891 -15.244  1.00 15.00           H  
ATOM   4878  HA  THR A 307      19.290  14.905 -13.061  1.00 15.00           H  
ATOM   4879  HB  THR A 307      20.466  14.720 -15.857  1.00 15.00           H  
ATOM   4880 HG21 THR A 307      21.816  13.599 -14.137  1.00 15.00           H  
ATOM   4881 HG22 THR A 307      20.376  12.712 -13.580  1.00 15.00           H  
ATOM   4882 HG23 THR A 307      21.030  12.417 -15.210  1.00 15.00           H  
ATOM   4883  HG1 THR A 307      18.629  12.822 -15.011  1.00 15.00           H  
ATOM   4884  N   VAL A 308      21.429  15.941 -12.315  1.00 15.00           N  
ATOM   4885  CA  VAL A 308      22.665  16.553 -11.840  1.00 15.00           C  
ATOM   4886  CB  VAL A 308      22.403  17.588 -10.718  1.00 15.00           C  
ATOM   4887  CG1 VAL A 308      23.615  18.486 -10.515  1.00 15.00           C  
ATOM   4888  CG2 VAL A 308      21.167  18.423 -11.026  1.00 15.00           C  
ATOM   4889  C   VAL A 308      23.632  15.482 -11.343  1.00 15.00           C  
ATOM   4890  O   VAL A 308      23.215  14.478 -10.759  1.00 15.00           O  
ATOM   4891  H   VAL A 308      20.877  15.423 -11.687  1.00 15.00           H  
ATOM   4892  HA  VAL A 308      23.110  17.082 -12.683  1.00 15.00           H  
ATOM   4893  HB  VAL A 308      22.223  17.039  -9.793  1.00 15.00           H  
ATOM   4894 HG11 VAL A 308      24.483  17.875 -10.268  1.00 15.00           H  
ATOM   4895 HG12 VAL A 308      23.811  19.044 -11.431  1.00 15.00           H  
ATOM   4896 HG13 VAL A 308      23.418  19.183  -9.700  1.00 15.00           H  
ATOM   4897 HG21 VAL A 308      21.326  18.980 -11.950  1.00 15.00           H  
ATOM   4898 HG22 VAL A 308      20.304  17.766 -11.142  1.00 15.00           H  
ATOM   4899 HG23 VAL A 308      20.985  19.119 -10.208  1.00 15.00           H  
ATOM   4900  N   ILE A 309      24.917  15.697 -11.591  1.00 15.00           N  
ATOM   4901  CA  ILE A 309      25.947  14.754 -11.189  1.00 15.00           C  
ATOM   4902  CB  ILE A 309      26.683  14.175 -12.423  1.00 15.00           C  
ATOM   4903  CG1 ILE A 309      25.685  13.438 -13.327  1.00 15.00           C  
ATOM   4904  CG2 ILE A 309      27.812  13.242 -12.002  1.00 15.00           C  
ATOM   4905  CD1 ILE A 309      26.246  13.041 -14.674  1.00 15.00           C  
ATOM   4906  C   ILE A 309      26.947  15.422 -10.246  1.00 15.00           C  
ATOM   4907  O   ILE A 309      27.475  16.495 -10.542  1.00 15.00           O  
ATOM   4908  H   ILE A 309      25.181  16.523 -12.052  1.00 15.00           H  
ATOM   4909  HA  ILE A 309      25.463  13.931 -10.662  1.00 15.00           H  
ATOM   4910  HB  ILE A 309      27.124  15.001 -12.979  1.00 15.00           H  
ATOM   4911 HG12 ILE A 309      24.827  14.091 -13.492  1.00 15.00           H  
ATOM   4912 HG13 ILE A 309      25.360  12.534 -12.812  1.00 15.00           H  
ATOM   4913 HG21 ILE A 309      28.518  13.785 -11.374  1.00 15.00           H  
ATOM   4914 HG22 ILE A 309      27.399  12.403 -11.441  1.00 15.00           H  
ATOM   4915 HG23 ILE A 309      28.325  12.870 -12.888  1.00 15.00           H  
ATOM   4916 HD11 ILE A 309      26.578  13.933 -15.206  1.00 15.00           H  
ATOM   4917 HD12 ILE A 309      27.091  12.368 -14.532  1.00 15.00           H  
ATOM   4918 HD13 ILE A 309      25.473  12.537 -15.255  1.00 15.00           H  
ATOM   4919  N   LEU A 310      27.179  14.789  -9.101  1.00 15.00           N  
ATOM   4920  CA  LEU A 310      28.114  15.310  -8.109  1.00 15.00           C  
ATOM   4921  CB  LEU A 310      27.882  14.647  -6.748  1.00 15.00           C  
ATOM   4922  CG  LEU A 310      27.162  15.487  -5.686  1.00 15.00           C  
ATOM   4923  CD1 LEU A 310      27.110  14.737  -4.363  1.00 15.00           C  
ATOM   4924  CD2 LEU A 310      27.845  16.835  -5.507  1.00 15.00           C  
ATOM   4925  C   LEU A 310      29.558  15.089  -8.557  1.00 15.00           C  
ATOM   4926  O   LEU A 310      29.837  14.183  -9.341  1.00 15.00           O  
ATOM   4927  H   LEU A 310      26.711  13.945  -8.922  1.00 15.00           H  
ATOM   4928  HA  LEU A 310      27.939  16.382  -8.012  1.00 15.00           H  
ATOM   4929  HB2 LEU A 310      28.856  14.370  -6.345  1.00 15.00           H  
ATOM   4930  HB3 LEU A 310      27.289  13.749  -6.916  1.00 15.00           H  
ATOM   4931  HG  LEU A 310      26.142  15.666  -6.027  1.00 15.00           H  
ATOM   4932 HD11 LEU A 310      26.595  13.788  -4.504  1.00 15.00           H  
ATOM   4933 HD12 LEU A 310      28.125  14.551  -4.011  1.00 15.00           H  
ATOM   4934 HD13 LEU A 310      26.573  15.336  -3.628  1.00 15.00           H  
ATOM   4935 HD21 LEU A 310      28.869  16.681  -5.166  1.00 15.00           H  
ATOM   4936 HD22 LEU A 310      27.855  17.366  -6.458  1.00 15.00           H  
ATOM   4937 HD23 LEU A 310      27.301  17.422  -4.768  1.00 15.00           H  
ATOM   4938  N   HIS A 311      30.474  15.896  -8.022  1.00 15.00           N
[truncated: 1,736,810 more chars]
