# Supplementary material for: Modulating the complement system through epitope-specific inhibition by complement C3 inhibitors
Source: J Biol Chem. 2025 Jan 31;301(3):108250. doi: 10.1016/j.jbc.2025.108250 (PMC11910092; doi:10.1016/j.jbc.2025.108250)
Supplement: C3b-C345C_gene_sequencing [file mmc1.zip › Supporting_Information/MI3.pdb]

ATOM      1  N   ASP A   1       6.590   3.588 -20.391  1.00 71.56           N  
ATOM      2  CA  ASP A   1       6.094   4.402 -19.281  1.00 71.56           C  
ATOM      3  C   ASP A   1       5.902   3.566 -18.031  1.00 71.56           C  
ATOM      4  CB  ASP A   1       4.777   5.082 -19.672  1.00 71.56           C  
ATOM      5  O   ASP A   1       5.633   2.365 -18.109  1.00 71.56           O  
ATOM      6  CG  ASP A   1       4.629   6.473 -19.078  1.00 71.56           C  
ATOM      7  OD1 ASP A   1       5.496   6.887 -18.281  1.00 71.56           O  
ATOM      8  OD2 ASP A   1       3.637   7.156 -19.406  1.00 71.56           O  
ATOM      9  N   VAL A   2       6.441   3.975 -16.844  1.00 81.38           N  
ATOM     10  CA  VAL A   2       6.348   3.271 -15.570  1.00 81.38           C  
ATOM     11  C   VAL A   2       4.930   3.396 -15.016  1.00 81.38           C  
ATOM     12  CB  VAL A   2       7.371   3.812 -14.555  1.00 81.38           C  
ATOM     13  O   VAL A   2       4.398   4.504 -14.898  1.00 81.38           O  
ATOM     14  CG1 VAL A   2       7.203   3.121 -13.203  1.00 81.38           C  
ATOM     15  CG2 VAL A   2       8.797   3.631 -15.078  1.00 81.38           C  
ATOM     16  N   GLN A   3       4.223   2.174 -14.875  1.00 90.12           N  
ATOM     17  CA  GLN A   3       2.881   2.133 -14.305  1.00 90.12           C  
ATOM     18  C   GLN A   3       2.857   1.312 -13.016  1.00 90.12           C  
ATOM     19  CB  GLN A   3       1.881   1.562 -15.305  1.00 90.12           C  
ATOM     20  O   GLN A   3       3.580   0.322 -12.891  1.00 90.12           O  
ATOM     21  CG  GLN A   3       1.703   2.418 -16.547  1.00 90.12           C  
ATOM     22  CD  GLN A   3       0.637   1.881 -17.484  1.00 90.12           C  
ATOM     23  NE2 GLN A   3       0.224   2.699 -18.453  1.00 90.12           N  
ATOM     24  OE1 GLN A   3       0.187   0.739 -17.344  1.00 90.12           O  
ATOM     25  N   LEU A   4       2.006   1.785 -12.102  1.00 93.88           N  
ATOM     26  CA  LEU A   4       1.776   1.054 -10.859  1.00 93.88           C  
ATOM     27  C   LEU A   4       0.323   0.605 -10.758  1.00 93.88           C  
ATOM     28  CB  LEU A   4       2.145   1.920  -9.656  1.00 93.88           C  
ATOM     29  O   LEU A   4      -0.594   1.421 -10.875  1.00 93.88           O  
ATOM     30  CG  LEU A   4       3.578   2.451  -9.609  1.00 93.88           C  
ATOM     31  CD1 LEU A   4       3.758   3.396  -8.430  1.00 93.88           C  
ATOM     32  CD2 LEU A   4       4.574   1.298  -9.539  1.00 93.88           C  
ATOM     33  N   GLN A   5       0.172  -0.682 -10.492  1.00 96.25           N  
ATOM     34  CA  GLN A   5      -1.176  -1.238 -10.430  1.00 96.25           C  
ATOM     35  C   GLN A   5      -1.426  -1.929  -9.094  1.00 96.25           C  
ATOM     36  CB  GLN A   5      -1.404  -2.221 -11.578  1.00 96.25           C  
ATOM     37  O   GLN A   5      -0.890  -3.010  -8.836  1.00 96.25           O  
ATOM     38  CG  GLN A   5      -2.818  -2.787 -11.633  1.00 96.25           C  
ATOM     39  CD  GLN A   5      -3.854  -1.745 -12.016  1.00 96.25           C  
ATOM     40  NE2 GLN A   5      -4.914  -1.648 -11.219  1.00 96.25           N  
ATOM     41  OE1 GLN A   5      -3.699  -1.031 -13.008  1.00 96.25           O  
ATOM     42  N   GLU A   6      -2.301  -1.320  -8.273  1.00 97.88           N  
ATOM     43  CA  GLU A   6      -2.639  -1.845  -6.953  1.00 97.88           C  
ATOM     44  C   GLU A   6      -3.826  -2.801  -7.023  1.00 97.88           C  
ATOM     45  CB  GLU A   6      -2.943  -0.702  -5.980  1.00 97.88           C  
ATOM     46  O   GLU A   6      -4.730  -2.613  -7.844  1.00 97.88           O  
ATOM     47  CG  GLU A   6      -1.747   0.193  -5.691  1.00 97.88           C  
ATOM     48  CD  GLU A   6      -1.627   1.364  -6.652  1.00 97.88           C  
ATOM     49  OE1 GLU A   6      -0.860   2.311  -6.363  1.00 97.88           O  
ATOM     50  OE2 GLU A   6      -2.307   1.336  -7.703  1.00 97.88           O  
ATOM     51  N   SER A   7      -3.854  -3.857  -6.168  1.00 98.12           N  
ATOM     52  CA  SER A   7      -4.953  -4.805  -6.031  1.00 98.12           C  
ATOM     53  C   SER A   7      -5.043  -5.348  -4.609  1.00 98.12           C  
ATOM     54  CB  SER A   7      -4.789  -5.961  -7.016  1.00 98.12           C  
ATOM     55  O   SER A   7      -4.176  -5.070  -3.777  1.00 98.12           O  
ATOM     56  OG  SER A   7      -3.594  -6.676  -6.762  1.00 98.12           O  
ATOM     57  N   GLY A   8      -6.152  -6.219  -4.262  1.00 97.00           N  
ATOM     58  CA  GLY A   8      -6.320  -6.891  -2.982  1.00 97.00           C  
ATOM     59  C   GLY A   8      -7.266  -6.160  -2.047  1.00 97.00           C  
ATOM     60  O   GLY A   8      -7.754  -6.738  -1.074  1.00 97.00           O  
ATOM     61  N   GLY A   9      -7.406  -4.723  -2.209  1.00 96.19           N  
ATOM     62  CA  GLY A   9      -8.344  -3.979  -1.380  1.00 96.19           C  
ATOM     63  C   GLY A   9      -9.695  -4.652  -1.257  1.00 96.19           C  
ATOM     64  O   GLY A   9      -9.898  -5.754  -1.771  1.00 96.19           O  
ATOM     65  N   GLY A  10     -10.523  -4.164  -0.490  1.00 97.56           N  
ATOM     66  CA  GLY A  10     -11.852  -4.727  -0.308  1.00 97.56           C  
ATOM     67  C   GLY A  10     -12.414  -4.484   1.078  1.00 97.56           C  
ATOM     68  O   GLY A  10     -11.883  -3.680   1.841  1.00 97.56           O  
ATOM     69  N   LEU A  11     -13.555  -5.125   1.361  1.00 98.00           N  
ATOM     70  CA  LEU A  11     -14.297  -4.977   2.609  1.00 98.00           C  
ATOM     71  C   LEU A  11     -13.914  -6.070   3.602  1.00 98.00           C  
ATOM     72  CB  LEU A  11     -15.805  -5.016   2.344  1.00 98.00           C  
ATOM     73  O   LEU A  11     -13.891  -7.254   3.250  1.00 98.00           O  
ATOM     74  CG  LEU A  11     -16.719  -4.895   3.570  1.00 98.00           C  
ATOM     75  CD1 LEU A  11     -16.578  -3.510   4.191  1.00 98.00           C  
ATOM     76  CD2 LEU A  11     -18.156  -5.184   3.193  1.00 98.00           C  
ATOM     77  N   VAL A  12     -13.570  -5.695   4.789  1.00 97.94           N  
ATOM     78  CA  VAL A  12     -13.250  -6.648   5.844  1.00 97.94           C  
ATOM     79  C   VAL A  12     -13.828  -6.168   7.172  1.00 97.94           C  
ATOM     80  CB  VAL A  12     -11.727  -6.859   5.973  1.00 97.94           C  
ATOM     81  O   VAL A  12     -14.070  -4.973   7.352  1.00 97.94           O  
ATOM     82  CG1 VAL A  12     -11.039  -5.574   6.445  1.00 97.94           C  
ATOM     83  CG2 VAL A  12     -11.422  -8.008   6.930  1.00 97.94           C  
ATOM     84  N   GLN A  13     -14.078  -7.133   8.062  1.00 97.81           N  
ATOM     85  CA  GLN A  13     -14.516  -6.777   9.406  1.00 97.81           C  
ATOM     86  C   GLN A  13     -13.336  -6.367  10.281  1.00 97.81           C  
ATOM     87  CB  GLN A  13     -15.266  -7.945  10.055  1.00 97.81           C  
ATOM     88  O   GLN A  13     -12.195  -6.781  10.039  1.00 97.81           O  
ATOM     89  CG  GLN A  13     -16.547  -8.336   9.320  1.00 97.81           C  
ATOM     90  CD  GLN A  13     -17.594  -7.242   9.359  1.00 97.81           C  
ATOM     91  NE2 GLN A  13     -18.281  -7.047   8.234  1.00 97.81           N  
ATOM     92  OE1 GLN A  13     -17.797  -6.586  10.383  1.00 97.81           O  
ATOM     93  N   PRO A  14     -13.625  -5.469  11.266  1.00 98.25           N  
ATOM     94  CA  PRO A  14     -12.562  -5.121  12.203  1.00 98.25           C  
ATOM     95  C   PRO A  14     -11.867  -6.348  12.797  1.00 98.25           C  
ATOM     96  CB  PRO A  14     -13.297  -4.336  13.297  1.00 98.25           C  
ATOM     97  O   PRO A  14     -12.531  -7.336  13.125  1.00 98.25           O  
ATOM     98  CG  PRO A  14     -14.477  -3.740  12.602  1.00 98.25           C  
ATOM     99  CD  PRO A  14     -14.977  -4.723  11.586  1.00 98.25           C  
ATOM    100  N   GLY A  15     -10.555  -6.281  12.820  1.00 97.94           N  
ATOM    101  CA  GLY A  15      -9.781  -7.406  13.312  1.00 97.94           C  
ATOM    102  C   GLY A  15      -9.336  -8.352  12.211  1.00 97.94           C  
ATOM    103  O   GLY A  15      -8.516  -9.242  12.445  1.00 97.94           O  
ATOM    104  N   GLY A  16      -9.875  -8.141  11.039  1.00 97.88           N  
ATOM    105  CA  GLY A  16      -9.531  -8.961   9.891  1.00 97.88           C  
ATOM    106  C   GLY A  16      -8.219  -8.555   9.242  1.00 97.88           C  
ATOM    107  O   GLY A  16      -7.512  -7.680   9.750  1.00 97.88           O  
ATOM    108  N   SER A  17      -7.910  -9.211   8.086  1.00 98.19           N  
ATOM    109  CA  SER A  17      -6.648  -8.977   7.387  1.00 98.19           C  
ATOM    110  C   SER A  17      -6.863  -8.852   5.883  1.00 98.19           C  
ATOM    111  CB  SER A  17      -5.660 -10.109   7.676  1.00 98.19           C  
ATOM    112  O   SER A  17      -7.816  -9.414   5.336  1.00 98.19           O  
ATOM    113  OG  SER A  17      -5.434 -10.234   9.070  1.00 98.19           O  
ATOM    114  N   LEU A  18      -6.098  -8.070   5.293  1.00 98.19           N  
ATOM    115  CA  LEU A  18      -6.020  -7.910   3.844  1.00 98.19           C  
ATOM    116  C   LEU A  18      -4.566  -7.895   3.377  1.00 98.19           C  
ATOM    117  CB  LEU A  18      -6.723  -6.621   3.408  1.00 98.19           C  
ATOM    118  O   LEU A  18      -3.674  -7.496   4.129  1.00 98.19           O  
ATOM    119  CG  LEU A  18      -8.250  -6.625   3.467  1.00 98.19           C  
ATOM    120  CD1 LEU A  18      -8.797  -5.215   3.264  1.00 98.19           C  
ATOM    121  CD2 LEU A  18      -8.820  -7.582   2.424  1.00 98.19           C  
ATOM    122  N   ARG A  19      -4.445  -8.328   2.164  1.00 98.50           N  
ATOM    123  CA  ARG A  19      -3.150  -8.180   1.504  1.00 98.50           C  
ATOM    124  C   ARG A  19      -3.277  -7.352   0.230  1.00 98.50           C  
ATOM    125  CB  ARG A  19      -2.553  -9.555   1.179  1.00 98.50           C  
ATOM    126  O   ARG A  19      -4.039  -7.707  -0.673  1.00 98.50           O  
ATOM    127  CG  ARG A  19      -1.157  -9.492   0.579  1.00 98.50           C  
ATOM    128  CD  ARG A  19      -0.572 -10.883   0.365  1.00 98.50           C  
ATOM    129  NE  ARG A  19       0.798 -10.812  -0.136  1.00 98.50           N  
ATOM    130  NH1 ARG A  19       1.094 -13.109  -0.218  1.00 98.50           N  
ATOM    131  NH2 ARG A  19       2.791 -11.703  -0.853  1.00 98.50           N  
ATOM    132  CZ  ARG A  19       1.558 -11.875  -0.401  1.00 98.50           C  
ATOM    133  N   LEU A  20      -2.482  -6.270   0.244  1.00 98.69           N  
ATOM    134  CA  LEU A  20      -2.432  -5.441  -0.956  1.00 98.69           C  
ATOM    135  C   LEU A  20      -1.199  -5.770  -1.792  1.00 98.69           C  
ATOM    136  CB  LEU A  20      -2.428  -3.955  -0.583  1.00 98.69           C  
ATOM    137  O   LEU A  20      -0.177  -6.203  -1.255  1.00 98.69           O  
ATOM    138  CG  LEU A  20      -3.531  -3.492   0.369  1.00 98.69           C  
ATOM    139  CD1 LEU A  20      -3.426  -1.990   0.611  1.00 98.69           C  
ATOM    140  CD2 LEU A  20      -4.902  -3.855  -0.187  1.00 98.69           C  
ATOM    141  N   SER A  21      -1.338  -5.602  -3.107  1.00 98.31           N  
ATOM    142  CA  SER A  21      -0.215  -5.762  -4.027  1.00 98.31           C  
ATOM    143  C   SER A  21      -0.136  -4.602  -5.012  1.00 98.31           C  
ATOM    144  CB  SER A  21      -0.332  -7.082  -4.789  1.00 98.31           C  
ATOM    145  O   SER A  21      -1.154  -3.990  -5.340  1.00 98.31           O  
ATOM    146  OG  SER A  21      -1.513  -7.109  -5.574  1.00 98.31           O  
ATOM    147  N   CYS A  22       1.078  -4.242  -5.355  1.00 97.25           N  
ATOM    148  CA  CYS A  22       1.355  -3.227  -6.367  1.00 97.25           C  
ATOM    149  C   CYS A  22       2.373  -3.732  -7.383  1.00 97.25           C  
ATOM    150  CB  CYS A  22       1.868  -1.945  -5.711  1.00 97.25           C  
ATOM    151  O   CYS A  22       3.543  -3.932  -7.047  1.00 97.25           O  
ATOM    152  SG  CYS A  22       2.197  -0.610  -6.879  1.00 97.25           S  
ATOM    153  N   VAL A  23       1.903  -3.863  -8.617  1.00 95.88           N  
ATOM    154  CA  VAL A  23       2.775  -4.312  -9.695  1.00 95.88           C  
ATOM    155  C   VAL A  23       3.307  -3.109 -10.469  1.00 95.88           C  
ATOM    156  CB  VAL A  23       2.041  -5.281 -10.648  1.00 95.88           C  
ATOM    157  O   VAL A  23       2.529  -2.279 -10.945  1.00 95.88           O  
ATOM    158  CG1 VAL A  23       2.969  -5.730 -11.781  1.00 95.88           C  
ATOM    159  CG2 VAL A  23       1.505  -6.484  -9.883  1.00 95.88           C  
ATOM    160  N   ALA A  24       4.621  -3.004 -10.539  1.00 92.19           N  
ATOM    161  CA  ALA A  24       5.258  -1.917 -11.273  1.00 92.19           C  
ATOM    162  C   ALA A  24       5.672  -2.371 -12.672  1.00 92.19           C  
ATOM    163  CB  ALA A  24       6.473  -1.394 -10.508  1.00 92.19           C  
ATOM    164  O   ALA A  24       6.168  -3.486 -12.852  1.00 92.19           O  
ATOM    165  N   SER A  25       5.297  -1.557 -13.617  1.00 88.50           N  
ATOM    166  CA  SER A  25       5.773  -1.740 -14.984  1.00 88.50           C  
ATOM    167  C   SER A  25       7.109  -1.035 -15.203  1.00 88.50           C  
ATOM    168  CB  SER A  25       4.742  -1.219 -15.984  1.00 88.50           C  
ATOM    169  O   SER A  25       7.488  -0.159 -14.422  1.00 88.50           O  
ATOM    170  OG  SER A  25       4.527   0.170 -15.805  1.00 88.50           O  
ATOM    171  N   GLY A  26       8.023  -1.671 -15.797  1.00 80.00           N  
ATOM    172  CA  GLY A  26       9.305  -1.054 -16.078  1.00 80.00           C  
ATOM    173  C   GLY A  26      10.477  -1.838 -15.508  1.00 80.00           C  
ATOM    174  O   GLY A  26      10.336  -2.535 -14.500  1.00 80.00           O  
ATOM    175  N   SER A  27      11.617  -1.737 -16.172  1.00 73.88           N  
ATOM    176  CA  SER A  27      12.797  -2.576 -15.984  1.00 73.88           C  
ATOM    177  C   SER A  27      13.609  -2.123 -14.773  1.00 73.88           C  
ATOM    178  CB  SER A  27      13.680  -2.559 -17.234  1.00 73.88           C  
ATOM    179  O   SER A  27      14.438  -2.877 -14.250  1.00 73.88           O  
ATOM    180  OG  SER A  27      14.031  -1.229 -17.578  1.00 73.88           O  
ATOM    181  N   THR A  28      13.234  -0.932 -14.148  1.00 81.88           N  
ATOM    182  CA  THR A  28      14.133  -0.439 -13.109  1.00 81.88           C  
ATOM    183  C   THR A  28      13.500  -0.578 -11.727  1.00 81.88           C  
ATOM    184  CB  THR A  28      14.516   1.032 -13.352  1.00 81.88           C  
ATOM    185  O   THR A  28      13.961   0.026 -10.758  1.00 81.88           O  
ATOM    186  CG2 THR A  28      15.352   1.179 -14.625  1.00 81.88           C  
ATOM    187  OG1 THR A  28      13.328   1.814 -13.484  1.00 81.88           O  
ATOM    188  N   PHE A  29      12.445  -1.321 -11.562  1.00 85.56           N  
ATOM    189  CA  PHE A  29      11.750  -1.527 -10.297  1.00 85.56           C  
ATOM    190  C   PHE A  29      12.727  -1.893  -9.195  1.00 85.56           C  
ATOM    191  CB  PHE A  29      10.688  -2.623 -10.445  1.00 85.56           C  
ATOM    192  O   PHE A  29      12.656  -1.355  -8.086  1.00 85.56           O  
ATOM    193  CG  PHE A  29      10.086  -3.059  -9.133  1.00 85.56           C  
ATOM    194  CD1 PHE A  29      10.570  -4.180  -8.469  1.00 85.56           C  
ATOM    195  CD2 PHE A  29       9.039  -2.348  -8.562  1.00 85.56           C  
ATOM    196  CE1 PHE A  29      10.016  -4.586  -7.258  1.00 85.56           C  
ATOM    197  CE2 PHE A  29       8.477  -2.748  -7.355  1.00 85.56           C  
ATOM    198  CZ  PHE A  29       8.969  -3.867  -6.703  1.00 85.56           C  
ATOM    199  N   SER A  30      13.695  -2.713  -9.500  1.00 87.19           N  
ATOM    200  CA  SER A  30      14.570  -3.307  -8.500  1.00 87.19           C  
ATOM    201  C   SER A  30      15.516  -2.266  -7.906  1.00 87.19           C  
ATOM    202  CB  SER A  30      15.383  -4.453  -9.102  1.00 87.19           C  
ATOM    203  O   SER A  30      16.062  -2.461  -6.816  1.00 87.19           O  
ATOM    204  OG  SER A  30      16.188  -3.994 -10.172  1.00 87.19           O  
ATOM    205  N   THR A  31      15.609  -1.152  -8.562  1.00 87.88           N  
ATOM    206  CA  THR A  31      16.562  -0.136  -8.117  1.00 87.88           C  
ATOM    207  C   THR A  31      15.836   0.976  -7.359  1.00 87.88           C  
ATOM    208  CB  THR A  31      17.328   0.466  -9.297  1.00 87.88           C  
ATOM    209  O   THR A  31      16.484   1.871  -6.801  1.00 87.88           O  
ATOM    210  CG2 THR A  31      18.047  -0.620 -10.094  1.00 87.88           C  
ATOM    211  OG1 THR A  31      16.422   1.149 -10.164  1.00 87.88           O  
ATOM    212  N   TYR A  32      14.492   0.831  -7.262  1.00 87.62           N  
ATOM    213  CA  TYR A  32      13.703   1.909  -6.676  1.00 87.62           C  
ATOM    214  C   TYR A  32      13.250   1.546  -5.270  1.00 87.62           C  
ATOM    215  CB  TYR A  32      12.492   2.229  -7.555  1.00 87.62           C  
ATOM    216  O   TYR A  32      13.055   0.368  -4.957  1.00 87.62           O  
ATOM    217  CG  TYR A  32      12.844   2.963  -8.828  1.00 87.62           C  
ATOM    218  CD1 TYR A  32      13.008   4.348  -8.836  1.00 87.62           C  
ATOM    219  CD2 TYR A  32      13.016   2.275 -10.023  1.00 87.62           C  
ATOM    220  CE1 TYR A  32      13.328   5.027 -10.008  1.00 87.62           C  
ATOM    221  CE2 TYR A  32      13.336   2.945 -11.203  1.00 87.62           C  
ATOM    222  OH  TYR A  32      13.805   4.988 -12.344  1.00 87.62           O  
ATOM    223  CZ  TYR A  32      13.484   4.320 -11.180  1.00 87.62           C  
ATOM    224  N   HIS A  33      13.078   2.648  -4.461  1.00 92.00           N  
ATOM    225  CA  HIS A  33      12.352   2.504  -3.201  1.00 92.00           C  
ATOM    226  C   HIS A  33      10.844   2.531  -3.426  1.00 92.00           C  
ATOM    227  CB  HIS A  33      12.758   3.605  -2.221  1.00 92.00           C  
ATOM    228  O   HIS A  33      10.359   3.211  -4.336  1.00 92.00           O  
ATOM    229  CG  HIS A  33      14.234   3.719  -2.021  1.00 92.00           C  
ATOM    230  CD2 HIS A  33      15.078   4.762  -2.203  1.00 92.00           C  
ATOM    231  ND1 HIS A  33      15.008   2.666  -1.588  1.00 92.00           N  
ATOM    232  CE1 HIS A  33      16.266   3.061  -1.509  1.00 92.00           C  
ATOM    233  NE2 HIS A  33      16.344   4.328  -1.877  1.00 92.00           N  
ATOM    234  N   MET A  34      10.211   1.755  -2.592  1.00 93.62           N  
ATOM    235  CA  MET A  34       8.766   1.698  -2.764  1.00 93.62           C  
ATOM    236  C   MET A  34       8.047   2.066  -1.469  1.00 93.62           C  
ATOM    237  CB  MET A  34       8.328   0.305  -3.223  1.00 93.62           C  
ATOM    238  O   MET A  34       8.539   1.772  -0.377  1.00 93.62           O  
ATOM    239  CG  MET A  34       9.008  -0.159  -4.500  1.00 93.62           C  
ATOM    240  SD  MET A  34       8.664   0.947  -5.922  1.00 93.62           S  
ATOM    241  CE  MET A  34       6.871   0.715  -6.078  1.00 93.62           C  
ATOM    242  N   GLY A  35       6.867   2.738  -1.767  1.00 95.25           N  
ATOM    243  CA  GLY A  35       6.082   3.098  -0.597  1.00 95.25           C  
ATOM    244  C   GLY A  35       4.594   2.891  -0.792  1.00 95.25           C  
ATOM    245  O   GLY A  35       4.105   2.885  -1.923  1.00 95.25           O  
ATOM    246  N   TRP A  36       3.898   2.697   0.358  1.00 97.75           N  
ATOM    247  CA  TRP A  36       2.441   2.684   0.412  1.00 97.75           C  
ATOM    248  C   TRP A  36       1.911   3.932   1.111  1.00 97.75           C  
ATOM    249  CB  TRP A  36       1.939   1.429   1.133  1.00 97.75           C  
ATOM    250  O   TRP A  36       2.387   4.297   2.189  1.00 97.75           O  
ATOM    251  CG  TRP A  36       1.912   0.203   0.271  1.00 97.75           C  
ATOM    252  CD1 TRP A  36       2.830  -0.810   0.249  1.00 97.75           C  
ATOM    253  CD2 TRP A  36       0.917  -0.138  -0.699  1.00 97.75           C  
ATOM    254  CE2 TRP A  36       1.295  -1.372  -1.271  1.00 97.75           C  
ATOM    255  CE3 TRP A  36      -0.261   0.481  -1.139  1.00 97.75           C  
ATOM    256  NE1 TRP A  36       2.465  -1.761  -0.676  1.00 97.75           N  
ATOM    257  CH2 TRP A  36      -0.610  -1.372  -2.676  1.00 97.75           C  
ATOM    258  CZ2 TRP A  36       0.537  -2.000  -2.262  1.00 97.75           C  
ATOM    259  CZ3 TRP A  36      -1.015  -0.144  -2.125  1.00 97.75           C  
ATOM    260  N   TYR A  37       0.969   4.527   0.441  1.00 97.69           N  
ATOM    261  CA  TYR A  37       0.292   5.711   0.956  1.00 97.69           C  
ATOM    262  C   TYR A  37      -1.188   5.434   1.194  1.00 97.69           C  
ATOM    263  CB  TYR A  37       0.454   6.887  -0.013  1.00 97.69           C  
ATOM    264  O   TYR A  37      -1.802   4.645   0.474  1.00 97.69           O  
ATOM    265  CG  TYR A  37       1.859   7.434  -0.076  1.00 97.69           C  
ATOM    266  CD1 TYR A  37       2.184   8.648   0.527  1.00 97.69           C  
ATOM    267  CD2 TYR A  37       2.865   6.738  -0.739  1.00 97.69           C  
ATOM    268  CE1 TYR A  37       3.479   9.156   0.469  1.00 97.69           C  
ATOM    269  CE2 TYR A  37       4.164   7.234  -0.803  1.00 97.69           C  
ATOM    270  OH  TYR A  37       5.742   8.938  -0.256  1.00 97.69           O  
ATOM    271  CZ  TYR A  37       4.457   8.445  -0.196  1.00 97.69           C  
ATOM    272  N   ARG A  38      -1.599   5.988   2.275  1.00 97.62           N  
ATOM    273  CA  ARG A  38      -3.031   5.898   2.539  1.00 97.62           C  
ATOM    274  C   ARG A  38      -3.682   7.277   2.508  1.00 97.62           C  
ATOM    275  CB  ARG A  38      -3.287   5.227   3.893  1.00 97.62           C  
ATOM    276  O   ARG A  38      -3.119   8.250   3.018  1.00 97.62           O  
ATOM    277  CG  ARG A  38      -3.049   6.141   5.086  1.00 97.62           C  
ATOM    278  CD  ARG A  38      -3.426   5.461   6.395  1.00 97.62           C  
ATOM    279  NE  ARG A  38      -3.055   6.277   7.551  1.00 97.62           N  
ATOM    280  NH1 ARG A  38      -3.398   4.602   9.102  1.00 97.62           N  
ATOM    281  NH2 ARG A  38      -2.695   6.676   9.781  1.00 97.62           N  
ATOM    282  CZ  ARG A  38      -3.051   5.852   8.812  1.00 97.62           C  
ATOM    283  N   GLN A  39      -4.867   7.289   1.868  1.00 98.00           N  
ATOM    284  CA  GLN A  39      -5.641   8.523   1.785  1.00 98.00           C  
ATOM    285  C   GLN A  39      -7.059   8.320   2.305  1.00 98.00           C  
ATOM    286  CB  GLN A  39      -5.676   9.039   0.346  1.00 98.00           C  
ATOM    287  O   GLN A  39      -7.926   7.820   1.583  1.00 98.00           O  
ATOM    288  CG  GLN A  39      -6.328  10.406   0.199  1.00 98.00           C  
ATOM    289  CD  GLN A  39      -6.344  10.898  -1.236  1.00 98.00           C  
ATOM    290  NE2 GLN A  39      -6.242  12.211  -1.414  1.00 98.00           N  
ATOM    291  OE1 GLN A  39      -6.445  10.109  -2.178  1.00 98.00           O  
ATOM    292  N   ALA A  40      -7.289   8.812   3.545  1.00 96.31           N  
ATOM    293  CA  ALA A  40      -8.633   8.805   4.121  1.00 96.31           C  
ATOM    294  C   ALA A  40      -9.508   9.891   3.492  1.00 96.31           C  
ATOM    295  CB  ALA A  40      -8.562   8.992   5.633  1.00 96.31           C  
ATOM    296  O   ALA A  40      -8.992  10.883   2.969  1.00 96.31           O  
ATOM    297  N   PRO A  41     -10.867   9.672   3.492  1.00 94.75           N  
ATOM    298  CA  PRO A  41     -11.750  10.695   2.920  1.00 94.75           C  
ATOM    299  C   PRO A  41     -11.523  12.078   3.531  1.00 94.75           C  
ATOM    300  CB  PRO A  41     -13.148  10.180   3.250  1.00 94.75           C  
ATOM    301  O   PRO A  41     -11.492  12.219   4.754  1.00 94.75           O  
ATOM    302  CG  PRO A  41     -12.984   8.703   3.412  1.00 94.75           C  
ATOM    303  CD  PRO A  41     -11.617   8.430   3.969  1.00 94.75           C  
ATOM    304  N   GLY A  42     -11.219  13.008   2.732  1.00 95.44           N  
ATOM    305  CA  GLY A  42     -11.070  14.391   3.168  1.00 95.44           C  
ATOM    306  C   GLY A  42      -9.672  14.711   3.660  1.00 95.44           C  
ATOM    307  O   GLY A  42      -9.430  15.797   4.191  1.00 95.44           O  
ATOM    308  N   LYS A  43      -8.773  13.711   3.529  1.00 95.31           N  
ATOM    309  CA  LYS A  43      -7.414  13.914   4.027  1.00 95.31           C  
ATOM    310  C   LYS A  43      -6.395  13.836   2.893  1.00 95.31           C  
ATOM    311  CB  LYS A  43      -7.078  12.883   5.105  1.00 95.31           C  
ATOM    312  O   LYS A  43      -6.715  13.367   1.795  1.00 95.31           O  
ATOM    313  CG  LYS A  43      -8.047  12.875   6.277  1.00 95.31           C  
ATOM    314  CD  LYS A  43      -7.820  14.062   7.203  1.00 95.31           C  
ATOM    315  CE  LYS A  43      -8.648  13.945   8.477  1.00 95.31           C  
ATOM    316  NZ  LYS A  43      -8.477  15.141   9.359  1.00 95.31           N  
ATOM    317  N   GLN A  44      -5.168  14.289   3.213  1.00 94.62           N  
ATOM    318  CA  GLN A  44      -4.066  14.180   2.262  1.00 94.62           C  
ATOM    319  C   GLN A  44      -3.447  12.781   2.307  1.00 94.62           C  
ATOM    320  CB  GLN A  44      -3.000  15.234   2.545  1.00 94.62           C  
ATOM    321  O   GLN A  44      -3.621  12.047   3.283  1.00 94.62           O  
ATOM    322  CG  GLN A  44      -3.465  16.656   2.291  1.00 94.62           C  
ATOM    323  CD  GLN A  44      -2.410  17.688   2.637  1.00 94.62           C  
ATOM    324  NE2 GLN A  44      -2.812  18.953   2.686  1.00 94.62           N  
ATOM    325  OE1 GLN A  44      -1.243  17.359   2.861  1.00 94.62           O  
ATOM    326  N   ARG A  45      -2.797  12.531   1.214  1.00 94.25           N  
ATOM    327  CA  ARG A  45      -2.072  11.266   1.173  1.00 94.25           C  
ATOM    328  C   ARG A  45      -0.958  11.234   2.215  1.00 94.25           C  
ATOM    329  CB  ARG A  45      -1.492  11.023  -0.222  1.00 94.25           C  
ATOM    330  O   ARG A  45      -0.192  12.195   2.338  1.00 94.25           O  
ATOM    331  CG  ARG A  45      -1.110   9.578  -0.488  1.00 94.25           C  
ATOM    332  CD  ARG A  45      -0.814   9.328  -1.961  1.00 94.25           C  
ATOM    333  NE  ARG A  45      -2.023   9.414  -2.775  1.00 94.25           N  
ATOM    334  NH1 ARG A  45      -0.937   9.109  -4.789  1.00 94.25           N  
ATOM    335  NH2 ARG A  45      -3.209   9.406  -4.742  1.00 94.25           N  
ATOM    336  CZ  ARG A  45      -2.055   9.312  -4.102  1.00 94.25           C  
ATOM    337  N   GLU A  46      -0.825  10.078   2.924  1.00 95.75           N  
ATOM    338  CA  GLU A  46       0.201   9.891   3.945  1.00 95.75           C  
ATOM    339  C   GLU A  46       0.982   8.602   3.711  1.00 95.75           C  
ATOM    340  CB  GLU A  46      -0.425   9.883   5.340  1.00 95.75           C  
ATOM    341  O   GLU A  46       0.390   7.547   3.475  1.00 95.75           O  
ATOM    342  CG  GLU A  46       0.583   9.688   6.465  1.00 95.75           C  
ATOM    343  CD  GLU A  46      -0.066   9.500   7.828  1.00 95.75           C  
ATOM    344  OE1 GLU A  46       0.641   9.602   8.859  1.00 95.75           O  
ATOM    345  OE2 GLU A  46      -1.292   9.250   7.867  1.00 95.75           O  
ATOM    346  N   LEU A  47       2.289   8.773   3.770  1.00 96.00           N  
ATOM    347  CA  LEU A  47       3.143   7.594   3.695  1.00 96.00           C  
ATOM    348  C   LEU A  47       3.000   6.742   4.953  1.00 96.00           C  
ATOM    349  CB  LEU A  47       4.605   8.000   3.504  1.00 96.00           C  
ATOM    350  O   LEU A  47       3.209   7.230   6.066  1.00 96.00           O  
ATOM    351  CG  LEU A  47       5.625   6.863   3.441  1.00 96.00           C  
ATOM    352  CD1 LEU A  47       5.371   5.992   2.217  1.00 96.00           C  
ATOM    353  CD2 LEU A  47       7.043   7.414   3.430  1.00 96.00           C  
ATOM    354  N   ILE A  48       2.727   5.375   4.727  1.00 97.81           N  
ATOM    355  CA  ILE A  48       2.486   4.598   5.941  1.00 97.81           C  
ATOM    356  C   ILE A  48       3.512   3.473   6.043  1.00 97.81           C  
ATOM    357  CB  ILE A  48       1.054   4.023   5.969  1.00 97.81           C  
ATOM    358  O   ILE A  48       3.727   2.916   7.125  1.00 97.81           O  
ATOM    359  CG1 ILE A  48       0.788   3.188   4.711  1.00 97.81           C  
ATOM    360  CG2 ILE A  48       0.023   5.148   6.109  1.00 97.81           C  
ATOM    361  CD1 ILE A  48      -0.487   2.357   4.777  1.00 97.81           C  
ATOM    362  N   ALA A  49       4.102   3.096   4.914  1.00 98.12           N  
ATOM    363  CA  ALA A  49       5.129   2.059   4.887  1.00 98.12           C  
ATOM    364  C   ALA A  49       6.035   2.213   3.668  1.00 98.12           C  
ATOM    365  CB  ALA A  49       4.488   0.673   4.898  1.00 98.12           C  
ATOM    366  O   ALA A  49       5.566   2.557   2.580  1.00 98.12           O  
ATOM    367  N   GLY A  50       7.305   2.002   3.922  1.00 97.12           N  
ATOM    368  CA  GLY A  50       8.273   2.070   2.838  1.00 97.12           C  
ATOM    369  C   GLY A  50       9.297   0.955   2.879  1.00 97.12           C  
ATOM    370  O   GLY A  50       9.555   0.383   3.939  1.00 97.12           O  
ATOM    371  N   ILE A  51       9.805   0.622   1.706  1.00 96.75           N  
ATOM    372  CA  ILE A  51      10.852  -0.382   1.595  1.00 96.75           C  
ATOM    373  C   ILE A  51      11.852   0.035   0.517  1.00 96.75           C  
ATOM    374  CB  ILE A  51      10.273  -1.777   1.274  1.00 96.75           C  
ATOM    375  O   ILE A  51      11.461   0.453  -0.575  1.00 96.75           O  
ATOM    376  CG1 ILE A  51      11.383  -2.834   1.284  1.00 96.75           C  
ATOM    377  CG2 ILE A  51       9.539  -1.763  -0.072  1.00 96.75           C  
ATOM    378  CD1 ILE A  51      10.875  -4.270   1.324  1.00 96.75           C  
ATOM    379  N   THR A  52      13.148   0.075   0.977  1.00 94.06           N  
ATOM    380  CA  THR A  52      14.195   0.439   0.034  1.00 94.06           C  
ATOM    381  C   THR A  52      14.531  -0.734  -0.883  1.00 94.06           C  
ATOM    382  CB  THR A  52      15.469   0.899   0.767  1.00 94.06           C  
ATOM    383  O   THR A  52      14.117  -1.867  -0.626  1.00 94.06           O  
ATOM    384  CG2 THR A  52      15.156   1.983   1.792  1.00 94.06           C  
ATOM    385  OG1 THR A  52      16.062  -0.221   1.439  1.00 94.06           O  
ATOM    386  N   SER A  53      15.344  -0.378  -1.906  1.00 91.00           N  
ATOM    387  CA  SER A  53      15.766  -1.427  -2.826  1.00 91.00           C  
ATOM    388  C   SER A  53      16.609  -2.477  -2.113  1.00 91.00           C  
ATOM    389  CB  SER A  53      16.562  -0.829  -3.990  1.00 91.00           C  
ATOM    390  O   SER A  53      16.656  -3.635  -2.535  1.00 91.00           O  
ATOM    391  OG  SER A  53      17.703  -0.148  -3.520  1.00 91.00           O  
ATOM    392  N   GLY A  54      17.281  -2.043  -0.986  1.00 92.25           N  
ATOM    393  CA  GLY A  54      18.109  -2.943  -0.203  1.00 92.25           C  
ATOM    394  C   GLY A  54      17.344  -3.686   0.872  1.00 92.25           C  
ATOM    395  O   GLY A  54      17.906  -4.500   1.602  1.00 92.25           O  
ATOM    396  N   GLY A  55      16.047  -3.299   1.015  1.00 93.44           N  
ATOM    397  CA  GLY A  55      15.211  -4.082   1.910  1.00 93.44           C  
ATOM    398  C   GLY A  55      15.000  -3.418   3.258  1.00 93.44           C  
ATOM    399  O   GLY A  55      14.438  -4.023   4.172  1.00 93.44           O  
ATOM    400  N   ARG A  56      15.461  -2.260   3.379  1.00 96.31           N  
ATOM    401  CA  ARG A  56      15.180  -1.534   4.617  1.00 96.31           C  
ATOM    402  C   ARG A  56      13.727  -1.081   4.672  1.00 96.31           C  
ATOM    403  CB  ARG A  56      16.109  -0.327   4.750  1.00 96.31           C  
ATOM    404  O   ARG A  56      13.211  -0.522   3.705  1.00 96.31           O  
ATOM    405  CG  ARG A  56      16.031   0.370   6.098  1.00 96.31           C  
ATOM    406  CD  ARG A  56      17.031   1.511   6.207  1.00 96.31           C  
ATOM    407  NE  ARG A  56      16.906   2.215   7.480  1.00 96.31           N  
ATOM    408  NH1 ARG A  56      18.516   3.797   6.996  1.00 96.31           N  
ATOM    409  NH2 ARG A  56      17.422   3.848   9.008  1.00 96.31           N  
ATOM    410  CZ  ARG A  56      17.625   3.285   7.824  1.00 96.31           C  
ATOM    411  N   ILE A  57      13.133  -1.307   5.875  1.00 97.81           N  
ATOM    412  CA  ILE A  57      11.695  -1.080   5.984  1.00 97.81           C  
ATOM    413  C   ILE A  57      11.422   0.036   6.988  1.00 97.81           C  
ATOM    414  CB  ILE A  57      10.945  -2.369   6.398  1.00 97.81           C  
ATOM    415  O   ILE A  57      12.148   0.184   7.973  1.00 97.81           O  
ATOM    416  CG1 ILE A  57      11.102  -3.445   5.316  1.00 97.81           C  
ATOM    417  CG2 ILE A  57       9.469  -2.074   6.672  1.00 97.81           C  
ATOM    418  CD1 ILE A  57      10.727  -4.844   5.781  1.00 97.81           C  
ATOM    419  N   SER A  58      10.406   0.820   6.723  1.00 97.31           N  
ATOM    420  CA  SER A  58       9.922   1.837   7.652  1.00 97.31           C  
ATOM    421  C   SER A  58       8.398   1.853   7.715  1.00 97.31           C  
ATOM    422  CB  SER A  58      10.438   3.219   7.250  1.00 97.31           C  
ATOM    423  O   SER A  58       7.730   1.590   6.715  1.00 97.31           O  
ATOM    424  OG  SER A  58       9.961   3.582   5.969  1.00 97.31           O  
ATOM    425  N   TYR A  59       7.871   2.145   8.953  1.00 98.31           N  
ATOM    426  CA  TYR A  59       6.438   2.260   9.211  1.00 98.31           C  
ATOM    427  C   TYR A  59       6.121   3.527   9.992  1.00 98.31           C  
ATOM    428  CB  TYR A  59       5.926   1.034   9.969  1.00 98.31           C  
ATOM    429  O   TYR A  59       6.918   3.965  10.828  1.00 98.31           O  
ATOM    430  CG  TYR A  59       6.168  -0.272   9.250  1.00 98.31           C  
ATOM    431  CD1 TYR A  59       5.336  -0.682   8.211  1.00 98.31           C  
ATOM    432  CD2 TYR A  59       7.227  -1.099   9.617  1.00 98.31           C  
ATOM    433  CE1 TYR A  59       5.555  -1.885   7.551  1.00 98.31           C  
ATOM    434  CE2 TYR A  59       7.453  -2.305   8.961  1.00 98.31           C  
ATOM    435  OH  TYR A  59       6.836  -3.881   7.277  1.00 98.31           O  
ATOM    436  CZ  TYR A  59       6.613  -2.688   7.930  1.00 98.31           C  
ATOM    437  N   VAL A  60       4.957   3.998   9.703  1.00 97.50           N  
ATOM    438  CA  VAL A  60       4.484   5.043  10.602  1.00 97.50           C  
ATOM    439  C   VAL A  60       3.926   4.414  11.875  1.00 97.50           C  
ATOM    440  CB  VAL A  60       3.414   5.930   9.930  1.00 97.50           C  
ATOM    441  O   VAL A  60       3.580   3.230  11.891  1.00 97.50           O  
ATOM    442  CG1 VAL A  60       3.992   6.648   8.711  1.00 97.50           C  
ATOM    443  CG2 VAL A  60       2.201   5.090   9.531  1.00 97.50           C  
ATOM    444  N   ASP A  61       3.812   5.168  12.906  1.00 97.44           N  
ATOM    445  CA  ASP A  61       3.447   4.672  14.227  1.00 97.44           C  
ATOM    446  C   ASP A  61       2.059   4.035  14.211  1.00 97.44           C  
ATOM    447  CB  ASP A  61       3.496   5.797  15.258  1.00 97.44           C  
ATOM    448  O   ASP A  61       1.828   3.018  14.867  1.00 97.44           O  
ATOM    449  CG  ASP A  61       4.910   6.176  15.656  1.00 97.44           C  
ATOM    450  OD1 ASP A  61       5.859   5.426  15.328  1.00 97.44           O  
ATOM    451  OD2 ASP A  61       5.082   7.230  16.312  1.00 97.44           O  
ATOM    452  N   SER A  62       1.202   4.590  13.445  1.00 96.25           N  
ATOM    453  CA  SER A  62      -0.196   4.172  13.461  1.00 96.25           C  
ATOM    454  C   SER A  62      -0.349   2.742  12.945  1.00 96.25           C  
ATOM    455  CB  SER A  62      -1.046   5.121  12.609  1.00 96.25           C  
ATOM    456  O   SER A  62      -1.349   2.080  13.227  1.00 96.25           O  
ATOM    457  OG  SER A  62      -0.629   5.098  11.258  1.00 96.25           O  
ATOM    458  N   VAL A  63       0.621   2.217  12.156  1.00 97.81           N  
ATOM    459  CA  VAL A  63       0.424   0.888  11.594  1.00 97.81           C  
ATOM    460  C   VAL A  63       1.511  -0.057  12.102  1.00 97.81           C  
ATOM    461  CB  VAL A  63       0.427   0.925  10.047  1.00 97.81           C  
ATOM    462  O   VAL A  63       1.549  -1.229  11.719  1.00 97.81           O  
ATOM    463  CG1 VAL A  63      -0.696   1.820   9.523  1.00 97.81           C  
ATOM    464  CG2 VAL A  63       1.781   1.403   9.531  1.00 97.81           C  
ATOM    465  N   LYS A  64       2.455   0.465  12.891  1.00 97.12           N  
ATOM    466  CA  LYS A  64       3.561  -0.341  13.406  1.00 97.12           C  
ATOM    467  C   LYS A  64       3.045  -1.546  14.188  1.00 97.12           C  
ATOM    468  CB  LYS A  64       4.477   0.505  14.289  1.00 97.12           C  
ATOM    469  O   LYS A  64       2.164  -1.411  15.039  1.00 97.12           O  
ATOM    470  CG  LYS A  64       5.816  -0.148  14.594  1.00 97.12           C  
ATOM    471  CD  LYS A  64       6.773   0.830  15.266  1.00 97.12           C  
ATOM    472  CE  LYS A  64       8.141   0.202  15.500  1.00 97.12           C  
ATOM    473  NZ  LYS A  64       9.109   1.177  16.094  1.00 97.12           N  
ATOM    474  N   GLY A  65       3.547  -2.676  13.875  1.00 97.56           N  
ATOM    475  CA  GLY A  65       3.158  -3.898  14.555  1.00 97.56           C  
ATOM    476  C   GLY A  65       1.964  -4.582  13.922  1.00 97.56           C  
ATOM    477  O   GLY A  65       1.646  -5.727  14.250  1.00 97.56           O  
ATOM    478  N   ARG A  66       1.292  -3.930  12.906  1.00 98.31           N  
ATOM    479  CA  ARG A  66       0.097  -4.492  12.281  1.00 98.31           C  
ATOM    480  C   ARG A  66       0.303  -4.703  10.789  1.00 98.31           C  
ATOM    481  CB  ARG A  66      -1.112  -3.588  12.523  1.00 98.31           C  
ATOM    482  O   ARG A  66      -0.241  -5.645  10.203  1.00 98.31           O  
ATOM    483  CG  ARG A  66      -1.444  -3.381  13.992  1.00 98.31           C  
ATOM    484  CD  ARG A  66      -2.717  -2.566  14.172  1.00 98.31           C  
ATOM    485  NE  ARG A  66      -2.547  -1.190  13.719  1.00 98.31           N  
ATOM    486  NH1 ARG A  66      -3.783  -1.462  11.781  1.00 98.31           N  
ATOM    487  NH2 ARG A  66      -2.840   0.570  12.273  1.00 98.31           N  
ATOM    488  CZ  ARG A  66      -3.057  -0.697  12.594  1.00 98.31           C  
ATOM    489  N   PHE A  67       1.035  -3.816  10.211  1.00 98.50           N  
ATOM    490  CA  PHE A  67       1.297  -3.896   8.781  1.00 98.50           C  
ATOM    491  C   PHE A  67       2.697  -4.438   8.516  1.00 98.50           C  
ATOM    492  CB  PHE A  67       1.131  -2.523   8.125  1.00 98.50           C  
ATOM    493  O   PHE A  67       3.609  -4.234   9.320  1.00 98.50           O  
ATOM    494  CG  PHE A  67      -0.292  -2.033   8.094  1.00 98.50           C  
ATOM    495  CD1 PHE A  67      -1.238  -2.551   8.969  1.00 98.50           C  
ATOM    496  CD2 PHE A  67      -0.682  -1.052   7.195  1.00 98.50           C  
ATOM    497  CE1 PHE A  67      -2.555  -2.098   8.945  1.00 98.50           C  
ATOM    498  CE2 PHE A  67      -1.997  -0.594   7.164  1.00 98.50           C  
ATOM    499  CZ  PHE A  67      -2.932  -1.120   8.039  1.00 98.50           C  
ATOM    500  N   ASN A  68       2.816  -5.164   7.363  1.00 98.31           N  
ATOM    501  CA  ASN A  68       4.102  -5.688   6.914  1.00 98.31           C  
ATOM    502  C   ASN A  68       4.309  -5.461   5.418  1.00 98.31           C  
ATOM    503  CB  ASN A  68       4.227  -7.176   7.250  1.00 98.31           C  
ATOM    504  O   ASN A  68       3.572  -6.012   4.598  1.00 98.31           O  
ATOM    505  CG  ASN A  68       5.609  -7.723   6.965  1.00 98.31           C  
ATOM    506  ND2 ASN A  68       5.672  -8.797   6.188  1.00 98.31           N  
ATOM    507  OD1 ASN A  68       6.613  -7.188   7.441  1.00 98.31           O  
ATOM    508  N   ILE A  69       5.293  -4.637   5.109  1.00 98.50           N  
ATOM    509  CA  ILE A  69       5.602  -4.395   3.707  1.00 98.50           C  
ATOM    510  C   ILE A  69       6.711  -5.336   3.252  1.00 98.50           C  
ATOM    511  CB  ILE A  69       6.016  -2.924   3.465  1.00 98.50           C  
ATOM    512  O   ILE A  69       7.621  -5.656   4.023  1.00 98.50           O  
ATOM    513  CG1 ILE A  69       6.184  -2.656   1.964  1.00 98.50           C  
ATOM    514  CG2 ILE A  69       7.301  -2.592   4.227  1.00 98.50           C  
ATOM    515  CD1 ILE A  69       6.359  -1.186   1.613  1.00 98.50           C  
ATOM    516  N   SER A  70       6.539  -5.828   2.037  1.00 98.19           N  
ATOM    517  CA  SER A  70       7.539  -6.684   1.408  1.00 98.19           C  
ATOM    518  C   SER A  70       7.594  -6.453  -0.099  1.00 98.19           C  
ATOM    519  CB  SER A  70       7.246  -8.156   1.699  1.00 98.19           C  
ATOM    520  O   SER A  70       6.688  -5.844  -0.671  1.00 98.19           O  
ATOM    521  OG  SER A  70       5.988  -8.531   1.166  1.00 98.19           O  
ATOM    522  N   ARG A  71       8.664  -6.801  -0.649  1.00 96.12           N  
ATOM    523  CA  ARG A  71       8.828  -6.645  -2.092  1.00 96.12           C  
ATOM    524  C   ARG A  71       9.414  -7.906  -2.715  1.00 96.12           C  
ATOM    525  CB  ARG A  71       9.711  -5.441  -2.408  1.00 96.12           C  
ATOM    526  O   ARG A  71      10.133  -8.656  -2.053  1.00 96.12           O  
ATOM    527  CG  ARG A  71      11.164  -5.621  -1.992  1.00 96.12           C  
ATOM    528  CD  ARG A  71      12.023  -4.434  -2.404  1.00 96.12           C  
ATOM    529  NE  ARG A  71      12.039  -4.254  -3.854  1.00 96.12           N  
ATOM    530  NH1 ARG A  71      13.219  -2.271  -3.805  1.00 96.12           N  
ATOM    531  NH2 ARG A  71      12.562  -3.170  -5.809  1.00 96.12           N  
ATOM    532  CZ  ARG A  71      12.609  -3.232  -4.484  1.00 96.12           C  
ATOM    533  N   ASP A  72       9.000  -8.180  -4.023  1.00 95.44           N  
ATOM    534  CA  ASP A  72       9.492  -9.250  -4.891  1.00 95.44           C  
ATOM    535  C   ASP A  72      10.055  -8.688  -6.195  1.00 95.44           C  
ATOM    536  CB  ASP A  72       8.375 -10.250  -5.188  1.00 95.44           C  
ATOM    537  O   ASP A  72       9.297  -8.328  -7.098  1.00 95.44           O  
ATOM    538  CG  ASP A  72       8.875 -11.492  -5.906  1.00 95.44           C  
ATOM    539  OD1 ASP A  72       9.898 -11.422  -6.613  1.00 95.44           O  
ATOM    540  OD2 ASP A  72       8.227 -12.555  -5.766  1.00 95.44           O  
ATOM    541  N   ASN A  73      11.305  -8.703  -6.273  1.00 92.25           N  
ATOM    542  CA  ASN A  73      11.969  -8.062  -7.402  1.00 92.25           C  
ATOM    543  C   ASN A  73      11.742  -8.836  -8.703  1.00 92.25           C  
ATOM    544  CB  ASN A  73      13.469  -7.910  -7.129  1.00 92.25           C  
ATOM    545  O   ASN A  73      11.625  -8.234  -9.773  1.00 92.25           O  
ATOM    546  CG  ASN A  73      13.766  -6.859  -6.074  1.00 92.25           C  
ATOM    547  ND2 ASN A  73      14.922  -6.973  -5.438  1.00 92.25           N  
ATOM    548  OD1 ASN A  73      12.961  -5.957  -5.836  1.00 92.25           O  
ATOM    549  N   ALA A  74      11.625 -10.148  -8.602  1.00 92.12           N  
ATOM    550  CA  ALA A  74      11.414 -10.984  -9.781  1.00 92.12           C  
ATOM    551  C   ALA A  74      10.047 -10.727 -10.406  1.00 92.12           C  
ATOM    552  CB  ALA A  74      11.555 -12.461  -9.422  1.00 92.12           C  
ATOM    553  O   ALA A  74       9.906 -10.727 -11.625  1.00 92.12           O  
ATOM    554  N   LYS A  75       9.109 -10.336  -9.547  1.00 93.88           N  
ATOM    555  CA  LYS A  75       7.738 -10.109  -9.984  1.00 93.88           C  
ATOM    556  C   LYS A  75       7.453  -8.617 -10.141  1.00 93.88           C  
ATOM    557  CB  LYS A  75       6.750 -10.734  -9.008  1.00 93.88           C  
ATOM    558  O   LYS A  75       6.348  -8.227 -10.523  1.00 93.88           O  
ATOM    559  CG  LYS A  75       6.824 -12.250  -8.930  1.00 93.88           C  
ATOM    560  CD  LYS A  75       5.793 -12.820  -7.969  1.00 93.88           C  
ATOM    561  CE  LYS A  75       5.875 -14.336  -7.887  1.00 93.88           C  
ATOM    562  NZ  LYS A  75       4.906 -14.891  -6.895  1.00 93.88           N  
ATOM    563  N   ASN A  76       8.398  -7.828  -9.836  1.00 93.81           N  
ATOM    564  CA  ASN A  76       8.211  -6.383  -9.852  1.00 93.81           C  
ATOM    565  C   ASN A  76       7.004  -5.969  -9.023  1.00 93.81           C  
ATOM    566  CB  ASN A  76       8.070  -5.871 -11.289  1.00 93.81           C  
ATOM    567  O   ASN A  76       6.180  -5.168  -9.469  1.00 93.81           O  
ATOM    568  CG  ASN A  76       9.352  -6.035 -12.094  1.00 93.81           C  
ATOM    569  ND2 ASN A  76       9.211  -6.188 -13.398  1.00 93.81           N  
ATOM    570  OD1 ASN A  76      10.453  -6.023 -11.539  1.00 93.81           O  
ATOM    571  N   THR A  77       6.945  -6.586  -7.828  1.00 96.44           N  
ATOM    572  CA  THR A  77       5.758  -6.344  -7.016  1.00 96.44           C  
ATOM    573  C   THR A  77       6.145  -5.980  -5.586  1.00 96.44           C  
ATOM    574  CB  THR A  77       4.832  -7.574  -7.000  1.00 96.44           C  
ATOM    575  O   THR A  77       7.094  -6.543  -5.031  1.00 96.44           O  
ATOM    576  CG2 THR A  77       3.545  -7.285  -6.234  1.00 96.44           C  
ATOM    577  OG1 THR A  77       4.504  -7.934  -8.352  1.00 96.44           O  
ATOM    578  N   VAL A  78       5.375  -5.039  -4.965  1.00 96.94           N  
ATOM    579  CA  VAL A  78       5.449  -4.711  -3.545  1.00 96.94           C  
ATOM    580  C   VAL A  78       4.137  -5.070  -2.857  1.00 96.94           C  
ATOM    581  CB  VAL A  78       5.773  -3.213  -3.326  1.00 96.94           C  
ATOM    582  O   VAL A  78       3.057  -4.824  -3.402  1.00 96.94           O  
ATOM    583  CG1 VAL A  78       4.652  -2.334  -3.877  1.00 96.94           C  
ATOM    584  CG2 VAL A  78       6.000  -2.930  -1.842  1.00 96.94           C  
ATOM    585  N   TYR A  79       4.297  -5.691  -1.736  1.00 98.44           N  
ATOM    586  CA  TYR A  79       3.135  -6.164  -0.991  1.00 98.44           C  
ATOM    587  C   TYR A  79       2.988  -5.410   0.326  1.00 98.44           C  
ATOM    588  CB  TYR A  79       3.242  -7.668  -0.722  1.00 98.44           C  
ATOM    589  O   TYR A  79       3.982  -4.961   0.906  1.00 98.44           O  
ATOM    590  CG  TYR A  79       3.373  -8.500  -1.975  1.00 98.44           C  
ATOM    591  CD1 TYR A  79       2.250  -8.844  -2.725  1.00 98.44           C  
ATOM    592  CD2 TYR A  79       4.617  -8.945  -2.410  1.00 98.44           C  
ATOM    593  CE1 TYR A  79       2.365  -9.617  -3.877  1.00 98.44           C  
ATOM    594  CE2 TYR A  79       4.742  -9.711  -3.562  1.00 98.44           C  
ATOM    595  OH  TYR A  79       3.734 -10.805  -5.430  1.00 98.44           O  
ATOM    596  CZ  TYR A  79       3.613 -10.039  -4.289  1.00 98.44           C  
ATOM    597  N   LEU A  80       1.781  -5.262   0.748  1.00 98.75           N  
ATOM    598  CA  LEU A  80       1.457  -4.766   2.080  1.00 98.75           C  
ATOM    599  C   LEU A  80       0.488  -5.707   2.789  1.00 98.75           C  
ATOM    600  CB  LEU A  80       0.855  -3.363   1.999  1.00 98.75           C  
ATOM    601  O   LEU A  80      -0.691  -5.773   2.436  1.00 98.75           O  
ATOM    602  CG  LEU A  80       0.580  -2.664   3.332  1.00 98.75           C  
ATOM    603  CD1 LEU A  80       1.890  -2.373   4.059  1.00 98.75           C  
ATOM    604  CD2 LEU A  80      -0.211  -1.380   3.109  1.00 98.75           C  
ATOM    605  N   GLN A  81       1.038  -6.445   3.717  1.00 98.69           N  
ATOM    606  CA  GLN A  81       0.198  -7.273   4.578  1.00 98.69           C  
ATOM    607  C   GLN A  81      -0.368  -6.461   5.738  1.00 98.69           C  
ATOM    608  CB  GLN A  81       0.988  -8.469   5.109  1.00 98.69           C  
ATOM    609  O   GLN A  81       0.385  -5.938   6.562  1.00 98.69           O  
ATOM    610  CG  GLN A  81       0.182  -9.383   6.023  1.00 98.69           C  
ATOM    611  CD  GLN A  81      -0.976 -10.055   5.309  1.00 98.69           C  
ATOM    612  NE2 GLN A  81      -2.170  -9.945   5.883  1.00 98.69           N  
ATOM    613  OE1 GLN A  81      -0.800 -10.664   4.250  1.00 98.69           O  
ATOM    614  N   MET A  82      -1.698  -6.426   5.797  1.00 98.62           N  
ATOM    615  CA  MET A  82      -2.395  -5.672   6.836  1.00 98.62           C  
ATOM    616  C   MET A  82      -3.105  -6.613   7.805  1.00 98.62           C  
ATOM    617  CB  MET A  82      -3.400  -4.703   6.215  1.00 98.62           C  
ATOM    618  O   MET A  82      -4.035  -7.320   7.418  1.00 98.62           O  
ATOM    619  CG  MET A  82      -2.799  -3.783   5.164  1.00 98.62           C  
ATOM    620  SD  MET A  82      -4.066  -2.781   4.293  1.00 98.62           S  
ATOM    621  CE  MET A  82      -4.477  -1.583   5.594  1.00 98.62           C  
ATOM    622  N   ASN A  83      -2.748  -6.543   9.055  1.00 98.31           N  
ATOM    623  CA  ASN A  83      -3.326  -7.398  10.086  1.00 98.31           C  
ATOM    624  C   ASN A  83      -4.039  -6.582  11.164  1.00 98.31           C  
ATOM    625  CB  ASN A  83      -2.250  -8.281  10.719  1.00 98.31           C  
ATOM    626  O   ASN A  83      -3.736  -5.402  11.352  1.00 98.31           O  
ATOM    627  CG  ASN A  83      -1.547  -9.164   9.703  1.00 98.31           C  
ATOM    628  ND2 ASN A  83      -0.225  -9.055   9.641  1.00 98.31           N  
ATOM    629  OD1 ASN A  83      -2.186  -9.938   8.984  1.00 98.31           O  
ATOM    630  N   THR A  84      -5.051  -7.211  11.773  1.00 98.00           N  
ATOM    631  CA  THR A  84      -5.801  -6.598  12.867  1.00 98.00           C  
ATOM    632  C   THR A  84      -6.289  -5.203  12.469  1.00 98.00           C  
ATOM    633  CB  THR A  84      -4.949  -6.504  14.141  1.00 98.00           C  
ATOM    634  O   THR A  84      -6.023  -4.227  13.172  1.00 98.00           O  
ATOM    635  CG2 THR A  84      -4.562  -7.887  14.648  1.00 98.00           C  
ATOM    636  OG1 THR A  84      -3.760  -5.758  13.867  1.00 98.00           O  
ATOM    637  N   LEU A  85      -6.992  -5.113  11.312  1.00 98.31           N  
ATOM    638  CA  LEU A  85      -7.453  -3.855  10.727  1.00 98.31           C  
ATOM    639  C   LEU A  85      -8.453  -3.166  11.648  1.00 98.31           C  
ATOM    640  CB  LEU A  85      -8.086  -4.098   9.359  1.00 98.31           C  
ATOM    641  O   LEU A  85      -9.266  -3.828  12.305  1.00 98.31           O  
ATOM    642  CG  LEU A  85      -7.121  -4.316   8.195  1.00 98.31           C  
ATOM    643  CD1 LEU A  85      -7.859  -4.902   6.992  1.00 98.31           C  
ATOM    644  CD2 LEU A  85      -6.430  -3.010   7.816  1.00 98.31           C  
ATOM    645  N   LYS A  86      -8.305  -1.846  11.695  1.00 97.94           N  
ATOM    646  CA  LYS A  86      -9.188  -0.953  12.430  1.00 97.94           C  
ATOM    647  C   LYS A  86     -10.008  -0.082  11.484  1.00 97.94           C  
ATOM    648  CB  LYS A  86      -8.383  -0.072  13.391  1.00 97.94           C  
ATOM    649  O   LYS A  86      -9.602   0.155  10.344  1.00 97.94           O  
ATOM    650  CG  LYS A  86      -7.531  -0.852  14.383  1.00 97.94           C  
ATOM    651  CD  LYS A  86      -6.633   0.071  15.195  1.00 97.94           C  
ATOM    652  CE  LYS A  86      -5.762  -0.710  16.172  1.00 97.94           C  
ATOM    653  NZ  LYS A  86      -4.848   0.188  16.938  1.00 97.94           N  
ATOM    654  N   PRO A  87     -11.172   0.316  12.047  1.00 97.62           N  
ATOM    655  CA  PRO A  87     -11.977   1.213  11.211  1.00 97.62           C  
ATOM    656  C   PRO A  87     -11.180   2.418  10.711  1.00 97.62           C  
ATOM    657  CB  PRO A  87     -13.102   1.652  12.148  1.00 97.62           C  
ATOM    658  O   PRO A  87     -11.445   2.926   9.617  1.00 97.62           O  
ATOM    659  CG  PRO A  87     -13.312   0.494  13.070  1.00 97.62           C  
ATOM    660  CD  PRO A  87     -11.969  -0.105  13.391  1.00 97.62           C  
ATOM    661  N   GLU A  88     -10.156   2.811  11.422  1.00 96.69           N  
ATOM    662  CA  GLU A  88      -9.328   3.953  11.070  1.00 96.69           C  
ATOM    663  C   GLU A  88      -8.453   3.646   9.852  1.00 96.69           C  
ATOM    664  CB  GLU A  88      -8.445   4.367  12.250  1.00 96.69           C  
ATOM    665  O   GLU A  88      -7.895   4.559   9.242  1.00 96.69           O  
ATOM    666  CG  GLU A  88      -9.234   4.859  13.461  1.00 96.69           C  
ATOM    667  CD  GLU A  88      -9.812   3.730  14.297  1.00 96.69           C  
ATOM    668  OE1 GLU A  88     -10.773   3.975  15.062  1.00 96.69           O  
ATOM    669  OE2 GLU A  88      -9.305   2.592  14.188  1.00 96.69           O  
ATOM    670  N   ASP A  89      -8.375   2.387   9.516  1.00 98.00           N  
ATOM    671  CA  ASP A  89      -7.547   1.978   8.383  1.00 98.00           C  
ATOM    672  C   ASP A  89      -8.312   2.094   7.070  1.00 98.00           C  
ATOM    673  CB  ASP A  89      -7.047   0.544   8.578  1.00 98.00           C  
ATOM    674  O   ASP A  89      -7.758   1.846   5.996  1.00 98.00           O  
ATOM    675  CG  ASP A  89      -6.070   0.407   9.734  1.00 98.00           C  
ATOM    676  OD1 ASP A  89      -5.246   1.325   9.945  1.00 98.00           O  
ATOM    677  OD2 ASP A  89      -6.117  -0.629  10.430  1.00 98.00           O  
ATOM    678  N   THR A  90      -9.625   2.465   7.137  1.00 98.31           N  
ATOM    679  CA  THR A  90     -10.438   2.650   5.938  1.00 98.31           C  
ATOM    680  C   THR A  90      -9.914   3.822   5.109  1.00 98.31           C  
ATOM    681  CB  THR A  90     -11.914   2.887   6.293  1.00 98.31           C  
ATOM    682  O   THR A  90      -9.867   4.957   5.590  1.00 98.31           O  
ATOM    683  CG2 THR A  90     -12.742   3.158   5.043  1.00 98.31           C  
ATOM    684  OG1 THR A  90     -12.430   1.726   6.957  1.00 98.31           O  
ATOM    685  N   ALA A  91      -9.516   3.559   3.850  1.00 98.44           N  
ATOM    686  CA  ALA A  91      -8.945   4.566   2.959  1.00 98.44           C  
ATOM    687  C   ALA A  91      -8.625   3.971   1.590  1.00 98.44           C  
ATOM    688  CB  ALA A  91      -7.684   5.168   3.576  1.00 98.44           C  
ATOM    689  O   ALA A  91      -8.867   2.783   1.352  1.00 98.44           O  
ATOM    690  N   VAL A  92      -8.266   4.840   0.702  1.00 98.50           N  
ATOM    691  CA  VAL A  92      -7.656   4.391  -0.547  1.00 98.50           C  
ATOM    692  C   VAL A  92      -6.145   4.281  -0.375  1.00 98.50           C  
ATOM    693  CB  VAL A  92      -7.992   5.340  -1.717  1.00 98.50           C  
ATOM    694  O   VAL A  92      -5.504   5.195   0.152  1.00 98.50           O  
ATOM    695  CG1 VAL A  92      -7.344   4.855  -3.012  1.00 98.50           C  
ATOM    696  CG2 VAL A  92      -9.508   5.461  -1.887  1.00 98.50           C  
ATOM    697  N   TYR A  93      -5.605   3.203  -0.798  1.00 98.44           N  
ATOM    698  CA  TYR A  93      -4.172   2.953  -0.662  1.00 98.44           C  
ATOM    699  C   TYR A  93      -3.475   3.027  -2.014  1.00 98.44           C  
ATOM    700  CB  TYR A  93      -3.926   1.585  -0.020  1.00 98.44           C  
ATOM    701  O   TYR A  93      -3.973   2.490  -3.006  1.00 98.44           O  
ATOM    702  CG  TYR A  93      -4.270   1.532   1.449  1.00 98.44           C  
ATOM    703  CD1 TYR A  93      -3.271   1.551   2.420  1.00 98.44           C  
ATOM    704  CD2 TYR A  93      -5.594   1.462   1.868  1.00 98.44           C  
ATOM    705  CE1 TYR A  93      -3.584   1.500   3.773  1.00 98.44           C  
ATOM    706  CE2 TYR A  93      -5.918   1.411   3.221  1.00 98.44           C  
ATOM    707  OH  TYR A  93      -5.223   1.380   5.504  1.00 98.44           O  
ATOM    708  CZ  TYR A  93      -4.906   1.431   4.164  1.00 98.44           C  
ATOM    709  N   TYR A  94      -2.348   3.723  -2.000  1.00 97.75           N  
ATOM    710  CA  TYR A  94      -1.574   3.951  -3.217  1.00 97.75           C  
ATOM    711  C   TYR A  94      -0.142   3.457  -3.053  1.00 97.75           C  
ATOM    712  CB  TYR A  94      -1.575   5.438  -3.582  1.00 97.75           C  
ATOM    713  O   TYR A  94       0.466   3.635  -1.995  1.00 97.75           O  
ATOM    714  CG  TYR A  94      -2.957   6.023  -3.750  1.00 97.75           C  
ATOM    715  CD1 TYR A  94      -3.553   6.098  -5.008  1.00 97.75           C  
ATOM    716  CD2 TYR A  94      -3.670   6.496  -2.654  1.00 97.75           C  
ATOM    717  CE1 TYR A  94      -4.824   6.637  -5.168  1.00 97.75           C  
ATOM    718  CE2 TYR A  94      -4.941   7.039  -2.805  1.00 97.75           C  
ATOM    719  OH  TYR A  94      -6.770   7.637  -4.215  1.00 97.75           O  
ATOM    720  CZ  TYR A  94      -5.512   7.102  -4.062  1.00 97.75           C  
ATOM    721  N   CYS A  95       0.358   2.883  -4.133  1.00 95.44           N  
ATOM    722  CA  CYS A  95       1.795   2.631  -4.133  1.00 95.44           C  
ATOM    723  C   CYS A  95       2.529   3.660  -4.984  1.00 95.44           C  
ATOM    724  CB  CYS A  95       2.094   1.224  -4.645  1.00 95.44           C  
ATOM    725  O   CYS A  95       1.944   4.246  -5.898  1.00 95.44           O  
ATOM    726  SG  CYS A  95       1.733   0.996  -6.398  1.00 95.44           S  
ATOM    727  N   ASN A  96       3.762   3.914  -4.539  1.00 92.56           N  
ATOM    728  CA  ASN A  96       4.582   4.910  -5.215  1.00 92.56           C  
ATOM    729  C   ASN A  96       6.055   4.520  -5.211  1.00 92.56           C  
ATOM    730  CB  ASN A  96       4.395   6.285  -4.570  1.00 92.56           C  
ATOM    731  O   ASN A  96       6.531   3.877  -4.273  1.00 92.56           O  
ATOM    732  CG  ASN A  96       5.211   7.367  -5.254  1.00 92.56           C  
ATOM    733  ND2 ASN A  96       4.758   7.809  -6.418  1.00 92.56           N  
ATOM    734  OD1 ASN A  96       6.246   7.797  -4.734  1.00 92.56           O  
ATOM    735  N   MET A  97       6.719   4.883  -6.336  1.00 88.81           N  
ATOM    736  CA  MET A  97       8.172   4.754  -6.391  1.00 88.81           C  
ATOM    737  C   MET A  97       8.844   5.941  -5.707  1.00 88.81           C  
ATOM    738  CB  MET A  97       8.648   4.641  -7.840  1.00 88.81           C  
ATOM    739  O   MET A  97       8.656   7.090  -6.113  1.00 88.81           O  
ATOM    740  CG  MET A  97       8.203   3.365  -8.531  1.00 88.81           C  
ATOM    741  SD  MET A  97       8.844   3.236 -10.250  1.00 88.81           S  
ATOM    742  CE  MET A  97       7.855   1.844 -10.859  1.00 88.81           C  
ATOM    743  N   LEU A  98       9.539   5.734  -4.508  1.00 82.12           N  
ATOM    744  CA  LEU A  98      10.219   6.727  -3.684  1.00 82.12           C  
ATOM    745  C   LEU A  98      11.648   6.949  -4.168  1.00 82.12           C  
ATOM    746  CB  LEU A  98      10.227   6.289  -2.217  1.00 82.12           C  
ATOM    747  O   LEU A  98      12.305   6.016  -4.633  1.00 82.12           O  
ATOM    748  CG  LEU A  98       8.867   6.008  -1.586  1.00 82.12           C  
ATOM    749  CD1 LEU A  98       9.039   5.441  -0.181  1.00 82.12           C  
ATOM    750  CD2 LEU A  98       8.016   7.273  -1.556  1.00 82.12           C  
ATOM    751  N   GLY A  99      12.156   8.250  -4.531  1.00 71.06           N  
ATOM    752  CA  GLY A  99      13.539   8.523  -4.910  1.00 71.06           C  
ATOM    753  C   GLY A  99      13.680   9.727  -5.820  1.00 71.06           C  
ATOM    754  O   GLY A  99      12.734  10.500  -5.992  1.00 71.06           O  
ATOM    755  N   GLU A 100      15.055  10.008  -6.184  1.00 59.22           N  
ATOM    756  CA  GLU A 100      15.547  11.266  -6.750  1.00 59.22           C  
ATOM    757  C   GLU A 100      15.172  11.383  -8.227  1.00 59.22           C  
ATOM    758  CB  GLU A 100      17.062  11.367  -6.586  1.00 59.22           C  
ATOM    759  O   GLU A 100      16.031  11.242  -9.102  1.00 59.22           O  
ATOM    760  CG  GLU A 100      17.500  11.859  -5.211  1.00 59.22           C  
ATOM    761  CD  GLU A 100      19.000  12.078  -5.098  1.00 59.22           C  
ATOM    762  OE1 GLU A 100      19.469  12.484  -4.012  1.00 59.22           O  
ATOM    763  OE2 GLU A 100      19.703  11.852  -6.105  1.00 59.22           O  
ATOM    764  N   PHE A 101      14.039  10.805  -8.688  1.00 56.31           N  
ATOM    765  CA  PHE A 101      13.664  11.352  -9.984  1.00 56.31           C  
ATOM    766  C   PHE A 101      13.391  12.844  -9.891  1.00 56.31           C  
ATOM    767  CB  PHE A 101      12.422  10.633 -10.531  1.00 56.31           C  
ATOM    768  O   PHE A 101      12.867  13.320  -8.883  1.00 56.31           O  
ATOM    769  CG  PHE A 101      12.750   9.484 -11.453  1.00 56.31           C  
ATOM    770  CD1 PHE A 101      13.016   9.711 -12.797  1.00 56.31           C  
ATOM    771  CD2 PHE A 101      12.781   8.180 -10.977  1.00 56.31           C  
ATOM    772  CE1 PHE A 101      13.312   8.648 -13.656  1.00 56.31           C  
ATOM    773  CE2 PHE A 101      13.078   7.117 -11.820  1.00 56.31           C  
ATOM    774  CZ  PHE A 101      13.344   7.355 -13.164  1.00 56.31           C  
ATOM    775  N   ALA A 102      14.258  13.633 -10.438  1.00 55.94           N  
ATOM    776  CA  ALA A 102      13.977  15.008 -10.828  1.00 55.94           C  
ATOM    777  C   ALA A 102      12.570  15.141 -11.414  1.00 55.94           C  
ATOM    778  CB  ALA A 102      15.008  15.500 -11.836  1.00 55.94           C  
ATOM    779  O   ALA A 102      12.039  16.250 -11.531  1.00 55.94           O  
ATOM    780  N   GLY A 103      11.656  13.945 -11.180  1.00 62.69           N  
ATOM    781  CA  GLY A 103      10.289  14.117 -11.641  1.00 62.69           C  
ATOM    782  C   GLY A 103       9.258  13.625 -10.648  1.00 62.69           C  
ATOM    783  O   GLY A 103       9.555  13.453  -9.469  1.00 62.69           O  
ATOM    784  N   ARG A 104       7.832  13.812 -11.000  1.00 65.62           N  
ATOM    785  CA  ARG A 104       6.695  13.344 -10.219  1.00 65.62           C  
ATOM    786  C   ARG A 104       6.645  11.820 -10.172  1.00 65.62           C  
ATOM    787  CB  ARG A 104       5.387  13.898 -10.789  1.00 65.62           C  
ATOM    788  O   ARG A 104       6.613  11.164 -11.219  1.00 65.62           O  
ATOM    789  CG  ARG A 104       5.203  15.391 -10.578  1.00 65.62           C  
ATOM    790  CD  ARG A 104       3.822  15.859 -11.008  1.00 65.62           C  
ATOM    791  NE  ARG A 104       3.596  17.266 -10.680  1.00 65.62           N  
ATOM    792  NH1 ARG A 104       2.059  17.625 -12.359  1.00 65.62           N  
ATOM    793  NH2 ARG A 104       2.635  19.328 -10.938  1.00 65.62           N  
ATOM    794  CZ  ARG A 104       2.764  18.078 -11.328  1.00 65.62           C  
ATOM    795  N   PRO A 105       7.117  11.156  -9.156  1.00 70.75           N  
ATOM    796  CA  PRO A 105       7.035   9.695  -9.102  1.00 70.75           C  
ATOM    797  C   PRO A 105       5.660   9.164  -9.500  1.00 70.75           C  
ATOM    798  CB  PRO A 105       7.336   9.383  -7.633  1.00 70.75           C  
ATOM    799  O   PRO A 105       4.641   9.797  -9.211  1.00 70.75           O  
ATOM    800  CG  PRO A 105       7.211  10.688  -6.926  1.00 70.75           C  
ATOM    801  CD  PRO A 105       7.188  11.789  -7.953  1.00 70.75           C  
ATOM    802  N   PRO A 106       5.648   8.125 -10.438  1.00 81.62           N  
ATOM    803  CA  PRO A 106       4.391   7.512 -10.859  1.00 81.62           C  
ATOM    804  C   PRO A 106       3.564   6.984  -9.688  1.00 81.62           C  
ATOM    805  CB  PRO A 106       4.848   6.363 -11.766  1.00 81.62           C  
ATOM    806  O   PRO A 106       4.125   6.516  -8.695  1.00 81.62           O  
ATOM    807  CG  PRO A 106       6.242   6.062 -11.320  1.00 81.62           C  
ATOM    808  CD  PRO A 106       6.828   7.301 -10.711  1.00 81.62           C  
ATOM    809  N   TRP A 107       2.275   7.355  -9.742  1.00 88.88           N  
ATOM    810  CA  TRP A 107       1.271   6.836  -8.828  1.00 88.88           C  
ATOM    811  C   TRP A 107       0.369   5.824  -9.523  1.00 88.88           C  
ATOM    812  CB  TRP A 107       0.427   7.977  -8.250  1.00 88.88           C  
ATOM    813  O   TRP A 107       0.081   5.957 -10.711  1.00 88.88           O  
ATOM    814  CG  TRP A 107       1.202   8.938  -7.395  1.00 88.88           C  
ATOM    815  CD1 TRP A 107       1.968   9.984  -7.820  1.00 88.88           C  
ATOM    816  CD2 TRP A 107       1.289   8.930  -5.965  1.00 88.88           C  
ATOM    817  CE2 TRP A 107       2.127  10.000  -5.594  1.00 88.88           C  
ATOM    818  CE3 TRP A 107       0.740   8.117  -4.965  1.00 88.88           C  
ATOM    819  NE1 TRP A 107       2.527  10.633  -6.742  1.00 88.88           N  
ATOM    820  CH2 TRP A 107       1.877   9.477  -3.299  1.00 88.88           C  
ATOM    821  CZ2 TRP A 107       2.426  10.289  -4.258  1.00 88.88           C  
ATOM    822  CZ3 TRP A 107       1.041   8.406  -3.637  1.00 88.88           C  
ATOM    823  N   GLY A 108       0.021   4.895  -8.711  1.00 87.38           N  
ATOM    824  CA  GLY A 108      -1.060   4.047  -9.188  1.00 87.38           C  
ATOM    825  C   GLY A 108      -2.436   4.625  -8.922  1.00 87.38           C  
ATOM    826  O   GLY A 108      -2.557   5.711  -8.352  1.00 87.38           O  
ATOM    827  N   GLN A 109      -3.533   4.008  -9.375  1.00 93.12           N  
ATOM    828  CA  GLN A 109      -4.902   4.500  -9.250  1.00 93.12           C  
ATOM    829  C   GLN A 109      -5.453   4.242  -7.848  1.00 93.12           C  
ATOM    830  CB  GLN A 109      -5.805   3.848 -10.297  1.00 93.12           C  
ATOM    831  O   GLN A 109      -6.504   4.773  -7.480  1.00 93.12           O  
ATOM    832  CG  GLN A 109      -5.465   4.234 -11.727  1.00 93.12           C  
ATOM    833  CD  GLN A 109      -5.527   5.734 -11.961  1.00 93.12           C  
ATOM    834  NE2 GLN A 109      -4.480   6.281 -12.570  1.00 93.12           N  
ATOM    835  OE1 GLN A 109      -6.508   6.391 -11.594  1.00 93.12           O  
ATOM    836  N   GLY A 110      -4.742   3.432  -7.086  1.00 97.00           N  
ATOM    837  CA  GLY A 110      -5.148   3.154  -5.719  1.00 97.00           C  
ATOM    838  C   GLY A 110      -6.121   1.994  -5.605  1.00 97.00           C  
ATOM    839  O   GLY A 110      -6.699   1.564  -6.605  1.00 97.00           O  
ATOM    840  N   THR A 111      -6.242   1.396  -4.434  1.00 98.38           N  
ATOM    841  CA  THR A 111      -7.211   0.355  -4.102  1.00 98.38           C  
ATOM    842  C   THR A 111      -7.914   0.672  -2.785  1.00 98.38           C  
ATOM    843  CB  THR A 111      -6.535  -1.025  -4.008  1.00 98.38           C  
ATOM    844  O   THR A 111      -7.281   1.141  -1.836  1.00 98.38           O  
ATOM    845  CG2 THR A 111      -5.598  -1.098  -2.807  1.00 98.38           C  
ATOM    846  OG1 THR A 111      -7.543  -2.035  -3.873  1.00 98.38           O  
ATOM    847  N   GLN A 112      -9.219   0.437  -2.785  1.00 98.25           N  
ATOM    848  CA  GLN A 112     -10.055   0.776  -1.640  1.00 98.25           C  
ATOM    849  C   GLN A 112     -10.008  -0.318  -0.578  1.00 98.25           C  
ATOM    850  CB  GLN A 112     -11.500   1.012  -2.082  1.00 98.25           C  
ATOM    851  O   GLN A 112     -10.172  -1.499  -0.887  1.00 98.25           O  
ATOM    852  CG  GLN A 112     -12.445   1.369  -0.941  1.00 98.25           C  
ATOM    853  CD  GLN A 112     -12.234   2.781  -0.429  1.00 98.25           C  
ATOM    854  NE2 GLN A 112     -12.336   2.957   0.884  1.00 98.25           N  
ATOM    855  OE1 GLN A 112     -11.992   3.709  -1.208  1.00 98.25           O  
ATOM    856  N   VAL A 113      -9.719   0.121   0.604  1.00 98.62           N  
ATOM    857  CA  VAL A 113      -9.844  -0.717   1.793  1.00 98.62           C  
ATOM    858  C   VAL A 113     -10.938  -0.171   2.703  1.00 98.62           C  
ATOM    859  CB  VAL A 113      -8.500  -0.805   2.562  1.00 98.62           C  
ATOM    860  O   VAL A 113     -10.898   0.995   3.104  1.00 98.62           O  
ATOM    861  CG1 VAL A 113      -8.695  -1.518   3.900  1.00 98.62           C  
ATOM    862  CG2 VAL A 113      -7.449  -1.519   1.719  1.00 98.62           C  
ATOM    863  N   THR A 114     -11.938  -1.023   2.973  1.00 98.50           N  
ATOM    864  CA  THR A 114     -13.031  -0.654   3.859  1.00 98.50           C  
ATOM    865  C   THR A 114     -13.125  -1.624   5.035  1.00 98.50           C  
ATOM    866  CB  THR A 114     -14.375  -0.623   3.105  1.00 98.50           C  
ATOM    867  O   THR A 114     -13.242  -2.836   4.840  1.00 98.50           O  
ATOM    868  CG2 THR A 114     -15.508  -0.165   4.016  1.00 98.50           C  
ATOM    869  OG1 THR A 114     -14.273   0.281   1.998  1.00 98.50           O  
ATOM    870  N   VAL A 115     -12.961  -1.083   6.242  1.00 98.12           N  
ATOM    871  CA  VAL A 115     -13.133  -1.860   7.465  1.00 98.12           C  
ATOM    872  C   VAL A 115     -14.461  -1.498   8.125  1.00 98.12           C  
ATOM    873  CB  VAL A 115     -11.969  -1.632   8.453  1.00 98.12           C  
ATOM    874  O   VAL A 115     -14.633  -0.380   8.617  1.00 98.12           O  
ATOM    875  CG1 VAL A 115     -12.070  -2.586   9.641  1.00 98.12           C  
ATOM    876  CG2 VAL A 115     -10.625  -1.802   7.738  1.00 98.12           C  
ATOM    877  N   SER A 116     -15.398  -2.340   7.984  1.00 96.31           N  
ATOM    878  CA  SER A 116     -16.734  -2.074   8.516  1.00 96.31           C  
ATOM    879  C   SER A 116     -17.438  -3.367   8.922  1.00 96.31           C  
ATOM    880  CB  SER A 116     -17.578  -1.320   7.492  1.00 96.31           C  
ATOM    881  O   SER A 116     -17.062  -4.449   8.453  1.00 96.31           O  
ATOM    882  OG  SER A 116     -17.906  -2.154   6.395  1.00 96.31           O  
ATOM    883  N   SER A 117     -18.328  -3.342   9.984  1.00 88.06           N  
ATOM    884  CA  SER A 117     -19.203  -4.430  10.414  1.00 88.06           C  
ATOM    885  C   SER A 117     -20.438  -4.523   9.539  1.00 88.06           C  
ATOM    886  CB  SER A 117     -19.609  -4.250  11.875  1.00 88.06           C  
ATOM    887  O   SER A 117     -20.922  -3.510   9.016  1.00 88.06           O  
ATOM    888  OG  SER A 117     -18.453  -4.191  12.711  1.00 88.06           O  
TER     889      SER A 117                                                      
ENDMDL                                                                          
END                                                                             
